# Supplementary material for: Genetic factors contributing to extensive variability of sex-specific hepatic gene expression in Diversity Outbred mice
Source: PLoS One. 2020 Dec 2;15(12):e0242665. doi: 10.1371/journal.pone.0242665 (PMC7710091; doi:10.1371/journal.pone.0242665)
Supplement: S1 File — (TXT) [file pone.0242665.s011.txt]

S1 File. Files for custom R-script used to extract strain-specific SNPs/indels from variant call format file downloaded from https://www.sanger.ac.uk/sanger/Mouse_SnpViewer/rel-1211 (release 1211).
