# Supplementary material for: Genetic factors contributing to extensive variability of sex-specific hepatic gene expression in Diversity Outbred mice
Source: PLoS One. 2020 Dec 2;15(12):e0242665. doi: 10.1371/journal.pone.0242665 (PMC7710091; doi:10.1371/journal.pone.0242665)
Supplement: S1 Table — (XLSX) [file pone.0242665.s012.xlsx]

## Sheet: Legend S1 Table
Legend for S1 Table
gene	Gene name
Is the gene significantly sex-specific in any of the samples being considered? (RNA-Seq cutoff: FC > 2 & FDR < 0.05 or Microaray cutoff: FC > 1.5 & FDR < 0.05)	Each column denotes if a particular gene is sex-specific in the dataset indicated by each column.
Is the gene sex-specific in any of the founder strains based on microarray data? 1=YES, 0=NO	This column indicates if the gene is sex-specific in any of the 8 DO founder strain assayed in the microarray dataset
#founder strains where each gene is sex-specific in (based on microarray data)	Which founder strain is sex-specific in the microarray datata
max FPKM across male samples (based on CD1 and C57Bl6/J RNA-Seq data)	max FPKM amongst male samples used to establish the sex-specificity of protein-coding genes (see Materials and methods). There are only two RNA-Seq datasets used. Sample names that start with G118 refers to the CD-1 datasets. Sample names that start with AdultRiboM refers to the C57BL/6J datasets.
sample where max FPKM across male samples occurs	The dataset where max FPKM in male occurs (Materials and methods). There are only two RNA-Seq datasets used. Sample names that start with G118 refers to the CD-1 datasets. Sample names that start with AdultRiboM refers to the C57BL/6J datasets.
max FPKM across female samples (based on CD1 and C57Bl6/J RNA-Seq data)	max FPKM amongst female samples used to establish the sex-specificity of protein-coding genes. There are only two RNA-Seq datasets used. Sample names that start with G118 refers to the CD-1 datasets. Sample names that start with AdultRiboM refers to the C57BL/6J datasets.
sample where max FPKM across female samples occurs	The dataset where max FPKM in female occurs. There are only two RNA-Seq datasets used. Sample names that start with G118 refers to the CD-1 datasets. Sample names that start with AdultRiboM refers to the C57BL/6J datasets.
max M/F log2 FC across strains	max log2 M/F fold-change amongst using gene expression from 8 DO founder strains and CD-1 mice.
comparison where the max M/F log2 FC occurs	The dataset where max log2 M/F fold-change occurs
Differential expression done using edgeR
Mean FPKM of Female samples	Mean RPKM for each gene in female samples
Mean FPKM of Male samples	Mean RPKM for each gene in male samples
average norm counts in all samples	Average normalized counts in all samples
average norm counts in female samples	Average normalized counts in female samples
average norm counts in male samples	Average normalized counts in male samples
M/F log FC	log2 fold-change between male/female samples, as determined by edgeR
P-value (EdgeR)	Pvalue for a particular differential expression analysis, as determined by edgeR
FDR (EdgeR)	FDRfor a particular differential expression analysis, as determined by edgeR
Differential expression done using Limma
M/F log2 FC	log2 fold-change between male/female samples, as determined by limma
Average intensity (log2)	Average normalized microarray intensity (in log2) in all samples
Average intensity (log2) in female samples	Average normalized microarray intensity (in log2) in female samples
Average intensity (log2) in male samples	Average normalized microarray intensity (in log2) in male samples
P-value (Limma)	Pvalue for a particular differential expression analysis, as determined by Limma
FDR (Limma)	FDRfor a particular differential expression analysis, as determined by Limma

## Sheet: S1 Table
S1A Table. List of 1,033 sex-specific protein-coding genes and their sex-specific expression across mouse strains. We also investigated 168 sex-specific lncRNAs defined previously (Supplemental Table 2A, column AB, of Melia and Waxman, Endocrinology (2019)), all but five of which were expressed in DO mouse liver [not expressed: ncRNA_inter_chr14_12024, ncRNA_inter_chr17_13983, ncRNA_inter_chr19_1…
gene	Is the gene significantly sex-specific in any of the samples being considered? (RNA-Seq cutoff: FC > 2 & FDR < 0.05 or Microaray cutoff: FC > 1.5 & FDR < 0.05)										Statistics on sex-specificity across the DO founder strains		Information about sex-specificity of genes						C57Bl/6J (Adult) M/F								CD1 (G118 PolyA-Total) M/F								AJ founder strain (M/F)						C57Bl/6J founder strain (M/F)						129S1/SvlmJ founder strain (M/F)
	C57BL/6J (RNA-Seq)	CD1 (RNA-Seq)	AJ (Microarray)	C57 (Microarray)	129S (Microarray)	NOD (Microarray)	NZO (Microarray)	CAST (Microarray)	PWK (Microarray)	WSB (Microarray)	Is the gene sex-specific in any of the founder strains based on microarray data? 1=YES, 0=NO	#founder strains where each gene is sex-specific in (based on microarray data)	max FPKM across male samples (based on CD1 and C57Bl6/J RNA-Seq data)	sample where max FPKM across male samples occurs	max FPKM across female samples (based on CD1 and C57Bl6/J RNA-Seq data)	sample where max FPKM across female samples occurs	max M/F log2 FC across strains	comparison where the max M/F log2 FC occurs	Mean FPKM of Female samples	Mean FPKM of Male samples	average norm counts in all samples	average norm counts in female samples	average norm counts in male samples	M/F log FC	P-value (EdgeR)	FDR (EdgeR)	Mean FPKM of Female samples	Mean FPKM of Male samples	average norm counts in all samples	average norm counts in female samples	average norm counts in male samples	M/F log FC	P-value (EdgeR)	FDR (EdgeR)	M/F log2 FC	Average intensity (log2)	Average intensity (log2) in female samples	Average intensity (log2) in male samples	P-value (Limma)	FDR (Limma)	M/F log2 FC	Average intensity (log2)	Average intensity (log2) in female samples	Average intensity (log2) in male samples	P-value (Limma)	FDR (Limma)	M/F log2 FC	Average intensity (log2)	Average intensity (log2) in female samples
1700055N04Rik	TRUE	TRUE	NA	NA	NA	NA	NA	NA	NA	NA	0	NA	0.156732	AdultRiboM_M_Adult_2	2.04379	G118_G118_M18	-5.65749	G118_edgeR_RNASeq	0.88004	0.013061	4.53343	8.93797	0.128896	-5.57447	4.55273e-27	8.10018e-25	1.55295	0.0272667	29.0927	57.1589	1.0265	-5.65749	4.0382e-31	7.75495e-29	NA	NA	NA	NA	NA	NA	NA	NA	NA	NA	NA	NA	NA	NA	NA
2200002D01Rik	TRUE	TRUE	NA	NA	NA	NA	NA	NA	NA	NA	0	NA	12.1706	AdultRiboM_M_Adult_4	7.15412	AdultRiboM_F_Adult_4	1.18088	G118_edgeR_RNASeq	4.11863	8.2981	16.6331	10.3523	22.9138	1.14041	4.8854e-12	3.3969e-10	4.05928	9.08761	62.2228	37.8864	86.5591	1.18088	1.16267e-07	5.6266e-06	NA	NA	NA	NA	NA	NA	NA	NA	NA	NA	NA	NA	NA	NA	NA
A530032D15Rik	FALSE	TRUE	NA	NA	NA	NA	NA	NA	NA	NA	0	NA	0.0974523	AdultRiboM_M_Adult_7	0.338876	G118_G118_M17	-3.06734	G118_edgeR_RNASeq	0.0815617	0.0353515	0.541605	0.69704	0.38617	-0.840805	0.389689	0.984929	0.198583	0.0213348	3.5639	6.4143	0.713501	-3.06734	0.00034622	0.00742684	NA	NA	NA	NA	NA	NA	NA	NA	NA	NA	NA	NA	NA	NA	NA
Aoc1	TRUE	FALSE	NA	NA	NA	NA	NA	NA	NA	NA	0	NA	0.0235155	G118_G118_M13	0.150185	AdultRiboM_F_Adult_3	-3.1084	AdultRiboM_edgeR_RNASeq	0.0614814	0	0.432606	0.865212	0	-3.1084	0.00199759	0.0229296	0.0561765	0.0130606	1.84546	2.97743	0.713501	-1.95248	0.0723505	0.425022	NA	NA	NA	NA	NA	NA	NA	NA	NA	NA	NA	NA	NA	NA	NA
Arhgap36	FALSE	TRUE	NA	NA	NA	NA	NA	NA	NA	NA	0	NA	0.16303	G118_G118_M15	0.0663072	AdultRiboM_F_Adult_4	3.26534	G118_edgeR_RNASeq	0.0055256	0.0245507	0.219182	0.0761933	0.36217	1.17724	0.228385	0.72107	0.0105023	0.126735	3.92763	0.586126	7.26913	3.26534	7.12645e-05	0.00187027	NA	NA	NA	NA	NA	NA	NA	NA	NA	NA	NA	NA	NA	NA	NA
Arhgap44	FALSE	TRUE	NA	NA	NA	NA	NA	NA	NA	NA	0	NA	0.836601	G118_G118_M14	0.463414	G118_G118_M16	1.01002	G118_edgeR_RNASeq	0.0979554	0.0833021	2.00877	2.08165	1.9359	-0.0654507	1	1	0.396855	0.79681	45.4008	29.7534	61.0482	1.01002	1.94579e-06	7.53507e-05	NA	NA	NA	NA	NA	NA	NA	NA	NA	NA	NA	NA	NA	NA	NA
Azin2	FALSE	TRUE	NA	NA	NA	NA	NA	NA	NA	NA	0	NA	0.64298	G118_G118_M15	0.47723	AdultRiboM_F_Adult_10	1.01918	G118_edgeR_RNASeq	0.231783	0.21002	3.18979	3.26639	3.11319	-0.0522173	0.916997	1	0.247177	0.484347	19.1221	12.7515	25.4926	1.01918	0.0031405	0.0439761	NA	NA	NA	NA	NA	NA	NA	NA	NA	NA	NA	NA	NA	NA	NA
BC048546	FALSE	TRUE	NA	NA	NA	NA	NA	NA	NA	NA	0	NA	3.70321	G118_G118_M14	1.72444	G118_G118_M17	1.03446	G118_edgeR_RNASeq	0.135835	0.183986	4.25048	3.65349	4.84747	0.502021	0.291697	0.832825	1.5995	3.22116	211.284	138.268	284.3	1.03446	8.01993e-12	6.36257e-10	NA	NA	NA	NA	NA	NA	NA	NA	NA	NA	NA	NA	NA	NA	NA
C4a	TRUE	TRUE	NA	NA	NA	NA	NA	NA	NA	NA	0	NA	38.4633	G118_G118_M13	3.56459	G118_G118_M16	4.3838	AdultRiboM_edgeR_RNASeq	0.523864	9.67316	153.013	14.1176	291.908	4.3838	3.41713e-64	1.56008e-61	3.1739	36.3233	1990.23	313.087	3667.37	3.53865	9.54145e-158	8.87979e-155	NA	NA	NA	NA	NA	NA	NA	NA	NA	NA	NA	NA	NA	NA	NA
Ccdc149	TRUE	FALSE	NA	NA	NA	NA	NA	NA	NA	NA	0	NA	2.01782	G118_G118_M13	1.75668	G118_G118_M18	1.17999	AdultRiboM_edgeR_RNASeq	0.309193	0.634315	8.35602	5.22931	11.4827	1.17999	0.000629668	0.00892042	1.36605	1.90088	101.093	83.428	118.757	0.524776	0.00688533	0.0804852	NA	NA	NA	NA	NA	NA	NA	NA	NA	NA	NA	NA	NA	NA	NA
Cdpf1	FALSE	TRUE	NA	NA	NA	NA	NA	NA	NA	NA	0	NA	4.38016	AdultRiboM_M_Adult_8	3.88073	AdultRiboM_F_Adult_3	-1.12836	G118_edgeR_RNASeq	2.84732	2.26177	14.0412	15.2457	12.8366	-0.19171	0.258855	0.772607	1.3618	0.592145	19.1336	26.5016	11.7655	-1.12836	0.000350251	0.00750666	NA	NA	NA	NA	NA	NA	NA	NA	NA	NA	NA	NA	NA	NA	NA
Cela2a	TRUE	FALSE	NA	NA	NA	NA	NA	NA	NA	NA	0	NA	3.48414	G118_G118_M13	1.10476	AdultRiboM_F_Adult_4	-1.51054	AdultRiboM_edgeR_RNASeq	0.515169	0.139788	1.53217	2.28188	0.782466	-1.51054	0.00381318	0.0378922	0.797664	1.80942	22.2688	13.3959	31.1417	1.18984	0.0310372	0.242104	NA	NA	NA	NA	NA	NA	NA	NA	NA	NA	NA	NA	NA	NA	NA
Cep112	TRUE	FALSE	NA	NA	NA	NA	NA	NA	NA	NA	0	NA	0.230428	G118_G118_M14	0.203601	AdultRiboM_F_Adult_10	-1.50239	AdultRiboM_edgeR_RNASeq	0.0951003	0.0260004	1.21522	1.86796	0.56249	-1.50239	0.00442064	0.0426161	0.123202	0.128831	8.7779	8.52686	9.02894	0.0852573	1	1	NA	NA	NA	NA	NA	NA	NA	NA	NA	NA	NA	NA	NA	NA	NA
Cers6	TRUE	FALSE	NA	NA	NA	NA	NA	NA	NA	NA	0	NA	2.38384	G118_G118_M15	3.83451	G118_G118_M18	-1.02846	AdultRiboM_edgeR_RNASeq	3.06148	1.3501	45.0149	60.5994	29.4305	-1.02846	8.09379e-12	5.47054e-10	3.57332	2.18886	210.169	258.421	161.918	-0.66814	1.27692e-06	5.15818e-05	NA	NA	NA	NA	NA	NA	NA	NA	NA	NA	NA	NA	NA	NA	NA
Ces2b	TRUE	TRUE	NA	NA	NA	NA	NA	NA	NA	NA	0	NA	1.34027	AdultRiboM_M_Adult_5	0.228393	AdultRiboM_F_Adult_11	3.8743	G118_edgeR_RNASeq	0.0548724	0.718903	4.21785	0.474545	7.96115	3.61177	2.90163e-14	2.4986e-12	0.053566	0.861256	16.2593	1.86854	30.6501	3.8743	9.62275e-14	8.72066e-12	NA	NA	NA	NA	NA	NA	NA	NA	NA	NA	NA	NA	NA	NA	NA
Ces2c	TRUE	TRUE	NA	NA	NA	NA	NA	NA	NA	NA	0	NA	25.6408	AdultRiboM_M_Adult_3	13.3008	AdultRiboM_F_Adult_1	1.5411	AdultRiboM_edgeR_RNASeq	7.43957	19.2632	142.679	73.6504	211.708	1.5411	1.51625e-15	1.43878e-13	3.47819	7.17198	195.87	125.984	265.756	1.05249	7.65595e-10	4.83684e-08	NA	NA	NA	NA	NA	NA	NA	NA	NA	NA	NA	NA	NA	NA	NA
Ces3a	TRUE	TRUE	NA	NA	NA	NA	NA	NA	NA	NA	0	NA	1084.75	G118_G118_M13	531.761	G118_G118_M16	1.15809	G118_edgeR_RNASeq	368.122	717.43	5869.13	3782.03	7956.23	1.09265	7.45219e-47	2.40428e-44	467.629	1023.11	28546.4	17644.7	39448.1	1.15809	1.26729e-27	2.15949e-25	NA	NA	NA	NA	NA	NA	NA	NA	NA	NA	NA	NA	NA	NA	NA
Ces4a	TRUE	TRUE	NA	NA	NA	NA	NA	NA	NA	NA	0	NA	3.26172	G118_G118_M14	0.636575	AdultRiboM_F_Adult_8	3.45331	G118_edgeR_RNASeq	0.194507	0.743566	6.35733	2.4501	10.2646	2.054	4.76529e-09	2.34838e-07	0.234058	2.52869	62.9797	10.4984	115.461	3.45331	7.91576e-31	1.49639e-28	NA	NA	NA	NA	NA	NA	NA	NA	NA	NA	NA	NA	NA	NA	NA
Chic1	TRUE	FALSE	NA	NA	NA	NA	NA	NA	NA	NA	0	NA	1.89092	G118_G118_M13	4.20807	G118_G118_M18	-1.62961	AdultRiboM_edgeR_RNASeq	2.58592	0.776859	64.5575	97.825	31.2899	-1.62961	9.98297e-29	1.94805e-26	3.61939	1.8232	373.672	493.422	253.923	-0.958962	3.98535e-12	3.26893e-10	NA	NA	NA	NA	NA	NA	NA	NA	NA	NA	NA	NA	NA	NA	NA
Ciart	FALSE	TRUE	NA	NA	NA	NA	NA	NA	NA	NA	0	NA	3.50076	G118_G118_M14	3.27795	AdultRiboM_F_Adult_1	1.54311	G118_edgeR_RNASeq	0.642499	0.821527	4.90681	3.99785	5.81577	0.486351	0.371294	0.964022	0.955205	2.77089	48.5302	24.5373	72.5232	1.54311	7.31308e-07	3.10447e-05	NA	NA	NA	NA	NA	NA	NA	NA	NA	NA	NA	NA	NA	NA	NA
Comt	FALSE	TRUE	NA	NA	NA	NA	NA	NA	NA	NA	0	NA	396.629	G118_G118_M13	178.352	G118_G118_M18	1.12165	G118_edgeR_RNASeq	123.711	189.768	1988.12	1480.69	2495.56	0.772492	1.29742e-18	1.5389e-16	168.55	359.538	11842.9	7447.75	16238.1	1.12165	9.25513e-28	1.59962e-25	NA	NA	NA	NA	NA	NA	NA	NA	NA	NA	NA	NA	NA	NA	NA
Cyp2a22	TRUE	TRUE	NA	NA	NA	NA	NA	NA	NA	NA	0	NA	1.68898	AdultRiboM_M_Adult_2	45.225	AdultRiboM_F_Adult_2	-5.19352	G118_edgeR_RNASeq	19.4825	0.805321	113.642	218.053	9.23116	-4.51066	9.50528e-46	2.91138e-43	28.3134	0.771939	595.186	1158.06	32.3088	-5.19352	6.80332e-73	2.93964e-70	NA	NA	NA	NA	NA	NA	NA	NA	NA	NA	NA	NA	NA	NA	NA
Cyp2c40	TRUE	TRUE	NA	NA	NA	NA	NA	NA	NA	NA	0	NA	43.132	G118_G118_M13	260.97	G118_G118_M16	-6.46649	AdultRiboM_edgeR_RNASeq	172.261	1.64937	781.194	1545.1	17.2927	-6.46649	1.30526e-144	1.31597e-141	244.214	24.2162	4462.27	8098.47	826.078	-3.29819	2.27112e-17	2.68069e-15	NA	NA	NA	NA	NA	NA	NA	NA	NA	NA	NA	NA	NA	NA	NA
Cyp2c68	TRUE	FALSE	NA	NA	NA	NA	NA	NA	NA	NA	0	NA	81.5937	AdultRiboM_M_Adult_9	278.316	AdultRiboM_F_Adult_6	-1.83385	AdultRiboM_edgeR_RNASeq	202.318	51.1069	1145.65	1794.74	496.56	-1.83385	1.14858e-53	4.34254e-51	82.8944	58.5638	2326.48	2700.82	1952.13	-0.472448	0.00154921	0.0252944	NA	NA	NA	NA	NA	NA	NA	NA	NA	NA	NA	NA	NA	NA	NA
Cyp2c69	TRUE	TRUE	NA	NA	NA	NA	NA	NA	NA	NA	0	NA	6.9135	G118_G118_M13	513.176	AdultRiboM_F_Adult_6	-9.39832	AdultRiboM_edgeR_RNASeq	356.452	0.468965	1565.71	3126.91	4.52171	-9.39832	0	0	378.539	3.85027	6240.52	12351.8	129.284	-6.58557	1.0539e-27	1.80859e-25	NA	NA	NA	NA	NA	NA	NA	NA	NA	NA	NA	NA	NA	NA	NA
Cyp2d11	TRUE	FALSE	NA	NA	NA	NA	NA	NA	NA	NA	0	NA	3.99418	G118_G118_M15	1.59284	G118_G118_M16	1.85032	AdultRiboM_edgeR_RNASeq	0.178991	0.628228	3.3134	1.4452	5.18161	1.85032	5.42507e-05	0.00111624	1.10854	2.14403	48.3926	32.4032	64.382	0.976177	0.0638174	0.396101	NA	NA	NA	NA	NA	NA	NA	NA	NA	NA	NA	NA	NA	NA	NA
Cyp3a41a	TRUE	TRUE	NA	NA	NA	NA	NA	NA	NA	NA	0	NA	0.688531	G118_G118_M13	77.0067	AdultRiboM_F_Adult_3	-11.1382	AdultRiboM_edgeR_RNASeq	36.3782	0.0088982	366.939	733.703	0.175336	-11.1382	2.31975e-96	1.51705e-93	51.7228	0.486962	1981.95	3925.93	37.9632	-6.73334	0	0	NA	NA	NA	NA	NA	NA	NA	NA	NA	NA	NA	NA	NA	NA	NA
Cyp4a32	FALSE	TRUE	NA	NA	NA	NA	NA	NA	NA	NA	0	NA	20.0664	G118_G118_M14	10.6467	G118_G118_M17	1.15718	G118_edgeR_RNASeq	4.14038	5.91611	51.4387	41.0802	61.7971	0.615441	0.000144447	0.00258328	8.44579	18.573	482.828	297.222	668.435	1.15718	7.52868e-12	5.99248e-10	NA	NA	NA	NA	NA	NA	NA	NA	NA	NA	NA	NA	NA	NA	NA
Dnah11	TRUE	FALSE	NA	NA	NA	NA	NA	NA	NA	NA	0	NA	0.060814	G118_G118_M15	0.184288	AdultRiboM_F_Adult_5	-2.12545	AdultRiboM_edgeR_RNASeq	0.108528	0.0220838	4.70639	7.69209	1.72068	-2.12545	2.44001e-11	1.57442e-09	0.0696175	0.0467345	15.2086	18.0194	12.3978	-0.54557	0.136589	0.619971	NA	NA	NA	NA	NA	NA	NA	NA	NA	NA	NA	NA	NA	NA	NA
Dnah8	TRUE	TRUE	NA	NA	NA	NA	NA	NA	NA	NA	0	NA	0.115115	G118_G118_M14	0.0570121	AdultRiboM_F_Adult_1	1.28514	AdultRiboM_edgeR_RNASeq	0.0205242	0.0496771	2.55307	1.41948	3.68666	1.28514	0.00205657	0.0234399	0.0481383	0.0965557	19.6786	12.9178	26.4395	1.05093	0.00104177	0.0183463	NA	NA	NA	NA	NA	NA	NA	NA	NA	NA	NA	NA	NA	NA	NA
Dpf3	TRUE	TRUE	NA	NA	NA	NA	NA	NA	NA	NA	0	NA	0.281302	AdultRiboM_M_Adult_12	0.759657	AdultRiboM_F_Adult_10	-1.13453	AdultRiboM_edgeR_RNASeq	0.318158	0.132434	4.47359	6.32547	2.62171	-1.13453	0.000809535	0.0109006	0.4278	0.202735	22.0703	29.7181	14.4224	-1.0278	0.00062397	0.0120979	NA	NA	NA	NA	NA	NA	NA	NA	NA	NA	NA	NA	NA	NA	NA
Eci3	TRUE	TRUE	NA	NA	NA	NA	NA	NA	NA	NA	0	NA	0.301369	G118_G118_M13	11.7552	AdultRiboM_F_Adult_2	-7.58321	AdultRiboM_edgeR_RNASeq	5.42067	0.00938468	17.8573	35.6532	0.0614623	-7.58321	5.19898e-42	1.42954e-39	9.0118	0.171713	113.785	223.205	4.36615	-5.76889	2.36424e-105	1.46686e-102	NA	NA	NA	NA	NA	NA	NA	NA	NA	NA	NA	NA	NA	NA	NA
Fam222a	FALSE	TRUE	NA	NA	NA	NA	NA	NA	NA	NA	0	NA	2.27462	G118_G118_M15	1.29952	G118_G118_M16	1.21949	G118_edgeR_RNASeq	0.0595047	0.116619	1.29188	0.808036	1.77572	1.02209	0.0716351	0.338076	0.903875	2.07406	75.0297	44.8824	105.177	1.21949	1.87662e-06	7.31217e-05	NA	NA	NA	NA	NA	NA	NA	NA	NA	NA	NA	NA	NA	NA	NA
Fam229b	TRUE	FALSE	NA	NA	NA	NA	NA	NA	NA	NA	0	NA	0.836225	G118_G118_M14	1.82445	AdultRiboM_F_Adult_6	-1.8108	AdultRiboM_edgeR_RNASeq	0.815001	0.190615	1.81018	2.93577	0.684585	-1.8108	0.000104093	0.0019601	0.867283	0.679895	10.4897	11.6635	9.3159	-0.247417	0.484081	1	NA	NA	NA	NA	NA	NA	NA	NA	NA	NA	NA	NA	NA	NA	NA
Fam47e	TRUE	FALSE	NA	NA	NA	NA	NA	NA	NA	NA	0	NA	17.999	AdultRiboM_M_Adult_9	9.18075	AdultRiboM_F_Adult_3	1.04741	AdultRiboM_edgeR_RNASeq	5.31399	9.79307	59.8421	39.1617	80.5225	1.04741	1.21229e-10	7.20177e-09	6.1192	10.353	231.373	169.495	293.25	0.790854	1.07254e-10	7.5884e-09	NA	NA	NA	NA	NA	NA	NA	NA	NA	NA	NA	NA	NA	NA	NA
Fam69c	FALSE	TRUE	NA	NA	NA	NA	NA	NA	NA	NA	0	NA	0.06276	G118_G118_M15	0.342191	G118_G118_M18	-2.38709	G118_edgeR_RNASeq	0.00947699	0	0.0693647	0.138729	0	-0.841073	1	1	0.239786	0.0366718	5.49555	9.51123	1.47987	-2.38709	5.42678e-05	0.00147376	NA	NA	NA	NA	NA	NA	NA	NA	NA	NA	NA	NA	NA	NA	NA
Fam84b	TRUE	TRUE	NA	NA	NA	NA	NA	NA	NA	NA	0	NA	3.2327	G118_G118_M13	10.1896	G118_G118_M16	-2.51408	AdultRiboM_edgeR_RNASeq	3.22909	0.508389	52.7091	90.4296	14.9886	-2.51408	2.76746e-50	9.70496e-48	9.3853	2.91196	633.142	961.273	305.011	-1.66535	1.01786e-48	3.00356e-46	NA	NA	NA	NA	NA	NA	NA	NA	NA	NA	NA	NA	NA	NA	NA
Gbp10	TRUE	TRUE	NA	NA	NA	NA	NA	NA	NA	NA	0	NA	4.17754	G118_G118_M13	18.7368	G118_G118_M17	-1.52837	G118_edgeR_RNASeq	7.07337	2.25045	85.6215	127.084	44.1591	-1.51167	1.01094e-11	6.75737e-10	11.7823	4.00069	514.388	763.249	265.527	-1.52837	5.61929e-10	3.62586e-08	NA	NA	NA	NA	NA	NA	NA	NA	NA	NA	NA	NA	NA	NA	NA
Gbp7	TRUE	TRUE	NA	NA	NA	NA	NA	NA	NA	NA	0	NA	4.56975	AdultRiboM_M_Adult_2	12.9868	G118_G118_M17	-1.58733	G118_edgeR_RNASeq	7.03711	2.92209	144.533	202.419	86.6476	-1.19684	4.25443e-17	4.5753e-15	8.14372	2.6495	560.443	840.64	280.246	-1.58733	2.00968e-10	1.37368e-08	NA	NA	NA	NA	NA	NA	NA	NA	NA	NA	NA	NA	NA	NA	NA
Gbp8	FALSE	TRUE	NA	NA	NA	NA	NA	NA	NA	NA	0	NA	1.59355	G118_G118_M15	4.93178	G118_G118_M17	-1.11271	G118_edgeR_RNASeq	1.52687	0.886985	15.3043	18.4906	12.118	-0.636759	0.00618579	0.0554361	2.8282	1.27268	93.2228	127.614	58.8315	-1.11271	0.00194657	0.0302203	NA	NA	NA	NA	NA	NA	NA	NA	NA	NA	NA	NA	NA	NA	NA
Gm11128	FALSE	TRUE	NA	NA	NA	NA	NA	NA	NA	NA	0	NA	0.492405	G118_G118_M13	0.134152	G118_G118_M16	2.54716	G118_edgeR_RNASeq	0	0.0469027	0.15397	0	0.307941	1.76094	0.129763	0.505698	0.073044	0.466841	6.95387	1.84981	12.0579	2.54716	7.82261e-06	0.000263994	NA	NA	NA	NA	NA	NA	NA	NA	NA	NA	NA	NA	NA	NA	NA
Gm11837	TRUE	FALSE	NA	NA	NA	NA	NA	NA	NA	NA	0	NA	2.32777	G118_G118_M14	4.05083	AdultRiboM_F_Adult_10	-1.37589	AdultRiboM_edgeR_RNASeq	2.61918	0.895117	7.9555	11.7776	4.13339	-1.37589	1.29219e-09	6.90223e-08	3.1213	2.05824	43.0738	51.4883	34.6593	-0.570493	0.00796241	0.0902419	NA	NA	NA	NA	NA	NA	NA	NA	NA	NA	NA	NA	NA	NA	NA
Gm12185	FALSE	TRUE	NA	NA	NA	NA	NA	NA	NA	NA	0	NA	0.0846911	AdultRiboM_M_Adult_6	0.209925	AdultRiboM_F_Adult_6	-3.00708	G118_edgeR_RNASeq	0.0710937	0.0321726	1.42629	1.87867	0.973924	-0.964425	0.0925808	0.401898	0.0907146	0.0117322	4.98351	8.79626	1.17076	-3.00708	0.000473662	0.00975421	NA	NA	NA	NA	NA	NA	NA	NA	NA	NA	NA	NA	NA	NA	NA
Gm13139	TRUE	FALSE	NA	NA	NA	NA	NA	NA	NA	NA	0	NA	0.795194	AdultRiboM_M_Adult_2	0.22609	AdultRiboM_F_Adult_1	2.97712	AdultRiboM_edgeR_RNASeq	0.0323275	0.30211	2.48697	0.450526	4.52342	2.97712	3.52719e-10	1.99877e-08	0	0.0136147	0.35675	0	0.713501	2.68018	0.505768	1	NA	NA	NA	NA	NA	NA	NA	NA	NA	NA	NA	NA	NA	NA	NA
Gm13152	TRUE	FALSE	NA	NA	NA	NA	NA	NA	NA	NA	0	NA	13.8743	AdultRiboM_M_Adult_2	6.35939	AdultRiboM_F_Adult_1	1.45987	AdultRiboM_edgeR_RNASeq	3.37961	8.57653	39.9988	21.526	58.4716	1.45987	1.12061e-20	1.48172e-18	0.148425	0.240501	4.51479	3.38068	5.6489	0.576454	0.362771	1	NA	NA	NA	NA	NA	NA	NA	NA	NA	NA	NA	NA	NA	NA	NA
Gm13251	TRUE	FALSE	NA	NA	NA	NA	NA	NA	NA	NA	0	NA	3.90466	AdultRiboM_M_Adult_2	0.821407	G118_G118_M17	2.18908	AdultRiboM_edgeR_RNASeq	0.406702	1.77423	21.1737	7.46023	34.8872	2.18908	2.84153e-18	3.32157e-16	0.732748	0.456293	40.7038	49.7559	31.6517	-0.623196	0.00671578	0.0789994	NA	NA	NA	NA	NA	NA	NA	NA	NA	NA	NA	NA	NA	NA	NA
Gm4477	FALSE	TRUE	NA	NA	NA	NA	NA	NA	NA	NA	0	NA	3.46843	G118_G118_M14	8.37228	G118_G118_M16	-1.22515	G118_edgeR_RNASeq	0.0840063	0.0226983	0.349975	0.568121	0.13183	-1.01064	0.181901	0.628154	7.01626	2.96883	118.025	164.873	71.176	-1.22515	5.25319e-11	3.81716e-09	NA	NA	NA	NA	NA	NA	NA	NA	NA	NA	NA	NA	NA	NA	NA
Gm4841	FALSE	TRUE	NA	NA	NA	NA	NA	NA	NA	NA	0	NA	0.772894	AdultRiboM_M_Adult_5	11.2959	G118_G118_M17	-3.73636	G118_edgeR_RNASeq	0.900255	0.438839	9.98016	13.18	6.7803	-0.938144	0.000598427	0.00855801	4.16945	0.301286	116.182	216.264	16.0994	-3.73636	1.80651e-05	0.000554721	NA	NA	NA	NA	NA	NA	NA	NA	NA	NA	NA	NA	NA	NA	NA
Gm7609	FALSE	TRUE	NA	NA	NA	NA	NA	NA	NA	NA	0	NA	2.25885	AdultRiboM_M_Adult_4	2.45139	AdultRiboM_F_Adult_1	-1.13738	G118_edgeR_RNASeq	1.40576	1.27306	11.2706	11.5139	11.0272	-0.040814	0.885535	1	1.85614	0.814501	39.8223	54.998	24.6466	-1.13738	1.4116e-06	5.6364e-05	NA	NA	NA	NA	NA	NA	NA	NA	NA	NA	NA	NA	NA	NA	NA
Gp49a	FALSE	TRUE	NA	NA	NA	NA	NA	NA	NA	NA	0	NA	2.40674	AdultRiboM_M_Adult_5	4.98021	G118_G118_M17	-1.30895	G118_edgeR_RNASeq	1.60404	1.36868	11.6659	11.9961	11.3358	-0.10511	0.743269	1	2.84804	1.12897	54.6344	77.7097	31.5592	-1.30895	0.00243522	0.0359958	NA	NA	NA	NA	NA	NA	NA	NA	NA	NA	NA	NA	NA	NA	NA
Greb1l	TRUE	TRUE	NA	NA	NA	NA	NA	NA	NA	NA	0	NA	0.152727	AdultRiboM_M_Adult_1	0.771283	AdultRiboM_F_Adult_10	-2.21233	AdultRiboM_edgeR_RNASeq	0.35535	0.0703062	9.18011	15.2827	3.07753	-2.21233	1.65425e-14	1.46087e-12	0.405924	0.138166	42.4128	62.9315	21.8941	-1.5326	2.09115e-11	1.58124e-09	NA	NA	NA	NA	NA	NA	NA	NA	NA	NA	NA	NA	NA	NA	NA
Grid1	TRUE	TRUE	NA	NA	NA	NA	NA	NA	NA	NA	0	NA	0.548378	AdultRiboM_M_Adult_2	1.05809	AdultRiboM_F_Adult_4	-2.63217	G118_edgeR_RNASeq	0.618128	0.200347	7.28488	11.0141	3.55567	-1.56186	2.93756e-09	1.50275e-07	0.472615	0.0778828	17.4385	29.8564	5.02054	-2.63217	9.99902e-11	7.0952e-09	NA	NA	NA	NA	NA	NA	NA	NA	NA	NA	NA	NA	NA	NA	NA
Gstp2	TRUE	TRUE	NA	NA	NA	NA	NA	NA	NA	NA	0	NA	23.8381	G118_G118_M15	3.15798	AdultRiboM_F_Adult_3	3.5939	G118_edgeR_RNASeq	1.681	7.83799	18.5132	5.88712	31.1393	2.32523	1.51353e-14	1.3415e-12	1.35634	15.9003	122.1	18.7906	225.409	3.5939	1.0785e-29	1.96215e-27	NA	NA	NA	NA	NA	NA	NA	NA	NA	NA	NA	NA	NA	NA	NA
H2-Ea-ps	FALSE	TRUE	NA	NA	NA	NA	NA	NA	NA	NA	0	NA	6.62679	G118_G118_M14	17.8368	G118_G118_M17	-1.08987	G118_edgeR_RNASeq	0	0	0	0	0	0	1	1	11.438	5.30699	121.248	164.466	78.031	-1.08987	0.00206107	0.0316445	NA	NA	NA	NA	NA	NA	NA	NA	NA	NA	NA	NA	NA	NA	NA
Hist1h2bn	TRUE	FALSE	NA	NA	NA	NA	NA	NA	NA	NA	0	NA	3.8117	AdultRiboM_M_Adult_8	8.26003	AdultRiboM_F_Adult_2	-1.33568	AdultRiboM_edgeR_RNASeq	3.55529	1.26659	5.28604	7.58993	2.98214	-1.33568	1.95225e-05	0.000461765	0	0	0	0	0	5.12548e-15	1	1	NA	NA	NA	NA	NA	NA	NA	NA	NA	NA	NA	NA	NA	NA	NA
Hist1h3h	TRUE	FALSE	NA	NA	NA	NA	NA	NA	NA	NA	0	NA	1.18909	AdultRiboM_M_Adult_10	2.7292	AdultRiboM_F_Adult_6	-1.24639	AdultRiboM_edgeR_RNASeq	1.06586	0.335251	1.71425	2.56974	0.858752	-1.24639	0.00506884	0.0474654	0	0	0	0	0	5.12548e-15	1	1	NA	NA	NA	NA	NA	NA	NA	NA	NA	NA	NA	NA	NA	NA	NA
Hist1h3i	TRUE	FALSE	NA	NA	NA	NA	NA	NA	NA	NA	0	NA	1.68196	AdultRiboM_M_Adult_10	5.8245	AdultRiboM_F_Adult_11	-1.20214	AdultRiboM_edgeR_RNASeq	2.36769	0.912822	4.07459	5.75717	2.392	-1.20214	0.000174606	0.00303733	0.0635577	0.031084	0.426009	0.567396	0.284621	-0.759191	1	1	NA	NA	NA	NA	NA	NA	NA	NA	NA	NA	NA	NA	NA	NA	NA
Hsbp1l1	FALSE	TRUE	NA	NA	NA	NA	NA	NA	NA	NA	0	NA	2.31413	G118_G118_M14	1.2061	AdultRiboM_F_Adult_3	1.28289	G118_edgeR_RNASeq	0.547109	0.542121	3.46136	3.42322	3.49951	0.130805	0.834555	1	0.747201	1.76026	29.3111	17.2432	41.379	1.28289	8.60128e-06	0.000287863	NA	NA	NA	NA	NA	NA	NA	NA	NA	NA	NA	NA	NA	NA	NA
Igsf23	TRUE	TRUE	NA	NA	NA	NA	NA	NA	NA	NA	0	NA	3.24819	G118_G118_M14	1.80973	G118_G118_M17	-1.52479	AdultRiboM_edgeR_RNASeq	0.403764	0.118724	2.56177	4.0281	1.09544	-1.52479	0.000439679	0.00660198	1.28067	3.02045	76.1014	44.5932	107.609	1.26273	3.94146e-09	2.28708e-07	NA	NA	NA	NA	NA	NA	NA	NA	NA	NA	NA	NA	NA	NA	NA
Ildr2	TRUE	TRUE	NA	NA	NA	NA	NA	NA	NA	NA	0	NA	3.52208	AdultRiboM_M_Adult_5	10.1661	AdultRiboM_F_Adult_1	-1.22794	AdultRiboM_edgeR_RNASeq	6.59186	2.59895	194.939	274.345	115.532	-1.22794	2.9577e-21	3.99818e-19	6.19156	2.95064	699.477	940.835	458.119	-1.04306	6.10822e-20	7.86173e-18	NA	NA	NA	NA	NA	NA	NA	NA	NA	NA	NA	NA	NA	NA	NA
Kbtbd12	FALSE	TRUE	NA	NA	NA	NA	NA	NA	NA	NA	0	NA	0.529733	G118_G118_M13	0.33082	AdultRiboM_F_Adult_9	1.23269	G118_edgeR_RNASeq	0.176876	0.2605	2.44258	1.93246	2.9527	0.67019	0.0893327	0.39202	0.169206	0.408569	11.058	6.37462	15.7413	1.23269	0.00280004	0.0400429	NA	NA	NA	NA	NA	NA	NA	NA	NA	NA	NA	NA	NA	NA	NA
Kbtbd13	FALSE	TRUE	NA	NA	NA	NA	NA	NA	NA	NA	0	NA	0.105526	AdultRiboM_M_Adult_2	0.257364	AdultRiboM_F_Adult_10	-2.70148	G118_edgeR_RNASeq	0.0567955	0.0220015	0.562418	0.814288	0.310547	-1.3367	0.102531	0.43151	0.132347	0.0183584	4.12363	7.22075	1.0265	-2.70148	0.000311288	0.00681034	NA	NA	NA	NA	NA	NA	NA	NA	NA	NA	NA	NA	NA	NA	NA
Klrc1	TRUE	TRUE	NA	NA	NA	NA	NA	NA	NA	NA	0	NA	0.272699	G118_G118_M15	0.798312	AdultRiboM_F_Adult_2	-1.24787	AdultRiboM_edgeR_RNASeq	0.298855	0.106354	2.09661	3.04758	1.14565	-1.24787	0.00417753	0.0408368	0.433999	0.184898	11.3578	15.8225	6.89312	-1.11727	0.00349242	0.0479603	NA	NA	NA	NA	NA	NA	NA	NA	NA	NA	NA	NA	NA	NA	NA
LOC100048884	TRUE	FALSE	NA	NA	NA	NA	NA	NA	NA	NA	0	NA	60.3998	AdultRiboM_M_Adult_3	33.5885	AdultRiboM_F_Adult_3	1.10333	AdultRiboM_edgeR_RNASeq	15.401	28.011	106.396	68.1643	144.628	1.10333	0.000482214	0.00710173	10.2907	15.8509	216.427	168.183	264.67	0.653675	0.00221391	0.0333458	NA	NA	NA	NA	NA	NA	NA	NA	NA	NA	NA	NA	NA	NA	NA
Lppr1	FALSE	TRUE	NA	NA	NA	NA	NA	NA	NA	NA	0	NA	0.0616985	AdultRiboM_M_Adult_10	0.237808	G118_G118_M17	-2.95175	G118_edgeR_RNASeq	0.0568082	0.0150593	0.697943	1.07824	0.317643	-1.35947	0.0505687	0.264679	0.199443	0.0239533	7.75541	13.7992	1.71162	-2.95175	2.65012e-07	1.21219e-05	NA	NA	NA	NA	NA	NA	NA	NA	NA	NA	NA	NA	NA	NA	NA
Mcmdc2	FALSE	TRUE	NA	NA	NA	NA	NA	NA	NA	NA	0	NA	0.981767	AdultRiboM_M_Adult_2	0.762876	AdultRiboM_F_Adult_11	-1.53517	G118_edgeR_RNASeq	0.451061	0.41403	5.89859	6.05818	5.73901	-0.0616008	0.879119	1	0.377793	0.127338	11.9519	17.7731	6.13065	-1.53517	0.000163779	0.0039121	NA	NA	NA	NA	NA	NA	NA	NA	NA	NA	NA	NA	NA	NA	NA
Mettl20	TRUE	TRUE	NA	NA	NA	NA	NA	NA	NA	NA	0	NA	38.7166	AdultRiboM_M_Adult_1	9.49491	AdultRiboM_F_Adult_10	1.99439	G118_edgeR_RNASeq	6.33716	20.62	125.434	52.8878	197.98	1.91289	1.18788e-22	1.69077e-20	7.17919	28.0755	557.836	223.232	892.44	1.99439	1.86804e-76	8.37056e-74	NA	NA	NA	NA	NA	NA	NA	NA	NA	NA	NA	NA	NA	NA	NA
Mfsd2a	TRUE	TRUE	NA	NA	NA	NA	NA	NA	NA	NA	0	NA	15.2221	AdultRiboM_M_Adult_10	33.0364	AdultRiboM_F_Adult_3	-1.34601	AdultRiboM_edgeR_RNASeq	17.9514	6.43451	134.194	193.523	74.8657	-1.34601	3.50534e-05	0.000765512	11.3612	4.7865	322.031	450.191	193.871	-1.21974	1.40714e-08	7.63418e-07	NA	NA	NA	NA	NA	NA	NA	NA	NA	NA	NA	NA	NA	NA	NA
Mn1	FALSE	TRUE	NA	NA	NA	NA	NA	NA	NA	NA	0	NA	3.27213	AdultRiboM_M_Adult_2	2.49385	AdultRiboM_F_Adult_10	1.22559	G118_edgeR_RNASeq	1.38417	2.17756	57.0985	42.8229	71.3742	0.754084	3.81384e-08	1.66878e-06	1.05968	2.43139	200.072	119.595	280.55	1.22559	4.55566e-16	4.98793e-14	NA	NA	NA	NA	NA	NA	NA	NA	NA	NA	NA	NA	NA	NA	NA
Mnda	TRUE	FALSE	NA	NA	NA	NA	NA	NA	NA	NA	0	NA	0.593108	AdultRiboM_M_Adult_12	1.36485	AdultRiboM_F_Adult_6	-1.07053	AdultRiboM_edgeR_RNASeq	0.782065	0.318055	5.09613	7.00206	3.1902	-1.07053	0.000247995	0.00408491	0.483357	0.387666	14.485	15.914	13.056	-0.294053	0.426999	1	NA	NA	NA	NA	NA	NA	NA	NA	NA	NA	NA	NA	NA	NA	NA
Mup1	TRUE	TRUE	NA	NA	NA	NA	NA	NA	NA	NA	0	NA	861.993	G118_G118_M14	86.725	G118_G118_M16	5.10512	AdultRiboM_edgeR_RNASeq	13.1429	393.463	1261.01	72.1919	2449.82	5.10512	3.91986e-69	2.01806e-66	78.4915	780.988	8779.83	1573.65	15986	3.34141	9.53145e-197	1.09825e-193	NA	NA	NA	NA	NA	NA	NA	NA	NA	NA	NA	NA	NA	NA	NA
Mup10	FALSE	TRUE	NA	NA	NA	NA	NA	NA	NA	NA	0	NA	3471.25	G118_G118_M15	1208.84	G118_G118_M18	1.60469	G118_edgeR_RNASeq	791.765	1003.01	4221.16	3551.86	4890.47	0.482737	3.28129e-05	0.000723108	1047.76	3125.96	34448.5	17028.4	51868.5	1.60469	2.40363e-25	3.7523e-23	NA	NA	NA	NA	NA	NA	NA	NA	NA	NA	NA	NA	NA	NA	NA
Mup11	TRUE	TRUE	NA	NA	NA	NA	NA	NA	NA	NA	0	NA	1866.48	AdultRiboM_M_Adult_1	86.7573	AdultRiboM_F_Adult_8	6.20516	G118_edgeR_RNASeq	45.27	1032.62	2771.75	222.428	5321.07	4.60762	5.32527e-54	2.11238e-51	0.859242	64.176	549.449	14.4162	1084.48	6.20516	2.8734e-08	1.50819e-06	NA	NA	NA	NA	NA	NA	NA	NA	NA	NA	NA	NA	NA	NA	NA
Mup12	TRUE	TRUE	NA	NA	NA	NA	NA	NA	NA	NA	0	NA	569.369	AdultRiboM_M_Adult_4	10.1334	AdultRiboM_F_Adult_1	5.62695	AdultRiboM_edgeR_RNASeq	4.20898	201.134	487.688	19.9419	955.435	5.62695	7.90549e-63	3.54239e-60	7.16003	246.122	2080.12	116.354	4043.89	5.11633	6.44281e-23	9.22465e-21	NA	NA	NA	NA	NA	NA	NA	NA	NA	NA	NA	NA	NA	NA	NA
Mup13	TRUE	TRUE	NA	NA	NA	NA	NA	NA	NA	NA	0	NA	21.8097	AdultRiboM_M_Adult_3	7.52599	G118_G118_M17	2.0787	AdultRiboM_edgeR_RNASeq	2.24719	8.4759	28.7792	10.9731	46.5854	2.0787	5.82512e-11	3.59567e-09	4.11815	12.066	148.067	74.3325	221.801	1.56682	0.000439213	0.00914598	NA	NA	NA	NA	NA	NA	NA	NA	NA	NA	NA	NA	NA	NA	NA
Mup14	TRUE	TRUE	NA	NA	NA	NA	NA	NA	NA	NA	0	NA	1966.5	AdultRiboM_M_Adult_1	20.5044	AdultRiboM_F_Adult_2	6.81008	AdultRiboM_edgeR_RNASeq	12.6984	1250.48	3299.96	59.0578	6540.85	6.81008	2.62155e-179	3.33861e-176	8.92318	210.855	1912.21	152.051	3672.36	4.58658	2.01213e-210	2.56251e-207	NA	NA	NA	NA	NA	NA	NA	NA	NA	NA	NA	NA	NA	NA	NA
Mup15	TRUE	TRUE	NA	NA	NA	NA	NA	NA	NA	NA	0	NA	4.40532	AdultRiboM_M_Adult_2	1.33486	AdultRiboM_F_Adult_2	6.59158	G118_edgeR_RNASeq	0.386223	1.12219	7.05189	3.36812	10.7357	1.56297	3.3332e-05	0.000733213	0.00931794	1.29743	21.9824	0.302428	43.6623	6.59158	8.751e-16	9.41102e-14	NA	NA	NA	NA	NA	NA	NA	NA	NA	NA	NA	NA	NA	NA	NA
Mup16	TRUE	TRUE	NA	NA	NA	NA	NA	NA	NA	NA	0	NA	353.3	AdultRiboM_M_Adult_3	83.7138	AdultRiboM_F_Adult_4	3.16939	G118_edgeR_RNASeq	47.5164	200.459	624.049	212.706	1035.39	2.30631	1.03084e-13	8.57153e-12	5.40639	47.6521	436.773	87.7468	785.8	3.16939	9.88082e-32	1.92811e-29	NA	NA	NA	NA	NA	NA	NA	NA	NA	NA	NA	NA	NA	NA	NA
Mup17	TRUE	TRUE	NA	NA	NA	NA	NA	NA	NA	NA	0	NA	3547.95	G118_G118_M15	665.248	AdultRiboM_F_Adult_4	2.61308	G118_edgeR_RNASeq	313.51	1077.42	3436.19	1417.79	5454.59	1.96663	1.18656e-09	6.36613e-08	519.004	3108.91	30184	8469.08	51898.9	2.61308	3.85483e-78	1.79375e-75	NA	NA	NA	NA	NA	NA	NA	NA	NA	NA	NA	NA	NA	NA	NA
Mup19	FALSE	TRUE	NA	NA	NA	NA	NA	NA	NA	NA	0	NA	545.096	AdultRiboM_M_Adult_1	289.18	AdultRiboM_F_Adult_4	2.74258	G118_edgeR_RNASeq	154.84	232.734	890.319	682.525	1098.11	0.711489	0.0343265	0.200773	11.0445	71.9288	684.113	178.553	1189.67	2.74258	3.29303e-61	1.15481e-58	NA	NA	NA	NA	NA	NA	NA	NA	NA	NA	NA	NA	NA	NA	NA
Mup2	TRUE	FALSE	NA	NA	NA	NA	NA	NA	NA	NA	0	NA	26.0471	AdultRiboM_M_Adult_8	46.7898	G118_G118_M16	3.49745	AdultRiboM_edgeR_RNASeq	0.261923	3.06851	10.2416	4.20189	47.2741	3.49745	1.57238e-09	8.30716e-08	16.2089	4.25228	588.644	929.114	248.174	-1.90337	0.038944	0.283577	NA	NA	NA	NA	NA	NA	NA	NA	NA	NA	NA	NA	NA	NA	NA
Mup20	TRUE	TRUE	NA	NA	NA	NA	NA	NA	NA	NA	0	NA	8606.14	AdultRiboM_M_Adult_1	164.853	AdultRiboM_F_Adult_6	6.29191	AdultRiboM_edgeR_RNASeq	82.9419	5718.94	14315.5	364.975	28266	6.29191	1.34297e-238	2.49968e-235	38.3723	2671.32	22579.4	623.713	44535	6.15343	5.57924e-56	1.80001e-53	NA	NA	NA	NA	NA	NA	NA	NA	NA	NA	NA	NA	NA	NA	NA
Mup21	TRUE	TRUE	NA	NA	NA	NA	NA	NA	NA	NA	0	NA	483.875	G118_G118_M15	26.5307	G118_G118_M16	4.75216	AdultRiboM_edgeR_RNASeq	9.93352	240.084	527.578	38.6785	1016.48	4.75216	3.07149e-178	3.71604e-175	23.197	425.806	3186.78	322.452	6051.11	4.22386	2.20549e-225	2.9648e-222	NA	NA	NA	NA	NA	NA	NA	NA	NA	NA	NA	NA	NA	NA	NA
Mup5	FALSE	TRUE	NA	NA	NA	NA	NA	NA	NA	NA	0	NA	7.36546	G118_G118_M13	3.27402	G118_G118_M16	1.47501	G118_edgeR_RNASeq	0	0.115735	0.29497	0	0.589941	2.52224	0.0160072	0.115191	2.2518	6.21142	69.1257	36.2079	102.044	1.47501	4.01359e-08	2.06193e-06	NA	NA	NA	NA	NA	NA	NA	NA	NA	NA	NA	NA	NA	NA	NA
Mup6	TRUE	TRUE	NA	NA	NA	NA	NA	NA	NA	NA	0	NA	1.74059	AdultRiboM_M_Adult_2	0.12403	G118_G118_M18	3.87549	G118_edgeR_RNASeq	0	0.403352	0.638582	0	1.27716	3.28063	0.000238807	0.00396324	0.0413433	0.618975	3.36941	0.412593	6.32622	3.87549	0.000326413	0.00708359	NA	NA	NA	NA	NA	NA	NA	NA	NA	NA	NA	NA	NA	NA	NA
Mup7	TRUE	TRUE	NA	NA	NA	NA	NA	NA	NA	NA	0	NA	4969.99	AdultRiboM_M_Adult_1	26.523	G118_G118_M16	8.80347	AdultRiboM_edgeR_RNASeq	7.11524	2872.71	8108.14	36.367	16179.9	8.80347	9.63498e-206	1.45711e-202	22.4925	1496.8	14755.3	427.479	29083.1	6.0787	5.56052e-266	9.61057e-263	NA	NA	NA	NA	NA	NA	NA	NA	NA	NA	NA	NA	NA	NA	NA
Mup8	TRUE	FALSE	NA	NA	NA	NA	NA	NA	NA	NA	0	NA	112.742	AdultRiboM_M_Adult_3	18.0267	G118_G118_M16	4.25515	AdultRiboM_edgeR_RNASeq	0.986818	15.3255	19.1051	4.83846	93.897	4.25515	1.95524e-13	1.56142e-11	6.76933	25.1526	294.825	123.285	466.364	1.91466	0.00704867	0.0819983	NA	NA	NA	NA	NA	NA	NA	NA	NA	NA	NA	NA	NA	NA	NA
Mup9	TRUE	TRUE	NA	NA	NA	NA	NA	NA	NA	NA	0	NA	6237.76	G118_G118_M15	1113.14	G118_G118_M16	4.39057	AdultRiboM_edgeR_RNASeq	2.73855	47.1964	131.875	12.0731	251.676	4.39057	1.30936e-20	1.72187e-18	1016.45	5555.48	54274	16495.2	92052.8	2.47819	2.14088e-72	9.08821e-70	NA	NA	NA	NA	NA	NA	NA	NA	NA	NA	NA	NA	NA	NA	NA
Nat8	TRUE	TRUE	NA	NA	NA	NA	NA	NA	NA	NA	0	NA	12.5108	AdultRiboM_M_Adult_5	2.17392	G118_G118_M16	5.48501	AdultRiboM_edgeR_RNASeq	0.169529	8.08619	20.7654	0.742841	40.788	5.48501	3.88061e-107	2.84543e-104	1.91553	11.1154	113.945	32.8598	195.03	2.54209	6.76943e-49	2.02222e-46	NA	NA	NA	NA	NA	NA	NA	NA	NA	NA	NA	NA	NA	NA	NA
Nckap5	TRUE	FALSE	NA	NA	NA	NA	NA	NA	NA	NA	0	NA	0.703462	G118_G118_M14	0.767407	G118_G118_M18	-1.02919	AdultRiboM_edgeR_RNASeq	0.146561	0.0647222	4.20818	5.6866	2.72976	-1.02919	0.00210038	0.0238249	0.748981	0.653827	99.0171	104.681	93.3532	-0.172098	0.281035	0.921935	NA	NA	NA	NA	NA	NA	NA	NA	NA	NA	NA	NA	NA	NA	NA
Ncmap	TRUE	TRUE	NA	NA	NA	NA	NA	NA	NA	NA	0	NA	0.691473	G118_G118_M13	2.40883	AdultRiboM_F_Adult_3	-2.8489	AdultRiboM_edgeR_RNASeq	1.03144	0.122499	6.34073	11.3291	1.35236	-2.8489	2.39437e-16	2.45494e-14	1.85357	0.636062	49.5711	73.3716	25.7707	-1.52779	2.36432e-12	1.99336e-10	NA	NA	NA	NA	NA	NA	NA	NA	NA	NA	NA	NA	NA	NA	NA
Neurl1b	FALSE	TRUE	NA	NA	NA	NA	NA	NA	NA	NA	0	NA	0.205221	AdultRiboM_M_Adult_5	0.314314	AdultRiboM_F_Adult_5	-1.28251	G118_edgeR_RNASeq	0.180286	0.113966	4.89206	5.79846	3.98567	-0.488619	0.125487	0.495852	0.255668	0.101466	20.4566	29.1155	11.7978	-1.28251	2.27419e-05	0.000681892	NA	NA	NA	NA	NA	NA	NA	NA	NA	NA	NA	NA	NA	NA	NA
Nuggc	FALSE	TRUE	NA	NA	NA	NA	NA	NA	NA	NA	0	NA	1.98248	G118_G118_M14	0.417622	G118_G118_M18	2.31751	G118_edgeR_RNASeq	0.012954	0.0267566	0.311312	0.148007	0.474617	0.665808	0.458227	1	0.393954	1.9192	55.619	18.6077	92.6303	2.31751	9.71669e-27	1.58861e-24	NA	NA	NA	NA	NA	NA	NA	NA	NA	NA	NA	NA	NA	NA	NA
Obp2a	TRUE	TRUE	NA	NA	NA	NA	NA	NA	NA	NA	0	NA	6.44781	G118_G118_M13	0.0697081	G118_G118_M17	6.36838	G118_edgeR_RNASeq	0	1.23093	2.60533	0	5.21066	5.45734	1.16301e-12	8.7125e-11	0.0447636	4.80221	32.5763	0.586126	64.5664	6.36838	4.18953e-34	8.81513e-32	NA	NA	NA	NA	NA	NA	NA	NA	NA	NA	NA	NA	NA	NA	NA
Plcl1	FALSE	TRUE	NA	NA	NA	NA	NA	NA	NA	NA	0	NA	0.286779	AdultRiboM_M_Adult_2	0.271554	AdultRiboM_F_Adult_2	-1.05319	G118_edgeR_RNASeq	0.143375	0.139939	4.72371	4.67467	4.77275	0.0367948	1	1	0.190668	0.0912043	17.115	23.0015	11.2285	-1.05319	0.00195329	0.0302969	NA	NA	NA	NA	NA	NA	NA	NA	NA	NA	NA	NA	NA	NA	NA
Pls1	TRUE	FALSE	NA	NA	NA	NA	NA	NA	NA	NA	0	NA	2.5419	G118_G118_M13	2.77755	G118_G118_M16	-1.42394	AdultRiboM_edgeR_RNASeq	0.326261	0.106447	4.11254	6.30235	1.92273	-1.42394	4.94796e-06	0.000137933	2.44446	2.21626	160.299	166.418	154.181	-0.126532	0.453855	1	NA	NA	NA	NA	NA	NA	NA	NA	NA	NA	NA	NA	NA	NA	NA
Pnpla5	TRUE	FALSE	NA	NA	NA	NA	NA	NA	NA	NA	0	NA	0.279369	G118_G118_M13	0.713723	AdultRiboM_F_Adult_4	-3.10977	AdultRiboM_edgeR_RNASeq	0.173161	0.00567916	0.717885	1.39274	0.0430326	-3.10977	0.00016002	0.0028304	0.409658	0.139731	8.61426	12.7465	4.48203	-1.61423	0.00513361	0.0641291	NA	NA	NA	NA	NA	NA	NA	NA	NA	NA	NA	NA	NA	NA	NA
Pydc4	TRUE	FALSE	NA	NA	NA	NA	NA	NA	NA	NA	0	NA	0.233811	AdultRiboM_M_Adult_2	0.712793	AdultRiboM_F_Adult_10	-1.3836	AdultRiboM_edgeR_RNASeq	0.366875	0.129996	3.44957	4.96663	1.93251	-1.3836	0.000193428	0.00333123	0.0171819	0.0126543	0.738551	0.851094	0.626009	-0.465255	1	1	NA	NA	NA	NA	NA	NA	NA	NA	NA	NA	NA	NA	NA	NA	NA
Rad51b	TRUE	FALSE	NA	NA	NA	NA	NA	NA	NA	NA	0	NA	3.49655	G118_G118_M14	4.69801	G118_G118_M18	-3.8775	AdultRiboM_edgeR_RNASeq	1.18553	0.0662466	8.79439	16.6806	0.908199	-3.8775	3.52011e-18	4.07541e-16	3.67123	3.16135	180.163	191.728	168.599	-0.178919	0.316675	0.980155	NA	NA	NA	NA	NA	NA	NA	NA	NA	NA	NA	NA	NA	NA	NA
Raet1a	FALSE	TRUE	NA	NA	NA	NA	NA	NA	NA	NA	0	NA	0.392444	AdultRiboM_M_Adult_12	0.560266	AdultRiboM_F_Adult_11	-2.4566	G118_edgeR_RNASeq	0.298745	0.16226	1.86771	2.38087	1.35455	-0.634646	0.139705	0.529188	0.20116	0.0401477	3.43861	5.70646	1.17076	-2.4566	0.00333886	0.0462983	NA	NA	NA	NA	NA	NA	NA	NA	NA	NA	NA	NA	NA	NA	NA
Scimp	FALSE	TRUE	NA	NA	NA	NA	NA	NA	NA	NA	0	NA	0.890919	AdultRiboM_M_Adult_2	1.93154	G118_G118_M17	-1.09142	G118_edgeR_RNASeq	0.936436	0.49862	3.73027	4.78604	2.6745	-0.759798	0.0149237	0.108932	1.28928	0.584325	18.2907	24.9846	11.5968	-1.09142	0.00241383	0.0357451	NA	NA	NA	NA	NA	NA	NA	NA	NA	NA	NA	NA	NA	NA	NA
Sel1l3	FALSE	TRUE	NA	NA	NA	NA	NA	NA	NA	NA	0	NA	4.88533	AdultRiboM_M_Adult_9	3.81041	AdultRiboM_F_Adult_10	1.37768	G118_edgeR_RNASeq	2.21751	3.42656	68.0716	49.8905	86.2527	0.798486	5.26358e-07	1.8539e-05	1.77542	4.49616	264.569	147.488	381.65	1.37768	3.16068e-29	5.66511e-27	NA	NA	NA	NA	NA	NA	NA	NA	NA	NA	NA	NA	NA	NA	NA
Selenbp2	TRUE	TRUE	NA	NA	NA	NA	NA	NA	NA	NA	0	NA	798.035	AdultRiboM_M_Adult_1	87.8733	AdultRiboM_F_Adult_6	4.24373	AdultRiboM_edgeR_RNASeq	28.6824	449.031	2317.38	234.956	4399.8	4.24373	4.3969e-34	1.01326e-31	41.7317	346.991	6186.37	1302.52	11070.2	3.0831	2.03225e-121	1.40498e-118	NA	NA	NA	NA	NA	NA	NA	NA	NA	NA	NA	NA	NA	NA	NA
Serpina1d	FALSE	TRUE	NA	NA	NA	NA	NA	NA	NA	NA	0	NA	1033.73	AdultRiboM_M_Adult_5	1289.21	AdultRiboM_F_Adult_3	1.4602	G118_edgeR_RNASeq	999.69	799.248	6741.34	7260.12	6222.56	-0.202858	0.0014345	0.0175129	264.077	712.792	13161.6	7006.73	19316.5	1.4602	4.21519e-49	1.27494e-46	NA	NA	NA	NA	NA	NA	NA	NA	NA	NA	NA	NA	NA	NA	NA
Sftpa1	TRUE	FALSE	NA	NA	NA	NA	NA	NA	NA	NA	0	NA	0.811062	AdultRiboM_M_Adult_1	0.501496	G118_G118_M17	1.32701	AdultRiboM_edgeR_RNASeq	0.14452	0.345119	3.70374	2.22138	5.1861	1.32701	0.00180104	0.0210835	0.477916	0.572879	27.1791	24.4056	29.9525	0.300947	0.291766	0.941062	NA	NA	NA	NA	NA	NA	NA	NA	NA	NA	NA	NA	NA	NA	NA
Slc22a26	TRUE	TRUE	NA	NA	NA	NA	NA	NA	NA	NA	0	NA	2.19285	G118_G118_M13	84.2549	G118_G118_M18	-9.31338	AdultRiboM_edgeR_RNASeq	52.2578	0.0685867	259.107	517.527	0.687822	-9.31338	0	0	78.8393	1.45052	1481.58	2908.27	54.8846	-5.78232	7.26895e-250	1.17258e-246	NA	NA	NA	NA	NA	NA	NA	NA	NA	NA	NA	NA	NA	NA	NA
Slc22a27	TRUE	TRUE	NA	NA	NA	NA	NA	NA	NA	NA	0	NA	0.754334	G118_G118_M13	24.5113	AdultRiboM_F_Adult_10	-5.85947	AdultRiboM_edgeR_RNASeq	14.4996	0.228056	78.3703	154.371	2.36965	-5.85947	5.64937e-103	3.90565e-100	14.9424	0.405248	304.137	591.778	16.4972	-5.27887	3.76832e-149	3.37711e-146	NA	NA	NA	NA	NA	NA	NA	NA	NA	NA	NA	NA	NA	NA	NA
Slc22a28	TRUE	TRUE	NA	NA	NA	NA	NA	NA	NA	NA	0	NA	12.9157	AdultRiboM_M_Adult_1	2.38309	AdultRiboM_F_Adult_10	3.17634	AdultRiboM_edgeR_RNASeq	1.14129	9.48552	57.4705	11.6786	103.262	3.17634	2.20036e-116	1.97193e-113	1.5911	10.021	218.261	58.6673	377.855	2.66137	3.36842e-70	1.38145e-67	NA	NA	NA	NA	NA	NA	NA	NA	NA	NA	NA	NA	NA	NA	NA
Slc22a29	TRUE	TRUE	NA	NA	NA	NA	NA	NA	NA	NA	0	NA	0.64491	AdultRiboM_M_Adult_4	3.399	G118_G118_M17	-3.26896	G118_edgeR_RNASeq	1.10057	0.134177	6.9229	12.3723	1.47351	-2.86998	5.16458e-12	3.5705e-10	2.53468	0.25387	56.6752	102.866	10.4843	-3.26896	2.64656e-24	3.97757e-22	NA	NA	NA	NA	NA	NA	NA	NA	NA	NA	NA	NA	NA	NA	NA
Slc28a2	FALSE	TRUE	NA	NA	NA	NA	NA	NA	NA	NA	0	NA	0.486326	AdultRiboM_M_Adult_4	0.567773	AdultRiboM_F_Adult_4	-1.36702	G118_edgeR_RNASeq	0.385018	0.241136	6.10976	7.31023	4.90929	-0.500751	0.0324291	0.192514	0.300964	0.117465	15.1048	21.5687	8.64092	-1.36702	0.00223359	0.0335691	NA	NA	NA	NA	NA	NA	NA	NA	NA	NA	NA	NA	NA	NA	NA
Slco1a1	TRUE	TRUE	NA	NA	NA	NA	NA	NA	NA	NA	0	NA	222.036	G118_G118_M15	102.938	G118_G118_M18	2.11291	AdultRiboM_edgeR_RNASeq	33.2637	133.418	1760.14	668.635	2851.65	2.11291	4.89595e-27	8.64726e-25	96.8659	211.498	11430.5	7075.69	15785.3	1.15538	1.51226e-32	3.02415e-30	NA	NA	NA	NA	NA	NA	NA	NA	NA	NA	NA	NA	NA	NA	NA
Smim24	FALSE	TRUE	NA	NA	NA	NA	NA	NA	NA	NA	0	NA	1.15467	AdultRiboM_M_Adult_9	1.29657	G118_G118_M17	-1.64453	G118_edgeR_RNASeq	0.466343	0.260885	1.09996	1.38551	0.814415	-0.521659	0.33945	0.91773	1.08983	0.333221	7.57281	11.5252	3.62037	-1.64453	0.00106226	0.0186122	NA	NA	NA	NA	NA	NA	NA	NA	NA	NA	NA	NA	NA	NA	NA
Sp140	TRUE	FALSE	NA	NA	NA	NA	NA	NA	NA	NA	0	NA	1.49495	G118_G118_M14	2.66697	AdultRiboM_F_Adult_1	-1.31149	AdultRiboM_edgeR_RNASeq	1.71789	0.643857	14.3442	20.4468	8.24156	-1.31149	3.13934e-14	2.68419e-12	2.30082	1.16343	77.4954	102.255	52.7362	-0.93694	2.41456e-06	9.14323e-05	NA	NA	NA	NA	NA	NA	NA	NA	NA	NA	NA	NA	NA	NA	NA
Sstr2	TRUE	TRUE	NA	NA	NA	NA	NA	NA	NA	NA	0	NA	0.735386	AdultRiboM_M_Adult_12	0.393698	AdultRiboM_F_Adult_11	3.92885	G118_edgeR_RNASeq	0.14071	0.414122	2.46401	1.23791	3.69011	1.59403	0.000109112	0.002034	0.0186164	0.376216	6.11241	0.567396	11.6574	3.92885	3.98644e-08	2.05234e-06	NA	NA	NA	NA	NA	NA	NA	NA	NA	NA	NA	NA	NA	NA	NA
Sult2a1	TRUE	TRUE	NA	NA	NA	NA	NA	NA	NA	NA	0	NA	0.331083	G118_G118_M13	259.246	G118_G118_M18	-10.4563	G118_edgeR_RNASeq	51.2529	0.0129136	127.131	254.203	0.0585406	-10.4105	2.46635e-42	6.93934e-40	209.053	0.156379	1964.92	3926.81	3.02664	-10.4563	9.28305e-198	1.12311e-194	NA	NA	NA	NA	NA	NA	NA	NA	NA	NA	NA	NA	NA	NA	NA
Sult2a2	TRUE	TRUE	NA	NA	NA	NA	NA	NA	NA	NA	0	NA	0.313239	AdultRiboM_M_Adult_10	159.033	G118_G118_M17	-12.0246	G118_edgeR_RNASeq	57.2434	0.0261032	104.671	209.254	0.088797	-9.70436	7.34719e-51	2.61441e-48	138.971	0.0304126	947.356	1894.28	0.428879	-12.0246	9.26537672842827e-312	0	NA	NA	NA	NA	NA	NA	NA	NA	NA	NA	NA	NA	NA	NA	NA
Sult2a3	TRUE	TRUE	NA	NA	NA	NA	NA	NA	NA	NA	0	NA	0	AdultRiboM_M_Adult_1	27.1101	G118_G118_M17	-10.8806	G118_edgeR_RNASeq	3.50912	0	7.1218	14.2436	0	-6.9421	8.72337e-12	5.86332e-10	14.701	0	115.678	231.355	0	-10.8806	2.29959e-25	3.6132e-23	NA	NA	NA	NA	NA	NA	NA	NA	NA	NA	NA	NA	NA	NA	NA
Sult2a4	FALSE	TRUE	NA	NA	NA	NA	NA	NA	NA	NA	0	NA	0	AdultRiboM_M_Adult_1	0.347387	G118_G118_M18	-4.79627	G118_edgeR_RNASeq	0	0	0	0	0	0	1	1	0.200462	0	1.77819	3.55637	0	-4.79627	0.00292857	0.0415869	NA	NA	NA	NA	NA	NA	NA	NA	NA	NA	NA	NA	NA	NA	NA
Sult2a5	TRUE	TRUE	NA	NA	NA	NA	NA	NA	NA	NA	0	NA	0	AdultRiboM_M_Adult_1	46.8034	G118_G118_M17	-12.503	G118_edgeR_RNASeq	2.06041	0	5.32455	10.6491	0	-6.52095	1.14178e-13	9.46152e-12	37.0891	0	356.647	713.293	0	-12.503	1.78165e-144	1.43702e-141	NA	NA	NA	NA	NA	NA	NA	NA	NA	NA	NA	NA	NA	NA	NA
Sult2a6	FALSE	TRUE	NA	NA	NA	NA	NA	NA	NA	NA	0	NA	0.06977	G118_G118_M13	22.2094	G118_G118_M17	-9.65825	G118_edgeR_RNASeq	0	0	0	0	0	0	1	1	20.6266	0.0232567	184.099	367.769	0.428879	-9.65825	7.27964e-165	7.33939e-162	NA	NA	NA	NA	NA	NA	NA	NA	NA	NA	NA	NA	NA	NA	NA
Sult2a7	TRUE	FALSE	NA	NA	NA	NA	NA	NA	NA	NA	0	NA	1.58747	AdultRiboM_M_Adult_4	24.5495	AdultRiboM_F_Adult_3	-3.36469	AdultRiboM_edgeR_RNASeq	9.97572	0.869303	24.896	45.6296	4.16233	-3.36469	9.2805e-17	9.76349e-15	2.59229	1.26334	32.0983	42.841	21.3556	-1.03738	0.00814575	0.0918465	NA	NA	NA	NA	NA	NA	NA	NA	NA	NA	NA	NA	NA	NA	NA
Sybu	TRUE	TRUE	NA	NA	NA	NA	NA	NA	NA	NA	0	NA	0.146724	G118_G118_M13	2.70861	G118_G118_M17	-4.59493	AdultRiboM_edgeR_RNASeq	0.611109	0.0184513	6.49449	12.5812	0.407826	-4.59493	1.43105e-41	3.8907e-39	2.12427	0.105088	85.1024	161.962	8.24276	-4.32266	3.02096e-48	8.80701e-46	NA	NA	NA	NA	NA	NA	NA	NA	NA	NA	NA	NA	NA	NA	NA
Tcf24	TRUE	FALSE	NA	NA	NA	NA	NA	NA	NA	NA	0	NA	2.06415	G118_G118_M14	4.28361	AdultRiboM_F_Adult_10	-4.42457	AdultRiboM_edgeR_RNASeq	1.16063	0.0419816	11.2888	21.7178	0.859884	-4.42457	5.9123e-21	7.90386e-19	2.16609	1.81461	138.592	149.465	127.719	-0.216383	0.188819	0.75127	NA	NA	NA	NA	NA	NA	NA	NA	NA	NA	NA	NA	NA	NA	NA
Tenm4	TRUE	FALSE	NA	NA	NA	NA	NA	NA	NA	NA	0	NA	0.0302387	AdultRiboM_M_Adult_1	0.136835	AdultRiboM_F_Adult_1	-1.89751	AdultRiboM_edgeR_RNASeq	0.0295763	0.00550471	0.901832	1.53424	0.269425	-1.89751	0.00217398	0.0245354	0.0203242	0.020139	4.01988	3.9905	4.04925	-0.0767569	1	1	NA	NA	NA	NA	NA	NA	NA	NA	NA	NA	NA	NA	NA	NA	NA
Tgtp2	FALSE	TRUE	NA	NA	NA	NA	NA	NA	NA	NA	0	NA	0.711633	G118_G118_M15	8.89393	G118_G118_M17	-2.47561	G118_edgeR_RNASeq	0.498765	0.278781	11.1143	13.8432	8.38547	-0.689843	0.00303447	0.0315554	3.73056	0.652914	226.925	384.585	69.2649	-2.47561	4.66388e-05	0.00128974	NA	NA	NA	NA	NA	NA	NA	NA	NA	NA	NA	NA	NA	NA	NA
Tmem200b	FALSE	TRUE	NA	NA	NA	NA	NA	NA	NA	NA	0	NA	1.54901	AdultRiboM_M_Adult_12	2.92817	AdultRiboM_F_Adult_10	-1.03161	G118_edgeR_RNASeq	1.36012	0.804994	7.66353	9.49001	5.83705	-0.631881	0.00697179	0.0608354	1.60203	0.765786	30.0368	40.3829	19.6906	-1.03161	8.0131e-05	0.00207499	NA	NA	NA	NA	NA	NA	NA	NA	NA	NA	NA	NA	NA	NA	NA
Tmem28	TRUE	FALSE	NA	NA	NA	NA	NA	NA	NA	NA	0	NA	0.535245	AdultRiboM_M_Adult_12	0.139676	AdultRiboM_F_Adult_2	3.21738	AdultRiboM_edgeR_RNASeq	0.0116397	0.229534	0.908988	0.0713823	1.74659	3.21738	6.34081e-06	0.000171429	0	0	0	0	0	5.12548e-15	1	1	NA	NA	NA	NA	NA	NA	NA	NA	NA	NA	NA	NA	NA	NA	NA
Trim72	TRUE	FALSE	NA	NA	NA	NA	NA	NA	NA	NA	0	NA	0.416301	AdultRiboM_M_Adult_7	0.202512	AdultRiboM_F_Adult_12	1.3781	AdultRiboM_edgeR_RNASeq	0.0822267	0.202321	2.00132	1.04268	2.95996	1.3781	0.00361304	0.0362608	0.0781736	0.203047	6.49602	3.55637	9.43567	1.47769	0.0083162	0.0930745	NA	NA	NA	NA	NA	NA	NA	NA	NA	NA	NA	NA	NA	NA	NA
Trim80	FALSE	TRUE	NA	NA	NA	NA	NA	NA	NA	NA	0	NA	0.279947	G118_G118_M13	0.874671	G118_G118_M17	-1.47541	G118_edgeR_RNASeq	0.212076	0.0903167	1.48949	2.07497	0.904013	-1.09141	0.0283961	0.174258	0.675064	0.242246	16.3931	23.9765	8.80966	-1.47541	2.69153e-05	0.000794231	NA	NA	NA	NA	NA	NA	NA	NA	NA	NA	NA	NA	NA	NA	NA
Uba7	TRUE	FALSE	NA	NA	NA	NA	NA	NA	NA	NA	0	NA	4.8924	AdultRiboM_M_Adult_5	8.87598	AdultRiboM_F_Adult_3	-1.0944	AdultRiboM_edgeR_RNASeq	6.52991	2.80358	76.2401	104.978	47.5026	-1.0944	4.15409e-22	5.87815e-20	6.43823	3.74619	298.632	374.365	222.899	-0.758539	1.99568e-07	9.39485e-06	NA	NA	NA	NA	NA	NA	NA	NA	NA	NA	NA	NA	NA	NA	NA
Ugt1a1	FALSE	TRUE	NA	NA	NA	NA	NA	NA	NA	NA	0	NA	63.8948	AdultRiboM_M_Adult_4	107.007	AdultRiboM_F_Adult_2	-1.17528	G118_edgeR_RNASeq	84.4981	47.2529	1093.65	1370.36	816.952	-0.723424	7.02784e-25	1.11877e-22	46.7056	20.27	2003.31	2775.29	1231.34	-1.17528	1.05556e-37	2.47975e-35	NA	NA	NA	NA	NA	NA	NA	NA	NA	NA	NA	NA	NA	NA	NA
Ugt1a5	TRUE	TRUE	NA	NA	NA	NA	NA	NA	NA	NA	0	NA	7.05343	AdultRiboM_M_Adult_5	30.5277	AdultRiboM_F_Adult_4	-2.07131	G118_edgeR_RNASeq	17.9321	4.11843	177.09	284.882	69.298	-2.00909	1.78797e-21	2.45815e-19	9.50988	2.21158	347.461	561.369	133.552	-2.07131	3.67631e-38	8.98542e-36	NA	NA	NA	NA	NA	NA	NA	NA	NA	NA	NA	NA	NA	NA	NA
Ugt1a7c	TRUE	FALSE	NA	NA	NA	NA	NA	NA	NA	NA	0	NA	0.43229	AdultRiboM_M_Adult_4	0.840603	AdultRiboM_F_Adult_2	-1.26295	AdultRiboM_edgeR_RNASeq	0.479387	0.17758	5.57651	8.15627	2.99675	-1.26295	3.80078e-06	0.000109708	0.0351058	0.0359584	2.17763	2.13351	2.22176	0.0324068	1	1	NA	NA	NA	NA	NA	NA	NA	NA	NA	NA	NA	NA	NA	NA	NA
Ugt1a9	TRUE	FALSE	NA	NA	NA	NA	NA	NA	NA	NA	0	NA	56.3117	G118_G118_M14	50.6137	G118_G118_M17	-1.62386	AdultRiboM_edgeR_RNASeq	15.514	4.52864	164.952	249.949	79.9557	-1.62386	2.44128e-35	5.79134e-33	46.612	54.991	3042.49	2758.18	3326.81	0.267326	0.00334953	0.0464196	NA	NA	NA	NA	NA	NA	NA	NA	NA	NA	NA	NA	NA	NA	NA
Wisp3	FALSE	TRUE	NA	NA	NA	NA	NA	NA	NA	NA	0	NA	0.60987	G118_G118_M14	0.312067	AdultRiboM_F_Adult_8	2.14863	G118_edgeR_RNASeq	0.138037	0.182422	1.18918	1.02458	1.35378	0.451926	0.461224	1	0.0815505	0.378022	6.07834	2.13351	10.0232	2.14863	0.000337198	0.00727849	NA	NA	NA	NA	NA	NA	NA	NA	NA	NA	NA	NA	NA	NA	NA
Xirp1	FALSE	TRUE	NA	NA	NA	NA	NA	NA	NA	NA	0	NA	0.2237	G118_G118_M15	0.114048	AdultRiboM_F_Adult_6	1.18138	G118_edgeR_RNASeq	0.0188344	0.0243062	0.660353	0.536003	0.784703	0.332156	0.62663	1	0.0845019	0.190578	14.9952	9.07775	20.9127	1.18138	0.000904704	0.0163611	NA	NA	NA	NA	NA	NA	NA	NA	NA	NA	NA	NA	NA	NA	NA
Xlr	TRUE	FALSE	NA	NA	NA	NA	NA	NA	NA	NA	0	NA	0.667461	AdultRiboM_M_Adult_2	0.828706	AdultRiboM_F_Adult_5	-1.08309	AdultRiboM_edgeR_RNASeq	0.405374	0.193006	3.57045	4.66282	2.47808	-1.08309	0.00466304	0.0444569	0.407149	0.204246	13.2847	17.5666	9.0029	-0.898422	0.0152121	0.145364	NA	NA	NA	NA	NA	NA	NA	NA	NA	NA	NA	NA	NA	NA	NA
Zfp872	FALSE	TRUE	NA	NA	NA	NA	NA	NA	NA	NA	0	NA	2.03901	G118_G118_M15	1.16675	G118_G118_M16	1.00873	G118_edgeR_RNASeq	0.249884	0.419136	5.32372	3.87557	6.77187	0.830191	0.00285974	0.0302435	0.896745	1.79867	74.5655	48.8586	100.272	1.00873	1.4873e-06	5.90938e-05	NA	NA	NA	NA	NA	NA	NA	NA	NA	NA	NA	NA	NA	NA	NA
Zfp941	TRUE	FALSE	NA	NA	NA	NA	NA	NA	NA	NA	0	NA	0.403281	G118_G118_M15	0.738213	AdultRiboM_F_Adult_6	-1.27395	AdultRiboM_edgeR_RNASeq	0.338565	0.130717	4.61291	6.60405	2.62177	-1.27395	0.00280967	0.0298575	0.520913	0.348129	31.541	37.4941	25.5879	-0.496753	0.0524788	0.348376	NA	NA	NA	NA	NA	NA	NA	NA	NA	NA	NA	NA	NA	NA	NA
A1bg	TRUE	TRUE	TRUE	TRUE	TRUE	TRUE	TRUE	TRUE	TRUE	TRUE	1	8	10.2727	G118_G118_M13	2587.05	G118_G118_M18	-12.3751	AdultRiboM_edgeR_RNASeq	522.162	0.085816	2351.9	4703.05	0.761571	-12.3751	1.04384e-133	9.71454e-131	2310.17	4.69109	38865.6	77569	162.201	-8.91268	1.24381e-41	3.27134e-39	-4.525	10.5042	12.7667	8.24167	6.06256e-09	1.19843e-05	-6.00333	9.715	12.7167	6.71333	1.03003e-11	2.16338e-08	-5.14833	9.40917	11.9833
Acot3	TRUE	TRUE	TRUE	TRUE	TRUE	TRUE	TRUE	TRUE	TRUE	TRUE	1	8	2.31866	AdultRiboM_M_Adult_4	48.1297	AdultRiboM_F_Adult_2	-4.78305	AdultRiboM_edgeR_RNASeq	21.4103	0.745954	141.611	273.617	9.60559	-4.78305	3.23525e-41	8.69815e-39	15.0572	0.63261	374.65	718.378	30.9223	-4.51233	8.36949e-164	8.10066e-161	-1.95	8.51167	9.48667	7.53667	3.87708e-08	5.01113e-05	-3.76333	9.06833	10.95	7.18667	3.74082e-10	4.65594e-07	-2.72	8.265	9.625
Aox3	TRUE	TRUE	TRUE	TRUE	TRUE	TRUE	TRUE	TRUE	TRUE	TRUE	1	8	379.971	AdultRiboM_M_Adult_1	97.1354	AdultRiboM_F_Adult_10	2.40782	G118_edgeR_RNASeq	73.6319	254.465	3795.02	1615.65	5974.39	1.90676	5.18347e-103	3.68895e-100	61.1137	317.772	15489.2	4902.37	26076.1	2.40782	9.11486e-103	5.25124e-100	1.05	12.8583	12.3333	13.3833	1.58402e-07	0.000147864	1.15	12.6083	12.0333	13.1833	1.3743e-08	9.34801e-06	0.933333	12.8	12.3333
C8b	TRUE	TRUE	TRUE	TRUE	TRUE	TRUE	TRUE	TRUE	TRUE	TRUE	1	8	248.114	G118_G118_M13	94.3815	AdultRiboM_F_Adult_6	2.18833	WSB_limma_miccroarray	50.8721	118.722	1023.62	569.294	1477.94	1.39441	8.20236e-26	1.39769e-23	77.8721	226.889	6386.13	3211.17	9561.08	1.57133	2.01437e-41	5.1853e-39	0.9	11.2333	10.7833	11.6833	1.5595e-06	0.000859133	1.36667	11.4333	10.75	12.1167	1.16661e-07	5.37041e-05	1.16667	11.6667	11.0833
C9	TRUE	TRUE	TRUE	TRUE	TRUE	TRUE	TRUE	TRUE	TRUE	TRUE	1	8	689.499	G118_G118_M14	190.549	G118_G118_M16	3.045	WSB_limma_miccroarray	93.0049	212.834	1458.25	818.011	2098.48	1.37698	2.1324e-38	5.43134e-36	177.997	639.097	13511.6	5790.42	21232.9	1.87187	1.44568e-88	7.28772e-86	0.95	11.6417	11.1667	12.1167	1.81903e-05	0.00650301	1.38333	11.875	11.1833	12.5667	5.0752e-09	4.48821e-06	1.76667	11.7167	10.8333
Cyp17a1	TRUE	TRUE	TRUE	TRUE	TRUE	TRUE	TRUE	TRUE	TRUE	TRUE	1	8	2.45852	AdultRiboM_M_Adult_10	63.3748	AdultRiboM_F_Adult_4	-4.84483	AdultRiboM_edgeR_RNASeq	34.8367	1.04497	164.483	318.139	10.8257	-4.84483	1.06228e-76	5.97767e-74	6.55823	0.410648	118.291	222.425	14.1576	-3.92304	9.71207e-57	3.21922e-54	-2.895	9.6525	11.1	8.205	3.79147e-08	5.01113e-05	-3.37833	9.29417	10.9833	7.605	4.11534e-15	1.97566e-11	-3.635	9.81583	11.6333
Cyp2a4	TRUE	TRUE	TRUE	TRUE	TRUE	TRUE	TRUE	TRUE	TRUE	TRUE	1	8	2.60179	G118_G118_M13	470.177	AdultRiboM_F_Adult_3	-11.2594	AdultRiboM_edgeR_RNASeq	295.129	0.0933907	1255.62	2510.35	0.89564	-11.2594	0	0	195.935	2.17022	3127.09	6184.16	70.0255	-6.49226	0	0	-1.81667	8.39833	9.30667	7.49	6.47484e-06	0.00278958	-1.79833	7.38417	8.28333	6.485	6.16141e-10	6.67916e-07	-1.88333	8.14333	9.085
Cyp2d9	TRUE	TRUE	TRUE	TRUE	TRUE	TRUE	TRUE	TRUE	TRUE	TRUE	1	8	719.105	AdultRiboM_M_Adult_10	63.7605	G118_G118_M17	5.65832	AdultRiboM_edgeR_RNASeq	10.9174	510.376	2338.96	92.6826	4585.23	5.65832	0	0	55.6795	674.969	11331.8	1691.02	20972.5	3.62804	1.04976e-134	7.93781e-132	1.8	12.85	11.95	13.75	1.6275e-13	2.7346e-09	4.00167	12.0658	10.065	14.0667	8.50168e-16	4.76165e-12	3.5	12.3333	10.5833
Cyp4a12a	TRUE	TRUE	TRUE	TRUE	TRUE	TRUE	TRUE	TRUE	TRUE	TRUE	1	8	197.327	G118_G118_M14	7.64291	G118_G118_M16	9.5643	AdultRiboM_edgeR_RNASeq	0.0283743	26.7071	178.425	0.333546	356.517	9.5643	3.30172e-216	5.70656e-213	4.54881	193.512	4509.87	202.72	8817.01	5.4341	1.868e-32	3.67479e-30	5.21167	10.7608	8.155	13.3667	5.22736e-16	1.75665e-11	6.17667	10.095	7.00667	13.1833	1.21856e-17	8.18996e-14	6.88	10.2433	6.80333
Elovl3	TRUE	TRUE	TRUE	TRUE	TRUE	TRUE	TRUE	TRUE	TRUE	TRUE	1	8	303.475	AdultRiboM_M_Adult_1	5.17036	AdultRiboM_F_Adult_3	5.70864	AdultRiboM_edgeR_RNASeq	2.80878	129.246	715.201	27.3741	1403.03	5.70864	7.44228e-73	4.00179e-70	2.8262	121.306	2195.49	97.7247	4293.25	5.46153	6.85083e-249	1.03606e-245	2.44667	7.97	6.74667	9.19333	4.47925e-10	1.36841e-06	2.46333	8.15167	6.92	9.38333	9.48876e-13	2.27764e-09	2.95667	8.04333	6.565
Fmo3	TRUE	TRUE	TRUE	TRUE	TRUE	TRUE	TRUE	TRUE	TRUE	TRUE	1	8	1.37905	G118_G118_M13	224.075	G118_G118_M16	-13.1715	AdultRiboM_edgeR_RNASeq	109.09	0	542.653	1085.31	0	-13.1715	3.4197e-268	9.19406e-265	213.496	1.1619	3970.74	7897.39	44.0798	-7.4998	0	0	-4.03667	9.28167	11.3	7.26333	6.11663e-13	4.11098e-09	-5.155	8.9725	11.55	6.395	4.86034e-19	5.44439e-15	-5.26	9.30333	11.9333
Gstp1	TRUE	TRUE	TRUE	TRUE	TRUE	TRUE	TRUE	TRUE	TRUE	TRUE	1	8	1343.54	AdultRiboM_M_Adult_8	173.978	G118_G118_M16	3.43307	AdultRiboM_edgeR_RNASeq	93.8943	897.984	2020.02	345.524	3694.51	3.43307	6.47802e-212	1.04499e-208	154.221	1189.92	9382.18	2112.23	16652.1	2.97569	1.62896e-145	1.35917e-142	1.68333	11.9417	11.1	12.7833	3.19366e-08	4.66622e-05	2.68333	12.8583	11.5167	14.2	4.66022e-13	1.20467e-09	2.78333	12.5583	11.1667
Gstt3	TRUE	TRUE	TRUE	TRUE	TRUE	TRUE	TRUE	TRUE	TRUE	TRUE	1	8	21.0559	AdultRiboM_M_Adult_9	71.6405	G118_G118_M16	-2.2427	G118_edgeR_RNASeq	33.1152	12.7293	219.698	314.612	124.785	-1.30178	3.99477e-18	4.58111e-16	64.9275	13.403	1354.98	2238.16	471.8	-2.2427	2.8891e-62	1.0592e-59	-0.6	11.4667	11.7667	11.1667	0.000147885	0.0314737	-0.733333	11.7667	12.1333	11.4	0.000154885	0.0165761	-1.1	11.5833	12.1333
Hsd3b5	TRUE	TRUE	TRUE	TRUE	TRUE	TRUE	TRUE	TRUE	TRUE	TRUE	1	8	187.466	G118_G118_M13	35.0729	G118_G118_M16	5.555	129S_limma_miccroarray	5.39505	123.453	554.034	43.0736	1064.99	4.63974	1.73431e-60	7.63004e-58	26.1913	168.773	2939.7	775.283	5104.12	2.71391	1.09274e-56	3.57311e-54	4.46333	9.235	7.00333	11.4667	4.74109e-12	2.27606e-08	5.485	9.64083	6.89833	12.3833	2.28042e-13	7.66337e-10	5.555	9.45583	6.67833
Mcm10	TRUE	TRUE	TRUE	TRUE	TRUE	TRUE	TRUE	TRUE	TRUE	TRUE	1	8	23.193	G118_G118_M14	9.87504	AdultRiboM_F_Adult_1	1.85	NOD_limma_miccroarray	5.39611	15.963	195.639	94.7507	296.526	1.66511	9.50162e-38	2.29911e-35	6.87606	20.3643	889.794	442.449	1337.14	1.58851	9.67323e-25	1.4721e-22	1.02667	9.27	8.75667	9.78333	6.69606e-06	0.00284837	1.60667	9.43	8.62667	10.2333	3.05321e-11	5.70016e-08	1.55833	9.60417	8.825
Mup4	FALSE	FALSE	TRUE	TRUE	TRUE	TRUE	TRUE	TRUE	TRUE	TRUE	1	8	0	AdultRiboM_M_Adult_1	0	AdultRiboM_F_Adult_1	2.66833	PWK_limma_miccroarray	0	0	0	0	0	0	1	1	0	0	0	0	0	5.12548e-15	1	1	1.31667	8.47667	7.81833	9.135	1.25554e-07	0.000131852	2.10333	9.045	7.99333	10.0967	3.43146e-07	0.000134086	2.22333	9.09	7.97833
Prkcdbp	FALSE	FALSE	TRUE	TRUE	TRUE	TRUE	TRUE	TRUE	TRUE	TRUE	1	8	0.783451	AdultRiboM_M_Adult_1	1.05316	AdultRiboM_F_Adult_5	1.71667	129S_limma_miccroarray	0.508701	0.369503	2.43462	2.67193	2.19731	-0.254838	0.518906	1	0.519499	0.501678	9.76979	9.82083	9.71874	0.0225928	1	1	1.41333	7.41167	6.705	8.11833	1.21008e-09	2.90463e-06	1.10833	7.43917	6.885	7.99333	1.07579e-07	5.09182e-05	1.71667	7.58	6.72167
Prom1	TRUE	TRUE	TRUE	TRUE	TRUE	TRUE	TRUE	TRUE	TRUE	TRUE	1	8	0.352295	AdultRiboM_M_Adult_1	4.78751	G118_G118_M16	-4.62937	G118_edgeR_RNASeq	1.57646	0.197288	18.2225	32.0327	4.41234	-2.79491	1.67839e-26	2.92173e-24	4.71181	0.188984	185.418	356.208	14.6273	-4.62937	1.68365e-137	1.31417e-134	-2.10667	7.76	8.81333	6.70667	5.03295e-13	4.11098e-09	-1.76333	7.70167	8.58333	6.82	4.39172e-10	5.0891e-07	-1.99667	7.54833	8.54667
Rtn4	TRUE	TRUE	TRUE	TRUE	TRUE	TRUE	TRUE	TRUE	TRUE	TRUE	1	8	9.2152	G118_G118_M14	21.6564	G118_G118_M18	-1.365	NOD_limma_miccroarray	14.7505	5.41912	343.249	494.676	191.823	-1.33781	3.39325e-44	9.89235e-42	20.391	8.84169	1807.17	2504.39	1109.95	-1.17723	3.25778e-30	6.11073e-28	-0.695	10.6025	10.95	10.255	5.07402e-06	0.0022735	-1.01667	10.8417	11.35	10.3333	5.52645e-09	4.76196e-06	-0.835	10.5492	10.9667
Ttc39c	TRUE	TRUE	TRUE	TRUE	TRUE	TRUE	TRUE	TRUE	TRUE	TRUE	1	8	172.094	G118_G118_M13	34.3977	AdultRiboM_F_Adult_3	2.60674	G118_edgeR_RNASeq	24.3758	120.707	918.348	292.417	1544.28	2.4208	3.16131e-164	3.47701e-161	26.9158	160.943	4202.4	1181.67	7223.13	2.60674	2.83506e-105	1.715e-102	1.52333	8.425	7.66333	9.18667	3.94329e-07	0.000301168	1.84167	8.5175	7.59667	9.43833	1.18643e-08	9.02049e-06	1.38167	8.25917	7.56833
2210013O21Rik	TRUE	FALSE	FALSE	TRUE	TRUE	TRUE	TRUE	TRUE	TRUE	TRUE	1	7	2.29043	G118_G118_M13	4.06441	G118_G118_M17	-1.91965	AdultRiboM_edgeR_RNASeq	1.76077	0.369179	4.49227	7.39516	1.58938	-1.91965	2.73752e-10	1.57714e-08	3.33047	1.88847	41.4245	52.426	30.423	-0.816706	0.00103841	0.0183138	-0.51	7.82333	8.07833	7.56833	0.0003339	0.0552744	-0.771667	8.16083	8.54667	7.775	2.04823e-07	8.39398e-05	-0.873333	8.215	8.65167
Abcd2	TRUE	TRUE	TRUE	TRUE	TRUE	TRUE	TRUE	FALSE	TRUE	TRUE	1	7	4.36956	AdultRiboM_M_Adult_4	29.0247	AdultRiboM_F_Adult_2	-3.44201	AdultRiboM_edgeR_RNASeq	18.7948	1.67543	283.846	521.053	46.64	-3.44201	1.27354e-53	4.7409e-51	12.153	1.86037	716.19	1238.79	193.588	-2.68219	3.9613e-94	2.17844e-91	-0.938333	8.18417	8.65333	7.715	1.50628e-06	0.000843643	-1.71333	8.08833	8.945	7.23167	3.97151e-10	4.76652e-07	-1.73667	7.89333	8.76167
Acnat2	TRUE	TRUE	TRUE	TRUE	TRUE	TRUE	TRUE	TRUE	TRUE	FALSE	1	7	23.0769	G118_G118_M15	78.8453	G118_G118_M18	-2.48333	PWK_limma_miccroarray	32.2598	5.12977	159.133	268.277	49.9893	-2.43812	7.30511e-38	1.80369e-35	72.7153	21.0263	1438.57	2220.6	656.552	-1.75737	1.39549e-61	4.96569e-59	-0.928333	9.42417	9.88833	8.96	5.89459e-05	0.0153767	-1.50833	8.5725	9.32667	7.81833	1.60627e-08	1.01846e-05	-1.99333	8.87	9.86667
Alas2	TRUE	TRUE	TRUE	TRUE	TRUE	TRUE	TRUE	FALSE	TRUE	TRUE	1	7	74.8837	G118_G118_M13	16.2644	G118_G118_M16	2.8805	AdultRiboM_edgeR_RNASeq	6.45592	43.1662	265.412	63.855	466.97	2.8805	6.66663e-141	6.4525e-138	13.4586	71.4028	1574.39	490.207	2658.57	2.42996	6.75584e-72	2.81847e-69	1.68	10.2433	9.40333	11.0833	9.44834e-13	5.29186e-09	2.02667	10.0367	9.02333	11.05	3.52824e-11	5.78299e-08	2.33333	9.46667	8.3
Arsa	TRUE	TRUE	TRUE	TRUE	TRUE	TRUE	TRUE	TRUE	FALSE	TRUE	1	7	10.1521	AdultRiboM_M_Adult_4	4.40558	G118_G118_M16	1.51467	AdultRiboM_edgeR_RNASeq	2.26791	6.0971	75.424	39.4377	111.41	1.51467	1.06996e-24	1.68116e-22	4.02209	9.42294	438.615	258.461	618.77	1.25215	2.53984e-31	4.91653e-29	0.823333	8.81667	8.405	9.22833	3.51513e-06	0.00171197	1.015	8.99417	8.48667	9.50167	3.92715e-07	0.000149968	0.818333	9.0575	8.64833
Bok	FALSE	TRUE	TRUE	TRUE	TRUE	TRUE	TRUE	TRUE	FALSE	TRUE	1	7	7.74272	G118_G118_M13	5.42537	AdultRiboM_F_Adult_6	1.26667	CAST_limma_miccroarray	3.25093	4.18676	27.4334	23.0582	31.8086	0.490388	0.000676305	0.00942659	3.56358	7.12079	142.878	93.8732	191.882	1.01895	5.89758e-12	4.74099e-10	0.645	9.22417	8.90167	9.54667	9.33527e-06	0.00387298	0.586667	9.06333	8.77	9.35667	0.000195815	0.0192972	0.793333	9.14333	8.74667
Cbr1	FALSE	FALSE	TRUE	FALSE	TRUE	TRUE	TRUE	TRUE	TRUE	TRUE	1	7	36.6243	G118_G118_M15	66.7072	G118_G118_M16	-2.15833	PWK_limma_miccroarray	36.7041	20.7634	160.504	198.881	122.127	-0.678368	4.56386e-17	4.88636e-15	65.4318	35.4954	1012.01	1301.94	722.094	-0.852674	2.80842e-20	3.67327e-18	-0.593333	10.2533	10.55	9.95667	0.000240244	0.0453562	-0.5	10.1	10.35	9.85	6.76381e-05	0.00948653	-0.816667	10.2417	10.65
Ccnd1	TRUE	TRUE	TRUE	TRUE	TRUE	TRUE	TRUE	FALSE	TRUE	TRUE	1	7	7.55819	G118_G118_M14	27.5695	AdultRiboM_F_Adult_8	-2.54333	NOD_limma_miccroarray	20.1378	4.29972	239.243	388.948	89.5371	-2.09906	1.45467e-54	5.86643e-52	20.0078	6.61053	935.028	1398.47	471.581	-1.57211	6.5008e-35	1.43e-32	-1.355	10.6058	11.2833	9.92833	1.12381e-09	2.90463e-06	-1.84167	10.2958	11.2167	9.375	1.25949e-10	1.69301e-07	-1.60667	9.88	10.6833
Cyp4a12b	TRUE	TRUE	TRUE	TRUE	TRUE	TRUE	TRUE	TRUE	FALSE	TRUE	1	7	18.0117	G118_G118_M14	0.249028	G118_G118_M17	8.69197	AdultRiboM_edgeR_RNASeq	0.0070114	6.38332	42.7578	0.0761933	85.4395	8.69197	9.81049e-147	1.03211e-143	0.133697	16.9274	384.071	5.87281	762.27	6.92631	2.30267e-239	3.27751e-236	2.33167	7.62917	6.46333	8.795	1.70254e-07	0.000150563	5.47	9.065	6.33	11.8	9.00957e-19	7.56916e-15	5.24167	8.8125	6.19167
Cyp7b1	TRUE	TRUE	TRUE	TRUE	TRUE	TRUE	TRUE	FALSE	TRUE	TRUE	1	7	249.83	AdultRiboM_M_Adult_1	45.2136	AdultRiboM_F_Adult_4	2.96423	AdultRiboM_edgeR_RNASeq	23.3892	158.318	1102.47	253.521	1951.43	2.96423	2.84615e-67	1.35036e-64	23.9555	171.394	3969.16	955.329	6982.98	2.86479	1.6772e-132	1.22979e-129	1.47	10.8817	10.1467	11.6167	5.10222e-07	0.000372739	2.67833	11.3108	9.97167	12.65	3.31404e-11	5.78299e-08	2.15	12.0583	10.9833
Gm4794	TRUE	TRUE	FALSE	TRUE	TRUE	TRUE	TRUE	TRUE	TRUE	TRUE	1	7	0.102133	G118_G118_M15	219.457	G118_G118_M18	-10.9506	G118_edgeR_RNASeq	13.6742	0	30.1455	60.291	0	-9.00252	3.44755e-47	1.14275e-44	176.501	0.0788205	1434.01	2866.71	1.31113	-10.9506	3.05453e-305	5.68543e-302	-0.196667	6.35667	6.455	6.25833	0.0241483	0.424852	-0.608333	6.50583	6.81	6.20167	1.86526e-06	0.00055966	-4.63833	8.51417	10.8333
Lrtm1	TRUE	TRUE	TRUE	TRUE	TRUE	FALSE	TRUE	TRUE	TRUE	TRUE	1	7	2.24852	AdultRiboM_M_Adult_4	3.89166	G118_G118_M17	-2.02167	WSB_limma_miccroarray	1.80905	0.722732	46.516	66.7136	26.3185	-1.30788	0.000143117	0.00256138	3.60515	0.947677	307.735	485.443	130.027	-1.90094	3.71358e-26	5.95082e-24	-0.888333	8.5675	9.01167	8.12333	5.21409e-06	0.00230552	-1.17333	8.215	8.80167	7.62833	0.000409868	0.0325618	-2.01167	7.7825	8.78833
Nox4	TRUE	TRUE	TRUE	TRUE	TRUE	TRUE	TRUE	FALSE	TRUE	TRUE	1	7	16.3857	AdultRiboM_M_Adult_5	5.93037	AdultRiboM_F_Adult_11	2.79141	G118_edgeR_RNASeq	3.78968	11.1544	153.167	76.3619	229.972	1.62783	1.5448e-33	3.46108e-31	0.929098	6.35907	264.382	66.1673	462.596	2.79141	3.15368e-81	1.49627e-78	1.06333	8.20167	7.67	8.73333	2.41005e-06	0.0012088	0.851667	8.40417	7.97833	8.83	5.51211e-05	0.00812432	2.09333	8.01	6.96333
Slc35e3	TRUE	TRUE	TRUE	TRUE	TRUE	TRUE	TRUE	TRUE	FALSE	TRUE	1	7	8.41847	G118_G118_M15	3.76724	G118_G118_M17	1.49035	AdultRiboM_edgeR_RNASeq	1.47321	3.75823	49.506	26.2806	72.7313	1.49035	5.46401e-30	1.11103e-27	3.60177	7.22827	352.234	230.86	473.607	1.04101	1.37684e-14	1.38239e-12	0.615	9.44583	9.13833	9.75333	0.000141126	0.0307956	0.973333	9.405	8.91833	9.89167	2.98476e-08	1.79112e-05	0.923333	9.495	9.03333
Susd4	TRUE	TRUE	TRUE	TRUE	TRUE	TRUE	TRUE	TRUE	TRUE	FALSE	1	7	9.63798	AdultRiboM_M_Adult_10	2.01569	AdultRiboM_F_Adult_3	3.00797	AdultRiboM_edgeR_RNASeq	1.0763	7.8959	49.7905	11.4002	88.1808	3.00797	6.91994e-101	4.65116e-98	0.930931	4.71316	107.725	34.855	180.594	2.32618	3.87075e-30	7.20466e-28	1.32333	7.275	6.61333	7.93667	1.22561e-06	0.000722573	1.66667	7.06333	6.23	7.89667	1.84657e-06	0.000559045	1.655	7.1425	6.315
BC089597	TRUE	TRUE	FALSE	TRUE	TRUE	TRUE	TRUE	FALSE	TRUE	TRUE	1	6	68.2025	G118_G118_M14	201.951	G118_G118_M17	-2.91667	NZO_limma_miccroarray	131.11	32.8605	520.794	822.515	219.074	-1.87819	5.52516e-78	3.18315e-75	200.467	60.7505	3055.94	4667.48	1444.4	-1.69521	9.48897e-65	3.58757e-62	-0.623333	9.96167	10.2733	9.65	0.00605136	0.258598	-1.22833	9.7725	10.3867	9.15833	3.84724e-05	0.00615649	-1.79667	9.18333	10.0817
Cib3	TRUE	TRUE	TRUE	TRUE	TRUE	TRUE	TRUE	FALSE	FALSE	TRUE	1	6	12.3309	AdultRiboM_M_Adult_5	3.77976	AdultRiboM_F_Adult_6	3.0295	G118_edgeR_RNASeq	1.1768	4.69176	9.4218	3.68121	15.1624	2.02445	4.81634e-07	1.71132e-05	0.640938	5.17612	35.2864	7.61462	62.9582	3.0295	4.96612e-22	6.98636e-20	1.28167	8.2625	7.62167	8.90333	1.46352e-07	0.000140519	1.38833	8.8925	8.19833	9.58667	0.000175435	0.0179195	2.015	7.86417	6.85667
Cyp2b13	TRUE	TRUE	TRUE	TRUE	FALSE	TRUE	TRUE	FALSE	TRUE	TRUE	1	6	0.324341	G118_G118_M13	130.719	G118_G118_M17	-10.8874	AdultRiboM_edgeR_RNASeq	64.8598	0.0281998	312.177	624.102	0.252192	-10.8874	3.31021e-167	3.81415e-164	121.376	0.222227	2098.84	4189.77	7.90138	-9.07793	0	0	-3.27333	10.28	11.9167	8.64333	1.20809e-07	0.000130961	-6.36667	9.53333	12.7167	6.35	1.98269e-20	6.66282e-16	-0.05	6.34167	6.36667
Cyp2b9	TRUE	TRUE	FALSE	TRUE	FALSE	TRUE	TRUE	TRUE	TRUE	TRUE	1	6	5.00661	G118_G118_M13	249.41	G118_G118_M17	-8.96747	AdultRiboM_edgeR_RNASeq	174.677	0.349555	837.971	1672.65	3.287	-8.96747	0	0	236.214	4.1659	4153.16	8158.91	147.41	-5.80738	0	0	-1.32	11.54	12.2	10.88	0.000463973	0.0672892	-6.20667	9.43	12.5333	6.32667	1.12757e-19	1.89459e-15	0.131667	6.23583	6.17
F2r	TRUE	FALSE	TRUE	TRUE	TRUE	TRUE	TRUE	FALSE	TRUE	FALSE	1	6	14.8511	AdultRiboM_M_Adult_5	6.49111	AdultRiboM_F_Adult_5	1.30768	AdultRiboM_edgeR_RNASeq	4.67162	10.5228	133.348	77.4365	189.26	1.30768	1.17504e-40	3.09047e-38	5.3245	8.97588	439.435	322.986	555.884	0.778702	1.21732e-11	9.38071e-10	0.9	9.95	9.5	10.4	9.31686e-08	0.000104364	0.856667	10.4383	10.01	10.8667	3.38037e-06	0.000901567	0.933333	10.4	9.93333
Hao2	TRUE	TRUE	TRUE	TRUE	TRUE	TRUE	TRUE	FALSE	FALSE	TRUE	1	6	6.45612	G118_G118_M13	86.7507	G118_G118_M16	-6.74334	AdultRiboM_edgeR_RNASeq	6.52972	0.0473629	32.42	64.3562	0.483888	-6.74334	8.07828e-54	3.1027e-51	85.8067	3.67434	1683.74	3225.24	142.232	-4.51332	1.27892e-24	1.93413e-22	-0.753333	6.69167	7.06833	6.315	0.0002129	0.0420853	-0.618333	6.56583	6.875	6.25667	0.000732867	0.0478214	-1.565	6.99583	7.77833
Mmd2	TRUE	TRUE	TRUE	TRUE	TRUE	TRUE	TRUE	FALSE	FALSE	TRUE	1	6	3.11888	G118_G118_M13	15.9292	AdultRiboM_F_Adult_6	-2.30743	AdultRiboM_edgeR_RNASeq	4.99091	0.916179	31.691	53.0513	10.3306	-2.30743	1.74076e-12	1.27255e-10	7.47049	2.75351	203.194	295.117	111.272	-1.41966	5.82908e-25	9.04142e-23	-1.54167	8.9975	9.76833	8.22667	7.19451e-09	1.27248e-05	-1.24333	7.93167	8.55333	7.31	1.42104e-08	9.36353e-06	-1.26833	8.8825	9.51667
Ociad2	TRUE	TRUE	TRUE	FALSE	FALSE	TRUE	TRUE	TRUE	TRUE	TRUE	1	6	16.0169	G118_G118_M14	7.699	G118_G118_M16	1.58097	AdultRiboM_edgeR_RNASeq	3.36684	9.24428	73.1913	37.1146	109.268	1.58097	3.11649e-57	1.32298e-54	7.40877	14.7521	455.292	300.144	610.441	1.01984	1.01453e-22	1.43559e-20	0.975	8.44083	7.95333	8.92833	6.20601e-07	0.00042999	0.715	9.07917	8.72167	9.43667	0.00122493	0.0674813	0.525	8.80083	8.53833
Pcp4l1	TRUE	TRUE	TRUE	TRUE	TRUE	TRUE	TRUE	FALSE	TRUE	FALSE	1	6	9.12254	G118_G118_M15	27.0031	G118_G118_M18	-1.58812	G118_edgeR_RNASeq	2.72845	0.884851	14.9641	22.3735	7.5547	-1.50541	2.01566e-11	1.31463e-09	24.0699	7.78531	464.113	697.549	230.676	-1.58812	9.85169e-26	1.55805e-23	-1.07	8.61167	9.14667	8.07667	5.903e-06	0.00257624	-1.47167	8.39583	9.13167	7.66	1.39087e-08	9.34801e-06	-1.07333	9.615	10.1517
Pdilt	FALSE	TRUE	FALSE	TRUE	TRUE	TRUE	TRUE	TRUE	TRUE	FALSE	1	6	6.42236	G118_G118_M15	4.28676	AdultRiboM_F_Adult_10	1.08	CAST_limma_miccroarray	2.65312	4.13505	38.856	28.6503	49.0618	0.776451	5.08645e-08	2.17067e-06	3.10704	6.16677	185.288	122.382	248.194	1.01655	7.67546e-14	7.03497e-12	0.456667	8.545	8.31667	8.77333	9.22025e-05	0.0216676	0.656667	8.625	8.29667	8.95333	7.05761e-05	0.00968045	0.758333	8.57417	8.195
Sult1a1	TRUE	TRUE	FALSE	TRUE	TRUE	TRUE	TRUE	TRUE	FALSE	TRUE	1	6	112.723	AdultRiboM_M_Adult_9	273.863	AdultRiboM_F_Adult_2	-1.49034	G118_edgeR_RNASeq	194.445	78.7187	947.037	1317.18	576.9	-1.17027	4.42777e-28	8.43613e-26	242.995	84.7701	4155.07	6125.75	2184.38	-1.49034	4.52425e-60	1.54188e-57	-0.483333	12.4583	12.7	12.2167	2.96818e-05	0.00882705	-0.966667	12.7167	13.2	12.2333	1.20792e-08	9.02049e-06	-1.11667	12.725	13.2833
Tm6sf2	TRUE	FALSE	FALSE	TRUE	TRUE	TRUE	TRUE	FALSE	TRUE	TRUE	1	6	14.6349	G118_G118_M14	29.7749	G118_G118_M16	-1.19667	129S_limma_miccroarray	16.3674	6.80934	85.8372	119.043	52.6319	-1.12436	1.30905e-30	2.70727e-28	27.3125	13.8416	551.642	726.92	376.364	-0.950669	1.84683e-18	2.25696e-16	-0.37	9.27333	9.45833	9.08833	0.00199122	0.147715	-1.06	8.77167	9.30167	8.24167	6.16374e-08	3.18665e-05	-1.19667	8.93167	9.53
Tox	TRUE	TRUE	TRUE	TRUE	TRUE	TRUE	TRUE	FALSE	TRUE	FALSE	1	6	0.887618	AdultRiboM_M_Adult_4	3.11944	G118_G118_M17	-2.52284	G118_edgeR_RNASeq	1.25838	0.429565	12.453	18.3979	6.50816	-1.41304	2.466e-12	1.76538e-10	2.25464	0.377517	69.2292	118.169	20.289	-2.52284	1.31516e-16	1.50108e-14	-1.05	7.48	8.005	6.955	1.3722e-07	0.000139735	-1.09167	7.68083	8.22667	7.135	6.4116e-07	0.000236771	-1.43167	7.51083	8.22667
Vnn3	FALSE	FALSE	FALSE	TRUE	TRUE	TRUE	TRUE	TRUE	FALSE	TRUE	1	6	25.0526	AdultRiboM_M_Adult_5	53.7642	AdultRiboM_F_Adult_3	-0.886667	WSB_limma_miccroarray	36.8331	18.5449	255.943	331.582	180.303	-0.85656	2.39747e-20	3.08572e-18	13.4092	9.12698	378.94	446.837	311.044	-0.529784	9.63909e-07	4.02133e-05	-0.391667	8.2775	8.47333	8.08167	0.0168366	0.381264	-0.751667	9.97417	10.35	9.59833	1.15478e-05	0.00242713	-0.69	10.0717	10.4167
Abhd2	TRUE	TRUE	FALSE	FALSE	TRUE	TRUE	FALSE	TRUE	TRUE	TRUE	1	5	18.794	G118_G118_M13	44.2727	AdultRiboM_F_Adult_6	-1.7504	AdultRiboM_edgeR_RNASeq	28.8077	7.8455	272.353	420.856	123.85	-1.7504	1.6756e-67	8.10888e-65	37.9301	16.749	1471.03	2027.27	914.786	-1.15407	4.10852e-23	5.95293e-21	-0.418333	6.8675	7.07667	6.65833	0.00033737	0.0553951	-0.408333	6.94417	7.14833	6.74	1.20994e-05	0.00248152	-0.593333	7.16333	7.46
Acot4	TRUE	TRUE	FALSE	TRUE	FALSE	TRUE	FALSE	TRUE	TRUE	TRUE	1	5	6.80507	AdultRiboM_M_Adult_4	21.0967	AdultRiboM_F_Adult_2	-1.74271	G118_edgeR_RNASeq	13.3194	4.15467	104.55	156.294	52.8063	-1.55288	1.67848e-30	3.44189e-28	18.5701	5.43939	516.347	794.553	238.142	-1.74271	2.21541e-51	6.87258e-49	-0.356667	7.06333	7.24167	6.885	0.0564211	0.524836	-0.705	7.23083	7.58333	6.87833	0.000609391	0.0418785	-0.613333	7.09333	7.4
Arrdc4	FALSE	TRUE	FALSE	TRUE	TRUE	TRUE	TRUE	FALSE	TRUE	FALSE	1	5	3.70712	AdultRiboM_M_Adult_5	6.82336	AdultRiboM_F_Adult_3	-1.13916	G118_edgeR_RNASeq	4.29142	2.46649	69.8108	86.4995	53.1221	-0.664602	1.472e-05	0.000361479	5.15073	2.26998	271.964	374.929	168.999	-1.13916	1.0804e-15	1.14659e-13	-0.305	8.5525	8.705	8.4	0.00636915	0.266545	-0.916667	8.505	8.96333	8.04667	5.4695e-08	2.9175e-05	-0.893333	8.48167	8.92833
C8a	TRUE	TRUE	FALSE	TRUE	TRUE	FALSE	TRUE	FALSE	TRUE	TRUE	1	5	304.452	G118_G118_M14	107.272	G118_G118_M18	1.94594	AdultRiboM_edgeR_RNASeq	48.4515	167.533	2113.77	879.821	3347.72	1.94594	7.12052e-70	3.74555e-67	91.0153	298.901	13267.2	6094.17	20440.2	1.74361	5.06911e-44	1.37817e-41	1.07667	9.20333	8.665	9.74167	0.000298563	0.0532233	1.665	9.0625	8.23	9.895	7.4835e-07	0.000267535	1.465	9.29083	8.55833
Car2	TRUE	FALSE	TRUE	TRUE	TRUE	TRUE	FALSE	FALSE	FALSE	TRUE	1	5	5.0302	G118_G118_M14	7.15152	G118_G118_M16	-1.10793	AdultRiboM_edgeR_RNASeq	3.53677	1.50999	23.4048	31.9725	14.837	-1.10793	8.26264e-14	6.91803e-12	6.16656	4.24423	172.95	203.193	142.706	-0.519606	0.00114771	0.0198366	-0.658333	7.51583	7.845	7.18667	2.05421e-05	0.00719079	-0.601667	7.63583	7.93667	7.335	2.09353e-06	0.000617133	-0.9	7.60667	8.05667
Cenpm	FALSE	TRUE	TRUE	TRUE	TRUE	TRUE	FALSE	TRUE	FALSE	FALSE	1	5	2.8	G118_G118_M13	5.75595	G118_G118_M16	-1.14883	G118_edgeR_RNASeq	0.975771	0.466811	4.92776	6.69783	3.15769	-0.872511	0.0013802	0.0169527	5.18149	2.32776	92.4505	126.621	58.2798	-1.14883	2.56294e-09	1.52372e-07	-0.585	6.9675	7.26	6.675	3.63969e-07	0.000284446	-0.606667	7.03333	7.33667	6.73	5.17977e-05	0.00770204	-0.893333	7.19	7.63667
Cyp2d12	FALSE	FALSE	FALSE	TRUE	TRUE	TRUE	TRUE	FALSE	FALSE	TRUE	1	5	0.578768	AdultRiboM_M_Adult_2	0.283544	G118_G118_M16	1.08	C57_limma_miccroarray	0.0538187	0.170417	0.970452	0.414428	1.52648	1.3781	0.0139403	0.10347	0.176562	0.398141	8.73108	5.28447	12.1777	1.07731	0.0150818	0.144471	0.495	6.76083	6.51333	7.00833	0.000107029	0.0246349	1.08	6.89333	6.35333	7.43333	1.1666e-09	1.18799e-06	0.921667	6.84083	6.38
Cyp2g1	TRUE	TRUE	FALSE	TRUE	TRUE	FALSE	TRUE	TRUE	FALSE	TRUE	1	5	0.912131	G118_G118_M13	4.98896	G118_G118_M17	-2.67307	AdultRiboM_edgeR_RNASeq	1.27397	0.17049	6.92902	12.2352	1.62287	-2.67307	5.51889e-16	5.49549e-14	3.9537	0.639959	78.532	134.703	22.3615	-2.64304	1.05326e-21	1.44806e-19	-0.181667	7.3825	7.47333	7.29167	0.225344	0.734949	-0.59	7.10333	7.39833	6.80833	8.68702e-05	0.0112713	-0.861667	6.8375	7.26833
Cyp2a5	FALSE	FALSE	FALSE	FALSE	TRUE	TRUE	TRUE	TRUE	FALSE	TRUE	1	5	254.576	AdultRiboM_M_Adult_10	569.259	AdultRiboM_F_Adult_1	-2.36667	CAST_limma_miccroarray	263.979	162.116	1863.62	2251.05	1476.19	-0.589314	0.012321	0.0943158	147.892	74.3053	3527.54	4657.64	2397.45	-0.960716	5.93594e-05	0.00159591	-0.65	12.9917	13.3167	12.6667	0.00101681	0.101394	-0.316667	12.9583	13.1167	12.8	0.154045	0.767031	-1.91667	12.2917	13.25
Cyp2c39	TRUE	TRUE	FALSE	FALSE	TRUE	TRUE	FALSE	TRUE	TRUE	TRUE	1	5	57.1438	G118_G118_M15	410.152	G118_G118_M18	-3.59	NOD_limma_miccroarray	3.87652	0.310574	19.7329	36.0715	3.39431	-3.47007	4.16928e-60	1.8015e-57	389.51	49.3679	7517.56	13310.7	1724.44	-2.94902	1.78715e-116	1.13799e-113	-1.11	10.7283	11.2833	10.1733	0.000524243	0.0710745	-0.0566667	7.21667	7.245	7.18833	0.642387	0.969906	-2.18167	10.2592	11.35
Cyp4a14	TRUE	TRUE	FALSE	FALSE	FALSE	TRUE	TRUE	TRUE	TRUE	TRUE	1	5	22.273	AdultRiboM_M_Adult_7	275.468	AdultRiboM_F_Adult_2	-3.90187	AdultRiboM_edgeR_RNASeq	161.21	9.72509	1097.4	2058.73	136.057	-3.90187	2.31752e-24	3.57178e-22	47.1561	18.0323	1507.08	2165.1	849.057	-1.35442	1.1529e-09	7.06249e-08	-0.9	12.3667	12.8167	11.9167	0.000859387	0.0919735	-2.18333	11.6917	12.7833	10.6	0.000804745	0.0509293	-0.95	11.975	12.45
Fam126a	FALSE	FALSE	TRUE	TRUE	FALSE	FALSE	FALSE	TRUE	TRUE	TRUE	1	5	2.21928	AdultRiboM_M_Adult_2	3.6075	AdultRiboM_F_Adult_2	-0.983365	AdultRiboM_edgeR_RNASeq	2.75652	1.30073	59.236	78.622	39.8501	-0.983365	5.41272e-18	6.0917e-16	3.24434	1.67663	257.631	337.233	178.029	-0.915444	3.36639e-14	3.28454e-12	-0.928333	8.40583	8.87	7.94167	9.3883e-07	0.000563382	-0.733333	8.25833	8.625	7.89167	0.000203819	0.0197685	-0.346667	7.01167	7.185
Fkbp11	TRUE	TRUE	FALSE	TRUE	FALSE	TRUE	TRUE	TRUE	TRUE	FALSE	1	5	20.1823	G118_G118_M14	9.00902	G118_G118_M18	1.68061	AdultRiboM_edgeR_RNASeq	3.21231	9.33206	24.6702	11.6198	37.7206	1.68061	2.89429e-20	3.68596e-18	7.43879	18.42	177.842	100.822	254.863	1.35272	1.67032e-19	2.11606e-17	0.451667	9.38417	9.15833	9.61	0.000728615	0.0849389	1.20167	9.58083	8.98	10.1817	1.81267e-07	7.71072e-05	0.418333	9.24583	9.03667
Fmo4	TRUE	FALSE	FALSE	FALSE	TRUE	TRUE	TRUE	FALSE	TRUE	TRUE	1	5	5.33442	G118_G118_M13	10.0238	G118_G118_M16	-1.57086	AdultRiboM_edgeR_RNASeq	4.70812	1.47731	28.2047	42.3606	14.0487	-1.57086	1.06e-22	1.51769e-20	9.63644	5.15559	245.237	317.021	173.453	-0.874386	1.36835e-12	1.17411e-10	-0.431667	7.1225	7.33833	6.90667	0.00104944	0.103896	-0.446667	7.025	7.24833	6.80167	0.000489522	0.0368156	-1.045	7.08083	7.60333
Hamp2	TRUE	TRUE	TRUE	TRUE	TRUE	TRUE	FALSE	FALSE	FALSE	TRUE	1	5	70.4986	G118_G118_M15	931.484	G118_G118_M17	-4.20879	AdultRiboM_edgeR_RNASeq	141.388	7.74327	161.378	306.601	16.154	-4.20879	1.92064e-24	2.97909e-22	610.707	61.9627	2705.86	4901.56	510.168	-3.26699	6.00158e-38	1.4522e-35	-1.61667	13.8917	14.7	13.0833	4.5565e-05	0.0128673	-3.35	13.0083	14.6833	11.3333	1.24901e-09	1.2345e-06	-2.53333	12.8167	14.0833
Mup3	TRUE	TRUE	TRUE	TRUE	TRUE	FALSE	FALSE	TRUE	FALSE	TRUE	1	5	7423.15	AdultRiboM_M_Adult_1	2835.85	AdultRiboM_F_Adult_5	2.78333	129S_limma_miccroarray	2226.11	5448.22	18564.8	10145.1	26984.5	1.43143	3.47356e-74	1.91022e-71	1839	6244.77	68661.4	30713	106610	1.79296	9.98685e-61	3.45217e-58	1.61667	13.025	12.2167	13.8333	2.04306e-06	0.00107617	1.15	13.475	12.9	14.05	3.54957e-05	0.0058187	2.78333	12.6417	11.25
Nipal1	TRUE	TRUE	FALSE	TRUE	TRUE	TRUE	TRUE	FALSE	FALSE	TRUE	1	5	1.22186	G118_G118_M14	10.9357	AdultRiboM_F_Adult_3	-3.87863	AdultRiboM_edgeR_RNASeq	6.98999	0.422373	78.2232	147.154	9.2921	-3.87863	4.28155e-52	1.54628e-49	5.57614	1.09838	259.117	431.428	86.8064	-2.30457	6.02355e-62	2.1754e-59	-0.385	7.35417	7.54667	7.16167	0.0723156	0.554902	-1.21833	6.9925	7.60167	6.38333	2.2075e-07	8.93771e-05	-1.44167	7.02583	7.74667
Nnmt	FALSE	TRUE	TRUE	FALSE	TRUE	TRUE	TRUE	FALSE	FALSE	TRUE	1	5	81.7043	AdultRiboM_M_Adult_9	164.503	AdultRiboM_F_Adult_6	-2.35	129S_limma_miccroarray	68.6434	49.1463	293.297	323.035	263.559	-0.277429	0.161664	0.584023	25.1908	10.3751	314.376	442.013	186.739	-1.24443	3.13153e-11	2.34593e-09	-1.21667	7.57167	8.18	6.96333	3.39222e-06	0.00167641	0.33	10.415	10.25	10.58	0.129151	0.730052	-2.35	8.48167	9.65667
Nt5e	TRUE	TRUE	TRUE	FALSE	TRUE	TRUE	FALSE	FALSE	TRUE	TRUE	1	5	11.3686	G118_G118_M13	44.0583	G118_G118_M18	-3.37895	AdultRiboM_edgeR_RNASeq	21.8008	1.8995	214.071	390.916	37.2264	-3.37895	1.05129e-185	1.41323e-182	41.9191	10.5906	1737.9	2762.68	713.119	-1.95923	1.05948e-76	4.83704e-74	-0.6	7.17833	7.47833	6.87833	5.54672e-05	0.0147935	-0.565	6.9275	7.21	6.645	8.41221e-05	0.0110981	-0.773333	7.25	7.63667
Papss2	TRUE	TRUE	FALSE	TRUE	TRUE	TRUE	TRUE	TRUE	FALSE	FALSE	1	5	37.5363	G118_G118_M14	101.97	G118_G118_M17	-1.39954	G118_edgeR_RNASeq	63.3789	25.87	873.756	1224.89	522.625	-1.20516	6.46686e-47	2.11458e-44	92.5374	34.3709	4457.69	6462.84	2452.54	-1.39954	3.82324e-39	9.5372e-37	-0.45	10.7583	10.9833	10.5333	0.000365757	0.0588098	-1.1	10.8667	11.4167	10.3167	4.79609e-09	4.35601e-06	-0.961667	10.5525	11.0333
Ptgds	TRUE	TRUE	FALSE	TRUE	TRUE	FALSE	TRUE	TRUE	TRUE	FALSE	1	5	8.72063	G118_G118_M14	22.1312	G118_G118_M18	-1.60667	PWK_limma_miccroarray	2.82359	1.02123	8.30707	11.8604	4.7537	-1.27876	9.87424e-06	0.000251767	18.6392	7.70183	196.476	276.426	116.525	-1.24709	1.85958e-12	1.57882e-10	-0.135	7.2375	7.305	7.17	0.0830809	0.574934	-1.28333	7.85333	8.495	7.21167	1.21104e-05	0.00248152	-0.906667	7.765	8.21833
Serpina12	TRUE	TRUE	TRUE	TRUE	FALSE	FALSE	TRUE	TRUE	TRUE	FALSE	1	5	23.5559	AdultRiboM_M_Adult_8	12.6147	AdultRiboM_F_Adult_4	2.75833	PWK_limma_miccroarray	3.86347	15.6758	190.835	70.3208	311.35	2.16171	7.80437e-19	9.44212e-17	4.30424	15.0796	670.318	292.724	1047.91	1.83935	4.24928e-27	7.04246e-25	1.57667	9.10833	8.32	9.89667	1.39757e-05	0.00527699	2.33333	10.2	9.03333	11.3667	1.51306e-07	6.69031e-05	1.02833	7.31583	6.80167
Serpina1e	TRUE	FALSE	TRUE	TRUE	FALSE	FALSE	TRUE	TRUE	TRUE	FALSE	1	5	3807.99	AdultRiboM_M_Adult_1	1597.15	AdultRiboM_F_Adult_6	5.49833	PWK_limma_miccroarray	216.456	1998.79	8286.03	1422.23	15149.8	3.42427	2.17894e-11	1.41351e-09	25.005	20.6023	584.33	631.862	536.797	-0.241155	0.649223	1	3.83333	13.2	11.2833	15.1167	3.13355e-08	4.66622e-05	4.59167	13.0375	10.7417	15.3333	2.06483e-09	1.98253e-06	0.253333	7.655	7.52833
Serpina3m	TRUE	FALSE	FALSE	TRUE	TRUE	TRUE	FALSE	FALSE	TRUE	TRUE	1	5	344.108	G118_G118_M13	266.844	G118_G118_M17	-1.19333	NOD_limma_miccroarray	180.678	78.9773	1102.63	1502.34	702.914	-1.07358	7.98176e-38	1.95086e-35	256.041	328.624	9037.49	7817.05	10257.9	0.389001	7.76808e-06	0.00026252	-0.266667	12.65	12.7833	12.5167	0.00475676	0.234335	-0.733333	12.3	12.6667	11.9333	1.06651e-07	5.09182e-05	-1.13333	11.6167	12.1833
Slc41a2	TRUE	TRUE	FALSE	TRUE	TRUE	TRUE	TRUE	TRUE	FALSE	FALSE	1	5	19.3575	G118_G118_M15	11.8346	G118_G118_M18	2.19524	AdultRiboM_edgeR_RNASeq	1.97786	8.08331	121.99	44.1059	199.873	2.19524	1.03239e-54	4.23402e-52	8.18235	18.8265	1107.53	660.756	1554.3	1.2345	4.10749e-09	2.37773e-07	0.406667	8.16333	7.96	8.36667	0.0489881	0.509629	1.33667	8.11667	7.44833	8.785	3.60275e-05	0.0058772	0.678333	7.32083	6.98167
St3gal6	TRUE	FALSE	FALSE	TRUE	TRUE	TRUE	TRUE	FALSE	FALSE	TRUE	1	5	1.45033	AdultRiboM_M_Adult_5	7.45855	AdultRiboM_F_Adult_3	-1.91977	AdultRiboM_edgeR_RNASeq	3.97637	0.953419	19.7458	31.4695	8.02203	-1.91977	8.90261e-25	1.40795e-22	1.76414	1.30002	45.2796	51.6613	38.8979	-0.380847	0.0942206	0.500188	-0.108333	7.41917	7.47333	7.365	0.138535	0.645905	-1.33167	8.48583	9.15167	7.82	1.2839e-08	9.10742e-06	-1.32	8.67167	9.33167
Sult1c2	TRUE	FALSE	FALSE	TRUE	TRUE	TRUE	TRUE	FALSE	TRUE	FALSE	1	5	4.17654	AdultRiboM_M_Adult_5	9.08021	AdultRiboM_F_Adult_1	-1.25134	AdultRiboM_edgeR_RNASeq	4.9703	1.95579	25.0154	35.672	14.3588	-1.25134	5.03343e-08	2.15184e-06	5.44708	2.78569	111.796	146.86	76.7319	-0.944417	4.02584e-10	2.63992e-08	-0.2	8.62667	8.72667	8.52667	0.134209	0.642736	-1.09667	8.175	8.72333	7.62667	5.6161e-06	0.00137969	-0.741667	8.39917	8.77
Tmem19	TRUE	FALSE	TRUE	TRUE	TRUE	TRUE	TRUE	FALSE	FALSE	FALSE	1	5	50.19	G118_G118_M15	35.626	G118_G118_M16	1.19262	AdultRiboM_edgeR_RNASeq	14.466	29.8922	353.616	216.574	490.658	1.19262	3.07663e-44	9.07869e-42	32.4289	46.3449	2209.83	1796.16	2623.5	0.543948	2.09971e-07	9.82722e-06	0.671667	10.1475	9.81167	10.4833	1.00353e-05	0.00411265	0.701667	9.89917	9.54833	10.25	9.08029e-07	0.000305143	0.691667	10.1708	9.825
Zap70	FALSE	TRUE	TRUE	FALSE	TRUE	TRUE	TRUE	TRUE	FALSE	FALSE	1	5	2.85765	AdultRiboM_M_Adult_10	6.03465	AdultRiboM_F_Adult_1	-1.49	CAST_limma_miccroarray	3.5616	1.9131	38.6193	49.078	28.1606	-0.758015	5.45985e-08	2.30205e-06	2.98371	1.32178	108.647	149.465	67.8298	-1.15782	5.63416e-11	4.08173e-09	-0.66	8.425	8.755	8.095	1.35551e-06	0.000785381	-0.541667	8.88583	9.15667	8.615	0.000369675	0.0299348	-0.986667	9.23	9.72333
Abcc4	FALSE	TRUE	FALSE	TRUE	TRUE	TRUE	FALSE	FALSE	TRUE	FALSE	1	4	0.584626	AdultRiboM_M_Adult_2	1.44268	AdultRiboM_F_Adult_2	-1.29786	G118_edgeR_RNASeq	0.772789	0.435628	18.4266	22.9489	13.9044	-0.697788	3.0547e-05	0.000679362	1.05902	0.4183	80.5755	114.76	46.391	-1.29786	7.57775e-09	4.25427e-07	-0.491667	6.9925	7.23833	6.74667	5.46268e-05	0.0146859	-0.733333	7.57667	7.94333	7.21	3.14852e-05	0.00539827	-0.796667	7.115	7.51333
Adam11	FALSE	FALSE	TRUE	FALSE	TRUE	TRUE	FALSE	FALSE	FALSE	TRUE	1	4	5.85278	G118_G118_M14	4.48562	G118_G118_M16	0.953333	NOD_limma_miccroarray	0.25438	0.439878	9.42783	6.80318	12.0525	0.923345	0.000201184	0.00343303	3.67066	5.35089	428.936	344.654	513.219	0.564494	0.000134235	0.00326768	0.758333	7.28417	6.905	7.66333	3.61847e-08	5.01113e-05	0.233333	7.08333	6.96667	7.2	0.0135174	0.281056	0.6	7.30333	7.00333
Amigo2	FALSE	FALSE	FALSE	TRUE	TRUE	TRUE	FALSE	FALSE	FALSE	TRUE	1	4	1.83602	G118_G118_M14	3.69911	AdultRiboM_F_Adult_4	-0.987261	G118_edgeR_RNASeq	2.07078	1.13329	26.4552	33.1613	19.7491	-0.735237	5.22753e-06	0.000145058	3.24293	1.60737	144.467	191.849	97.0847	-0.987261	2.03763e-11	1.5456e-09	-0.39	8.39667	8.59167	8.20167	0.00492271	0.238025	-0.698333	8.3825	8.73167	8.03333	6.72087e-06	0.00160181	-0.633333	8.76667	9.08333
Apoa4	TRUE	FALSE	TRUE	TRUE	FALSE	TRUE	FALSE	FALSE	TRUE	FALSE	1	4	158.142	G118_G118_M13	165.189	G118_G118_M18	-1.3	NOD_limma_miccroarray	84.3936	33.4191	503.657	697.927	309.386	-1.15879	1.33196e-20	1.74213e-18	156.671	134.938	4518.46	4805.79	4231.14	-0.18728	0.126803	0.598681	-1.15	10.9583	11.5333	10.3833	1.41808e-06	0.000807703	-0.791667	10.2208	10.6167	9.825	1.62111e-05	0.00316729	-0.633333	13.1667	13.4833
As3mt	FALSE	FALSE	FALSE	FALSE	TRUE	TRUE	TRUE	FALSE	TRUE	FALSE	1	4	17.7411	AdultRiboM_M_Adult_8	35.33	AdultRiboM_F_Adult_4	-0.988333	129S_limma_miccroarray	21.9895	12.059	153.14	192.398	113.883	-0.731901	3.39337e-13	2.64017e-11	11.8176	8.05379	322.973	380.883	265.062	-0.518327	3.50993e-06	0.000127714	-0.661667	8.76417	9.095	8.43333	0.000770362	0.0875569	-0.468333	8.79083	9.025	8.55667	0.000103152	0.0126512	-0.988333	9.12583	9.62
Atg16l2	TRUE	FALSE	FALSE	TRUE	FALSE	TRUE	TRUE	FALSE	FALSE	TRUE	1	4	9.11004	AdultRiboM_M_Adult_8	3.2662	AdultRiboM_F_Adult_10	1.57052	AdultRiboM_edgeR_RNASeq	1.75507	4.74475	37.1612	18.5401	55.7823	1.57052	5.56846e-19	6.80505e-17	2.63283	4.87462	151.723	104.829	198.618	0.923345	2.25707e-09	1.3485e-07	0.251667	7.55417	7.42833	7.68	0.011818	0.346828	0.683333	7.765	7.42333	8.10667	0.000194755	0.0192492	0.516667	7.66833	7.41
Capn8	TRUE	TRUE	FALSE	TRUE	FALSE	TRUE	TRUE	FALSE	TRUE	FALSE	1	4	3.16755	AdultRiboM_M_Adult_1	0.174811	AdultRiboM_F_Adult_3	5.25355	AdultRiboM_edgeR_RNASeq	0.0494172	1.80558	19.7125	0.942299	38.4826	5.25355	5.79367e-40	1.50741e-37	0.0917448	1.81638	66.3518	6.24077	126.463	4.33896	2.73091e-53	8.5818e-51	0.285	6.7675	6.625	6.91	0.012014	0.349249	0.883333	6.96333	6.52167	7.405	1.0027e-05	0.00218804	0.163333	6.60667	6.525
Car3	FALSE	FALSE	TRUE	FALSE	TRUE	TRUE	FALSE	TRUE	FALSE	FALSE	1	4	1957.39	AdultRiboM_M_Adult_4	1398.41	G118_G118_M16	1.25833	CAST_limma_miccroarray	825.752	1480.15	9297.5	6407.24	12187.8	0.948394	2.85935e-15	2.66106e-13	1298.87	1566.69	40810.8	36555.3	45066.4	0.299358	0.000492234	0.0100681	0.9	12.85	12.4	13.3	2.0275e-07	0.000172901	0.533333	12.65	12.3833	12.9167	0.00144443	0.0752558	1	12.3667	11.8667
Cyp2c67	FALSE	TRUE	TRUE	FALSE	TRUE	FALSE	TRUE	FALSE	FALSE	TRUE	1	4	274.629	G118_G118_M13	67.2899	G118_G118_M16	2.31428	G118_edgeR_RNASeq	46.612	63.9518	495.25	397.421	593.08	0.594662	7.40998e-09	3.5646e-07	54.321	264.982	5107.81	1706.32	8509.31	2.31428	1.89587e-65	7.3991e-63	1.73167	9.6175	8.75167	10.4833	2.15681e-06	0.00109817	0.391667	9.0325	8.83667	9.22833	0.0392809	0.472638	1.67167	10.0475	9.21167
Cyp4a10	TRUE	TRUE	FALSE	TRUE	FALSE	TRUE	FALSE	TRUE	FALSE	TRUE	1	4	51.9556	AdultRiboM_M_Adult_4	234.475	AdultRiboM_F_Adult_2	-2.15502	G118_edgeR_RNASeq	127.194	28.6911	831.79	1343.35	320.229	-2.04947	2.01332e-17	2.21438e-15	101.787	22.3576	2393.57	3907.05	880.088	-2.15502	4.61388e-29	8.14905e-27	-0.65	11.9583	12.2833	11.6333	0.000450222	0.0672431	-1.165	11.3842	11.9667	10.8017	0.000204884	0.0197685	-0.483333	11.5583	11.8
Cyp3a11	FALSE	FALSE	FALSE	FALSE	FALSE	FALSE	TRUE	TRUE	TRUE	TRUE	1	4	2445.54	G118_G118_M15	1578.2	AdultRiboM_F_Adult_10	1.46667	PWK_limma_miccroarray	1279.34	1595.96	15717.5	13346	18089.1	0.458499	3.90866e-07	1.41842e-05	1441.76	2220.5	70124.5	54498.9	85750.2	0.651589	3.6071e-10	2.38472e-08	0.316667	14.4583	14.3	14.6167	9.95379e-05	0.023229	0.133333	14.2667	14.2	14.3333	0.23308	0.835549	0.45	14.325	14.1
Ddah1	FALSE	FALSE	FALSE	FALSE	TRUE	TRUE	TRUE	FALSE	FALSE	TRUE	1	4	24.1648	AdultRiboM_M_Adult_2	38.0026	G118_G118_M17	-1.575	NZO_limma_miccroarray	18.4583	16.9487	347.728	353.425	342.031	-0.0255881	0.785672	1	34.6108	19.6785	1887.13	2386.07	1388.2	-0.784468	4.42462e-14	4.26543e-12	-1.02667	9.64	10.1533	9.12667	0.000305378	0.0536112	-0.215	10.4758	10.5833	10.3683	0.317032	0.887313	-0.905	9.6825	10.135
Emp2	TRUE	TRUE	FALSE	TRUE	TRUE	TRUE	TRUE	FALSE	FALSE	FALSE	1	4	1.99637	G118_G118_M14	5.71975	AdultRiboM_F_Adult_10	-1.60229	AdultRiboM_edgeR_RNASeq	3.66106	1.08407	41.2561	62.3253	20.1868	-1.60229	1.1554e-26	2.02588e-24	3.82795	1.82242	180.094	242.337	117.852	-1.04285	9.64344e-16	1.02794e-13	-0.516667	8.175	8.43333	7.91667	0.00529211	0.245977	-1.05333	7.84333	8.37	7.31667	4.80209e-06	0.00122253	-0.933333	8.24333	8.71
Fgl1	TRUE	FALSE	FALSE	FALSE	TRUE	TRUE	FALSE	TRUE	FALSE	TRUE	1	4	542.905	G118_G118_M14	831.401	G118_G118_M18	-2.26667	NOD_limma_miccroarray	245.754	80.4735	948.139	1372.24	524.036	-1.37229	9.52573e-18	1.0671e-15	614.427	493.525	11530.7	12672.4	10388.9	-0.289236	0.100176	0.519827	-0.733333	12.6	12.9667	12.2333	0.000525678	0.0710745	-0.8	12.7167	13.1167	12.3167	0.00286462	0.116521	-1.73333	12.1167	12.9833
Fmn2	TRUE	TRUE	FALSE	FALSE	TRUE	TRUE	TRUE	FALSE	TRUE	FALSE	1	4	1.4293	G118_G118_M14	0.457473	G118_G118_M16	1.87287	G118_edgeR_RNASeq	0.0189936	0.0697001	1.53636	0.585573	2.48714	1.85299	0.000159343	0.00282256	0.33529	1.22249	93.8771	39.7996	147.955	1.87287	1.58908e-18	1.95183e-16	0.315	6.86417	6.70667	7.02167	0.00891988	0.312369	0.128333	6.67583	6.61167	6.74	0.183443	0.792959	0.65	7.01833	6.69333
Gas6	TRUE	FALSE	FALSE	TRUE	TRUE	FALSE	TRUE	FALSE	TRUE	FALSE	1	4	20.148	G118_G118_M14	36.5528	G118_G118_M17	-1.07784	AdultRiboM_edgeR_RNASeq	15.1652	6.5779	142.196	194.19	90.2015	-1.07784	2.31986e-13	1.83443e-11	32.3392	19.5278	1247.52	1542.61	952.42	-0.696796	2.90498e-07	1.31386e-05	-0.306667	9.13833	9.29167	8.985	0.00150151	0.129963	-0.818333	9.2375	9.64667	8.82833	1.27719e-08	9.10742e-06	-0.758333	8.9325	9.31167
Lcn2	FALSE	TRUE	TRUE	FALSE	TRUE	TRUE	FALSE	FALSE	FALSE	TRUE	1	4	214.872	G118_G118_M14	99.8753	G118_G118_M18	-1.88833	129S_limma_miccroarray	1.61149	1.14027	4.67951	6.83934	6.44775	-0.197575	0.790959	1	76.0659	151.784	1810.18	1194.28	2426.08	1.02114	1.8592e-05	0.000569458	-1.18167	8.70583	9.29667	8.115	6.67157e-07	0.000436177	-0.04	8.465	8.485	8.445	0.937218	0.996062	-1.88833	8.70583	9.65
Mbl2	TRUE	FALSE	FALSE	TRUE	FALSE	TRUE	FALSE	TRUE	FALSE	TRUE	1	4	286.429	G118_G118_M13	475.512	AdultRiboM_F_Adult_6	-1.11667	NOD_limma_miccroarray	374.781	159.723	1457.1	1989.64	924.556	-1.08694	8.69469e-44	2.50459e-41	442.242	279.054	7157.45	8701.38	5613.52	-0.635198	4.78167e-14	4.57321e-12	-0.333333	11.6833	11.85	11.5167	0.000717818	0.0840497	-0.833333	11.7333	12.15	11.3167	2.97305e-08	1.79112e-05	-0.566667	11.7	11.9833
Mgst3	TRUE	TRUE	FALSE	TRUE	TRUE	TRUE	FALSE	FALSE	TRUE	FALSE	1	4	12.2	G118_G118_M15	27.9069	AdultRiboM_F_Adult_5	-1.23445	AdultRiboM_edgeR_RNASeq	19.1183	7.37469	42.3679	60.0093	24.7266	-1.23445	1.48782e-21	2.05718e-19	20.7877	10.0298	181.38	242.839	119.921	-1.01101	7.45138e-11	5.35018e-09	-0.3	10.5667	10.7167	10.4167	0.0145151	0.37045	-1.21667	10.125	10.7333	9.51667	5.92781e-06	0.00144351	-0.888333	10.1392	10.5833
Nlrp12	FALSE	TRUE	TRUE	TRUE	FALSE	FALSE	FALSE	TRUE	TRUE	FALSE	1	4	10.9505	AdultRiboM_M_Adult_9	10.1527	AdultRiboM_F_Adult_6	1.52	PWK_limma_miccroarray	4.26343	5.9832	118.381	91.331	145.431	0.6884	0.00597477	0.0540656	3.20384	8.84306	487.831	255.195	720.468	1.49499	4.1666e-36	9.51125e-34	0.791667	9.8175	9.42167	10.2133	0.000180932	0.0368498	0.826667	9.88667	9.47333	10.3	8.15648e-05	0.0109203	0.06	6.29333	6.26333
Nqo1	TRUE	TRUE	FALSE	TRUE	TRUE	TRUE	FALSE	FALSE	TRUE	FALSE	1	4	3.51606	AdultRiboM_M_Adult_12	11.166	AdultRiboM_F_Adult_4	-1.40608	AdultRiboM_edgeR_RNASeq	7.07798	2.46177	38.1338	55.843	20.4245	-1.40608	4.77986e-17	5.09508e-15	6.11878	2.58571	125.137	174.818	75.4566	-1.20116	5.48498e-14	5.16421e-12	-0.461667	7.61417	7.845	7.38333	0.000324834	0.0545803	-0.616667	7.75833	8.06667	7.45	4.52386e-07	0.000170814	-0.723333	7.63833	8
Nr1i3	FALSE	FALSE	TRUE	TRUE	TRUE	FALSE	TRUE	FALSE	FALSE	FALSE	1	4	76.3303	AdultRiboM_M_Adult_10	135.118	AdultRiboM_F_Adult_2	-0.986667	NZO_limma_miccroarray	81.7928	48.8352	472.489	576.226	368.753	-0.624563	1.98534e-06	6.05028e-05	91.4633	70.5732	2128.85	2379.87	1877.82	-0.346042	0.000967758	0.0173458	-0.595	10.3525	10.65	10.055	5.29569e-05	0.0143517	-0.633333	10.6333	10.95	10.3167	4.00068e-05	0.00628238	-0.6	10.9333	11.2333
Rasl11b	FALSE	FALSE	TRUE	TRUE	TRUE	FALSE	FALSE	FALSE	TRUE	FALSE	1	4	1.32473	G118_G118_M15	1.89412	G118_G118_M18	-0.929185	AdultRiboM_edgeR_RNASeq	0.530859	0.241401	3.52475	4.93179	2.1177	-0.929185	0.00183608	0.0213903	1.59449	1.18211	45.6456	51.962	39.3291	-0.382409	0.1288	0.602691	-0.751667	7.6175	7.99333	7.24167	7.939e-07	0.000485073	-0.835	7.58417	8.00167	7.16667	3.20984e-06	0.000869891	-0.816667	7.51333	7.92167
Rdh9	FALSE	FALSE	FALSE	TRUE	TRUE	FALSE	TRUE	FALSE	TRUE	FALSE	1	4	25.0348	AdultRiboM_M_Adult_10	47.2096	AdultRiboM_F_Adult_2	-1.03	129S_limma_miccroarray	26.9289	15.3202	289.806	361.764	217.849	-0.709535	7.68888e-07	2.59843e-05	24.0576	16.2053	1008.66	1194.53	822.783	-0.540815	3.48517e-09	2.0419e-07	-0.506667	10.18	10.4333	9.92667	1.12408e-05	0.0044379	-0.86	10.07	10.5	9.64	8.65664e-07	0.000293845	-1.03	9.76833	10.2833
Sult1d1	FALSE	TRUE	FALSE	TRUE	FALSE	FALSE	TRUE	TRUE	TRUE	FALSE	1	4	45.2607	AdultRiboM_M_Adult_9	93.934	AdultRiboM_F_Adult_2	-1.565	CAST_limma_miccroarray	63.6601	31.4892	584.675	762.577	406.773	-0.88516	4.05831e-16	4.12601e-14	64.3348	25.0238	1979.79	2833.66	1125.93	-1.33204	5.93613e-34	1.23825e-31	-0.466667	10.1633	10.3967	9.93	0.00224769	0.158351	-0.618333	10.1742	10.4833	9.865	3.83544e-05	0.00615649	-0.638333	10.3142	10.6333
Sult3a1	TRUE	TRUE	FALSE	FALSE	TRUE	TRUE	FALSE	FALSE	TRUE	TRUE	1	4	0.232073	G118_G118_M14	715.838	G118_G118_M18	-12.8857	AdultRiboM_edgeR_RNASeq	161.812	0	445.82	891.64	0	-12.8857	2.91341e-254	7.04959e-251	565.549	0.139015	5708.65	11414.4	2.84776	-11.8465	0	0	0.0333333	6.71167	6.695	6.72833	0.661114	0.927398	-0.121667	6.7475	6.80833	6.68667	0.222226	0.82705	-0.636667	7.02333	7.34167
Tspan33	FALSE	FALSE	FALSE	TRUE	FALSE	FALSE	FALSE	TRUE	TRUE	TRUE	1	4	9.60969	G118_G118_M14	5.98319	G118_G118_M16	0.926667	WSB_limma_miccroarray	2.26071	3.43935	30.542	22.4453	38.6386	0.765942	5.4121e-06	0.000149323	5.44947	9.29036	275.239	200.785	349.693	0.793845	6.28866e-11	4.54229e-09	0.22	7.67167	7.56167	7.78167	0.0108488	0.338987	0.601667	7.79083	7.49	8.09167	0.000128366	0.0145735	0.508333	7.78417	7.53
Vldlr	TRUE	TRUE	FALSE	TRUE	TRUE	FALSE	TRUE	FALSE	FALSE	TRUE	1	4	0.94874	G118_G118_M15	3.68026	G118_G118_M16	-2.92975	AdultRiboM_edgeR_RNASeq	0.977993	0.119501	23.1659	41.2083	5.12342	-2.92975	2.12665e-31	4.47466e-29	3.1516	0.783491	302.36	482.044	122.676	-1.97381	1.40317e-34	3.00465e-32	-0.59	7.16	7.455	6.865	0.00106826	0.104968	-1.39167	7.37583	8.07167	6.68	3.47284e-08	2.01215e-05	-0.938333	7.84917	8.31833
9130409I23Rik	FALSE	FALSE	FALSE	FALSE	TRUE	TRUE	TRUE	FALSE	FALSE	FALSE	1	3	61.1539	G118_G118_M15	34.9327	G118_G118_M17	0.988333	NZO_limma_miccroarray	4.23047	6.57208	52.8321	40.7108	64.9535	0.707011	0.000632847	0.00894451	34.0325	52.5752	1533.26	1188.79	1877.73	0.657944	1.10062e-08	6.1082e-07	0.3	10.1667	10.0167	10.3167	0.0320756	0.458487	0.515	8.5775	8.32	8.835	6.58023e-05	0.00933033	0.861667	8.69417	8.26333
Aox1	TRUE	TRUE	FALSE	FALSE	FALSE	TRUE	TRUE	TRUE	FALSE	FALSE	1	3	38.3016	AdultRiboM_M_Adult_1	22.2516	AdultRiboM_F_Adult_2	1.35235	G118_edgeR_RNASeq	15.8875	29.902	532.643	349.38	715.906	1.05131	6.73347e-38	1.67969e-35	11.8148	29.5751	1694.6	951.906	2437.29	1.35235	5.65169e-21	7.55547e-19	0.516667	10.5917	10.3333	10.85	0.000234361	0.0444955	0.416667	10.925	10.7167	11.1333	0.00209729	0.0960211	0.533333	10.8667	10.6
Cela1	FALSE	FALSE	FALSE	FALSE	TRUE	TRUE	TRUE	FALSE	FALSE	FALSE	1	3	39.733	G118_G118_M13	33.5573	G118_G118_M16	0.945	129S_limma_miccroarray	10.1929	16.8374	79.0504	56.6899	101.411	0.862795	4.44783e-12	3.11052e-10	30.4791	34.0008	664.399	620.902	707.895	0.183742	0.181354	0.733752	0.366667	10.9	10.7167	11.0833	0.196838	0.716915	0.133333	10.1817	10.115	10.2483	0.753941	0.986151	0.945	10.1275	9.655
Csad	FALSE	TRUE	TRUE	FALSE	FALSE	FALSE	FALSE	TRUE	FALSE	TRUE	1	3	158.779	AdultRiboM_M_Adult_8	147.885	AdultRiboM_F_Adult_6	1.85989	G118_edgeR_RNASeq	64.5107	84.5505	884.898	718.866	1050.93	0.565027	0.0143048	0.105528	30.5885	108.619	2953.33	1275.26	4631.39	1.85989	1.2441e-35	2.78736e-33	1.71333	9.66	8.80333	10.5167	6.17127e-08	7.68094e-05	0.683333	11.0417	10.7	11.3833	0.00217622	0.0985603	0.97	10.565	10.08
Ctsc	TRUE	TRUE	FALSE	TRUE	FALSE	FALSE	FALSE	FALSE	TRUE	TRUE	1	3	31.339	G118_G118_M15	74.1682	AdultRiboM_F_Adult_2	-1.45432	AdultRiboM_edgeR_RNASeq	55.7566	18.396	471.074	692.47	249.677	-1.45432	3.06907e-78	1.81128e-75	65.6249	30.0117	2190.14	2984.89	1395.39	-1.09814	6.4859e-27	1.06761e-24	0.01	6.32	6.315	6.325	0.893503	0.981021	-0.693333	8.00667	8.35333	7.66	0.000274757	0.0241076	-0.075	6.2125	6.25
Cyp2c55	FALSE	FALSE	TRUE	FALSE	TRUE	TRUE	FALSE	FALSE	FALSE	FALSE	1	3	4.81751	AdultRiboM_M_Adult_5	5.57047	AdultRiboM_F_Adult_10	1.14667	NOD_limma_miccroarray	2.19708	3.23267	28.0935	21.5684	34.6185	0.684782	6.4144e-05	0.00129665	1.70721	1.63585	61.8623	62.5361	61.1886	-0.0422374	0.881263	1	0.636667	7.31167	6.99333	7.63	2.69481e-05	0.00854331	0.368333	8.99083	8.80667	9.175	0.101485	0.678325	0.913333	7.165	6.70833
Cyp2b10	TRUE	TRUE	FALSE	FALSE	TRUE	FALSE	TRUE	FALSE	FALSE	TRUE	1	3	11.1043	G118_G118_M15	29.3765	G118_G118_M17	-2.939	AdultRiboM_edgeR_RNASeq	17.6304	2.24517	95.6253	170.065	21.1853	-2.939	2.70138e-33	5.99682e-31	25.1887	9.23476	598.097	870.095	326.099	-1.41149	3.7783e-20	4.88895e-18	0.0833333	11.525	11.4833	11.5667	0.4801	0.866393	-0.383333	11.925	12.1167	11.7333	0.111873	0.698145	1.505	10.5475	9.795
Cyp2f2	FALSE	FALSE	FALSE	FALSE	TRUE	FALSE	FALSE	FALSE	TRUE	TRUE	1	3	1034.95	G118_G118_M15	583.033	G118_G118_M16	0.931472	G118_edgeR_RNASeq	184.468	293.88	2332.52	1715.35	2949.7	0.803374	7.53676e-24	1.13271e-21	537.227	1004.43	26197.1	18001.7	34392.4	0.931472	5.89082e-25	9.079e-23	0.25	13.475	13.35	13.6	0.00713887	0.285291	0.35	13.4083	13.2333	13.5833	0.0196786	0.339999	0.8	13.1	12.7
Cyp46a1	FALSE	TRUE	FALSE	FALSE	FALSE	TRUE	FALSE	TRUE	TRUE	FALSE	1	3	8.76661	G118_G118_M14	19.1539	G118_G118_M16	-1.815	PWK_limma_miccroarray	0.23918	0.255391	2.61496	2.49051	2.73941	0.13226	0.824299	1	16.6892	7.21927	468.852	650.603	287.101	-1.18079	7.31074e-17	8.42371e-15	0.115	6.67083	6.61333	6.72833	0.149074	0.660671	-0.101667	6.61583	6.66667	6.565	0.292182	0.87532	0.14	6.57	6.5
Cyp4a31	FALSE	FALSE	FALSE	FALSE	FALSE	TRUE	FALSE	FALSE	TRUE	TRUE	1	3	1.6437	G118_G118_M13	2.73459	G118_G118_M16	-2.65667	WSB_limma_miccroarray	0.611637	0.294805	6.37966	8.34928	4.41004	-0.884632	0.0133437	0.0999929	2.17635	1.21416	78.9758	100.514	57.4376	-0.845662	0.000588083	0.011569	-0.548333	10.4925	10.7667	10.2183	0.0368992	0.470788	-0.763333	10.2017	10.5833	9.82	0.00361916	0.133945	-0.243333	10.3117	10.4333
Dct	FALSE	TRUE	TRUE	FALSE	FALSE	TRUE	FALSE	FALSE	FALSE	TRUE	1	3	3.82146	G118_G118_M14	12.0053	G118_G118_M16	-1.92333	WSB_limma_miccroarray	3.16058	1.52191	26.9888	35.2563	18.7214	-0.879028	0.000463663	0.00689566	10.2717	3.36769	285.65	428.084	143.217	-1.58185	3.08134e-27	5.14202e-25	-1.90333	8.11333	9.065	7.16167	1.02204e-09	2.86215e-06	0.0416667	9.67417	9.65333	9.695	0.78336	0.989767	0.015	6.36083	6.35333
Fads1	FALSE	FALSE	FALSE	TRUE	FALSE	FALSE	FALSE	FALSE	TRUE	TRUE	1	3	142.729	G118_G118_M15	188.731	G118_G118_M16	-1.03333	PWK_limma_miccroarray	77.8813	56.815	1202.39	1349.75	1055.04	-0.336267	3.58644e-06	0.000104304	176.579	134.843	10006.9	11240.2	8773.64	-0.359808	7.46059e-05	0.0019474	-0.25	13.4417	13.5667	13.3167	0.0494057	0.51007	-0.633333	13.2	13.5167	12.8833	3.06613e-05	0.00530023	-0.466667	13.2833	13.5167
Gbp3	TRUE	TRUE	FALSE	TRUE	TRUE	FALSE	TRUE	FALSE	FALSE	FALSE	1	3	4.07868	AdultRiboM_M_Adult_5	12.3788	AdultRiboM_F_Adult_1	-1.89157	G118_edgeR_RNASeq	7.01707	1.72767	66.3871	105.165	27.6088	-1.8874	1.51163e-29	2.99811e-27	4.54314	1.19528	157.322	247.809	66.8336	-1.89157	3.41778e-09	2.01217e-07	-0.106667	8.07167	8.125	8.01833	0.543194	0.88814	-0.945	8.52917	9.00167	8.05667	1.00953e-05	0.00218873	-0.738333	7.7825	8.15167
Gypc	TRUE	FALSE	FALSE	TRUE	TRUE	FALSE	FALSE	FALSE	FALSE	TRUE	1	3	3.99694	G118_G118_M13	7.87156	G118_G118_M16	-1.33552	AdultRiboM_edgeR_RNASeq	3.58198	1.30623	26.9904	38.6562	15.3246	-1.33552	1.297e-18	1.5389e-16	7.2573	3.94431	226.686	291.412	161.96	-0.857502	1.27631e-10	8.92569e-09	-0.25	8.04833	8.17333	7.92333	0.0334769	0.462199	-0.771667	7.62083	8.00667	7.235	2.80925e-07	0.000111065	-0.6	7.685	7.985
Id1	FALSE	TRUE	TRUE	TRUE	FALSE	FALSE	TRUE	FALSE	FALSE	FALSE	1	3	6.20902	G118_G118_M14	18.4653	G118_G118_M17	-1.08167	C57_limma_miccroarray	4.33851	2.03854	14.7456	19.4311	10.0601	-0.95375	0.000491825	0.00723446	11.2599	5.24578	142.562	193.062	92.0607	-1.07928	0.00103226	0.0182186	-0.633333	7.80833	8.125	7.49167	0.000171716	0.0354018	-1.08167	7.8575	8.39833	7.31667	5.55795e-08	2.91836e-05	-0.24	7.78667	7.90667
Ly6a	TRUE	FALSE	TRUE	TRUE	FALSE	FALSE	TRUE	FALSE	FALSE	FALSE	1	3	19.0946	G118_G118_M13	36.4084	G118_G118_M17	1.85333	AJ_limma_miccroarray	9.11056	3.3377	31.7668	45.2251	18.3084	-1.29777	1.07974e-18	1.29982e-16	21.4678	17.2743	360.421	394.794	326.049	-0.282453	0.322102	0.98841	1.85333	10.49	9.56333	11.4167	4.68362e-05	0.0131161	-0.871667	10.0142	10.45	9.57833	4.62606e-05	0.00703432	-0.19	8.77833	8.87333
Myom2	FALSE	FALSE	FALSE	FALSE	TRUE	FALSE	TRUE	FALSE	TRUE	FALSE	1	3	0.0324579	AdultRiboM_M_Adult_1	0	AdultRiboM_F_Adult_1	2.11833	PWK_limma_miccroarray	0	0.00270483	0.0308239	0	0.0616478	0.671166	1	1	0	0	0	0	0	5.12548e-15	1	1	-0.195	7.04917	7.14667	6.95167	0.366316	0.816007	0.141667	6.9575	6.88667	7.02833	0.318228	0.887641	1.71667	7.98	7.12167
Nfil3	FALSE	FALSE	FALSE	FALSE	FALSE	FALSE	FALSE	TRUE	TRUE	TRUE	1	3	16.4945	G118_G118_M13	22.6303	G118_G118_M17	0.966667	WSB_limma_miccroarray	6.92244	7.5891	77.9772	69.6964	86.2581	0.325791	0.150288	0.555532	18.7862	15.7543	639.568	688.214	590.921	-0.225668	0.0775873	0.440596	-0.101667	9.84417	9.895	9.79333	0.545803	0.888305	-0.13	9.61833	9.68333	9.55333	0.0556279	0.55077	0.231667	10.0058	9.89
Nudt7	TRUE	TRUE	FALSE	TRUE	FALSE	TRUE	TRUE	FALSE	FALSE	FALSE	1	3	262.249	G118_G118_M13	112.362	G118_G118_M16	1.51191	AdultRiboM_edgeR_RNASeq	60.2313	157.135	1811.2	949.603	2672.8	1.51191	4.43764e-38	1.11852e-35	101.347	246.97	10337.7	5924.04	14751.4	1.31351	6.63272e-34	1.37172e-31	0.805	7.48083	7.07833	7.88333	0.000377431	0.0599389	1.38167	7.63583	6.945	8.32667	3.42888e-08	2.01215e-05	-0.0233333	6.3	6.31167
P2ry14	TRUE	FALSE	FALSE	FALSE	TRUE	FALSE	TRUE	FALSE	FALSE	TRUE	1	3	0.474869	G118_G118_M14	0.811933	G118_G118_M17	-1.34333	129S_limma_miccroarray	0.362347	0.151937	3.43499	4.84548	2.02449	-1.08509	0.0014179	0.0173365	0.638616	0.38318	24.3392	30.187	18.4914	-0.699755	0.0145451	0.140677	-0.59	7.47167	7.76667	7.17667	0.00172049	0.137659	-0.543333	7.20667	7.47833	6.935	0.00749513	0.208332	-1.34333	7.47667	8.14833
Peg3	FALSE	FALSE	FALSE	TRUE	TRUE	TRUE	FALSE	FALSE	FALSE	FALSE	1	3	2.83381	G118_G118_M14	2.87491	AdultRiboM_F_Adult_11	-0.778333	129S_limma_miccroarray	1.46306	0.804904	39.8203	50.0197	29.621	-0.741831	0.000163888	0.00288617	2.12877	2.6235	293.159	259.62	326.699	0.342627	0.0215667	0.187649	-0.526667	7.07667	7.34	6.81333	0.00301221	0.190631	-0.593333	6.965	7.26167	6.66833	0.000209435	0.0199945	-0.778333	7.57583	7.965
Ppp1r3c	FALSE	FALSE	FALSE	TRUE	FALSE	FALSE	FALSE	TRUE	TRUE	FALSE	1	3	35.7237	G118_G118_M13	41.1057	AdultRiboM_F_Adult_5	-1	PWK_limma_miccroarray	21.4718	21.9835	298.932	285.188	312.677	0.150932	0.361259	0.949555	35.7424	34.8722	1759.25	1762.1	1756.39	-0.00672972	0.959356	1	-0.116667	11.425	11.4833	11.3667	0.334404	0.800598	-0.683333	11.2917	11.6333	10.95	2.61013e-06	0.00074297	-0.358333	11.0708	11.25
Prom2	FALSE	TRUE	TRUE	FALSE	TRUE	TRUE	FALSE	FALSE	FALSE	FALSE	1	3	0.667778	G118_G118_M14	3.19505	G118_G118_M16	-2.7592	G118_edgeR_RNASeq	0.00478293	0.0159727	0.340267	0.138729	0.541804	1.19203	0.299357	0.845123	3.10469	0.451445	139.956	243.833	36.0793	-2.7592	8.31001e-44	2.23419e-41	-1.53667	7.74333	8.51167	6.975	1.40233e-10	5.23613e-07	0.0866667	6.56	6.51667	6.60333	0.236076	0.836661	-1.55833	7.3725	8.15167
Rarres1	TRUE	FALSE	FALSE	TRUE	TRUE	FALSE	FALSE	FALSE	TRUE	FALSE	1	3	50.2622	G118_G118_M13	27.4132	G118_G118_M16	1.36573	AdultRiboM_edgeR_RNASeq	11.8672	27.3668	151.059	85.5182	216.599	1.36573	1.96969e-21	2.69269e-19	23.1624	43.3836	876.779	601.714	1151.84	0.929161	3.39143e-11	2.51726e-09	0.416667	10.675	10.4667	10.8833	1.43655e-05	0.00536392	1.11667	11.1083	10.55	11.6667	2.73945e-06	0.000767159	0.683333	11.175	10.8333
Rbp1	FALSE	FALSE	FALSE	FALSE	TRUE	TRUE	FALSE	FALSE	FALSE	TRUE	1	3	9.18758	G118_G118_M13	11.1414	G118_G118_M18	-1.3	129S_limma_miccroarray	4.10677	2.20449	42.1808	53.4831	30.8785	-0.763131	0.00010704	0.00200314	10.5454	7.66874	444.488	509.995	378.981	-0.437507	0.00295469	0.0418597	-0.433333	10.7167	10.9333	10.5	0.00550558	0.24913	-0.721667	9.81917	10.18	9.45833	0.00079345	0.0506918	-1.3	9.58833	10.2383
Rsph4a	TRUE	TRUE	FALSE	FALSE	TRUE	TRUE	TRUE	FALSE	FALSE	FALSE	1	3	0.0469907	AdultRiboM_M_Adult_7	2.07351	G118_G118_M18	-7.23111	G118_edgeR_RNASeq	0.718765	0.0173431	7.13096	13.8734	0.388519	-4.85151	9.08313e-28	1.67774e-25	1.76725	0.0102875	59.7538	118.794	0.713501	-7.23111	4.99905e-65	1.92003e-62	-0.393333	6.58667	6.78333	6.39	8.92802e-05	0.0212785	-0.428333	6.70417	6.91833	6.49	3.23969e-05	0.00549847	-0.616667	6.63333	6.94167
Sall1	TRUE	TRUE	FALSE	FALSE	TRUE	TRUE	FALSE	FALSE	TRUE	FALSE	1	3	3.68484	G118_G118_M15	12.0378	G118_G118_M17	-1.56382	G118_edgeR_RNASeq	3.11316	1.26499	60.4553	84.3159	36.5947	-1.18031	2.48489e-11	1.59912e-09	10.6719	3.5314	690.521	1031.88	349.163	-1.56382	8.42606e-46	2.34351e-43	-0.241667	7.77417	7.895	7.65333	0.0845483	0.578347	-0.41	7.60667	7.81167	7.40167	0.0032837	0.126402	-0.763333	7.82333	8.205
Samd9l	FALSE	FALSE	FALSE	TRUE	TRUE	FALSE	FALSE	FALSE	FALSE	TRUE	1	3	5.71922	AdultRiboM_M_Adult_5	9.22647	AdultRiboM_F_Adult_4	-0.862211	AdultRiboM_edgeR_RNASeq	6.85415	3.5311	141.955	184.418	99.4906	-0.862211	3.04498e-14	2.61275e-12	3.11203	1.86216	245.919	305.024	186.814	-0.710474	5.04154e-07	2.21398e-05	-0.231667	8.04417	8.16	7.92833	0.0571119	0.525089	-0.813333	8.56833	8.975	8.16167	7.17397e-05	0.00980005	-0.628333	7.8275	8.14167
Serpina6	TRUE	TRUE	FALSE	TRUE	FALSE	FALSE	TRUE	FALSE	FALSE	TRUE	1	3	137.336	G118_G118_M14	340.128	G118_G118_M17	-1.46661	AdultRiboM_edgeR_RNASeq	106.631	37.217	537.327	792.473	282.182	-1.46661	4.95649e-25	8.04915e-23	278.686	127.766	5502.46	7492.57	3512.35	-1.09617	9.8728e-19	1.2314e-16	-0.383333	10.9917	11.1833	10.8	0.00708979	0.28465	-1.19667	10.5183	11.1167	9.92	7.92053e-07	0.00027726	-0.366667	10.7333	10.9167
Serpina7	TRUE	TRUE	FALSE	FALSE	FALSE	TRUE	TRUE	FALSE	TRUE	FALSE	1	3	23.7208	AdultRiboM_M_Adult_12	11.9899	AdultRiboM_F_Adult_10	1.47	NZO_limma_miccroarray	5.69897	14.5208	121.526	67.0844	175.968	1.40917	2.77282e-13	2.17213e-11	5.12919	10.1317	335.94	222.336	449.543	1.01662	1.15217e-07	5.58696e-06	0.638333	9.22417	8.905	9.54333	0.000491782	0.0691479	0.103333	9.035	8.98333	9.08667	0.625705	0.968928	0.343333	8.72	8.54833
Slc47a1	FALSE	FALSE	FALSE	FALSE	TRUE	TRUE	FALSE	FALSE	FALSE	TRUE	1	3	38.203	AdultRiboM_M_Adult_4	56.1448	AdultRiboM_F_Adult_3	-0.76	WSB_limma_miccroarray	40.9486	27.6263	466.094	542.222	389.966	-0.453116	3.93908e-08	1.71428e-06	50.7028	32.3563	2030.74	2458.33	1603.15	-0.619113	1.91025e-12	1.61617e-10	-0.0866667	9.82833	9.87167	9.785	0.38555	0.827157	-0.515	9.60917	9.86667	9.35167	9.68119e-05	0.0121394	-0.678333	9.63417	9.97333
Srd5a1	TRUE	TRUE	FALSE	TRUE	FALSE	TRUE	TRUE	FALSE	FALSE	FALSE	1	3	28.9556	AdultRiboM_M_Adult_1	15.2738	AdultRiboM_F_Adult_4	1.46612	G118_edgeR_RNASeq	9.96616	22.2387	229.602	133.375	325.83	1.30669	6.28276e-41	1.67059e-38	9.96036	27.0389	922.397	488.67	1356.12	1.46612	1.08224e-46	3.1175e-44	0.77	8.33667	7.95167	8.72167	0.00076078	0.0869592	1.23	9.12833	8.51333	9.74333	4.88828e-06	0.0012259	0.528333	8.9475	8.68333
Stbd1	FALSE	FALSE	TRUE	FALSE	FALSE	FALSE	TRUE	FALSE	FALSE	TRUE	1	3	45.7204	AdultRiboM_M_Adult_10	30.3444	AdultRiboM_F_Adult_3	0.962697	G118_edgeR_RNASeq	20.0062	30.8329	264.232	194.782	333.682	0.790011	9.41377e-11	5.69448e-09	16.7007	31.8327	899.502	610.137	1188.87	0.962697	5.07777e-21	6.86407e-19	0.783333	10.475	10.0833	10.8667	6.87915e-07	0.000436177	0.368333	10.5492	10.365	10.7333	0.0061595	0.185475	0.581667	9.95083	9.66
Syvn1	FALSE	FALSE	FALSE	TRUE	TRUE	FALSE	FALSE	FALSE	TRUE	FALSE	1	3	29.9368	G118_G118_M15	29.1647	G118_G118_M18	0.929356	AdultRiboM_edgeR_RNASeq	4.1057	6.99167	114.335	79.681	148.989	0.929356	0.00158923	0.019037	23.9675	26.3577	1714.2	1613.67	1814.73	0.168797	0.223707	0.825094	-0.183333	11.525	11.6167	11.4333	0.217834	0.731044	0.616667	11.2583	10.95	11.5667	0.000668532	0.0450903	0.633333	10.9167	10.6
Tcn2	FALSE	FALSE	FALSE	TRUE	TRUE	FALSE	FALSE	TRUE	FALSE	FALSE	1	3	44.8098	G118_G118_M14	72.9209	G118_G118_M17	-0.935268	AdultRiboM_edgeR_RNASeq	41.8176	20.0425	339.982	448.669	231.295	-0.935268	5.98416e-45	1.78764e-42	70.293	43.0969	2243.12	2758.01	1728.24	-0.677835	9.30351e-14	8.46304e-12	-0.466667	10.05	10.2833	9.81667	8.83143e-05	0.0211986	-0.635	9.9825	10.3	9.665	7.63554e-07	0.000270097	-0.715	10.1592	10.5167
Tff3	TRUE	TRUE	TRUE	FALSE	FALSE	TRUE	FALSE	FALSE	TRUE	FALSE	1	3	9.15206	G118_G118_M13	0.484662	AdultRiboM_F_Adult_6	4.85945	G118_edgeR_RNASeq	0.0403885	1.11664	1.47981	0.0860722	2.87356	3.86244	3.76973e-06	0.00010898	0.21172	7.04226	31.2587	1.77711	60.7403	4.85945	4.95121e-30	9.14537e-28	1.21333	6.92833	6.32167	7.535	1.09304e-05	0.00437282	0.47	6.435	6.2	6.67	0.0333906	0.441073	0.0883333	6.1775	6.13333
Tsc22d1	TRUE	FALSE	FALSE	TRUE	FALSE	TRUE	FALSE	FALSE	TRUE	FALSE	1	3	21.0756	AdultRiboM_M_Adult_5	15.251	G118_G118_M16	1.19667	NOD_limma_miccroarray	6.28041	12.4768	253.385	165.56	341.21	1.06502	7.31094e-06	0.000194224	13.0488	18.4004	1514	1240.6	1787.41	0.525227	0.000306442	0.006732	-0.0716667	9.27417	9.31	9.23833	0.588152	0.902988	0.97	8.21667	7.73167	8.70167	4.25047e-06	0.00110726	-0.155	8.78583	8.86333
Tuft1	FALSE	FALSE	FALSE	TRUE	TRUE	FALSE	TRUE	FALSE	FALSE	FALSE	1	3	5.89896	G118_G118_M13	4.39322	G118_G118_M17	1.23	129S_limma_miccroarray	1.49346	1.91615	23.386	19.5718	27.2003	0.502566	0.0102701	0.0817718	3.72313	5.00692	214.376	180.507	248.246	0.44614	0.0101079	0.107888	0.288333	8.53417	8.39	8.67833	0.0127259	0.355577	0.6	8.37	8.07	8.67	0.000164679	0.0170279	1.23	8.72833	8.11333
Wfdc2	FALSE	FALSE	FALSE	TRUE	TRUE	FALSE	FALSE	FALSE	TRUE	FALSE	1	3	4.29707	G118_G118_M13	7.09024	G118_G118_M17	-0.978333	129S_limma_miccroarray	2.08406	1.74702	6.77418	7.06989	6.47847	-0.123757	0.614838	1	6.1632	3.89472	66.0753	80.2662	51.8843	-0.650574	0.000708493	0.0134095	-0.671667	8.4175	8.75333	8.08167	0.0103758	0.332392	-0.678333	8.68583	9.025	8.34667	8.43935e-07	0.000289392	-0.978333	8.2425	8.73167
Zbtb25	FALSE	FALSE	FALSE	FALSE	TRUE	FALSE	FALSE	FALSE	TRUE	TRUE	1	3	1.36964	G118_G118_M13	1.33958	AdultRiboM_F_Adult_11	0.745	PWK_limma_miccroarray	0.597958	0.546189	5.32537	5.65733	4.9934	-0.0588293	0.771508	1	1.03527	1.20452	37.088	33.8348	40.3412	0.230813	0.319651	0.985096	0.471667	9.34417	9.10833	9.58	6.22554e-05	0.016093	0.413333	9.44333	9.23667	9.65	0.00179929	0.0872514	0.661667	9.5225	9.19167
Aadat	FALSE	FALSE	FALSE	TRUE	FALSE	FALSE	FALSE	FALSE	TRUE	FALSE	1	2	69.4683	G118_G118_M13	44.3966	G118_G118_M17	1.07	C57_limma_miccroarray	28.5635	37.9506	316.279	259.121	373.436	0.549708	8.01847e-08	3.31097e-06	40.4272	68.0514	1801.54	1323.98	2279.09	0.778688	3.8782e-15	4.0275e-13	0.38	8.55167	8.36167	8.74167	0.140744	0.649238	1.07	8.79167	8.25667	9.32667	0.000159429	0.0168499	0.748333	8.88583	8.51167
Abca3	FALSE	FALSE	FALSE	TRUE	FALSE	FALSE	FALSE	TRUE	FALSE	FALSE	1	2	40.7724	G118_G118_M15	55.0453	G118_G118_M16	-0.816667	C57_limma_miccroarray	11.1903	6.35905	298.555	371.096	226.013	-0.698667	4.58951e-13	3.51431e-11	50.7474	40.5747	5499.57	6052.77	4946.36	-0.293996	0.001116	0.0194132	-0.0833333	12.275	12.3167	12.2333	0.364341	0.814712	-0.816667	10.8583	11.2667	10.45	1.0102e-07	4.91998e-05	-0.1	12.1667	12.2167
Abcg5	FALSE	FALSE	FALSE	TRUE	TRUE	FALSE	FALSE	FALSE	FALSE	FALSE	1	2	34.1908	G118_G118_M14	38.6299	AdultRiboM_F_Adult_2	-0.716667	C57_limma_miccroarray	28.2826	19.3399	278.484	322.021	234.947	-0.432679	1.5046e-06	4.7653e-05	31.2015	33.7358	1367.53	1298.78	1436.28	0.140855	0.193581	0.759416	-0.2	11.7167	11.8167	11.6167	0.1614	0.675582	-0.716667	11.425	11.7833	11.0667	2.03005e-07	8.39398e-05	-0.616667	11.575	11.8833
Akr1b7	TRUE	TRUE	FALSE	TRUE	TRUE	FALSE	FALSE	FALSE	FALSE	FALSE	1	2	0.326092	G118_G118_M14	1.53068	AdultRiboM_F_Adult_10	-3.09992	AdultRiboM_edgeR_RNASeq	0.817757	0.0721719	2.87133	5.1727	0.569961	-3.09992	1.31629e-10	7.76837e-09	0.669411	0.22302	10.2931	15.3725	5.21378	-1.52991	0.000306594	0.006732	-0.336667	7.035	7.20333	6.86667	0.00690688	0.278973	-0.925	7.2175	7.68	6.755	1.19525e-05	0.00247941	-0.711667	7.11083	7.46667
Arl6ip1	FALSE	FALSE	FALSE	FALSE	TRUE	FALSE	FALSE	FALSE	FALSE	TRUE	1	2	80.432	G118_G118_M13	53.0815	AdultRiboM_F_Adult_2	0.766667	129S_limma_miccroarray	38.4131	53.0529	512.885	410.439	615.332	0.601528	9.81119e-22	1.36438e-19	51.6307	79.3653	2608.77	2028.99	3188.54	0.64942	6.89005e-14	6.38768e-12	0.4	12.1	11.9	12.3	0.000126541	0.0285396	0.4	12.2	12	12.4	1.51762e-05	0.00299999	0.766667	11.8833	11.5
Asb2	FALSE	FALSE	FALSE	FALSE	TRUE	FALSE	FALSE	FALSE	FALSE	TRUE	1	2	1.34268	G118_G118_M14	2.08785	G118_G118_M17	-0.846667	129S_limma_miccroarray	0.662409	0.389043	7.28904	8.94157	5.63652	-0.63457	0.0324797	0.192767	2.01609	1.17335	79.5545	99.8071	59.302	-0.739011	1.14247e-05	0.000369082	-0.255	7.85583	7.98333	7.72833	0.151002	0.663086	-0.388333	7.69583	7.89	7.50167	0.0739781	0.615965	-0.846667	7.32	7.74333
Bmper	TRUE	TRUE	FALSE	FALSE	FALSE	FALSE	FALSE	TRUE	TRUE	FALSE	1	2	0.390793	G118_G118_M13	1.72456	G118_G118_M18	-2.13948	G118_edgeR_RNASeq	0.434657	0.0914906	5.34454	8.62559	2.06349	-2.06833	4.62247e-11	2.86795e-09	1.40793	0.316085	60.6345	98.6291	22.6399	-2.13948	1.72393e-17	2.04481e-15	0.0116667	6.25917	6.25333	6.265	0.89209	0.980794	-0.188333	6.3375	6.43167	6.24333	0.0844301	0.639281	-0.201667	6.3575	6.45833
Cda	FALSE	FALSE	TRUE	FALSE	FALSE	FALSE	FALSE	FALSE	FALSE	TRUE	1	2	11.9503	G118_G118_M13	13.4118	G118_G118_M18	-1.62	WSB_limma_miccroarray	6.82933	3.37496	20.7486	27.3054	14.1919	-0.92866	5.81171e-06	0.000158899	11.7032	11.0878	171.521	174.31	168.731	-0.0473684	0.755763	1	-0.68	7.84833	8.18833	7.50833	7.14382e-06	0.00300085	-0.465	8.68083	8.91333	8.44833	0.00235189	0.103857	-0.095	8.5325	8.58
Cdkn1c	TRUE	TRUE	FALSE	TRUE	TRUE	FALSE	FALSE	FALSE	FALSE	FALSE	1	2	0.85814	G118_G118_M15	2.03357	AdultRiboM_F_Adult_1	-1.20068	AdultRiboM_edgeR_RNASeq	0.891549	0.335305	6.0514	8.76264	3.34015	-1.20068	9.75662e-06	0.000249557	1.5785	0.730566	41.5905	56.4445	26.7365	-1.06477	2.67002e-06	9.97013e-05	-0.573333	8.29667	8.58333	8.01	0.00100253	0.100568	-0.813333	8.26667	8.67333	7.86	1.47916e-05	0.00295877	-0.925	8.28917	8.75167
Cpsf4l	FALSE	TRUE	FALSE	FALSE	FALSE	TRUE	FALSE	FALSE	TRUE	FALSE	1	2	3.94912	G118_G118_M13	2.47317	AdultRiboM_F_Adult_11	1.24004	G118_edgeR_RNASeq	1.66605	1.7298	13.9618	13.4963	14.4274	0.184121	0.482598	1	1.56149	3.66485	76.9353	45.2311	108.64	1.24004	4.25175e-12	3.46396e-10	0.296667	9.06	8.91167	9.20833	0.0355643	0.468682	0.0833333	9.01333	8.97167	9.055	0.437238	0.928257	-0.0583333	9.24083	9.27
Crygn	TRUE	FALSE	FALSE	TRUE	FALSE	FALSE	FALSE	TRUE	FALSE	FALSE	1	2	5.05645	AdultRiboM_M_Adult_9	2.29217	AdultRiboM_F_Adult_2	1.51811	AdultRiboM_edgeR_RNASeq	0.76756	2.01459	4.48318	2.36682	6.59954	1.51811	1.58706e-05	0.000385564	0.576085	0.46683	5.85668	6.41208	5.30127	-0.282423	0.748156	1	0.198333	6.7625	6.66333	6.86167	0.028418	0.441919	0.703333	7.55167	7.2	7.90333	6.89827e-05	0.00957919	0.175	6.9375	6.85
Cxcl9	FALSE	TRUE	FALSE	FALSE	FALSE	FALSE	TRUE	FALSE	FALSE	TRUE	1	2	2.37964	AdultRiboM_M_Adult_1	10.6761	G118_G118_M17	-1.74269	G118_edgeR_RNASeq	2.16456	1.07097	23.7173	31.0829	16.3517	-0.898739	6.2452e-06	0.000169602	6.37774	1.86057	220.925	340.07	101.781	-1.74269	6.41068e-09	3.63277e-07	-0.255	9.3925	9.52	9.265	0.281533	0.773392	-0.691667	9.68583	10.0317	9.34	0.00510001	0.165835	-0.551667	8.53583	8.81167
Cyp39a1	TRUE	TRUE	FALSE	FALSE	TRUE	TRUE	FALSE	FALSE	FALSE	FALSE	1	2	5.21571	AdultRiboM_M_Adult_9	12.7215	G118_G118_M17	-1.86661	G118_edgeR_RNASeq	7.10801	2.52872	76.9501	110.356	43.5444	-1.32872	3.9964e-15	3.67684e-13	11.1737	2.98122	406.36	638.432	174.289	-1.86661	1.40875e-38	3.47831e-36	-0.626667	7.63167	7.945	7.31833	0.00128258	0.120059	-0.566667	7.665	7.94833	7.38167	0.0029477	0.11868	-1.05667	7.70667	8.235
Cyp8b1	FALSE	FALSE	FALSE	FALSE	TRUE	FALSE	TRUE	FALSE	FALSE	FALSE	1	2	136.497	G118_G118_M13	107.946	AdultRiboM_F_Adult_3	0.9	129S_limma_miccroarray	53.9935	79.9787	687.926	536.089	839.762	0.669288	2.68986e-05	0.000608286	82.3633	131.936	3900.16	2956.56	4843.75	0.709295	3.48325e-14	3.38491e-12	0.183333	13.4583	13.3667	13.55	0.121858	0.630295	0.6	13.05	12.75	13.35	0.00376932	0.137235	0.9	12.8667	12.4167
Cyp2d22	FALSE	FALSE	FALSE	FALSE	FALSE	FALSE	FALSE	TRUE	TRUE	FALSE	1	2	125.373	G118_G118_M15	136.631	G118_G118_M16	0.833333	CAST_limma_miccroarray	33.0407	38.2861	517.269	464.313	570.225	0.322284	1.36446e-05	0.000337585	124.965	122.109	6371.65	6374.42	6368.89	-0.00414005	0.970806	1	0.233333	12.7667	12.65	12.8833	0.0167849	0.380605	-0.0166667	12.8583	12.8667	12.85	0.857033	0.993935	0.183333	12.725	12.6333
D130043K22Rik	FALSE	FALSE	FALSE	FALSE	TRUE	FALSE	FALSE	FALSE	FALSE	TRUE	1	2	2.25059	AdultRiboM_M_Adult_8	3.10896	AdultRiboM_F_Adult_10	-0.868333	129S_limma_miccroarray	1.82686	1.0788	36.4676	45.2994	27.6357	-0.671598	0.000745048	0.010191	1.82174	1.16782	138.233	166.973	109.494	-0.59917	0.000655027	0.0125537	-0.523333	7.305	7.56667	7.04333	0.000185751	0.0376035	-0.581667	7.22083	7.51167	6.93	0.000265262	0.0234582	-0.868333	7.01083	7.445
Dbp	FALSE	TRUE	FALSE	FALSE	FALSE	FALSE	FALSE	TRUE	TRUE	FALSE	1	2	28.4755	AdultRiboM_M_Adult_4	31.2349	AdultRiboM_F_Adult_2	2.53333	PWK_limma_miccroarray	9.94492	12.5006	92.4313	81.2119	103.651	0.369514	0.373607	0.967795	9.1759	24.4388	526.801	283.103	770.5	1.43389	7.37682e-14	6.78695e-12	0.055	10.2842	10.2567	10.3117	0.881397	0.978969	0.568333	10.7992	10.515	11.0833	0.0334592	0.441285	-0.476667	9.1	9.33833
Dhrs7	FALSE	TRUE	FALSE	FALSE	FALSE	TRUE	FALSE	FALSE	FALSE	TRUE	1	2	20.3624	AdultRiboM_M_Adult_5	31.7197	AdultRiboM_F_Adult_1	-1.03181	G118_edgeR_RNASeq	24.0392	13.1272	124.426	157.628	91.2234	-0.753445	1.16145e-13	9.59165e-12	26.7988	12.7849	478.255	642.896	313.614	-1.03181	1.70551e-17	2.03292e-15	-0.108333	8.60583	8.66	8.55167	0.432348	0.849192	-0.493333	8.59667	8.84333	8.35	0.0120224	0.265101	-0.498333	8.92917	9.17833
Eif2s3y	TRUE	TRUE	TRUE	FALSE	TRUE	FALSE	FALSE	FALSE	FALSE	FALSE	1	2	31.9134	G118_G118_M15	0.335793	AdultRiboM_F_Adult_2	9.18467	AdultRiboM_edgeR_RNASeq	0.0279827	23.0484	110.887	0.214147	221.559	9.18467	0	0	0.122388	30.1744	503.488	3.96681	1003.01	7.85499	8.67617317151959e-318	1.90852147487455e-314	1.17	6.72167	6.13667	7.30667	1.35619e-05	0.00517895	0.93	6.66167	6.19667	7.12667	0.00139084	0.073374	0.948333	6.5825	6.10833
Eif4ebp3	FALSE	FALSE	FALSE	TRUE	FALSE	FALSE	FALSE	FALSE	TRUE	FALSE	1	2	22.7272	AdultRiboM_M_Adult_9	15.814	AdultRiboM_F_Adult_6	1.03167	C57_limma_miccroarray	6.47361	7.02813	41.2675	36.9204	45.6146	0.324934	0.283182	0.816695	11.6675	20.3898	344.349	247.167	441.53	0.829009	5.10313e-14	4.84237e-12	0.578333	8.09417	7.805	8.38333	0.0098775	0.326385	1.03167	8.5225	8.00667	9.03833	3.47215e-05	0.00580506	0.543333	9.185	8.91333
Elovl5	FALSE	FALSE	FALSE	TRUE	FALSE	FALSE	FALSE	FALSE	TRUE	FALSE	1	2	231.083	G118_G118_M15	279.779	G118_G118_M16	-0.883333	C57_limma_miccroarray	133.012	86.0474	1568.03	1864.75	1271.31	-0.531499	5.02289e-07	1.77688e-05	271.359	225.131	12836.1	13891.2	11781	-0.240272	0.0039542	0.0523699	0.1	13.4833	13.4333	13.5333	0.317981	0.79261	-0.883333	12.7917	13.2333	12.35	3.6545e-06	0.000967005	-0.366667	13	13.1833
Ephx2	FALSE	FALSE	FALSE	FALSE	FALSE	FALSE	FALSE	FALSE	TRUE	TRUE	1	2	300.48	AdultRiboM_M_Adult_4	239.126	AdultRiboM_F_Adult_2	0.9	PWK_limma_miccroarray	164.314	241.957	2772.89	2130.15	3415.63	0.700289	6.05965e-24	9.16408e-22	123.224	196.841	7729.02	5868.68	9589.36	0.705578	6.41497e-14	5.97012e-12	0.266667	12.2333	12.1	12.3667	0.0263563	0.43553	0.283333	12.325	12.1833	12.4667	0.0233807	0.371846	0.583333	12.1917	11.9
Ero1lb	FALSE	FALSE	FALSE	FALSE	TRUE	FALSE	TRUE	FALSE	FALSE	FALSE	1	2	42.3515	AdultRiboM_M_Adult_9	21.3606	AdultRiboM_F_Adult_10	0.991667	129S_limma_miccroarray	14.4907	22.9985	426.988	310.065	543.911	0.831196	4.50465e-09	2.22902e-07	14.2247	21.1478	1398.52	1110.41	1686.63	0.603732	7.67051e-07	3.24481e-05	0.151667	8.9175	8.84167	8.99333	0.272803	0.767876	0.505	9.2825	9.03	9.535	0.000688664	0.0460498	0.991667	7.5375	7.04167
Errfi1	FALSE	FALSE	TRUE	FALSE	FALSE	FALSE	TRUE	FALSE	FALSE	FALSE	1	2	406.038	AdultRiboM_M_Adult_10	436.742	AdultRiboM_F_Adult_6	1.33333	AJ_limma_miccroarray	273.535	268.563	4324.99	4129.52	4520.47	0.15051	0.381835	0.974691	298.607	269.746	15936.9	16572.7	15301.1	-0.117786	0.417191	1	1.33333	13.15	12.4833	13.8167	5.08493e-05	0.0138926	0.866667	12.8667	12.4333	13.3	0.000833874	0.0517973	0.0666667	13.8667	13.8333
Fads2	FALSE	FALSE	FALSE	FALSE	FALSE	FALSE	TRUE	FALSE	TRUE	FALSE	1	2	153.688	AdultRiboM_M_Adult_10	172.942	AdultRiboM_F_Adult_3	-0.893333	PWK_limma_miccroarray	133.421	107.256	945.08	1010.29	879.869	-0.179037	0.0102821	0.0818405	148.57	144.399	4111.03	4124.33	4097.73	-0.012421	0.898812	1	-0.25	10.3417	10.4667	10.2167	0.0154128	0.372892	-0.406667	10.1967	10.4	9.99333	0.00321327	0.125269	-0.393333	10.12	10.3167
Fam46a	FALSE	FALSE	FALSE	TRUE	TRUE	FALSE	FALSE	FALSE	FALSE	FALSE	1	2	3.40363	G118_G118_M15	5.17044	AdultRiboM_F_Adult_10	-0.833333	129S_limma_miccroarray	3.38187	1.97936	76.1922	92.4057	59.9786	-0.601985	0.000122007	0.00224673	3.88592	3.17749	361.509	393.756	329.261	-0.256064	0.0191376	0.171191	-0.226667	8.32167	8.435	8.20833	0.0146581	0.371632	-0.59	8.01833	8.31333	7.72333	1.77732e-05	0.00341296	-0.833333	8.26333	8.68
Fitm1	TRUE	TRUE	FALSE	TRUE	FALSE	TRUE	FALSE	FALSE	FALSE	FALSE	1	2	25.5022	AdultRiboM_M_Adult_4	8.28529	AdultRiboM_F_Adult_3	2.55803	AdultRiboM_edgeR_RNASeq	3.07355	16.6841	48.5972	14.3171	82.8773	2.55803	6.22669e-30	1.25556e-27	4.55189	13.1049	150.924	76.4008	225.448	1.5483	2.35432e-13	2.10212e-11	0.258333	6.5475	6.41833	6.67667	0.0162674	0.378054	1.22333	7.565	6.95333	8.17667	1.1504e-07	5.36931e-05	0.383333	6.63667	6.445
Gnat1	FALSE	FALSE	FALSE	FALSE	FALSE	FALSE	FALSE	FALSE	TRUE	TRUE	1	2	5.11468	G118_G118_M14	3.30634	G118_G118_M18	0.786667	PWK_limma_miccroarray	0.422378	0.598962	6.07383	5.14367	7.00399	0.523332	0.183162	0.630078	2.80813	4.56848	151.886	114.194	189.577	0.745277	1.44812e-06	5.77267e-05	0.236667	8.53	8.41167	8.64833	0.07353	0.557786	0.716667	8.18	7.82167	8.53833	0.0160259	0.307041	-0.406667	7.33333	7.53667
Gpc1	TRUE	FALSE	FALSE	TRUE	FALSE	FALSE	FALSE	TRUE	FALSE	FALSE	1	2	3.60801	AdultRiboM_M_Adult_4	0.877752	AdultRiboM_F_Adult_1	1.89043	AdultRiboM_edgeR_RNASeq	0.467286	1.67222	19.6811	8.45407	30.9082	1.89043	4.06178e-18	4.63599e-16	0.719693	1.29501	66.773	47.0693	86.4767	0.86638	2.7388e-06	0.000101978	0.126667	8.14	8.07667	8.20333	0.244453	0.751517	0.811667	8.4125	8.00667	8.81833	3.66885e-07	0.000141714	0.273333	7.99333	7.85667
Grhpr	FALSE	FALSE	FALSE	FALSE	FALSE	FALSE	FALSE	FALSE	TRUE	TRUE	1	2	175.139	G118_G118_M13	119.309	G118_G118_M17	0.808044	AdultRiboM_edgeR_RNASeq	45.3031	72.1882	381.415	280.057	482.773	0.808044	7.11567e-19	8.65216e-17	111.492	166.99	3184.16	2515.18	3853.13	0.611882	3.30999e-11	2.46436e-09	0.5	11.65	11.4	11.9	0.000747298	0.0862988	0.533333	11.7	11.4333	11.9667	0.000106901	0.0129223	0.483333	11.775	11.5333
Gsn	FALSE	FALSE	FALSE	FALSE	FALSE	FALSE	FALSE	FALSE	TRUE	TRUE	1	2	11.7489	AdultRiboM_M_Adult_5	15.4934	AdultRiboM_F_Adult_1	-2.37333	PWK_limma_miccroarray	8.57965	5.4937	104.211	122.96	85.4628	-0.502948	0.00775043	0.0659557	4.88586	3.59972	231.623	264.156	199.089	-0.417508	0.000714877	0.0134719	-0.16	6.96167	7.04167	6.88167	0.129254	0.638012	-0.193333	7.11333	7.21	7.01667	0.15782	0.770595	-0.221667	6.88083	6.99167
H6pd	FALSE	FALSE	FALSE	FALSE	TRUE	TRUE	FALSE	FALSE	FALSE	FALSE	1	2	87.4177	G118_G118_M14	55.5243	G118_G118_M17	0.721889	G118_edgeR_RNASeq	42.7544	56.9201	1309.03	1057.57	1560.48	0.578856	3.97094e-13	3.0698e-11	51.9592	84.0109	6278.65	4733.63	7823.66	0.721889	1.20698e-15	1.27534e-13	0.0166667	11.625	11.6167	11.6333	0.880686	0.978969	0.233333	11.6833	11.5667	11.8	0.00945607	0.235629	0.666667	11.8667	11.5333
Hes6	FALSE	FALSE	FALSE	TRUE	FALSE	FALSE	TRUE	FALSE	FALSE	FALSE	1	2	70.7033	AdultRiboM_M_Adult_8	35.7688	G118_G118_M16	0.99878	AdultRiboM_edgeR_RNASeq	19.5279	35.2769	190.229	127.578	252.881	0.99878	1.86896e-12	1.35806e-10	29.3656	47.7037	960.658	722.186	1199.13	0.727763	1.4059e-07	6.7497e-06	0.35	11.3917	11.2167	11.5667	0.00164858	0.135825	0.9	11.9	11.45	12.35	8.64289e-06	0.00192347	0.2	11.6833	11.5833
Hrsp12	FALSE	FALSE	FALSE	TRUE	TRUE	FALSE	FALSE	FALSE	FALSE	FALSE	1	2	629.278	G118_G118_M14	852.901	G118_G118_M18	-0.666667	129S_limma_miccroarray	493.733	334.238	2128.77	2463.57	1793.98	-0.437241	4.37255e-12	3.06674e-10	823.222	593.873	13081.4	15062.4	11100.5	-0.442752	2.48394e-07	1.14702e-05	-0.15	13.4583	13.5333	13.3833	0.148584	0.660028	-0.6	13.15	13.45	12.85	0.00057918	0.0401306	-0.666667	13.6333	13.9667
Ier3	FALSE	FALSE	FALSE	FALSE	FALSE	FALSE	FALSE	FALSE	TRUE	TRUE	1	2	0.685089	AdultRiboM_M_Adult_8	1.38974	AdultRiboM_F_Adult_11	-0.631667	PWK_limma_miccroarray	0.584095	0.297247	2.42867	3.15171	1.70563	-0.793012	0.0435849	0.237957	0.83108	0.665601	15.1565	16.6593	13.6537	-0.260727	0.457434	1	-0.375	6.9175	7.105	6.73	0.000699761	0.0830936	-0.293333	7.175	7.32167	7.02833	0.0534263	0.542252	-0.345	6.74417	6.91667
Klkb1	FALSE	FALSE	FALSE	FALSE	FALSE	TRUE	FALSE	FALSE	TRUE	FALSE	1	2	111.736	AdultRiboM_M_Adult_4	116.148	AdultRiboM_F_Adult_3	1.13333	PWK_limma_miccroarray	93.4193	82.7202	1125.97	1153.21	1098.73	-0.050646	0.356352	0.942177	66.9072	70.3181	3143.34	3031.05	3255.64	0.100331	0.276535	0.915654	0.183333	11.9583	11.8667	12.05	0.0781785	0.567214	0.316667	12.075	11.9167	12.2333	0.00122	0.0674311	0.483333	11.9083	11.6667
Lag3	FALSE	FALSE	FALSE	FALSE	FALSE	FALSE	TRUE	FALSE	TRUE	FALSE	1	2	0.552933	AdultRiboM_M_Adult_4	0.394971	AdultRiboM_F_Adult_2	1.60167	PWK_limma_miccroarray	0.210933	0.373044	3.14707	2.09609	4.19804	0.944691	0.00476089	0.0452472	0.239721	0.283358	9.76903	8.84802	10.69	0.227663	0.629957	1	-0.0383333	6.42417	6.44333	6.405	0.521588	0.880626	0.281667	6.62583	6.485	6.76667	0.00361637	0.133945	0.191667	6.56417	6.46833
Lama3	TRUE	TRUE	FALSE	FALSE	FALSE	TRUE	TRUE	FALSE	FALSE	FALSE	1	2	1.18543	G118_G118_M14	0.257561	AdultRiboM_F_Adult_6	3.13507	G118_edgeR_RNASeq	0.178054	0.669901	23.6945	9.35754	38.0315	2.03325	5.86309e-35	1.37737e-32	0.130107	1.10021	119.359	24.7592	213.958	3.13507	5.51622e-58	1.85383e-55	0.311667	6.31583	6.16	6.47167	0.00919939	0.317771	0.336667	6.19333	6.025	6.36167	0.00656413	0.194009	0.126667	6.235	6.17167
Lpl	FALSE	FALSE	FALSE	FALSE	FALSE	TRUE	FALSE	FALSE	FALSE	TRUE	1	2	21.2954	G118_G118_M14	10.4045	G118_G118_M18	1.74667	NOD_limma_miccroarray	3.02756	2.82857	62.0941	60.9549	63.2333	0.0595766	0.7384	1	9.67079	18.4658	1063.03	721.124	1404.93	0.960072	2.79315e-14	2.73626e-12	0.281667	9.98917	9.84833	10.13	0.0707625	0.552076	-0.00166667	9.40917	9.41	9.40833	0.992671	1	0.46	9.30667	9.07667
Mat1a	FALSE	FALSE	FALSE	FALSE	FALSE	TRUE	FALSE	FALSE	TRUE	FALSE	1	2	632.554	AdultRiboM_M_Adult_4	1149.43	G118_G118_M17	-0.918256	G118_edgeR_RNASeq	750.04	425.812	10475.2	13058	7892.32	-0.707247	1.02085e-12	7.67124e-11	1017.71	527.564	49931.4	65265.1	34597.7	-0.918256	8.57461e-21	1.13377e-18	-0.183333	14.2917	14.3833	14.2	0.0202111	0.406064	-0.316667	14.075	14.2333	13.9167	0.000903466	0.0551016	-0.533333	13.9833	14.25
Mfsd7c	TRUE	FALSE	FALSE	TRUE	FALSE	FALSE	FALSE	FALSE	TRUE	FALSE	1	2	1.5698	G118_G118_M14	1.86653	G118_G118_M17	-1.04102	AdultRiboM_edgeR_RNASeq	1.06779	0.504983	14.0537	19.2191	8.88831	-1.04102	4.29429e-05	0.000912328	1.6101	1.34091	94.1354	101.732	86.5389	-0.247723	0.179724	0.729535	-0.278333	8.3525	8.49167	8.21333	0.00517398	0.243111	-0.811667	7.75417	8.16	7.34833	1.83671e-06	0.000559045	-0.703333	7.865	8.21667
Mt1	TRUE	FALSE	FALSE	FALSE	TRUE	FALSE	FALSE	TRUE	FALSE	FALSE	1	2	358.913	G118_G118_M15	549.105	G118_G118_M17	-2.75	129S_limma_miccroarray	41.0218	9.34764	70.2904	108.722	31.8593	-1.75791	9.37796e-05	0.00179587	334.302	307.406	3229.81	3326.19	3133.43	-0.0891523	0.756021	1	-0.55	13.3417	13.6167	13.0667	0.106429	0.610128	-1.58833	12.3058	13.1	11.5117	0.00408958	0.144961	-2.75	12.3417	13.7167
Mt2	FALSE	FALSE	FALSE	FALSE	TRUE	FALSE	FALSE	TRUE	FALSE	FALSE	1	2	338.343	G118_G118_M14	564.778	G118_G118_M17	-1.105	CAST_limma_miccroarray	3.95017	2.16658	9.75799	11.3045	8.21153	-0.455427	0.498505	1	296.567	311.893	3141.77	3023.69	3259.85	0.104985	0.775016	1	-0.538333	8.72583	8.995	8.45667	0.0636958	0.536465	-0.343333	8.17667	8.34833	8.005	0.195399	0.802188	-0.986667	8.39833	8.89167
Mthfd2	TRUE	TRUE	FALSE	FALSE	FALSE	TRUE	TRUE	FALSE	FALSE	FALSE	1	2	1.30553	G118_G118_M15	0.553706	AdultRiboM_F_Adult_10	1.50538	G118_edgeR_RNASeq	0.239624	0.602491	4.66406	2.49515	6.83296	1.39261	9.26698e-05	0.00177822	0.449596	1.25576	33.0246	17.1402	48.909	1.50538	1.62854e-09	9.80246e-08	-0.0333333	6.825	6.84167	6.80833	0.686345	0.935608	0.398333	6.66417	6.465	6.86333	0.00293708	0.118631	0.368333	6.64083	6.45667
Mug1	TRUE	TRUE	FALSE	TRUE	FALSE	FALSE	FALSE	FALSE	TRUE	FALSE	1	2	982.087	AdultRiboM_M_Adult_1	463.381	AdultRiboM_F_Adult_11	1.92833	PWK_limma_miccroarray	342.125	643.796	12151.3	8095.05	16207.5	1.02187	2.96162e-24	4.5356e-22	399.773	838.868	53893	34268.8	73517.1	1.0985	1.67564e-35	3.71978e-33	0.816667	9.87333	9.465	10.2817	0.00143236	0.127047	1.20833	9.4575	8.85333	10.0617	1.81359e-05	0.00344079	1.03833	9.88417	9.365
N4bp2l1	FALSE	FALSE	FALSE	FALSE	FALSE	TRUE	FALSE	TRUE	FALSE	FALSE	1	2	18.5103	AdultRiboM_M_Adult_10	24.3529	AdultRiboM_F_Adult_3	-0.676667	NOD_limma_miccroarray	14.3598	10.7892	123.892	134.427	113.358	-0.230887	0.122706	0.489388	19.3094	12.5133	562.742	677.051	448.433	-0.591483	1.67201e-05	0.00051736	-0.0333333	10.25	10.2667	10.2333	0.761049	0.954909	-0.48	9.96333	10.2033	9.72333	0.00275461	0.114141	-0.556667	10.1383	10.4167
Ndrg1	TRUE	FALSE	FALSE	TRUE	FALSE	FALSE	FALSE	FALSE	TRUE	FALSE	1	2	7.44573	G118_G118_M14	12.8264	G118_G118_M16	-1.24898	AdultRiboM_edgeR_RNASeq	7.72693	2.96524	81.1584	114.597	47.7197	-1.24898	1.45841e-14	1.29739e-12	11.3717	6.8396	488.484	605.299	371.669	-0.709966	1.83612e-07	8.66053e-06	-0.186667	8.30333	8.39667	8.21	0.00509407	0.241107	-0.953333	8.23667	8.71333	7.76	4.09239e-06	0.00107441	-0.11	8.92	8.975
Phlda2	FALSE	FALSE	FALSE	FALSE	FALSE	FALSE	FALSE	TRUE	TRUE	FALSE	1	2	0.414141	G118_G118_M14	0.301187	AdultRiboM_F_Adult_6	1.17	PWK_limma_miccroarray	0.0495345	0.073023	0.213809	0.166661	0.260957	0.639402	0.690695	1	0.116904	0.341843	3.15844	1.58484	4.73203	1.45276	0.0720609	0.423938	-0.0283333	6.4625	6.47667	6.44833	0.632366	0.918829	0.1	6.48667	6.43667	6.53667	0.211294	0.815663	-0.00666667	6.38333	6.38667
Plekhf1	TRUE	FALSE	FALSE	FALSE	FALSE	TRUE	FALSE	FALSE	FALSE	TRUE	1	2	7.589	G118_G118_M13	5.06902	G118_G118_M17	1.00598	AdultRiboM_edgeR_RNASeq	2.46522	4.38848	28.9728	19.1813	38.7644	1.00598	3.90993e-07	1.41842e-05	4.43832	6.29083	155.98	127.284	184.676	0.517729	0.00136991	0.0228447	0.113333	8.31167	8.255	8.36833	0.185585	0.704779	0.113333	7.725	7.66833	7.78167	0.260529	0.855918	0.065	8.4075	8.375
Pltp	FALSE	FALSE	FALSE	TRUE	TRUE	FALSE	FALSE	FALSE	FALSE	FALSE	1	2	18.1809	G118_G118_M15	21.5174	AdultRiboM_F_Adult_3	-0.776667	C57_limma_miccroarray	12.448	7.04799	88.6959	110.356	67.0356	-0.691914	1.86142e-05	0.000443291	18.871	15.9619	584.974	627.137	542.811	-0.210839	0.0710577	0.420902	-0.248333	7.8325	7.95667	7.70833	0.0805584	0.571012	-0.776667	8.85167	9.24	8.46333	0.000278674	0.0243768	-0.598333	7.5275	7.82667
Pparg	FALSE	FALSE	FALSE	FALSE	TRUE	FALSE	FALSE	FALSE	FALSE	TRUE	1	2	6.37976	AdultRiboM_M_Adult_4	4.60962	AdultRiboM_F_Adult_1	-0.856667	129S_limma_miccroarray	2.42135	2.81755	26.5923	23.9716	29.213	0.29876	0.22256	0.708902	2.09487	2.18723	78.9447	76.506	81.3834	0.105902	0.687405	1	-0.25	7.59333	7.71833	7.46833	0.0395891	0.482201	0.25	8.19	8.065	8.315	0.119968	0.710808	-0.856667	7.63167	8.06
Prkd3	FALSE	FALSE	FALSE	FALSE	FALSE	TRUE	TRUE	FALSE	FALSE	FALSE	1	2	39.4357	AdultRiboM_M_Adult_5	48.6622	AdultRiboM_F_Adult_5	0.718333	NZO_limma_miccroarray	32.9324	29.7627	995.782	1008.64	982.928	-0.018357	0.813079	1	14.5374	20.1794	1983.87	1641.14	2326.59	0.500216	1.78984e-07	8.46192e-06	0.153333	8.53667	8.46	8.61333	0.147155	0.659529	-0.0616667	8.5775	8.60833	8.54667	0.491845	0.945764	0.523333	8.46667	8.205
Rcan2	FALSE	TRUE	FALSE	FALSE	TRUE	FALSE	FALSE	FALSE	TRUE	FALSE	1	2	1.54338	AdultRiboM_M_Adult_2	3.5308	G118_G118_M17	-2.05884	G118_edgeR_RNASeq	1.39325	0.727048	21.2737	27.0149	15.5325	-0.838396	0.000452646	0.00675665	3.38484	0.792906	148.885	240.255	57.5153	-2.05884	5.27589e-46	1.48443e-43	-0.24	6.45833	6.57833	6.33833	0.0129797	0.359591	-0.316667	6.57	6.72833	6.41167	0.00553383	0.173798	-0.781667	6.65917	7.05
Rhbg	FALSE	FALSE	TRUE	FALSE	FALSE	TRUE	FALSE	FALSE	FALSE	FALSE	1	2	5.66704	G118_G118_M14	8.18833	G118_G118_M17	-0.683333	NOD_limma_miccroarray	3.2362	2.28298	27.8297	31.3077	24.3517	-0.350774	0.0593876	0.296189	7.58328	5.16854	226.288	266.787	185.789	-0.533019	6.32937e-05	0.00168114	-0.61	8.20333	8.50833	7.89833	0.000146866	0.0314737	-0.0983333	8.31583	8.365	8.26667	0.324224	0.890079	-0.543333	8.33667	8.60833
Rxrg	FALSE	FALSE	FALSE	TRUE	TRUE	FALSE	FALSE	FALSE	FALSE	FALSE	1	2	2.41112	G118_G118_M14	2.94252	G118_G118_M16	-0.637163	AdultRiboM_edgeR_RNASeq	1.58594	0.941032	15.4341	18.8829	11.9852	-0.637163	0.00249904	0.0272752	2.78313	2.25918	110.729	121.076	100.383	-0.27157	0.068246	0.411425	-0.496667	7.49333	7.74167	7.245	0.000593638	0.0751925	-0.596667	7.455	7.75333	7.15667	9.47401e-05	0.0119241	-0.606667	7.58	7.88333
S100a8	FALSE	FALSE	TRUE	FALSE	FALSE	FALSE	FALSE	TRUE	FALSE	FALSE	1	2	7.1238	G118_G118_M15	7.51773	G118_G118_M18	-0.888333	CAST_limma_miccroarray	0.819537	0.765005	1.62752	1.60677	1.64828	0.0432874	1	1	4.77447	6.67822	41.8831	34.4505	49.3158	0.547238	0.126558	0.59828	-0.59	7.08833	7.38333	6.79333	0.000180404	0.0368498	0.00333333	7.2	7.19833	7.20167	0.990915	1	-0.13	7.01667	7.08167
Sdc1	FALSE	FALSE	FALSE	FALSE	TRUE	FALSE	FALSE	FALSE	TRUE	FALSE	1	2	68.2833	G118_G118_M15	122.894	G118_G118_M16	-1.25833	PWK_limma_miccroarray	70.3252	41.1756	875.962	1071.47	680.456	-0.635884	1.55899e-13	1.25573e-11	114.562	66.4142	5132.65	6445.24	3820.07	-0.757319	5.62544e-16	6.10398e-14	-0.361667	8.39083	8.57167	8.21	0.000775372	0.0877319	-0.455	8.2775	8.505	8.05	0.00127013	0.0691779	-0.716667	8.15	8.50833
Sdf2l1	TRUE	FALSE	FALSE	TRUE	FALSE	FALSE	FALSE	FALSE	TRUE	FALSE	1	2	82.812	AdultRiboM_M_Adult_9	38.6866	G118_G118_M18	1.25294	AdultRiboM_edgeR_RNASeq	14.304	30.319	133.065	79.4285	186.701	1.25294	3.44411e-07	1.2646e-05	28.0408	36.4202	666.165	572.348	759.981	0.410735	0.0213349	0.185899	-0.106667	8.85333	8.90667	8.8	0.461991	0.860746	0.781667	9.05917	8.66833	9.45	8.45733e-06	0.0019085	0.095	8.9325	8.885
Serpinb1a	TRUE	TRUE	FALSE	TRUE	FALSE	FALSE	TRUE	FALSE	FALSE	FALSE	1	2	2.44996	AdultRiboM_M_Adult_12	24.5423	AdultRiboM_F_Adult_2	-3.15519	G118_edgeR_RNASeq	10.4613	1.28322	56.5178	99.9444	13.0912	-2.89426	5.99403e-24	9.12186e-22	6.77701	0.734397	132.793	239.208	26.378	-3.15519	7.58606e-35	1.65369e-32	-0.171667	6.4175	6.50333	6.33167	0.115429	0.620641	-1.31167	7.3025	7.95833	6.64667	1.7866e-06	0.000550814	-0.161667	6.4475	6.52833
Slc17a4	FALSE	FALSE	FALSE	TRUE	FALSE	FALSE	FALSE	FALSE	FALSE	TRUE	1	2	19.0738	G118_G118_M14	32.3673	G118_G118_M17	-0.975059	AdultRiboM_edgeR_RNASeq	15.253	7.29989	143.56	192.174	94.9461	-0.975059	6.18269e-12	4.23213e-10	31.1468	18.8119	1151	1423.26	878.751	-0.698057	1.51526e-14	1.51507e-12	-0.225	7.96917	8.08167	7.85667	0.0507528	0.513109	-0.693333	7.8	8.14667	7.45333	3.68724e-05	0.00595719	-0.135	7.88917	7.95667
Slc22a7	TRUE	FALSE	FALSE	FALSE	FALSE	FALSE	TRUE	FALSE	TRUE	FALSE	1	2	41.2987	G118_G118_M13	26.2298	G118_G118_M18	1.07303	AdultRiboM_edgeR_RNASeq	5.44467	10.5447	86.3725	56.5174	116.228	1.07303	3.21962e-09	1.62982e-07	21.8039	37.8719	1117.96	806.174	1429.75	0.825232	1.20831e-08	6.67523e-07	0.123333	8.74167	8.68	8.80333	0.19161	0.710443	0.481667	8.28583	8.045	8.52667	0.00956151	0.236147	0.148333	8.15583	8.08167
Slc25a33	FALSE	TRUE	FALSE	FALSE	FALSE	TRUE	FALSE	FALSE	FALSE	TRUE	1	2	13.9418	G118_G118_M15	7.70743	G118_G118_M18	1.19	WSB_limma_miccroarray	3.95394	6.27532	51.4404	37.5083	65.3724	0.81774	1.22925e-08	5.7095e-07	6.57572	13.3086	348.654	227.119	470.189	1.05641	1.70719e-13	1.54138e-11	0.36	9.45833	9.27833	9.63833	0.0213093	0.413214	0.421667	9.0925	8.88167	9.30333	0.00599937	0.183114	0.473333	9.25333	9.01667
Slc45a3	FALSE	FALSE	FALSE	FALSE	FALSE	FALSE	FALSE	FALSE	TRUE	TRUE	1	2	10.2466	AdultRiboM_M_Adult_9	12.8327	AdultRiboM_F_Adult_4	0.693333	WSB_limma_miccroarray	6.43631	6.09013	114.496	110.767	118.225	0.112278	0.574281	1	11.028	9.48795	665.072	707.449	622.695	-0.188772	0.0671694	0.407687	0.138333	8.4275	8.35833	8.49667	0.186195	0.705217	-0.293333	8.185	8.33167	8.03833	0.0024075	0.105186	0.245	8.7375	8.615
Smoc2	FALSE	FALSE	FALSE	FALSE	FALSE	FALSE	FALSE	FALSE	TRUE	TRUE	1	2	2.9005	AdultRiboM_M_Adult_8	3.37268	AdultRiboM_F_Adult_10	-0.696667	WSB_limma_miccroarray	2.08563	1.71309	27.7428	29.3726	26.1129	-0.162531	0.365377	0.955526	1.62144	1.20195	74.306	84.5656	64.0465	-0.386889	0.0332759	0.254239	-0.295	7.04583	7.19333	6.89833	0.00538881	0.24807	-0.268333	7.36083	7.495	7.22667	0.0157932	0.304668	-0.248333	6.86417	6.98833
Snhg11	TRUE	TRUE	FALSE	TRUE	TRUE	FALSE	FALSE	FALSE	FALSE	FALSE	1	2	0.908289	AdultRiboM_M_Adult_2	0.259135	G118_G118_M16	2.74622	AdultRiboM_edgeR_RNASeq	0.079933	0.519928	9.53001	2.54652	16.5135	2.74622	1.34098e-23	1.97852e-21	0.179112	0.524099	38.5451	19.3443	57.7458	1.55718	1.48707e-07	7.08319e-06	0.413333	7.40167	7.195	7.60833	0.000313646	0.0541584	0.648333	7.97083	7.64667	8.295	2.02287e-07	8.39398e-05	0.605	8.17583	7.87333
Spon2	FALSE	TRUE	FALSE	FALSE	FALSE	FALSE	FALSE	TRUE	FALSE	TRUE	1	2	5.05375	G118_G118_M15	4.35514	AdultRiboM_F_Adult_10	1.08135	G118_edgeR_RNASeq	2.38022	2.47668	29.1653	27.4556	30.8751	0.19635	0.404015	1	2.14425	4.43365	137.642	88.3429	186.942	1.08135	1.3258e-09	8.06039e-08	0.273333	9.84	9.70333	9.97667	0.0428578	0.495254	-0.38	10.1767	10.3667	9.98667	0.00926014	0.233669	0.458333	9.11083	8.88167
Susd2	FALSE	FALSE	FALSE	FALSE	FALSE	FALSE	FALSE	TRUE	FALSE	TRUE	1	2	0.78028	AdultRiboM_M_Adult_5	1.00824	G118_G118_M18	-1.515	WSB_limma_miccroarray	0.398313	0.268746	5.47224	6.32624	4.61824	-0.376523	0.19239	0.64962	0.882188	0.708563	48.137	52.8903	43.3838	-0.279904	0.194986	0.762579	-0.15	6.76	6.835	6.685	0.103953	0.606395	0.0166667	6.725	6.71667	6.73333	0.862221	0.993935	0.0433333	6.83	6.80833
Timm9	FALSE	FALSE	FALSE	TRUE	TRUE	FALSE	FALSE	FALSE	FALSE	FALSE	1	2	18.0367	G118_G118_M13	12.9857	G118_G118_M16	0.688478	AdultRiboM_edgeR_RNASeq	8.41558	12.303	61.2536	46.9096	75.5975	0.688478	2.52015e-12	1.79882e-10	12.1835	17.2912	307.035	250.571	363.5	0.531426	3.63893e-06	0.000131813	0.245	7.76083	7.63833	7.88333	0.0352704	0.468538	0.603333	7.80167	7.5	8.10333	2.36399e-06	0.000684845	0.675	7.90083	7.56333
Tm4sf4	FALSE	FALSE	FALSE	FALSE	FALSE	TRUE	FALSE	TRUE	FALSE	FALSE	1	2	59.1066	AdultRiboM_M_Adult_10	76.7495	G118_G118_M18	-0.871667	CAST_limma_miccroarray	53.2105	38.3377	329.007	368.203	289.811	-0.32759	0.000242558	0.00401173	73.5558	46.5952	1559.03	1892.61	1225.44	-0.628756	3.6498e-12	3.02446e-10	-0.521667	9.49083	9.75167	9.23	1.8808e-05	0.00665308	-0.488333	9.77917	10.0233	9.535	7.81554e-06	0.00179891	-0.576667	10.0617	10.35
Tmem45b	FALSE	FALSE	FALSE	FALSE	FALSE	FALSE	TRUE	FALSE	TRUE	FALSE	1	2	0.129195	G118_G118_M14	1.31969	AdultRiboM_F_Adult_1	-1.25667	PWK_limma_miccroarray	0.165381	0.0162734	0.251529	1.17116	0.117239	-2.42942	0.00958272	0.0776274	0.257797	0.0669057	4.71984	7.47417	1.96552	-1.896	0.00385323	0.0515119	-0.368333	7.10583	7.29	6.92167	0.00438497	0.226355	-0.233333	6.84333	6.96	6.72667	0.00592126	0.181519	-0.283333	6.83	6.97167
Tmem98	TRUE	TRUE	FALSE	FALSE	FALSE	FALSE	TRUE	TRUE	FALSE	FALSE	1	2	5.07608	G118_G118_M14	10.5969	G118_G118_M17	-1.1388	AdultRiboM_edgeR_RNASeq	5.78787	2.37453	29.3413	40.8601	17.8225	-1.1388	4.49661e-19	5.55125e-17	9.66267	4.55447	183.443	247.65	119.236	-1.05618	1.39124e-12	1.18953e-10	-0.325	8.06583	8.22833	7.90333	0.000525636	0.0710745	-0.356667	8.04333	8.22167	7.865	0.00138972	0.073374	-0.56	8.01167	8.29167
Tmie	FALSE	FALSE	FALSE	FALSE	TRUE	FALSE	FALSE	FALSE	TRUE	FALSE	1	2	6.91634	AdultRiboM_M_Adult_5	6.67	G118_G118_M16	-0.661667	129S_limma_miccroarray	3.64877	4.10896	49.3881	45.0216	53.7546	0.294548	0.0291928	0.177708	5.98059	5.18904	253.289	268.363	238.215	-0.17635	0.210274	0.795993	-0.155	9.1875	9.265	9.11	0.28573	0.777391	-0.21	9.35833	9.46333	9.25333	0.225638	0.829667	-0.661667	8.82417	9.155
Ugt2b1	TRUE	TRUE	FALSE	TRUE	FALSE	FALSE	FALSE	FALSE	TRUE	FALSE	1	2	442.202	G118_G118_M14	218.658	G118_G118_M16	1.68667	C57_limma_miccroarray	81.9577	184.328	1806.79	1042.15	2571.42	1.32233	2.11526e-46	6.73461e-44	197.111	416.162	14575.9	9235.9	19915.9	1.10607	5.56123e-30	1.01943e-27	0.861667	9.05583	8.625	9.48667	0.0693379	0.548001	1.68667	9.08167	8.23833	9.925	0.000240109	0.0221065	1.22667	9.51333	8.9
Ugt2b35	FALSE	TRUE	FALSE	TRUE	FALSE	FALSE	FALSE	FALSE	TRUE	FALSE	1	2	107.379	AdultRiboM_M_Adult_4	80.7501	AdultRiboM_F_Adult_2	1.02639	G118_edgeR_RNASeq	48.6505	81.1858	1140.53	816.624	1464.43	0.861077	3.76921e-18	4.34303e-16	49.7195	99.3319	4672.04	3072.98	6271.09	1.02639	7.30936e-26	1.16358e-23	0.361667	7.91917	7.73833	8.1	0.137447	0.645226	0.866667	8.35333	7.92	8.78667	0.0001106	0.013087	0.823333	8.42667	8.015
1110057K04Rik	FALSE	FALSE	FALSE	FALSE	FALSE	FALSE	FALSE	FALSE	FALSE	TRUE	1	1	16.6398	AdultRiboM_M_Adult_1	11.3427	AdultRiboM_F_Adult_10	0.698333	WSB_limma_miccroarray	8.92152	11.163	162.916	136.925	188.907	0.466599	1.02278e-08	4.79617e-07	9.99039	14.697	709.573	566.846	852.3	0.585427	1.05854e-09	6.58443e-08	0.0983333	8.9925	8.94333	9.04167	0.331927	0.799223	0.396667	9.16833	8.97	9.36667	0.00209493	0.0960211	0.493333	9.195	8.94833
1700019G17Rik	FALSE	FALSE	FALSE	FALSE	FALSE	FALSE	FALSE	TRUE	FALSE	FALSE	1	1	3.49004	G118_G118_M15	3.04437	G118_G118_M18	-0.616667	CAST_limma_miccroarray	1.38726	1.3025	22.7779	23.2813	22.2744	-0.0347955	0.852544	1	2.84697	2.99861	178.391	171.802	184.98	0.118246	0.442348	1	0.4	11.3	11.1	11.5	0.000418297	0.0641866	0.483333	11.425	11.1833	11.6667	0.00194665	0.0912798	0.116667	11.2083	11.15
1700113H08Rik	FALSE	FALSE	FALSE	FALSE	FALSE	FALSE	FALSE	FALSE	TRUE	FALSE	1	1	0.151021	G118_G118_M13	0.161134	AdultRiboM_F_Adult_11	1.07167	PWK_limma_miccroarray	0.0134278	0.00720122	0.0646745	0.0849504	0.0443985	-0.150082	1	1	0	0.0965039	1.22675	0	2.45351	4.31838	0.0178377	0.163306	0.0133333	6.93667	6.93	6.94333	0.857624	0.974702	0.0983333	6.87083	6.82167	6.92	0.227656	0.830752	0.0216667	6.85917	6.84833
1810011O10Rik	FALSE	FALSE	FALSE	FALSE	TRUE	FALSE	FALSE	FALSE	FALSE	FALSE	1	1	17.5259	AdultRiboM_M_Adult_10	31.6417	AdultRiboM_F_Adult_4	-0.855	129S_limma_miccroarray	14.5077	10.0324	84.3424	95.6416	73.0432	-0.364596	0.0776333	0.355973	14.6045	9.58634	299.003	358.043	239.962	-0.58005	2.52709e-05	0.000751205	0.376667	7.36833	7.18	7.55667	0.0423694	0.493192	-0.26	6.90667	7.03667	6.77667	0.0472713	0.516636	-0.855	7.17583	7.60333
1810046K07Rik	FALSE	FALSE	FALSE	FALSE	FALSE	FALSE	FALSE	FALSE	FALSE	TRUE	1	1	1.81404	G118_G118_M14	2.86597	G118_G118_M17	-0.781667	WSB_limma_miccroarray	0.641908	0.373461	3.49385	4.59344	2.39426	-0.818106	0.112116	0.459262	2.44173	1.48777	48.0032	59.1923	36.8141	-0.677856	0.00194229	0.0301847	0.0466667	7.14333	7.12	7.16667	0.756483	0.953618	-0.0766667	6.815	6.85333	6.77667	0.541634	0.956644	-0.425	6.9375	7.15
1810055G02Rik	FALSE	FALSE	TRUE	FALSE	FALSE	FALSE	FALSE	FALSE	FALSE	FALSE	1	1	12.8412	AdultRiboM_M_Adult_9	7.5711	AdultRiboM_F_Adult_3	0.815297	AdultRiboM_edgeR_RNASeq	4.0077	6.48854	52.4883	38.5691	66.4074	0.815297	0.00028327	0.00456952	5.93471	9.98984	279.811	205.639	353.983	0.775366	6.20655e-09	3.55035e-07	0.633333	9.63	9.31333	9.94667	4.25273e-05	0.0123201	0.506667	9.53167	9.27833	9.785	0.00028944	0.0250611	0.005	9.9975	9.995
3110082I17Rik	FALSE	TRUE	FALSE	TRUE	FALSE	FALSE	FALSE	FALSE	FALSE	FALSE	1	1	6.75609	G118_G118_M13	3.43593	G118_G118_M17	1.13802	G118_edgeR_RNASeq	0.996049	1.71054	10.027	7.50171	12.5523	0.823607	0.00734045	0.0631639	2.69252	5.88127	116.973	72.3233	161.622	1.13802	6.26514e-09	3.567e-07	-0.0266667	7.415	7.42833	7.40167	0.71898	0.94427	0.81	7.56333	7.15833	7.96833	2.75439e-05	0.00489743	0.485	7.4375	7.195
Aatk	TRUE	FALSE	FALSE	TRUE	FALSE	FALSE	FALSE	FALSE	FALSE	FALSE	1	1	1.33489	AdultRiboM_M_Adult_10	0.489614	AdultRiboM_F_Adult_5	1.66888	AdultRiboM_edgeR_RNASeq	0.288355	0.83327	17.3398	8.36433	26.3152	1.66888	8.72995e-17	9.22439e-15	0.413957	0.451431	46.2088	43.7003	48.7173	0.1323	0.514435	1	0.108333	7.5075	7.45333	7.56167	0.263089	0.761998	1.175	8.1525	7.565	8.74	6.77213e-09	5.68944e-06	-0.136667	7.475	7.54333
Abcg1	FALSE	FALSE	FALSE	FALSE	TRUE	FALSE	FALSE	FALSE	FALSE	FALSE	1	1	1.76765	AdultRiboM_M_Adult_4	2.28919	AdultRiboM_F_Adult_6	-0.64	129S_limma_miccroarray	1.57922	1.30525	43.9883	46.3236	41.6531	-0.154582	0.253205	0.763624	1.39389	1.07873	133.591	149.137	118.046	-0.344276	0.0402125	0.289756	-0.186667	8.39	8.48333	8.29667	0.135425	0.644203	-0.325	8.40917	8.57167	8.24667	0.0260982	0.392358	-0.64	8.21167	8.53167
Acox2	FALSE	FALSE	FALSE	FALSE	FALSE	FALSE	FALSE	FALSE	FALSE	TRUE	1	1	76.575	AdultRiboM_M_Adult_10	69.2527	AdultRiboM_F_Adult_3	0.733333	WSB_limma_miccroarray	48.4388	61.5847	765.776	645.359	886.194	0.479721	5.02185e-09	2.46979e-07	50.5148	73.9722	3050.54	2442.9	3658.18	0.578464	3.29777e-08	1.71974e-06	0.283333	11.9917	11.85	12.1333	0.0532836	0.518046	0.4	11.9	11.7	12.1	0.000917002	0.0554261	-0.0333333	12.3333	12.35
Acsm5	FALSE	FALSE	FALSE	FALSE	FALSE	FALSE	FALSE	FALSE	FALSE	TRUE	1	1	62.8172	AdultRiboM_M_Adult_4	53.0382	AdultRiboM_F_Adult_2	0.7	WSB_limma_miccroarray	39.6791	41.5415	520.641	491.707	549.575	0.178346	0.0484409	0.25682	44.4556	53.4761	2272.16	2037.53	2506.79	0.294583	0.00411715	0.0540839	0.0333333	11.3333	11.3167	11.35	0.825704	0.968453	-4.77536e-15	11.1667	11.1667	11.1667	1	1	0.133333	11.2	11.1333
Acss2	FALSE	FALSE	FALSE	FALSE	FALSE	FALSE	FALSE	FALSE	FALSE	TRUE	1	1	87.7357	AdultRiboM_M_Adult_5	199.801	AdultRiboM_F_Adult_4	-0.850215	AdultRiboM_edgeR_RNASeq	92.8275	47.7351	992.936	1283.86	702.015	-0.850215	0.0001235	0.00226904	92.6257	56.8871	3930.33	4826.56	3034.11	-0.671827	1.37583e-05	0.000435738	0.2	10.8667	10.7667	10.9667	0.0463443	0.50483	-0.466667	11.5667	11.8	11.3333	0.017129	0.317496	-0.266667	11.1	11.2333
Acy1	FALSE	FALSE	FALSE	FALSE	TRUE	FALSE	FALSE	FALSE	FALSE	FALSE	1	1	24.0319	G118_G118_M13	37.5769	G118_G118_M16	-0.616667	129S_limma_miccroarray	13.8621	8.87307	84.5227	99.9871	69.0582	-0.501099	1.79197e-06	5.50957e-05	34.8987	22.8301	775.118	928.666	621.57	-0.585973	1.04054e-07	5.0558e-06	-0.236667	9.32	9.43833	9.20167	0.0572097	0.525089	-0.301667	8.8525	9.00333	8.70167	0.0108463	0.252347	-0.616667	9.34667	9.655
Adh4	FALSE	FALSE	FALSE	FALSE	FALSE	FALSE	TRUE	FALSE	FALSE	FALSE	1	1	148.932	AdultRiboM_M_Adult_4	105.27	AdultRiboM_F_Adult_10	0.646667	NZO_limma_miccroarray	82.1854	95.0021	604.48	543.978	664.982	0.309343	0.000284107	0.00457692	97.4299	138.872	2890.59	2353.11	3428.06	0.539201	6.23348e-09	3.55735e-07	0.238333	10.3142	10.195	10.4333	0.0789476	0.569321	0.366667	10.7	10.5167	10.8833	0.00392792	0.141325	0.393333	10.3533	10.1567
Agtr1a	FALSE	FALSE	FALSE	FALSE	FALSE	FALSE	FALSE	FALSE	FALSE	TRUE	1	1	26.3484	G118_G118_M14	33.7696	G118_G118_M16	-0.695	WSB_limma_miccroarray	20.4066	12.9214	196.281	236.471	156.09	-0.56995	3.69041e-09	1.84498e-07	33.4523	24.7352	1234.36	1406.4	1062.33	-0.406426	7.68406e-06	0.000260044	-0.0983333	10.2042	10.2533	10.155	0.344635	0.806453	-0.45	10.075	10.3	9.85	0.000279276	0.0243768	-0.301667	10.4658	10.6167
Ahcyl2	FALSE	FALSE	FALSE	FALSE	TRUE	FALSE	FALSE	FALSE	FALSE	FALSE	1	1	5.05502	AdultRiboM_M_Adult_9	3.64276	G118_G118_M16	0.706723	AdultRiboM_edgeR_RNASeq	2.44811	3.5577	86.8565	66.2004	107.513	0.706723	4.45985e-10	2.50965e-08	3.37606	4.57994	399.257	334.666	463.847	0.467802	1.24404e-05	0.000397834	0.186667	7.64167	7.54833	7.735	0.273696	0.768445	0.753333	7.82167	7.445	8.19833	0.00180369	0.0873387	0.665	7.78083	7.44833
Aldh1b1	TRUE	FALSE	FALSE	FALSE	FALSE	FALSE	FALSE	FALSE	FALSE	TRUE	1	1	39.5012	G118_G118_M13	74.5122	G118_G118_M16	-1.28708	AdultRiboM_edgeR_RNASeq	36.8396	13.7881	294.217	419.267	169.167	-1.28708	5.6617e-21	7.6109e-19	69.0666	37.9989	2287.13	2927.42	1646.83	-0.833035	2.40967e-16	2.68694e-14	-0.593333	7.83833	8.135	7.54167	0.00551564	0.24913	-0.18	7.98833	8.07833	7.89833	0.244441	0.842678	-0.655	7.99417	8.32167
Aldh3a2	FALSE	FALSE	FALSE	FALSE	FALSE	FALSE	TRUE	FALSE	FALSE	FALSE	1	1	129.28	AdultRiboM_M_Adult_4	180.5	AdultRiboM_F_Adult_2	-0.626169	G118_edgeR_RNASeq	106.364	85.1819	1579.87	1696.93	1462.81	-0.195605	0.0792474	0.361208	67.7708	42.9903	3282.58	3981.47	2583.69	-0.626169	3.08081e-10	2.05362e-08	-0.373333	7.065	7.25167	6.87833	0.00187472	0.143836	-0.403333	7.365	7.56667	7.16333	0.00130425	0.0702394	-0.44	7.11	7.33
Anxa5	FALSE	FALSE	FALSE	FALSE	TRUE	FALSE	FALSE	FALSE	FALSE	FALSE	1	1	36.3826	AdultRiboM_M_Adult_5	41.265	AdultRiboM_F_Adult_5	-0.855	129S_limma_miccroarray	30.9831	23.5532	241.148	264.422	217.874	-0.262096	0.00230677	0.0257458	32.5837	22.8546	887.373	1033.08	741.663	-0.483093	4.67006e-06	0.000164827	-0.316667	10.7917	10.95	10.6333	0.000432493	0.0655589	-0.166667	10.9833	11.0667	10.9	0.0433275	0.495077	-0.855	10.0225	10.45
Apba1	FALSE	FALSE	FALSE	FALSE	FALSE	TRUE	FALSE	FALSE	FALSE	FALSE	1	1	0.236208	AdultRiboM_M_Adult_2	0.115216	AdultRiboM_F_Adult_10	0.601667	NOD_limma_miccroarray	0.0448126	0.072567	2.03424	1.47805	2.59043	0.612905	0.130804	0.508691	0.0762114	0.0717326	9.10207	9.28874	8.91541	-0.0650478	1	1	0.255	6.31583	6.18833	6.44333	0.00166522	0.135825	0.468333	6.51917	6.285	6.75333	0.0003364	0.0277758	0.453333	6.49	6.26333
Apol9a	FALSE	FALSE	FALSE	FALSE	FALSE	FALSE	FALSE	FALSE	TRUE	FALSE	1	1	17.667	G118_G118_M15	32.9427	AdultRiboM_F_Adult_2	0.633333	PWK_limma_miccroarray	19.6602	12.4409	132.522	155.346	109.698	-0.495368	0.000345514	0.00538686	19.8929	16.6589	534.383	575.694	493.071	-0.221622	0.0834931	0.463479	-0.0233333	9.68667	9.69833	9.675	0.896093	0.98172	-0.01	9.86333	9.86833	9.85833	0.923697	0.995504	-0.173333	8.41167	8.49833
Aqp8	FALSE	FALSE	FALSE	FALSE	FALSE	FALSE	FALSE	FALSE	TRUE	FALSE	1	1	101.773	AdultRiboM_M_Adult_5	132.565	G118_G118_M16	-0.666667	PWK_limma_miccroarray	69.8013	48.2987	443.067	512.161	373.973	-0.431663	0.0251779	0.159735	120.591	90.2001	2911.64	3298.6	2524.68	-0.388617	0.000582466	0.0114743	-3.62158e-15	11.5333	11.5333	11.5333	1	1	-0.65	11.3583	11.6833	11.0333	0.00205355	0.0945336	-0.216667	11.7083	11.8167
Arap2	FALSE	FALSE	FALSE	FALSE	FALSE	FALSE	FALSE	FALSE	FALSE	TRUE	1	1	5.15916	AdultRiboM_M_Adult_5	6.37861	AdultRiboM_F_Adult_11	-0.8	WSB_limma_miccroarray	5.19477	3.72282	170.417	193.17	147.665	-0.35738	8.28867e-06	0.000215889	2.63594	2.41272	345.512	357.183	333.84	-0.0955842	0.382862	1	-0.005	7.6575	7.66	7.655	0.973849	0.995361	0.0133333	7.42167	7.415	7.42833	0.922099	0.995504	-0.19	7.555	7.65
Arhgef19	FALSE	FALSE	FALSE	FALSE	FALSE	FALSE	FALSE	FALSE	FALSE	TRUE	1	1	7.66228	G118_G118_M13	12.9733	G118_G118_M18	-0.793333	WSB_limma_miccroarray	5.85769	4.78716	94.172	99.6634	88.6805	-0.164226	0.110372	0.454349	12.343	7.27937	618.806	772.054	465.557	-0.733259	1.39855e-11	1.07431e-09	0.0783333	8.33083	8.29167	8.37	0.389445	0.828911	-0.226667	8.29167	8.405	8.17833	0.174315	0.786187	-0.301667	7.57083	7.72167
Arntl	FALSE	FALSE	FALSE	FALSE	FALSE	FALSE	FALSE	FALSE	TRUE	FALSE	1	1	6.90486	G118_G118_M13	9.6179	AdultRiboM_F_Adult_6	-0.678333	PWK_limma_miccroarray	4.30938	2.89857	55.0438	62.6083	47.4793	-0.386605	0.127924	0.501388	8.42167	6.72944	409.563	450.761	368.365	-0.293137	0.00513016	0.064119	-0.0816667	6.83083	6.87167	6.79	0.703296	0.940239	-0.09	6.61	6.655	6.565	0.430864	0.926831	0.283333	6.76667	6.625
Arsg	FALSE	FALSE	FALSE	FALSE	FALSE	FALSE	TRUE	FALSE	FALSE	FALSE	1	1	8.44627	AdultRiboM_M_Adult_8	5.75736	AdultRiboM_F_Adult_4	0.833333	NZO_limma_miccroarray	3.66272	4.92752	76.2837	62.7112	89.8562	0.541609	7.19096e-05	0.00142506	4.33602	6.73413	350.503	270.935	430.072	0.657382	1.11804e-09	6.90134e-08	-0.01	8.08	8.085	8.075	0.896215	0.98172	0.383333	7.79167	7.6	7.98333	0.0159275	0.306378	0.0483333	7.97583	7.95167
Atg3	FALSE	FALSE	FALSE	FALSE	FALSE	FALSE	FALSE	FALSE	FALSE	TRUE	1	1	31.4623	G118_G118_M14	40.3195	G118_G118_M17	-0.831667	WSB_limma_miccroarray	28.5988	23.0556	268.789	288.278	249.301	-0.190933	0.00842066	0.0700441	37.8763	30.5647	1280.19	1403	1157.39	-0.28041	0.0028476	0.040627	0.171667	7.69917	7.61333	7.785	0.367523	0.816444	0.17	8.01167	7.92667	8.09667	0.423122	0.924263	-0.07	7.74833	7.78333
Atp1b1	FALSE	FALSE	FALSE	FALSE	TRUE	FALSE	FALSE	FALSE	FALSE	FALSE	1	1	22.1158	G118_G118_M14	25.0684	G118_G118_M16	-0.616667	129S_limma_miccroarray	9.82643	8.24552	121.187	129.443	112.931	-0.168955	0.174665	0.612784	22.822	21.0047	1055.57	1088.03	1023.11	-0.0929171	0.357806	1	0.116667	10.5917	10.5333	10.65	0.148622	0.660028	-0.318333	10.0092	10.1683	9.85	0.00178256	0.086565	-0.616667	10.1583	10.4667
Atp6v0e2	FALSE	FALSE	FALSE	FALSE	FALSE	TRUE	FALSE	FALSE	FALSE	FALSE	1	1	2.41315	G118_G118_M14	2.22222	G118_G118_M17	0.666667	NOD_limma_miccroarray	0.286698	0.162271	2.12283	2.81473	1.43093	-0.531746	0.109839	0.453236	1.94817	2.25792	71.7944	65.7261	77.8626	0.241118	0.179572	0.729478	0.01	7.29667	7.29167	7.30167	0.938135	0.989448	-0.13	6.35	6.415	6.285	0.0905522	0.654974	-0.00833333	6.5325	6.53667
B3galt1	FALSE	TRUE	FALSE	FALSE	TRUE	FALSE	FALSE	FALSE	FALSE	FALSE	1	1	18.8373	G118_G118_M13	6.85158	G118_G118_M16	1.37242	G118_edgeR_RNASeq	2.40755	2.77024	71.179	64.4223	77.9357	0.301733	0.0209235	0.140594	6.64933	16.8969	1149.94	639.175	1660.7	1.37242	6.27953e-38	1.50441e-35	-0.005	7.09417	7.09667	7.09167	0.981487	0.995361	0.766667	7.39667	7.01333	7.78	0.00766576	0.210809	0.703333	7.29	6.93833
B4galt1	FALSE	FALSE	FALSE	FALSE	TRUE	FALSE	FALSE	FALSE	FALSE	FALSE	1	1	16.503	G118_G118_M13	24.8674	G118_G118_M17	0.62	129S_limma_miccroarray	4.78356	5.02226	117.664	110.6	124.728	0.185505	0.161928	0.584715	16.945	15.5853	1370.71	1411.7	1329.72	-0.0905402	0.648325	1	0.055	8.45583	8.42833	8.48333	0.573381	0.899025	0.338333	8.54417	8.375	8.71333	0.0371265	0.460552	0.62	8.56667	8.25667
B930041F14Rik	FALSE	FALSE	FALSE	FALSE	FALSE	FALSE	FALSE	TRUE	FALSE	FALSE	1	1	0.443188	AdultRiboM_M_Adult_4	0.343948	G118_G118_M18	-0.7	CAST_limma_miccroarray	0.0423294	0.106228	0.870781	0.495869	1.24569	1.26144	0.126468	0.497021	0.269112	0.222887	9.8009	10.6273	8.97452	-0.170437	0.633174	1	-0.158333	7.22917	7.30833	7.15	0.161203	0.67538	-0.128333	6.82917	6.89333	6.765	0.200755	0.80627	-0.16	6.77833	6.85833
Bai2	FALSE	FALSE	FALSE	FALSE	FALSE	FALSE	FALSE	FALSE	TRUE	FALSE	1	1	0.0280869	AdultRiboM_M_Adult_3	0.0402502	AdultRiboM_F_Adult_8	0.746667	PWK_limma_miccroarray	0.00625013	0.00234057	0.133908	0.18172	0.0860956	-0.661853	1	1	0.00279228	0.0102691	0.669293	0.283698	1.05489	1.32916	0.631929	1	0.39	7.26333	7.06833	7.45833	0.00443371	0.227821	0.55	7.545	7.27	7.82	8.51083e-05	0.0111238	0.276667	7.195	7.05667
BC029214	FALSE	FALSE	FALSE	TRUE	FALSE	FALSE	FALSE	FALSE	FALSE	FALSE	1	1	19.096	G118_G118_M14	35.0434	G118_G118_M16	-0.780876	G118_edgeR_RNASeq	13.8792	8.34917	56.5991	69.0779	44.1203	-0.601907	5.83481e-05	0.00118986	32.2179	18.3958	457.929	578.487	337.371	-0.780876	1.44854e-11	1.10919e-09	0.035	8.79417	8.77667	8.81167	0.71767	0.94427	-0.63	8.93667	9.25167	8.62167	4.13312e-08	2.31489e-05	-0.29	8.82333	8.96833
Bdh2	FALSE	FALSE	FALSE	FALSE	FALSE	TRUE	FALSE	FALSE	FALSE	FALSE	1	1	13.2035	AdultRiboM_M_Adult_12	11.36	AdultRiboM_F_Adult_1	0.84	NOD_limma_miccroarray	7.87431	9.60321	53.4394	46.3238	60.5551	0.408711	7.74955e-05	0.00152081	8.02456	8.17168	176.395	172.996	179.794	0.0463568	0.736605	1	0.496667	9.25667	9.00833	9.505	4.15018e-07	0.000309926	0.273333	9.55667	9.42	9.69333	0.0564116	0.553024	0.145	9.34083	9.26833
Bhlhb9	FALSE	FALSE	FALSE	FALSE	FALSE	TRUE	FALSE	FALSE	FALSE	FALSE	1	1	1.56663	G118_G118_M14	2.26957	G118_G118_M17	-0.686667	NOD_limma_miccroarray	0.553435	0.335972	6.50926	8.06806	4.95046	-0.522643	0.0135193	0.101054	1.75871	1.25851	79.0369	91.3387	66.7352	-0.447691	0.0399072	0.288499	-0.255	7.7675	7.895	7.64	0.0267821	0.436475	-0.341667	7.88917	8.06	7.71833	0.00326035	0.125936	-0.395	7.75083	7.94833
Bhmt2	FALSE	FALSE	FALSE	FALSE	FALSE	FALSE	FALSE	FALSE	FALSE	TRUE	1	1	121.143	G118_G118_M13	137.107	G118_G118_M16	-0.8	WSB_limma_miccroarray	73.5603	62.5381	737.441	770.83	704.052	-0.108751	0.144596	0.541276	134.931	118.094	4917.66	5190.46	4644.85	-0.163266	0.058414	0.374026	-0.0166667	11.2583	11.2667	11.25	0.890914	0.980794	-0.05	11.4083	11.4333	11.3833	0.703527	0.978737	-0.15	11.475	11.55
Blm	FALSE	FALSE	FALSE	FALSE	FALSE	FALSE	FALSE	FALSE	TRUE	FALSE	1	1	0.543814	AdultRiboM_M_Adult_4	0.556681	AdultRiboM_F_Adult_12	0.595	PWK_limma_miccroarray	0.369898	0.30023	8.63847	9.64467	7.63227	-0.208654	0.341829	0.921729	0.364688	0.446222	37.3218	33.1788	41.4649	0.292086	0.222484	0.823159	-0.075	7.69417	7.73167	7.65667	0.19767	0.716915	-0.00666667	7.52667	7.53	7.52333	0.928616	0.995853	-0.188333	7.55083	7.645
Bmp4	FALSE	TRUE	FALSE	FALSE	FALSE	TRUE	FALSE	FALSE	FALSE	FALSE	1	1	2.96084	G118_G118_M14	1.40938	G118_G118_M16	1.03027	G118_edgeR_RNASeq	0.471903	0.632901	5.46649	4.54424	6.38873	0.495035	0.187158	0.638829	1.34978	2.72772	75.8596	49.5075	102.212	1.03027	2.81963e-09	1.66407e-07	0.005	7.6125	7.61	7.615	0.953194	0.992509	-0.095	7.3475	7.395	7.3	0.387739	0.917015	-0.0983333	7.54417	7.59333
Btg1	FALSE	FALSE	FALSE	FALSE	FALSE	FALSE	FALSE	FALSE	TRUE	FALSE	1	1	10.9724	G118_G118_M15	14.4818	G118_G118_M16	-0.656667	PWK_limma_miccroarray	5.75077	4.60358	135.757	146.766	124.749	-0.211013	0.0670055	0.322414	13.9355	9.95246	1111.09	1284.55	937.634	-0.454348	9.80798e-06	0.000323329	-0.131667	9.5225	9.58833	9.45667	0.0614853	0.533079	-0.326667	9.24333	9.40667	9.08	0.00106791	0.0621961	-0.37	9.24	9.425
Cabyr	TRUE	TRUE	FALSE	TRUE	FALSE	FALSE	FALSE	FALSE	FALSE	FALSE	1	1	2.49664	AdultRiboM_M_Adult_12	0.20824	AdultRiboM_F_Adult_8	3.94576	AdultRiboM_edgeR_RNASeq	0.0591843	0.976429	6.03684	0.708978	11.3647	3.94576	2.14611e-14	1.86796e-12	0.111129	0.752271	17.1464	4.34194	29.9509	2.69586	3.71427e-10	2.44223e-08	0.0416667	6.38583	6.365	6.40667	0.663627	0.92829	0.746667	6.57167	6.19833	6.945	0.000135435	0.0151206	0.01	6.24	6.235
Caln1	FALSE	FALSE	FALSE	FALSE	FALSE	FALSE	FALSE	FALSE	TRUE	FALSE	1	1	1.54205	G118_G118_M14	1.27992	AdultRiboM_F_Adult_2	0.671667	PWK_limma_miccroarray	0.619348	0.620521	9.62617	8.86409	10.3883	0.12167	0.404027	1	0.962947	1.48848	67.1229	52.0492	82.1965	0.639924	0.000575822	0.0113833	0.0183333	7.6025	7.59333	7.61167	0.862832	0.975911	-0.00166667	7.1275	7.12833	7.12667	0.985811	0.997784	-0.123333	7.21667	7.27833
Camk2b	FALSE	TRUE	FALSE	FALSE	FALSE	FALSE	FALSE	FALSE	TRUE	FALSE	1	1	4.56016	G118_G118_M13	2.2186	G118_G118_M18	1.394	G118_edgeR_RNASeq	0.931969	1.12161	22.45	19.7304	25.1695	0.399684	0.0462644	0.248548	1.67052	4.29723	232.7	128.4	337	1.394	1.47028e-06	5.85137e-05	-0.675	8.0675	8.405	7.73	0.0670668	0.542703	0.476667	7.72833	7.49	7.96667	0.0141214	0.287258	-0.05	6.14833	6.17333
Capn10	FALSE	FALSE	FALSE	FALSE	FALSE	FALSE	FALSE	FALSE	TRUE	FALSE	1	1	8.7652	G118_G118_M13	9.55523	G118_G118_M16	-0.6598	AdultRiboM_edgeR_RNASeq	5.82227	3.38567	67.1115	82.8506	51.3724	-0.6598	4.18709e-09	2.08467e-07	9.0772	8.03454	458.015	480.778	435.253	-0.150809	0.177505	0.725484	-0.283333	8.135	8.27667	7.99333	0.00761577	0.290497	-0.416667	8.15667	8.365	7.94833	0.000365567	0.0296737	-0.178333	8.44083	8.53
Cav1	FALSE	FALSE	FALSE	FALSE	FALSE	FALSE	FALSE	FALSE	TRUE	FALSE	1	1	2.35562	AdultRiboM_M_Adult_12	3.23008	AdultRiboM_F_Adult_1	2.73667	PWK_limma_miccroarray	1.10941	1.36406	17.9467	15.1101	20.7833	0.452891	0.0673126	0.323424	1.39	1.56268	76.0248	70.8276	81.2221	0.206126	0.28855	0.93518	0.0433333	6.64333	6.62167	6.665	0.611209	0.910487	0.403333	6.765	6.56333	6.96667	0.0104849	0.247608	0.165	6.62917	6.54667
Ccbl2	FALSE	FALSE	FALSE	FALSE	TRUE	FALSE	FALSE	FALSE	FALSE	FALSE	1	1	111.456	AdultRiboM_M_Adult_1	112.179	AdultRiboM_F_Adult_5	-0.703333	129S_limma_miccroarray	79.9308	65.1105	864.015	904.019	824.01	-0.114025	0.419824	1	75.8853	62.3115	2927.05	3183.13	2670.97	-0.254968	0.00455946	0.0582806	-0.183333	10.8083	10.9	10.7167	0.0118326	0.346828	-0.0833333	10.775	10.8167	10.7333	0.356556	0.904175	-0.703333	10.3317	10.6833
Ccl9	FALSE	FALSE	FALSE	FALSE	FALSE	FALSE	FALSE	FALSE	FALSE	TRUE	1	1	26.0102	G118_G118_M14	28.8991	G118_G118_M17	-0.640673	AdultRiboM_edgeR_RNASeq	16.3986	9.61244	201.467	247.557	155.376	-0.640673	1.00277e-11	6.72134e-10	28.4477	25.2741	1502.52	1574.92	1430.11	-0.142776	0.105889	0.536697	0.0666667	10.4667	10.4333	10.5	0.344013	0.806414	-0.251667	9.85583	9.98167	9.73	0.0753479	0.620148	-0.166667	10.5333	10.6167
Cd274	FALSE	TRUE	FALSE	TRUE	FALSE	FALSE	FALSE	FALSE	FALSE	FALSE	1	1	0.54166	AdultRiboM_M_Adult_12	3.94828	G118_G118_M17	-2.17417	G118_edgeR_RNASeq	0.54731	0.289068	8.05445	10.2189	5.88996	-0.841028	0.00267483	0.0287401	2.11733	0.45516	86.2097	141.274	31.1454	-2.17417	4.71723e-07	2.0829e-05	-0.485	7.4125	7.655	7.17	0.0219285	0.416565	-0.731667	7.7525	8.11833	7.38667	0.000257129	0.0230422	-0.455	6.90583	7.13333
Cd63	FALSE	FALSE	FALSE	FALSE	FALSE	FALSE	FALSE	TRUE	FALSE	FALSE	1	1	4.70477	G118_G118_M14	4.20329	G118_G118_M18	0.926667	CAST_limma_miccroarray	1.98975	1.41143	10.695	11.9133	9.47674	-0.385612	0.0813359	0.367729	3.95355	4.20983	91.9748	88.1364	95.8132	0.131716	0.450498	1	-0.375	8.3575	8.545	8.17	0.00114649	0.110395	-0.403333	8.02333	8.225	7.82167	0.00113269	0.0644064	-0.393333	7.92333	8.12
Cdc42ep5	FALSE	FALSE	FALSE	FALSE	FALSE	TRUE	FALSE	FALSE	FALSE	FALSE	1	1	1.89277	AdultRiboM_M_Adult_11	1.28458	AdultRiboM_F_Adult_6	0.645	NOD_limma_miccroarray	0.702417	0.971083	3.95342	3.00686	4.89998	0.593998	0.0707184	0.334671	1.03717	1.52966	20.6492	16.4792	24.8192	0.55455	0.0628598	0.392473	-0.085	6.69417	6.73667	6.65167	0.220383	0.732975	-0.156667	6.665	6.74333	6.58667	0.060319	0.566863	-0.025	6.6325	6.645
Cdkn1a	FALSE	FALSE	FALSE	FALSE	FALSE	FALSE	FALSE	TRUE	FALSE	FALSE	1	1	6.57385	G118_G118_M13	6.13665	G118_G118_M16	0.92	CAST_limma_miccroarray	0.761543	0.464912	6.95971	7.82088	6.09853	-0.370382	0.544775	1	4.90517	5.27571	192.325	183.08	201.569	0.126607	0.515604	1	0.393333	7.56333	7.36667	7.76	0.0342869	0.464953	-0.533333	7.03667	7.30333	6.77	0.000212064	0.0201882	0.236667	7.85167	7.73333
Cebpb	FALSE	FALSE	FALSE	FALSE	FALSE	FALSE	FALSE	FALSE	FALSE	TRUE	1	1	57.7334	AdultRiboM_M_Adult_9	63.4534	G118_G118_M17	0.998548	AdultRiboM_edgeR_RNASeq	17.8793	30.3714	201.809	135.798	267.82	0.998548	4.21404e-06	0.000120386	43.2195	49.6132	1310.98	1205.25	1416.71	0.22912	0.261012	0.887837	0.395	10.5692	10.3717	10.7667	0.0221214	0.417166	0.366667	10.55	10.3667	10.7333	0.0488803	0.523819	-0.05	10.8583	10.8833
Cfp	FALSE	FALSE	FALSE	FALSE	FALSE	FALSE	FALSE	TRUE	FALSE	FALSE	1	1	11.2393	AdultRiboM_M_Adult_12	26.4747	AdultRiboM_F_Adult_2	-0.825472	G118_edgeR_RNASeq	14.0024	7.24858	84.1801	106.949	61.4108	-0.789961	2.30958e-08	1.0485e-06	19.6369	10.8683	430.953	550.318	311.589	-0.825472	7.21173e-10	4.58011e-08	-0.421667	10.4225	10.6333	10.2117	0.0103095	0.33174	-0.566667	10.5833	10.8667	10.3	1.30904e-05	0.00265001	-0.573333	9.955	10.2417
Chrna2	FALSE	TRUE	FALSE	FALSE	FALSE	FALSE	FALSE	FALSE	TRUE	FALSE	1	1	1.03439	G118_G118_M15	0.674916	AdultRiboM_F_Adult_11	1.06	PWK_limma_miccroarray	0.334401	0.554728	8.54393	5.99349	11.0944	0.829653	0.000391656	0.00599046	0.501084	0.981643	48.8418	32.5616	65.1219	1.02951	3.55726e-06	0.000129242	-0.00833333	7.15083	7.155	7.14667	0.903257	0.982943	0.168333	7.1625	7.07833	7.24667	0.0907887	0.656003	0.315	7.2675	7.11
Cldn3	FALSE	FALSE	FALSE	FALSE	FALSE	FALSE	FALSE	FALSE	FALSE	TRUE	1	1	55.9914	G118_G118_M13	58.1155	G118_G118_M16	-0.586667	WSB_limma_miccroarray	27.6875	26.1095	176.394	176.844	175.943	0.0247544	0.865864	1	53.1353	53.4559	1253.11	1235.72	1270.49	0.0361442	0.722869	1	-0.133333	10.2667	10.3333	10.2	0.0695279	0.548728	-0.121667	10.1892	10.25	10.1283	0.278949	0.869663	0.05	10.115	10.09
Clec2d	FALSE	FALSE	FALSE	FALSE	FALSE	FALSE	FALSE	FALSE	TRUE	FALSE	1	1	208.003	AdultRiboM_M_Adult_4	219.494	AdultRiboM_F_Adult_1	0.72	PWK_limma_miccroarray	162.203	137.753	942.402	986.831	897.974	-0.117029	0.207407	0.679202	98.2446	72.5977	1926.67	2194.77	1658.56	-0.406644	9.4886e-06	0.000313655	0.075	10.2558	10.2183	10.2933	0.544813	0.88814	-0.116667	11.0417	11.1	10.9833	0.124586	0.721172	0.133333	10.6333	10.5667
Clpx	FALSE	FALSE	FALSE	FALSE	FALSE	FALSE	FALSE	FALSE	TRUE	FALSE	1	1	111.788	G118_G118_M13	136.319	G118_G118_M18	-0.733333	PWK_limma_miccroarray	62.8185	50.2399	864.898	918.378	811.418	-0.15947	0.154249	0.564597	124.425	104.43	6141.31	6609.8	5672.83	-0.223427	0.0245081	0.20534	0.0666667	11.8667	11.8333	11.9	0.597452	0.905897	-0.433333	11.4	11.6167	11.1833	0.0103766	0.245791	0.1	11.4167	11.3667
Cmah	FALSE	FALSE	FALSE	FALSE	FALSE	FALSE	FALSE	TRUE	FALSE	FALSE	1	1	28.0496	G118_G118_M15	21.3974	G118_G118_M16	0.709272	AdultRiboM_edgeR_RNASeq	12.5421	19.1058	837.432	641.614	1033.25	0.709272	8.1414e-10	4.46707e-08	19.8626	26.421	4288.59	3635.37	4941.81	0.44086	5.74871e-05	0.00154901	0.183333	7.73	7.63833	7.82167	0.170501	0.689011	0.336667	7.81167	7.64333	7.98	0.00928215	0.233669	0.095	7.95917	7.91167
Cml2	FALSE	FALSE	FALSE	FALSE	FALSE	FALSE	FALSE	TRUE	FALSE	FALSE	1	1	357.566	G118_G118_M15	259.878	AdultRiboM_F_Adult_1	-0.678333	CAST_limma_miccroarray	161.899	172.977	2880.28	2691.84	3068.72	0.208651	0.0587899	0.293913	238.203	349.558	17975.6	14380.5	21570.6	0.582398	6.60966e-11	4.75994e-09	0.33	10.385	10.22	10.55	0.0698239	0.549396	0.583333	10.5917	10.3	10.8833	0.000533471	0.0385533	0.158333	10.2892	10.21
Col4a3	TRUE	TRUE	FALSE	FALSE	FALSE	FALSE	FALSE	FALSE	FALSE	TRUE	1	1	0.107969	AdultRiboM_M_Adult_9	0.34003	AdultRiboM_F_Adult_9	-1.22833	G118_edgeR_RNASeq	0.135536	0.0602566	4.44723	6.15379	2.74066	-1.04572	0.00464002	0.0443422	0.111062	0.0460339	12.5596	17.6183	7.50088	-1.22833	0.00209672	0.0320698	-0.24	6.41	6.53	6.29	0.010987	0.339998	-0.265	6.3975	6.53	6.265	0.00170839	0.0839944	-0.08	6.34667	6.38667
Coq10b	FALSE	FALSE	FALSE	TRUE	FALSE	FALSE	FALSE	FALSE	FALSE	FALSE	1	1	19.1527	AdultRiboM_M_Adult_10	17.4614	AdultRiboM_F_Adult_2	0.82	C57_limma_miccroarray	9.66442	11.0237	94.5363	83.9888	105.084	0.346512	0.0447648	0.242666	9.42713	12.4364	352.965	300.646	405.283	0.422611	0.00316038	0.0441778	0.653333	7.54667	7.22	7.87333	0.000480393	0.0681165	0.82	7.64	7.23	8.05	2.93571e-05	0.00513826	0.0683333	7.6425	7.60833
Coq7	FALSE	FALSE	FALSE	TRUE	FALSE	FALSE	FALSE	FALSE	FALSE	FALSE	1	1	10.8032	AdultRiboM_M_Adult_1	6.77903	G118_G118_M17	0.868501	AdultRiboM_edgeR_RNASeq	4.7312	7.98332	50.2195	35.7666	64.6724	0.868501	2.22215e-17	2.433e-15	6.37612	8.82186	212.879	176.346	249.412	0.494488	7.35647e-05	0.00192229	0.365	7.8575	7.675	8.04	0.00400017	0.216444	0.593333	8.16833	7.87167	8.465	6.99809e-06	0.00165613	0.0683333	7.84583	7.81167
Crat	FALSE	FALSE	FALSE	FALSE	FALSE	FALSE	TRUE	FALSE	FALSE	FALSE	1	1	6.94797	AdultRiboM_M_Adult_10	9.82755	AdultRiboM_F_Adult_10	-0.89	NZO_limma_miccroarray	6.55238	4.8416	130.302	144.36	116.244	-0.30242	0.0118975	0.0919745	5.538	4.83081	423.536	447.861	399.211	-0.159571	0.181945	0.734902	-0.195	8.1275	8.225	8.03	0.145011	0.655553	-0.418333	8.16583	8.375	7.95667	0.0822758	0.634407	-0.496667	8	8.24833
Creld2	TRUE	FALSE	FALSE	FALSE	FALSE	FALSE	FALSE	FALSE	TRUE	FALSE	1	1	146.124	AdultRiboM_M_Adult_9	40.1169	G118_G118_M18	1.30911	AdultRiboM_edgeR_RNASeq	16.6537	36.5602	199.464	115.942	282.986	1.30911	9.45747e-05	0.0018076	29.8316	35.4467	830.335	749.48	911.19	0.28218	0.11688	0.571341	-0.253333	10.2733	10.4	10.1467	0.324877	0.795727	0.82	10.4233	10.0133	10.8333	0.00263907	0.110717	0.591667	9.9175	9.62167
Crybb3	FALSE	FALSE	FALSE	FALSE	FALSE	FALSE	FALSE	FALSE	TRUE	FALSE	1	1	4.17776	G118_G118_M14	2.70119	G118_G118_M17	0.855	PWK_limma_miccroarray	0.305099	0.205675	1.13173	1.24881	1.01464	-0.325146	0.711746	1	2.25868	3.75068	46.3868	34.395	58.3785	0.750109	0.000581708	0.0114743	0.0516667	6.76583	6.74	6.79167	0.60867	0.909535	0.111667	6.8925	6.83667	6.94833	0.341518	0.897217	-0.0383333	6.95917	6.97833
Cyp2c29	FALSE	FALSE	FALSE	FALSE	FALSE	FALSE	FALSE	TRUE	FALSE	FALSE	1	1	1060.9	G118_G118_M15	817.827	G118_G118_M17	0.831667	CAST_limma_miccroarray	531.061	584.845	5176.51	4746.4	5606.63	0.259537	0.00140954	0.0172518	753.73	949.1	28322	24769	31874.9	0.361495	0.001124	0.0194964	0.39	8.39167	8.19667	8.58667	0.015094	0.371632	0.08	9.35833	9.31833	9.39833	0.758547	0.9865	0.35	8.34167	8.16667
Cyp2c70	FALSE	FALSE	FALSE	FALSE	FALSE	FALSE	FALSE	FALSE	TRUE	FALSE	1	1	642.407	G118_G118_M13	575.948	G118_G118_M17	0.866667	PWK_limma_miccroarray	264.733	217.766	2166.29	2245.78	2086.79	-0.0858048	0.519333	1	554.556	607.632	18490	17441.4	19538.7	0.160872	0.0642916	0.397868	-0.3	13.6167	13.7667	13.4667	0.00177974	0.139385	-0.166667	13.4	13.4833	13.3167	0.142418	0.750842	-0.166667	13.8667	13.95
Cyp2d40	FALSE	TRUE	FALSE	FALSE	FALSE	FALSE	FALSE	FALSE	TRUE	FALSE	1	1	40.7518	AdultRiboM_M_Adult_5	46.0385	AdultRiboM_F_Adult_3	1.05245	G118_edgeR_RNASeq	24.8873	32.2762	166.457	135.45	197.465	0.555033	1.77339e-05	0.000424858	13.3426	27.024	415.712	270.871	560.554	1.05245	6.68313e-15	6.85219e-13	-0.181667	9.49417	9.585	9.40333	0.072098	0.554902	0.525	9.43417	9.17167	9.69667	0.000531217	0.0385533	0.0416667	9.30583	9.285
Cyp2u1	TRUE	TRUE	FALSE	FALSE	FALSE	FALSE	FALSE	FALSE	TRUE	FALSE	1	1	24.8101	G118_G118_M15	4.26696	G118_G118_M16	3.6625	AdultRiboM_edgeR_RNASeq	1.29413	15.3421	103.616	15.466	191.765	3.6625	7.68849e-109	5.8137e-106	3.63804	22.6342	574.424	156.182	992.665	2.6629	4.64923e-92	2.4456e-89	0.151667	6.5975	6.52167	6.67333	0.0222362	0.41769	0.25	6.585	6.46	6.71	0.00173659	0.0848228	0.186667	6.58	6.48667
D630033O11Rik	FALSE	FALSE	FALSE	FALSE	FALSE	FALSE	FALSE	FALSE	TRUE	FALSE	1	1	4.59352	G118_G118_M13	3.03376	G118_G118_M18	1.055	PWK_limma_miccroarray	0.503961	0.642765	1.75611	1.48514	2.02709	0.542903	0.401598	1	2.60678	3.67045	33.6338	27.5752	39.6923	0.507737	0.061107	0.385455	0.133333	7.45167	7.385	7.51833	0.163425	0.677782	0.01	6.655	6.65	6.66	0.917199	0.995257	-0.188333	6.74083	6.835
Dapk1	FALSE	FALSE	FALSE	FALSE	FALSE	FALSE	FALSE	FALSE	TRUE	FALSE	1	1	14.284	G118_G118_M13	26.3905	G118_G118_M17	-0.746949	G118_edgeR_RNASeq	15.2985	9.21321	375.325	453.672	296.979	-0.59444	9.33138e-09	4.42728e-07	23.8007	13.9027	2077.45	2601.02	1553.87	-0.746949	1.80945e-14	1.7944e-12	-0.333333	7.985	8.15167	7.81833	0.000687951	0.0819808	-0.555	8.0825	8.36	7.805	2.04971e-05	0.0038267	-0.111667	7.8825	7.93833
Dcbld1	FALSE	FALSE	FALSE	FALSE	FALSE	FALSE	FALSE	FALSE	TRUE	FALSE	1	1	1.54211	G118_G118_M13	1.6419	AdultRiboM_F_Adult_10	-0.605	PWK_limma_miccroarray	1.21093	0.775573	15.4622	18.4506	12.4738	-0.53	0.00154741	0.0186096	1.53667	1.35743	81.4852	85.5952	77.3751	-0.156339	0.420508	1	-0.14	7.425	7.495	7.355	0.125459	0.634648	-0.228333	7.41417	7.52833	7.3	0.0126999	0.271489	-0.326667	7.38833	7.55167
Dclk3	FALSE	FALSE	FALSE	FALSE	TRUE	FALSE	FALSE	FALSE	FALSE	FALSE	1	1	3.99161	G118_G118_M15	4.96958	AdultRiboM_F_Adult_10	-0.703333	129S_limma_miccroarray	3.10472	1.90711	44.2509	54.0038	34.498	-0.607643	0.00022249	0.00373682	3.2038	3.5118	218.701	206.25	231.151	0.174544	0.243367	0.864983	-0.37	8.9	9.085	8.715	0.0014283	0.127047	-0.508333	8.85417	9.10833	8.6	0.000547762	0.0388345	-0.703333	8.61167	8.96333
Ddc	FALSE	FALSE	FALSE	FALSE	FALSE	FALSE	FALSE	TRUE	FALSE	FALSE	1	1	80.9085	G118_G118_M13	71.5953	G118_G118_M16	1.06833	CAST_limma_miccroarray	29.2971	30.6834	328.971	304.512	353.431	0.231571	0.0561955	0.284707	64.2789	78.8158	2785.12	2472.83	3097.41	0.321998	0.00240928	0.0356995	-0.28	10.2933	10.4333	10.1533	0.0595246	0.528521	0.283333	10.2917	10.15	10.4333	0.00240012	0.105186	0.636667	10.165	9.84667
Dio1	FALSE	FALSE	FALSE	FALSE	FALSE	TRUE	FALSE	FALSE	FALSE	FALSE	1	1	73.1143	AdultRiboM_M_Adult_3	87.1333	AdultRiboM_F_Adult_11	-1.505	NOD_limma_miccroarray	63.793	49.8168	506.061	543.667	468.456	-0.193668	0.149326	0.55364	23.4729	26.5461	773.227	717.01	829.444	0.205972	0.434989	1	-0.316667	9.82333	9.98167	9.665	0.0307795	0.452158	-0.0483333	10.2092	10.2333	10.185	0.727431	0.983303	-0.261667	9.3825	9.51333
Dis3l2	FALSE	FALSE	FALSE	TRUE	FALSE	FALSE	FALSE	FALSE	FALSE	FALSE	1	1	5.55763	AdultRiboM_M_Adult_8	5.11272	AdultRiboM_F_Adult_1	0.59	C57_limma_miccroarray	3.78848	4.21638	66.3594	60.1032	72.6156	0.286659	0.00186234	0.0216441	3.18647	3.977	211.54	185.956	237.125	0.346048	0.00560772	0.0684957	-0.0516667	7.21417	7.24	7.18833	0.596636	0.905394	0.59	7.505	7.21	7.8	3.15786e-06	0.000862763	-0.0383333	7.32583	7.345
Dmgdh	FALSE	FALSE	FALSE	FALSE	FALSE	FALSE	FALSE	FALSE	FALSE	TRUE	1	1	136.14	AdultRiboM_M_Adult_5	205.398	G118_G118_M17	-1.36333	WSB_limma_miccroarray	121.077	108.231	1776.25	1812.33	1740.16	-0.0377773	0.639969	1	189.176	134.138	8944.24	10369.2	7519.26	-0.466582	3.70862e-07	1.64959e-05	0.06	8.48167	8.45167	8.51167	0.793143	0.961426	0.335	8.50083	8.33333	8.66833	0.154096	0.767172	0.155	8.66083	8.58333
Dusp28	FALSE	FALSE	FALSE	FALSE	FALSE	FALSE	FALSE	FALSE	TRUE	FALSE	1	1	3.86668	G118_G118_M15	4.69432	G118_G118_M16	-0.791667	PWK_limma_miccroarray	2.74161	2.32372	19.6389	20.7481	18.5297	-0.0770409	0.530438	1	3.89026	3.37838	100.753	106.755	94.7513	-0.176998	0.36494	1	0.0766667	7.64833	7.61	7.68667	0.416022	0.840887	-0.125	7.4825	7.545	7.42	0.328919	0.890302	-0.298333	7.38917	7.53833
Echdc2	FALSE	FALSE	FALSE	FALSE	FALSE	FALSE	FALSE	FALSE	TRUE	FALSE	1	1	112.212	AdultRiboM_M_Adult_8	77.4697	AdultRiboM_F_Adult_3	0.873333	PWK_limma_miccroarray	56.8812	84.7166	483.501	367.527	599.475	0.723137	1.07663e-16	1.11808e-14	64.9646	82.0225	1789.19	1561.73	2016.66	0.364355	0.00110648	0.0192615	0.101667	8.76583	8.715	8.81667	0.186775	0.705387	0.305	9.06583	8.91333	9.21833	0.00249302	0.107007	0.216667	8.98	8.87167
Echdc3	FALSE	FALSE	FALSE	FALSE	FALSE	FALSE	FALSE	FALSE	TRUE	FALSE	1	1	37.8332	G118_G118_M13	62.4565	G118_G118_M17	-0.811667	PWK_limma_miccroarray	36.1619	22.338	272.342	326.752	217.932	-0.560536	1.53985e-12	1.13597e-10	58.7392	36.2369	1597.33	1958.55	1236.11	-0.668354	3.95197e-12	3.26368e-10	0.0683333	8.99583	8.96167	9.03	0.478166	0.86565	-0.236667	9.055	9.17333	8.93667	0.0315204	0.428134	-0.425	9.12583	9.33833
Egr1	FALSE	FALSE	FALSE	FALSE	FALSE	FALSE	FALSE	FALSE	FALSE	TRUE	1	1	9.9853	G118_G118_M14	17.2306	G118_G118_M17	-1.30333	WSB_limma_miccroarray	0.842948	1.07166	12.2503	13.013	16.2643	0.362375	0.452777	1	9.53849	7.02216	470.935	537.542	404.328	-0.41469	0.404434	1	-1.46333	8.37167	9.10333	7.64	0.000476504	0.0678514	-0.0183333	8.9275	8.93667	8.91833	0.95029	0.997615	-0.045	7.58583	7.60833
Ell3	FALSE	FALSE	FALSE	FALSE	FALSE	FALSE	FALSE	FALSE	FALSE	TRUE	1	1	1.05005	G118_G118_M13	2.22811	G118_G118_M16	-0.836667	WSB_limma_miccroarray	0.683891	0.373895	4.51966	5.80112	3.2382	-0.783822	0.0166537	0.118905	1.70263	0.984583	41.7365	52.4294	31.0436	-0.787431	0.00768828	0.087793	-0.118333	7.67083	7.73	7.61167	0.420831	0.84415	-0.24	6.77333	6.89333	6.65333	0.0383516	0.469286	-0.691667	7.3675	7.71333
Elovl6	FALSE	FALSE	FALSE	FALSE	FALSE	FALSE	FALSE	FALSE	FALSE	TRUE	1	1	24.9755	AdultRiboM_M_Adult_5	47.8306	AdultRiboM_F_Adult_3	-1.26333	WSB_limma_miccroarray	20.4147	14.1114	521.482	600.525	442.44	-0.418235	0.0178527	0.125094	16.9591	12.5713	1631.87	1856.91	1406.83	-0.402189	4.26326e-05	0.00119673	-0.103333	8.87667	8.92833	8.825	0.344198	0.806414	-0.588333	9.40083	9.695	9.10667	0.00235576	0.103892	-0.128333	8.6375	8.70167
Enho	FALSE	FALSE	FALSE	FALSE	FALSE	FALSE	FALSE	FALSE	FALSE	TRUE	1	1	37.4632	G118_G118_M13	31.203	G118_G118_M16	0.863333	WSB_limma_miccroarray	11.7904	7.25405	61.6676	72.9076	50.4276	-0.516872	0.0198286	0.13546	29.0025	35.0152	743.753	665.923	821.584	0.297996	0.00494307	0.0621661	0.221667	9.88917	9.77833	10	0.171859	0.690193	-0.308333	8.3325	8.48667	8.17833	0.193612	0.798931	0.203333	9.34333	9.24167
Enpp1	FALSE	FALSE	FALSE	TRUE	FALSE	FALSE	FALSE	FALSE	FALSE	FALSE	1	1	6.03623	AdultRiboM_M_Adult_4	11.1394	AdultRiboM_F_Adult_10	-0.949134	AdultRiboM_edgeR_RNASeq	8.32955	3.99977	101.104	134.299	67.9085	-0.949134	9.75427e-24	1.45694e-21	6.74593	4.09702	324.223	400.108	248.338	-0.687167	1.33253e-08	7.27835e-07	-0.45	8.84833	9.07333	8.62333	1.74601e-05	0.00630912	-0.843333	8.61833	9.04	8.19667	4.6077e-07	0.000172046	-0.11	7.21333	7.26833
Enpp6	FALSE	TRUE	FALSE	FALSE	FALSE	TRUE	FALSE	FALSE	FALSE	FALSE	1	1	0.60653	AdultRiboM_M_Adult_9	0.88159	AdultRiboM_F_Adult_1	3.30784	G118_edgeR_RNASeq	0.49504	0.355816	6.71378	7.56342	5.86414	-0.312614	0.1812	0.626445	0.0249812	0.234785	7.48602	1.41131	13.5607	3.30784	2.29846e-07	1.06748e-05	0.138333	6.49917	6.43	6.56833	0.168209	0.684675	-0.251667	7.2425	7.36833	7.11667	0.0586044	0.561563	-0.07	6.32667	6.36167
Ephx1	FALSE	TRUE	FALSE	FALSE	TRUE	FALSE	FALSE	FALSE	FALSE	FALSE	1	1	187.799	AdultRiboM_M_Adult_1	158.938	AdultRiboM_F_Adult_2	1.05921	G118_edgeR_RNASeq	118.536	138.06	1125.71	999.165	1252.25	0.345467	2.33442e-05	0.000536429	81.19	165.749	3840.27	2486.99	5193.55	1.05921	9.52583e-25	1.45884e-22	0.3	11.35	11.2	11.5	0.00805397	0.297365	0.166667	12.4667	12.3833	12.55	0.165644	0.776835	0.666667	12.3833	12.05
Ethe1	FALSE	FALSE	FALSE	FALSE	FALSE	TRUE	FALSE	FALSE	FALSE	FALSE	1	1	36.947	G118_G118_M13	44.9305	G118_G118_M16	0.591667	NOD_limma_miccroarray	26.9687	23.765	196.71	200.493	192.928	-0.0332571	0.745213	1	38.7154	33.2069	992.823	1057.67	927.979	-0.19538	0.114357	0.563487	-0.0166667	10.7583	10.7667	10.75	0.851344	0.973522	0.0333333	10.6	10.5833	10.6167	0.751609	0.985691	0.2	10.8833	10.7833
Evc2	TRUE	TRUE	FALSE	FALSE	FALSE	TRUE	FALSE	FALSE	FALSE	FALSE	1	1	0.754827	G118_G118_M14	1.40244	G118_G118_M17	-1.63749	AdultRiboM_edgeR_RNASeq	0.41833	0.118255	5.52473	8.53731	2.51216	-1.63749	4.56994e-10	2.55969e-08	1.2882	0.503698	68.1111	97.4395	38.7828	-1.33145	3.84669e-08	1.98885e-06	-0.0116667	6.5775	6.58333	6.57167	0.866487	0.976575	-0.488333	6.87083	7.115	6.62667	7.67552e-05	0.0104006	-0.558333	7.1275	7.40667
Fam107a	FALSE	TRUE	FALSE	FALSE	FALSE	FALSE	FALSE	FALSE	FALSE	TRUE	1	1	0.372475	G118_G118_M15	0.087877	G118_G118_M16	2.34683	G118_edgeR_RNASeq	0.0169469	0.0127834	0.213018	0.241092	0.184943	-0.231934	1	1	0.0574713	0.314351	10.9844	3.32449	18.6443	2.34683	1.25578e-07	6.04096e-06	0.04	6.46	6.44	6.48	0.574815	0.899346	0.005	6.45417	6.45167	6.45667	0.949869	0.997511	0.0266667	6.43333	6.42
Fam92a	FALSE	FALSE	FALSE	FALSE	FALSE	FALSE	FALSE	FALSE	FALSE	TRUE	1	1	7.63646	AdultRiboM_M_Adult_4	9.87783	AdultRiboM_F_Adult_4	-0.6	WSB_limma_miccroarray	7.18926	5.26989	42.6711	47.8767	37.4656	-0.329916	0.00210119	0.0238249	6.91359	6.04762	159.795	168.806	150.785	-0.161103	0.253324	0.884017	0.0233333	8.835	8.82333	8.84667	0.816301	0.966652	-0.181667	8.89083	8.98167	8.8	0.0212903	0.355067	-0.0766667	8.86333	8.90167
Farp1	FALSE	FALSE	FALSE	FALSE	FALSE	FALSE	TRUE	FALSE	FALSE	FALSE	1	1	9.14513	G118_G118_M13	7.90687	G118_G118_M16	0.721667	NZO_limma_miccroarray	1.84219	1.79733	46.3904	46.1137	46.6671	0.064282	0.695339	1	7.40594	8.32424	711.46	662.336	760.584	0.193977	0.0913842	0.489751	0.156667	8.05833	7.98	8.13667	0.0174466	0.387283	0.196667	8.14333	8.045	8.24167	0.0798276	0.629235	-0.218333	8.14417	8.25333
Fars2	FALSE	FALSE	FALSE	FALSE	FALSE	FALSE	FALSE	FALSE	TRUE	FALSE	1	1	13.4818	AdultRiboM_M_Adult_1	14.1353	AdultRiboM_F_Adult_4	0.683333	PWK_limma_miccroarray	10.9909	9.86735	102.166	103.697	100.635	-0.016793	0.819927	1	12.1637	11.9665	425.716	424.42	427.012	-0.00166464	0.992571	1	0.0516667	10.1742	10.1483	10.2	0.51937	0.879575	-0.0333333	10.7833	10.8	10.7667	0.676741	0.976002	-0.0166667	10.9083	10.9167
Fasn	FALSE	FALSE	FALSE	FALSE	FALSE	FALSE	FALSE	FALSE	FALSE	TRUE	1	1	100.251	AdultRiboM_M_Adult_5	91.6093	AdultRiboM_F_Adult_3	-1.50167	WSB_limma_miccroarray	58.8139	50.7826	2789.68	2989.53	2589.84	-0.186241	0.355934	0.941467	42.2585	33.8886	7038.17	7733.79	6342.54	-0.288209	0.0388418	0.283176	0.13	9.33	9.265	9.395	0.717902	0.94427	0.255	9.41417	9.28667	9.54167	0.458186	0.934397	-0.145	8.85083	8.92333
Fbxo31	FALSE	FALSE	FALSE	FALSE	FALSE	FALSE	FALSE	FALSE	FALSE	TRUE	1	1	9.86657	G118_G118_M15	8.83335	G118_G118_M17	0.678333	WSB_limma_miccroarray	3.28827	4.38534	89.3414	71.051	107.632	0.60905	7.75768e-05	0.00152117	7.05043	9.206	659.815	564.565	755.065	0.413299	0.00362709	0.0491954	0.283333	8.675	8.53333	8.81667	0.0348795	0.466895	0.251667	8.3625	8.23667	8.48833	0.0313668	0.427007	0.146667	8.82667	8.75333
Figf	FALSE	FALSE	FALSE	FALSE	FALSE	FALSE	FALSE	FALSE	TRUE	FALSE	1	1	0.900949	G118_G118_M13	0.932733	G118_G118_M16	-0.651667	PWK_limma_miccroarray	0.310111	0.328491	3.19353	3.00699	3.38007	0.153969	0.75058	1	0.78774	0.729185	26.5157	27.226	25.8053	-0.10288	0.793084	1	-0.05	7.05667	7.08167	7.03167	0.556166	0.892885	-0.23	7.09	7.205	6.975	0.11139	0.697888	-0.0533333	7.13833	7.165
Fkbp5	TRUE	FALSE	FALSE	FALSE	FALSE	TRUE	FALSE	FALSE	FALSE	FALSE	1	1	12.2343	G118_G118_M15	19.1443	AdultRiboM_F_Adult_4	-1.30167	NOD_limma_miccroarray	10.2336	3.84553	140.123	197.046	83.2003	-1.2211	7.58458e-07	2.56677e-05	13.9084	11.1578	904.899	993.886	815.911	-0.287097	0.00781218	0.0888723	-0.0983333	8.15917	8.20833	8.11	0.721849	0.945126	-0.355	8.05083	8.22833	7.87333	0.00373916	0.13673	-0.478333	8.31917	8.55833
Fmo5	FALSE	FALSE	FALSE	TRUE	FALSE	FALSE	FALSE	FALSE	FALSE	FALSE	1	1	104.511	G118_G118_M15	77.3	G118_G118_M16	0.791667	C57_limma_miccroarray	26.7396	40.8291	958.708	716.587	1200.83	0.762456	7.06203e-16	6.94634e-14	73.4287	100.058	8601.17	7189.15	10013.2	0.475465	7.0605e-08	3.47949e-06	0.273333	8.08667	7.95	8.22333	0.275107	0.768848	0.791667	8.1175	7.72167	8.51333	0.000290099	0.0250611	0.166667	8.07667	7.99333
Foxa3	FALSE	FALSE	FALSE	FALSE	FALSE	FALSE	FALSE	TRUE	FALSE	FALSE	1	1	34.2512	G118_G118_M13	27.4713	G118_G118_M17	0.766667	CAST_limma_miccroarray	11.2691	15.0653	145.395	115.836	174.954	0.609985	0.000215326	0.00363337	22.5865	31.1036	1020.08	846.917	1193.25	0.489036	0.000195779	0.00459929	-0.1	12.4167	12.4667	12.3667	0.459278	0.859963	0.216667	11.7917	11.6833	11.9	0.177747	0.78841	-0.2	11.7	11.8
Fyco1	FALSE	FALSE	FALSE	FALSE	FALSE	FALSE	FALSE	FALSE	FALSE	TRUE	1	1	8.85068	AdultRiboM_M_Adult_2	7.14875	G118_G118_M16	-0.776667	WSB_limma_miccroarray	4.47691	4.68432	193.524	185.279	201.769	0.143385	0.264393	0.782405	7.09472	6.91595	1052.1	1053.97	1050.23	-0.00853867	0.93139	1	-0.0333333	7.81333	7.83	7.79667	0.786522	0.960528	0.075	7.81583	7.77833	7.85333	0.643604	0.969906	0.0733333	7.9	7.86333
Gas7	FALSE	FALSE	FALSE	TRUE	FALSE	FALSE	FALSE	FALSE	FALSE	FALSE	1	1	1.65748	AdultRiboM_M_Adult_2	0.977442	AdultRiboM_F_Adult_9	0.61	C57_limma_miccroarray	0.726703	0.915445	31.3936	27.5479	35.2393	0.399194	0.0220167	0.145557	0.406737	0.403646	55.5642	55.1765	55.9519	-0.00154298	1	1	0.195	6.56417	6.46667	6.66167	0.0318229	0.457403	0.61	6.85	6.545	7.155	0.000159449	0.0168499	0.215	6.7525	6.645
Gbp6	TRUE	TRUE	FALSE	FALSE	FALSE	FALSE	FALSE	FALSE	FALSE	TRUE	1	1	4.60072	AdultRiboM_M_Adult_5	15.028	G118_G118_M17	-1.28709	G118_edgeR_RNASeq	5.5499	2.35191	88.8949	122.278	55.5121	-1.12288	1.89112e-10	1.10263e-08	8.63643	3.46254	482.459	683.993	280.925	-1.28709	1.59338e-05	0.000496202	-0.085	7.97417	8.01667	7.93167	0.564252	0.895305	-0.685	8.1375	8.48	7.795	0.00246692	0.106436	-0.44	8.00167	8.22167
Gck	FALSE	FALSE	FALSE	FALSE	FALSE	FALSE	FALSE	FALSE	FALSE	TRUE	1	1	52.1434	AdultRiboM_M_Adult_9	46.7863	G118_G118_M17	0.895	WSB_limma_miccroarray	25.8859	30.1632	415.97	359.955	471.985	0.403989	0.0368954	0.211304	39.604	41.8386	2197.21	2110.95	2283.48	0.109465	0.399717	1	0.0583333	10.0575	10.0283	10.0867	0.793831	0.96169	0.365	9.39083	9.20833	9.57333	0.0301899	0.419575	0.481667	9.5325	9.29167
Gde1	FALSE	FALSE	FALSE	TRUE	FALSE	FALSE	FALSE	FALSE	FALSE	FALSE	1	1	24.4406	AdultRiboM_M_Adult_10	22.7927	AdultRiboM_F_Adult_6	0.672479	G118_edgeR_RNASeq	14.0764	17.8176	128.85	107.692	150.008	0.494714	3.61252e-06	0.000104811	13.3908	20.9272	489.484	376.694	602.274	0.672479	1.18362e-09	7.23236e-08	0.24	9.22833	9.10833	9.34833	0.0575066	0.525089	0.616667	9.415	9.10667	9.72333	1.57678e-06	0.000499884	0.373333	9.535	9.34833
Gdf10	FALSE	FALSE	FALSE	FALSE	FALSE	FALSE	TRUE	FALSE	FALSE	FALSE	1	1	1.76568	AdultRiboM_M_Adult_4	1.72266	AdultRiboM_F_Adult_5	-0.625	NZO_limma_miccroarray	0.903101	0.841596	11.1834	11.0461	11.3208	0.0554038	0.843442	1	1.38494	1.37106	64.3288	63.9914	64.6662	0.0210088	0.935192	1	-0.423333	8.15667	8.36833	7.945	0.0219703	0.416565	-0.321667	7.8825	8.04333	7.72167	0.0751178	0.619317	-0.275	7.2275	7.365
Glo1	FALSE	FALSE	FALSE	FALSE	FALSE	FALSE	FALSE	FALSE	FALSE	TRUE	1	1	379.002	G118_G118_M15	260.762	G118_G118_M17	0.630066	G118_edgeR_RNASeq	143.169	187.171	1682.88	1385.45	1980.3	0.532963	2.53874e-20	3.25025e-18	241.969	366.912	11010	8633.01	13387	0.630066	2.51942e-10	1.71243e-08	0.166667	14.5167	14.4333	14.6	0.0625573	0.534576	0.166667	13.2333	13.15	13.3167	0.0618492	0.572889	0.3	14.25	14.1
Gm4952	FALSE	FALSE	FALSE	FALSE	FALSE	FALSE	FALSE	FALSE	TRUE	FALSE	1	1	72.4813	G118_G118_M13	73.9992	AdultRiboM_F_Adult_2	1.105	PWK_limma_miccroarray	53.7926	42.8665	401.848	434.017	369.678	-0.21052	0.0353545	0.205111	72.1333	68.8068	2109.33	2136.07	2082.6	-0.0401304	0.674485	1	-0.0366667	9.85167	9.87	9.83333	0.743933	0.95105	-0.366667	10.75	10.9333	10.5667	0.00744027	0.208063	-0.0666667	10.9333	10.9667
Gm826	FALSE	FALSE	FALSE	FALSE	FALSE	FALSE	FALSE	FALSE	TRUE	FALSE	1	1	2.11586	AdultRiboM_M_Adult_10	1.70526	AdultRiboM_F_Adult_1	0.985	PWK_limma_miccroarray	0.717959	1.07991	5.14732	3.93362	6.36102	0.712043	0.0425702	0.23416	1.16205	0.702156	18.9965	23.4587	14.5344	-0.692667	0.0422484	0.30076	0.116667	6.885	6.82667	6.94333	0.209124	0.725678	0.1	6.9	6.85	6.95	0.323617	0.890079	0.085	7.16083	7.11833
Gna14	FALSE	FALSE	FALSE	FALSE	FALSE	FALSE	FALSE	FALSE	TRUE	FALSE	1	1	3.15609	AdultRiboM_M_Adult_10	2.10091	G118_G118_M17	0.996667	PWK_limma_miccroarray	0.919699	1.56913	22.3047	15.7317	28.8776	0.89957	0.000124929	0.00229081	1.59288	2.91685	142.358	99.056	185.66	0.886047	0.000299299	0.0066078	0.29	7.00333	6.85833	7.14833	0.0111833	0.340927	0.07	7.035	7	7.07	0.61262	0.966717	0.025	7.01917	7.00667
Gpt2	FALSE	FALSE	TRUE	FALSE	FALSE	FALSE	FALSE	FALSE	FALSE	FALSE	1	1	121.67	AdultRiboM_M_Adult_10	126.317	AdultRiboM_F_Adult_3	0.615	AJ_limma_miccroarray	79.3018	82.9316	1518.55	1425.37	1611.72	0.197645	0.0854719	0.379898	80.5244	91.553	5764.41	5329.18	6199.64	0.215673	0.0297878	0.234704	0.615	10.3758	10.0683	10.6833	1.08358e-05	0.00437282	0.316667	10.5083	10.35	10.6667	0.0327207	0.435571	0.248333	9.82083	9.69667
Gpx7	TRUE	FALSE	FALSE	FALSE	FALSE	TRUE	FALSE	FALSE	FALSE	FALSE	1	1	1.46661	G118_G118_M14	2.21079	G118_G118_M17	-1.02576	AdultRiboM_edgeR_RNASeq	0.918959	0.412295	3.99369	5.48639	2.50098	-1.02576	0.000846641	0.0113121	1.88402	1.08886	33.4286	42.0686	24.7885	-0.758591	0.00363973	0.0493116	-0.498333	6.82583	7.075	6.57667	2.19834e-05	0.00739822	-0.303333	7.12833	7.28	6.97667	0.0122362	0.26736	-0.468333	6.90083	7.135
Gstm1	FALSE	FALSE	FALSE	FALSE	FALSE	FALSE	FALSE	TRUE	FALSE	FALSE	1	1	753.128	G118_G118_M15	588.619	G118_G118_M16	0.683333	CAST_limma_miccroarray	336.513	332.17	2267.12	2214.45	2319.8	0.0874162	0.238111	0.739896	544.793	701.846	15029.3	12972.1	17086.6	0.394929	0.000248618	0.00564334	0.2	12.9167	12.8167	13.0167	0.0389985	0.480761	0.0166667	13.425	13.4167	13.4333	0.824249	0.991742	0.5	13.4333	13.1833
Gstm2	FALSE	FALSE	FALSE	FALSE	FALSE	FALSE	FALSE	FALSE	TRUE	FALSE	1	1	48.1063	G118_G118_M13	78.8489	G118_G118_M17	-1.14167	PWK_limma_miccroarray	30.2398	18.3978	132.731	160.936	104.526	-0.594935	8.05084e-10	4.42741e-08	69.0913	45.5848	1114.26	1330.7	897.817	-0.573666	4.14865e-07	1.83855e-05	-0.366667	12.1667	12.35	11.9833	0.00142203	0.127047	-0.516667	12.225	12.4833	11.9667	0.00529461	0.169446	-0.383333	12.2917	12.4833
Gstt1	FALSE	FALSE	FALSE	FALSE	FALSE	FALSE	FALSE	TRUE	FALSE	FALSE	1	1	156.476	AdultRiboM_M_Adult_9	232.338	AdultRiboM_F_Adult_3	-1.19667	CAST_limma_miccroarray	167.194	117.027	757.54	864.622	650.457	-0.388248	1.15788e-05	0.000291239	175.415	99.4364	2645.25	3348.46	1942.04	-0.790551	8.95896e-13	7.74214e-11	-0.2	12.1333	12.2333	12.0333	0.0193343	0.403111	-0.466667	12.0167	12.25	11.7833	6.51174e-05	0.00927233	-0.3	12.0167	12.1667
Gstt2	FALSE	FALSE	FALSE	FALSE	FALSE	FALSE	FALSE	TRUE	FALSE	FALSE	1	1	30.0268	AdultRiboM_M_Adult_4	46.6303	AdultRiboM_F_Adult_2	-1.22167	CAST_limma_miccroarray	26.1427	19.7943	159.846	178.025	141.668	-0.306029	0.0303474	0.183369	30.1653	27.9165	739.862	760.235	719.489	-0.0826974	0.465563	1	-0.1	10.7167	10.7667	10.6667	0.317981	0.79261	-0.366667	10.6	10.7833	10.4167	0.00636364	0.18992	-0.1	10.65	10.7
Hacl1	TRUE	FALSE	FALSE	FALSE	FALSE	FALSE	FALSE	FALSE	FALSE	TRUE	1	1	143.013	G118_G118_M13	298.105	AdultRiboM_F_Adult_4	-1.12	WSB_limma_miccroarray	195.355	85.7431	1878.66	2536.23	1221.09	-1.03496	2.11358e-23	3.08086e-21	245.976	142.464	9434.91	11851.6	7018.24	-0.758615	8.96888e-20	1.14221e-17	-0.208333	8.45917	8.56333	8.355	0.460454	0.860407	-0.12	8.635	8.695	8.575	0.582684	0.963386	-0.126667	8.51833	8.58167
Hao1	TRUE	FALSE	FALSE	TRUE	FALSE	FALSE	FALSE	FALSE	FALSE	FALSE	1	1	167.502	G118_G118_M13	107.323	G118_G118_M16	1.28833	C57_limma_miccroarray	57.4961	115.476	934.671	587.307	1282.03	1.14633	1.39006e-49	4.73738e-47	97.9334	161.674	4915.73	3658.31	6173.16	0.751729	5.35465e-15	5.53703e-13	0.656667	8.67333	8.345	9.00167	0.0856701	0.58007	1.28833	8.42917	7.785	9.07333	0.000531479	0.0385533	0.551667	8.78917	8.51333
Hapln4	FALSE	FALSE	FALSE	FALSE	TRUE	FALSE	FALSE	FALSE	FALSE	FALSE	1	1	1.99006	G118_G118_M15	3.50239	G118_G118_M18	-0.998333	129S_limma_miccroarray	0.987303	0.938977	18.2583	18.0951	18.4215	0.0502315	0.847867	1	2.63848	1.83916	148.776	173.871	123.68	-0.477247	0.0181926	0.165429	-0.306667	8.78167	8.935	8.62833	0.00889848	0.312143	-0.0966667	7.57667	7.625	7.52833	0.441986	0.930191	-0.998333	7.26417	7.76333
Hist1h2af	FALSE	FALSE	FALSE	FALSE	FALSE	TRUE	FALSE	FALSE	FALSE	FALSE	1	1	0.740039	AdultRiboM_M_Adult_5	1.38531	AdultRiboM_F_Adult_5	-0.831667	NOD_limma_miccroarray	0.794869	0.318251	1.31432	1.84705	0.781591	-0.969043	0.0303479	0.183369	0.0805012	0	0.348145	0.696291	0	-2.65336	0.505589	1	-0.381667	8.25583	8.44667	8.065	0.00429426	0.224082	-0.0816667	8.27917	8.32	8.23833	0.745666	0.984717	0.155	8.3925	8.315
Hist1h2be	FALSE	FALSE	FALSE	FALSE	FALSE	FALSE	FALSE	FALSE	TRUE	FALSE	1	1	1.93251	AdultRiboM_M_Adult_12	2.24789	AdultRiboM_F_Adult_4	0.846667	PWK_limma_miccroarray	1.3369	1.10294	15.4638	16.3749	14.5527	-0.174794	0.357169	0.943378	0.475352	0.445714	21.4433	21.9351	20.9515	-0.0608934	0.968456	1	-0.148333	6.51917	6.59333	6.445	0.0402421	0.483841	0.0333333	6.54333	6.52667	6.56	0.726642	0.983303	-0.045	6.5525	6.575
Hist2h2ac	FALSE	FALSE	FALSE	FALSE	FALSE	FALSE	FALSE	FALSE	FALSE	TRUE	1	1	12.7649	AdultRiboM_M_Adult_8	10.5653	AdultRiboM_F_Adult_2	-0.601667	WSB_limma_miccroarray	7.53948	7.89818	18.4659	17.5321	19.3996	0.178709	0.28118	0.813244	3.43602	2.10095	24.0256	29.5843	18.467	-0.66748	0.0176106	0.16183	-0.193333	8.745	8.84167	8.64833	0.0122416	0.351936	-0.0783333	8.9525	8.99167	8.91333	0.407193	0.922355	-0.383333	8.875	9.06667
Hlcs	FALSE	FALSE	FALSE	FALSE	TRUE	FALSE	FALSE	FALSE	FALSE	FALSE	1	1	4.58917	G118_G118_M14	5.15451	G118_G118_M16	-0.615	129S_limma_miccroarray	1.74387	1.45387	39.9964	43.0632	36.9296	-0.157251	0.194114	0.652268	4.7856	4.33734	409.941	425.699	394.184	-0.114121	0.300619	0.955998	-0.288333	7.63917	7.78333	7.495	0.00104405	0.103803	-0.213333	7.38	7.48667	7.27333	0.0188422	0.332965	-0.615	7.2475	7.555
Homer2	FALSE	FALSE	FALSE	FALSE	TRUE	FALSE	FALSE	FALSE	FALSE	FALSE	1	1	2.77417	G118_G118_M14	3.54371	G118_G118_M16	-0.683333	129S_limma_miccroarray	2.39467	1.82064	120.333	132.529	108.137	-0.276499	0.00698097	0.0608935	3.18693	2.62203	601.917	654.123	549.712	-0.253278	0.0179114	0.163734	-0.476667	9.42833	9.66667	9.19	0.000218517	0.0426935	-0.241667	9.42083	9.54167	9.3	0.104924	0.684785	-0.683333	9.51333	9.855
Hs3st3a1	FALSE	FALSE	FALSE	FALSE	TRUE	FALSE	FALSE	FALSE	FALSE	FALSE	1	1	0.446933	G118_G118_M13	0.4952	AdultRiboM_F_Adult_11	-0.786667	129S_limma_miccroarray	0.207723	0.128643	3.39918	4.04761	2.75076	-0.517785	0.113744	0.463813	0.391749	0.333963	26.5729	28.363	24.7827	-0.241897	0.420324	1	-0.236667	6.81333	6.93167	6.695	0.0209085	0.410415	-0.31	6.91	7.065	6.755	0.0372446	0.461506	-0.786667	7.09667	7.49
Hsd3b3	FALSE	FALSE	FALSE	FALSE	FALSE	FALSE	FALSE	FALSE	TRUE	FALSE	1	1	85.6169	G118_G118_M15	69.9792	G118_G118_M16	0.901283	AdultRiboM_edgeR_RNASeq	33.9166	59.0305	444.776	313.391	576.162	0.901283	1.12927e-23	1.67637e-21	66.649	84.445	2571.03	2240.76	2901.3	0.370471	7.60274e-05	0.00198023	0.281667	8.45417	8.31333	8.595	0.011608	0.344466	0.586667	8.43	8.13667	8.72333	0.00516622	0.166773	0.065	7.6925	7.66
Hspb1	FALSE	TRUE	FALSE	FALSE	FALSE	FALSE	TRUE	FALSE	FALSE	FALSE	1	1	42.2036	AdultRiboM_M_Adult_9	18.8278	AdultRiboM_F_Adult_10	1.31667	NZO_limma_miccroarray	11.4799	16.2552	69.547	52.242	86.852	0.748336	0.00408815	0.0400977	2.05818	4.6381	56.4678	34.2292	78.7064	1.17818	2.71192e-07	1.23463e-05	0.106667	8.39667	8.34333	8.45	0.41045	0.838406	0.585	9.70083	9.40833	9.99333	0.00148252	0.0766463	0.638333	8.5375	8.21833
Hsph1	FALSE	FALSE	FALSE	FALSE	TRUE	FALSE	FALSE	FALSE	FALSE	FALSE	1	1	42.9896	AdultRiboM_M_Adult_9	21.6997	AdultRiboM_F_Adult_6	0.783333	129S_limma_miccroarray	10.3592	15.2521	244.705	177.208	312.202	0.835134	0.00567874	0.0518728	16.5568	15.581	1040.12	1060.16	1020.08	-0.0555267	0.606999	1	0.0183333	9.48083	9.47167	9.49	0.868166	0.976927	0.41	9.61167	9.40667	9.81667	0.0102616	0.244896	0.783333	9.78	9.38833
Htr1d	FALSE	FALSE	FALSE	FALSE	TRUE	FALSE	FALSE	FALSE	FALSE	FALSE	1	1	0.0473101	AdultRiboM_M_Adult_12	0	AdultRiboM_F_Adult_1	0.76	129S_limma_miccroarray	0	0.0039425	0.0307311	0	0.0614623	0.67104	1	1	0	0.012326	0.370942	0	0.741884	2.68325	0.505579	1	0.106667	6.35	6.29667	6.40333	0.22121	0.733473	0.00666667	6.33333	6.33	6.33667	0.911489	0.994952	0.76	7.025	6.645
Igfbp3	FALSE	FALSE	FALSE	FALSE	TRUE	FALSE	FALSE	FALSE	FALSE	FALSE	1	1	9.63577	G118_G118_M15	16.6342	G118_G118_M18	-0.785	129S_limma_miccroarray	6.74373	4.30731	67.7777	80.4764	55.0791	-0.512867	0.000168615	0.00294795	15.4908	9.60205	568.441	696.052	440.831	-0.659572	1.3917e-09	8.41872e-08	-0.631667	7.7575	8.07333	7.44167	0.00247131	0.167931	-0.06	7.18667	7.21667	7.15667	0.726961	0.983303	-0.785	8.15917	8.55167
Igtp	TRUE	TRUE	FALSE	TRUE	FALSE	FALSE	FALSE	FALSE	FALSE	FALSE	1	1	25.1963	G118_G118_M14	94.1952	G118_G118_M17	-1.30961	AdultRiboM_edgeR_RNASeq	19.8939	7.36469	141.69	202.944	80.4366	-1.30961	7.96152e-28	1.49613e-25	50.8348	24.3344	1406.1	1886.21	925.993	-1.03012	0.0016687	0.0267048	0.208333	10.0342	9.93	10.1383	0.417338	0.841816	-0.8	9.865	10.265	9.465	8.49827e-06	0.0019085	0.171667	9.50583	9.42
Il15	TRUE	TRUE	FALSE	FALSE	FALSE	FALSE	FALSE	FALSE	FALSE	TRUE	1	1	1.70698	AdultRiboM_M_Adult_5	2.82268	AdultRiboM_F_Adult_4	-1.11348	AdultRiboM_edgeR_RNASeq	1.39386	0.563632	6.28055	8.71616	3.84493	-1.11348	5.49549e-05	0.0011269	1.67935	0.779634	29.2611	39.691	18.8313	-1.02621	0.0001169	0.00290116	-0.248333	7.1725	7.29667	7.04833	0.0138817	0.369195	-0.541667	7.1525	7.42333	6.88167	9.74652e-07	0.000324289	-0.523333	6.92833	7.19
Il33	FALSE	FALSE	FALSE	FALSE	FALSE	FALSE	FALSE	FALSE	FALSE	TRUE	1	1	1.03578	G118_G118_M14	1.69937	G118_G118_M17	-0.706667	WSB_limma_miccroarray	0.746716	0.500898	8.48075	9.97989	6.98161	-0.493838	0.0438161	0.238997	1.43755	0.974174	58.2547	68.8224	47.6869	-0.524124	0.0175059	0.161125	-0.18	7.16667	7.25667	7.07667	0.0571854	0.525089	-0.0466667	7.14167	7.165	7.11833	0.561467	0.962451	-0.153333	7.155	7.23167
Inmt	FALSE	FALSE	FALSE	FALSE	FALSE	FALSE	FALSE	FALSE	TRUE	FALSE	1	1	389.798	AdultRiboM_M_Adult_8	468.451	AdultRiboM_F_Adult_2	0.883333	PWK_limma_miccroarray	295.835	258.766	1438.4	1497.78	1379.02	-0.09968	0.491505	1	279.47	295.623	5474.67	5257.9	5691.44	0.111308	0.351004	1	0.25	13.675	13.55	13.8	0.0125572	0.35538	-0.0833333	14.3417	14.3833	14.3	0.607686	0.966505	-0.0333333	13.15	13.1667
Insc	FALSE	FALSE	FALSE	FALSE	FALSE	FALSE	FALSE	FALSE	FALSE	TRUE	1	1	10.0134	G118_G118_M15	9.27685	AdultRiboM_F_Adult_6	0.796667	WSB_limma_miccroarray	4.82996	6.42032	68.9103	55.3101	82.5106	0.566624	2.64412e-05	0.000598501	6.31238	9.34995	339.17	269.704	408.635	0.603187	1.16749e-06	4.77193e-05	0.205	8.69417	8.59167	8.79667	0.168178	0.68463	0.341667	8.6275	8.45667	8.79833	0.00205756	0.0945886	0.23	8.72167	8.60667
Iqgap1	FALSE	FALSE	FALSE	FALSE	TRUE	FALSE	FALSE	FALSE	FALSE	FALSE	1	1	3.24736	AdultRiboM_M_Adult_5	4.89146	AdultRiboM_F_Adult_2	-0.603333	129S_limma_miccroarray	3.05622	2.10035	98.8838	112.404	85.3639	-0.393094	0.00291714	0.0306629	2.69032	2.02747	322.43	364.199	280.661	-0.373224	0.00278298	0.0398225	-0.498333	7.31083	7.56	7.06167	0.000293687	0.0527772	-0.558333	7.47417	7.75333	7.195	0.00952851	0.236094	-0.603333	7.26	7.56167
Irf2	FALSE	FALSE	TRUE	FALSE	FALSE	FALSE	FALSE	FALSE	FALSE	FALSE	1	1	24.2474	G118_G118_M14	21.3894	G118_G118_M17	0.613333	AJ_limma_miccroarray	3.50243	4.43562	52.2176	44.7712	59.6641	0.434684	0.00827777	0.0691634	19.8043	22.726	983.295	905.169	1061.42	0.229361	0.0256644	0.211946	0.613333	10.26	9.95333	10.5667	5.90266e-05	0.0153767	0.521667	10.0725	9.81167	10.3333	0.000129843	0.0146422	0.335	10.1758	10.0083
Itga11	FALSE	FALSE	FALSE	FALSE	FALSE	FALSE	FALSE	TRUE	FALSE	FALSE	1	1	0.116919	AdultRiboM_M_Adult_5	0.0773865	AdultRiboM_F_Adult_10	0.781667	CAST_limma_miccroarray	0.0172497	0.0400097	0.656786	0.386162	0.92741	1.1102	0.152203	0.559618	0.0315474	0.0415139	3.35852	2.86726	3.84978	0.316782	0.830063	1	-0.07	6.38333	6.41833	6.34833	0.303697	0.784539	-0.0483333	6.33917	6.36333	6.315	0.428683	0.92644	-0.00166667	6.3125	6.31333
Kcnk1	FALSE	FALSE	FALSE	FALSE	FALSE	FALSE	FALSE	FALSE	TRUE	FALSE	1	1	0.628257	AdultRiboM_M_Adult_1	0.262494	AdultRiboM_F_Adult_4	1.93	PWK_limma_miccroarray	0.129313	0.212602	2.13124	1.38644	2.87604	0.882161	0.0575483	0.28926	0.0654356	0.0939215	3.41409	2.78516	4.04302	0.685142	0.531908	1	-6.81049e-16	6.68167	6.68167	6.68167	1	1	0.0566667	6.78833	6.76	6.81667	0.712094	0.980613	0.0666667	6.69	6.65667
Kctd15	FALSE	FALSE	FALSE	FALSE	TRUE	FALSE	FALSE	FALSE	FALSE	FALSE	1	1	3.94557	G118_G118_M14	2.55926	G118_G118_M16	0.772108	AdultRiboM_edgeR_RNASeq	0.947298	1.44749	15.7187	11.7385	19.6988	0.772108	2.04119e-05	0.000479522	2.23054	3.73531	134.208	99.0386	169.378	0.762529	5.48669e-07	2.38109e-05	0.161667	7.22417	7.14333	7.305	0.183313	0.702314	0.435	7.3225	7.105	7.54	0.000252525	0.0228121	0.626667	7.44333	7.13
Kdm6a	FALSE	FALSE	FALSE	FALSE	FALSE	FALSE	FALSE	FALSE	TRUE	FALSE	1	1	5.77102	AdultRiboM_M_Adult_1	7.06956	AdultRiboM_F_Adult_11	-0.765	PWK_limma_miccroarray	5.31364	3.50798	121.601	143.132	100.069	-0.48598	2.61496e-05	0.000593567	4.66352	3.26023	387.467	451.82	323.114	-0.484278	1.11439e-05	0.000360975	-0.576667	8.33833	8.62667	8.05	0.00107501	0.105164	-0.601667	8.2275	8.52833	7.92667	0.0121728	0.26632	-0.455	8.32417	8.55167
Klhl26	FALSE	FALSE	FALSE	TRUE	FALSE	FALSE	FALSE	FALSE	FALSE	FALSE	1	1	2.74442	G118_G118_M15	3.49175	G118_G118_M18	-0.651912	AdultRiboM_edgeR_RNASeq	1.65141	0.959822	20.4087	25.2521	15.5653	-0.651912	1.34758e-05	0.000333749	3.2733	2.43361	162.779	184.964	140.593	-0.386686	0.00582999	0.0707818	-0.186667	8.86333	8.95667	8.77	0.115144	0.620394	-0.648333	8.57417	8.89833	8.25	2.56351e-05	0.00460677	-0.538333	9.01583	9.285
Krt72	FALSE	FALSE	FALSE	FALSE	FALSE	FALSE	FALSE	FALSE	TRUE	FALSE	1	1	0	AdultRiboM_M_Adult_1	0	AdultRiboM_F_Adult_1	0.79	PWK_limma_miccroarray	0	0	0	0	0	0	1	1	0	0	0	0	0	5.12548e-15	1	1	-0.0666667	6.44	6.47333	6.40667	0.441702	0.852922	-0.0416667	6.2425	6.26333	6.22167	0.636228	0.969906	-0.00666667	6.385	6.38833
Ldhd	FALSE	FALSE	FALSE	FALSE	FALSE	FALSE	FALSE	FALSE	FALSE	TRUE	1	1	82.1117	G118_G118_M15	54.3118	G118_G118_M17	0.706667	WSB_limma_miccroarray	28.5663	36.8853	383.496	319.806	447.185	0.503042	4.54246e-13	3.48933e-11	49.912	77.7601	2645.33	2039.66	3250.99	0.669284	9.1807e-12	7.16598e-10	0.365	9.68083	9.49833	9.86333	0.00343025	0.20258	0.508333	9.6525	9.39833	9.90667	0.00184212	0.0878748	0.23	9.62167	9.50667
Ly6f	FALSE	FALSE	FALSE	FALSE	FALSE	FALSE	FALSE	FALSE	TRUE	FALSE	1	1	1.45012	G118_G118_M14	2.09689	G118_G118_M17	-1.59333	PWK_limma_miccroarray	0.192862	0.0946716	0.604112	0.766329	0.441894	-0.626246	0.604488	1	1.66314	1.08286	22.3199	26.8178	17.8219	-0.632756	0.100989	0.522144	-0.193333	6.37333	6.47	6.27667	0.0215025	0.415044	-0.09	6.40333	6.44833	6.35833	0.337187	0.894755	-0.0866667	6.38667	6.43
Maob	FALSE	FALSE	FALSE	TRUE	FALSE	FALSE	FALSE	FALSE	FALSE	FALSE	1	1	66.7515	G118_G118_M14	125.615	G118_G118_M17	-0.854521	G118_edgeR_RNASeq	69.9924	38.0597	670.997	850.713	491.281	-0.769173	1.57127e-24	2.4529e-22	122.833	66.5781	4237.11	5452.73	3021.49	-0.854521	1.26185e-23	1.87319e-21	-0.35	11.475	11.65	11.3	0.000970147	0.0981981	-0.6	11.3333	11.6333	11.0333	0.000460354	0.0354009	-0.583333	11.325	11.6167
Mas1	FALSE	TRUE	FALSE	FALSE	FALSE	TRUE	FALSE	FALSE	FALSE	FALSE	1	1	1.00091	G118_G118_M15	0.270611	G118_G118_M18	1.85738	G118_edgeR_RNASeq	0.00643194	0.0426081	0.312968	0.069473	0.556464	1.39416	0.132749	0.513119	0.257353	0.910504	27.0677	11.7268	42.4086	1.85738	4.27467e-11	3.13217e-09	0.0333333	6.42833	6.41167	6.445	0.507204	0.87425	0.0216667	6.40583	6.395	6.41667	0.729602	0.983438	0.00333333	6.425	6.42333
Me1	FALSE	FALSE	FALSE	FALSE	FALSE	FALSE	FALSE	FALSE	FALSE	TRUE	1	1	64.7343	G118_G118_M15	62.1096	AdultRiboM_F_Adult_10	-1.33833	WSB_limma_miccroarray	37.3738	32.0595	644.467	672.559	616.374	-0.10451	0.480009	1	47.8928	55.9348	3459.1	3152.09	3766.11	0.254374	0.0309576	0.241717	0.211667	8.9725	8.86667	9.07833	0.402556	0.833937	0.305	9.09417	8.94167	9.24667	0.209744	0.815663	0.235	9.46083	9.34333
Metrn	FALSE	FALSE	FALSE	FALSE	FALSE	FALSE	TRUE	FALSE	FALSE	FALSE	1	1	2.29896	AdultRiboM_M_Adult_10	3.71624	G118_G118_M16	-0.655	NZO_limma_miccroarray	1.85145	1.37245	11.3529	12.7107	9.99501	-0.29603	0.0946425	0.408066	2.92918	2.22989	65.3515	73.5291	57.1739	-0.373793	0.0757574	0.436187	-0.436667	7.67333	7.89167	7.455	0.000943409	0.0969519	-0.365	7.86083	8.04333	7.67833	0.00253428	0.107983	-0.313333	8.045	8.20167
Mmd	FALSE	FALSE	FALSE	FALSE	FALSE	FALSE	FALSE	TRUE	FALSE	FALSE	1	1	55.3319	G118_G118_M15	66.5867	G118_G118_M17	-0.683333	CAST_limma_miccroarray	38.0473	29.4744	471.14	511.463	430.818	-0.228605	0.00221026	0.0248868	63.6593	50.6427	2826.28	3117.35	2535.2	-0.299567	0.00295521	0.0418597	-3.49338e-15	11.3333	11.3333	11.3333	1	1	-0.45	11.475	11.7	11.25	0.00125924	0.0686958	-0.25	11.3917	11.5167
Mmp14	FALSE	FALSE	FALSE	FALSE	TRUE	FALSE	FALSE	FALSE	FALSE	FALSE	1	1	9.64292	G118_G118_M15	14.0812	G118_G118_M18	-0.835	129S_limma_miccroarray	6.33694	4.01438	70.1059	83.3842	56.8276	-0.541973	6.2191e-08	2.61256e-06	13.6806	9.27457	553.661	654.044	453.278	-0.529314	7.7269e-08	3.80016e-06	-0.6	9.46	9.76	9.16	0.00568677	0.252617	-0.803333	9.32667	9.72833	8.925	0.00109953	0.0633788	-0.835	8.9775	9.395
Moxd1	TRUE	TRUE	FALSE	FALSE	FALSE	FALSE	FALSE	TRUE	FALSE	FALSE	1	1	17.2941	AdultRiboM_M_Adult_8	0.0730387	AdultRiboM_F_Adult_9	9.2014	AdultRiboM_edgeR_RNASeq	0.00608656	6.59511	62.0586	0.126364	123.991	9.2014	1.41934e-16	1.46144e-14	0.00497865	0.214636	6.34985	0.283698	12.416	4.87422	7.02828e-09	3.96418e-07	0.08	6.32833	6.28833	6.36833	0.153028	0.665259	0.895	6.7275	6.28	7.175	0.112244	0.698899	0.0833333	6.25	6.20833
Mpv17l	FALSE	FALSE	FALSE	FALSE	FALSE	FALSE	FALSE	FALSE	TRUE	FALSE	1	1	9.93751	G118_G118_M15	10.0184	G118_G118_M17	0.618333	PWK_limma_miccroarray	4.46148	5.15634	90.5572	82.104	99.0104	0.310145	0.0081057	0.0682917	9.51668	9.3993	627.593	624.678	630.508	0.0140169	0.909852	1	-0.01	7.92167	7.92667	7.91667	0.880036	0.978969	0.236667	7.955	7.83667	8.07333	0.016923	0.315591	0.09	8.175	8.13
Mtnr1a	TRUE	TRUE	FALSE	FALSE	FALSE	TRUE	FALSE	FALSE	FALSE	FALSE	1	1	2.13924	AdultRiboM_M_Adult_1	0.431941	AdultRiboM_F_Adult_11	3.00056	AdultRiboM_edgeR_RNASeq	0.1424	1.12917	5.0987	1.05087	9.14653	3.00056	1.17311e-16	1.21306e-14	0.203641	1.34904	21.9236	5.60784	38.2393	2.67194	5.63528e-12	4.54523e-10	0.143333	6.69667	6.625	6.76833	0.0720634	0.554902	0.455	6.6925	6.465	6.92	0.000545134	0.0388345	0.485	6.76917	6.52667
Myh10	FALSE	FALSE	FALSE	FALSE	FALSE	FALSE	FALSE	FALSE	TRUE	FALSE	1	1	3.0772	AdultRiboM_M_Adult_12	2.52677	AdultRiboM_F_Adult_5	1.12167	PWK_limma_miccroarray	1.70111	2.32891	82.8745	66.8367	98.9124	0.578823	2.89234e-08	1.2818e-06	1.60852	2.01004	262.288	230.576	294.001	0.348038	0.0152472	0.145594	-0.123333	6.925	6.98667	6.86333	0.157657	0.672604	0.361667	7.1375	6.95667	7.31833	0.000881622	0.0540429	0.3	6.87333	6.72333
Ncald	FALSE	FALSE	FALSE	FALSE	FALSE	FALSE	FALSE	FALSE	FALSE	TRUE	1	1	3.635	AdultRiboM_M_Adult_2	7.38846	AdultRiboM_F_Adult_1	-0.882271	AdultRiboM_edgeR_RNASeq	5.51074	2.75009	85.9099	111.592	60.2276	-0.882271	3.34241e-18	3.88828e-16	4.44467	2.47941	260.164	331.518	188.81	-0.814062	5.95671e-10	3.81308e-08	-0.216667	7.20333	7.31167	7.095	0.22591	0.735774	-0.246667	7.40167	7.525	7.27833	0.0591225	0.562518	-0.0633333	7.53667	7.56833
Nrn1	FALSE	FALSE	FALSE	FALSE	FALSE	FALSE	TRUE	FALSE	FALSE	FALSE	1	1	145.868	G118_G118_M14	209.656	G118_G118_M16	-0.616667	NZO_limma_miccroarray	103.554	68.3823	716.365	835.709	597.02	-0.46556	4.06654e-11	2.53603e-09	200.647	140.544	5139.38	5991.22	4287.55	-0.484894	6.39768e-08	3.18528e-06	0.0333333	12.0167	12	12.0333	0.632243	0.918768	-0.533333	11.5333	11.8	11.2667	0.00038873	0.0310292	-0.466667	11.8833	12.1167
Nudt16l1	FALSE	FALSE	FALSE	FALSE	FALSE	FALSE	FALSE	FALSE	FALSE	TRUE	1	1	11.5686	G118_G118_M13	15.761	G118_G118_M17	-0.605	WSB_limma_miccroarray	6.51089	5.51767	39.8657	42.1042	37.6271	-0.0954923	0.348066	0.930214	14.9182	11.3377	310.794	349.742	271.846	-0.367274	0.000894305	0.0161972	-0.0466667	8.55	8.57333	8.52667	0.679403	0.933224	-0.0966667	8.40167	8.45	8.35333	0.392981	0.918508	-0.135	8.5125	8.58
Olig1	TRUE	FALSE	FALSE	TRUE	FALSE	FALSE	FALSE	FALSE	FALSE	FALSE	1	1	1.73177	AdultRiboM_M_Adult_2	0.19148	AdultRiboM_F_Adult_1	3.80738	AdultRiboM_edgeR_RNASeq	0.0485803	0.789978	4.82838	0.477628	9.17914	3.80738	2.13228e-20	2.75907e-18	0.136412	0.180206	6.38719	5.45083	7.32355	0.399233	0.449285	1	0.00833333	6.8875	6.88333	6.89167	0.93243	0.98897	1.495	7.96583	7.21833	8.71333	3.10042e-06	0.000854013	-0.246667	6.61	6.73333
Orm1	FALSE	FALSE	FALSE	FALSE	FALSE	FALSE	FALSE	FALSE	TRUE	FALSE	1	1	1417.81	G118_G118_M14	764.943	G118_G118_M17	1.305	PWK_limma_miccroarray	501.466	409.921	1847.97	1937.56	1758.39	-0.120094	0.242369	0.748512	679.296	1151.19	13097.5	9597.41	16597.6	0.787484	2.5346e-07	1.16818e-05	-0.366667	13.85	14.0333	13.6667	0.00119863	0.113731	0.133333	14.0833	14.0167	14.15	0.284313	0.872649	-0.2	13.8833	13.9833
Orm2	TRUE	TRUE	FALSE	FALSE	FALSE	TRUE	FALSE	FALSE	FALSE	FALSE	1	1	221.621	G118_G118_M14	111.454	G118_G118_M18	-1.13167	NOD_limma_miccroarray	14.7046	5.94754	38.8188	58.0908	28.893	-1.03115	0.00163574	0.0194688	86.4701	170.11	1850.35	1231.05	2469.64	1.00261	0.000155203	0.00372565	-0.66	10.1367	10.4667	9.80667	0.00542224	0.248249	-0.136667	10.715	10.7833	10.6467	0.63462	0.969906	-0.391667	10.0475	10.2433
P2rx4	FALSE	FALSE	FALSE	FALSE	FALSE	TRUE	FALSE	FALSE	FALSE	FALSE	1	1	25.781	G118_G118_M13	20.0254	G118_G118_M17	0.641667	NOD_limma_miccroarray	13.4267	15.8725	152.879	135.048	170.711	0.366623	3.82823e-06	0.000110145	17.5957	25.0054	791.298	645.104	937.491	0.534171	5.61913e-07	2.43231e-05	0.306667	9.14833	8.995	9.30167	0.00146415	0.128132	0.211667	9.40917	9.30333	9.515	0.0568863	0.554968	0.075	8.97083	8.93333
P2ry1	FALSE	FALSE	FALSE	FALSE	FALSE	FALSE	FALSE	FALSE	TRUE	FALSE	1	1	2.97653	AdultRiboM_M_Adult_10	2.94587	AdultRiboM_F_Adult_4	-0.865	PWK_limma_miccroarray	2.20601	1.68974	39.181	43.4319	34.9301	-0.276423	0.0550841	0.280627	2.48435	1.82676	156.134	178.369	133.9	-0.413849	0.00314981	0.044081	0.0583333	7.47083	7.44167	7.5	0.559553	0.893448	-0.421667	7.6925	7.90333	7.48167	0.0306307	0.421863	-0.293333	7.96833	8.115
P2ry2	FALSE	FALSE	FALSE	FALSE	FALSE	FALSE	FALSE	FALSE	TRUE	FALSE	1	1	2.21897	AdultRiboM_M_Adult_4	2.13981	G118_G118_M17	0.646937	AdultRiboM_edgeR_RNASeq	1.04336	1.50357	20.5287	16.3534	24.7039	0.646937	1.7217e-05	0.00041494	1.76684	1.9956	107.346	99.6214	115.071	0.202213	0.243369	0.864983	0.138333	8.61083	8.54167	8.68	0.365272	0.815111	0.303333	9.46167	9.31	9.61333	0.00277298	0.11441	0.16	8.66333	8.58333
Paqr7	TRUE	FALSE	FALSE	FALSE	FALSE	FALSE	FALSE	FALSE	TRUE	FALSE	1	1	9.38677	AdultRiboM_M_Adult_4	5.11274	G118_G118_M16	1.05158	AdultRiboM_edgeR_RNASeq	3.26396	6.24839	106.001	69.5387	142.464	1.05158	1.34448e-14	1.20046e-12	4.46372	7.07223	451.875	344.943	558.806	0.6889	3.84106e-09	2.23419e-07	0.141667	9.66917	9.59833	9.74	0.187451	0.705987	0.418333	9.33917	9.13	9.54833	2.57764e-05	0.00460753	0.386667	8.95833	8.765
Paqr9	FALSE	FALSE	FALSE	FALSE	FALSE	FALSE	FALSE	FALSE	FALSE	TRUE	1	1	102.159	G118_G118_M13	130.785	G118_G118_M18	-0.968333	WSB_limma_miccroarray	43.0511	35.904	480.229	509.738	450.72	-0.156258	0.16835	0.598701	112.463	96.3946	4479.09	4775.4	4182.79	-0.193632	0.137511	0.622418	-0.505	10.5642	10.8167	10.3117	0.00689833	0.278973	-0.1	11.0167	11.0667	10.9667	0.578648	0.962657	-0.181667	10.4008	10.4917
Pbx1	FALSE	FALSE	FALSE	FALSE	FALSE	FALSE	TRUE	FALSE	FALSE	FALSE	1	1	1.11827	G118_G118_M14	1.82633	G118_G118_M17	-0.765	NZO_limma_miccroarray	0.676804	0.629559	31.7063	32.4143	30.9983	-0.0206007	0.871653	1	1.73935	1.063	241.275	297.036	185.515	-0.683485	2.86119e-08	1.50505e-06	-0.713333	7.59	7.94667	7.23333	0.000278611	0.0506093	-0.538333	7.6225	7.89167	7.35333	0.026585	0.394606	-0.565	7.62417	7.90667
Pcgf6	FALSE	FALSE	FALSE	FALSE	FALSE	FALSE	FALSE	FALSE	FALSE	TRUE	1	1	5.88235	G118_G118_M15	4.52481	G118_G118_M17	0.6	WSB_limma_miccroarray	2.40166	3.16801	30.6656	25.1244	36.2067	0.523334	1.968e-05	0.000464583	4.31229	5.58665	193.517	166.489	220.545	0.408392	0.00145981	0.0240985	0.301667	8.67583	8.525	8.82667	0.00320335	0.196664	0.27	8.43667	8.30167	8.57167	0.0105409	0.248254	0.236667	8.60333	8.485
Pctp	FALSE	FALSE	FALSE	FALSE	FALSE	FALSE	FALSE	FALSE	TRUE	FALSE	1	1	47.0399	AdultRiboM_M_Adult_4	64.7231	AdultRiboM_F_Adult_2	-0.695	PWK_limma_miccroarray	44.4082	30.4759	380.321	441.772	318.87	-0.44571	9.65932e-05	0.00184327	2.10714	3.15783	96.7555	76.355	117.156	0.628896	0.0184266	0.166992	-0.406667	7.08667	7.29	6.88333	0.000614246	0.0761925	-0.303333	7.46667	7.61833	7.315	0.0259778	0.391298	-0.196667	7.00167	7.1
Pcyt1a	FALSE	FALSE	FALSE	FALSE	FALSE	FALSE	FALSE	FALSE	TRUE	FALSE	1	1	17.751	G118_G118_M15	17.6956	G118_G118_M16	-0.64	PWK_limma_miccroarray	12.9088	12.4977	344.565	337.81	351.321	0.0735674	0.319457	0.880797	17.0613	17.0247	1647.37	1631.39	1663.35	0.0266457	0.781398	1	-0.393333	6.91333	7.11	6.71667	0.0483231	0.507952	0.271667	7.0775	6.94167	7.21333	0.283589	0.872056	-2.56395e-16	7.01833	7.01833
Pdk4	FALSE	FALSE	FALSE	TRUE	FALSE	FALSE	FALSE	FALSE	FALSE	FALSE	1	1	2.77836	G118_G118_M15	4.67456	G118_G118_M18	-0.833333	C57_limma_miccroarray	1.70602	0.959193	24.7517	31.3066	18.1968	-0.747242	0.00150277	0.0181657	3.66851	2.33457	192.639	233.321	151.957	-0.612	0.00149936	0.0245966	-0.273333	7.48	7.61667	7.34333	0.0415492	0.490121	-0.833333	7.68167	8.09833	7.265	1.55532e-06	0.000497775	-0.343333	7.27667	7.44833
Per1	FALSE	FALSE	FALSE	FALSE	FALSE	FALSE	FALSE	TRUE	FALSE	FALSE	1	1	2.84085	AdultRiboM_M_Adult_10	2.9728	G118_G118_M17	-0.676667	CAST_limma_miccroarray	1.33513	1.10113	30.7784	31.717	29.8398	-0.0681571	0.857164	1	2.19116	2.20636	191.991	189.199	194.783	0.0326446	0.898943	1	0.568333	6.89417	6.61	7.17833	0.000897177	0.0942176	0.138333	6.62417	6.555	6.69333	0.199056	0.80512	-0.353333	6.95667	7.13333
Piwil1	FALSE	FALSE	FALSE	FALSE	FALSE	FALSE	FALSE	FALSE	TRUE	FALSE	1	1	0.117085	AdultRiboM_M_Adult_5	0	AdultRiboM_F_Adult_1	0.705	PWK_limma_miccroarray	0	0.0097571	0.0860652	0	0.17213	1.5741	0.295672	0.836968	0	0	0	0	0	5.12548e-15	1	1	-0.0516667	6.09083	6.11667	6.065	0.324	0.795676	-0.0633333	6.13833	6.17	6.10667	0.319139	0.887839	0.00333333	6.2	6.19833
Pklr	FALSE	FALSE	FALSE	FALSE	FALSE	FALSE	FALSE	FALSE	FALSE	TRUE	1	1	64.2328	AdultRiboM_M_Adult_5	70.4682	G118_G118_M16	-0.718333	WSB_limma_miccroarray	37.5201	35.0485	520.843	532.988	508.698	-0.0448889	0.794147	1	65.2967	51.6786	3045.83	3367.63	2724.03	-0.308793	0.000991773	0.0176846	-0.111667	8.83917	8.895	8.78333	0.412902	0.839434	-0.12	8.78667	8.84667	8.72667	0.406642	0.922259	-0.113333	8.48833	8.545
Pla1a	FALSE	FALSE	FALSE	FALSE	TRUE	FALSE	FALSE	FALSE	FALSE	FALSE	1	1	18.9486	AdultRiboM_M_Adult_5	26.1388	AdultRiboM_F_Adult_3	-0.668333	129S_limma_miccroarray	19.7024	13.2808	167.977	194.305	141.648	-0.432326	6.46108e-09	3.12678e-07	18.3807	11.4688	546.688	667.622	425.754	-0.655115	2.62175e-10	1.77699e-08	-0.108333	8.53083	8.585	8.47667	0.273864	0.768445	-0.41	9.11833	9.32333	8.91333	0.000257884	0.0230484	-0.668333	8.56083	8.895
Plekha6	FALSE	FALSE	FALSE	FALSE	FALSE	FALSE	FALSE	TRUE	FALSE	FALSE	1	1	8.88884	G118_G118_M14	12.6304	G118_G118_M17	-0.586667	CAST_limma_miccroarray	4.13052	3.66239	153.655	159.07	148.239	-0.0819417	0.51036	1	10.0103	8.70499	1296.82	1372.48	1221.17	-0.172053	0.201385	0.777476	-0.295	7.7975	7.945	7.65	0.00818529	0.299644	-0.443333	7.61167	7.83333	7.39	7.83966e-05	0.0105804	-0.553333	7.59333	7.87
Plin4	FALSE	FALSE	FALSE	FALSE	FALSE	FALSE	FALSE	FALSE	FALSE	TRUE	1	1	2.83802	AdultRiboM_M_Adult_9	2.15997	AdultRiboM_F_Adult_6	0.807455	AdultRiboM_edgeR_RNASeq	1.18942	1.76645	46.1179	33.5832	58.6526	0.807455	0.00210065	0.0238249	0.504586	0.446764	50.8893	53.3757	48.4028	-0.164404	0.507818	1	0.295	7.09917	6.95167	7.24667	0.0180079	0.393161	0.105	7.18583	7.13333	7.23833	0.345585	0.900269	0.185	7.1125	7.02
Pmvk	FALSE	FALSE	FALSE	FALSE	FALSE	FALSE	FALSE	FALSE	FALSE	TRUE	1	1	33.8553	G118_G118_M15	40.9562	G118_G118_M17	-0.598333	WSB_limma_miccroarray	27.0083	18.5924	175.405	202.352	148.459	-0.421716	0.00546849	0.0503314	37.7391	29.553	941.695	1045.75	837.643	-0.320475	0.00454591	0.0581996	0.0866667	8.37667	8.33333	8.42	0.36167	0.814423	-0.31	8.54	8.695	8.385	0.000717863	0.0473106	-0.188333	8.44083	8.535
Pon1	FALSE	FALSE	FALSE	FALSE	FALSE	FALSE	FALSE	FALSE	FALSE	TRUE	1	1	439.308	AdultRiboM_M_Adult_4	743.561	AdultRiboM_F_Adult_3	-0.783333	WSB_limma_miccroarray	572.83	334.21	3517.69	4320.94	2714.44	-0.650997	1.91664e-18	2.26229e-16	543.793	370.562	12844.5	15141.3	10547.7	-0.52418	4.15923e-10	2.72002e-08	-0.0666667	13.1167	13.15	13.0833	0.639702	0.920998	-0.383333	13.1417	13.3333	12.95	0.0131186	0.276569	-0.2	12.9833	13.0833
Por	FALSE	FALSE	FALSE	FALSE	FALSE	FALSE	FALSE	TRUE	FALSE	FALSE	1	1	76.0946	AdultRiboM_M_Adult_10	89.0979	AdultRiboM_F_Adult_3	-0.685	CAST_limma_miccroarray	64.536	39.3154	661.361	793.568	529.153	-0.564365	4.66351e-05	0.000982953	72.3466	55.3265	2913.65	3270.02	2557.28	-0.357768	0.000498888	0.0101613	-0.06	6.69667	6.72667	6.66667	0.381265	0.824186	-0.201667	6.9525	7.05333	6.85167	0.0169547	0.315657	-0.206667	6.77	6.87333
Ppl	FALSE	FALSE	FALSE	FALSE	TRUE	FALSE	FALSE	FALSE	FALSE	FALSE	1	1	2.13142	G118_G118_M14	3.8756	AdultRiboM_F_Adult_2	-0.84	129S_limma_miccroarray	2.01296	1.03579	48.8921	62.613	35.1713	-0.823516	6.51504e-06	0.000175746	2.93933	1.88763	281.219	339.792	222.646	-0.601883	1.21175e-05	0.000388868	-0.396667	7.29667	7.495	7.09833	0.00468213	0.232913	-0.515	7.43583	7.69333	7.17833	0.000723307	0.047567	-0.84	7.10667	7.52667
Ppp1r10	FALSE	FALSE	FALSE	TRUE	FALSE	FALSE	FALSE	FALSE	FALSE	FALSE	1	1	8.72024	AdultRiboM_M_Adult_12	9.60414	G118_G118_M16	0.858333	C57_limma_miccroarray	5.64108	5.05072	119.403	123.538	115.269	-0.0672244	0.604093	1	7.70179	5.88278	532.859	598.761	466.958	-0.365802	0.0239977	0.201903	0.775	8.67083	8.28333	9.05833	0.0016616	0.135825	0.858333	8.5975	8.16833	9.02667	8.76969e-05	0.0113348	0.565	8.5375	8.255
Ppp1r3g	FALSE	FALSE	FALSE	TRUE	FALSE	FALSE	FALSE	FALSE	FALSE	FALSE	1	1	2.1622	AdultRiboM_M_Adult_10	2.01564	AdultRiboM_F_Adult_7	-0.895	C57_limma_miccroarray	0.534216	0.436687	5.82537	6.6798	4.97093	-0.28709	0.521638	1	0.434906	0.346244	16.745	18.5031	14.9869	-0.328928	0.62066	1	0.353333	7.695	7.51833	7.87167	0.230951	0.741343	-0.895	7.2425	7.69	6.795	4.43234e-05	0.00680131	-1.10667	7.485	8.03833
Ppp1r9a	TRUE	FALSE	FALSE	TRUE	FALSE	FALSE	FALSE	FALSE	FALSE	FALSE	1	1	2.99891	AdultRiboM_M_Adult_5	0.860278	AdultRiboM_F_Adult_6	1.87638	AdultRiboM_edgeR_RNASeq	0.607544	2.07421	67.6573	29.4178	105.897	1.87638	1.89404e-53	6.94395e-51	0.46353	0.483897	84.2094	81.4456	86.9733	0.0818126	0.595477	1	-0.193333	6.95833	7.055	6.86167	0.0345396	0.465511	0.65	7.41333	7.08833	7.73833	1.5412e-07	6.72622e-05	-0.0316667	6.9125	6.92833
Prpf6	FALSE	FALSE	FALSE	TRUE	FALSE	FALSE	FALSE	FALSE	FALSE	FALSE	1	1	21.4719	AdultRiboM_M_Adult_9	18.7459	AdultRiboM_F_Adult_5	0.615	C57_limma_miccroarray	12.644	15.9916	227.714	191.49	263.938	0.478431	5.40546e-07	1.89834e-05	14.5659	19.5404	970.893	819.211	1122.57	0.448758	3.21609e-05	0.000926425	0.175	8.43583	8.34833	8.52333	0.0310517	0.454148	0.615	8.71583	8.40833	9.02333	0.000218635	0.0205805	0.806667	8.83833	8.435
Prss8	FALSE	FALSE	FALSE	FALSE	FALSE	TRUE	FALSE	FALSE	FALSE	FALSE	1	1	3.4527	AdultRiboM_M_Adult_8	1.85676	G118_G118_M16	0.86	NOD_limma_miccroarray	0.684121	1.18803	8.68718	6.48947	10.8849	0.817856	0.034017	0.199433	1.54982	2.52478	70.7648	53.0667	88.4629	0.727926	0.000530443	0.0106516	0.113333	7.07333	7.01667	7.13	0.242448	0.749247	0.346667	7.43833	7.265	7.61167	0.00474482	0.159132	-0.0166667	6.63	6.63833
Psmb9	FALSE	FALSE	FALSE	FALSE	FALSE	FALSE	FALSE	FALSE	FALSE	TRUE	1	1	17.7352	G118_G118_M14	41.1921	G118_G118_M17	-0.841291	AdultRiboM_edgeR_RNASeq	13.7519	6.97637	42.5416	55.0711	30.012	-0.841291	1.63896e-06	5.15037e-05	27.4956	16.589	329.251	407.069	251.432	-0.701111	0.00133569	0.0223821	0.12	6.47167	6.41167	6.53167	0.110744	0.614421	-0.205	9.11417	9.21667	9.01167	0.0741644	0.616614	-0.178333	8.5425	8.63167
Pter	FALSE	FALSE	FALSE	FALSE	TRUE	FALSE	FALSE	FALSE	FALSE	FALSE	1	1	20.2435	G118_G118_M15	32.8231	AdultRiboM_F_Adult_10	-0.716667	129S_limma_miccroarray	20.3038	12.7027	308.806	367.163	250.448	-0.533054	1.22935e-08	5.7095e-07	26.5838	19.321	1543.65	1771.68	1315.63	-0.429308	2.15817e-05	0.000650328	-0.3	11.35	11.5	11.2	0.00498884	0.239158	-0.333333	10.9	11.0667	10.7333	0.00695397	0.200502	-0.716667	11.175	11.5333
Pvrl3	FALSE	FALSE	FALSE	FALSE	FALSE	FALSE	FALSE	FALSE	TRUE	FALSE	1	1	11.8654	AdultRiboM_M_Adult_4	15.3394	AdultRiboM_F_Adult_10	-0.656667	PWK_limma_miccroarray	10.6954	8.46705	206.076	222.893	189.259	-0.217656	0.00840722	0.0700273	13.5931	11.4833	966.806	1037.85	895.762	-0.212769	0.0344439	0.260124	-0.183333	8.54167	8.63333	8.45	0.0679843	0.544733	-0.326667	8.55333	8.71667	8.39	0.0243356	0.379313	-0.175	8.87417	8.96167
Rab27a	FALSE	FALSE	FALSE	FALSE	FALSE	FALSE	FALSE	FALSE	TRUE	FALSE	1	1	1.34531	G118_G118_M14	2.51326	G118_G118_M17	-0.813502	G118_edgeR_RNASeq	0.669321	0.496648	10.6433	11.724	9.56251	-0.298178	0.208201	0.680696	2.1881	1.21005	108.378	138.499	78.2569	-0.813502	2.57547e-06	9.64685e-05	-0.236667	7.61	7.72833	7.49167	0.0423989	0.493192	-0.376667	7.385	7.57333	7.19667	0.00483007	0.160549	-0.443333	7.46833	7.69
Ranbp3l	FALSE	FALSE	FALSE	FALSE	TRUE	FALSE	FALSE	FALSE	FALSE	FALSE	1	1	0.360862	AdultRiboM_M_Adult_4	0.774571	AdultRiboM_F_Adult_10	-0.793333	129S_limma_miccroarray	0.294973	0.144417	4.30348	5.76175	2.84521	-0.953879	0.0134591	0.100671	0.270319	0.184891	16.6403	19.6086	13.6719	-0.464538	0.18429	0.740589	-0.206667	6.70833	6.81167	6.605	0.0890782	0.585277	-0.158333	6.47583	6.555	6.39667	0.189623	0.79754	-0.793333	6.83333	7.23
Rasa3	FALSE	FALSE	FALSE	FALSE	FALSE	FALSE	FALSE	TRUE	FALSE	FALSE	1	1	3.41948	AdultRiboM_M_Adult_4	4.59313	AdultRiboM_F_Adult_1	-0.625	CAST_limma_miccroarray	3.26238	2.27186	59.0096	68.3381	49.6811	-0.416381	0.000327775	0.005177	3.53835	2.37063	225.918	268.153	183.682	-0.538492	2.52044e-05	0.00075015	-0.0966667	7.71167	7.76	7.66333	0.302534	0.784008	-0.266667	7.62333	7.75667	7.49	0.0336086	0.442042	-0.581667	7.66083	7.95167
Rdh16	FALSE	FALSE	FALSE	FALSE	FALSE	FALSE	FALSE	FALSE	TRUE	FALSE	1	1	31.0222	AdultRiboM_M_Adult_4	50.1368	AdultRiboM_F_Adult_3	-1.525	PWK_limma_miccroarray	35.0123	20.8033	456.985	558.928	355.042	-0.634125	2.10508e-06	6.39104e-05	28.0111	15.025	1280.03	1652.86	907.201	-0.868415	1.26074e-08	6.91748e-07	-0.0716667	9.5375	9.57333	9.50167	0.634778	0.919706	-0.381667	9.25583	9.44667	9.065	0.0507313	0.53025	-0.231667	9.29083	9.40667
Reln	FALSE	FALSE	FALSE	FALSE	TRUE	FALSE	FALSE	FALSE	FALSE	FALSE	1	1	15.3264	AdultRiboM_M_Adult_5	19.2868	AdultRiboM_F_Adult_5	-0.621667	129S_limma_miccroarray	13.4622	10.6307	724.947	785.253	664.641	-0.220152	0.00552631	0.0508055	7.17275	4.87175	1308.56	1544.7	1072.43	-0.529396	2.60021e-08	1.37675e-06	-0.478333	10.0275	10.2667	9.78833	0.00651775	0.270073	-0.3	9.64167	9.79167	9.49167	0.227205	0.830278	-0.621667	10.3225	10.6333
Rgs16	FALSE	FALSE	FALSE	FALSE	FALSE	FALSE	FALSE	TRUE	FALSE	FALSE	1	1	31.3622	AdultRiboM_M_Adult_10	56.3074	AdultRiboM_F_Adult_3	-1.385	CAST_limma_miccroarray	15.4354	10.7007	148.901	173.918	123.885	-0.463732	0.277736	0.806574	3.42511	4.59308	173.858	146.759	200.957	0.450434	0.23451	0.846175	-0.146667	10.425	10.4983	10.3517	0.679095	0.933059	-1.21167	9.40083	10.0067	8.795	0.00976155	0.238249	-1.325	9.84083	10.5033
Rnd2	FALSE	FALSE	FALSE	FALSE	FALSE	FALSE	FALSE	FALSE	TRUE	FALSE	1	1	9.38989	G118_G118_M13	12.4544	G118_G118_M16	-0.643333	PWK_limma_miccroarray	4.16001	3.29122	12.9099	13.9072	11.9127	-0.198477	0.333604	0.908214	11.7088	8.48237	128.342	147.442	109.243	-0.447158	0.002587	0.0377322	-0.281667	7.04583	7.18667	6.905	0.0692993	0.547825	-0.0983333	7.2775	7.32667	7.22833	0.441879	0.930119	-0.411667	7.00417	7.21
Rnf144a	FALSE	FALSE	FALSE	FALSE	FALSE	FALSE	FALSE	FALSE	TRUE	FALSE	1	1	0.83742	AdultRiboM_M_Adult_8	1.92469	AdultRiboM_F_Adult_11	-0.773151	AdultRiboM_edgeR_RNASeq	1.13488	0.60262	23.6332	29.7431	17.5233	-0.773151	7.28237e-06	0.000194065	0.487489	0.437946	44.5234	46.4177	42.6291	-0.166815	0.574117	1	0.035	6.95083	6.93333	6.96833	0.7249	0.946363	-0.44	7.38333	7.60333	7.16333	0.00115733	0.0655854	0.0316667	6.9625	6.94667
Rnf152	FALSE	FALSE	FALSE	FALSE	TRUE	FALSE	FALSE	FALSE	FALSE	FALSE	1	1	4.59178	AdultRiboM_M_Adult_2	3.47092	G118_G118_M18	-0.683333	129S_limma_miccroarray	1.87656	1.88111	83.5147	84.0036	83.0258	0.00734714	0.990638	1	3.33482	3.6236	552.419	523.532	581.306	0.155241	0.192623	0.758241	-0.271667	9.40917	9.545	9.27333	0.0423286	0.493192	-0.56	8.26667	8.54667	7.98667	0.0955277	0.667681	-0.683333	8.36	8.70167
Saa3	FALSE	TRUE	FALSE	FALSE	FALSE	FALSE	FALSE	FALSE	FALSE	TRUE	1	1	73.192	G118_G118_M14	23.839	G118_G118_M18	1.44975	G118_edgeR_RNASeq	3.54334	3.13069	9.53297	9.68509	9.38084	-0.0338709	0.910032	1	16.313	43.7864	297.063	159.406	434.72	1.44975	6.80026e-05	0.00179439	0.121667	8.30083	8.24	8.36167	0.407909	0.83766	0.298333	8.62917	8.48	8.77833	0.212787	0.816665	0.183333	7.97167	7.88
Samhd1	FALSE	FALSE	FALSE	FALSE	FALSE	FALSE	FALSE	FALSE	FALSE	TRUE	1	1	5.11061	G118_G118_M15	8.89924	G118_G118_M17	-0.585	WSB_limma_miccroarray	3.82232	2.51363	65.8217	77.4458	54.1976	-0.506851	6.71643e-06	0.000179975	7.35988	4.92889	457.375	542.754	371.996	-0.549742	1.94614e-05	0.000591593	-0.0916667	7.22917	7.275	7.18333	0.414645	0.840029	-0.241667	7.38917	7.51	7.26833	0.00111927	0.063968	-0.106667	7.03167	7.085
Sbk1	FALSE	FALSE	FALSE	FALSE	FALSE	TRUE	FALSE	FALSE	FALSE	FALSE	1	1	6.94438	AdultRiboM_M_Adult_9	10.2881	AdultRiboM_F_Adult_3	-0.835	NOD_limma_miccroarray	5.06592	3.57797	91.2689	103.329	79.2093	-0.352719	0.0808438	0.366379	6.18438	3.97593	386.206	466.025	306.388	-0.606977	1.66712e-06	6.56993e-05	-0.116667	9.17333	9.23167	9.115	0.522246	0.880801	-0.28	9.36667	9.50667	9.22667	0.132089	0.735188	-0.768333	9.14417	9.52833
Scara5	TRUE	TRUE	FALSE	FALSE	FALSE	FALSE	TRUE	FALSE	FALSE	FALSE	1	1	4.69978	G118_G118_M14	0.257569	G118_G118_M17	5.13432	AdultRiboM_edgeR_RNASeq	0.040957	1.35188	22.5556	1.08196	44.0293	5.13432	6.76965e-30	1.35376e-27	0.172131	4.21157	230.347	17.6933	443.001	4.62259	8.34667e-122	5.94013e-119	0.146667	6.355	6.28167	6.42833	0.070125	0.55021	0.62	6.535	6.225	6.845	0.023349	0.371693	0.638333	6.58583	6.26667
Sccpdh	FALSE	FALSE	FALSE	FALSE	FALSE	FALSE	FALSE	FALSE	TRUE	FALSE	1	1	1.72038	G118_G118_M14	2.3479	G118_G118_M16	-0.638333	PWK_limma_miccroarray	1.38441	0.897054	11.2704	13.2872	9.25362	-0.489697	0.0255204	0.161442	2.1834	1.53855	66.4172	77.2469	55.5875	-0.496337	0.00963599	0.103628	-0.216667	6.72	6.82833	6.61167	0.0379516	0.476376	-0.19	7.27833	7.37333	7.18333	0.142888	0.751209	-0.528333	7.06583	7.33
Scd1	FALSE	FALSE	FALSE	FALSE	FALSE	FALSE	FALSE	FALSE	TRUE	FALSE	1	1	1019.04	AdultRiboM_M_Adult_5	1615.03	AdultRiboM_F_Adult_10	-0.95	PWK_limma_miccroarray	734.942	683.145	17578	17625.2	17530.9	0.0110273	0.95024	1	964.686	816.274	80122	85887	74357	-0.210053	0.147777	0.651323	0.466667	12.9667	12.7333	13.2	0.000839594	0.0910147	-0.05	13.6083	13.6333	13.5833	0.803471	0.990776	-0.1	12.6	12.65
Sdpr	FALSE	FALSE	FALSE	TRUE	FALSE	FALSE	FALSE	FALSE	FALSE	FALSE	1	1	6.68315	AdultRiboM_M_Adult_1	8.26817	AdultRiboM_F_Adult_3	-0.737957	G118_edgeR_RNASeq	6.58477	4.4503	87.7636	101.329	74.1979	-0.414052	1.48809e-05	0.000364077	7.58579	4.43284	340.619	426.479	254.76	-0.737957	9.09176e-11	6.47039e-09	-0.188333	9.37417	9.46833	9.28	0.077587	0.565576	-0.6	9.11333	9.41333	8.81333	1.15782e-05	0.00242713	-0.44	9.22	9.44
Sema4a	FALSE	FALSE	FALSE	TRUE	FALSE	FALSE	FALSE	FALSE	FALSE	FALSE	1	1	23.4367	G118_G118_M14	30.8097	G118_G118_M17	-0.6	C57_limma_miccroarray	7.019	5.32583	112.384	124.305	100.464	-0.287725	0.00354085	0.0356694	29.9619	22.3038	1674.25	1901.84	1446.67	-0.396549	9.28407e-06	0.000307314	-0.35	11.7917	11.9667	11.6167	0.0140847	0.37045	-0.6	11.5833	11.8833	11.2833	1.72451e-05	0.00333058	-0.533333	11.65	11.9167
Serpina9	FALSE	FALSE	FALSE	FALSE	FALSE	FALSE	FALSE	FALSE	TRUE	FALSE	1	1	7.26719	G118_G118_M14	4.48515	G118_G118_M16	0.914934	G118_edgeR_RNASeq	0.625363	0.993008	7.25625	5.42917	9.08332	0.745649	0.0438625	0.23902	3.50567	6.52752	158.655	109.43	207.881	0.914934	7.55222e-06	0.000256659	0.0583333	6.21583	6.18667	6.245	0.538877	0.886312	0.385	6.55917	6.36667	6.75167	0.0352574	0.449702	0.358333	6.78083	6.60167
Sigirr	FALSE	FALSE	FALSE	FALSE	FALSE	FALSE	FALSE	FALSE	TRUE	FALSE	1	1	8.94705	G118_G118_M14	11.94	G118_G118_M16	-0.606667	PWK_limma_miccroarray	7.32204	4.44466	59.7305	71.6826	47.7783	-0.561522	1.71062e-06	5.32714e-05	11.3008	8.23142	360.982	413.99	307.975	-0.431857	9.48411e-05	0.00240805	-0.23	8.50667	8.62167	8.39167	0.0260177	0.434784	-0.416667	8.20833	8.41667	8	0.000531945	0.0385533	-0.476667	8.295	8.53333
Slc13a2	FALSE	FALSE	FALSE	FALSE	FALSE	TRUE	FALSE	FALSE	FALSE	FALSE	1	1	2.03516	G118_G118_M15	2.45895	G118_G118_M16	0.688333	NOD_limma_miccroarray	0.281249	0.300374	3.28208	3.03254	3.53163	0.141144	0.726215	1	1.65395	1.68553	68.1509	66.7986	69.5032	0.0550599	0.880773	1	0.0516667	7.75083	7.725	7.77667	0.719281	0.94427	0.12	7.645	7.585	7.705	0.507984	0.950132	-0.303333	7.69833	7.85
Slc17a2	FALSE	FALSE	FALSE	FALSE	FALSE	TRUE	FALSE	FALSE	FALSE	FALSE	1	1	68.1122	G118_G118_M14	110.416	AdultRiboM_F_Adult_10	-0.638333	NOD_limma_miccroarray	65.0631	51.5572	902.527	970.025	835.03	-0.197561	0.0237747	0.153168	61.2529	66.4019	3533.69	3352.5	3714.89	0.145673	0.109681	0.549136	-0.0333333	11.4833	11.5	11.4667	0.717834	0.94427	-0.266667	11.65	11.7833	11.5167	0.0210105	0.353205	-0.233333	11.4333	11.55
Slc1a2	FALSE	FALSE	FALSE	FALSE	FALSE	FALSE	FALSE	TRUE	FALSE	FALSE	1	1	17.2126	AdultRiboM_M_Adult_2	17.2751	AdultRiboM_F_Adult_1	-0.806667	CAST_limma_miccroarray	12.8583	10.26	725.324	781.836	668.811	-0.20816	0.0279359	0.172177	7.7077	6.00908	1538.64	1712.34	1364.95	-0.329146	0.00499618	0.0627361	-0.286667	10.2733	10.4167	10.13	0.00107652	0.105164	-0.483333	10.625	10.8667	10.3833	0.000170762	0.0175488	-0.35	10.3583	10.5333
Slc1a4	FALSE	FALSE	FALSE	FALSE	FALSE	FALSE	FALSE	FALSE	FALSE	TRUE	1	1	2.00768	G118_G118_M15	2.83839	G118_G118_M16	-1.06	WSB_limma_miccroarray	0.998635	0.653749	16.753	19.7003	13.8058	-0.472143	0.00717708	0.0620671	2.66033	1.85075	164.522	192.295	136.749	-0.489016	0.000295979	0.00655242	-0.573333	7.55833	7.845	7.27167	0.000815458	0.0895538	-0.105	7.3125	7.365	7.26	0.517991	0.951935	-0.453333	7.19833	7.425
Slc25a32	FALSE	FALSE	FALSE	FALSE	FALSE	FALSE	FALSE	FALSE	TRUE	FALSE	1	1	8.66964	AdultRiboM_M_Adult_10	8.14242	AdultRiboM_F_Adult_4	-0.608333	PWK_limma_miccroarray	5.71095	5.79468	88.66	84.0162	93.3038	0.171358	0.229274	0.722833	4.3134	3.9803	226.915	233.728	220.102	-0.0826166	0.558748	1	0.123333	7.31	7.24833	7.37167	0.172906	0.691707	-0.273333	7.13167	7.26833	6.995	0.0164675	0.310545	-0.403333	7.29667	7.49833
Slc39a4	FALSE	FALSE	FALSE	FALSE	FALSE	FALSE	FALSE	TRUE	FALSE	FALSE	1	1	23.9632	G118_G118_M13	19.4658	G118_G118_M16	0.616667	CAST_limma_miccroarray	11.2057	9.31692	119.849	124.062	115.636	-0.08866	0.591421	1	17.0577	23.4721	841.103	699.064	983.142	0.486048	5.23359e-06	0.000182738	0.2	10.75	10.65	10.85	0.130528	0.640632	0.0833333	10.9417	10.9	10.9833	0.263323	0.855918	0.45	10.9417	10.7167
Slc3a1	FALSE	FALSE	FALSE	FALSE	FALSE	FALSE	FALSE	FALSE	FALSE	TRUE	1	1	39.8821	G118_G118_M15	47.8619	AdultRiboM_F_Adult_6	0.763333	WSB_limma_miccroarray	20.2917	17.8788	231.841	231.151	232.531	0.0201414	0.896833	1	33.6277	35.4314	1481.43	1426.79	1536.07	0.107109	0.377904	1	-0.0283333	10.2458	10.26	10.2317	0.797338	0.962499	0.141667	9.4025	9.33167	9.47333	0.471599	0.939632	-0.126667	9.73833	9.80167
Slc46a3	FALSE	FALSE	FALSE	FALSE	FALSE	FALSE	FALSE	FALSE	TRUE	FALSE	1	1	32.8209	G118_G118_M14	31.0027	G118_G118_M16	1.21667	PWK_limma_miccroarray	8.31068	10.3853	117.782	100.859	134.705	0.433425	0.000167951	0.00293847	27.5523	32.4665	1353.47	1228.14	1478.81	0.264161	0.00901101	0.0985266	-0.166667	11.6667	11.75	11.5833	0.0968138	0.594845	0.45	11.0417	10.8167	11.2667	2.07152e-05	0.00384604	0.133333	10.75	10.6833
Slc5a6	FALSE	FALSE	FALSE	FALSE	FALSE	FALSE	FALSE	TRUE	FALSE	FALSE	1	1	2.70768	G118_G118_M14	2.59369	AdultRiboM_F_Adult_2	-0.66	CAST_limma_miccroarray	1.42036	1.11249	25.0837	27.313	22.8544	-0.245991	0.196989	0.657865	2.43727	2.47815	177.814	174.465	181.163	0.0616542	0.676663	1	0.0416667	8.3125	8.29167	8.33333	0.614296	0.911834	0.213333	8.13333	8.02667	8.24	0.129396	0.730258	-0.128333	8.07083	8.135
Slco2b1	FALSE	FALSE	FALSE	FALSE	FALSE	FALSE	FALSE	FALSE	FALSE	TRUE	1	1	30.782	AdultRiboM_M_Adult_10	37.3092	AdultRiboM_F_Adult_3	-0.7	WSB_limma_miccroarray	25.606	22.7748	627.627	641.985	613.27	-0.0434856	0.565404	1	33.9478	29.8102	2957.39	3116.72	2798.06	-0.158653	0.0727847	0.426687	0.05	11.075	11.05	11.1	0.579385	0.900578	0.05	11.1083	11.0833	11.1333	0.729815	0.983499	-3.84593e-15	11.15	11.15
Sort1	FALSE	FALSE	FALSE	TRUE	FALSE	FALSE	FALSE	FALSE	FALSE	FALSE	1	1	5.27393	AdultRiboM_M_Adult_4	4.43804	AdultRiboM_F_Adult_10	0.863545	G118_edgeR_RNASeq	2.35794	3.55225	107.867	83.5905	132.144	0.68268	0.00010603	0.0019904	2.58379	4.6357	466.698	329.455	603.942	0.863545	8.22813e-11	5.89042e-09	0.32	8.625	8.465	8.785	0.012225	0.351936	0.6	8.39667	8.09667	8.69667	7.02854e-05	0.00968009	0.465	8.5875	8.355
Spp2	FALSE	FALSE	FALSE	FALSE	FALSE	FALSE	FALSE	FALSE	FALSE	TRUE	1	1	74.0571	G118_G118_M13	129.038	AdultRiboM_F_Adult_3	-1.52333	WSB_limma_miccroarray	87.2119	51.5957	309.309	376.206	242.411	-0.614639	3.14243e-11	2.00627e-09	99.6592	65.2469	1332.25	1595.71	1068.79	-0.584408	2.7824e-08	1.46679e-06	0.118333	9.1625	9.10333	9.22167	0.755288	0.953391	0.265	9.06583	8.93333	9.19833	0.495407	0.946907	0.0166667	9.33333	9.325
Spry4	FALSE	FALSE	TRUE	FALSE	FALSE	FALSE	FALSE	FALSE	FALSE	FALSE	1	1	2.93112	G118_G118_M13	4.37463	G118_G118_M17	-0.696667	AJ_limma_miccroarray	1.28634	1.48222	33.127	30.2636	35.9905	0.297328	0.066792	0.321641	3.35578	2.74567	260.164	283.155	237.173	-0.264343	0.117814	0.574032	-0.696667	7.34833	7.69667	7	2.20565e-05	0.00739822	-0.478333	7.28917	7.52833	7.05	0.00530416	0.169446	0.0216667	7.19083	7.18
St3gal5	FALSE	FALSE	FALSE	FALSE	FALSE	TRUE	FALSE	FALSE	FALSE	FALSE	1	1	35.9094	AdultRiboM_M_Adult_10	45.3454	AdultRiboM_F_Adult_4	-0.69	NOD_limma_miccroarray	23.7707	17.6212	266.284	293.187	239.381	-0.270315	0.239576	0.742445	32.9365	25.5908	1334.23	1486.43	1182.04	-0.333306	0.00241647	0.0357623	0.188333	9.28583	9.19167	9.38	0.407024	0.837075	-0.418333	9.12583	9.335	8.91667	0.00168672	0.0836021	-0.691667	9.4775	9.82333
Sucnr1	FALSE	FALSE	FALSE	FALSE	FALSE	TRUE	FALSE	FALSE	FALSE	FALSE	1	1	31.7242	AdultRiboM_M_Adult_4	20.3067	AdultRiboM_F_Adult_10	1.33	NOD_limma_miccroarray	13.1222	18.0864	124.159	103.476	144.842	0.50707	0.0210213	0.141018	12.8247	12.2082	365.648	370.648	360.649	-0.0499428	0.761393	1	0.53	8.82	8.555	9.085	0.000653399	0.0789837	0.0933333	10.33	10.2833	10.3767	0.630181	0.969786	-0.0666667	9.00833	9.04167
Tagln2	FALSE	FALSE	FALSE	FALSE	TRUE	FALSE	FALSE	FALSE	FALSE	FALSE	1	1	8.39251	G118_G118_M14	12.1643	G118_G118_M18	-0.765	129S_limma_miccroarray	3.79473	2.54065	22.2304	25.5607	18.9001	-0.474663	0.0137119	0.102182	10.4408	7.66598	232.391	265.634	199.148	-0.404618	0.00387682	0.0516846	-0.383333	7.66	7.85167	7.46833	0.0048021	0.234556	-0.255	8.0575	8.185	7.93	0.0143725	0.289734	-0.765	7.65417	8.03667
Tctex1d2	FALSE	FALSE	FALSE	FALSE	FALSE	FALSE	FALSE	FALSE	TRUE	FALSE	1	1	4.67588	G118_G118_M14	4.13957	G118_G118_M18	0.646667	PWK_limma_miccroarray	0.962644	0.669439	2.64532	2.99632	2.29431	-0.279107	0.409012	1	3.62395	3.45076	41.4673	42.1082	40.8264	-0.01263	0.962122	1	-0.00833333	7.3775	7.38167	7.37333	0.930639	0.988761	0.138333	6.80583	6.73667	6.875	0.259313	0.855918	-0.146667	6.98833	7.06167
Tgfbr2	FALSE	FALSE	FALSE	FALSE	FALSE	FALSE	FALSE	FALSE	FALSE	TRUE	1	1	5.32865	AdultRiboM_M_Adult_5	4.90482	G118_G118_M16	-0.855	WSB_limma_miccroarray	2.98492	3.7071	83.3916	71.95	94.8331	0.421728	2.06774e-05	0.000484671	4.68845	4.79442	422.376	413.279	431.472	0.0655515	0.593568	1	-0.366667	8.51333	8.69667	8.33	0.000467748	0.0672892	0.323333	8.90667	8.745	9.06833	0.00029202	0.025098	-0.361667	8.4825	8.66333
Thrsp	FALSE	FALSE	FALSE	FALSE	FALSE	FALSE	FALSE	FALSE	FALSE	TRUE	1	1	354.354	AdultRiboM_M_Adult_9	390.185	AdultRiboM_F_Adult_3	-0.983333	WSB_limma_miccroarray	157.274	161.44	836.128	806.827	865.428	0.12305	0.674222	1	201.95	239.235	4264.53	3855.82	4673.25	0.274853	0.0651373	0.400948	0.366667	11.2667	11.0833	11.45	0.0314361	0.454957	0.6	11.55	11.25	11.85	0.0153599	0.300624	-0.878333	10.4942	10.9333
Tiam1	FALSE	FALSE	FALSE	FALSE	FALSE	FALSE	FALSE	FALSE	TRUE	FALSE	1	1	0.304343	AdultRiboM_M_Adult_4	0.34296	AdultRiboM_F_Adult_10	1.365	PWK_limma_miccroarray	0.195479	0.167364	7.38202	7.72162	7.04243	-0.147073	0.653059	1	0.260654	0.219517	34.8328	37.4077	32.2579	-0.185898	0.480356	1	-0.225	7.2975	7.41	7.185	0.0116234	0.344466	-0.136667	7.20667	7.275	7.13833	0.14843	0.759901	-0.238333	7.15083	7.27
Tk1	FALSE	FALSE	FALSE	FALSE	TRUE	FALSE	FALSE	FALSE	FALSE	FALSE	1	1	13.6744	G118_G118_M14	21.1296	G118_G118_M17	-0.733333	129S_limma_miccroarray	9.41351	6.48615	55.0529	64.0267	46.0791	-0.441698	0.00761621	0.065051	18.838	13.3565	409.208	474.443	343.974	-0.469447	2.47201e-05	0.000736641	-0.125	9.1825	9.245	9.12	0.295062	0.780454	-0.235	9.18583	9.30333	9.06833	0.128394	0.729561	-0.733333	9.14167	9.50833
Tmem176a	FALSE	FALSE	FALSE	FALSE	FALSE	FALSE	FALSE	FALSE	TRUE	FALSE	1	1	147.065	G118_G118_M14	129.518	G118_G118_M17	-0.976667	PWK_limma_miccroarray	30.9115	28.3356	172.711	175.021	170.4	-0.0147603	0.854826	1	122.848	137.449	2710.81	2529.65	2891.97	0.191259	0.0482053	0.329126	0.236667	9.27333	9.155	9.39167	0.00634513	0.266202	0.203333	9.18	9.07833	9.28167	0.168302	0.779573	0.328333	9.40917	9.245
Tmprss4	FALSE	FALSE	FALSE	FALSE	FALSE	FALSE	FALSE	FALSE	FALSE	TRUE	1	1	0.493669	G118_G118_M14	0.657722	G118_G118_M17	-0.59	WSB_limma_miccroarray	0.146195	0.0448563	1.13683	1.74689	0.526766	-1.38122	0.0123059	0.0942758	0.46606	0.323568	16.5753	19.4142	13.7365	-0.521919	0.18294	0.737274	-0.0866667	6.33833	6.38167	6.295	0.304901	0.785079	-0.0533333	6.195	6.22167	6.16833	0.336062	0.894021	-0.005	6.2525	6.255
Tnfrsf11b	FALSE	FALSE	FALSE	FALSE	TRUE	FALSE	FALSE	FALSE	FALSE	FALSE	1	1	2.01526	G118_G118_M13	3.22959	AdultRiboM_F_Adult_6	-0.64931	AdultRiboM_edgeR_RNASeq	1.44716	0.845759	16.66	20.5329	12.7871	-0.64931	0.00107405	0.0137798	2.36241	1.7951	108.834	122.534	95.1332	-0.384604	0.0223847	0.192481	-0.358333	6.5875	6.76667	6.40833	0.0148318	0.371632	0.0383333	6.33917	6.32	6.35833	0.764004	0.986887	-0.621667	6.7775	7.08833
Tnfrsf12a	FALSE	FALSE	FALSE	FALSE	FALSE	FALSE	FALSE	FALSE	FALSE	TRUE	1	1	5.4824	G118_G118_M14	5.37471	AdultRiboM_F_Adult_5	0.672191	G118_edgeR_RNASeq	2.38186	2.79357	13.1342	11.4595	14.8089	0.375531	0.0500567	0.263137	3.03255	4.76121	70.0779	53.8257	86.3301	0.672191	0.000322362	0.00702089	-0.0216667	8.21417	8.225	8.20333	0.815272	0.966626	0.0733333	8.225	8.18833	8.26167	0.615643	0.967342	0.266667	8.06833	7.935
Tomm7	FALSE	FALSE	FALSE	FALSE	FALSE	FALSE	FALSE	FALSE	FALSE	TRUE	1	1	28.2678	AdultRiboM_M_Adult_1	36.793	AdultRiboM_F_Adult_3	-0.93	WSB_limma_miccroarray	24.0338	20.4518	127.226	132.428	122.024	-0.102133	0.309425	0.863172	23.7547	22.5322	477.617	484.831	470.403	-0.051835	0.646025	1	-0.0166667	10.7917	10.8	10.7833	0.816627	0.966652	0.0166667	10.6417	10.6333	10.65	0.819321	0.991567	0.0666667	10.7667	10.7333
Tpmt	TRUE	FALSE	FALSE	TRUE	FALSE	FALSE	FALSE	FALSE	FALSE	FALSE	1	1	29.1645	G118_G118_M15	20.7712	G118_G118_M18	1.07081	AdultRiboM_edgeR_RNASeq	6.98675	13.6652	147.574	96.7987	198.349	1.07081	1.41958e-25	2.36893e-23	17.9513	27.4718	1151.16	897.605	1404.71	0.645586	2.25785e-07	1.05064e-05	0.401667	7.71583	7.515	7.91667	0.172571	0.691136	0.935	7.8225	7.355	8.29	0.000198472	0.0194451	0.496667	7.64833	7.4
Tpst2	FALSE	FALSE	FALSE	FALSE	FALSE	FALSE	FALSE	FALSE	FALSE	TRUE	1	1	21.1299	G118_G118_M15	18.1382	G118_G118_M17	0.68	WSB_limma_miccroarray	7.60412	8.08984	74.7944	68.0412	81.5477	0.270829	0.0445075	0.241685	16.5513	20.0557	618.597	552.409	684.784	0.302904	0.00927846	0.100768	0.316667	9.90333	9.745	10.0617	0.0325158	0.45904	-0.03	9.64167	9.65667	9.62667	0.707404	0.979546	0.126667	9.76	9.69667
Treh	TRUE	TRUE	FALSE	TRUE	FALSE	FALSE	FALSE	FALSE	FALSE	FALSE	1	1	1.02335	G118_G118_M13	0.292294	G118_G118_M16	3.65842	AdultRiboM_edgeR_RNASeq	0.0258854	0.420834	2.56354	0.242405	4.88468	3.65842	4.42256e-13	3.40805e-11	0.173394	0.882742	20.3092	6.54816	34.0702	2.29071	3.84092e-11	2.84216e-09	-0.0266667	6.43833	6.45167	6.425	0.763679	0.955772	0.725	6.68583	6.32333	7.04833	4.07507e-05	0.00636942	0.431667	6.65417	6.43833
Trp53inp2	FALSE	FALSE	FALSE	FALSE	FALSE	FALSE	FALSE	FALSE	FALSE	TRUE	1	1	77.0525	G118_G118_M15	61.7665	G118_G118_M18	0.601667	WSB_limma_miccroarray	7.07951	9.03657	176.654	147.822	205.486	0.499347	0.0237729	0.153168	57.8128	73.7168	4822.15	4187.08	5457.23	0.380182	4.65617e-05	0.00128908	0.323333	9.87167	9.71	10.0333	0.0126057	0.35538	0.25	9.64333	9.51833	9.76833	0.0218636	0.360261	0.1	10.4333	10.3833
Tsku	TRUE	TRUE	FALSE	TRUE	FALSE	FALSE	FALSE	FALSE	FALSE	FALSE	1	1	21.7676	AdultRiboM_M_Adult_9	13.4209	AdultRiboM_F_Adult_2	1.5257	G118_edgeR_RNASeq	5.45738	12.7545	140.172	73.9339	206.41	1.48906	2.78866e-08	1.24267e-06	4.86723	13.7003	486.725	251.04	722.411	1.5257	7.92368e-20	1.01444e-17	0.14	6.695	6.625	6.765	0.305771	0.785093	0.793333	7.16667	6.77	7.56333	1.79883e-05	0.00343464	0.576667	6.85333	6.565
Tuba8	FALSE	FALSE	FALSE	FALSE	FALSE	FALSE	FALSE	FALSE	TRUE	FALSE	1	1	0.834355	AdultRiboM_M_Adult_8	1.10493	AdultRiboM_F_Adult_2	-0.738333	PWK_limma_miccroarray	0.507964	0.290343	3.03964	3.73521	2.34407	-0.666629	0.156878	0.571254	0.536519	0.253396	10.484	14.1584	6.80953	-1.0634	0.0302958	0.237457	-0.06	6.38167	6.41167	6.35167	0.421503	0.844665	-0.09	6.655	6.7	6.61	0.24915	0.846466	0.06	6.28667	6.25667
Ube2e2	FALSE	FALSE	FALSE	FALSE	FALSE	FALSE	FALSE	FALSE	FALSE	TRUE	1	1	9.89979	G118_G118_M15	11.9733	G118_G118_M17	-0.603333	WSB_limma_miccroarray	7.03832	4.4532	40.9539	49.0064	32.9014	-0.520152	1.14377e-06	3.71195e-05	10.5332	9.09944	250.737	266.237	235.238	-0.182553	0.184007	0.740098	0.0366667	9.13	9.11167	9.14833	0.785584	0.960312	-0.105	9.0425	9.095	8.99	0.487968	0.945232	-0.146667	8.98333	9.05667
Ubxn8	FALSE	FALSE	FALSE	FALSE	FALSE	FALSE	FALSE	FALSE	TRUE	FALSE	1	1	8.53808	G118_G118_M15	8.92796	AdultRiboM_F_Adult_1	-0.653333	PWK_limma_miccroarray	6.31073	5.51501	85.5625	88.2595	82.8654	-0.0733166	0.413246	1	8.15889	8.401	434.112	422.924	445.301	0.0698163	0.494615	1	-0.123333	7.615	7.67667	7.55333	0.110283	0.613789	0.0116667	7.90583	7.9	7.91167	0.881336	0.993935	-0.00333333	7.785	7.78667
Ugcg	FALSE	FALSE	FALSE	FALSE	FALSE	TRUE	FALSE	FALSE	FALSE	FALSE	1	1	7.65996	G118_G118_M14	13.0436	G118_G118_M17	-0.703333	NOD_limma_miccroarray	5.62232	3.72368	90.084	106.189	73.9789	-0.497706	0.000611344	0.00870671	10.5675	7.16312	611.794	722.672	500.916	-0.532603	4.74444e-05	0.00130902	0.116667	8.89167	8.83333	8.95	0.316679	0.792346	-0.398333	9.3375	9.53667	9.13833	0.000480211	0.0365387	0.00666667	8.95167	8.94833
Ugt2b36	FALSE	FALSE	FALSE	FALSE	FALSE	FALSE	FALSE	FALSE	TRUE	FALSE	1	1	438.885	G118_G118_M15	331.486	G118_G118_M17	0.666667	PWK_limma_miccroarray	219.653	244.436	2293.66	2079.24	2508.08	0.289681	6.74922e-06	0.000180536	314.122	427.124	13041.3	10913.5	15169.2	0.472455	4.32131e-08	2.21063e-06	0.1	13.4333	13.3833	13.4833	0.288716	0.778362	0.0166667	13.375	13.3667	13.3833	0.855743	0.993935	0.2	13.55	13.45
Unc45b	FALSE	FALSE	FALSE	FALSE	FALSE	FALSE	FALSE	FALSE	FALSE	TRUE	1	1	0.63402	G118_G118_M15	0.803758	G118_G118_M16	0.835	WSB_limma_miccroarray	0.23007	0.113493	3.12118	4.02595	2.2164	-0.851965	0.0466781	0.250066	0.733686	0.602178	44.1101	47.9766	40.2436	-0.25531	0.229078	0.835167	0.0483333	6.82583	6.80167	6.85	0.559848	0.89349	-0.236667	7.33667	7.455	7.21833	0.0222998	0.36329	-0.0616667	6.8675	6.89833
Whamm	FALSE	FALSE	FALSE	FALSE	FALSE	FALSE	FALSE	FALSE	TRUE	FALSE	1	1	19.8482	G118_G118_M13	15.9193	G118_G118_M16	0.743333	PWK_limma_miccroarray	6.77259	7.73925	117.48	105.709	129.252	0.310638	0.00106108	0.0136351	15.5964	19.5746	1005.66	881.087	1130.24	0.355855	9.01074e-05	0.00231013	-0.00833333	9.2225	9.22667	9.21833	0.908257	0.984308	0.0966667	9.22667	9.17833	9.275	0.345953	0.900269	-0.0316667	9.18583	9.20167
Xbp1	FALSE	FALSE	FALSE	FALSE	TRUE	FALSE	FALSE	FALSE	FALSE	FALSE	1	1	132.236	G118_G118_M14	137.073	G118_G118_M17	0.65	129S_limma_miccroarray	59.5934	63.7039	718.332	660.532	776.132	0.250871	0.0433211	0.23686	109.171	123.709	4868.89	4510.39	5227.39	0.209575	0.164826	0.693858	-0.166667	12.6333	12.7167	12.55	0.133936	0.642648	0.366667	12.85	12.6667	13.0333	0.00900937	0.231094	0.65	12.3083	11.9833
Zbtb20	FALSE	FALSE	FALSE	FALSE	FALSE	FALSE	TRUE	FALSE	FALSE	FALSE	1	1	16.5641	AdultRiboM_M_Adult_2	9.46822	AdultRiboM_F_Adult_10	0.731937	AdultRiboM_edgeR_RNASeq	7.21671	10.9881	162.157	123	201.314	0.731937	9.43706e-11	5.69448e-09	1.05207	1.49283	78.9984	64.4624	93.5344	0.526053	0.0022405	0.033652	-0.116667	9.45667	9.515	9.39833	0.58802	0.902988	0.271667	9.8825	9.74667	10.0183	0.110911	0.697185	0.34	9.945	9.775
Zeb2	FALSE	FALSE	FALSE	FALSE	FALSE	FALSE	FALSE	FALSE	FALSE	TRUE	1	1	2.46811	AdultRiboM_M_Adult_5	3.22635	AdultRiboM_F_Adult_10	-0.686667	WSB_limma_miccroarray	2.36026	1.64252	96.408	110.939	81.8775	-0.409777	2.09529e-05	0.000488438	2.15396	1.56546	323.045	370.78	275.31	-0.42222	0.000568358	0.0112541	-0.155	6.92583	7.00333	6.84833	0.0817349	0.572857	-0.105	7.21917	7.27167	7.16667	0.576999	0.962536	-0.075	6.9925	7.03
Zfp28	FALSE	FALSE	FALSE	FALSE	FALSE	FALSE	FALSE	FALSE	TRUE	FALSE	1	1	0.457939	AdultRiboM_M_Adult_4	0.587025	AdultRiboM_F_Adult_8	-0.725	PWK_limma_miccroarray	0.386322	0.217993	6.59542	8.53368	4.65715	-0.704644	0.00531752	0.0493044	0.351937	0.261082	23.618	26.8696	20.3664	-0.345075	0.23482	0.84692	-0.225	6.7375	6.85	6.625	0.00285176	0.184578	-0.375	6.9525	7.14	6.765	0.00149125	0.0766928	-0.251667	6.6275	6.75333
Zfp292	FALSE	FALSE	FALSE	FALSE	FALSE	TRUE	FALSE	FALSE	FALSE	FALSE	1	1	4.23939	AdultRiboM_M_Adult_2	5.56678	AdultRiboM_F_Adult_5	-0.893762	G118_edgeR_RNASeq	4.19841	2.56435	173.183	210.964	135.401	-0.621037	2.38336e-07	9.05339e-06	3.59062	1.88799	506.679	659.16	354.197	-0.893762	1.29708e-16	1.48747e-14	-0.286667	8.20833	8.35167	8.065	0.0314995	0.455324	-0.421667	8.22917	8.44	8.01833	0.0389053	0.47114	-0.255	8.3475	8.475
Zfp707	FALSE	FALSE	FALSE	FALSE	FALSE	FALSE	FALSE	FALSE	TRUE	FALSE	1	1	21.1086	G118_G118_M13	21.1835	G118_G118_M17	-0.61	PWK_limma_miccroarray	8.25896	7.14419	72.1497	74.688	69.6113	-0.0808703	0.472959	1	19.6025	19.3053	657.507	655.006	660.007	0.00322433	0.962918	1	-0.0916667	9.48083	9.52667	9.435	0.306222	0.785413	-0.116667	9.47667	9.535	9.41833	0.170759	0.782718	-0.236667	9.26833	9.38667
1600014K23Rik	TRUE	FALSE	FALSE	FALSE	FALSE	FALSE	FALSE	FALSE	FALSE	FALSE	0	0	0.24224	G118_G118_M14	2.68069	AdultRiboM_F_Adult_9	-3.89342	AdultRiboM_edgeR_RNASeq	0.350471	0	0.235164	1.73397	0	-3.89342	0.000783319	0.0106066	0.0730914	0.0807466	1.1934	1.13479	1.25202	0.0649185	1	1	0.06	7.05	7.02	7.08	0.373873	0.820802	0.025	7.01917	7.00667	7.03167	0.706979	0.979546	-0.0533333	7.32	7.34667
1700040L02Rik	FALSE	TRUE	FALSE	FALSE	FALSE	FALSE	FALSE	FALSE	FALSE	FALSE	0	0	1.27801	AdultRiboM_M_Adult_4	1.8869	G118_G118_M17	-1.67215	G118_edgeR_RNASeq	0.789733	0.550041	4.33756	4.95784	3.71728	-0.428355	0.190073	0.643783	1.47543	0.472176	22.2945	33.582	11.0069	-1.67215	2.08133e-06	7.99394e-05	0.105	6.39917	6.34667	6.45167	0.0699683	0.549896	-0.0316667	6.36417	6.38	6.34833	0.678535	0.97628	0.00666667	6.41	6.40667
2010003K11Rik	FALSE	TRUE	FALSE	FALSE	FALSE	FALSE	FALSE	FALSE	FALSE	FALSE	0	0	12.3975	G118_G118_M13	5.7349	AdultRiboM_F_Adult_3	1.67626	G118_edgeR_RNASeq	3.02609	4.36912	22.8221	17.3179	28.3264	0.699585	0.000639702	0.00902033	3.37926	10.5368	152.024	72.5947	231.453	1.67626	5.01754e-21	6.82075e-19	-0.065	7.07583	7.10833	7.04333	0.733007	0.948918	0.0833333	7.03	6.98833	7.07167	0.467338	0.937845	0.0683333	7.16083	7.12667
2010106E10Rik	TRUE	FALSE	FALSE	FALSE	FALSE	FALSE	FALSE	FALSE	FALSE	FALSE	0	0	0.359892	AdultRiboM_M_Adult_3	0	AdultRiboM_F_Adult_1	2.79796	AdultRiboM_edgeR_RNASeq	0	0.0959071	0.349367	0	0.698734	2.79796	0.00432653	0.0418923	0	0.0131754	0.156502	0	0.313004	1.88447	1	1	-0.00833333	6.23417	6.23833	6.23	0.897377	0.981895	0.0183333	6.21917	6.21	6.22833	0.782042	0.989627	0.0933333	6.19833	6.15167
2310014L17Rik	TRUE	FALSE	FALSE	FALSE	FALSE	FALSE	FALSE	FALSE	FALSE	FALSE	0	0	0.769573	G118_G118_M14	1.18155	G118_G118_M17	-1.64911	AdultRiboM_edgeR_RNASeq	0.124192	0.02974	1.32309	2.09688	0.549291	-1.64911	0.00321503	0.0330757	0.898317	0.676171	47.3228	53.4859	41.1597	-0.400223	0.100638	0.52103	-0.00166667	6.2975	6.29833	6.29667	0.982497	0.995361	-0.0566667	6.28833	6.31667	6.26	0.453525	0.932005	-0.133333	6.37167	6.43833
2610305D13Rik	TRUE	FALSE	FALSE	FALSE	FALSE	FALSE	FALSE	FALSE	FALSE	FALSE	0	0	1.22338	AdultRiboM_M_Adult_2	0.640438	G118_G118_M17	4.44086	AdultRiboM_edgeR_RNASeq	0.0206235	0.611184	4.45402	0.239971	8.66808	4.44086	2.36817e-23	3.4313e-21	0.309917	0.194461	11.9598	14.5446	9.37501	-0.619913	0.337556	1	-0.0333333	6.27833	6.295	6.26167	0.650594	0.924208	0.00833333	6.3225	6.31833	6.32667	0.903717	0.994952	0.045	6.31917	6.29667
A2m	FALSE	TRUE	FALSE	FALSE	FALSE	FALSE	FALSE	FALSE	FALSE	FALSE	0	0	1.32866	G118_G118_M14	0.100371	G118_G118_M18	3.4489	G118_edgeR_RNASeq	0.0120079	0.0271235	0.503602	0.330807	0.676397	1.18497	0.271125	0.794899	0.0741936	0.796615	37.9892	6.38618	69.5922	3.4489	1.04781e-11	8.12626e-10	-0.115	6.15083	6.20833	6.09333	0.103284	0.605629	0.0133333	6.235	6.22833	6.24167	0.870455	0.993935	-0.03	6.13667	6.15167
A530016L24Rik	FALSE	TRUE	FALSE	FALSE	FALSE	FALSE	FALSE	FALSE	FALSE	FALSE	0	0	0.187955	G118_G118_M15	0.355715	G118_G118_M18	-1.22387	G118_edgeR_RNASeq	0.0389097	0.0165466	0.378276	0.500913	0.255639	-0.966423	0.536654	1	0.293906	0.111914	9.90969	14.2658	5.55361	-1.22387	0.00263037	0.0382724	0.243333	7.13	7.00833	7.25167	0.00922268	0.317771	0.141667	7.00583	6.935	7.07667	0.35715	0.904501	0.0383333	7.09083	7.07167
Abcb1a	TRUE	TRUE	FALSE	FALSE	FALSE	FALSE	FALSE	FALSE	FALSE	FALSE	0	0	0.858248	AdultRiboM_M_Adult_5	3.29835	AdultRiboM_F_Adult_2	-1.94101	AdultRiboM_edgeR_RNASeq	1.87026	0.436416	29.3708	47.4312	11.3104	-1.94101	3.43687e-27	6.16014e-25	1.22594	0.552707	81.8829	112.164	51.6016	-1.11214	1.77481e-06	6.94904e-05	0.0183333	6.2475	6.23833	6.25667	0.773025	0.95773	-0.131667	6.26083	6.32667	6.195	0.115861	0.704197	0.09	6.34333	6.29833
Abcb1b	FALSE	TRUE	FALSE	FALSE	FALSE	FALSE	FALSE	FALSE	FALSE	FALSE	0	0	0.555125	AdultRiboM_M_Adult_1	0.647614	AdultRiboM_F_Adult_11	1.44884	G118_edgeR_RNASeq	0.341629	0.323399	7.76325	7.67265	7.85385	0.0919039	0.809909	1	0.12796	0.329805	18.5833	10.2543	26.9123	1.44884	0.000447578	0.00928839	-0.075	6.2275	6.265	6.19	0.197872	0.716915	0.12	6.15667	6.09667	6.21667	0.0903535	0.654522	0.0316667	6.23583	6.22
Abcc12	FALSE	TRUE	FALSE	FALSE	FALSE	FALSE	FALSE	FALSE	FALSE	FALSE	0	0	0.157877	G118_G118_M14	0.211736	AdultRiboM_F_Adult_10	2.06882	G118_edgeR_RNASeq	0.0492971	0.0269442	0.831586	1.02982	0.63335	-0.774628	0.282648	0.815692	0.0318207	0.114208	6.15124	2.64909	9.65339	2.06882	0.0022516	0.0337977	0.0633333	6.205	6.17333	6.23667	0.376797	0.822171	-0.075	6.15083	6.18833	6.11333	0.402398	0.921168	0.015	6.15417	6.14667
Abcg2	TRUE	TRUE	FALSE	FALSE	FALSE	FALSE	FALSE	FALSE	FALSE	FALSE	0	0	47.2418	AdultRiboM_M_Adult_1	18.287	AdultRiboM_F_Adult_3	1.42206	AdultRiboM_edgeR_RNASeq	14.4069	34.7777	330.455	181.5	479.409	1.42206	1.36807e-49	4.72904e-47	13.4444	31.0491	1035.7	616.345	1455.05	1.23496	7.30904e-38	1.73389e-35	0.226667	6.48833	6.375	6.60167	0.00772149	0.292349	0.03	6.56167	6.54667	6.57667	0.657277	0.971831	-0.015	6.58583	6.59333
Acot2	TRUE	TRUE	FALSE	FALSE	FALSE	FALSE	FALSE	FALSE	FALSE	FALSE	0	0	2.42321	AdultRiboM_M_Adult_2	5.11962	AdultRiboM_F_Adult_11	-1.38471	G118_edgeR_RNASeq	2.86239	1.16398	22.5377	31.5384	13.537	-1.22	2.31692e-10	1.34121e-08	2.98499	1.1237	83.6242	120.785	46.4633	-1.38471	5.19933e-16	5.66703e-14	-0.035	6.8125	6.83	6.795	0.659486	0.926812	-0.253333	6.75333	6.88	6.62667	0.0173697	0.320067	-0.231667	6.80583	6.92167
Acsl6	TRUE	FALSE	FALSE	FALSE	FALSE	FALSE	FALSE	FALSE	FALSE	FALSE	0	0	0.203843	AdultRiboM_M_Adult_2	0.0796511	AdultRiboM_F_Adult_7	2.15276	AdultRiboM_edgeR_RNASeq	0.0185946	0.0989218	1.01173	0.34392	1.67954	2.15276	0.00157213	0.0188601	0.0145253	0.073913	2.56534	0.825186	4.30549	2.50534	0.0126382	0.127314	0.085	6.49583	6.45333	6.53833	0.184416	0.703565	0.04	6.435	6.415	6.455	0.547036	0.958245	-0.0383333	6.53083	6.55
Acss3	TRUE	TRUE	FALSE	FALSE	FALSE	FALSE	FALSE	FALSE	FALSE	FALSE	0	0	9.07307	AdultRiboM_M_Adult_4	28.3547	AdultRiboM_F_Adult_2	-1.78375	G118_edgeR_RNASeq	17.4257	4.75293	173.49	269.723	77.2578	-1.77954	7.97624e-28	1.49613e-25	10.3281	2.9295	380.597	589.832	171.362	-1.78375	7.88682e-37	1.8175e-34	-0.115	6.2475	6.305	6.19	0.200956	0.719184	0.01	6.27	6.265	6.275	0.872151	0.993935	-0.0816667	6.29083	6.33167
Adamts6	TRUE	FALSE	FALSE	FALSE	FALSE	FALSE	FALSE	FALSE	FALSE	FALSE	0	0	1.10456	AdultRiboM_M_Adult_2	1.65184	AdultRiboM_F_Adult_8	-1.05655	AdultRiboM_edgeR_RNASeq	0.910251	0.440906	16.9836	23.2204	10.7467	-1.05655	0.000222538	0.00373682	0.317889	0.207821	23.4862	28.168	18.8044	-0.553749	0.0910361	0.488751	0.055	6.52917	6.50167	6.55667	0.331477	0.7988	-0.0233333	6.48833	6.5	6.47667	0.671967	0.974941	-0.0133333	6.50833	6.515
Adcy1	FALSE	TRUE	FALSE	FALSE	FALSE	FALSE	FALSE	FALSE	FALSE	FALSE	0	0	0.31989	G118_G118_M13	2.31926	G118_G118_M17	-2.43122	G118_edgeR_RNASeq	0.0729554	0.022104	2.90426	4.25575	1.55277	-1.46543	0.00876433	0.0721819	1.28841	0.234543	171.99	289.734	54.2446	-2.43122	2.81393e-10	1.88611e-08	0.0283333	6.31583	6.30167	6.33	0.631103	0.918479	0.045	6.26917	6.24667	6.29167	0.373102	0.911804	0.0833333	6.28667	6.245
Adipoq	TRUE	FALSE	FALSE	FALSE	FALSE	FALSE	FALSE	FALSE	FALSE	FALSE	0	0	0.107782	AdultRiboM_M_Adult_9	4.7239	AdultRiboM_F_Adult_1	-3.7514	AdultRiboM_edgeR_RNASeq	0.408625	0.00898179	0.085172	2.31121	0.0580966	-3.7514	0.00061586	0.00875557	0.0792813	0.0381363	1.34371	1.80517	0.882247	-0.660963	0.73569	1	-0.0283333	6.90417	6.91833	6.89	0.695046	0.937661	-0.0183333	6.95417	6.96333	6.945	0.890696	0.994777	0.116667	6.80167	6.74333
Adora1	FALSE	TRUE	FALSE	FALSE	FALSE	FALSE	FALSE	FALSE	FALSE	FALSE	0	0	6.2681	G118_G118_M14	2.90404	G118_G118_M17	1.14491	G118_edgeR_RNASeq	0.747765	1.34693	31.3018	22.1713	40.4323	0.89795	7.1334e-06	0.000190305	2.61012	5.66134	449.299	279.428	619.169	1.14491	8.97906e-22	1.24152e-19	0.148333	8.70917	8.635	8.78333	0.223656	0.734235	0.165	8.27083	8.18833	8.35333	0.117377	0.706313	-0.145	8.21917	8.29167
Adrb2	FALSE	TRUE	FALSE	FALSE	FALSE	FALSE	FALSE	FALSE	FALSE	FALSE	0	0	0.605333	G118_G118_M14	1.04663	AdultRiboM_F_Adult_3	-1.06495	G118_edgeR_RNASeq	0.484847	0.259648	4.34476	5.34869	3.34082	-0.794932	0.0186055	0.12896	0.797711	0.367252	24.4306	33.2789	15.5822	-1.06495	0.00160639	0.0259998	-0.08	6.77167	6.81167	6.73167	0.303869	0.784539	-0.153333	6.685	6.76167	6.60833	0.0633232	0.575751	-0.113333	6.65167	6.70833
Afp	TRUE	FALSE	FALSE	FALSE	FALSE	FALSE	FALSE	FALSE	FALSE	FALSE	0	0	0.653995	AdultRiboM_M_Adult_12	0.414962	AdultRiboM_F_Adult_11	1.40138	AdultRiboM_edgeR_RNASeq	0.139025	0.348303	2.74112	1.49316	3.98908	1.40138	0.000989291	0.0128513	0.181182	0.335266	10.0463	6.95141	13.1412	0.800091	0.0440283	0.309516	0.0383333	6.35417	6.335	6.37333	0.610893	0.910384	0.126667	6.41333	6.35	6.47667	0.0345796	0.445912	0.00666667	6.42833	6.425
Agpat9	TRUE	FALSE	FALSE	FALSE	FALSE	FALSE	FALSE	FALSE	FALSE	FALSE	0	0	6.24653	G118_G118_M15	9.29427	G118_G118_M17	-1.66777	AdultRiboM_edgeR_RNASeq	3.10547	0.913316	29.4894	44.6399	14.3388	-1.66777	3.49536e-20	4.42813e-18	7.81427	5.19159	347.233	413.477	280.989	-0.552478	0.000369001	0.00785979	-0.0483333	7.59083	7.615	7.56667	0.638497	0.920792	-0.456667	6.88833	7.11667	6.66	0.000162421	0.0169508	-0.375	7.5675	7.755
Aig1	TRUE	FALSE	FALSE	FALSE	FALSE	FALSE	FALSE	FALSE	FALSE	FALSE	0	0	8.65936	G118_G118_M13	9.66687	G118_G118_M17	-1.02797	AdultRiboM_edgeR_RNASeq	6.06855	2.69075	23.5374	31.9489	15.1259	-1.02797	1.78492e-15	1.68053e-13	9.43124	7.11054	161.986	182.948	141.025	-0.395284	0.0188418	0.169485	0.00333333	6.31	6.30833	6.31167	0.951905	0.99207	-0.00666667	6.31333	6.31667	6.31	0.910802	0.994952	0.03	6.315	6.3
Akr1c18	FALSE	TRUE	FALSE	FALSE	FALSE	FALSE	FALSE	FALSE	FALSE	FALSE	0	0	0.137171	AdultRiboM_M_Adult_1	0.825084	G118_G118_M16	-2.50029	G118_edgeR_RNASeq	0.134047	0.0226807	0.43478	0.749372	0.120188	-1.84335	0.0236907	0.152783	0.445866	0.0690252	5.57559	9.64293	1.50826	-2.50029	0.00077272	0.0143827	0.04	6.435	6.415	6.455	0.533031	0.884166	-0.025	6.4325	6.445	6.42	0.727719	0.983303	-0.02	6.42	6.43
Alox8	TRUE	FALSE	FALSE	FALSE	FALSE	FALSE	FALSE	FALSE	FALSE	FALSE	0	0	0.231563	AdultRiboM_M_Adult_12	0.0687988	AdultRiboM_F_Adult_9	2.04208	AdultRiboM_edgeR_RNASeq	0.0162303	0.0867952	0.965726	0.308085	1.62337	2.04208	0.001861	0.021639	0	0.00518081	0.156502	0	0.313004	1.88435	1	1	0.125	6.97917	6.91667	7.04167	0.095547	0.591619	0.0883333	7.11417	7.07	7.15833	0.49757	0.947641	0.0466667	7.06167	7.03833
Alpl	FALSE	TRUE	FALSE	FALSE	FALSE	FALSE	FALSE	FALSE	FALSE	FALSE	0	0	4.60524	G118_G118_M15	2.17636	AdultRiboM_F_Adult_11	1.00004	G118_edgeR_RNASeq	1.39892	1.93395	26.8245	21.7819	31.867	0.597787	0.000347601	0.00541242	2.00324	3.92045	165.119	109.982	220.257	1.00004	8.47613e-11	6.05005e-09	-0.00166667	7.84583	7.84667	7.845	0.979831	0.995361	0.0966667	7.67	7.62167	7.71833	0.214891	0.819198	0.228333	7.68083	7.56667
Angpt1	TRUE	FALSE	FALSE	FALSE	FALSE	FALSE	FALSE	FALSE	FALSE	FALSE	0	0	0.484229	AdultRiboM_M_Adult_1	0.730421	AdultRiboM_F_Adult_9	-1.04556	AdultRiboM_edgeR_RNASeq	0.446309	0.19324	7.02205	9.84745	4.19665	-1.04556	9.6721e-05	0.00184425	0.32813	0.17501	20.1576	26.0538	14.2614	-0.942651	0.00431872	0.0559122	-0.27	6.55167	6.68667	6.41667	0.00055538	0.073236	-0.0283333	6.51917	6.53333	6.505	0.576086	0.962456	-0.06	6.52833	6.55833
Ank2	TRUE	FALSE	FALSE	FALSE	FALSE	FALSE	FALSE	FALSE	FALSE	FALSE	0	0	0.272537	AdultRiboM_M_Adult_4	0.732924	AdultRiboM_F_Adult_8	-1.3052	AdultRiboM_edgeR_RNASeq	0.424082	0.154755	11.5483	16.7912	6.30545	-1.3052	4.01139e-08	1.74261e-06	0.424371	0.218187	44.9674	58.9927	30.9421	-0.88687	9.31978e-05	0.0023713	-0.0383333	6.36083	6.38	6.34167	0.477315	0.865073	0.0383333	6.35083	6.33167	6.37	0.518468	0.952032	0.0583333	6.40417	6.375
Ankle1	FALSE	TRUE	FALSE	FALSE	FALSE	FALSE	FALSE	FALSE	FALSE	FALSE	0	0	0.108767	AdultRiboM_M_Adult_10	0.278044	AdultRiboM_F_Adult_2	-2.63225	G118_edgeR_RNASeq	0.0761526	0.0268445	0.573309	0.851564	0.295053	-0.993284	0.184639	0.633807	0.171958	0.0246312	3.87505	6.75197	0.998122	-2.63225	0.000719656	0.0135408	0.045	6.32917	6.30667	6.35167	0.406274	0.836673	-0.141667	6.3225	6.39333	6.25167	0.0732507	0.613914	-0.075	6.32917	6.36667
Ankrd55	FALSE	TRUE	FALSE	FALSE	FALSE	FALSE	FALSE	FALSE	FALSE	FALSE	0	0	2.14745	G118_G118_M14	7.18364	G118_G118_M17	-1.7748	G118_edgeR_RNASeq	0.0700636	0.0258566	0.846037	1.25862	0.433456	-1.03664	0.047817	0.254459	5.81682	1.65628	246.873	382.602	111.143	-1.7748	3.61623e-21	4.94361e-19	-0.0483333	6.2875	6.31167	6.26333	0.619621	0.913337	-0.0416667	6.20583	6.22667	6.185	0.520447	0.953014	0.0566667	6.205	6.17667
Anln	TRUE	FALSE	FALSE	FALSE	FALSE	FALSE	FALSE	FALSE	FALSE	FALSE	0	0	0.274183	G118_G118_M15	0.656719	AdultRiboM_F_Adult_2	-1.03927	AdultRiboM_edgeR_RNASeq	0.26331	0.11301	5.24202	7.14309	3.34095	-1.03927	0.000462479	0.00688612	0.278078	0.241294	26.2031	27.7818	24.6244	-0.178155	0.568874	1	-0.08	6.71833	6.75833	6.67833	0.20511	0.722359	-0.253333	6.715	6.84167	6.58833	0.00418737	0.146733	-0.238333	6.63417	6.75333
Apcs	TRUE	FALSE	FALSE	FALSE	FALSE	FALSE	FALSE	FALSE	FALSE	FALSE	0	0	614.477	G118_G118_M14	758.178	G118_G118_M18	-1.33185	AdultRiboM_edgeR_RNASeq	71.4168	25.2905	239.649	344.276	135.022	-1.33185	7.00497e-23	1.00892e-20	607.693	580.584	10875.8	11008.9	10742.8	-0.0378713	0.779471	1	-0.0283333	7.67083	7.685	7.65667	0.94029	0.989448	0.0183333	6.59917	6.59	6.60833	0.883705	0.993935	-0.39	7.595	7.79
Aph1b	TRUE	FALSE	FALSE	FALSE	FALSE	FALSE	FALSE	FALSE	FALSE	FALSE	0	0	1.59598	G118_G118_M14	1.9967	AdultRiboM_F_Adult_6	-1.1615	AdultRiboM_edgeR_RNASeq	0.971863	0.398025	16.1041	22.3554	9.85279	-1.1615	3.07807e-07	1.14058e-05	1.78457	1.45295	137.151	149.809	124.492	-0.261042	0.0800633	0.45014	0.0733333	6.9	6.86333	6.93667	0.441589	0.8529	-0.115	6.81917	6.87667	6.76167	0.224696	0.82911	-0.171667	6.70417	6.79
Aph1c	TRUE	FALSE	FALSE	FALSE	FALSE	FALSE	FALSE	FALSE	FALSE	FALSE	0	0	0.578853	G118_G118_M14	0.776442	G118_G118_M17	-1.29859	AdultRiboM_edgeR_RNASeq	0.187666	0.0676274	3.32614	4.8974	1.75487	-1.29859	0.000227476	0.0038118	0.72788	0.488389	58.5018	69.4466	47.557	-0.52715	0.00640943	0.0760987	0.06	6.09333	6.06333	6.12333	0.333826	0.800598	-0.108333	6.1125	6.16667	6.05833	0.0631257	0.574421	-0.0516667	6.17083	6.19667
Aqp4	TRUE	FALSE	FALSE	FALSE	FALSE	FALSE	FALSE	FALSE	FALSE	FALSE	0	0	1.64049	AdultRiboM_M_Adult_12	0.579899	G118_G118_M16	2.82135	AdultRiboM_edgeR_RNASeq	0.1561	1.04708	16.2156	4.13383	28.2973	2.82135	2.84972e-27	5.14588e-25	0.425017	0.808643	58.5306	39.7996	77.2616	0.928767	0.00025076	0.00568663	-0.118333	6.6975	6.75667	6.63833	0.0985586	0.596768	0.08	6.575	6.535	6.615	0.226727	0.829911	0.138333	6.63583	6.56667
Ar	TRUE	TRUE	FALSE	FALSE	FALSE	FALSE	FALSE	FALSE	FALSE	FALSE	0	0	1.88047	AdultRiboM_M_Adult_2	2.63367	AdultRiboM_F_Adult_1	-2.23291	G118_edgeR_RNASeq	1.91805	0.800334	20.9102	29.2876	12.5327	-1.20175	8.77294e-11	5.33364e-09	0.52812	0.102726	17.4828	29.1558	5.80985	-2.23291	1.05959e-08	5.89401e-07	-0.211667	7.1975	7.30333	7.09167	0.0555963	0.523067	-0.196667	7.34667	7.445	7.24833	0.158661	0.770814	-0.45	7.52667	7.75167
Arl13b	FALSE	TRUE	FALSE	FALSE	FALSE	FALSE	FALSE	FALSE	FALSE	FALSE	0	0	2.78363	AdultRiboM_M_Adult_4	6.21979	G118_G118_M17	-1.04121	G118_edgeR_RNASeq	2.13242	1.69941	34.9762	37.8287	32.1237	-0.214217	0.15099	0.556628	3.94852	1.87793	189.871	255.507	124.234	-1.04121	0.000125592	0.00309781	-0.07	6.69	6.725	6.655	0.237968	0.745912	0.0166667	6.71167	6.70333	6.72	0.807365	0.990776	-0.0783333	6.63917	6.67833
Asns	TRUE	TRUE	FALSE	FALSE	FALSE	FALSE	FALSE	FALSE	FALSE	FALSE	0	0	6.04528	AdultRiboM_M_Adult_8	0.806344	AdultRiboM_F_Adult_6	3.38754	AdultRiboM_edgeR_RNASeq	0.206771	2.1242	11.693	1.97829	21.4077	3.38754	1.05299e-14	9.54281e-13	0.193511	1.88153	37.5315	6.86932	68.1937	3.25118	1.44051e-28	2.50763e-26	0.00166667	6.29917	6.29833	6.3	0.984623	0.995419	0.311667	6.43417	6.27833	6.59	0.0228116	0.366437	0.393333	6.55667	6.36
Atf3	FALSE	TRUE	FALSE	FALSE	FALSE	FALSE	FALSE	FALSE	FALSE	FALSE	0	0	0.997246	AdultRiboM_M_Adult_12	2.41467	G118_G118_M17	-1.14367	G118_edgeR_RNASeq	0.673018	0.390659	5.5173	6.92699	4.10761	-0.647947	0.0548083	0.280167	1.44961	0.643095	38.2295	52.5787	23.8802	-1.14367	0.00203849	0.0314174	0.0416667	6.0775	6.05667	6.09833	0.631546	0.918708	0.00166667	6.1425	6.14167	6.14333	0.982598	0.997615	-0.0183333	6.13083	6.14
Atp2b2	TRUE	TRUE	FALSE	FALSE	FALSE	FALSE	FALSE	FALSE	FALSE	FALSE	0	0	0.430564	G118_G118_M15	0.901622	AdultRiboM_F_Adult_12	-2.75223	AdultRiboM_edgeR_RNASeq	0.573762	0.0767852	12.587	22.1541	3.01982	-2.75223	6.89235e-17	7.31466e-15	0.805684	0.349889	77.3567	107.115	47.5987	-1.15698	1.51999e-08	8.20965e-07	-0.156667	6.09333	6.17167	6.015	0.0417995	0.491179	-0.128333	6.08917	6.15333	6.025	0.0542961	0.54643	0.0366667	6.09833	6.08
Atp6v0a4	FALSE	TRUE	FALSE	FALSE	FALSE	FALSE	FALSE	FALSE	FALSE	FALSE	0	0	0.191955	G118_G118_M15	0.32938	AdultRiboM_F_Adult_11	1.99771	G118_edgeR_RNASeq	0.0794547	0.0595467	1.11294	1.1836	1.04228	-0.38708	0.732834	1	0.0351476	0.12586	4.95085	2.12633	7.77537	1.99771	0.00305797	0.0430697	0.09	6.73333	6.68833	6.77833	0.192944	0.712514	0.0416667	6.61917	6.59833	6.64	0.667723	0.973442	-0.045	6.7225	6.745
Atp6v0d2	TRUE	TRUE	FALSE	FALSE	FALSE	FALSE	FALSE	FALSE	FALSE	FALSE	0	0	0.81295	G118_G118_M14	9.43204	G118_G118_M17	-3.63962	AdultRiboM_edgeR_RNASeq	3.59623	0.256931	24.2022	45.2378	3.16656	-3.63962	4.66473e-46	1.46588e-43	7.77049	0.661016	194.371	357.674	31.0673	-3.52905	4.55825e-68	1.80813e-65	0.0783333	6.4275	6.38833	6.46667	0.168565	0.685461	-0.0416667	6.43917	6.46	6.41833	0.488129	0.945232	-0.00666667	6.40167	6.405
Atp8b4	FALSE	TRUE	FALSE	FALSE	FALSE	FALSE	FALSE	FALSE	FALSE	FALSE	0	0	0.578386	G118_G118_M15	0.364456	AdultRiboM_F_Adult_4	1.13008	G118_edgeR_RNASeq	0.171908	0.27622	6.70059	4.91484	8.48633	0.79918	0.00242187	0.0266298	0.242517	0.508246	38.7599	24.6915	52.8284	1.13008	3.8854e-06	0.000140321	0.01	6.3	6.295	6.305	0.872808	0.977265	-0.005	6.28917	6.29167	6.28667	0.924576	0.995504	-1.56441e-15	6.34333	6.34333
B3galnt1	FALSE	TRUE	FALSE	FALSE	FALSE	FALSE	FALSE	FALSE	FALSE	FALSE	0	0	0.668643	AdultRiboM_M_Adult_12	1.0962	G118_G118_M17	-1.19966	G118_edgeR_RNASeq	0.306788	0.368194	3.9915	3.49531	4.48769	0.42205	0.20373	0.671614	0.862733	0.359005	25.6287	35.959	15.2984	-1.19966	4.45574e-05	0.0012445	0.025	6.57417	6.56167	6.58667	0.736981	0.949511	-0.0883333	6.3975	6.44167	6.35333	0.215067	0.819199	-0.0616667	6.5825	6.61333
B4galnt3	FALSE	TRUE	FALSE	FALSE	FALSE	FALSE	FALSE	FALSE	FALSE	FALSE	0	0	1.15107	G118_G118_M14	0.59973	AdultRiboM_F_Adult_6	1.57923	G118_edgeR_RNASeq	0.321403	0.55709	6.92501	5.09727	8.75275	0.883358	0.00524228	0.0488251	0.279614	0.819893	30.3781	15.2529	45.5032	1.57923	3.63952e-07	1.62183e-05	0.0283333	6.44417	6.43	6.45833	0.722811	0.94532	-0.0316667	6.41417	6.43	6.39833	0.695067	0.978168	-0.095	6.43917	6.48667
Batf2	FALSE	TRUE	FALSE	FALSE	FALSE	FALSE	FALSE	FALSE	FALSE	FALSE	0	0	0.375309	AdultRiboM_M_Adult_7	0.688793	G118_G118_M17	-1.50171	G118_edgeR_RNASeq	0.181722	0.108598	1.13108	1.24425	1.01791	-0.563815	0.604288	1	0.570549	0.190644	9.64305	14.3853	4.90077	-1.50171	0.000771446	0.01437	-0.0366667	6.18833	6.20667	6.17	0.726854	0.946978	-0.113333	6.28167	6.33833	6.225	0.15705	0.769674	0.0683333	6.1775	6.14333
BC021614	FALSE	TRUE	FALSE	FALSE	FALSE	FALSE	FALSE	FALSE	FALSE	FALSE	0	0	44.7071	G118_G118_M15	213.681	G118_G118_M17	-2.60288	G118_edgeR_RNASeq	11.3008	6.45651	30.5464	37.7452	23.3476	-0.647232	5.2446e-05	0.00108557	154.787	24.8007	1118	1920.05	315.948	-2.60288	2.16762e-09	1.29827e-07	-0.141667	9.5375	9.60833	9.46667	0.2923	0.779799	-0.39	9.35667	9.55167	9.16167	0.000718	0.0473106	-0.226667	9.55167	9.665
Bche	FALSE	TRUE	FALSE	FALSE	FALSE	FALSE	FALSE	FALSE	FALSE	FALSE	0	0	20.564	AdultRiboM_M_Adult_4	37.3329	AdultRiboM_F_Adult_2	-1.26588	G118_edgeR_RNASeq	29.071	14.0357	685.882	909.913	461.85	-0.956025	5.4037e-33	1.17796e-30	31.3623	12.7705	2538.24	3584.8	1491.69	-1.26588	2.74162e-40	6.9103e-38	0.0366667	6.14167	6.12333	6.16	0.574482	0.899346	-0.00666667	6.135	6.13833	6.13167	0.915164	0.995117	-0.0533333	6.11667	6.14333
Bcl6	TRUE	TRUE	FALSE	FALSE	FALSE	FALSE	FALSE	FALSE	FALSE	FALSE	0	0	9.50199	AdultRiboM_M_Adult_8	6.04627	AdultRiboM_F_Adult_3	1.87127	AdultRiboM_edgeR_RNASeq	1.68931	5.22822	62.4884	26.9604	98.0164	1.87127	6.24151e-07	2.14525e-05	3.71819	7.86011	355.783	224.805	486.761	1.11874	1.03487e-05	0.000339305	0.0983333	8.6275	8.57833	8.67667	0.575152	0.899589	0.641667	8.56917	8.24833	8.89	0.121237	0.712803	0.556667	9.27	8.99167
Bdnf	TRUE	FALSE	FALSE	FALSE	FALSE	FALSE	FALSE	FALSE	FALSE	FALSE	0	0	0.447065	AdultRiboM_M_Adult_5	0.165308	AdultRiboM_F_Adult_6	1.75857	AdultRiboM_edgeR_RNASeq	0.0723484	0.234201	5.36263	2.42173	8.30353	1.75857	1.0637e-07	4.28974e-06	0.0944528	0.177468	17.0511	11.675	22.4272	1.02147	0.00422436	0.0550145	-0.0666667	6.12333	6.15667	6.09	0.329565	0.797978	0.0216667	6.2025	6.19167	6.21333	0.755758	0.986383	0.0783333	6.1725	6.13333
Bhlha15	FALSE	TRUE	FALSE	FALSE	FALSE	FALSE	FALSE	FALSE	FALSE	FALSE	0	0	0.683217	G118_G118_M15	0.210858	G118_G118_M18	2.3303	G118_edgeR_RNASeq	0.0152555	0.0827512	0.938872	0.236188	1.64155	2.23896	0.00641027	0.0568315	0.0976899	0.449197	17.884	6.2969	29.4711	2.3303	0.00011596	0.0028808	-0.05	6.79	6.815	6.765	0.368489	0.817264	0.0533333	6.84333	6.81667	6.87	0.436377	0.927977	0.0383333	6.8525	6.83333
Bhlhe41	TRUE	TRUE	FALSE	FALSE	FALSE	FALSE	FALSE	FALSE	FALSE	FALSE	0	0	0.920887	AdultRiboM_M_Adult_2	0.339405	AdultRiboM_F_Adult_1	1.84575	AdultRiboM_edgeR_RNASeq	0.0954722	0.358279	6.71905	2.88218	10.5559	1.84575	0.000274677	0.00444871	0.0972601	0.275278	21.3696	10.9744	31.7649	1.48677	2.24383e-06	8.55025e-05	-0.005	6.08583	6.08833	6.08333	0.919949	0.986719	0.0133333	6.10167	6.095	6.10833	0.851441	0.993906	-0.0216667	6.14417	6.155
Bik	FALSE	TRUE	FALSE	FALSE	FALSE	FALSE	FALSE	FALSE	FALSE	FALSE	0	0	6.09397	G118_G118_M13	3.63269	AdultRiboM_F_Adult_4	1.08361	G118_edgeR_RNASeq	2.29774	3.35834	13.8896	10.8477	16.9315	0.684846	0.00302019	0.031432	2.53699	5.28281	68.9685	44.0236	93.9135	1.08361	7.96583e-08	3.90972e-06	-0.206667	8.39667	8.5	8.29333	0.123646	0.632184	0.0733333	8.18833	8.15167	8.225	0.490472	0.945707	0.101667	7.2375	7.18667
Blnk	TRUE	FALSE	FALSE	FALSE	FALSE	FALSE	FALSE	FALSE	FALSE	FALSE	0	0	1.07393	G118_G118_M15	1.07598	G118_G118_M16	-1.31497	AdultRiboM_edgeR_RNASeq	0.538238	0.196381	4.01736	5.9325	2.10222	-1.31497	2.88561e-05	0.00064651	0.986169	0.915192	37.0722	38.0737	36.0707	-0.0535224	0.825774	1	-0.09	6.51167	6.55667	6.46667	0.222576	0.73413	-0.05	6.535	6.56	6.51	0.537497	0.956193	0.0416667	6.4575	6.43667
Bmp7	TRUE	FALSE	FALSE	FALSE	FALSE	FALSE	FALSE	FALSE	FALSE	FALSE	0	0	0.495634	AdultRiboM_M_Adult_12	0.363864	G118_G118_M16	1.57188	AdultRiboM_edgeR_RNASeq	0.0944271	0.263845	3.55909	1.80938	5.30881	1.57188	1.28767e-05	0.000320884	0.290655	0.311358	20.5839	19.6395	21.5282	0.0707987	0.813721	1	0.00333333	6.46333	6.46167	6.465	0.952994	0.992388	0.32	6.825	6.665	6.985	0.000412684	0.0327081	-0.0816667	6.38417	6.425
Bmyc	TRUE	FALSE	FALSE	FALSE	FALSE	FALSE	FALSE	FALSE	FALSE	FALSE	0	0	4.71806	G118_G118_M14	2.62816	G118_G118_M16	1.20071	AdultRiboM_edgeR_RNASeq	0.59295	1.28589	4.32689	2.53147	6.12231	1.20071	3.93143e-05	0.000847851	2.44673	4.37641	53.5366	37.8721	69.2011	0.856612	1.24462e-05	0.000397834	0.151667	6.33917	6.26333	6.415	0.0323151	0.459028	0.085	6.33583	6.29333	6.37833	0.254575	0.851073	-0.11	6.33	6.385
Brca1	TRUE	FALSE	FALSE	FALSE	FALSE	FALSE	FALSE	FALSE	FALSE	FALSE	0	0	0.349142	AdultRiboM_M_Adult_10	0.77939	AdultRiboM_F_Adult_3	-1.22989	AdultRiboM_edgeR_RNASeq	0.457641	0.173035	10.5154	14.8097	6.22112	-1.22989	8.12435e-08	3.34898e-06	0.360625	0.279899	39.5465	44.1057	34.9874	-0.301844	0.176052	0.721539	-0.0483333	6.98917	7.01333	6.965	0.527499	0.882174	0.0416667	6.9075	6.88667	6.92833	0.653157	0.97153	-0.0183333	7.00083	7.01
C1qtnf3	FALSE	TRUE	FALSE	FALSE	FALSE	FALSE	FALSE	FALSE	FALSE	FALSE	0	0	0.184216	G118_G118_M13	0.0743591	AdultRiboM_F_Adult_10	3.52696	G118_edgeR_RNASeq	0.00619659	0.0303858	0.265161	0.069473	0.46085	1.37422	0.127136	0.499114	0.00644893	0.110428	2.83335	0.302428	5.36427	3.52696	0.000897348	0.0162402	0.0466667	6.12667	6.10333	6.15	0.576873	0.899757	0.04	6.10667	6.08667	6.12667	0.531784	0.955548	0.0583333	6.18083	6.15167
C5ar1	FALSE	TRUE	FALSE	FALSE	FALSE	FALSE	FALSE	FALSE	FALSE	FALSE	0	0	0.653199	G118_G118_M14	2.14666	G118_G118_M17	-1.43614	G118_edgeR_RNASeq	0.111555	0.11161	1.51133	1.48874	1.53393	0.0869885	1	1	1.76125	0.632649	56.911	83.238	30.584	-1.43614	1.36857e-08	7.45837e-07	0.131667	6.24917	6.18333	6.315	0.102955	0.60502	-0.075	6.18917	6.22667	6.15167	0.458622	0.934633	0.138333	6.22083	6.15167
C6	TRUE	TRUE	FALSE	FALSE	FALSE	FALSE	FALSE	FALSE	FALSE	FALSE	0	0	94.6137	AdultRiboM_M_Adult_1	9.68845	AdultRiboM_F_Adult_6	3.46776	AdultRiboM_edgeR_RNASeq	6.05796	60.25	516.682	86.5142	946.85	3.46776	7.48945e-198	1.06601e-194	7.84611	67.3749	2005.91	410.135	3601.68	3.13023	5.16928e-147	4.46718e-144	-0.116667	6.075	6.13333	6.01667	0.0762736	0.562826	-0.0783333	6.06583	6.105	6.02667	0.433884	0.927679	0.05	6.08167	6.05667
C7	TRUE	FALSE	FALSE	FALSE	FALSE	FALSE	FALSE	FALSE	FALSE	FALSE	0	0	0.809577	AdultRiboM_M_Adult_2	0.385286	G118_G118_M17	1.44478	AdultRiboM_edgeR_RNASeq	0.0994198	0.278292	2.56149	1.3363	3.78668	1.44478	0.000739495	0.0101495	0.304587	0.601703	22.8885	15.1709	30.6061	0.983172	0.000750837	0.0140077	0.025	6.52083	6.50833	6.53333	0.655043	0.924885	-0.0283333	6.5725	6.58667	6.55833	0.712191	0.980707	0.0516667	6.60917	6.58333
Cables1	TRUE	TRUE	FALSE	FALSE	FALSE	FALSE	FALSE	FALSE	FALSE	FALSE	0	0	1.06519	G118_G118_M14	2.54233	G118_G118_M17	-1.84265	AdultRiboM_edgeR_RNASeq	1.42828	0.370265	15.1252	23.898	6.35245	-1.84265	1.11283e-18	1.33303e-16	2.20273	0.950325	97.5792	135.452	59.7064	-1.18477	6.80079e-12	5.43098e-10	-0.09	6.15167	6.19667	6.10667	0.287363	0.777997	-0.005	6.1225	6.125	6.12	0.94625	0.996835	0.0516667	6.14417	6.11833
Cadm4	TRUE	FALSE	FALSE	FALSE	FALSE	FALSE	FALSE	FALSE	FALSE	FALSE	0	0	3.35702	AdultRiboM_M_Adult_1	2.45729	G118_G118_M16	1.00678	AdultRiboM_edgeR_RNASeq	1.42624	2.61416	23.133	15.3103	30.9557	1.00678	3.55212e-13	2.75483e-11	2.18205	2.05764	84.9918	86.5802	83.4035	-0.0667246	0.732856	1	0.005	6.57083	6.56833	6.57333	0.932642	0.98897	-0.00666667	6.62	6.62333	6.61667	0.907216	0.994952	0.118333	6.6275	6.56833
Camk1d	FALSE	TRUE	FALSE	FALSE	FALSE	FALSE	FALSE	FALSE	FALSE	FALSE	0	0	11.3685	AdultRiboM_M_Adult_5	16.3578	AdultRiboM_F_Adult_4	-1.03993	G118_edgeR_RNASeq	12.9603	7.1406	379.37	482.841	275.899	-0.784142	1.32652e-12	9.81581e-11	15.1971	7.23738	1526.53	2053.38	999.685	-1.03993	3.62965e-23	5.29077e-21	-0.321667	7.61583	7.77667	7.455	0.00351939	0.204581	-0.483333	7.79167	8.03333	7.55	0.00281507	0.1154	-0.413333	7.28833	7.495
Capn3	FALSE	TRUE	FALSE	FALSE	FALSE	FALSE	FALSE	FALSE	FALSE	FALSE	0	0	0.635049	AdultRiboM_M_Adult_4	0.557058	AdultRiboM_F_Adult_3	-1.48639	G118_edgeR_RNASeq	0.374832	0.326589	6.16825	6.40139	5.93511	-0.0700093	0.768733	1	0.279774	0.104535	12.4317	17.9869	6.87642	-1.48639	0.00343045	0.0472973	-0.0366667	6.64	6.65833	6.62167	0.577761	0.900121	0.095	6.63083	6.58333	6.67833	0.260536	0.855918	0.221667	6.62417	6.51333
Caprin2	TRUE	FALSE	FALSE	FALSE	FALSE	FALSE	FALSE	FALSE	FALSE	FALSE	0	0	1.03199	G118_G118_M14	1.37009	G118_G118_M16	-1.09917	AdultRiboM_edgeR_RNASeq	0.645661	0.290298	8.88257	12.2358	5.52938	-1.09917	2.22986e-05	0.000514845	1.22682	0.823389	70.3168	83.4833	57.1502	-0.566214	0.0069554	0.0810693	0.0233333	6.32833	6.31667	6.34	0.708491	0.941245	-0.0433333	6.225	6.24667	6.20333	0.522918	0.953737	-0.095	6.29083	6.33833
Capsl	TRUE	TRUE	FALSE	FALSE	FALSE	FALSE	FALSE	FALSE	FALSE	FALSE	0	0	0.315749	AdultRiboM_M_Adult_8	0.938583	AdultRiboM_F_Adult_6	-2.81228	G118_edgeR_RNASeq	0.384642	0.0927331	1.15802	1.90715	0.408896	-1.52641	0.00228864	0.025567	0.331126	0.0317412	3.17169	5.77414	0.569242	-2.81228	0.00233765	0.0348731	-0.0466667	6.37	6.39333	6.34667	0.500742	0.87243	0.0383333	6.34083	6.32167	6.36	0.607268	0.966483	-0.00666667	6.27333	6.27667
Cc2d2a	TRUE	FALSE	FALSE	FALSE	FALSE	FALSE	FALSE	FALSE	FALSE	FALSE	0	0	1.61018	AdultRiboM_M_Adult_5	2.26371	AdultRiboM_F_Adult_11	-1.01192	AdultRiboM_edgeR_RNASeq	1.37028	0.643516	27.982	37.984	17.98	-1.01192	8.93153e-07	2.98091e-05	1.4288	0.949263	120.33	143.315	97.3441	-0.562014	8.51589e-05	0.00219212	-0.01	7.22333	7.22833	7.21833	0.891967	0.980794	0.111667	7.17917	7.12333	7.235	0.145174	0.754965	0.0933333	7.27833	7.23167
Ccdc30	TRUE	FALSE	FALSE	FALSE	FALSE	FALSE	FALSE	FALSE	FALSE	FALSE	0	0	0.882015	AdultRiboM_M_Adult_5	0.427648	AdultRiboM_F_Adult_4	1.12006	AdultRiboM_edgeR_RNASeq	0.24098	0.475686	9.07063	5.80469	12.3366	1.12006	1.1444e-06	3.71195e-05	0.310772	0.3196	27.6117	26.9589	28.2646	0.0659506	0.846495	1	-0.0466667	6.23833	6.26167	6.215	0.416791	0.841489	0.03	6.2	6.185	6.215	0.68232	0.977056	-0.08	6.175	6.215
Ccdc38	FALSE	TRUE	FALSE	FALSE	FALSE	FALSE	FALSE	FALSE	FALSE	FALSE	0	0	0.34288	AdultRiboM_M_Adult_2	0.296036	AdultRiboM_F_Adult_11	-1.59678	G118_edgeR_RNASeq	0.117987	0.139068	2.40783	2.1546	2.66105	0.284795	0.519741	1	0.177941	0.0565297	7.93437	11.9637	3.905	-1.59678	0.00107097	0.0187378	0.0783333	6.3575	6.31833	6.39667	0.513319	0.876897	0.0933333	6.33667	6.29	6.38333	0.278196	0.869008	-0.08	6.37833	6.41833
Ccdc69	TRUE	FALSE	FALSE	FALSE	FALSE	FALSE	FALSE	FALSE	FALSE	FALSE	0	0	0.666565	G118_G118_M15	0.568027	AdultRiboM_F_Adult_4	-1.66146	AdultRiboM_edgeR_RNASeq	0.254485	0.0659041	1.1747	1.88671	0.462694	-1.66146	0.00163561	0.0194688	0.478856	0.520314	13.2193	12.498	13.9406	0.169182	0.69041	1	-0.00166667	6.4575	6.45833	6.45667	0.979088	0.995361	0.0516667	6.47417	6.44833	6.5	0.562419	0.962451	-0.0416667	6.39583	6.41667
Ccl2	FALSE	TRUE	FALSE	FALSE	FALSE	FALSE	FALSE	FALSE	FALSE	FALSE	0	0	4.31157	AdultRiboM_M_Adult_11	6.78313	G118_G118_M17	-2.16932	G118_edgeR_RNASeq	0.557759	0.866935	3.36693	2.24017	4.4937	0.844096	0.0954982	0.41022	3.79142	0.81174	34.1714	56.0633	12.2795	-2.16932	0.000497264	0.0101453	-0.0233333	6.30833	6.32	6.29667	0.717375	0.94427	-0.0266667	6.32667	6.34	6.31333	0.684544	0.977056	-0.035	6.3175	6.335
Ccl5	FALSE	TRUE	FALSE	FALSE	FALSE	FALSE	FALSE	FALSE	FALSE	FALSE	0	0	1.10269	G118_G118_M15	3.55682	G118_G118_M17	-1.48705	G118_edgeR_RNASeq	0.495666	0.170501	0.921108	1.29689	0.545326	-1.4428	0.0575981	0.28939	2.50475	0.866754	16.5671	24.4381	8.69613	-1.48705	0.000180141	0.00426922	-0.07	6.37667	6.41167	6.34167	0.326045	0.796135	-0.12	6.48833	6.54833	6.42833	0.280016	0.870069	0.00666667	6.305	6.30167
Ccne1	FALSE	TRUE	FALSE	FALSE	FALSE	FALSE	FALSE	FALSE	FALSE	FALSE	0	0	1.03692	G118_G118_M13	0.442541	AdultRiboM_F_Adult_11	1.52604	G118_edgeR_RNASeq	0.136464	0.264452	2.07398	1.32478	2.82317	1.02545	0.0129039	0.0975871	0.279892	0.81395	20.0195	10.0693	29.9697	1.52604	2.92528e-06	0.000108231	0.0583333	6.47083	6.44167	6.5	0.451484	0.856585	0.0266667	6.39667	6.38333	6.41	0.65657	0.971831	-0.02	6.36167	6.37167
Ccrn4l	FALSE	TRUE	FALSE	FALSE	FALSE	FALSE	FALSE	FALSE	FALSE	FALSE	0	0	8.91303	AdultRiboM_M_Adult_9	23.9406	AdultRiboM_F_Adult_6	-1.20932	G118_edgeR_RNASeq	7.39136	3.69187	88.1057	112.138	64.0738	-0.787711	0.012191	0.0937651	8.70732	3.69555	352.822	492.324	213.319	-1.20932	2.6168e-07	1.19922e-05	1.30333	8.37167	7.72	9.02333	0.000564275	0.0737344	0.558333	8.04417	7.765	8.32333	0.00932198	0.23378	-0.115	7.03583	7.09333
Cd300e	FALSE	TRUE	FALSE	FALSE	FALSE	FALSE	FALSE	FALSE	FALSE	FALSE	0	0	1.20063	G118_G118_M14	2.77963	G118_G118_M17	-1.13428	G118_edgeR_RNASeq	0.579511	0.316688	4.34876	5.50668	3.19084	-0.80857	0.0335211	0.197778	2.02693	0.897235	52.6993	72.6014	32.7972	-1.13428	0.000253681	0.0057421	0.0216667	6.12583	6.115	6.13667	0.785717	0.960312	-0.0566667	6.13833	6.16667	6.11	0.594331	0.965522	0.0283333	6.09417	6.08
Cd300lb	TRUE	FALSE	FALSE	FALSE	FALSE	FALSE	FALSE	FALSE	FALSE	FALSE	0	0	0.759523	G118_G118_M14	0.976735	G118_G118_M18	-1.15202	AdultRiboM_edgeR_RNASeq	0.427778	0.177928	4.45926	6.15453	2.76398	-1.15202	0.000666312	0.00931951	0.831295	0.699045	40.957	44.0632	37.8508	-0.199779	0.370068	1	-0.035	6.1075	6.125	6.09	0.645491	0.92321	0.04	6.09833	6.07833	6.11833	0.617601	0.967351	0.095	6.1575	6.11
Cd3e	FALSE	TRUE	FALSE	FALSE	FALSE	FALSE	FALSE	FALSE	FALSE	FALSE	0	0	0.566801	G118_G118_M14	1.17679	G118_G118_M17	-1.56636	G118_edgeR_RNASeq	0.0846263	0.0314605	0.411879	0.575711	0.248048	-0.91155	0.347374	0.929515	0.923781	0.293506	16.1236	24.3891	7.85818	-1.56636	4.51021e-05	0.00125424	-0.121667	6.56417	6.625	6.50333	0.158149	0.672818	-0.226667	6.61667	6.73	6.50333	0.0104591	0.247347	-0.0283333	6.39583	6.41
Cd4	TRUE	FALSE	FALSE	FALSE	FALSE	FALSE	FALSE	FALSE	FALSE	FALSE	0	0	0.916823	G118_G118_M15	0.481763	G118_G118_M17	1.16035	AdultRiboM_edgeR_RNASeq	0.122822	0.253076	3.0262	1.94594	4.10646	1.16035	0.00293511	0.0307717	0.456341	0.637442	31.588	25.9904	37.1855	0.528663	0.0717114	0.422843	0.12	6.36833	6.30833	6.42833	0.119214	0.625843	0.12	6.335	6.275	6.395	0.0384055	0.469656	0.0366667	6.34167	6.32333
Cd72	FALSE	TRUE	FALSE	FALSE	FALSE	FALSE	FALSE	FALSE	FALSE	FALSE	0	0	1.41194	AdultRiboM_M_Adult_12	1.96071	G118_G118_M18	-1.07756	G118_edgeR_RNASeq	1.04033	0.847104	7.34922	7.8565	6.84194	-0.138091	0.465273	1	1.50006	0.682881	30.3902	41.484	19.2963	-1.07756	0.000356932	0.00763553	-0.151667	6.9925	7.06833	6.91667	0.178794	0.698324	-0.323333	7.455	7.61667	7.29333	0.0132591	0.278224	-0.236667	6.725	6.84333
Cd83	FALSE	TRUE	FALSE	FALSE	FALSE	FALSE	FALSE	FALSE	FALSE	FALSE	0	0	1.87721	AdultRiboM_M_Adult_1	1.86621	AdultRiboM_F_Adult_6	-1.49361	G118_edgeR_RNASeq	0.99726	0.647989	9.6118	11.0254	8.19818	-0.444307	0.176559	0.616834	1.15348	0.39666	30.6949	45.3716	16.0181	-1.49361	6.46837e-06	0.000221693	0.103333	6.24833	6.19667	6.3	0.158704	0.67311	0.0766667	6.31167	6.27333	6.35	0.199287	0.805158	0.0533333	6.23	6.20333
Cdkn3	TRUE	FALSE	FALSE	FALSE	FALSE	FALSE	FALSE	FALSE	FALSE	FALSE	0	0	0.262382	G118_G118_M13	0.647618	AdultRiboM_F_Adult_12	-2.44733	AdultRiboM_edgeR_RNASeq	0.235548	0.0124457	0.496103	0.949174	0.0430326	-2.44733	0.00122033	0.0152759	0.160198	0.109397	1.94039	2.28114	1.59964	-0.712077	0.561833	1	-0.165	6.89083	6.97333	6.80833	0.107556	0.610617	-0.196667	6.875	6.97333	6.77667	0.009277	0.233669	-0.05	6.72833	6.75333
Cdx4	FALSE	TRUE	FALSE	FALSE	FALSE	FALSE	FALSE	FALSE	FALSE	FALSE	0	0	0.255149	G118_G118_M14	2.13638	G118_G118_M16	-3.76889	G118_edgeR_RNASeq	0.0812401	0	0.347623	0.695246	0	-2.66888	0.00833659	0.0695348	1.72859	0.118005	27.1391	50.7761	3.50216	-3.76889	1.94355e-23	2.86757e-21	0.005	6.62583	6.62333	6.62833	0.938462	0.989448	0.08	6.63833	6.59833	6.67833	0.39355	0.91857	0.0816667	6.6775	6.63667
Cenpe	TRUE	FALSE	FALSE	FALSE	FALSE	FALSE	FALSE	FALSE	FALSE	FALSE	0	0	0.116407	AdultRiboM_M_Adult_12	0.278459	AdultRiboM_F_Adult_2	-1.1836	AdultRiboM_edgeR_RNASeq	0.135198	0.0510951	3.79604	5.31517	2.27691	-1.1836	0.00353507	0.0356557	0.108535	0.0822597	13.8626	15.6044	12.1209	-0.3878	0.32351	0.990337	-0.04	6.79	6.81	6.77	0.555331	0.892885	-0.205	6.7625	6.865	6.66	0.00467374	0.157557	-0.035	6.70417	6.72167
Chac1	FALSE	TRUE	FALSE	FALSE	FALSE	FALSE	FALSE	FALSE	FALSE	FALSE	0	0	3.64575	G118_G118_M15	2.31328	AdultRiboM_F_Adult_10	1.1321	G118_edgeR_RNASeq	1.01855	0.972451	8.20107	8.26367	8.13848	0.0191195	1	1	1.31188	2.83098	60.6203	37.8088	83.4317	1.1321	0.000447944	0.00928839	-0.09	7.31833	7.36333	7.27333	0.486038	0.868186	0.243333	7.40333	7.28167	7.525	0.0121184	0.265648	0.39	7.69	7.495
Chmp4c	TRUE	FALSE	FALSE	FALSE	FALSE	FALSE	FALSE	FALSE	FALSE	FALSE	0	0	0.566541	G118_G118_M13	1.12574	AdultRiboM_F_Adult_4	-1.52584	AdultRiboM_edgeR_RNASeq	0.689448	0.203338	4.108	6.23531	1.98068	-1.52584	1.36118e-06	4.3452e-05	0.712247	0.446196	19.2456	23.435	15.0562	-0.696134	0.0457613	0.317912	-0.0216667	6.64417	6.655	6.63333	0.767536	0.956503	-0.0433333	6.505	6.52667	6.48333	0.644942	0.969983	0.00166667	6.57917	6.57833
Chrm1	FALSE	TRUE	FALSE	FALSE	FALSE	FALSE	FALSE	FALSE	FALSE	FALSE	0	0	0.0358263	G118_G118_M15	0.237203	G118_G118_M17	-2.39986	G118_edgeR_RNASeq	0.016063	0.00197865	0.276146	0.45469	0.0976032	-1.71522	0.169061	0.600347	0.152543	0.0272049	10.4145	17.609	3.21988	-2.39986	1.77445e-06	6.94904e-05	0.0283333	6.24917	6.235	6.26333	0.746884	0.951426	0.0266667	6.19833	6.185	6.21167	0.753833	0.986151	0.035	6.19583	6.17833
Chrm3	TRUE	TRUE	FALSE	FALSE	FALSE	FALSE	FALSE	FALSE	FALSE	FALSE	0	0	0.51621	AdultRiboM_M_Adult_11	0.210204	AdultRiboM_F_Adult_6	2.14762	G118_edgeR_RNASeq	0.101703	0.337966	3.9113	1.64411	6.17849	1.82795	8.72505e-08	3.57831e-06	0.0741013	0.316323	11.5602	4.31603	18.8044	2.14762	1.01767e-06	4.21655e-05	-0.01	6.52667	6.53167	6.52167	0.901325	0.982758	0.118333	6.3875	6.32833	6.44667	0.252723	0.850018	0.0233333	6.395	6.38333
Clec2h	TRUE	TRUE	FALSE	FALSE	FALSE	FALSE	FALSE	FALSE	FALSE	FALSE	0	0	11.8598	AdultRiboM_M_Adult_12	2.10105	AdultRiboM_F_Adult_5	1.98476	G118_edgeR_RNASeq	1.15612	4.38762	29.8767	12.3627	47.3908	1.94269	9.76863e-09	4.60763e-07	1.26296	4.98335	126.156	50.2418	202.07	1.98476	3.19055e-20	4.15063e-18	-0.08	6.12333	6.16333	6.08333	0.247903	0.754331	-0.03	6.10333	6.11833	6.08833	0.641219	0.969906	0.01	6.07	6.065
Clic3	TRUE	FALSE	FALSE	FALSE	FALSE	FALSE	FALSE	FALSE	FALSE	FALSE	0	0	0.450971	G118_G118_M15	1.62284	AdultRiboM_F_Adult_5	-2.19217	AdultRiboM_edgeR_RNASeq	0.505336	0.0736495	1.11612	1.87722	0.355025	-2.19217	0.00151254	0.018272	0.609684	0.242196	6.31089	8.97692	3.64486	-1.17354	0.022598	0.193902	0.0833333	6.36333	6.32167	6.405	0.178729	0.698232	-0.196667	6.5	6.59833	6.40167	0.0350918	0.448558	-0.16	6.545	6.625
Clic5	TRUE	FALSE	FALSE	FALSE	FALSE	FALSE	FALSE	FALSE	FALSE	FALSE	0	0	1.10136	AdultRiboM_M_Adult_5	0.580497	G118_G118_M16	1.75247	AdultRiboM_edgeR_RNASeq	0.159701	0.516253	10.2325	4.66691	15.7982	1.75247	2.72777e-11	1.74613e-09	0.566137	0.692577	68.834	61.1709	76.4971	0.324356	0.0699308	0.416666	0.045	6.29083	6.26833	6.31333	0.478611	0.86565	0.151667	6.26917	6.19333	6.345	0.0559135	0.55149	-0.0583333	6.3125	6.34167
Clstn3	TRUE	FALSE	FALSE	FALSE	FALSE	FALSE	FALSE	FALSE	FALSE	FALSE	0	0	3.90905	AdultRiboM_M_Adult_4	0.622466	AdultRiboM_F_Adult_1	2.52691	AdultRiboM_edgeR_RNASeq	0.389296	2.08342	26.866	7.87409	45.8579	2.52691	8.54269e-32	1.82927e-29	0.363758	0.696509	39.6906	26.8674	52.5138	0.980064	0.000439127	0.00914598	0.293333	7.38833	7.24167	7.535	0.00142421	0.127047	0.518333	7.56583	7.30667	7.825	0.00019647	0.0193052	-0.035	7.43583	7.45333
Cml5	TRUE	TRUE	FALSE	FALSE	FALSE	FALSE	FALSE	FALSE	FALSE	FALSE	0	0	16.3535	G118_G118_M15	0.793924	G118_G118_M16	6.50672	AdultRiboM_edgeR_RNASeq	0.0532269	6.22802	17.5705	0.230798	34.9102	6.50672	2.12976e-68	1.05171e-65	0.585323	15.4154	148.335	10.6251	286.045	4.68624	5.37405e-119	3.61211e-116	0.135	6.7125	6.645	6.78	0.0759803	0.562471	0.121667	6.77583	6.715	6.83667	0.32626	0.890079	-0.0116667	6.7425	6.74833
Col25a1	TRUE	FALSE	FALSE	FALSE	FALSE	FALSE	FALSE	FALSE	FALSE	FALSE	0	0	0.308638	AdultRiboM_M_Adult_5	0.173562	AdultRiboM_F_Adult_11	1.04506	AdultRiboM_edgeR_RNASeq	0.0681498	0.130697	4.00499	2.61952	5.39046	1.04506	0.00475513	0.0452102	0.035809	0.032638	4.76969	4.92089	4.6185	-0.0706495	1	1	-0.12	6.41833	6.47833	6.35833	0.100281	0.599586	-0.0133333	6.42833	6.435	6.42167	0.843715	0.993144	0.156667	6.43	6.35167
Col27a1	TRUE	TRUE	FALSE	FALSE	FALSE	FALSE	FALSE	FALSE	FALSE	FALSE	0	0	6.37636	G118_G118_M13	2.13547	G118_G118_M17	2.04506	AdultRiboM_edgeR_RNASeq	0.832223	3.22508	81.5466	32.2535	130.84	2.04506	2.3026e-32	4.97465e-30	1.92166	5.95687	563.088	269.894	856.282	1.65487	2.70591e-46	7.70293e-44	0.03	6.70333	6.68833	6.71833	0.677705	0.932765	0.231667	6.6575	6.54167	6.77333	0.00026217	0.023246	0.281667	6.7625	6.62167
Col4a5	TRUE	FALSE	FALSE	FALSE	FALSE	FALSE	FALSE	FALSE	FALSE	FALSE	0	0	0.768032	G118_G118_M14	1.04992	G118_G118_M16	-1.10641	AdultRiboM_edgeR_RNASeq	0.644461	0.27594	15.3778	21.2612	9.49447	-1.10641	7.44748e-09	3.56845e-07	0.899895	0.622749	91.7204	107.547	75.894	-0.510304	0.00604312	0.0727127	-0.06	6.35	6.38	6.32	0.337713	0.802039	-0.3	6.49833	6.64833	6.34833	0.0013019	0.0702252	-0.205	6.38583	6.48833
Col5a2	TRUE	FALSE	FALSE	FALSE	FALSE	FALSE	FALSE	FALSE	FALSE	FALSE	0	0	0.923512	AdultRiboM_M_Adult_1	6.30859	AdultRiboM_F_Adult_6	-1.14507	AdultRiboM_edgeR_RNASeq	1.45505	0.572354	26.4899	46.2149	20.7947	-1.14507	9.40095e-05	0.00179822	0.758261	0.699837	89.7374	92.3674	87.1074	-0.0682573	0.699547	1	0.025	6.46583	6.45333	6.47833	0.701105	0.939532	-0.118333	6.42583	6.485	6.36667	0.0580941	0.559064	-0.00833333	6.44583	6.45
Col5a3	TRUE	TRUE	FALSE	FALSE	FALSE	FALSE	FALSE	FALSE	FALSE	FALSE	0	0	7.8511	AdultRiboM_M_Adult_4	1.47525	AdultRiboM_F_Adult_10	2.54951	AdultRiboM_edgeR_RNASeq	1.10026	5.99286	114.749	33.6502	195.847	2.54951	4.35033e-112	3.50883e-109	0.563637	1.63298	125.125	63.1123	187.138	1.54971	2.08402e-23	3.05619e-21	-0.0716667	6.3325	6.36833	6.29667	0.497563	0.871739	0.103333	6.175	6.12333	6.22667	0.313805	0.886384	0.0483333	6.1925	6.16833
Corin	TRUE	TRUE	FALSE	FALSE	FALSE	FALSE	FALSE	FALSE	FALSE	FALSE	0	0	2.22832	G118_G118_M15	4.94053	G118_G118_M16	-3.54869	AdultRiboM_edgeR_RNASeq	0.144452	0.0064848	1.9086	3.66949	0.147713	-3.54869	7.62311e-11	4.66978e-09	4.14904	2.00103	286.897	384.441	189.354	-1.01866	1.7018e-11	1.299e-09	-0.103333	6.44833	6.5	6.39667	0.232335	0.742072	-0.185	6.49917	6.59167	6.40667	0.0341976	0.443711	-0.205	6.4875	6.59
Crisp2	FALSE	TRUE	FALSE	FALSE	FALSE	FALSE	FALSE	FALSE	FALSE	FALSE	0	0	0.235764	AdultRiboM_M_Adult_5	0.410337	G118_G118_M18	-2.20441	G118_edgeR_RNASeq	0.0580424	0.0526027	0.371304	0.378753	0.363855	-0.0923504	1	1	0.309763	0.0729065	5.20607	8.38361	2.02852	-2.20441	0.00178502	0.0282301	-0.0133333	6.15333	6.16	6.14667	0.863582	0.975911	-0.0466667	6.19667	6.22	6.17333	0.589437	0.964646	-0.0666667	6.135	6.16833
Crym	TRUE	FALSE	FALSE	FALSE	FALSE	FALSE	FALSE	FALSE	FALSE	FALSE	0	0	2.54609	G118_G118_M15	2.52968	G118_G118_M16	-1.15465	AdultRiboM_edgeR_RNASeq	0.616458	0.248869	2.75517	3.95835	1.55199	-1.15465	0.0007624	0.0103873	1.75329	2.28228	47.2202	40.5571	53.8833	0.394171	0.13015	0.605921	-0.408333	8.29917	8.50333	8.095	0.0019027	0.144713	-0.153333	6.47167	6.54833	6.395	0.167144	0.779079	-0.373333	6.635	6.82167
Cspg5	TRUE	TRUE	FALSE	FALSE	FALSE	FALSE	FALSE	FALSE	FALSE	FALSE	0	0	1.64171	G118_G118_M13	0.171471	AdultRiboM_F_Adult_8	4.09267	G118_edgeR_RNASeq	0.027507	0.322303	3.97112	0.603962	7.33829	3.43728	5.58053e-14	4.70495e-12	0.0929485	1.5557	59.9776	6.6159	113.339	4.09267	2.42921e-54	7.73417e-52	0.151667	7.4175	7.34167	7.49333	0.1467	0.658123	0.241667	7.31417	7.19333	7.435	0.0114618	0.259551	0.186667	7.33167	7.23833
Ctrb1	FALSE	TRUE	FALSE	FALSE	FALSE	FALSE	FALSE	FALSE	FALSE	FALSE	0	0	4.26832	G118_G118_M13	0.467224	G118_G118_M16	3.10561	G118_edgeR_RNASeq	0	0	0	0	0	0	1	1	0.155741	1.46101	13.5983	2.55328	24.6432	3.10561	0.00364936	0.0493868	0.603333	9.55667	9.255	9.85833	0.669563	0.930549	-0.455	8.39917	8.62667	8.17167	0.742773	0.984571	1.60333	7.38	6.57833
Ctsw	TRUE	FALSE	FALSE	FALSE	FALSE	FALSE	FALSE	FALSE	FALSE	FALSE	0	0	0.439008	G118_G118_M13	0.963223	AdultRiboM_F_Adult_2	-1.54239	AdultRiboM_edgeR_RNASeq	0.359977	0.0938921	1.45555	2.25534	0.655769	-1.54239	0.00289704	0.0305445	0.347691	0.402681	8.61864	7.88676	9.35052	0.197316	0.695983	1	0.0866667	6.29	6.24667	6.33333	0.358937	0.812759	-0.0233333	6.475	6.48667	6.46333	0.807368	0.990776	0.0583333	6.23083	6.20167
Cux2	TRUE	TRUE	FALSE	FALSE	FALSE	FALSE	FALSE	FALSE	FALSE	FALSE	0	0	0.202609	G118_G118_M15	6.34761	G118_G118_M17	-6.0827	AdultRiboM_edgeR_RNASeq	3.01641	0.0372396	39.9267	78.8654	0.987861	-6.0827	3.46496e-111	2.70457e-108	5.49523	0.165765	266.392	516.825	15.959	-4.98576	7.95855e-105	4.6969e-102	-0.05	6.75167	6.77667	6.72667	0.557474	0.893226	-0.0783333	6.77917	6.81833	6.74	0.47947	0.942642	-0.0466667	6.79667	6.82
Cxcl1	TRUE	FALSE	FALSE	FALSE	FALSE	FALSE	FALSE	FALSE	FALSE	FALSE	0	0	69.6318	G118_G118_M14	150.991	G118_G118_M17	2.98341	AdultRiboM_edgeR_RNASeq	1.65821	10.0767	34.8888	7.74806	62.0295	2.98341	2.87495e-07	1.07197e-05	64.7513	64.7921	1140.43	1124.83	1156.04	0.0353512	0.95409	1	0.045	9.58917	9.56667	9.61167	0.848255	0.972954	0.416667	9.00833	8.8	9.21667	0.106516	0.688889	-0.386667	8.42167	8.615
Cxcl10	FALSE	TRUE	FALSE	FALSE	FALSE	FALSE	FALSE	FALSE	FALSE	FALSE	0	0	4.08838	AdultRiboM_M_Adult_11	13.9165	G118_G118_M17	-2.30028	G118_edgeR_RNASeq	1.46716	1.13457	7.61738	7.82566	7.4091	-0.189403	0.754085	1	6.62277	1.3005	80.1704	133.48	26.8605	-2.30028	9.96973e-05	0.00251814	-0.055	6.13917	6.16667	6.11167	0.349704	0.808844	-0.0433333	6.14667	6.16833	6.125	0.48158	0.943516	0.0633333	6.11333	6.08167
Cxcl13	FALSE	TRUE	FALSE	FALSE	FALSE	FALSE	FALSE	FALSE	FALSE	FALSE	0	0	1.52186	AdultRiboM_M_Adult_1	10.2597	G118_G118_M18	-3.12493	G118_edgeR_RNASeq	1.08841	0.697781	5.47584	6.31297	4.6387	-0.44141	0.231467	0.727	6.53664	0.726077	77.763	139.62	15.9062	-3.12493	3.22077e-06	0.000118259	-0.0566667	6.82167	6.85	6.79333	0.573691	0.89908	-0.37	6.97333	7.15833	6.78833	0.0114095	0.259066	-0.113333	6.69167	6.74833
Cxcl14	FALSE	TRUE	FALSE	FALSE	FALSE	FALSE	FALSE	FALSE	FALSE	FALSE	0	0	3.62364	G118_G118_M14	1.21108	G118_G118_M18	1.81754	G118_edgeR_RNASeq	0.505151	0.429473	4.57075	4.78345	4.35805	-0.0532457	0.863975	1	0.917266	3.11716	68.8635	30.8407	106.886	1.81754	2.08636e-16	2.33721e-14	-0.0416667	6.31083	6.33167	6.29	0.473012	0.863176	0.045	6.3075	6.285	6.33	0.514464	0.951689	-0.125	6.34083	6.40333
Cxcr3	FALSE	TRUE	FALSE	FALSE	FALSE	FALSE	FALSE	FALSE	FALSE	FALSE	0	0	0.199955	AdultRiboM_M_Adult_1	0.690221	AdultRiboM_F_Adult_6	-1.75364	G118_edgeR_RNASeq	0.246592	0.0874601	1.41991	2.07322	0.7666	-1.3604	0.0161301	0.115885	0.265082	0.0677746	4.94095	7.83279	2.04911	-1.75364	0.00273075	0.0392608	-0.0533333	6.5	6.52667	6.47333	0.480787	0.866718	-0.0916667	6.55583	6.60167	6.51	0.194068	0.799859	0.095	6.46417	6.41667
Cxcr6	TRUE	FALSE	FALSE	FALSE	FALSE	FALSE	FALSE	FALSE	FALSE	FALSE	0	0	0.42828	G118_G118_M15	0.988202	AdultRiboM_F_Adult_1	-1.16688	AdultRiboM_edgeR_RNASeq	0.493323	0.19406	3.32691	4.76996	1.88385	-1.16688	0.000200081	0.00341904	0.497425	0.244125	13.0127	17.3088	8.71673	-0.908916	0.0278577	0.223686	0.0816667	6.4975	6.45667	6.53833	0.307089	0.786135	-0.0733333	6.54167	6.57833	6.505	0.386421	0.916154	-0.0583333	6.48917	6.51833
Cyp21a1	TRUE	TRUE	FALSE	FALSE	FALSE	FALSE	FALSE	FALSE	FALSE	FALSE	0	0	3.28025	G118_G118_M14	0.909936	G118_G118_M16	1.94777	G118_edgeR_RNASeq	0.356423	1.07238	7.66512	3.47199	11.8582	1.75501	9.84321e-07	3.26269e-05	0.69657	2.63981	59.9962	24.6964	95.2961	1.94777	1.27754e-14	1.28802e-12	0.183333	6.68167	6.59	6.77333	0.0472903	0.507242	0.0866667	6.65333	6.61	6.69667	0.305253	0.882566	0.113333	6.60667	6.55
Cyp2c37	TRUE	TRUE	FALSE	FALSE	FALSE	FALSE	FALSE	FALSE	FALSE	FALSE	0	0	164.13	AdultRiboM_M_Adult_12	423.907	AdultRiboM_F_Adult_11	-3.19438	G118_edgeR_RNASeq	331.772	117.175	2113.22	3063.17	1163.28	-1.37711	1.46731e-38	3.77708e-36	170.454	18.2924	3174.17	5720.66	627.681	-3.19438	4.70308e-117	3.07569e-114	-0.0216667	6.32417	6.335	6.31333	0.784579	0.960312	0.0716667	6.44417	6.40833	6.48	0.292389	0.87532	-0.12	6.35833	6.41833
Cyp2c38	TRUE	TRUE	FALSE	FALSE	FALSE	FALSE	FALSE	FALSE	FALSE	FALSE	0	0	13.1245	G118_G118_M15	43.7598	G118_G118_M17	-2.33552	AdultRiboM_edgeR_RNASeq	27.8923	5.21449	245.544	410.857	80.2299	-2.33552	3.08875e-64	1.43728e-61	40.5746	10.7175	1360.15	2141.94	578.358	-1.88573	1.31143e-41	3.41211e-39	-0.13	6.43667	6.50167	6.37167	0.0415556	0.490121	-0.0566667	6.52	6.54833	6.49167	0.434752	0.927679	-0.0683333	6.4775	6.51167
Cyp2c54	FALSE	TRUE	FALSE	FALSE	FALSE	FALSE	FALSE	FALSE	FALSE	FALSE	0	0	168.932	AdultRiboM_M_Adult_4	266.307	G118_G118_M16	-1.11316	G118_edgeR_RNASeq	136.86	112.603	1142.94	1234	1051.88	-0.208449	0.0728241	0.341431	241.509	109.47	5762.92	7877.51	3648.33	-1.11316	4.62682e-31	8.81538e-29	0.15	10.6417	10.5667	10.7167	0.246215	0.753078	0.05	10.775	10.75	10.8	0.681044	0.97701	-0.208333	10.8292	10.9333
Cyp3a16	TRUE	TRUE	FALSE	FALSE	FALSE	FALSE	FALSE	FALSE	FALSE	FALSE	0	0	0.185854	AdultRiboM_M_Adult_1	107.465	AdultRiboM_F_Adult_2	-10.3767	G118_edgeR_RNASeq	34.0852	0.0329559	141.705	283.092	0.317287	-9.45278	1.86658e-42	5.31361e-40	88.2399	0.0662377	1406.73	2811.28	2.16888	-10.3767	0	0	-0.035	6.08417	6.10167	6.06667	0.587463	0.902942	0.005	6.1925	6.19	6.195	0.94108	0.99617	0.025	6.14917	6.13667
Cyp3a44	TRUE	TRUE	FALSE	FALSE	FALSE	FALSE	FALSE	FALSE	FALSE	FALSE	0	0	1.20604	G118_G118_M13	227.002	G118_G118_M17	-9.52953	AdultRiboM_edgeR_RNASeq	78.9155	0.0797104	377.351	753.866	0.837049	-9.52953	8.66054e-94	5.51471e-91	197.14	0.970621	3575.32	7114.83	35.8133	-7.67178	0	0	0.0683333	6.16583	6.13167	6.2	0.228014	0.738136	-0.0316667	6.18917	6.205	6.17333	0.604792	0.966305	0.0566667	6.19	6.16167
Cyp7a1	TRUE	FALSE	FALSE	FALSE	FALSE	FALSE	FALSE	FALSE	FALSE	FALSE	0	0	28.0689	G118_G118_M14	88.9797	AdultRiboM_F_Adult_1	-1.30094	AdultRiboM_edgeR_RNASeq	32.916	12.6016	479.562	684.981	274.143	-1.30094	5.75083e-09	2.79986e-07	40.5957	25.6149	2564.35	3119.87	2008.83	-0.637286	4.65489e-05	0.00128908	0.196667	10.7867	10.6883	10.885	0.607193	0.909358	0.603333	10.045	9.74333	10.3467	0.0764569	0.623625	-0.833333	10.9667	11.3833
Cysltr1	TRUE	FALSE	FALSE	FALSE	FALSE	FALSE	FALSE	FALSE	FALSE	FALSE	0	0	0.350939	AdultRiboM_M_Adult_8	0.769501	AdultRiboM_F_Adult_10	-1.00726	AdultRiboM_edgeR_RNASeq	0.413573	0.180821	4.46407	6.01874	2.9094	-1.00726	0.000551017	0.00796949	0.254155	0.281996	14.8852	13.9518	15.8187	0.187208	0.632998	1	0.00666667	6.39667	6.39333	6.4	0.924836	0.988079	-0.09	6.335	6.38	6.29	0.166199	0.777544	-0.155	6.29583	6.37333
Dcaf4	TRUE	FALSE	FALSE	FALSE	FALSE	FALSE	FALSE	FALSE	FALSE	FALSE	0	0	1.39556	G118_G118_M13	2.95569	AdultRiboM_F_Adult_1	-1.15837	AdultRiboM_edgeR_RNASeq	1.27987	0.509855	10.0862	14.2939	5.87855	-1.15837	2.1732e-05	0.000502245	1.69018	1.12488	57.02	67.7897	46.2503	-0.589992	0.0111994	0.115624	-0.293333	7.06167	7.20833	6.915	0.0200519	0.406064	-0.436667	7.035	7.25333	6.81667	0.000499612	0.0373435	-0.416667	7.13667	7.345
Ddit4l	TRUE	FALSE	FALSE	FALSE	FALSE	FALSE	FALSE	FALSE	FALSE	FALSE	0	0	0.339422	AdultRiboM_M_Adult_5	0.953067	AdultRiboM_F_Adult_5	-1.57089	AdultRiboM_edgeR_RNASeq	0.431992	0.129539	3.7631	5.72977	1.79642	-1.57089	1.93597e-05	0.000458812	0.264849	0.234229	12.6072	13.244	11.9704	-0.217408	0.715171	1	-0.12	7.465	7.525	7.405	0.139487	0.647173	-0.00666667	7.55333	7.55667	7.55	0.93817	0.996062	0.163333	7.405	7.32333
Ddx3y	TRUE	TRUE	FALSE	FALSE	FALSE	FALSE	FALSE	FALSE	FALSE	FALSE	0	0	24.565	AdultRiboM_M_Adult_1	0.128539	G118_G118_M17	10.573	AdultRiboM_edgeR_RNASeq	0.00710423	17.9444	222.994	0.142765	445.845	10.573	0	0	0.054274	17.8714	782.046	4.60912	1559.48	8.291	0	0	-0.0433333	6.14	6.16167	6.11833	0.482545	0.867254	-0.04	6.06333	6.08333	6.04333	0.530154	0.954887	0.095	6.14583	6.09833
Ddx60	TRUE	FALSE	FALSE	FALSE	FALSE	FALSE	FALSE	FALSE	FALSE	FALSE	0	0	2.97939	AdultRiboM_M_Adult_2	4.82005	AdultRiboM_F_Adult_1	-1.0029	AdultRiboM_edgeR_RNASeq	3.57721	1.71864	82.5876	110.828	54.3475	-1.0029	9.14917e-10	4.98609e-08	1.31154	0.874708	121.596	144.667	98.5245	-0.548755	0.000228396	0.00520386	0.0716667	6.23583	6.2	6.27167	0.324332	0.795676	-0.0383333	6.21083	6.23	6.19167	0.53684	0.956104	0.07	6.255	6.22
Defb1	TRUE	FALSE	FALSE	FALSE	FALSE	FALSE	FALSE	FALSE	FALSE	FALSE	0	0	0.684075	AdultRiboM_M_Adult_2	2.15919	AdultRiboM_F_Adult_2	-1.35358	AdultRiboM_edgeR_RNASeq	1.1528	0.418626	3.60301	5.16222	2.04379	-1.35358	7.85077e-05	0.00153818	0.350898	0.346727	5.94091	5.89154	5.99028	-0.0920136	1	1	-0.045	6.59917	6.62167	6.57667	0.4251	0.846577	0.151667	6.6075	6.53167	6.68333	0.254551	0.851073	-0.0633333	6.585	6.61667
Derl3	TRUE	TRUE	FALSE	FALSE	FALSE	FALSE	FALSE	FALSE	FALSE	FALSE	0	0	8.0507	AdultRiboM_M_Adult_9	1.55409	G118_G118_M18	3.04354	AdultRiboM_edgeR_RNASeq	0.264329	2.09864	8.7879	1.97714	15.5987	3.04354	3.79547e-08	1.66677e-06	0.888773	2.69495	44.7137	21.8847	67.5427	1.68408	4.95182e-06	0.000173903	-0.0433333	6.74	6.76167	6.71833	0.579264	0.900578	0.296667	6.77333	6.625	6.92167	0.00842815	0.222663	0.321667	6.76417	6.60333
Dfna5	TRUE	FALSE	FALSE	FALSE	FALSE	FALSE	FALSE	FALSE	FALSE	FALSE	0	0	0.824091	G118_G118_M13	1.00196	G118_G118_M17	-1.03141	AdultRiboM_edgeR_RNASeq	0.546482	0.250364	4.53485	6.12956	2.94015	-1.03141	0.00245494	0.0269397	0.68528	0.517245	23.8256	26.8531	20.798	-0.437217	0.336955	1	-0.143333	6.215	6.28667	6.14333	0.0748619	0.561297	-0.0933333	6.17333	6.22	6.12667	0.294896	0.876626	-0.255	6.28083	6.40833
Dgkg	TRUE	FALSE	FALSE	FALSE	FALSE	FALSE	FALSE	FALSE	FALSE	FALSE	0	0	0.0280461	AdultRiboM_M_Adult_3	0.117931	AdultRiboM_F_Adult_11	-2.41517	AdultRiboM_edgeR_RNASeq	0.0451475	0.00459799	0.673467	1.20214	0.144794	-2.41517	0.00477218	0.0453189	0.0100745	0.011262	1.09216	1.01745	1.16687	0.390143	1	1	-0.0366667	6.67167	6.69	6.65333	0.547516	0.888959	0.0333333	6.58333	6.56667	6.6	0.591372	0.965308	0.0816667	6.65083	6.61
Disp2	TRUE	FALSE	FALSE	FALSE	FALSE	FALSE	FALSE	FALSE	FALSE	FALSE	0	0	0.47263	AdultRiboM_M_Adult_2	0.9467	AdultRiboM_F_Adult_11	-1.0978	AdultRiboM_edgeR_RNASeq	0.536161	0.237006	13.3314	18.0942	8.56857	-1.0978	2.41348e-08	1.09157e-06	0.0278087	0.0445068	4.4691	3.38068	5.55751	0.644427	0.27305	0.910293	0.0133333	6.22	6.21333	6.22667	0.83613	0.970111	-0.108333	6.29417	6.34833	6.24	0.0848498	0.640209	-0.035	6.27917	6.29667
Dkk4	TRUE	FALSE	FALSE	FALSE	FALSE	FALSE	FALSE	FALSE	FALSE	FALSE	0	0	0.704994	AdultRiboM_M_Adult_3	0	AdultRiboM_F_Adult_1	3.57618	AdultRiboM_edgeR_RNASeq	0	0.167634	0.640943	0	1.28189	3.57618	0.000140146	0.00252173	0	0.0387141	0.469506	0	0.939013	3.1766	0.270537	0.907161	0.103333	6.15167	6.1	6.20333	0.110537	0.614242	0.166667	6.31	6.22667	6.39333	0.00576407	0.178857	0.09	6.24167	6.19667
Dlg4	FALSE	TRUE	FALSE	FALSE	FALSE	FALSE	FALSE	FALSE	FALSE	FALSE	0	0	0.264249	G118_G118_M13	0.597737	G118_G118_M17	-1.03631	G118_edgeR_RNASeq	0.141339	0.0687469	1.84968	2.43566	1.2637	-0.83889	0.0692388	0.329823	0.501308	0.241879	22.9013	30.6651	15.1374	-1.03631	0.000340603	0.00731932	0.04	6.38667	6.36667	6.40667	0.654135	0.924663	0.0883333	6.42583	6.38167	6.47	0.328623	0.890302	0.0516667	6.41083	6.385
Dlgap5	FALSE	TRUE	FALSE	FALSE	FALSE	FALSE	FALSE	FALSE	FALSE	FALSE	0	0	0.255704	AdultRiboM_M_Adult_12	0.420753	AdultRiboM_F_Adult_1	-1.99437	G118_edgeR_RNASeq	0.112938	0.058264	1.29618	1.62029	0.972072	-0.718185	0.275057	0.801778	0.227606	0.0608994	7.90977	12.4231	3.39641	-1.99437	0.000270311	0.00605062	0.04	6.21333	6.19333	6.23333	0.47869	0.86565	0.06	6.2	6.17	6.23	0.338934	0.896065	-0.055	6.18417	6.21167
Dnaic1	FALSE	TRUE	FALSE	FALSE	FALSE	FALSE	FALSE	FALSE	FALSE	FALSE	0	0	2.77735	G118_G118_M14	1.2637	G118_G118_M18	1.32326	G118_edgeR_RNASeq	0.132094	0.0459612	1.11542	1.6201	0.610739	-1.21033	0.132096	0.511823	0.908411	2.20703	72.464	41.7236	103.204	1.32326	1.69765e-06	6.67936e-05	0.478333	9.38583	9.14667	9.625	0.0801358	0.57051	-0.236667	6.56667	6.685	6.44833	0.0510036	0.531136	0.273333	7.375	7.23833
Dnajc12	FALSE	TRUE	FALSE	FALSE	FALSE	FALSE	FALSE	FALSE	FALSE	FALSE	0	0	12.6048	G118_G118_M15	6.42775	G118_G118_M18	1.08823	G118_edgeR_RNASeq	3.31788	3.85507	25.9776	22.696	29.2592	0.327447	0.0101609	0.0810959	5.46462	11.2627	213.358	137.317	289.399	1.08823	5.75286e-13	5.02534e-11	-0.0183333	6.2125	6.22167	6.20333	0.817904	0.966807	0.015	6.29083	6.28333	6.29833	0.830069	0.991926	0.05	6.25	6.225
Dnase1	TRUE	FALSE	FALSE	FALSE	FALSE	FALSE	FALSE	FALSE	FALSE	FALSE	0	0	0.727439	AdultRiboM_M_Adult_4	0.17255	AdultRiboM_F_Adult_9	2.25869	AdultRiboM_edgeR_RNASeq	0.0408278	0.247442	0.958701	0.282697	1.63471	2.25869	0.00128785	0.0159888	0.0650883	0.2519	3.89213	1.56611	6.21814	1.81326	0.0153039	0.145963	-0.136667	6.66667	6.735	6.59833	0.537187	0.885776	0.148333	6.4575	6.38333	6.53167	0.0984067	0.67295	0.12	6.41833	6.35833
Dnm3	TRUE	FALSE	FALSE	FALSE	FALSE	FALSE	FALSE	FALSE	FALSE	FALSE	0	0	0.161651	G118_G118_M15	0.203141	AdultRiboM_F_Adult_10	-1.69487	AdultRiboM_edgeR_RNASeq	0.113041	0.0272999	2.64935	4.26481	1.03389	-1.69487	1.53253e-06	4.84106e-05	0.120232	0.0876643	14.5393	16.6642	12.4145	-0.342948	0.404696	1	0.0566667	6.415	6.38667	6.44333	0.309537	0.787211	-0.0516667	6.4175	6.44333	6.39167	0.424119	0.924883	-0.045	6.40417	6.42667
Dntt	TRUE	TRUE	FALSE	FALSE	FALSE	FALSE	FALSE	FALSE	FALSE	FALSE	0	0	1.01569	G118_G118_M13	2.64893	AdultRiboM_F_Adult_4	-1.73813	AdultRiboM_edgeR_RNASeq	1.13999	0.308591	7.8427	12.1259	3.55953	-1.73813	8.82442e-09	4.20324e-07	1.95719	0.923938	56.9156	76.7996	37.0315	-1.07184	5.19665e-06	0.00018171	0.065	6.29583	6.26333	6.32833	0.303372	0.784481	-0.0583333	6.29083	6.32	6.26167	0.27726	0.868177	-0.115	6.3275	6.385
Dpy19l3	TRUE	TRUE	FALSE	FALSE	FALSE	FALSE	FALSE	FALSE	FALSE	FALSE	0	0	4.64869	G118_G118_M14	1.41666	G118_G118_M16	2.0298	AdultRiboM_edgeR_RNASeq	0.616029	2.34825	61.166	24.7262	97.6057	2.0298	2.60606e-42	7.24814e-40	1.19614	4.31501	395.599	168.864	622.333	1.86537	3.22834e-44	8.87682e-42	-0.0183333	6.65917	6.66833	6.65	0.725885	0.946633	-0.161667	6.75917	6.84	6.67833	0.0852871	0.641467	0.0783333	6.73583	6.69667
Dram1	FALSE	TRUE	FALSE	FALSE	FALSE	FALSE	FALSE	FALSE	FALSE	FALSE	0	0	0.449284	G118_G118_M15	1.29257	G118_G118_M17	-1.33905	G118_edgeR_RNASeq	0.284765	0.158052	3.40183	4.16047	2.6432	-0.630295	0.0935571	0.405772	0.768882	0.288545	27.4256	39.6134	15.2377	-1.33905	0.00288667	0.0411117	-0.176667	6.61333	6.70167	6.525	0.0227134	0.420003	-0.221667	6.6875	6.79833	6.57667	0.0300376	0.418324	-0.116667	6.485	6.54333
E030018B13Rik	TRUE	TRUE	FALSE	FALSE	FALSE	FALSE	FALSE	FALSE	FALSE	FALSE	0	0	1.70072	AdultRiboM_M_Adult_9	0.212914	AdultRiboM_F_Adult_5	6.03635	G118_edgeR_RNASeq	0.034287	0.37525	1.17869	0.156782	2.2006	3.02193	0.000155752	0.00276706	0	0.412868	3.94757	0	7.89514	6.03635	2.66642e-07	1.21734e-05	-0.1	6.375	6.425	6.325	0.109109	0.612149	0.108333	6.37583	6.32167	6.43	0.191341	0.798476	0.148333	6.41917	6.345
E2f8	TRUE	FALSE	FALSE	FALSE	FALSE	FALSE	FALSE	FALSE	FALSE	FALSE	0	0	2.6193	G118_G118_M13	2.05848	G118_G118_M16	-1.0181	AdultRiboM_edgeR_RNASeq	0.747313	0.334329	10.7846	14.2456	7.3237	-1.0181	0.00104598	0.0134698	1.968	2.22289	144.077	133.738	154.417	0.191562	0.215459	0.806787	0.0716667	6.1125	6.07667	6.14833	0.225248	0.734949	-0.0133333	6.10333	6.11	6.09667	0.822142	0.991731	-0.0133333	6.17167	6.17833
Ect2	TRUE	FALSE	FALSE	FALSE	FALSE	FALSE	FALSE	FALSE	FALSE	FALSE	0	0	0.507635	AdultRiboM_M_Adult_1	0.839866	AdultRiboM_F_Adult_5	-1.02808	AdultRiboM_edgeR_RNASeq	0.556756	0.248062	8.55379	11.4008	5.70679	-1.02808	4.14077e-05	0.00088589	0.553782	0.327328	33.6806	41.9871	25.3741	-0.767691	0.00841108	0.0937462	-0.04	6.27333	6.29333	6.25333	0.522167	0.880783	0.0333333	6.28833	6.27167	6.305	0.638712	0.969906	0.136667	6.25833	6.19
Egfr	TRUE	TRUE	FALSE	FALSE	FALSE	FALSE	FALSE	FALSE	FALSE	FALSE	0	0	179.318	AdultRiboM_M_Adult_9	125.61	AdultRiboM_F_Adult_5	1.29791	G118_edgeR_RNASeq	58.3018	113.091	2938.88	1859.95	4017.8	1.1306	4.88585e-07	1.73347e-05	39.8516	96.141	8183.24	4725.7	11640.8	1.29791	5.56641e-24	8.31423e-22	0.206667	6.495	6.39167	6.59833	0.164555	0.679607	0.926667	6.89167	6.42833	7.355	0.00421185	0.147163	0.745	7.06917	6.69667
Eif4e3	FALSE	TRUE	FALSE	FALSE	FALSE	FALSE	FALSE	FALSE	FALSE	FALSE	0	0	1.91011	G118_G118_M13	5.1027	G118_G118_M17	-1.19186	G118_edgeR_RNASeq	2.21101	1.02381	21.0007	27.9801	14.0213	-0.961651	3.38638e-10	1.93255e-08	3.91692	1.68722	130.402	180.949	79.8547	-1.19186	5.68701e-09	3.2764e-07	-0.103333	7.575	7.62667	7.52333	0.434855	0.849988	-0.363333	8.155	8.33667	7.97333	0.00763827	0.210667	-0.48	7.74	7.98
Enpp3	TRUE	TRUE	FALSE	FALSE	FALSE	FALSE	FALSE	FALSE	FALSE	FALSE	0	0	23.0482	AdultRiboM_M_Adult_5	17.9831	AdultRiboM_F_Adult_10	1.41767	G118_edgeR_RNASeq	9.01533	17.0826	194.551	128.674	260.428	1.03571	6.89064e-16	6.80542e-14	6.99183	18.4103	668.284	362.139	974.429	1.41767	1.46698e-33	3.00817e-31	-0.236667	6.18833	6.30667	6.07	0.0100708	0.3273	0.02	6.15167	6.14167	6.16167	0.813436	0.991091	-0.01	6.155	6.16
Ephb6	TRUE	FALSE	FALSE	FALSE	FALSE	FALSE	FALSE	FALSE	FALSE	FALSE	0	0	0.368445	AdultRiboM_M_Adult_5	0.711276	AdultRiboM_F_Adult_10	-1.36684	AdultRiboM_edgeR_RNASeq	0.366006	0.12503	4.63447	6.8158	2.45313	-1.36684	4.30042e-06	0.00012242	0.306798	0.1835	17.1141	21.2518	12.9763	-0.707993	0.114358	0.563487	-0.108333	6.63583	6.69	6.58167	0.202087	0.719934	-0.151667	6.6625	6.73833	6.58667	0.107075	0.690379	-0.0566667	6.68667	6.715
Esrrg	FALSE	TRUE	FALSE	FALSE	FALSE	FALSE	FALSE	FALSE	FALSE	FALSE	0	0	0.729925	AdultRiboM_M_Adult_2	0.928564	AdultRiboM_F_Adult_3	-1.19127	G118_edgeR_RNASeq	0.576239	0.31843	13.1116	17.0686	9.15465	-0.830436	0.00221786	0.0249491	0.698732	0.301279	51.6121	71.7097	31.5144	-1.19127	5.29534e-06	0.000184627	-0.213333	6.43167	6.53833	6.325	0.0264125	0.43553	-0.0716667	6.31417	6.35	6.27833	0.383055	0.916154	-0.111667	6.36417	6.42
Evc	TRUE	TRUE	FALSE	FALSE	FALSE	FALSE	FALSE	FALSE	FALSE	FALSE	0	0	1.02637	G118_G118_M14	2.31681	G118_G118_M17	-1.37934	G118_edgeR_RNASeq	0.698138	0.259563	10.3117	14.8369	5.78648	-1.30963	1.6824e-10	9.88084e-09	2.23591	0.841939	122.801	177.431	68.1699	-1.37934	1.14723e-18	1.4163e-16	-0.183333	6.31	6.40167	6.21833	0.0166444	0.380126	-0.0783333	6.3425	6.38167	6.30333	0.483371	0.943922	-0.215	6.41583	6.52333
Fabp5	TRUE	FALSE	FALSE	FALSE	FALSE	FALSE	FALSE	FALSE	FALSE	FALSE	0	0	103.362	G118_G118_M13	99.5909	AdultRiboM_F_Adult_4	-1.19686	AdultRiboM_edgeR_RNASeq	35.6459	13.6978	118.352	165.491	71.2133	-1.19686	0.000203377	0.00346313	62.4781	91.1757	1366.63	1096.91	1636.35	0.575136	9.01252e-05	0.00231013	-0.07	6.32667	6.36167	6.29167	0.250313	0.75553	0.0216667	6.34583	6.335	6.35667	0.793552	0.990258	-0.08	6.35667	6.39667
Fam110c	TRUE	FALSE	FALSE	FALSE	FALSE	FALSE	FALSE	FALSE	FALSE	FALSE	0	0	0.337384	G118_G118_M15	1.13201	AdultRiboM_F_Adult_3	-1.64907	AdultRiboM_edgeR_RNASeq	0.603534	0.162518	5.04014	7.73954	2.34075	-1.64907	2.67665e-07	1.00726e-05	0.475789	0.239231	17.6845	23.3127	12.0564	-0.93818	0.051975	0.346066	-0.176667	6.41	6.49833	6.32167	0.0488007	0.508874	-0.52	6.65333	6.91333	6.39333	4.70798e-06	0.00120772	-0.216667	6.29	6.39833
Fam49a	FALSE	TRUE	FALSE	FALSE	FALSE	FALSE	FALSE	FALSE	FALSE	FALSE	0	0	1.69073	AdultRiboM_M_Adult_5	2.33513	AdultRiboM_F_Adult_6	-1.01721	G118_edgeR_RNASeq	1.32845	0.97957	29.1925	32.4794	25.9056	-0.30776	0.0491179	0.259669	1.60726	0.771612	106.756	143.215	70.2972	-1.01721	1.29521e-05	0.000412371	-0.13	7.97667	8.04167	7.91167	0.167734	0.68448	-0.275	7.88417	8.02167	7.74667	0.00485262	0.160821	-0.263333	7.82667	7.95833
Fgd1	TRUE	FALSE	FALSE	FALSE	FALSE	FALSE	FALSE	FALSE	FALSE	FALSE	0	0	0.500644	G118_G118_M14	0.784776	G118_G118_M16	-1.35237	AdultRiboM_edgeR_RNASeq	0.183126	0.0598653	2.61746	3.85801	1.37691	-1.35237	0.00225081	0.0252238	0.552212	0.442675	38.5248	42.3903	34.6593	-0.310665	0.291692	0.940951	-0.18	6.29833	6.38833	6.20833	0.0362799	0.469992	-0.21	6.43167	6.53667	6.32667	0.00679804	0.198134	-0.11	6.37333	6.42833
Fgf21	FALSE	TRUE	FALSE	FALSE	FALSE	FALSE	FALSE	FALSE	FALSE	FALSE	0	0	3.06981	G118_G118_M13	2.06841	AdultRiboM_F_Adult_7	1.66788	G118_edgeR_RNASeq	0.782025	0.336466	2.91189	3.90567	1.91812	-0.982773	0.0664994	0.320663	0.690839	2.15263	25.2815	12.0573	38.5056	1.66788	4.38875e-06	0.000156398	-0.3	7.08	7.23	6.93	0.133049	0.642648	-0.45	6.81667	7.04167	6.59167	0.0267261	0.395479	0.376667	7.875	7.68667
Fgfr1	TRUE	FALSE	FALSE	FALSE	FALSE	FALSE	FALSE	FALSE	FALSE	FALSE	0	0	1.27025	AdultRiboM_M_Adult_10	0.747832	AdultRiboM_F_Adult_2	1.24793	AdultRiboM_edgeR_RNASeq	0.371771	0.813741	15.7357	9.28777	22.1836	1.24793	8.74693e-14	7.29826e-12	0.65898	0.792772	67.9082	60.9671	74.8492	0.283606	0.138639	0.625285	-0.00166667	6.2275	6.22833	6.22667	0.986039	0.995872	0.1	6.19833	6.14833	6.24833	0.301478	0.879453	0.111667	6.2075	6.15167
Fhl4	TRUE	FALSE	FALSE	FALSE	FALSE	FALSE	FALSE	FALSE	FALSE	FALSE	0	0	0.47562	AdultRiboM_M_Adult_5	0.0501694	G118_G118_M18	3.89209	AdultRiboM_edgeR_RNASeq	0	0.110951	0.766674	0	1.53335	3.89209	5.24989e-05	0.00108574	0.0286769	0.0127017	1.01866	1.41131	0.626009	-0.861671	0.694735	1	0.06	6.35	6.32	6.38	0.354042	0.810698	0.0216667	6.28417	6.27333	6.295	0.796741	0.990776	-0.0266667	6.40333	6.41667
Fibin	FALSE	TRUE	FALSE	FALSE	FALSE	FALSE	FALSE	FALSE	FALSE	FALSE	0	0	0.336554	AdultRiboM_M_Adult_10	0.845726	G118_G118_M16	-1.76663	G118_edgeR_RNASeq	0.338294	0.150998	2.57633	3.40061	1.75206	-0.990818	0.0137443	0.102371	0.805123	0.232523	19.8644	30.6629	9.0659	-1.76663	2.61516e-08	1.38164e-06	-0.0566667	6.305	6.33333	6.27667	0.354479	0.810698	-0.05	6.25667	6.28167	6.23167	0.456037	0.932964	-0.0666667	6.32333	6.35667
Filip1	FALSE	TRUE	FALSE	FALSE	FALSE	FALSE	FALSE	FALSE	FALSE	FALSE	0	0	0.356738	AdultRiboM_M_Adult_5	0.617264	AdultRiboM_F_Adult_11	-1.41721	G118_edgeR_RNASeq	0.283771	0.145324	4.51049	5.906	3.11498	-0.765271	0.00903679	0.0740447	0.231621	0.0804335	12.1412	17.9301	6.35226	-1.41721	0.000167595	0.00399536	-0.04	6.335	6.355	6.315	0.486453	0.868515	-0.045	6.34417	6.36667	6.32167	0.433519	0.927679	-0.0466667	6.37833	6.40167
Fmo1	TRUE	TRUE	FALSE	FALSE	FALSE	FALSE	FALSE	FALSE	FALSE	FALSE	0	0	66.1539	G118_G118_M13	175.183	G118_G118_M16	-1.29171	G118_edgeR_RNASeq	74.9438	28.4397	623.104	885.412	360.795	-1.27423	1.26108e-81	7.82417e-79	162.599	65.1056	4905.58	6961.57	2849.59	-1.29171	3.16739e-43	8.42211e-41	0.0416667	6.3625	6.34167	6.38333	0.437926	0.851281	-0.0933333	6.405	6.45167	6.35833	0.287213	0.873308	-0.0916667	6.35417	6.4
Fmo2	TRUE	TRUE	FALSE	FALSE	FALSE	FALSE	FALSE	FALSE	FALSE	FALSE	0	0	3.28758	AdultRiboM_M_Adult_5	15.8863	AdultRiboM_F_Adult_4	-2.59443	AdultRiboM_edgeR_RNASeq	10.6579	1.59901	102.748	176.912	28.5837	-2.59443	5.05849e-69	2.55001e-66	7.52817	1.86585	289.511	461.815	117.207	-1.98148	8.22606e-36	1.86024e-33	-0.065	6.8625	6.895	6.83	0.385128	0.826873	0.0366667	6.84667	6.82833	6.865	0.636101	0.969906	-0.0866667	6.91333	6.95667
Foxq1	TRUE	FALSE	FALSE	FALSE	FALSE	FALSE	FALSE	FALSE	FALSE	FALSE	0	0	14.1992	AdultRiboM_M_Adult_5	13.3424	G118_G118_M17	1.10082	AdultRiboM_edgeR_RNASeq	1.93847	3.97566	42.6912	27.3616	58.0209	1.10082	0.000384792	0.00590039	8.21769	10.8012	496.065	423.184	568.946	0.422953	0.112358	0.558718	-0.828333	9.92083	10.335	9.50667	0.00138055	0.125554	0.03	9.63833	9.62333	9.65333	0.935533	0.996062	0.328333	9.46583	9.30167
Fpr1	FALSE	TRUE	FALSE	FALSE	FALSE	FALSE	FALSE	FALSE	FALSE	FALSE	0	0	2.30846	AdultRiboM_M_Adult_9	5.74784	G118_G118_M17	-1.41635	G118_edgeR_RNASeq	2.42977	1.35965	12.9528	16.0515	9.85414	-0.643719	0.00206741	0.0235523	3.94411	1.42791	65.6819	95.8623	35.5015	-1.41635	2.67126e-05	0.000789213	-0.005	6.14083	6.14333	6.13833	0.947255	0.991451	-0.151667	6.1025	6.17833	6.02667	0.102565	0.68011	0.0333333	6.14	6.12333
Fpr2	FALSE	TRUE	FALSE	FALSE	FALSE	FALSE	FALSE	FALSE	FALSE	FALSE	0	0	1.07736	G118_G118_M15	4.48697	G118_G118_M17	-1.49318	G118_edgeR_RNASeq	0.563382	0.439563	3.36337	3.56237	3.16437	-0.274066	0.596741	1	2.50449	0.855802	40.1845	59.5476	20.8213	-1.49318	0.0018867	0.0295677	-0.278333	8.23917	8.37833	8.1	0.162114	0.676666	-0.28	7.99167	8.13167	7.85167	0.0624967	0.573335	-0.465	7.79583	8.02833
Fst	FALSE	TRUE	FALSE	FALSE	FALSE	FALSE	FALSE	FALSE	FALSE	FALSE	0	0	3.13286	G118_G118_M15	1.31096	G118_G118_M18	1.08626	G118_edgeR_RNASeq	0.453264	0.452166	6.60756	6.47109	6.74402	0.0866883	0.843491	1	1.20009	2.46279	97.8765	63.208	132.545	1.08626	2.10466e-07	9.83135e-06	-0.296667	7.605	7.75333	7.45667	0.0217983	0.416372	0.13	7.20667	7.14167	7.27167	0.215895	0.81977	-0.0316667	7.30417	7.32
Gabrb3	TRUE	FALSE	FALSE	FALSE	FALSE	FALSE	FALSE	FALSE	FALSE	FALSE	0	0	0.494868	AdultRiboM_M_Adult_2	0.23374	AdultRiboM_F_Adult_6	1.24446	AdultRiboM_edgeR_RNASeq	0.119882	0.270166	5.86473	3.45763	8.27184	1.24446	2.58045e-06	7.70854e-05	0.0341597	0.0389068	3.88984	3.58228	4.19741	0.0556041	1	1	-0.105	6.37417	6.42667	6.32167	0.0653857	0.540035	0.0866667	6.53333	6.49	6.57667	0.270072	0.862142	0.155	6.34083	6.26333
Gadd45b	FALSE	TRUE	FALSE	FALSE	FALSE	FALSE	FALSE	FALSE	FALSE	FALSE	0	0	1.13028	AdultRiboM_M_Adult_11	2.47332	G118_G118_M17	-1.39971	G118_edgeR_RNASeq	0.929389	0.437553	4.77632	6.15737	3.39528	-0.887949	0.04804	0.255422	1.64777	0.610379	26.4112	38.3172	14.5052	-1.39971	5.26983e-05	0.00143597	0.08	6.47833	6.43833	6.51833	0.158691	0.67311	-0.0933333	6.48833	6.535	6.44167	0.326097	0.890079	-0.085	6.3725	6.415
Gbp2	TRUE	TRUE	FALSE	FALSE	FALSE	FALSE	FALSE	FALSE	FALSE	FALSE	0	0	3.66794	AdultRiboM_M_Adult_5	12.552	G118_G118_M17	-1.61893	G118_edgeR_RNASeq	4.1322	1.50588	35.393	51.3624	19.4236	-1.34082	1.56207e-13	1.25573e-11	7.27196	2.31294	217.219	327.613	106.825	-1.61893	2.80856e-06	0.000104391	-0.0416667	6.6425	6.66333	6.62167	0.617571	0.912668	-0.0416667	6.64417	6.665	6.62333	0.705826	0.979205	0.0183333	6.64083	6.63167
Gbp4	FALSE	TRUE	FALSE	FALSE	FALSE	FALSE	FALSE	FALSE	FALSE	FALSE	0	0	1.69837	G118_G118_M13	7.20666	G118_G118_M17	-1.255	G118_edgeR_RNASeq	1.3636	0.873453	26.1173	31.3101	20.9246	-0.551881	0.00113803	0.0144569	3.79973	1.55916	224.64	316.208	133.071	-1.255	0.000708799	0.0134095	0.05	6.21667	6.19167	6.24167	0.41114	0.838473	-0.0233333	6.25833	6.27	6.24667	0.728671	0.983303	0.0483333	6.15083	6.12667
Gbp5	FALSE	TRUE	FALSE	FALSE	FALSE	FALSE	FALSE	FALSE	FALSE	FALSE	0	0	1.03709	AdultRiboM_M_Adult_2	4.68886	G118_G118_M17	-2.06999	G118_edgeR_RNASeq	0.659135	0.476113	8.94663	10.0434	7.84989	-0.395076	0.12389	0.492487	2.20081	0.505905	75.2399	121.806	28.674	-2.06999	0.000406248	0.00857016	-0.025	6.21917	6.23167	6.20667	0.713478	0.943115	0.0733333	6.235	6.19833	6.27167	0.192915	0.798588	-0.203333	6.17	6.27167
Gfap	FALSE	TRUE	FALSE	FALSE	FALSE	FALSE	FALSE	FALSE	FALSE	FALSE	0	0	0.113748	AdultRiboM_M_Adult_3	0.146469	G118_G118_M17	-1.90703	G118_edgeR_RNASeq	0.0529305	0.0641118	1.29254	1.13549	1.44958	0.342497	0.588725	1	0.104336	0.0254011	4.87201	7.80688	1.93713	-1.90703	0.00252379	0.0369885	-0.00666667	6.23167	6.235	6.22833	0.936149	0.989274	0.045	6.3425	6.32	6.365	0.567587	0.962456	0.0666667	6.22833	6.195
Gfra2	TRUE	FALSE	FALSE	FALSE	FALSE	FALSE	FALSE	FALSE	FALSE	FALSE	0	0	0.329602	G118_G118_M13	0.555886	G118_G118_M17	-1.7418	AdultRiboM_edgeR_RNASeq	0.175989	0.040099	1.90679	2.98648	0.827097	-1.7418	0.00126232	0.0157202	0.425391	0.309901	23.8107	27.2679	20.3536	-0.427542	0.156622	0.67434	0.105	6.58583	6.53333	6.63833	0.156761	0.670563	-0.0166667	6.58833	6.59667	6.58	0.848179	0.993327	-0.0366667	6.57667	6.595
Gm11992	TRUE	FALSE	FALSE	FALSE	FALSE	FALSE	FALSE	FALSE	FALSE	FALSE	0	0	0.560061	AdultRiboM_M_Adult_8	0.9065	AdultRiboM_F_Adult_2	-1.38496	AdultRiboM_edgeR_RNASeq	0.541145	0.191216	4.55194	6.66412	2.43976	-1.38496	2.1396e-05	0.000497328	0.380724	0.247482	13.9976	16.8234	11.1718	-0.532347	0.137927	0.623582	0.0816667	7.1375	7.09667	7.17833	0.318417	0.79261	-0.00333333	7.12667	7.12833	7.125	0.968333	0.997615	-0.0716667	7.14417	7.18
Gm12250	TRUE	TRUE	FALSE	FALSE	FALSE	FALSE	FALSE	FALSE	FALSE	FALSE	0	0	1.97667	G118_G118_M13	11.423	G118_G118_M17	-1.77656	G118_edgeR_RNASeq	1.6461	0.688748	16.1221	21.6754	10.5689	-1.05895	1.23138e-05	0.000307806	5.62699	1.60363	180.206	278.662	81.7499	-1.77656	6.58194e-05	0.00174058	0.165	7.3975	7.315	7.48	0.272262	0.767551	-0.04	7.27167	7.29167	7.25167	0.654341	0.971831	0.121667	7.2225	7.16167
Gm5141	TRUE	FALSE	FALSE	FALSE	FALSE	FALSE	FALSE	FALSE	FALSE	FALSE	0	0	0.0980568	AdultRiboM_M_Adult_1	0.245816	AdultRiboM_F_Adult_4	-1.59392	AdultRiboM_edgeR_RNASeq	0.10337	0.0247058	1.09455	1.75164	0.437458	-1.59392	0.004724	0.0449495	0.0830825	0.0647897	4.50123	5.01232	3.99014	-0.285324	0.712052	1	-0.00333333	6.32833	6.33	6.32667	0.956098	0.993363	0.035	6.3025	6.285	6.32	0.637961	0.969906	-0.07	6.34167	6.37667
Gm5464	TRUE	FALSE	FALSE	FALSE	FALSE	FALSE	FALSE	FALSE	FALSE	FALSE	0	0	0.123179	AdultRiboM_M_Adult_9	0.300707	AdultRiboM_F_Adult_5	-1.88896	AdultRiboM_edgeR_RNASeq	0.124858	0.0208425	0.807035	1.3963	0.217766	-1.88896	0.00490323	0.0462909	0	0	0	0	0	5.12548e-15	1	1	0.06	6.91333	6.88333	6.94333	0.52559	0.88202	0.145	6.85583	6.78333	6.92833	0.149341	0.760135	-0.0116667	6.8925	6.89833
Gnai1	TRUE	FALSE	FALSE	FALSE	FALSE	FALSE	FALSE	FALSE	FALSE	FALSE	0	0	1.54732	AdultRiboM_M_Adult_3	0.473297	AdultRiboM_F_Adult_3	2.01126	AdultRiboM_edgeR_RNASeq	0.20815	0.759101	8.57391	3.30776	13.8401	2.01126	5.80801e-12	3.99251e-10	0.263009	0.216047	14.2088	15.4567	12.9608	-0.179133	0.627885	1	-0.0533333	6.18833	6.215	6.16167	0.374346	0.821088	-0.02	6.2	6.21	6.19	0.746791	0.985042	0.0216667	6.2075	6.19667
Got1	FALSE	TRUE	FALSE	FALSE	FALSE	FALSE	FALSE	FALSE	FALSE	FALSE	0	0	82.8802	AdultRiboM_M_Adult_10	177.515	AdultRiboM_F_Adult_6	-1.34299	G118_edgeR_RNASeq	90.0678	50.7114	744.418	925.373	563.463	-0.695401	5.45908e-05	0.00112229	140.501	54.2712	3709.32	5318.35	2100.29	-1.34299	1.75409e-34	3.72313e-32	-0.0583333	9.48583	9.515	9.45667	0.650333	0.924208	-0.335	9.4775	9.645	9.31	0.016203	0.308411	-0.593333	9.76833	10.065
Gpr110	FALSE	TRUE	FALSE	FALSE	FALSE	FALSE	FALSE	FALSE	FALSE	FALSE	0	0	5.2852	AdultRiboM_M_Adult_8	6.08151	AdultRiboM_F_Adult_6	1.14074	G118_edgeR_RNASeq	2.40931	3.01225	49.7564	42.1858	57.327	0.459143	0.0582626	0.291941	1.14776	2.50803	119.646	74.0398	165.253	1.14074	2.44026e-12	2.04315e-10	0.055	6.18917	6.16167	6.21667	0.446892	0.855473	0.106667	6.41167	6.35833	6.465	0.0786816	0.627306	0.08	6.16833	6.12833
Gpr98	FALSE	TRUE	FALSE	FALSE	FALSE	FALSE	FALSE	FALSE	FALSE	FALSE	0	0	1.45646	G118_G118_M15	0.155936	G118_G118_M18	3.30656	G118_edgeR_RNASeq	0.049518	0.0620187	5.76233	4.82195	6.70271	0.40978	0.108726	0.449639	0.134645	1.29428	259.35	47.9506	470.75	3.30656	3.16521e-86	1.56303e-83	0.08	6.67833	6.63833	6.71833	0.282929	0.774786	0.0766667	6.65833	6.62	6.69667	0.405161	0.921426	0.0233333	6.67333	6.66167
Gpx5	TRUE	FALSE	FALSE	FALSE	FALSE	FALSE	FALSE	FALSE	FALSE	FALSE	0	0	1.38036	AdultRiboM_M_Adult_11	0	AdultRiboM_F_Adult_1	3.57686	AdultRiboM_edgeR_RNASeq	0	0.121823	0.0290483	0	1.54806	3.57686	0.00177042	0.0207855	0	0	0	0	0	5.12548e-15	1	1	0.01	6.30167	6.29667	6.30667	0.886219	0.97953	0.05	6.24833	6.22333	6.27333	0.527054	0.953978	-0.0583333	6.16583	6.195
Grem2	FALSE	TRUE	FALSE	FALSE	FALSE	FALSE	FALSE	FALSE	FALSE	FALSE	0	0	4.25165	G118_G118_M14	2.49944	AdultRiboM_F_Adult_10	1.02666	G118_edgeR_RNASeq	1.52434	1.53996	30.2593	30.0687	30.4498	0.0779649	0.795355	1	1.57935	3.18991	166.506	108.893	224.12	1.02666	1.89391e-05	0.000577166	-0.0116667	7.1425	7.14833	7.13667	0.916531	0.986157	0.0316667	6.90083	6.885	6.91667	0.735486	0.984257	0.25	7.16333	7.03833
Grin3b	TRUE	FALSE	FALSE	FALSE	FALSE	FALSE	FALSE	FALSE	FALSE	FALSE	0	0	0.191391	AdultRiboM_M_Adult_2	0.106265	G118_G118_M17	2.58406	AdultRiboM_edgeR_RNASeq	0.00512899	0.0665823	0.663383	0.0761933	1.25057	2.58406	0.000635613	0.00897836	0.0793198	0.0579382	4.18458	4.77326	3.59589	-0.526134	0.44854	1	-0.111667	6.71417	6.77	6.65833	0.2522	0.757187	0.0116667	6.6725	6.66667	6.67833	0.849902	0.993565	-0.0383333	6.6375	6.65667
Grm8	TRUE	FALSE	FALSE	FALSE	FALSE	FALSE	FALSE	FALSE	FALSE	FALSE	0	0	3.32705	G118_G118_M13	1.83781	G118_G118_M17	3.11592	AdultRiboM_edgeR_RNASeq	0.0608078	0.514166	5.64371	1.17584	10.1116	3.11592	4.73935e-14	4.00972e-12	1.57661	2.6879	146.313	106.661	185.966	0.77873	0.00022144	0.00510302	0.105	6.3775	6.325	6.43	0.111249	0.615419	0.19	6.40833	6.31333	6.50333	0.021881	0.360269	0.256667	6.475	6.34667
Gsto2	FALSE	TRUE	FALSE	FALSE	FALSE	FALSE	FALSE	FALSE	FALSE	FALSE	0	0	0.230651	AdultRiboM_M_Adult_1	0.891883	G118_G118_M16	-2.03118	G118_edgeR_RNASeq	0.211378	0.0514829	0.960687	1.59204	0.329332	-1.55648	0.00581824	0.0529263	0.743188	0.18073	11.9021	19.0721	4.73203	-2.03118	1.29293e-06	5.20551e-05	0.0116667	6.17917	6.17333	6.185	0.854116	0.974092	-0.0816667	6.1425	6.18333	6.10167	0.232013	0.835306	0.00166667	6.26083	6.26
Gtse1	FALSE	TRUE	FALSE	FALSE	FALSE	FALSE	FALSE	FALSE	FALSE	FALSE	0	0	0.437744	G118_G118_M13	0.352299	AdultRiboM_F_Adult_7	1.24258	G118_edgeR_RNASeq	0.188304	0.128691	2.45917	2.7471	2.17124	-0.434828	0.446477	1	0.138716	0.332522	12.2806	7.10837	17.4529	1.24258	0.00164139	0.026425	-0.0466667	6.52333	6.54667	6.5	0.510507	0.875778	0.0866667	6.47667	6.43333	6.52	0.352271	0.903281	0.0716667	6.49583	6.46
Gucy2c	TRUE	FALSE	FALSE	FALSE	FALSE	FALSE	FALSE	FALSE	FALSE	FALSE	0	0	0.672068	G118_G118_M14	0.958733	AdultRiboM_F_Adult_6	-3.09303	AdultRiboM_edgeR_RNASeq	0.225247	0.0186974	2.39482	4.41724	0.372399	-3.09303	1.21137e-07	4.82098e-06	0.512423	0.506376	37.2608	37.1405	37.381	0.0324514	1	1	-0.095	6.29583	6.34333	6.24833	0.156459	0.669945	0.0833333	6.26667	6.225	6.30833	0.139422	0.745523	0.0366667	6.32167	6.30333
Gulp1	TRUE	FALSE	FALSE	FALSE	FALSE	FALSE	FALSE	FALSE	FALSE	FALSE	0	0	0.953508	AdultRiboM_M_Adult_8	0.436296	AdultRiboM_F_Adult_11	1.2045	AdultRiboM_edgeR_RNASeq	0.190762	0.397497	4.76741	2.81963	6.7152	1.2045	0.00292278	0.0306822	0.0881411	0.0536294	3.91838	4.8179	3.01885	-0.626501	0.367325	1	0.005	6.62583	6.62333	6.62833	0.964862	0.994271	-0.0383333	6.6575	6.67667	6.63833	0.742312	0.984571	0.143333	6.72833	6.65667
Gzmb	FALSE	TRUE	FALSE	FALSE	FALSE	FALSE	FALSE	FALSE	FALSE	FALSE	0	0	0.421891	AdultRiboM_M_Adult_8	1.29871	G118_G118_M17	-2.05341	G118_edgeR_RNASeq	0.282334	0.133293	1.4765	1.87767	1.07534	-0.89129	0.149927	0.555216	0.763018	0.185802	12.3964	19.829	4.96378	-2.05341	0.000141303	0.00341229	-0.0766667	6.22167	6.26	6.18333	0.299662	0.783336	0.0516667	6.19583	6.17	6.22167	0.576059	0.962456	-0.00166667	6.19083	6.19167
H1fx	FALSE	TRUE	FALSE	FALSE	FALSE	FALSE	FALSE	FALSE	FALSE	FALSE	0	0	0.848225	G118_G118_M15	0.203769	AdultRiboM_F_Adult_11	2.05176	G118_edgeR_RNASeq	0.0332905	0.0243341	0.141916	0.163485	0.120346	-0.20884	1	1	0.125635	0.532544	6.55426	2.45467	10.6539	2.05176	0.000223554	0.00513786	0.00166667	6.22417	6.22333	6.225	0.977584	0.995361	0.04	6.21333	6.19333	6.23333	0.568115	0.962456	-0.0166667	6.17	6.17833
H2-Ab1	FALSE	TRUE	FALSE	FALSE	FALSE	FALSE	FALSE	FALSE	FALSE	FALSE	0	0	21.2893	AdultRiboM_M_Adult_5	35.1662	AdultRiboM_F_Adult_6	-1.19601	G118_edgeR_RNASeq	15.6238	11.0192	80.4129	91.7317	69.094	-0.389356	0.0298129	0.180798	11.8522	5.05496	186.432	259.229	113.635	-1.19601	0.00250041	0.036671	-0.095	6.59417	6.64167	6.54667	0.258736	0.759522	-0.398333	9.7925	9.99167	9.59333	0.0694936	0.600485	-0.286667	9.44667	9.59
H2-DMb1	FALSE	TRUE	FALSE	FALSE	FALSE	FALSE	FALSE	FALSE	FALSE	FALSE	0	0	3.50654	AdultRiboM_M_Adult_5	3.85089	AdultRiboM_F_Adult_2	-1.20151	G118_edgeR_RNASeq	1.9432	1.46392	11.0099	12.118	9.90169	-0.27129	0.289777	0.829203	1.98678	0.837607	33.498	46.8276	20.1684	-1.20151	0.00167059	0.0267173	-0.02	7.30333	7.31333	7.29333	0.916955	0.986186	-0.24	7.335	7.455	7.215	0.135142	0.739474	-0.265	6.8875	7.02
H2-Eb1	FALSE	TRUE	FALSE	FALSE	FALSE	FALSE	FALSE	FALSE	FALSE	FALSE	0	0	15.9093	AdultRiboM_M_Adult_5	23.0088	AdultRiboM_F_Adult_6	-1.09053	G118_edgeR_RNASeq	9.3693	7.17364	69.8748	76.59	63.1596	-0.260119	0.196813	0.657579	8.17104	3.73697	183.822	250.189	117.455	-1.09053	0.00237577	0.0353763	0.035	8.2875	8.27	8.305	0.912733	0.985106	-0.253333	9.11167	9.23833	8.985	0.33285	0.892368	-0.0733333	8.85	8.88667
H2-Q1	TRUE	TRUE	FALSE	FALSE	FALSE	FALSE	FALSE	FALSE	FALSE	FALSE	0	0	3.07096	G118_G118_M15	15.0233	G118_G118_M18	-2.14907	G118_edgeR_RNASeq	3.86813	0.952474	24.0463	38.4165	9.67608	-1.91876	3.9771e-11	2.49311e-09	12.5008	2.73035	284.757	465.622	103.892	-2.14907	1.75868e-32	3.48809e-30	-0.0616667	6.44417	6.475	6.41333	0.353365	0.810356	-0.0633333	6.505	6.53667	6.47333	0.284952	0.873006	-0.0116667	6.4775	6.48333
Hapln1	TRUE	TRUE	FALSE	FALSE	FALSE	FALSE	FALSE	FALSE	FALSE	FALSE	0	0	0.118104	AdultRiboM_M_Adult_6	0.26417	G118_G118_M16	2.09303	AdultRiboM_edgeR_RNASeq	0.0110073	0.0516539	0.935853	0.297387	1.57432	2.09303	0.00350744	0.0354954	0.193353	0.0766254	12.628	17.9891	7.26679	-1.3339	0.00118802	0.0203875	-0.075	6.2475	6.285	6.21	0.364879	0.815005	-0.0633333	6.15	6.18167	6.11833	0.448483	0.931203	-0.07	6.175	6.21
Havcr2	FALSE	TRUE	FALSE	FALSE	FALSE	FALSE	FALSE	FALSE	FALSE	FALSE	0	0	0.164482	AdultRiboM_M_Adult_8	0.476009	AdultRiboM_F_Adult_5	-1.38459	G118_edgeR_RNASeq	0.153561	0.0635239	1.4926	2.1106	0.874605	-0.965444	0.0569641	0.287518	0.229983	0.0786924	7.76635	11.5181	4.01463	-1.38459	0.00255201	0.0372893	-0.07	6.43	6.465	6.395	0.324881	0.795727	-0.07	6.50333	6.53833	6.46833	0.40242	0.921168	0.0933333	6.36667	6.32
Hbegf	FALSE	TRUE	FALSE	FALSE	FALSE	FALSE	FALSE	FALSE	FALSE	FALSE	0	0	0.534697	AdultRiboM_M_Adult_5	0.846014	G118_G118_M18	-1.03073	G118_edgeR_RNASeq	0.317841	0.193865	3.10133	3.68838	2.51427	-0.560141	0.147617	0.54959	0.72804	0.328493	23.2257	31.8136	14.6378	-1.03073	0.000944528	0.0170177	-0.0733333	6.63	6.66667	6.59333	0.330894	0.798309	0.0966667	6.64	6.59167	6.68833	0.189849	0.79754	0.025	6.65917	6.64667
Hcn2	FALSE	TRUE	FALSE	FALSE	FALSE	FALSE	FALSE	FALSE	FALSE	FALSE	0	0	0.270672	G118_G118_M14	0.195166	AdultRiboM_F_Adult_1	1.33989	G118_edgeR_RNASeq	0.033266	0.0415196	0.611684	0.564524	0.658843	0.408262	1	1	0.0942725	0.247696	10.2051	5.53292	14.8773	1.33989	0.00114621	0.0198276	-0.103333	6.40333	6.455	6.35167	0.0481971	0.507952	0.015	6.4225	6.415	6.43	0.848645	0.993327	0.0583333	6.3925	6.36333
Hcrtr2	TRUE	FALSE	FALSE	FALSE	FALSE	FALSE	FALSE	FALSE	FALSE	FALSE	0	0	0.526444	AdultRiboM_M_Adult_5	0.0580479	AdultRiboM_F_Adult_11	3.81238	AdultRiboM_edgeR_RNASeq	0.00948351	0.190785	2.05134	0.163485	3.93919	3.81238	4.7519e-11	2.94071e-09	0	0.0383302	1.33756	0	2.67512	4.63875	0.0101805	0.108375	-0.101667	6.54083	6.59167	6.49	0.140521	0.648921	-0.0433333	6.50167	6.52333	6.48	0.430874	0.926831	-0.115	6.51083	6.56833
Hexb	TRUE	TRUE	FALSE	FALSE	FALSE	FALSE	FALSE	FALSE	FALSE	FALSE	0	0	5.89123	G118_G118_M13	19.672	G118_G118_M17	-1.76585	G118_edgeR_RNASeq	11.8347	3.25719	72.988	112.64	33.3363	-1.73591	7.07371e-46	2.19439e-43	18.4578	5.35554	419.526	647.024	192.029	-1.76585	2.95335e-51	9.04584e-49	-0.1	6.12667	6.17667	6.07667	0.172178	0.690611	0.0433333	6.14	6.11833	6.16167	0.532341	0.955548	-0.136667	6.155	6.22333
Hist1h4j	TRUE	FALSE	FALSE	FALSE	FALSE	FALSE	FALSE	FALSE	FALSE	FALSE	0	0	2.96015	AdultRiboM_M_Adult_5	8.66049	AdultRiboM_F_Adult_1	-1.30019	AdultRiboM_edgeR_RNASeq	4.06315	1.45748	4.29983	6.33266	2.267	-1.30019	4.25889e-05	0.000906353	0.0491961	0.217395	0.767857	0.283698	1.25202	1.69526	0.408949	1	-0.295	8.06083	8.20833	7.91333	0.00549525	0.24913	0.258333	7.97583	7.84667	8.105	0.031162	0.42555	-0.118333	8.34583	8.405
Hist1h4k	TRUE	FALSE	FALSE	FALSE	FALSE	FALSE	FALSE	FALSE	FALSE	FALSE	0	0	4.74705	AdultRiboM_M_Adult_8	10.6386	AdultRiboM_F_Adult_2	-1.61703	AdultRiboM_edgeR_RNASeq	6.40479	1.79595	8.63087	13.2212	4.04059	-1.61703	2.9319e-10	1.67714e-08	0.455862	0.248142	2.6717	3.43466	1.90875	-0.803401	0.348123	1	-0.0766667	6.735	6.77333	6.69667	0.179767	0.699663	0.00833333	6.76917	6.765	6.77333	0.888193	0.994356	0.121667	6.75583	6.695
Hist4h4	TRUE	FALSE	FALSE	FALSE	FALSE	FALSE	FALSE	FALSE	FALSE	FALSE	0	0	3.56841	AdultRiboM_M_Adult_2	6.30739	AdultRiboM_F_Adult_2	-1.00881	AdultRiboM_edgeR_RNASeq	4.74455	2.18991	7.86058	10.455	5.26617	-1.00881	4.33039e-06	0.000123129	0.0858191	0.256671	1.42034	0.696291	2.1444	1.32531	0.380692	1	-0.171667	6.61917	6.705	6.53333	0.0847269	0.578565	-0.146667	6.37833	6.45167	6.305	0.109192	0.693785	-0.196667	6.76	6.85833
Hnf4g	TRUE	TRUE	FALSE	FALSE	FALSE	FALSE	FALSE	FALSE	FALSE	FALSE	0	0	0.082856	AdultRiboM_M_Adult_5	0.187275	G118_G118_M16	-1.67964	G118_edgeR_RNASeq	0.084888	0.0271331	1.18362	1.82513	0.542112	-1.36219	0.00390051	0.0386101	0.168738	0.04769	8.36027	12.9905	3.73001	-1.67964	0.000225045	0.00515176	-0.00666667	6.225	6.22833	6.22167	0.935888	0.989274	-0.0166667	6.19833	6.20667	6.19	0.790304	0.989814	0.035	6.25417	6.23667
Hsd3b1	FALSE	TRUE	FALSE	FALSE	FALSE	FALSE	FALSE	FALSE	FALSE	FALSE	0	0	0.145784	G118_G118_M13	3.89729	G118_G118_M16	-4.99683	G118_edgeR_RNASeq	0.0981095	0.00693592	0.495529	0.904961	0.0860956	-2.42604	0.020943	0.140619	2.30548	0.0728753	40.7155	78.8616	2.56938	-4.99683	6.53567e-18	7.86784e-16	0.176667	7.19833	7.11	7.28667	0.0431135	0.495646	0.145	7.1125	7.04	7.185	0.199815	0.805213	0.0783333	7.2675	7.22833
Hsd3b2	TRUE	TRUE	FALSE	FALSE	FALSE	FALSE	FALSE	FALSE	FALSE	FALSE	0	0	98.8192	G118_G118_M13	39.9079	G118_G118_M16	1.51132	G118_edgeR_RNASeq	6.82079	17.0958	113.055	62.0454	164.065	1.4205	1.76069e-34	4.09648e-32	32.8211	91.8626	2099.32	1088.17	3110.47	1.51132	1.09436e-28	1.91885e-26	-0.00666667	6.44833	6.45167	6.445	0.943476	0.989864	0.04	6.51	6.49	6.53	0.621241	0.967966	-0.0133333	6.51833	6.525
Hspa1a	TRUE	FALSE	FALSE	FALSE	FALSE	FALSE	FALSE	FALSE	FALSE	FALSE	0	0	2.33414	G118_G118_M15	1.3495	G118_G118_M16	2.17391	AdultRiboM_edgeR_RNASeq	0.127945	0.472748	5.1767	1.75425	8.59916	2.17391	7.31762e-05	0.00144542	0.845754	1.64103	65.0985	43.5561	86.6409	0.970122	0.0110418	0.114669	-0.0383333	6.3925	6.41167	6.37333	0.55813	0.893389	0.0266667	6.39833	6.385	6.41167	0.695114	0.978168	0.293333	6.5	6.35333
Hspa1b	TRUE	FALSE	FALSE	FALSE	FALSE	FALSE	FALSE	FALSE	FALSE	FALSE	0	0	18.9966	AdultRiboM_M_Adult_9	3.53771	AdultRiboM_F_Adult_5	2.28916	AdultRiboM_edgeR_RNASeq	1.78553	6.89005	73.3866	25.1527	121.621	2.28916	1.06307e-06	3.48093e-05	1.69178	3.1177	126.371	87.4745	165.268	0.905894	0.00140934	0.0234377	-0.0533333	6.25667	6.28333	6.23	0.466239	0.861068	-0.0216667	6.2525	6.26333	6.24167	0.670421	0.974941	-0.0116667	6.24083	6.24667
Htra3	TRUE	FALSE	FALSE	FALSE	FALSE	FALSE	FALSE	FALSE	FALSE	FALSE	0	0	0.336294	AdultRiboM_M_Adult_10	0.33125	G118_G118_M17	1.40303	AdultRiboM_edgeR_RNASeq	0.0514877	0.130903	1.73784	0.956964	2.51872	1.40303	0.00485703	0.0459803	0.289941	0.259212	17.6237	18.4061	16.8413	-0.105376	0.728167	1	-0.17	6.71833	6.80333	6.63333	0.0357153	0.469035	-0.153333	6.69	6.76667	6.61333	0.0256604	0.388432	-0.0233333	6.65333	6.665
Htra4	TRUE	TRUE	FALSE	FALSE	FALSE	FALSE	FALSE	FALSE	FALSE	FALSE	0	0	1.14694	G118_G118_M13	2.21687	G118_G118_M16	-1.93856	AdultRiboM_edgeR_RNASeq	1.12498	0.25407	7.60818	12.3287	2.88768	-1.93856	7.09771e-15	6.50543e-13	1.96379	0.911559	58.1869	78.8763	37.4974	-1.1008	5.49095e-07	2.38109e-05	-0.101667	6.51417	6.565	6.46333	0.186265	0.705217	-0.188333	6.5475	6.64167	6.45333	0.0354059	0.450797	-0.44	6.67833	6.89833
Ifi205	FALSE	TRUE	FALSE	FALSE	FALSE	FALSE	FALSE	FALSE	FALSE	FALSE	0	0	0.776953	AdultRiboM_M_Adult_2	0.96019	AdultRiboM_F_Adult_8	-2.24808	G118_edgeR_RNASeq	0.481592	0.339739	3.39599	3.77617	3.0158	-0.456975	0.317231	0.87696	0.5003	0.101375	8.95744	14.8354	3.07951	-2.24808	8.73187e-06	0.000291428	0.08	6.60167	6.56167	6.64167	0.463403	0.861068	-0.02	6.70167	6.71167	6.69167	0.845955	0.993278	-0.05	6.59167	6.61667
Ifi27l2b	TRUE	TRUE	FALSE	FALSE	FALSE	FALSE	FALSE	FALSE	FALSE	FALSE	0	0	2.7462	AdultRiboM_M_Adult_5	8.88847	AdultRiboM_F_Adult_3	-1.26972	G118_edgeR_RNASeq	3.72857	1.58613	14.5523	19.8322	9.27244	-1.0766	9.15554e-07	3.04727e-05	1.73529	0.684566	24.4492	34.8544	14.044	-1.26972	9.76207e-05	0.00247084	0.055	6.15083	6.12333	6.17833	0.427889	0.847274	0.0483333	6.12583	6.10167	6.15	0.462411	0.936457	-0.0183333	6.1275	6.13667
Ifi44	TRUE	FALSE	FALSE	FALSE	FALSE	FALSE	FALSE	FALSE	FALSE	FALSE	0	0	1.11158	AdultRiboM_M_Adult_5	2.44993	AdultRiboM_F_Adult_3	-1.65289	AdultRiboM_edgeR_RNASeq	1.86833	0.527678	17.8838	27.6446	8.12296	-1.65289	4.87593e-25	7.97182e-23	1.01736	0.753157	47.7778	54.3882	41.1675	-0.423438	0.106374	0.538176	0.0783333	6.6175	6.57833	6.65667	0.229193	0.739238	0.106667	6.63333	6.58	6.68667	0.327965	0.890302	0.106667	6.61833	6.565
Ifit1	TRUE	TRUE	FALSE	FALSE	FALSE	FALSE	FALSE	FALSE	FALSE	FALSE	0	0	3.58854	AdultRiboM_M_Adult_5	7.46499	AdultRiboM_F_Adult_11	-1.09564	AdultRiboM_edgeR_RNASeq	4.53539	1.93584	44.8271	61.2769	28.3772	-1.09564	1.08856e-06	3.55943e-05	3.23468	1.49943	115.732	156.886	74.5787	-1.08098	2.01008e-07	9.44423e-06	-0.075	6.02417	6.06167	5.98667	0.307352	0.786135	-0.0766667	6.095	6.13333	6.05667	0.158772	0.770849	0.03	6.02333	6.00833
Ifit3	TRUE	FALSE	FALSE	FALSE	FALSE	FALSE	FALSE	FALSE	FALSE	FALSE	0	0	5.66252	AdultRiboM_M_Adult_5	12.2747	AdultRiboM_F_Adult_2	-1.1092	AdultRiboM_edgeR_RNASeq	7.26486	3.09102	53.2539	73.463	33.0448	-1.1092	2.11814e-12	1.52538e-10	4.60276	2.55656	132.721	169.243	96.1986	-0.82076	6.09787e-08	3.05654e-06	0.0916667	6.28083	6.235	6.32667	0.119313	0.626	-0.065	6.1825	6.215	6.15	0.284804	0.873006	-0.0766667	6.26	6.29833
Ift57	TRUE	FALSE	FALSE	FALSE	FALSE	FALSE	FALSE	FALSE	FALSE	FALSE	0	0	0.470392	AdultRiboM_M_Adult_8	0.63467	AdultRiboM_F_Adult_4	-1.06145	AdultRiboM_edgeR_RNASeq	0.393089	0.166017	3.63351	5.10682	2.16021	-1.06145	0.000686767	0.00954492	0.402721	0.235285	15.0409	18.8187	11.2632	-0.771215	0.0254849	0.211401	0.1	6.56	6.51	6.61	0.116883	0.622178	-0.0183333	6.59583	6.605	6.58667	0.806029	0.990776	-0.0166667	6.73167	6.74
Igfbp1	FALSE	TRUE	FALSE	FALSE	FALSE	FALSE	FALSE	FALSE	FALSE	FALSE	0	0	64.3842	AdultRiboM_M_Adult_9	92.4622	AdultRiboM_F_Adult_7	-1.44439	G118_edgeR_RNASeq	44.1612	20.9404	268.794	349.571	188.017	-0.869366	0.0789731	0.360299	21.0674	7.5755	402.573	588.904	216.243	-1.44439	6.43998e-17	7.4559e-15	-0.105	6.24417	6.29667	6.19167	0.328701	0.797978	-0.0116667	6.2075	6.21333	6.20167	0.837978	0.992164	0.12	6.215	6.155
Igfbp6	TRUE	FALSE	FALSE	FALSE	FALSE	FALSE	FALSE	FALSE	FALSE	FALSE	0	0	1.61212	AdultRiboM_M_Adult_5	2.03227	AdultRiboM_F_Adult_4	-1.28978	AdultRiboM_edgeR_RNASeq	1.18541	0.433214	5.22144	7.50939	2.9335	-1.28978	7.56853e-05	0.00148918	0.673428	0.928946	19.2534	15.9867	22.5201	0.482393	0.127743	0.600312	0.151667	7.10083	7.025	7.17667	0.0450219	0.501425	0.0766667	6.955	6.91667	6.99333	0.451957	0.931367	-0.02	7.02667	7.03667
Igsf1	FALSE	TRUE	FALSE	FALSE	FALSE	FALSE	FALSE	FALSE	FALSE	FALSE	0	0	0.0827273	AdultRiboM_M_Adult_5	0.0721991	AdultRiboM_F_Adult_4	2.44942	G118_edgeR_RNASeq	0.0118211	0.0283057	0.548379	0.293242	0.803517	1.18778	0.127677	0.500714	0.0116537	0.0723841	4.40075	1.19098	7.61052	2.44942	0.000514105	0.0103925	0.075	6.22417	6.18667	6.26167	0.255258	0.757758	-0.015	6.1725	6.18	6.165	0.821798	0.991731	0.05	6.25333	6.22833
Ihh	FALSE	TRUE	FALSE	FALSE	FALSE	FALSE	FALSE	FALSE	FALSE	FALSE	0	0	1.66515	G118_G118_M14	0.972663	AdultRiboM_F_Adult_5	2.33335	G118_edgeR_RNASeq	0.220859	0.374339	3.65248	2.60926	4.69571	0.846603	0.0248576	0.158326	0.277748	1.44299	39.3764	12.5009	66.2518	2.33335	4.28903e-17	5.03795e-15	0.226667	6.61667	6.50333	6.73	0.00904417	0.315128	0.0533333	6.59333	6.56667	6.62	0.637191	0.969906	0.285	6.82583	6.68333
Il12rb1	TRUE	TRUE	FALSE	FALSE	FALSE	FALSE	FALSE	FALSE	FALSE	FALSE	0	0	0.642991	G118_G118_M15	0.451026	AdultRiboM_F_Adult_3	1.81727	G118_edgeR_RNASeq	0.107889	0.224874	2.54953	1.5555	3.54355	1.20777	0.00465113	0.0444134	0.142224	0.503175	17.363	7.51163	27.2144	1.81727	2.36086e-07	1.09227e-05	0.0566667	6.65167	6.62333	6.68	0.326487	0.796644	0.055	6.66083	6.63333	6.68833	0.411562	0.922775	-1.24191e-15	6.65833	6.65833
Il18r1	TRUE	FALSE	FALSE	FALSE	FALSE	FALSE	FALSE	FALSE	FALSE	FALSE	0	0	0.197836	G118_G118_M15	0.420264	G118_G118_M18	-1.31906	AdultRiboM_edgeR_RNASeq	0.114022	0.0363226	1.74384	2.59452	0.893159	-1.31906	0.00259976	0.0281083	0.300814	0.143835	19.7246	26.4823	12.967	-0.962995	0.00465763	0.05927	-0.0433333	7.12833	7.15	7.10667	0.488446	0.868703	0.075	6.97417	6.93667	7.01167	0.406558	0.922199	0.03	7.13	7.115
Il1b	FALSE	TRUE	FALSE	FALSE	FALSE	FALSE	FALSE	FALSE	FALSE	FALSE	0	0	2.15664	AdultRiboM_M_Adult_11	8.57704	G118_G118_M17	-1.67612	G118_edgeR_RNASeq	2.0816	1.06251	11.1587	13.8835	8.43388	-0.755152	0.0377519	0.214937	5.08401	1.56226	81.4265	123.825	39.0278	-1.67612	1.04608e-06	4.31211e-05	-0.175	6.99083	7.07833	6.90333	0.13203	0.642568	-0.055	7.52417	7.55167	7.49667	0.780876	0.989627	-0.16	7.01833	7.09833
Il1r1	FALSE	TRUE	FALSE	FALSE	FALSE	FALSE	FALSE	FALSE	FALSE	FALSE	0	0	19.0361	G118_G118_M15	9.46655	G118_G118_M17	1.23799	G118_edgeR_RNASeq	3.86521	6.14395	137.959	98.524	177.395	0.867804	9.13403e-06	0.000235625	7.55526	17.4433	1176.27	699.451	1653.08	1.23799	1.05756e-18	1.3123e-16	0.2	7.145	7.045	7.245	0.0837161	0.575885	0.156667	7.05	6.97167	7.12833	0.115328	0.703393	-0.0466667	7.17167	7.195
Il1rn	TRUE	FALSE	FALSE	FALSE	FALSE	FALSE	FALSE	FALSE	FALSE	FALSE	0	0	1.30437	G118_G118_M14	1.90238	G118_G118_M17	-1.83996	AdultRiboM_edgeR_RNASeq	0.644826	0.168652	5.72998	9.05847	2.40149	-1.83996	3.80611e-08	1.66842e-06	1.28332	0.836605	52.7831	63.4373	42.129	-0.578634	0.110324	0.551269	-0.22	6.71	6.82	6.6	0.00223445	0.158351	-0.198333	6.67417	6.77333	6.575	0.0419291	0.486958	-0.283333	6.69167	6.83333
Il27	FALSE	TRUE	FALSE	FALSE	FALSE	FALSE	FALSE	FALSE	FALSE	FALSE	0	0	0.655013	AdultRiboM_M_Adult_5	0.986988	G118_G118_M17	-5.5162	G118_edgeR_RNASeq	0.0975639	0.11758	0.363682	0.307371	0.419993	0.470785	0.762794	1	0.423997	0	2.73589	5.47177	0	-5.5162	0.00112361	0.0194964	-0.075	6.34083	6.37833	6.30333	0.287305	0.777997	-0.01	6.35833	6.36333	6.35333	0.889569	0.994463	-0.0883333	6.31083	6.355
Il2rg	FALSE	TRUE	FALSE	FALSE	FALSE	FALSE	FALSE	FALSE	FALSE	FALSE	0	0	1.38852	G118_G118_M14	3.94655	G118_G118_M17	-1.10766	G118_edgeR_RNASeq	0.798834	0.460232	5.18179	6.54233	3.82126	-0.634185	0.019268	0.132451	2.60787	1.18957	56.6203	77.2134	36.0272	-1.10766	0.000218441	0.00503873	-0.00666667	6.77833	6.78167	6.775	0.925696	0.988164	-0.1	7.06167	7.11167	7.01167	0.277603	0.868676	-0.16	6.79	6.87
Il7	FALSE	TRUE	FALSE	FALSE	FALSE	FALSE	FALSE	FALSE	FALSE	FALSE	0	0	0.253177	AdultRiboM_M_Adult_2	0.784771	G118_G118_M18	-2.44178	G118_edgeR_RNASeq	0.144611	0.0674192	1.37039	1.76991	0.970866	-1.10202	0.0808556	0.366379	0.577777	0.0972849	15.4175	26.3346	4.50028	-2.44178	3.55462e-09	2.07757e-07	-0.103333	6.31167	6.36333	6.26	0.187577	0.705987	-0.268333	6.3625	6.49667	6.22833	0.0016549	0.0824299	-0.223333	6.35	6.46167
Irx1	FALSE	TRUE	FALSE	FALSE	FALSE	FALSE	FALSE	FALSE	FALSE	FALSE	0	0	0.61911	AdultRiboM_M_Adult_10	0.474971	AdultRiboM_F_Adult_7	-1.94101	G118_edgeR_RNASeq	0.166672	0.215378	2.05636	1.75355	2.35917	0.570484	0.247326	0.757539	0.332156	0.0884667	8.0077	12.5945	3.4209	-1.94101	0.00019841	0.00464755	0.118333	6.40917	6.35	6.46833	0.0745549	0.559494	0.0716667	6.40417	6.36833	6.44	0.460095	0.935365	0.141667	6.40417	6.33333
Isyna1	FALSE	TRUE	FALSE	FALSE	FALSE	FALSE	FALSE	FALSE	FALSE	FALSE	0	0	6.19984	G118_G118_M15	3.27957	G118_G118_M18	1.02121	G118_edgeR_RNASeq	1.37267	1.46783	14.2341	13.1202	15.3481	0.236145	0.172216	0.607117	2.83232	5.55205	143.84	95.8209	191.86	1.02121	1.15153e-09	7.06249e-08	-0.0833333	6.17	6.21167	6.12833	0.371564	0.819214	0.0466667	6.21667	6.19333	6.24	0.454421	0.932673	-0.0916667	6.18583	6.23167
Itga6	TRUE	FALSE	FALSE	FALSE	FALSE	FALSE	FALSE	FALSE	FALSE	FALSE	0	0	1.05529	G118_G118_M15	1.84109	AdultRiboM_F_Adult_10	-1.15704	AdultRiboM_edgeR_RNASeq	1.132	0.461066	24.4704	34.2049	14.7358	-1.15704	1.24421e-14	1.11919e-12	1.52853	0.997916	141.199	169.456	112.941	-0.576079	0.000447838	0.00928839	-0.0333333	6.89	6.90667	6.87333	0.657692	0.92628	0.0166667	6.74	6.73167	6.74833	0.861585	0.993935	-0.085	6.92917	6.97167
Jazf1	FALSE	TRUE	FALSE	FALSE	FALSE	FALSE	FALSE	FALSE	FALSE	FALSE	0	0	0.305312	G118_G118_M15	0.721945	G118_G118_M17	-1.19265	G118_edgeR_RNASeq	0.117716	0.0541643	1.44406	1.93864	0.949482	-0.913506	0.106847	0.443843	0.604577	0.254815	24.6459	34.4468	14.845	-1.19265	2.23344e-05	0.000670503	-0.151667	6.2975	6.37333	6.22167	0.031341	0.454883	-0.14	6.385	6.455	6.315	0.0413282	0.483511	-0.17	6.405	6.49
Kcnj16	TRUE	FALSE	FALSE	FALSE	FALSE	FALSE	FALSE	FALSE	FALSE	FALSE	0	0	0.402923	G118_G118_M13	0.834937	AdultRiboM_F_Adult_2	-1.06058	AdultRiboM_edgeR_RNASeq	0.377281	0.155292	5.47485	7.47895	3.47076	-1.06058	8.3651e-05	0.00162971	0.325003	0.372478	26.1603	24.0988	28.2219	0.175992	0.505826	1	-0.118333	6.6575	6.71667	6.59833	0.258741	0.759522	-0.106667	6.74	6.79333	6.68667	0.313193	0.885734	-0.17	6.56833	6.65333
Kcp	TRUE	FALSE	FALSE	FALSE	FALSE	FALSE	FALSE	FALSE	FALSE	FALSE	0	0	1.15375	AdultRiboM_M_Adult_2	0.640593	G118_G118_M17	1.0299	AdultRiboM_edgeR_RNASeq	0.331825	0.640428	12.5482	8.23548	16.8609	1.0299	1.27334e-07	5.03516e-06	0.629455	0.783283	64.3502	56.6274	72.0731	0.325387	0.0732585	0.42838	0.00833333	6.1925	6.18833	6.19667	0.872605	0.977265	0.01	6.19167	6.18667	6.19667	0.863248	0.993935	-0.005	6.2325	6.235
Kctd1	TRUE	FALSE	FALSE	FALSE	FALSE	FALSE	FALSE	FALSE	FALSE	FALSE	0	0	0.340365	G118_G118_M14	0.269584	G118_G118_M16	1.32097	AdultRiboM_edgeR_RNASeq	0.0616174	0.151196	2.14028	1.21106	3.06949	1.32097	0.0038181	0.0379256	0.215158	0.251604	15.5619	14.2074	16.9163	0.278459	0.497999	1	0.0666667	6.44667	6.41333	6.48	0.36461	0.814712	-0.00833333	6.3625	6.36667	6.35833	0.895791	0.994952	0.0216667	6.43583	6.425
Kdm5d	TRUE	TRUE	FALSE	FALSE	FALSE	FALSE	FALSE	FALSE	FALSE	FALSE	0	0	4.68494	AdultRiboM_M_Adult_4	0.012242	G118_G118_M18	9.75141	AdultRiboM_edgeR_RNASeq	0	3.40671	49.8229	0	99.6458	9.75141	2.43242e-241	4.90477e-238	0.00688623	3.53845	182.45	0.696291	364.203	8.87647	2.30752e-168	2.42761e-165	0.156667	6.16167	6.08333	6.24	0.108369	0.610754	0.07	6.20667	6.17167	6.24167	0.354985	0.903952	0.1	6.19333	6.14333
Keg1	FALSE	TRUE	FALSE	FALSE	FALSE	FALSE	FALSE	FALSE	FALSE	FALSE	0	0	227.413	G118_G118_M13	78.3489	AdultRiboM_F_Adult_5	1.78783	G118_edgeR_RNASeq	47.425	82.2105	567.816	389.724	745.909	0.95365	2.50122e-11	1.60536e-09	65.4821	221.656	4478.03	2007.79	6948.26	1.78783	6.8606e-91	3.53204e-88	0.0483333	6.2925	6.26833	6.31667	0.422005	0.844876	0.0983333	6.33083	6.28167	6.38	0.081682	0.633054	0.118333	6.36583	6.30667
Klhl13	TRUE	TRUE	FALSE	FALSE	FALSE	FALSE	FALSE	FALSE	FALSE	FALSE	0	0	2.1521	G118_G118_M14	4.88724	G118_G118_M18	-1.1493	G118_edgeR_RNASeq	3.55196	1.46601	44.9291	62.705	27.1532	-1.13163	1.11622e-25	1.88875e-23	4.39162	1.92627	206.117	284.73	127.505	-1.1493	1.5298e-16	1.73787e-14	-0.118333	6.42583	6.485	6.36667	0.0540893	0.519586	-0.0466667	6.415	6.43833	6.39167	0.468139	0.937937	-0.02	6.36333	6.37333
Klhl29	TRUE	FALSE	FALSE	FALSE	FALSE	FALSE	FALSE	FALSE	FALSE	FALSE	0	0	0.133416	AdultRiboM_M_Adult_2	0.0564393	G118_G118_M17	1.83303	AdultRiboM_edgeR_RNASeq	0.00739591	0.0367032	0.779645	0.233555	1.32573	1.83303	0.00519039	0.0484163	0.0382235	0.0437696	5.36491	4.9468	5.78302	0.19882	0.742763	1	0.0883333	6.66917	6.625	6.71333	0.31653	0.792309	0.175	6.7725	6.685	6.86	0.103874	0.68255	-0.153333	6.66833	6.745
Klk14	TRUE	FALSE	FALSE	FALSE	FALSE	FALSE	FALSE	FALSE	FALSE	FALSE	0	0	0.454512	AdultRiboM_M_Adult_5	0.850819	AdultRiboM_F_Adult_5	-1.16075	AdultRiboM_edgeR_RNASeq	0.441471	0.169958	2.01522	2.93176	1.09869	-1.16075	0.00361782	0.0362786	0	0	0	0	0	5.12548e-15	1	1	0.0116667	6.28583	6.28	6.29167	0.862984	0.975911	0.0716667	6.29917	6.26333	6.335	0.333963	0.892731	0.0383333	6.3175	6.29833
Klrd1	TRUE	FALSE	FALSE	FALSE	FALSE	FALSE	FALSE	FALSE	FALSE	FALSE	0	0	0.546478	G118_G118_M13	1.14785	G118_G118_M17	-1.6209	AdultRiboM_edgeR_RNASeq	0.347831	0.0733717	0.910283	1.51384	0.306721	-1.6209	0.00478426	0.0453948	0.814432	0.512171	10.656	12.9597	8.3524	-0.597727	0.219144	0.814911	-0.07	6.57	6.605	6.535	0.356932	0.812248	-0.21	6.655	6.76	6.55	0.0533284	0.541716	-0.0116667	6.53583	6.54167
Klrk1	TRUE	FALSE	FALSE	FALSE	FALSE	FALSE	FALSE	FALSE	FALSE	FALSE	0	0	0.484889	G118_G118_M15	1.19484	AdultRiboM_F_Adult_6	-1.50786	AdultRiboM_edgeR_RNASeq	0.599128	0.187686	6.73732	10.1286	3.34601	-1.50786	1.60401e-08	7.3928e-07	0.581687	0.382748	29.9094	35.743	24.0758	-0.547359	0.066842	0.406882	0.196667	6.73333	6.635	6.83167	0.0248394	0.429074	0.16	6.75667	6.67667	6.83667	0.0743352	0.616943	-0.105	6.7575	6.81
Lck	FALSE	TRUE	FALSE	FALSE	FALSE	FALSE	FALSE	FALSE	FALSE	FALSE	0	0	0.454937	AdultRiboM_M_Adult_8	0.605593	G118_G118_M17	-1.18061	G118_edgeR_RNASeq	0.248269	0.212708	2.72033	2.8347	2.60596	-0.110301	0.906496	1	0.478143	0.202696	14.505	20.2019	8.80811	-1.18061	0.00226892	0.0339735	-0.323333	6.56333	6.725	6.40167	0.000916164	0.0953179	-0.203333	6.53167	6.63333	6.43	0.0537645	0.543876	-0.00833333	6.36583	6.37
Lepr	TRUE	FALSE	FALSE	FALSE	FALSE	FALSE	FALSE	FALSE	FALSE	FALSE	0	0	0.713489	AdultRiboM_M_Adult_5	7.36124	AdultRiboM_F_Adult_6	-2.10407	AdultRiboM_edgeR_RNASeq	2.26275	0.460772	45.3577	73.6707	17.0447	-2.10407	1.67769e-14	1.47618e-12	0.610989	0.429897	64.0991	74.6109	53.5874	-0.469732	0.0230917	0.196397	0.0483333	6.5075	6.48333	6.53167	0.502169	0.873006	0.02	6.54833	6.53833	6.55833	0.834142	0.991968	0.0283333	6.5575	6.54333
Lilrb4	FALSE	TRUE	FALSE	FALSE	FALSE	FALSE	FALSE	FALSE	FALSE	FALSE	0	0	3.61731	AdultRiboM_M_Adult_5	10.2055	G118_G118_M17	-1.21534	G118_edgeR_RNASeq	3.40667	2.20926	21.8389	25.5752	18.1026	-0.514773	0.00390656	0.0386456	6.47531	2.725	127.531	178.352	76.7093	-1.21534	0.00021031	0.00487907	-0.02	6.32667	6.33667	6.31667	0.75579	0.95342	0.015	6.3175	6.31	6.325	0.789886	0.989814	0.0533333	6.27	6.24333
Lmod3	FALSE	TRUE	FALSE	FALSE	FALSE	FALSE	FALSE	FALSE	FALSE	FALSE	0	0	0.118454	AdultRiboM_M_Adult_9	0.376865	G118_G118_M17	-2.04278	G118_edgeR_RNASeq	0.072348	0.0406796	0.655979	0.819767	0.492192	-0.460591	0.613469	1	0.203419	0.0494895	5.22317	8.36494	2.08139	-2.04278	0.00292863	0.0415869	0.09	6.51167	6.46667	6.55667	0.162355	0.676825	-0.00166667	6.50417	6.505	6.50333	0.982142	0.997615	-0.135	6.47917	6.54667
Loxl4	TRUE	FALSE	FALSE	FALSE	FALSE	FALSE	FALSE	FALSE	FALSE	FALSE	0	0	0.824073	AdultRiboM_M_Adult_8	2.73539	AdultRiboM_F_Adult_6	-1.24152	AdultRiboM_edgeR_RNASeq	1.45643	0.553593	29.4099	41.3114	17.5083	-1.24152	1.01101e-05	0.00025724	0.192762	0.361576	28.1794	19.3133	37.0456	0.926389	0.00213241	0.032472	0.00166667	6.32917	6.32833	6.33	0.977452	0.995361	-0.226667	6.51667	6.63	6.40333	0.0111632	0.257425	-0.0333333	6.33	6.34667
Lrp2	TRUE	FALSE	FALSE	FALSE	FALSE	FALSE	FALSE	FALSE	FALSE	FALSE	0	0	0.301426	AdultRiboM_M_Adult_1	0.169367	AdultRiboM_F_Adult_4	1.17113	AdultRiboM_edgeR_RNASeq	0.0888548	0.183121	11.1899	6.60335	15.7764	1.17113	2.3283e-05	0.00053553	0.0268941	0.034381	8.85242	7.66141	10.0434	0.380413	0.476283	1	0.116667	6.38833	6.33	6.44667	0.0639266	0.537332	-0.0916667	6.38917	6.435	6.34333	0.284832	0.873006	-0.0366667	6.38	6.39833
Lrp2bp	TRUE	FALSE	FALSE	FALSE	FALSE	FALSE	FALSE	FALSE	FALSE	FALSE	0	0	0.751191	G118_G118_M13	0.900849	G118_G118_M18	-1.53373	AdultRiboM_edgeR_RNASeq	0.193534	0.0632218	2.38601	3.59818	1.17384	-1.53373	0.00118769	0.0149391	0.855377	0.651796	47.9057	53.8444	41.9669	-0.375328	0.0770147	0.439718	-0.015	6.34417	6.35167	6.33667	0.837702	0.970222	-0.085	6.3475	6.39	6.305	0.143236	0.751209	0.0966667	6.43833	6.39
Lrrc16a	TRUE	TRUE	FALSE	FALSE	FALSE	FALSE	FALSE	FALSE	FALSE	FALSE	0	0	6.75	G118_G118_M15	3.75264	G118_G118_M18	1.60762	AdultRiboM_edgeR_RNASeq	1.18094	3.42893	63.2889	31.7043	94.8736	1.60762	1.45504e-13	1.18544e-11	3.01397	6.20925	444.628	286.347	602.908	1.08127	5.6181e-14	5.2487e-12	-0.0316667	6.4075	6.42333	6.39167	0.583258	0.901906	-0.005	6.32083	6.32333	6.31833	0.936249	0.996062	-0.0516667	6.41083	6.43667
Lrrc25	FALSE	TRUE	FALSE	FALSE	FALSE	FALSE	FALSE	FALSE	FALSE	FALSE	0	0	1.55848	G118_G118_M14	3.9824	G118_G118_M17	-1.03322	G118_edgeR_RNASeq	1.19704	0.92997	6.90883	7.41861	6.39905	-0.219752	0.537482	1	2.88505	1.36892	50.118	67.4933	32.7427	-1.03322	0.00014116	0.00341225	-0.01	6.81	6.815	6.805	0.874046	0.977904	-0.105	6.79917	6.85167	6.74667	0.274452	0.866273	-0.0683333	6.76083	6.795
Lrrc8e	TRUE	FALSE	FALSE	FALSE	FALSE	FALSE	FALSE	FALSE	FALSE	FALSE	0	0	0.148847	AdultRiboM_M_Adult_5	0.33436	AdultRiboM_F_Adult_5	-1.27959	AdultRiboM_edgeR_RNASeq	0.129377	0.0411822	1.59902	2.41947	0.778563	-1.27959	0.00536037	0.0496193	0.0268034	0.0479768	2.7072	1.906	3.50839	0.739965	0.470807	1	0.0216667	6.2025	6.19167	6.21333	0.777237	0.958902	-0.106667	6.16167	6.215	6.10833	0.148655	0.760135	0.02	6.19667	6.18667
Ltbp2	TRUE	FALSE	FALSE	FALSE	FALSE	FALSE	FALSE	FALSE	FALSE	FALSE	0	0	0.26621	G118_G118_M13	0.316141	G118_G118_M17	-1.41552	AdultRiboM_edgeR_RNASeq	0.152228	0.0484	3.49767	5.1459	1.84945	-1.41552	2.51176e-05	0.000572849	0.273169	0.206625	29.4499	33.1781	25.7217	-0.390273	0.174763	0.718288	-0.12	6.70667	6.76667	6.64667	0.088615	0.585277	-0.0983333	6.69083	6.74	6.64167	0.197244	0.803541	-9.17413e-16	6.67667	6.67667
Ly75	TRUE	FALSE	FALSE	FALSE	FALSE	FALSE	FALSE	FALSE	FALSE	FALSE	0	0	0.767186	G118_G118_M14	1.48695	AdultRiboM_F_Adult_1	-1.3097	AdultRiboM_edgeR_RNASeq	0.999091	0.370496	17.8446	25.677	10.0121	-1.3097	3.79553e-15	3.51879e-13	0.90344	0.669532	75.5007	85.9331	65.0683	-0.416407	0.0348309	0.261952	-0.0583333	6.40583	6.435	6.37667	0.345602	0.80689	-0.188333	6.34917	6.44333	6.255	0.00606637	0.18399	-0.0116667	6.43417	6.44
Marco	FALSE	TRUE	FALSE	FALSE	FALSE	FALSE	FALSE	FALSE	FALSE	FALSE	0	0	6.92199	AdultRiboM_M_Adult_8	32.0746	G118_G118_M17	-2.9359	G118_edgeR_RNASeq	3.87958	2.91197	35.9503	38.2796	33.621	-0.186641	0.55153	1	16.8282	2.1457	346.326	612.536	80.1151	-2.9359	5.75853e-08	2.9029e-06	-0.00666667	6.63667	6.64	6.63333	0.926334	0.988248	-0.05	6.60333	6.62833	6.57833	0.52865	0.954207	-0.065	6.54583	6.57833
Mbd1	TRUE	FALSE	FALSE	FALSE	FALSE	FALSE	FALSE	FALSE	FALSE	FALSE	0	0	31.1592	AdultRiboM_M_Adult_9	8.63975	AdultRiboM_F_Adult_6	1.3829	AdultRiboM_edgeR_RNASeq	6.81207	15.4615	165.074	92.4788	237.67	1.3829	2.11245e-11	1.37406e-09	7.97268	10.5919	461.865	392.028	531.702	0.441789	0.000260345	0.00586007	0.191667	6.73083	6.635	6.82667	0.0295436	0.446811	0.161667	6.8525	6.77167	6.93333	0.172939	0.783976	0.065	6.88083	6.84833
Mbnl3	TRUE	FALSE	FALSE	FALSE	FALSE	FALSE	FALSE	FALSE	FALSE	FALSE	0	0	0.289061	AdultRiboM_M_Adult_2	0.462646	AdultRiboM_F_Adult_10	-1.06375	AdultRiboM_edgeR_RNASeq	0.342009	0.151601	10.9625	14.8609	7.06407	-1.06375	1.43156e-08	6.61059e-07	0.149063	0.122666	21.8928	23.749	20.0367	-0.24676	0.435031	1	-0.085	6.23083	6.27333	6.18833	0.171194	0.689579	-0.116667	6.225	6.28333	6.16667	0.109385	0.693785	-0.00166667	6.25417	6.255
Mdm1	TRUE	FALSE	FALSE	FALSE	FALSE	FALSE	FALSE	FALSE	FALSE	FALSE	0	0	0.516614	G118_G118_M14	0.959211	AdultRiboM_F_Adult_3	-1.37148	AdultRiboM_edgeR_RNASeq	0.500406	0.170953	5.40755	8.00582	2.80928	-1.37148	5.63635e-07	1.97085e-05	0.780896	0.429616	35.3717	45.3109	25.4324	-0.868277	0.00120059	0.0205742	-0.0683333	6.3325	6.36667	6.29833	0.23575	0.743345	-0.0316667	6.2875	6.30333	6.27167	0.644283	0.969916	-0.0783333	6.34417	6.38333
Mgp	TRUE	FALSE	FALSE	FALSE	FALSE	FALSE	FALSE	FALSE	FALSE	FALSE	0	0	3.386	G118_G118_M13	4.16398	AdultRiboM_F_Adult_1	-1.19292	AdultRiboM_edgeR_RNASeq	2.23841	0.963095	4.92191	6.75339	3.09042	-1.19292	0.000140275	0.00252173	3.39998	2.95957	35.4029	37.4782	33.3276	-0.207791	0.459778	1	-0.37	7.80667	7.99167	7.62167	0.00382036	0.211504	-0.473333	7.73667	7.97333	7.5	0.000248948	0.0226106	-0.256667	7.42	7.54833
Mme	FALSE	TRUE	FALSE	FALSE	FALSE	FALSE	FALSE	FALSE	FALSE	FALSE	0	0	7.45617	AdultRiboM_M_Adult_2	11.3355	AdultRiboM_F_Adult_10	-1.03927	G118_edgeR_RNASeq	8.92017	4.96687	230.663	290.758	170.568	-0.749131	5.45281e-12	3.75902e-10	9.01313	4.28758	787.342	1059.49	515.193	-1.03927	5.47931e-21	7.36571e-19	-0.346667	6.81833	6.99167	6.645	0.000387837	0.0607694	-0.385	6.82083	7.01333	6.62833	0.000464427	0.0356326	-0.108333	6.3625	6.41667
Mmgt2	TRUE	FALSE	FALSE	FALSE	FALSE	FALSE	FALSE	FALSE	FALSE	FALSE	0	0	1.05247	G118_G118_M15	1.35162	G118_G118_M18	-1.22363	AdultRiboM_edgeR_RNASeq	0.35861	0.132974	2.3659	3.38629	1.34551	-1.22363	0.00213134	0.0241216	1.1764	0.959161	37.3757	40.7481	34.0033	-0.238899	0.316688	0.980155	-0.453333	7.18667	7.41333	6.96	0.000594534	0.0751925	-0.431667	7.1375	7.35333	6.92167	0.000178212	0.0180931	-0.198333	7.35083	7.45
Morc4	TRUE	FALSE	FALSE	FALSE	FALSE	FALSE	FALSE	FALSE	FALSE	FALSE	0	0	0.613356	G118_G118_M13	0.981735	G118_G118_M16	-1.45797	AdultRiboM_edgeR_RNASeq	0.535654	0.183089	8.18607	11.7605	4.61159	-1.45797	9.63112e-09	4.56055e-07	0.877436	0.598539	60.436	71.2171	49.6548	-0.535324	0.00537744	0.0661841	0.0683333	6.48583	6.45167	6.52	0.30005	0.783336	-0.0916667	6.5475	6.59333	6.50167	0.0962045	0.669353	-0.04	6.48333	6.50333
Ms4a7	FALSE	TRUE	FALSE	FALSE	FALSE	FALSE	FALSE	FALSE	FALSE	FALSE	0	0	0.53821	AdultRiboM_M_Adult_5	0.630544	AdultRiboM_F_Adult_11	-1.63081	G118_edgeR_RNASeq	0.320928	0.183525	2.24503	2.77662	1.71344	-0.598064	0.153309	0.562456	0.264054	0.0722582	5.33528	8.33682	2.33374	-1.63081	0.00353918	0.0483554	-0.0466667	6.6	6.62333	6.57667	0.408952	0.838053	-6.40988e-16	6.60333	6.60333	6.60333	1	1	-0.0283333	6.5825	6.59667
Mtmr11	TRUE	FALSE	FALSE	FALSE	FALSE	FALSE	FALSE	FALSE	FALSE	FALSE	0	0	0.584226	AdultRiboM_M_Adult_8	1.6304	AdultRiboM_F_Adult_10	-1.43626	AdultRiboM_edgeR_RNASeq	0.801684	0.256195	7.58133	11.2322	3.93052	-1.43626	7.77245e-09	3.70947e-07	0.812091	0.388928	31.3545	42.1031	20.6059	-0.990965	0.00368963	0.0498481	-0.075	6.6225	6.66	6.585	0.267888	0.765534	-0.00666667	6.645	6.64833	6.64167	0.924415	0.995504	-0.236667	6.81667	6.935
Mycn	FALSE	TRUE	FALSE	FALSE	FALSE	FALSE	FALSE	FALSE	FALSE	FALSE	0	0	0.867503	G118_G118_M15	0.412796	G118_G118_M18	1.42063	G118_edgeR_RNASeq	0.124806	0.171108	2.00016	1.58591	2.41441	0.449908	0.213947	0.693102	0.297427	0.747871	25.3777	14.2211	36.5342	1.42063	1.99881e-06	7.70145e-05	0.161667	6.2025	6.12167	6.28333	0.00339342	0.201477	-0.0566667	6.22333	6.25167	6.195	0.47184	0.939632	0.0116667	6.2175	6.21167
Myom3	FALSE	TRUE	FALSE	FALSE	FALSE	FALSE	FALSE	FALSE	FALSE	FALSE	0	0	0.113459	AdultRiboM_M_Adult_4	0.276165	G118_G118_M18	-1.23574	G118_edgeR_RNASeq	0.0873645	0.0592411	2.18157	2.57008	1.79307	-0.451047	0.287021	0.82473	0.189982	0.0744757	13.6588	19.51	7.80765	-1.23574	0.00174978	0.0277817	-0.14	6.67667	6.74667	6.60667	0.0794388	0.569993	0.17	6.67833	6.59333	6.76333	0.0450655	0.505146	-0.118333	6.62583	6.685
Nap1l3	TRUE	FALSE	FALSE	FALSE	FALSE	FALSE	FALSE	FALSE	FALSE	FALSE	0	0	0.522209	G118_G118_M14	0.770124	AdultRiboM_F_Adult_2	-1.13227	AdultRiboM_edgeR_RNASeq	0.534413	0.222102	5.43224	7.51322	3.35126	-1.13227	1.70258e-05	0.000410742	0.480197	0.455817	24.574	24.9586	24.1893	-0.00116063	1	1	-0.153333	6.19333	6.27	6.11667	0.0414434	0.490051	-0.123333	6.18667	6.24833	6.125	0.112607	0.699346	-0.0316667	6.18083	6.19667
Ncam2	TRUE	FALSE	FALSE	FALSE	FALSE	FALSE	FALSE	FALSE	FALSE	FALSE	0	0	1.27071	AdultRiboM_M_Adult_2	0.392293	AdultRiboM_F_Adult_4	1.61609	AdultRiboM_edgeR_RNASeq	0.245206	0.722048	15.3771	7.72064	23.0335	1.61609	1.80531e-14	1.577e-12	0.194556	0.155898	20.0331	22.0589	18.0073	-0.306403	0.357488	1	0.0516667	6.52583	6.5	6.55167	0.434592	0.84992	0.208333	6.66917	6.565	6.77333	0.00673021	0.196702	0.0883333	6.61583	6.57167
Ncr1	FALSE	TRUE	FALSE	FALSE	FALSE	FALSE	FALSE	FALSE	FALSE	FALSE	0	0	0.214153	AdultRiboM_M_Adult_2	0.373698	G118_G118_M17	-2.14344	G118_edgeR_RNASeq	0.093735	0.0406198	0.45423	0.616972	0.291487	-1.07182	0.230203	0.724347	0.28003	0.0615941	4.62099	7.53036	1.71162	-2.14344	0.00157475	0.0256249	-0.0466667	6.245	6.26833	6.22167	0.52204	0.880775	-0.025	6.18917	6.20167	6.17667	0.684301	0.977056	0.02	6.205	6.195
Nebl	TRUE	FALSE	FALSE	FALSE	FALSE	FALSE	FALSE	FALSE	FALSE	FALSE	0	0	0.272612	AdultRiboM_M_Adult_10	0.512828	AdultRiboM_F_Adult_10	-1.47993	AdultRiboM_edgeR_RNASeq	0.24562	0.0751238	2.50145	3.80578	1.19711	-1.47993	0.000234228	0.00389795	0.0214205	0.0403993	1.7112	1.17225	2.25014	0.785836	0.561039	1	-0.0633333	6.48333	6.515	6.45167	0.345766	0.80689	0.08	6.54833	6.50833	6.58833	0.500946	0.94871	0.0316667	6.57917	6.56333
Nek2	TRUE	TRUE	FALSE	FALSE	FALSE	FALSE	FALSE	FALSE	FALSE	FALSE	0	0	1.7344	G118_G118_M14	0.835395	G118_G118_M16	1.73254	AdultRiboM_edgeR_RNASeq	0.281087	0.879749	10.1318	4.3511	15.9124	1.73254	4.67088e-13	3.56534e-11	0.641404	1.58583	66.5428	37.7669	95.3187	1.30507	1.47231e-10	1.01497e-08	0.085	6.0575	6.015	6.1	0.148097	0.660028	-0.0266667	6.05	6.06333	6.03667	0.681072	0.97701	0.0983333	6.08917	6.04
Nfe2l3	FALSE	TRUE	FALSE	FALSE	FALSE	FALSE	FALSE	FALSE	FALSE	FALSE	0	0	0.659875	G118_G118_M14	0.289607	G118_G118_M16	1.17865	G118_edgeR_RNASeq	0.0933074	0.0318029	0.822584	1.22519	0.419976	-1.26311	0.0651913	0.31574	0.205537	0.479736	16.257	9.62641	22.8875	1.17865	0.00143394	0.023814	0.0583333	6.2275	6.19833	6.25667	0.270218	0.76688	-0.0316667	6.22583	6.24167	6.21	0.579894	0.963004	0.01	6.195	6.19
Nhej1	FALSE	TRUE	FALSE	FALSE	FALSE	FALSE	FALSE	FALSE	FALSE	FALSE	0	0	3.55332	G118_G118_M15	2.64752	AdultRiboM_F_Adult_10	1.01144	G118_edgeR_RNASeq	1.33334	1.76482	7.47553	6.20327	8.7478	0.530564	0.0264485	0.165753	1.59815	3.2244	42.2219	27.5968	56.8469	1.01144	7.07384e-05	0.00186039	-0.025	6.5025	6.515	6.49	0.702122	0.93985	-0.0516667	6.66417	6.69	6.63833	0.410689	0.922355	0.14	6.67333	6.60333
Nlrp3	FALSE	TRUE	FALSE	FALSE	FALSE	FALSE	FALSE	FALSE	FALSE	FALSE	0	0	0.376974	AdultRiboM_M_Adult_12	0.766356	G118_G118_M17	-1.14712	G118_edgeR_RNASeq	0.254384	0.176344	4.62824	5.10905	4.14744	-0.412936	0.285675	0.822032	0.492465	0.218383	26.4176	36.3644	16.4707	-1.14712	0.00155654	0.025397	-0.06	6.93	6.96	6.9	0.351135	0.810079	0.135	6.88083	6.81333	6.94833	0.0995789	0.674123	0.0933333	6.935	6.88833
Nptx1	FALSE	TRUE	FALSE	FALSE	FALSE	FALSE	FALSE	FALSE	FALSE	FALSE	0	0	0.0592934	AdultRiboM_M_Adult_2	0.104574	G118_G118_M16	-1.71641	G118_edgeR_RNASeq	0.0142578	0.00494112	0.257494	0.386093	0.128896	-1.33696	0.388154	0.982576	0.103148	0.027731	6.39722	10.0318	2.76262	-1.71641	0.00187077	0.02936	-0.09	6.515	6.56	6.47	0.39075	0.829304	-0.0233333	6.42333	6.435	6.41167	0.755847	0.986383	0.0933333	6.51833	6.47167
Ntrk1	TRUE	FALSE	FALSE	FALSE	FALSE	FALSE	FALSE	FALSE	FALSE	FALSE	0	0	0.538122	AdultRiboM_M_Adult_10	0.0857709	AdultRiboM_F_Adult_6	2.11549	AdultRiboM_edgeR_RNASeq	0.0271676	0.134842	1.01029	0.316578	1.70399	2.11549	0.00203474	0.0232648	0.0295855	0	0.705656	1.41131	0	-3.53668	0.131001	0.607067	0.055	6.6875	6.66	6.715	0.519062	0.879454	0.0183333	6.74917	6.74	6.75833	0.86906	0.993935	0.0283333	6.69917	6.685
Ntrk2	TRUE	TRUE	FALSE	FALSE	FALSE	FALSE	FALSE	FALSE	FALSE	FALSE	0	0	0.112715	AdultRiboM_M_Adult_4	1.81272	AdultRiboM_F_Adult_9	-4.53892	G118_edgeR_RNASeq	0.868275	0.048076	33.1699	62.8483	3.49158	-4.02656	5.08104e-34	1.15987e-31	1.0412	0.0419319	139.952	268.883	11.0213	-4.53892	1.68672e-69	6.80226e-67	0.005	6.4625	6.46	6.465	0.925303	0.988164	-0.0433333	6.53167	6.55333	6.51	0.513756	0.951331	0.0533333	6.505	6.47833
Oas1a	TRUE	FALSE	FALSE	FALSE	FALSE	FALSE	FALSE	FALSE	FALSE	FALSE	0	0	1.89556	AdultRiboM_M_Adult_5	3.65917	AdultRiboM_F_Adult_3	-1.18246	AdultRiboM_edgeR_RNASeq	2.196	0.861235	14.7887	20.6551	8.92228	-1.18246	1.96746e-09	1.03268e-07	1.35434	0.788067	37.4221	47.0054	27.8388	-0.750988	0.032827	0.251387	-0.0183333	6.46917	6.47833	6.46	0.726324	0.946874	0.0466667	6.42167	6.39833	6.445	0.482763	0.943871	-0.125	6.4525	6.515
Oas2	TRUE	FALSE	FALSE	FALSE	FALSE	FALSE	FALSE	FALSE	FALSE	FALSE	0	0	0.962317	G118_G118_M13	1.22197	G118_G118_M17	-1.1628	AdultRiboM_edgeR_RNASeq	0.66632	0.28441	9.60066	12.9081	6.29326	-1.1628	4.62074e-07	1.64424e-05	1.07178	0.735336	64.883	76.1821	53.584	-0.537853	0.0160965	0.151644	0.015	6.53083	6.52333	6.53833	0.857572	0.974702	-0.3	6.54667	6.69667	6.39667	0.00110437	0.0635487	-0.0583333	6.2125	6.24167
Oas3	TRUE	FALSE	FALSE	FALSE	FALSE	FALSE	FALSE	FALSE	FALSE	FALSE	0	0	0.365882	AdultRiboM_M_Adult_9	0.844128	AdultRiboM_F_Adult_8	-1.71665	AdultRiboM_edgeR_RNASeq	0.459629	0.119753	7.04964	10.8704	3.22889	-1.71665	1.27316e-07	5.03516e-06	0.200614	0.13777	14.8417	17.3837	12.2998	-0.553568	0.304707	0.961904	0.13	6.11333	6.04833	6.17833	0.0484746	0.508265	-0.02	6.145	6.155	6.135	0.756313	0.986383	-0.0383333	6.1275	6.14667
Oat	FALSE	TRUE	FALSE	FALSE	FALSE	FALSE	FALSE	FALSE	FALSE	FALSE	0	0	469.596	AdultRiboM_M_Adult_2	874.038	AdultRiboM_F_Adult_1	-1.13854	G118_edgeR_RNASeq	441.783	308.557	4171.11	4764.77	3577.45	-0.394798	0.0113664	0.0886628	215.298	95.8167	6212.87	8538.96	3886.79	-1.13854	2.78404e-37	6.47744e-35	-0.00333333	6.195	6.19667	6.19333	0.958221	0.993481	-0.0566667	6.24	6.26833	6.21167	0.530368	0.95494	0.00833333	6.17083	6.16667
Olfm2	TRUE	FALSE	FALSE	FALSE	FALSE	FALSE	FALSE	FALSE	FALSE	FALSE	0	0	0.324884	G118_G118_M15	0.0651828	G118_G118_M17	2.79113	AdultRiboM_edgeR_RNASeq	0	0.0862349	0.35321	0	0.706419	2.79113	0.00392109	0.0387576	0.0464322	0.148969	2.80137	1.30115	4.3016	1.70861	0.086446	0.473035	-0.02	6.495	6.505	6.485	0.786773	0.960528	-0.0233333	6.56167	6.57333	6.55	0.784138	0.989767	-0.0966667	6.53	6.57833
Olfm3	TRUE	TRUE	FALSE	FALSE	FALSE	FALSE	FALSE	FALSE	FALSE	FALSE	0	0	1.36773	AdultRiboM_M_Adult_5	0.534879	AdultRiboM_F_Adult_6	1.31959	AdultRiboM_edgeR_RNASeq	0.384168	0.882935	16.8856	10.0193	23.752	1.31959	1.90032e-12	1.3767e-10	0.295066	0.602064	41.6989	27.0712	56.3266	1.08161	1.63347e-05	0.000508035	0.035	6.67917	6.66167	6.69667	0.646444	0.923463	0.0466667	6.69333	6.67	6.71667	0.547145	0.958245	-0.0333333	6.745	6.76167
Omd	TRUE	TRUE	FALSE	FALSE	FALSE	FALSE	FALSE	FALSE	FALSE	FALSE	0	0	2.58489	AdultRiboM_M_Adult_10	1.10966	AdultRiboM_F_Adult_3	3.77764	G118_edgeR_RNASeq	0.68584	1.59171	10.5468	6.20267	14.891	1.35047	4.6321e-09	2.28741e-07	0.0586668	0.862167	15.1236	1.88727	28.3599	3.77764	2.96707e-16	3.29332e-14	0.201667	6.25583	6.155	6.35667	0.00680273	0.27746	0.225	6.2675	6.155	6.38	0.00411537	0.145118	0.101667	6.18083	6.13
Orm3	TRUE	TRUE	FALSE	FALSE	FALSE	FALSE	FALSE	FALSE	FALSE	FALSE	0	0	7.23899	G118_G118_M14	48.5445	G118_G118_M17	-2.25541	G118_edgeR_RNASeq	6.99262	1.38182	16.8636	27.1156	6.61165	-2.064	5.57689e-07	1.95571e-05	31.2434	6.37634	268.06	443.514	92.6062	-2.25541	1.80258e-16	2.0287e-14	0.128333	7.19417	7.13	7.25833	0.10766	0.610617	0.095	6.95417	6.90667	7.00167	0.259297	0.855918	0.13	7.20667	7.14167
Oscp1	TRUE	FALSE	FALSE	FALSE	FALSE	FALSE	FALSE	FALSE	FALSE	FALSE	0	0	0.140875	AdultRiboM_M_Adult_12	0.482927	AdultRiboM_F_Adult_1	-1.83017	AdultRiboM_edgeR_RNASeq	0.139957	0.0251746	0.86321	1.47303	0.253388	-1.83017	0.0023094	0.0257572	0.0795068	0.0594388	2.77268	3.15096	2.3944	-0.456346	0.640906	1	0.118333	7.00417	6.945	7.06333	0.184594	0.703565	0.0366667	7.00833	6.99	7.02667	0.709278	0.979693	0.203333	7.025	6.92333
Padi2	TRUE	FALSE	FALSE	FALSE	FALSE	FALSE	FALSE	FALSE	FALSE	FALSE	0	0	0.0748408	G118_G118_M14	0.174739	AdultRiboM_F_Adult_1	-1.72707	AdultRiboM_edgeR_RNASeq	0.0792567	0.0167583	1.16081	1.88571	0.435912	-1.72707	0.00192086	0.0221752	0.0557905	0.0344133	3.96416	4.88343	3.04489	-0.546927	0.337432	1	0.0383333	6.53417	6.515	6.55333	0.547541	0.888959	-0.01	6.535	6.54	6.53	0.889208	0.994463	-0.045	6.5075	6.53
Pak1	TRUE	FALSE	FALSE	FALSE	FALSE	FALSE	FALSE	FALSE	FALSE	FALSE	0	0	0.662148	G118_G118_M15	1.62381	AdultRiboM_F_Adult_5	-1.3206	AdultRiboM_edgeR_RNASeq	0.939824	0.342564	10.0142	14.3791	5.64922	-1.3206	7.56453e-10	4.17897e-08	0.660031	0.582111	35.3354	37.1593	33.5115	-0.142275	0.565388	1	-0.0716667	6.29083	6.32667	6.255	0.329303	0.797978	-0.0866667	6.37	6.41333	6.32667	0.430498	0.926831	0.221667	6.35917	6.24833
Pak6	FALSE	TRUE	FALSE	FALSE	FALSE	FALSE	FALSE	FALSE	FALSE	FALSE	0	0	0.354724	G118_G118_M13	0.158303	AdultRiboM_F_Adult_8	1.5139	G118_edgeR_RNASeq	0.0555117	0.0300968	0.947498	1.21696	0.678037	-0.785243	0.302646	0.850631	0.0846912	0.254096	13.3278	6.54816	20.1075	1.5139	0.000256091	0.00578045	-0.045	6.54583	6.56833	6.52333	0.478112	0.86565	-0.0516667	6.5375	6.56333	6.51167	0.433866	0.927679	0.0383333	6.57917	6.56
Pard3b	TRUE	TRUE	FALSE	FALSE	FALSE	FALSE	FALSE	FALSE	FALSE	FALSE	0	0	1.9787	AdultRiboM_M_Adult_2	0.773603	AdultRiboM_F_Adult_11	1.16984	G118_edgeR_RNASeq	0.576061	1.13721	37.6931	24.4398	50.9465	1.06929	1.47427e-15	1.40444e-13	0.390327	0.857081	97.8474	60.3176	135.377	1.16984	2.99718e-12	2.49219e-10	0.273333	7.27167	7.135	7.40833	0.00965516	0.322847	0.245	7.3175	7.195	7.44	0.0708626	0.60449	0.0866667	7.33	7.28667
Pclo	TRUE	FALSE	FALSE	FALSE	FALSE	FALSE	FALSE	FALSE	FALSE	FALSE	0	0	0.0574618	AdultRiboM_M_Adult_5	0.140162	AdultRiboM_F_Adult_8	-1.0487	AdultRiboM_edgeR_RNASeq	0.0727151	0.0321675	6.30678	8.62758	3.98598	-1.0487	0.000807283	0.0108823	0.0533092	0.0312017	17.3263	21.6651	12.9876	-0.693629	0.0644672	0.398649	0.19	7.49	7.395	7.585	0.0819564	0.573214	0.14	7.305	7.235	7.375	0.0829508	0.636421	0.00833333	7.46083	7.45667
Pcyt1b	FALSE	TRUE	FALSE	FALSE	FALSE	FALSE	FALSE	FALSE	FALSE	FALSE	0	0	0.0579772	AdultRiboM_M_Adult_12	0.132093	G118_G118_M16	-2.39414	G118_edgeR_RNASeq	0.0371896	0.0141475	0.722098	1.00215	0.442044	-1.04307	0.151839	0.558693	0.111938	0.0208476	6.41288	10.7728	2.05301	-2.39414	3.49396e-05	0.000995358	0.0616667	6.37083	6.34	6.40167	0.543981	0.88814	-0.166667	6.37667	6.46	6.29333	0.0616214	0.572547	-0.101667	6.31417	6.365
Pde6c	TRUE	FALSE	FALSE	FALSE	FALSE	FALSE	FALSE	FALSE	FALSE	FALSE	0	0	0.19584	AdultRiboM_M_Adult_10	0.43821	AdultRiboM_F_Adult_11	-1.24667	AdultRiboM_edgeR_RNASeq	0.219843	0.0721279	2.27769	3.44925	1.10614	-1.24667	0.00112128	0.0142648	0.148156	0.0957333	6.71611	8.07185	5.36038	-0.599757	0.296012	0.948267	-0.01	6.265	6.27	6.26	0.896316	0.98172	0.0833333	6.29667	6.255	6.33833	0.34609	0.900269	0.04	6.225	6.205
Pfkfb3	TRUE	FALSE	FALSE	FALSE	FALSE	FALSE	FALSE	FALSE	FALSE	FALSE	0	0	5.47834	AdultRiboM_M_Adult_9	2.49231	AdultRiboM_F_Adult_3	1.16455	AdultRiboM_edgeR_RNASeq	1.18918	2.27291	50.3119	31.289	69.3349	1.16455	0.000314439	0.0049859	1.21731	2.09325	163.105	118.369	207.84	0.808608	3.01462e-07	1.36091e-05	0.335	7.05917	6.89167	7.22667	0.13064	0.640776	0.481667	7.1525	6.91167	7.39333	0.0117726	0.262484	0.335	7.3275	7.16
Phospho1	TRUE	TRUE	FALSE	FALSE	FALSE	FALSE	FALSE	FALSE	FALSE	FALSE	0	0	6.81507	G118_G118_M15	3.15824	G118_G118_M16	1.67161	AdultRiboM_edgeR_RNASeq	0.396656	1.20965	8.55463	4.06979	13.0395	1.67161	7.71456e-10	4.25214e-08	2.50151	6.52944	161.314	88.0411	234.587	1.41037	3.72192e-16	4.0936e-14	0.0266667	6.76833	6.755	6.78167	0.715596	0.944063	0.0783333	6.81083	6.77167	6.85	0.413564	0.922846	0.0916667	6.70917	6.66333
Pik3r5	FALSE	TRUE	FALSE	FALSE	FALSE	FALSE	FALSE	FALSE	FALSE	FALSE	0	0	0.368471	AdultRiboM_M_Adult_1	1.00247	G118_G118_M17	-1.49122	G118_edgeR_RNASeq	0.15114	0.146376	3.42645	3.31865	3.53424	0.0565606	0.845762	1	0.53436	0.183154	28.8701	42.7572	14.983	-1.49122	0.002467	0.0363323	-0.06	6.43333	6.46333	6.40333	0.320249	0.793955	-0.075	6.5075	6.545	6.47	0.413819	0.922846	0.02	6.53	6.52
Pim1	TRUE	FALSE	FALSE	FALSE	FALSE	FALSE	FALSE	FALSE	FALSE	FALSE	0	0	13.0355	G118_G118_M13	16.1326	G118_G118_M17	1.03877	AdultRiboM_edgeR_RNASeq	2.82756	5.47031	37.9472	25.261	50.6334	1.03877	1.27902e-09	6.84699e-08	9.27942	12.2218	350.889	298.497	403.28	0.428235	0.149323	0.656104	-0.05	6.23333	6.25833	6.20833	0.449834	0.85634	-0.0766667	6.28833	6.32667	6.25	0.452292	0.931437	0.0783333	6.24917	6.21
Plek	FALSE	TRUE	FALSE	FALSE	FALSE	FALSE	FALSE	FALSE	FALSE	FALSE	0	0	0.981445	AdultRiboM_M_Adult_5	3.17503	G118_G118_M17	-1.17812	G118_edgeR_RNASeq	1.23783	0.683041	20.5746	25.4596	15.6896	-0.685692	3.94622e-05	0.000850283	2.01343	0.867855	109.722	152.21	67.2341	-1.17812	0.000334182	0.00722628	0.0833333	6.10667	6.065	6.14833	0.182336	0.701273	-0.0666667	6.145	6.17833	6.11167	0.454614	0.932678	-0.065	6.13417	6.16667
Plek2	TRUE	FALSE	FALSE	FALSE	FALSE	FALSE	FALSE	FALSE	FALSE	FALSE	0	0	1.31194	G118_G118_M14	1.6343	G118_G118_M17	-1.32912	AdultRiboM_edgeR_RNASeq	0.469758	0.159727	2.43562	3.59262	1.27863	-1.32912	0.000312841	0.00496382	1.484	1.11515	37.4188	42.3473	32.4904	-0.376984	0.113649	0.56202	0.0216667	6.83917	6.82833	6.85	0.807148	0.965151	-0.13	6.865	6.93	6.8	0.124155	0.720214	-0.378333	6.99417	7.18333
Plekhh1	TRUE	FALSE	FALSE	FALSE	FALSE	FALSE	FALSE	FALSE	FALSE	FALSE	0	0	0.379217	G118_G118_M14	0.443384	G118_G118_M16	-1.38409	AdultRiboM_edgeR_RNASeq	0.0797662	0.0253363	1.792	2.78361	0.800399	-1.38409	0.00232259	0.0258271	0.397905	0.350331	44.7987	47.1795	42.418	-0.172624	0.480557	1	-0.0633333	6.49833	6.53	6.46667	0.378138	0.822641	-0.0216667	6.43917	6.45	6.42833	0.689233	0.977451	-0.0866667	6.515	6.55833
Plin1	TRUE	FALSE	FALSE	FALSE	FALSE	FALSE	FALSE	FALSE	FALSE	FALSE	0	0	0.106691	AdultRiboM_M_Adult_11	2.49509	AdultRiboM_F_Adult_1	-3.32188	AdultRiboM_edgeR_RNASeq	0.207924	0.00889088	0.0677255	1.80629	0.135451	-3.32188	0.00207412	0.0235963	0	0.0078359	0.142311	0	0.284621	1.87875	1	1	-0.0516667	6.1425	6.16833	6.11667	0.499106	0.87201	0.0983333	6.2325	6.18333	6.28167	0.305979	0.883045	0.0283333	6.1725	6.15833
Plxna3	FALSE	TRUE	FALSE	FALSE	FALSE	FALSE	FALSE	FALSE	FALSE	FALSE	0	0	0.129744	G118_G118_M15	0.343611	G118_G118_M17	-1.59933	G118_edgeR_RNASeq	0.0953684	0.0551116	2.77181	3.42873	2.1149	-0.639888	0.0855783	0.380092	0.270291	0.082293	22.6191	34.503	10.7351	-1.59933	1.09019e-06	4.48627e-05	-0.0516667	6.35083	6.37667	6.325	0.470951	0.862626	-0.0433333	6.315	6.33667	6.29333	0.571427	0.962456	-0.03	6.34833	6.36333
Pnlip	FALSE	TRUE	FALSE	FALSE	FALSE	FALSE	FALSE	FALSE	FALSE	FALSE	0	0	2.22781	G118_G118_M13	0.100273	G118_G118_M17	3.65624	G118_edgeR_RNASeq	0	0.00650386	0.0221992	0	0.0443985	0.670977	1	1	0.0587602	0.788216	11.9353	1.60357	22.2671	3.65624	0.00136461	0.0227878	0.313333	8.37833	8.22167	8.535	0.745475	0.951205	-0.501667	8.01417	8.265	7.76333	0.609396	0.966717	1.00667	7.225	6.72167
Pnpla3	TRUE	TRUE	FALSE	FALSE	FALSE	FALSE	FALSE	FALSE	FALSE	FALSE	0	0	2.02485	G118_G118_M15	9.27968	G118_G118_M17	-3.54127	AdultRiboM_edgeR_RNASeq	1.93015	0.14575	23.5915	43.7673	3.41572	-3.54127	4.40246e-16	4.45717e-14	6.45211	1.36932	335.531	551.112	119.95	-2.19245	6.67555e-16	7.21108e-14	-0.1	7.01	7.06	6.96	0.443294	0.853515	-0.4	7.00167	7.20167	6.80167	0.000669545	0.0450903	-0.393333	7.03	7.22667
Pole2	TRUE	FALSE	FALSE	FALSE	FALSE	FALSE	FALSE	FALSE	FALSE	FALSE	0	0	0.570228	G118_G118_M14	0.933483	AdultRiboM_F_Adult_2	-1.17065	AdultRiboM_edgeR_RNASeq	0.419228	0.171758	2.4586	3.49347	1.42373	-1.17065	0.00271074	0.0290744	0.537421	0.473627	15.9099	16.7414	15.0783	-0.149623	0.725646	1	-0.201667	6.08583	6.18667	5.985	0.0199406	0.406064	0.213333	6.09833	5.99167	6.205	0.00675144	0.197002	0.143333	6.13667	6.065
Pou2f2	FALSE	TRUE	FALSE	FALSE	FALSE	FALSE	FALSE	FALSE	FALSE	FALSE	0	0	0.157302	G118_G118_M15	0.679857	G118_G118_M17	-1.59857	G118_edgeR_RNASeq	0.108451	0.0648392	1.49001	1.84121	1.1388	-0.478967	0.252135	0.762372	0.445912	0.141137	18.6294	28.1399	9.11877	-1.59857	6.32066e-05	0.00168114	0.0116667	6.85417	6.84833	6.86	0.86033	0.975911	0.0183333	6.84417	6.835	6.85333	0.833569	0.991964	-0.00166667	6.73583	6.73667
Ppp1r1b	FALSE	TRUE	FALSE	FALSE	FALSE	FALSE	FALSE	FALSE	FALSE	FALSE	0	0	2.86574	G118_G118_M15	1.46182	G118_G118_M17	1.27983	G118_edgeR_RNASeq	0.473129	0.659158	4.98472	4.06614	5.90331	0.522642	0.0671065	0.322818	1.16067	2.82499	62.0562	35.5535	88.5589	1.27983	1.41431e-10	9.83391e-09	0.123333	6.34833	6.28667	6.41	0.322501	0.795021	0.181667	6.36583	6.275	6.45667	0.0627387	0.573335	-0.0516667	6.30417	6.33
Prelid2	TRUE	FALSE	FALSE	FALSE	FALSE	FALSE	FALSE	FALSE	FALSE	FALSE	0	0	9.52477	G118_G118_M13	12.0822	G118_G118_M17	-1.74014	AdultRiboM_edgeR_RNASeq	1.69982	0.447793	3.98896	6.15253	1.82539	-1.74014	8.94662e-07	2.98184e-05	10.9464	8.95157	133.879	145.809	121.949	-0.269918	0.0683056	0.411552	0.0766667	6.17833	6.14	6.21667	0.338481	0.802195	0.0133333	6.15167	6.145	6.15833	0.840253	0.992337	-0.04	6.15	6.17
Prlr	TRUE	TRUE	FALSE	FALSE	FALSE	FALSE	FALSE	FALSE	FALSE	FALSE	0	0	11.1427	G118_G118_M13	37.4248	G118_G118_M18	-2.25781	AdultRiboM_edgeR_RNASeq	14.578	2.87575	601.277	996.748	205.806	-2.25781	3.93098e-56	1.63997e-53	37.3572	10.9387	5992.48	9224.14	2760.83	-1.74336	5.66265e-93	3.04487e-90	0.0566667	6.17333	6.145	6.20167	0.466771	0.861068	0.0533333	6.19667	6.17	6.22333	0.482517	0.94362	-0.00833333	6.16917	6.17333
Proca1	TRUE	TRUE	FALSE	FALSE	FALSE	FALSE	FALSE	FALSE	FALSE	FALSE	0	0	1.53067	AdultRiboM_M_Adult_3	0.653608	AdultRiboM_F_Adult_2	1.71127	AdultRiboM_edgeR_RNASeq	0.316125	1.00193	5.46585	2.36883	8.56288	1.71127	1.98195e-09	1.03579e-07	0.39493	1.06613	20.642	10.9909	30.2931	1.38611	6.91781e-06	0.000236427	0.196667	6.87	6.77167	6.96833	0.0109887	0.339998	0.256667	7.11333	6.985	7.24167	0.0113553	0.25882	0.148333	6.9075	6.83333
Prr11	FALSE	TRUE	FALSE	FALSE	FALSE	FALSE	FALSE	FALSE	FALSE	FALSE	0	0	0.0792168	AdultRiboM_M_Adult_12	0.245013	G118_G118_M18	-1.77536	G118_edgeR_RNASeq	0.0318936	0.0274824	0.601287	0.633787	0.568788	-0.00230922	1	1	0.155456	0.0432353	7.04221	10.9765	3.1079	-1.77536	0.00214792	0.0326031	0.085	6.24583	6.20333	6.28833	0.345755	0.80689	-0.0866667	6.36167	6.405	6.31833	0.32414	0.890079	0.0516667	6.2825	6.25667
Prtn3	FALSE	TRUE	FALSE	FALSE	FALSE	FALSE	FALSE	FALSE	FALSE	FALSE	0	0	4.45771	G118_G118_M14	2.96904	G118_G118_M18	1.16742	G118_edgeR_RNASeq	0.0164114	0.079341	0.244024	0.069473	0.418574	1.37074	0.221158	0.707104	1.99889	4.28067	56.9024	35.7026	78.1022	1.16742	4.18006e-06	0.000150067	0.05	6.22167	6.19667	6.24667	0.431322	0.848728	0.148333	6.35417	6.28	6.42833	0.181379	0.792333	-0.0916667	6.22583	6.27167
Ptger3	FALSE	TRUE	FALSE	FALSE	FALSE	FALSE	FALSE	FALSE	FALSE	FALSE	0	0	0.134008	G118_G118_M13	0.456368	G118_G118_M16	-1.93271	G118_edgeR_RNASeq	0.0705518	0.0173335	0.469547	0.7138	0.225295	-1.35448	0.110937	0.456207	0.416236	0.107077	9.77078	15.4639	4.07764	-1.93271	1.69684e-05	0.000523704	0.07	6.42167	6.38667	6.45667	0.219665	0.732762	0.0183333	6.38917	6.38	6.39833	0.803293	0.990776	0.0133333	6.42667	6.42
Ptger4	FALSE	TRUE	FALSE	FALSE	FALSE	FALSE	FALSE	FALSE	FALSE	FALSE	0	0	0.104648	AdultRiboM_M_Adult_10	0.388413	G118_G118_M17	-1.58066	G118_edgeR_RNASeq	0.070015	0.0376302	0.899438	1.21389	0.584982	-0.681007	0.209957	0.684791	0.245226	0.0813307	10.0425	14.9808	5.10414	-1.58066	0.000805071	0.0148932	0.113333	6.66333	6.60667	6.72	0.158888	0.67311	0.07	6.66	6.625	6.695	0.50565	0.949878	0.1	6.68333	6.63333
Ptk6	TRUE	FALSE	FALSE	FALSE	FALSE	FALSE	FALSE	FALSE	FALSE	FALSE	0	0	0.761329	AdultRiboM_M_Adult_4	1.41038	AdultRiboM_F_Adult_4	-1.02101	AdultRiboM_edgeR_RNASeq	0.589644	0.268504	4.93027	6.75599	3.10454	-1.02101	0.00247548	0.0270792	0.760726	0.5968	28.8423	31.9706	25.7139	-0.308667	0.29488	0.946619	-0.233333	6.59333	6.71	6.47667	0.00262844	0.174306	-0.0566667	6.50667	6.535	6.47833	0.411047	0.92259	-0.366667	6.60167	6.785
Ptpdc1	TRUE	FALSE	FALSE	FALSE	FALSE	FALSE	FALSE	FALSE	FALSE	FALSE	0	0	0.51485	G118_G118_M13	0.951646	G118_G118_M17	-1.00426	AdultRiboM_edgeR_RNASeq	0.403754	0.185499	7.07724	9.6633	4.49118	-1.00426	5.0059e-05	0.00104331	0.874022	0.466618	57.1388	73.9103	40.3673	-0.883988	9.11221e-06	0.000302453	-0.316667	6.72167	6.88	6.56333	0.000926374	0.0957871	-0.233333	6.725	6.84167	6.60833	0.0260846	0.392358	-0.423333	6.76667	6.97833
Ptpro	TRUE	FALSE	FALSE	FALSE	FALSE	FALSE	FALSE	FALSE	FALSE	FALSE	0	0	0.160302	G118_G118_M13	0.223953	AdultRiboM_F_Adult_3	-1.25242	AdultRiboM_edgeR_RNASeq	0.106477	0.0366929	2.46483	3.63615	1.29352	-1.25242	0.00150298	0.0181657	0.0696035	0.119474	11.9198	8.63924	15.2004	0.740288	0.0492709	0.333858	0.015	6.1575	6.15	6.165	0.850677	0.973401	-0.06	6.18	6.21	6.15	0.412097	0.922846	-0.108333	6.17583	6.23
Pygo1	TRUE	TRUE	FALSE	FALSE	FALSE	FALSE	FALSE	FALSE	FALSE	FALSE	0	0	0.34869	G118_G118_M13	0.897202	G118_G118_M16	-2.42157	AdultRiboM_edgeR_RNASeq	0.187177	0.0186403	0.92516	1.70298	0.147338	-2.42157	0.00035278	0.00547895	0.840175	0.27363	17.9904	26.9985	8.9823	-1.62449	2.39937e-06	9.1142e-05	-0.251667	6.30917	6.435	6.18333	0.00387761	0.212999	-0.283333	6.405	6.54667	6.26333	0.00159247	0.0805946	-0.255	6.32583	6.45333
Qpct	TRUE	FALSE	FALSE	FALSE	FALSE	FALSE	FALSE	FALSE	FALSE	FALSE	0	0	4.52397	AdultRiboM_M_Adult_10	12.3723	AdultRiboM_F_Adult_11	-1.34127	AdultRiboM_edgeR_RNASeq	9.29628	3.32039	61.9195	89.3291	34.5099	-1.34127	2.25698e-45	6.82653e-43	3.3963	2.62732	107.639	120.294	94.9839	-0.321774	0.0563333	0.364757	0.126667	6.065	6.00167	6.12833	0.107563	0.610617	0.13	6.14333	6.07833	6.20833	0.0701841	0.602882	-0.0883333	6.04583	6.09
Rab40b	TRUE	FALSE	FALSE	FALSE	FALSE	FALSE	FALSE	FALSE	FALSE	FALSE	0	0	0.186683	AdultRiboM_M_Adult_10	0.636295	AdultRiboM_F_Adult_2	-1.35446	AdultRiboM_edgeR_RNASeq	0.298099	0.106637	1.88186	2.65458	1.10914	-1.35446	0.00541738	0.049994	0.190408	0.105845	5.12489	6.54816	3.70163	-0.757753	0.187951	0.749727	0.115	6.22083	6.16333	6.27833	0.128706	0.637295	0.0216667	6.29917	6.28833	6.31	0.739155	0.984468	0.04	6.28167	6.26167
Rasgrf2	TRUE	FALSE	FALSE	FALSE	FALSE	FALSE	FALSE	FALSE	FALSE	FALSE	0	0	0.112057	G118_G118_M15	0.344744	AdultRiboM_F_Adult_1	-1.12587	AdultRiboM_edgeR_RNASeq	0.171571	0.0697527	4.51044	6.26831	2.75257	-1.12587	0.00123481	0.0154173	0.104526	0.0981978	13.6408	13.9165	13.3652	-0.0397004	0.918637	1	-0.0116667	6.27417	6.28	6.26833	0.862984	0.975911	0.156667	6.31667	6.23833	6.395	0.0347128	0.446602	0.0166667	6.36	6.35167
Rassf3	TRUE	FALSE	FALSE	FALSE	FALSE	FALSE	FALSE	FALSE	FALSE	FALSE	0	0	22.0844	AdultRiboM_M_Adult_5	12.0229	G118_G118_M16	1.58225	AdultRiboM_edgeR_RNASeq	5.7796	15.9801	197.855	100.487	295.223	1.58225	1.16327e-80	7.03691e-78	11.4384	19.4487	986.699	720.816	1252.58	0.792529	4.41316e-17	5.15871e-15	0.171667	6.76417	6.67833	6.85	0.444697	0.854162	0.928333	7.9225	7.45833	8.38667	0.00708491	0.202169	0.89	7.88167	7.43667
Rdh1	FALSE	TRUE	FALSE	FALSE	FALSE	FALSE	FALSE	FALSE	FALSE	FALSE	0	0	0.194835	AdultRiboM_M_Adult_12	0.254218	AdultRiboM_F_Adult_2	-1.49616	G118_edgeR_RNASeq	0.121594	0.0781771	1.92946	2.31345	1.54547	-0.503844	0.256348	0.76952	0.211357	0.0748534	10.3237	15.1428	5.50464	-1.49616	0.00049151	0.0100618	0.14	6.25833	6.18833	6.32833	0.0929088	0.58967	0.0916667	6.25417	6.20833	6.3	0.102873	0.680792	0.103333	6.29833	6.24667
Rfx4	FALSE	TRUE	FALSE	FALSE	FALSE	FALSE	FALSE	FALSE	FALSE	FALSE	0	0	1.66995	AdultRiboM_M_Adult_4	2.17236	AdultRiboM_F_Adult_8	-1.94551	G118_edgeR_RNASeq	1.21425	0.858934	22.6171	26.4088	18.8253	-0.444806	0.0662966	0.319812	1.47396	0.385322	69.9866	110.463	29.5101	-1.94551	4.56678e-17	5.31262e-15	0.075	6.3475	6.31	6.385	0.39136	0.82967	-0.0416667	6.36083	6.38167	6.34	0.710752	0.980051	0.11	6.53333	6.47833
Ripply1	TRUE	FALSE	FALSE	FALSE	FALSE	FALSE	FALSE	FALSE	FALSE	FALSE	0	0	2.38965	G118_G118_M13	2.48875	G118_G118_M17	-1.56242	AdultRiboM_edgeR_RNASeq	0.798207	0.209568	1.69697	2.71132	0.682614	-1.56242	0.000222285	0.00373682	1.68858	1.44221	19.7614	21.0624	18.4604	-0.267264	0.596589	1	0.233333	7.10333	6.98667	7.22	0.0141895	0.37045	0.123333	6.99167	6.93	7.05333	0.0933053	0.661648	0.0166667	6.97833	6.97
Rnase13	FALSE	TRUE	FALSE	FALSE	FALSE	FALSE	FALSE	FALSE	FALSE	FALSE	0	0	0.880875	G118_G118_M13	0.436327	G118_G118_M18	2.6159	G118_edgeR_RNASeq	0.0293012	0.0374878	0.0917537	0.0788269	0.10468	0.308211	1	1	0.145442	0.762246	5.23002	1.65037	8.80966	2.6159	0.000415433	0.00872646	0.173333	7.24167	7.155	7.32833	0.0151619	0.371632	0.188333	7.04083	6.94667	7.135	0.0295424	0.415776	0.128333	7.23583	7.17167
Rragb	TRUE	TRUE	FALSE	FALSE	FALSE	FALSE	FALSE	FALSE	FALSE	FALSE	0	0	0.0704796	AdultRiboM_M_Adult_1	0.473713	AdultRiboM_F_Adult_5	-2.93686	G118_edgeR_RNASeq	0.132575	0.0168639	0.827973	1.43523	0.220713	-2.32232	0.000970435	0.0126449	0.148796	0.0164618	3.4818	6.2501	0.713501	-2.93686	0.000748469	0.0139743	0.0883333	6.22917	6.185	6.27333	0.103269	0.605629	0.0216667	6.23583	6.225	6.24667	0.72028	0.982107	0.005	6.28083	6.27833
Rundc3b	TRUE	FALSE	FALSE	FALSE	FALSE	FALSE	FALSE	FALSE	FALSE	FALSE	0	0	0.170507	AdultRiboM_M_Adult_2	0.311883	AdultRiboM_F_Adult_10	-1.28874	AdultRiboM_edgeR_RNASeq	0.186108	0.0703988	2.55161	3.57817	1.52506	-1.28874	0.00300976	0.0313775	0.13127	0.0930749	7.66098	8.8783	6.44365	-0.467347	0.327215	0.994614	0.06	6.36	6.33	6.39	0.298227	0.782801	0.0133333	6.42	6.41333	6.42667	0.796586	0.990776	0.095	6.3725	6.325
Saa1	TRUE	TRUE	FALSE	FALSE	FALSE	FALSE	FALSE	FALSE	FALSE	FALSE	0	0	3106.7	G118_G118_M14	1160.88	G118_G118_M18	1.81461	G118_edgeR_RNASeq	15.6509	35.7017	65.7995	46.9185	140.351	1.58657	2.0947e-05	0.000488438	820.873	2831.92	20735.8	9162.35	32309.2	1.81461	6.49592e-08	3.22755e-06	-0.383333	10.675	10.8667	10.4833	0.0242044	0.425262	1.58833	11.1725	10.3783	11.9667	0.0111618	0.257425	-0.243333	10.5817	10.7033
Saa2	FALSE	TRUE	FALSE	FALSE	FALSE	FALSE	FALSE	FALSE	FALSE	FALSE	0	0	2641.84	G118_G118_M14	903.629	G118_G118_M18	1.85717	G118_edgeR_RNASeq	9.49301	13.0043	28.1047	28.2516	51.2554	0.848054	0.032949	0.194883	645.045	2292.82	16753.3	7234.02	26272.7	1.85717	3.36636e-07	1.50287e-05	-0.563333	8.52667	8.80833	8.245	0.0037703	0.210788	0.981667	9.12083	8.63	9.61167	0.138734	0.745123	-0.728333	8.30917	8.67333
Scp2	TRUE	TRUE	FALSE	FALSE	FALSE	FALSE	FALSE	FALSE	FALSE	FALSE	0	0	1903.81	G118_G118_M13	752.149	G118_G118_M18	1.40721	AdultRiboM_edgeR_RNASeq	519.243	1255.66	12587.2	6962.16	18212.3	1.40721	2.03889e-113	1.70121e-110	742.168	1883.68	65412.9	36391.1	94434.8	1.37304	2.45005e-64	9.1206e-62	-1.50231e-16	14.5	14.5	14.5	1	1	0.116667	14.4583	14.4	14.5167	0.109282	0.693785	0.0333333	14.5	14.4833
Sdr16c5	FALSE	TRUE	FALSE	FALSE	FALSE	FALSE	FALSE	FALSE	FALSE	FALSE	0	0	0.718562	G118_G118_M15	0.156556	AdultRiboM_F_Adult_3	5.06114	G118_edgeR_RNASeq	0.0252235	0.0712825	0.321026	0.15502	0.487032	1.18104	0.307256	0.859203	0.0111307	0.554704	7.33573	0.283698	14.3878	5.06114	4.25114e-11	3.12659e-09	-0.0416667	6.41083	6.43167	6.39	0.496828	0.871739	0.176667	6.43	6.34167	6.51833	0.0337098	0.442335	-0.01	6.44333	6.44833
Sdr9c7	TRUE	FALSE	FALSE	FALSE	FALSE	FALSE	FALSE	FALSE	FALSE	FALSE	0	0	52.4553	G118_G118_M15	41.3765	G118_G118_M16	1.22169	AdultRiboM_edgeR_RNASeq	7.0997	14.879	167.738	101.214	234.262	1.22169	9.25783e-34	2.09357e-31	36.5338	49.5801	2287.17	1916.61	2657.72	0.469232	1.31049e-05	0.000416141	-0.095	6.19417	6.24167	6.14667	0.0959906	0.59308	0.00166667	6.2225	6.22167	6.22333	0.980731	0.997615	-0.138333	6.23917	6.30833
Sema4f	FALSE	TRUE	FALSE	FALSE	FALSE	FALSE	FALSE	FALSE	FALSE	FALSE	0	0	0.121748	G118_G118_M14	0.0198252	G118_G118_M17	3.29045	G118_edgeR_RNASeq	0	0.0257314	0.364903	0	0.729806	2.66377	0.00792021	0.0670557	0.011061	0.112471	5.80999	1.01745	10.6025	3.29045	1.15879e-06	4.76048e-05	0.0166667	6.255	6.24667	6.26333	0.7687	0.956712	0.126667	6.20667	6.14333	6.27	0.0688766	0.597933	0.0266667	6.24167	6.22833
Sema5b	TRUE	FALSE	FALSE	FALSE	FALSE	FALSE	FALSE	FALSE	FALSE	FALSE	0	0	0.756446	AdultRiboM_M_Adult_2	0.522482	AdultRiboM_F_Adult_11	1.02978	AdultRiboM_edgeR_RNASeq	0.181565	0.360155	6.52718	4.38809	8.66627	1.02978	0.00378564	0.0376494	0.366663	0.54864	38.9085	30.7615	47.0555	0.604793	0.00852763	0.0946094	-0.0133333	6.36833	6.375	6.36167	0.852426	0.973691	0.141667	6.34583	6.275	6.41667	0.176044	0.787329	0.01	6.30833	6.30333
Serpina3a	FALSE	TRUE	FALSE	FALSE	FALSE	FALSE	FALSE	FALSE	FALSE	FALSE	0	0	0.764147	G118_G118_M14	0.321147	G118_G118_M16	1.56703	G118_edgeR_RNASeq	0	0	0	0	0	0	1	1	0.23224	0.693842	16.1456	7.9782	24.313	1.56703	5.56566e-06	0.000193217	-0.0516667	6.15417	6.18	6.12833	0.530832	0.883275	-0.0716667	6.09417	6.13	6.05833	0.365763	0.908535	-0.0283333	6.13417	6.14833
Serpina3c	TRUE	FALSE	FALSE	FALSE	FALSE	FALSE	FALSE	FALSE	FALSE	FALSE	0	0	0.270907	G118_G118_M14	0.245978	AdultRiboM_F_Adult_1	2.05736	AdultRiboM_edgeR_RNASeq	0.0204982	0.128549	0.726446	0.157069	1.29582	2.05736	0.0024901	0.0272268	0.0418989	0.170275	3.34184	1.30115	5.38252	2.01184	0.0102739	0.109037	0.128333	6.0875	6.02333	6.15167	0.0679784	0.544733	0.0516667	6.0875	6.06167	6.11333	0.551671	0.959154	-0.00166667	6.1025	6.10333
Serpina3g	FALSE	TRUE	FALSE	FALSE	FALSE	FALSE	FALSE	FALSE	FALSE	FALSE	0	0	3.24678	AdultRiboM_M_Adult_9	17.6089	G118_G118_M17	-1.77591	G118_edgeR_RNASeq	3.28307	1.83803	26.8554	33.1042	20.6066	-0.664544	0.000871468	0.0115736	7.44743	2.12165	176.572	273.16	79.9826	-1.77591	0.00204633	0.0315123	-0.0466667	8.99667	9.02	8.97333	0.840343	0.971038	-0.515	9.3225	9.58	9.065	0.00646281	0.1922	-0.0233333	8.71667	8.72833
Serpinb8	TRUE	FALSE	FALSE	FALSE	FALSE	FALSE	FALSE	FALSE	FALSE	FALSE	0	0	0.603206	G118_G118_M14	2.40537	AdultRiboM_F_Adult_2	-1.90284	AdultRiboM_edgeR_RNASeq	1.32121	0.314442	13.5686	21.515	5.62218	-1.90284	1.95918e-17	2.16467e-15	1.1067	0.564086	50.9236	66.9639	34.8832	-0.933328	4.67295e-06	0.000164827	-0.0783333	6.4575	6.49667	6.41833	0.278414	0.771828	-0.0283333	6.4875	6.50167	6.47333	0.737582	0.984351	-0.0433333	6.37833	6.4
Serpine2	TRUE	TRUE	FALSE	FALSE	FALSE	FALSE	FALSE	FALSE	FALSE	FALSE	0	0	8.84007	AdultRiboM_M_Adult_1	3.36855	AdultRiboM_F_Adult_2	2.0347	AdultRiboM_edgeR_RNASeq	1.84176	6.59885	48.0034	18.5102	77.4965	2.0347	3.3169e-26	5.73279e-24	0.415954	0.834879	24.0207	15.7267	32.3147	1.00074	0.00135826	0.0227131	0.06	6.39167	6.36167	6.42167	0.287657	0.778004	0.015	6.4225	6.415	6.43	0.801175	0.990776	0.085	6.3925	6.35
Setbp1	TRUE	TRUE	FALSE	FALSE	FALSE	FALSE	FALSE	FALSE	FALSE	FALSE	0	0	0.162355	AdultRiboM_M_Adult_5	0.359471	G118_G118_M17	-2.31796	G118_edgeR_RNASeq	0.205318	0.0704672	7.14616	10.8588	3.43348	-1.41299	6.40192e-07	2.19416e-05	0.261112	0.0502219	28.5867	47.7701	9.40339	-2.31796	2.66014e-12	2.21957e-10	-0.0933333	6.20167	6.24833	6.155	0.262475	0.761633	-0.138333	6.15417	6.22333	6.085	0.189242	0.797425	-0.00666667	6.19833	6.20167
Sh2d4a	TRUE	TRUE	FALSE	FALSE	FALSE	FALSE	FALSE	FALSE	FALSE	FALSE	0	0	2.26696	AdultRiboM_M_Adult_8	4.65732	AdultRiboM_F_Adult_1	-1.30004	AdultRiboM_edgeR_RNASeq	3.5662	1.29748	34.1555	48.8861	19.425	-1.30004	1.14657e-15	1.10974e-13	3.10577	1.27101	112.121	158.078	66.164	-1.27168	2.36855e-14	2.32975e-12	-0.00666667	6.17667	6.18	6.17333	0.911626	0.984934	-0.00333333	6.12333	6.125	6.12167	0.9659	0.997615	-0.085	6.19583	6.23833
Sh3bp4	FALSE	TRUE	FALSE	FALSE	FALSE	FALSE	FALSE	FALSE	FALSE	FALSE	0	0	0.62862	AdultRiboM_M_Adult_5	0.452713	AdultRiboM_F_Adult_1	1.04654	G118_edgeR_RNASeq	0.247064	0.248312	4.79045	4.63901	4.94188	0.165681	0.736212	1	0.159882	0.325082	16.6107	10.8196	22.4019	1.04654	0.00262641	0.0382377	0.0716667	6.29083	6.255	6.32667	0.302443	0.784008	-0.035	6.3075	6.325	6.29	0.650224	0.970978	-0.01	6.27833	6.28333
Siglech	FALSE	TRUE	FALSE	FALSE	FALSE	FALSE	FALSE	FALSE	FALSE	FALSE	0	0	0.385302	AdultRiboM_M_Adult_5	0.50295	G118_G118_M18	-1.24419	G118_edgeR_RNASeq	0.0866135	0.153344	1.39924	0.994221	1.80426	0.872217	0.100432	0.425272	0.355079	0.141183	11.013	15.6699	6.35616	-1.24419	0.00343919	0.0473907	0.101667	7.3075	7.25667	7.35833	0.360407	0.813998	0.0916667	7.23583	7.19	7.28167	0.472001	0.939769	0.005	7.29917	7.29667
Slc15a5	TRUE	TRUE	FALSE	FALSE	FALSE	FALSE	FALSE	FALSE	FALSE	FALSE	0	0	2.08641	G118_G118_M15	0.52635	AdultRiboM_F_Adult_3	2.83393	G118_edgeR_RNASeq	0.183172	1.04349	7.91365	2.2842	13.5431	2.58318	1.80088e-20	2.34279e-18	0.254571	1.84208	48.422	11.5489	85.2951	2.83393	1.74261e-26	2.82993e-24	0.133333	6.37167	6.305	6.43833	0.0533013	0.518046	0.115	6.44917	6.39167	6.50667	0.254016	0.85056	0.05	6.345	6.32
Slc16a5	TRUE	TRUE	FALSE	FALSE	FALSE	FALSE	FALSE	FALSE	FALSE	FALSE	0	0	2.18978	G118_G118_M14	14.2687	G118_G118_M17	-2.72902	G118_edgeR_RNASeq	4.79165	0.671653	40.9488	71.3522	10.5454	-2.69254	2.74522e-27	4.99445e-25	13.3021	1.97074	425.535	739.194	111.877	-2.72902	1.22702e-98	6.90469e-96	-0.361667	6.5175	6.69833	6.33667	0.00990266	0.326494	-0.388333	6.57083	6.765	6.37667	0.00192353	0.0907869	-0.133333	6.425	6.49167
Slc16a7	FALSE	TRUE	FALSE	FALSE	FALSE	FALSE	FALSE	FALSE	FALSE	FALSE	0	0	14.9126	AdultRiboM_M_Adult_4	25.1826	AdultRiboM_F_Adult_2	-1.06026	G118_edgeR_RNASeq	17.2743	9.13745	163.476	211.431	115.521	-0.839988	2.35047e-12	1.68766e-10	20.8528	9.7766	686.399	928.346	444.452	-1.06026	1.6656e-20	2.19035e-18	0.125	6.36083	6.29833	6.42333	0.0276039	0.438803	-0.0783333	6.29917	6.33833	6.26	0.360358	0.905927	0.0566667	6.325	6.29667
Slc17a8	TRUE	TRUE	FALSE	FALSE	FALSE	FALSE	FALSE	FALSE	FALSE	FALSE	0	0	8.6399	G118_G118_M15	2.34789	G118_G118_M16	1.89236	G118_edgeR_RNASeq	0.804345	2.83086	42.1206	18.2305	66.0107	1.88166	1.33599e-14	1.1973e-12	1.98044	7.20204	382.678	162.411	602.944	1.89236	1.53573e-27	2.59861e-25	-0.0633333	6.25667	6.28833	6.225	0.27421	0.768481	0.101667	6.29917	6.24833	6.35	0.0763305	0.622745	-0.095	6.2475	6.295
Slc25a27	TRUE	TRUE	FALSE	FALSE	FALSE	FALSE	FALSE	FALSE	FALSE	FALSE	0	0	0.691856	AdultRiboM_M_Adult_9	1.25132	AdultRiboM_F_Adult_2	-1.89456	G118_edgeR_RNASeq	0.720701	0.279991	6.90156	9.6711	4.13201	-1.12359	9.15863e-06	0.000236008	0.861853	0.218238	26.8028	42.582	11.0236	-1.89456	5.10836e-10	3.32277e-08	-0.141667	6.90417	6.975	6.83333	0.116949	0.622243	-0.356667	6.96333	7.14167	6.785	0.00673137	0.196702	-0.488333	6.99083	7.235
Slc2a12	TRUE	FALSE	FALSE	FALSE	FALSE	FALSE	FALSE	FALSE	FALSE	FALSE	0	0	0.0613748	AdultRiboM_M_Adult_5	0.210294	AdultRiboM_F_Adult_2	-2.09575	AdultRiboM_edgeR_RNASeq	0.0667872	0.00861931	0.731378	1.31815	0.144606	-2.09575	0.00367652	0.0367178	0.0805282	0.0300103	3.84116	5.57254	2.10978	-1.34432	0.0753423	0.434678	0.07	6.345	6.31	6.38	0.255573	0.757858	-0.03	6.34833	6.36333	6.33333	0.702115	0.978491	0.0516667	6.38583	6.36
Slc2a13	FALSE	TRUE	FALSE	FALSE	FALSE	FALSE	FALSE	FALSE	FALSE	FALSE	0	0	0.141197	AdultRiboM_M_Adult_5	0.265948	G118_G118_M17	-1.10922	G118_edgeR_RNASeq	0.10491	0.0657739	2.84225	3.50841	2.17609	-0.480417	0.180689	0.626111	0.236697	0.108918	20.94	28.4826	13.3974	-1.10922	0.000257202	0.0058001	-0.035	6.23917	6.25667	6.22167	0.497932	0.871739	0.01	6.26167	6.25667	6.26667	0.858767	0.993935	-0.0783333	6.2875	6.32667
Slc30a3	FALSE	TRUE	FALSE	FALSE	FALSE	FALSE	FALSE	FALSE	FALSE	FALSE	0	0	0.540587	G118_G118_M13	0.367088	AdultRiboM_F_Adult_7	1.53574	G118_edgeR_RNASeq	0.0567815	0.0991389	0.824987	0.65056	0.999414	0.804439	0.308722	0.861707	0.125597	0.369009	9.28344	4.61846	13.9484	1.53574	0.00146372	0.0241234	0.05	5.965	5.94	5.99	0.626803	0.91646	0.1	5.94	5.89	5.99	0.287769	0.873652	0.0683333	5.94083	5.90667
Slc34a2	TRUE	TRUE	FALSE	FALSE	FALSE	FALSE	FALSE	FALSE	FALSE	FALSE	0	0	0.938433	G118_G118_M14	2.78006	G118_G118_M16	-1.95534	AdultRiboM_edgeR_RNASeq	0.885112	0.199876	11.8243	18.7267	4.92192	-1.95534	9.18505e-09	4.36642e-07	2.12608	0.834564	114.564	163.652	65.4766	-1.32453	3.45732e-06	0.000126179	0.186667	6.31333	6.22	6.40667	0.0192637	0.403111	-0.0416667	6.3625	6.38333	6.34167	0.617496	0.967351	-0.02	6.35833	6.36833
Slc35f1	TRUE	FALSE	FALSE	FALSE	FALSE	FALSE	FALSE	FALSE	FALSE	FALSE	0	0	0.193964	AdultRiboM_M_Adult_1	0.0384131	AdultRiboM_F_Adult_10	2.68174	AdultRiboM_edgeR_RNASeq	0.00320109	0.0430328	0.627651	0.069473	1.18583	2.68174	0.00186811	0.0216903	0	0.0245553	1.15657	0	2.31314	4.13238	0.0380839	0.278488	0.005	6.22417	6.22167	6.22667	0.941531	0.989589	0.0133333	6.20667	6.2	6.21333	0.862117	0.993935	0.06	6.23833	6.20833
Slc39a5	TRUE	TRUE	FALSE	FALSE	FALSE	FALSE	FALSE	FALSE	FALSE	FALSE	0	0	0.294247	G118_G118_M15	0.906682	AdultRiboM_F_Adult_3	-1.26663	AdultRiboM_edgeR_RNASeq	0.353074	0.121035	2.48063	3.608	1.35325	-1.26663	0.000844128	0.011291	0.554171	0.248217	15.9468	21.8925	10.001	-1.09582	0.00248712	0.0365175	-0.0333333	6.46667	6.48333	6.45	0.584344	0.902015	0.0816667	6.49917	6.45833	6.54	0.216432	0.819884	-0.103333	6.47333	6.525
Slc4a1	FALSE	TRUE	FALSE	FALSE	FALSE	FALSE	FALSE	FALSE	FALSE	FALSE	0	0	0.35777	G118_G118_M14	0.434685	AdultRiboM_F_Adult_2	2.54662	G118_edgeR_RNASeq	0.0630277	0.0640938	1.43646	1.26939	1.60354	0.152254	0.799767	1	0.0342306	0.206735	10.2236	2.86726	17.58	2.54662	1.3868e-05	0.000438072	0.175	6.80417	6.71667	6.89167	0.14517	0.655553	-0.0533333	6.60833	6.635	6.58167	0.64505	0.969993	0.0716667	6.7525	6.71667
Slc5a1	TRUE	FALSE	FALSE	FALSE	FALSE	FALSE	FALSE	FALSE	FALSE	FALSE	0	0	0.59016	AdultRiboM_M_Adult_10	1.07594	AdultRiboM_F_Adult_4	-1.16184	AdultRiboM_edgeR_RNASeq	0.53428	0.204826	7.37439	10.4874	4.26137	-1.16184	2.60027e-05	0.000590786	0.255027	0.308812	20.6191	18.4436	22.7946	0.320447	0.348115	1	-0.0666667	6.61667	6.65	6.58333	0.401086	0.833605	-0.065	6.58583	6.61833	6.55333	0.448948	0.931203	-0.116667	6.585	6.64333
Slc7a15	FALSE	TRUE	FALSE	FALSE	FALSE	FALSE	FALSE	FALSE	FALSE	FALSE	0	0	0.180584	G118_G118_M15	0.0447552	G118_G118_M18	2.59278	G118_edgeR_RNASeq	0	0.00477548	0.0620829	0	0.124166	0.700244	1	1	0.0204537	0.109247	3.63943	1.12761	6.15124	2.59278	0.00185898	0.0292279	0.00666667	6.40333	6.4	6.40667	0.932529	0.98897	0.0483333	6.32917	6.305	6.35333	0.578426	0.962657	-0.025	6.37417	6.38667
Slco1a4	TRUE	TRUE	FALSE	FALSE	FALSE	FALSE	FALSE	FALSE	FALSE	FALSE	0	0	22.0088	AdultRiboM_M_Adult_10	55.9455	AdultRiboM_F_Adult_1	-1.77439	G118_edgeR_RNASeq	41.647	13.4556	532.205	799.134	265.275	-1.56608	1.23425e-25	2.07396e-23	29.4288	8.40752	1336.85	2069.77	603.926	-1.77439	1.38427e-32	2.79126e-30	-0.00833333	6.02583	6.03	6.02167	0.906965	0.984064	-0.0433333	6.015	6.03667	5.99333	0.60556	0.966432	-0.0416667	5.98917	6.01
Slco1c1	FALSE	TRUE	FALSE	FALSE	FALSE	FALSE	FALSE	FALSE	FALSE	FALSE	0	0	0.155899	G118_G118_M15	0.0770446	AdultRiboM_F_Adult_7	2.44739	G118_edgeR_RNASeq	0.0229246	0.0244766	0.393859	0.379225	0.408493	-0.0268441	1	1	0.0215145	0.126528	4.42291	1.26369	7.58213	2.44739	0.000543868	0.010867	0.00833333	6.24917	6.245	6.25333	0.88248	0.978969	0.015	6.2075	6.2	6.215	0.804632	0.990776	0.0533333	6.22833	6.20167
Slfn8	FALSE	TRUE	FALSE	FALSE	FALSE	FALSE	FALSE	FALSE	FALSE	FALSE	0	0	0.78892	AdultRiboM_M_Adult_4	1.4793	AdultRiboM_F_Adult_2	-1.09044	G118_edgeR_RNASeq	1.00491	0.49114	15.2452	19.6743	10.8161	-0.914028	3.94752e-07	1.42991e-05	0.613147	0.279324	33.1476	45.2305	21.0647	-1.09044	0.000163078	0.00389921	-0.0816667	6.16083	6.20167	6.12	0.245275	0.752113	0.0783333	6.1925	6.15333	6.23167	0.226144	0.829667	-0.0566667	6.20167	6.23
Slfn9	TRUE	FALSE	FALSE	FALSE	FALSE	FALSE	FALSE	FALSE	FALSE	FALSE	0	0	0.598786	AdultRiboM_M_Adult_5	1.17972	AdultRiboM_F_Adult_2	-1.00504	AdultRiboM_edgeR_RNASeq	0.842075	0.370026	12.192	16.6481	7.73586	-1.00504	2.82429e-08	1.25624e-06	0.514956	0.385549	32.2762	36.5522	28.0003	-0.427995	0.0992491	0.516569	-0.00666667	6.33167	6.335	6.32833	0.898851	0.982411	0.0416667	6.29417	6.27333	6.315	0.530231	0.954898	0.105	6.37583	6.32333
Smpd3	FALSE	TRUE	FALSE	FALSE	FALSE	FALSE	FALSE	FALSE	FALSE	FALSE	0	0	0.879891	G118_G118_M13	0.437409	AdultRiboM_F_Adult_9	1.18873	G118_edgeR_RNASeq	0.111504	0.230237	4.73838	3.10066	6.37611	1.11596	0.0145983	0.107078	0.344249	0.762257	53.282	32.6366	73.9274	1.18873	6.84396e-08	3.38657e-06	0.0233333	6.44667	6.435	6.45833	0.762541	0.955257	0.576667	6.83333	6.545	7.12167	0.000501007	0.0373435	0.218333	6.59917	6.49
Smtnl2	FALSE	TRUE	FALSE	FALSE	FALSE	FALSE	FALSE	FALSE	FALSE	FALSE	0	0	0.483958	AdultRiboM_M_Adult_5	0.871298	G118_G118_M17	-1.19894	G118_edgeR_RNASeq	0.23796	0.147138	2.53299	3.04876	2.01722	-0.602941	0.21477	0.694945	0.600452	0.251464	20.6709	28.9464	12.3954	-1.19894	0.000963266	0.0172909	-0.126667	6.5	6.56333	6.43667	0.078936	0.569321	-0.13	6.475	6.54	6.41	0.0657966	0.584907	-0.103333	6.50833	6.56
Snai3	FALSE	TRUE	FALSE	FALSE	FALSE	FALSE	FALSE	FALSE	FALSE	FALSE	0	0	0.128056	G118_G118_M14	0.630092	AdultRiboM_F_Adult_12	-2.27343	G118_edgeR_RNASeq	0.141247	0.0139138	0.669302	1.1966	0.142002	-2.26144	0.0223159	0.146781	0.29603	0.0521339	5.10197	8.66731	1.53664	-2.27343	0.000410966	0.00865679	-0.0266667	6.64333	6.65667	6.63	0.743121	0.950896	-0.341667	6.7575	6.92833	6.58667	0.0026121	0.110276	-0.123333	6.56833	6.63
Snx29	FALSE	TRUE	FALSE	FALSE	FALSE	FALSE	FALSE	FALSE	FALSE	FALSE	0	0	5.0987	AdultRiboM_M_Adult_8	3.071	AdultRiboM_F_Adult_3	1.25147	G118_edgeR_RNASeq	2.24736	3.54385	43.2462	32.3695	54.1228	0.783338	4.32631e-10	2.44018e-08	1.24618	2.97457	110.938	64.4796	157.397	1.25147	8.79441e-12	6.90903e-10	0.015	6.75917	6.75167	6.76667	0.861507	0.975911	0.35	6.91	6.735	7.085	0.0035143	0.132546	0.381667	6.98083	6.79
Socs2	TRUE	FALSE	FALSE	FALSE	FALSE	FALSE	FALSE	FALSE	FALSE	FALSE	0	0	18.7937	G118_G118_M13	37.2462	AdultRiboM_F_Adult_5	-2.13432	AdultRiboM_edgeR_RNASeq	13.5465	2.65621	109.244	178.314	40.1733	-2.13432	1.54833e-13	1.25301e-11	19.7912	14.6542	863.262	982.723	743.801	-0.409246	0.0260591	0.214255	-0.323333	8.39833	8.56	8.23667	0.350913	0.810079	0.0433333	9.82833	9.80667	9.85	0.891451	0.994952	1.445	9.7925	9.07
Socs3	TRUE	FALSE	FALSE	FALSE	FALSE	FALSE	FALSE	FALSE	FALSE	FALSE	0	0	11.2734	AdultRiboM_M_Adult_5	11.6044	G118_G118_M17	1.05687	AdultRiboM_edgeR_RNASeq	1.52704	2.8923	31.4921	20.5054	42.4788	1.05687	0.00166039	0.0196847	5.79878	8.39163	359.674	289.541	429.806	0.56527	0.154396	0.66832	-0.458333	7.02083	7.25	6.79167	0.00154507	0.131782	0.166667	7.51333	7.43	7.59667	0.315162	0.886727	0.32	7.20333	7.04333
Sorcs3	TRUE	FALSE	FALSE	FALSE	FALSE	FALSE	FALSE	FALSE	FALSE	FALSE	0	0	0.0270875	G118_G118_M14	0.14042	AdultRiboM_F_Adult_2	-3.06492	AdultRiboM_edgeR_RNASeq	0.030219	0	0.374395	0.74879	0	-3.06492	0.0033414	0.0341003	0.0486338	0.0183588	3.49127	5.04541	1.93713	-1.39353	0.0745581	0.43206	-0.0633333	6.39833	6.43	6.36667	0.401881	0.833836	0.131667	6.43917	6.37333	6.505	0.0706678	0.604037	0.103333	6.42167	6.37
Spic	FALSE	TRUE	FALSE	FALSE	FALSE	FALSE	FALSE	FALSE	FALSE	FALSE	0	0	1.72919	G118_G118_M14	6.71859	G118_G118_M17	-1.19009	G118_edgeR_RNASeq	0.76337	0.553918	4.33391	4.8413	3.82652	-0.331865	0.371809	0.964791	3.9658	1.69834	66.2452	92.0741	40.4163	-1.19009	0.00110368	0.0192405	-0.0266667	6.39167	6.405	6.37833	0.729386	0.947735	-0.12	6.31667	6.37667	6.25667	0.137441	0.742319	-0.0733333	6.23	6.26667
Srgap3	TRUE	TRUE	FALSE	FALSE	FALSE	FALSE	FALSE	FALSE	FALSE	FALSE	0	0	0.387843	AdultRiboM_M_Adult_2	0.949775	AdultRiboM_F_Adult_11	-3.24385	G118_edgeR_RNASeq	0.70861	0.235899	21.8487	32.3516	11.3457	-1.50041	4.53098e-18	5.12319e-16	0.661985	0.0691346	59.846	108.085	11.6069	-3.24385	1.00017e-22	1.4236e-20	-0.0683333	6.45083	6.485	6.41667	0.264963	0.763301	0.0166667	6.42833	6.42	6.43667	0.780225	0.989625	0.00833333	6.43917	6.435
St6galnac4	FALSE	TRUE	FALSE	FALSE	FALSE	FALSE	FALSE	FALSE	FALSE	FALSE	0	0	0.563855	G118_G118_M15	1.1573	G118_G118_M17	-1.00641	G118_edgeR_RNASeq	0.28638	0.209387	5.08284	5.61501	4.55066	-0.312619	0.345663	0.928195	1.12013	0.544029	61.6019	82.3341	40.8696	-1.00641	6.1012e-08	3.05654e-06	-0.13	6.57833	6.64333	6.51333	0.0449873	0.501425	-0.03	6.46833	6.48333	6.45333	0.73623	0.984351	-0.166667	6.495	6.57833
Stambpl1	TRUE	TRUE	FALSE	FALSE	FALSE	FALSE	FALSE	FALSE	FALSE	FALSE	0	0	0.615232	G118_G118_M13	2.12469	AdultRiboM_F_Adult_10	-2.47144	AdultRiboM_edgeR_RNASeq	1.11384	0.189129	6.46595	10.7925	2.13944	-2.47144	1.21579e-14	1.09771e-12	1.59878	0.557716	39.4715	58.1605	20.7824	-1.49665	7.89236e-10	4.97321e-08	-0.295	6.22083	6.36833	6.07333	0.0144993	0.37045	-0.213333	6.215	6.32167	6.10833	0.0556588	0.55077	-0.173333	6.17333	6.26
Stap1	TRUE	FALSE	FALSE	FALSE	FALSE	FALSE	FALSE	FALSE	FALSE	FALSE	0	0	1.92555	G118_G118_M14	2.71206	G118_G118_M18	-1.40653	AdultRiboM_edgeR_RNASeq	0.995206	0.366358	4.07225	6.08651	2.05799	-1.40653	0.000301646	0.0048146	1.95278	1.69285	38.503	40.8747	36.1314	-0.131083	0.565213	1	-0.1	6.555	6.605	6.505	0.162196	0.676673	-0.0866667	6.58667	6.63	6.54333	0.276101	0.867777	-0.0516667	6.51917	6.545
Steap2	TRUE	FALSE	FALSE	FALSE	FALSE	FALSE	FALSE	FALSE	FALSE	FALSE	0	0	0.773467	G118_G118_M13	2.15051	AdultRiboM_F_Adult_10	-1.17736	AdultRiboM_edgeR_RNASeq	1.0762	0.430118	42.4813	59.1257	25.8368	-1.17736	2.1818e-13	1.73662e-11	0.854765	0.739914	161.999	171.893	152.105	-0.18135	0.16674	0.699143	-0.06	6.35	6.38	6.32	0.324365	0.795676	-0.108333	6.40917	6.46333	6.355	0.162735	0.775894	-0.195	6.47583	6.57333
Stx11	FALSE	TRUE	FALSE	FALSE	FALSE	FALSE	FALSE	FALSE	FALSE	FALSE	0	0	0.506115	AdultRiboM_M_Adult_12	0.56008	G118_G118_M17	-1.66395	G118_edgeR_RNASeq	0.274801	0.23635	3.24867	3.36837	3.12897	-0.0827016	0.916024	1	0.415563	0.126485	11.9703	18.3003	5.64031	-1.66395	0.00353392	0.0483461	0.00333333	6.04167	6.04	6.04333	0.971235	0.995361	0.00166667	6.1025	6.10167	6.10333	0.982155	0.997615	0.0366667	6.14167	6.12333
[truncated: 50 more rows]
[truncated: 33 more columns]
