# Supplementary material for: Genetic factors contributing to extensive variability of sex-specific hepatic gene expression in Diversity Outbred mice
Source: PLoS One. 2020 Dec 2;15(12):e0242665. doi: 10.1371/journal.pone.0242665 (PMC7710091; doi:10.1371/journal.pone.0242665)
Supplement: S2 Table — (ZIP) [file pone.0242665.s013.zip › Suppl Table S2D_part 2_Nov 1.xlsx]

## Sheet: Table S2D_PCG expression_Males
Table S2D_part 2. Protein-coding gene raw FPKM values for 438 DO mice used in eQTL analysis: Male livers_see part 1 for Female livers
	M01	M02	M03	M04	M05	M06	M07	M08	M101	M102	M103	M104	M105	M106	M107	M108	M109	M11	M110	M111	M112	M113	M114	M115	M116	M117	M118	M119	M120	M126	M127	M128	M129	M130	M131	M133	M134	M135	M136	M137	M138	M139	M14	M140	M141	M142	M143	M145	M146
0610007P14Rik	42.2281	35.8926	31.6797	26.8972	35.6887	49.7339	30.0281	47.4949	40.2599	49.833	44.5871	36.4103	44.4638	40.2085	56.3845	49.7266	54.6384	34.4462	57.6607	58.0275	67.8827	44.6439	40.2402	37.1681	47.4847	50.5372	56.8333	55.903	40.8171	23.4504	50.0113	42.4766	29.1303	81.321	19.3844	36.6508	45.9013	39.6475	22.4765	20.6649	19.8249	25.3356	46.8641	27.0569	22.3112	20.9506	22.5716	22.4712	39.305
0610009B22Rik	21.1485	20.5655	26.1889	16.9576	13.9883	21.2211	21.8947	20.0846	19.9134	24.0467	26.4911	18.5268	18.9148	18.0287	18.4405	19.729	17.5004	20.5458	22.3332	18.8733	14.8747	22.9165	17.5891	18.5153	17.7088	12.9128	18.5104	13.3939	16.886	16.606	21.1014	22.8722	17.8086	20.1937	17.0413	19.9955	17.8097	23.4536	13.9729	14.3954	13.324	17.3836	8.66734	16.1595	15.1307	11.6459	11.2514	11.2744	21.3408
0610009O20Rik	11.0264	12.6041	13.1861	8.86463	12.4089	9.61419	14.8567	10.8649	11.3852	12.709	12.4099	9.77303	11.1945	11.6165	14.4032	11.6291	12.5232	13.1459	8.46589	13.1585	10.176	11.2639	8.68087	11.4803	10.545	9.76912	13.4192	10.2535	10.6983	11.0755	10.526	15.8071	11.1868	13.8669	10.2032	13.1511	16.8474	12.4484	15.8462	15.1132	14.1567	15.7472	20.6415	13.9578	15.3258	13.2847	16.1552	13.0425	15.2168
0610010B08Rik	0.0062789	0.010983	0.0118072	0.0153115	0.0372613	0.00830487	0.00970337	0.00723905	0.0171448	0.0103429	0.0212594	0.0442359	0.0190418	0.011639	0.0100629	0.00799974	0.0113223	0.00648349	0.0156066	0.00712818	0.0130197	0.0170566	0.00571793	0.0175807	0.00327217	0.0264551	0.00880139	0.0149756	0.0282178	0.0174849	0.024949	0.0177166	0.0270236	0.00597772	0.0127568	0.0135673	0.028886	0.00569413	0.00630016	0.0110114	0.0154055	0.0047728	0.00273557	0.0187105	0.0104399	0.0171211	0.00589343	0.00834358	0.0104022
0610010F05Rik	2.38161	2.63679	1.94203	2.54017	2.40186	2.49093	2.79763	2.29743	3.40363	3.50359	3.41197	3.50563	2.7805	2.8673	4.00443	3.3062	3.56538	2.89989	2.29258	3.63365	3.84417	3.90423	3.28146	3.61719	4.95024	3.776	3.73979	3.83158	3.16617	3.25157	3.74912	2.77734	2.84398	3.29373	3.4717	3.11347	2.96398	2.912	3.15017	3.1144	3.95189	3.42187	0.782898	2.83059	3.42362	3.12506	3.20451	3.17208	3.00074
0610010K14Rik	12.2976	9.39051	10.263	9.89467	9.64652	13.9207	10.0329	13.3325	10.3202	10.0258	13.5693	8.69588	9.25736	11.4943	9.60427	9.34513	8.99117	9.55275	9.36133	11.1617	8.84514	11.3446	6.82168	10.3919	8.34438	6.98305	10.6054	8.38729	8.96076	10.9989	11.4481	10.3481	9.08584	10.5637	7.27671	7.01406	12.4925	10.6145	10.4289	8.32009	8.78762	11.6729	13.4217	7.69321	8.76307	9.3194	8.14431	10.651	11.8783
0610011F06Rik	16.7256	14.6896	17.3306	13.9382	12.4612	18.6274	12.7066	15.2524	14.0255	17.3642	17.8933	11.815	12.8513	20.7127	15.3173	17.9072	13.4485	11.6685	8.38439	15.1385	13.9892	17.525	13.6794	13.9528	10.6574	13.8128	9.5159	12.1798	14.9923	18.3066	17.7853	11.5505	13.2394	13.2471	15.3665	12.5024	13.9182	15.9646	10.5242	14.4811	15.8415	16.9338	20.0238	11.802	11.2674	13.4138	13.588	16.5851	12.6737
0610030E20Rik	7.55158	7.64383	5.22357	5.17579	6.93592	7.02981	8.20144	6.5085	7.04328	8.80561	8.14794	9.42894	6.90398	8.73177	7.56493	7.39214	7.27115	6.66377	6.28383	9.26765	8.23738	8.68999	6.73909	9.96477	5.47225	5.22343	4.83013	8.95954	5.18911	7.01483	9.19026	5.67334	6.53968	7.09186	5.0038	7.21967	7.06135	7.3522	7.26477	6.76406	6.86884	6.94622	6.92035	7.65719	7.97528	6.13719	6.09192	5.88548	9.14284
0610037L13Rik	5.80405	6.01176	7.84525	5.94208	4.42239	5.50981	5.07921	7.14918	4.26891	5.11317	6.02182	5.96611	5.44937	6.4937	5.18245	7.37373	7.02978	6.42007	5.29916	5.22669	5.33371	5.27056	5.24707	5.02284	4.27862	4.45894	6.4283	5.25686	5.18902	4.85435	7.2757	7.7738	5.26214	7.50401	5.37358	5.42747	6.77049	5.67343	6.49847	6.47649	4.66722	6.08921	6.52978	6.42924	4.50378	4.8346	6.62216	5.53906	7.02055
0610040J01Rik	13.014	13.7543	15.2041	12.4118	13.4131	15.6491	13.2823	15.865	12.4832	12.5009	12.9405	14.8451	14.1693	13.4084	12.6021	13.8044	15.4158	13.5766	14.5196	15.2587	12.0076	11.5248	15.2583	12.3351	12.5556	14.0227	15.6875	11.4853	14.1642	11.1105	16.0414	12.3405	11.0543	16.5826	12.0747	13.6761	17.4565	12.9767	14.9541	12.9348	14.8623	16.6572	19.5393	13.195	12.2272	13.2139	15.1616	12.9275	20.9038
1110001J03Rik	39.6758	32.6656	48.7439	35.0869	31.8434	46.153	35.8502	44.3647	20.8846	29.5911	49.1838	23.8385	29.2773	42.802	32.9323	35.3189	30.9366	37.8726	22.4859	36.0925	28.138	36.4413	25.1564	30.4949	19.902	20.3378	26.4127	27.4333	27.4684	28.9545	40.884	29.5373	25.3333	32.1129	31.5084	28.8562	27.9143	33.3144	21.2018	22.6645	22.3548	33.2043	47.9724	27.8107	24.5886	29.6016	27.1719	29.3665	26.335
1110004E09Rik	9.21306	10.0721	9.59709	8.20588	8.13126	11.5506	8.5957	10.8055	8.68564	10.0502	10.2874	8.85104	10.1208	9.41714	6.87214	10.0211	8.98043	8.25832	6.73997	9.01273	8.53576	9.82453	7.06228	7.7838	9.57699	6.59694	8.32561	6.58435	8.35595	8.33684	10.1555	10.0941	7.88052	9.23769	7.13129	9.35366	8.58964	7.53286	7.56013	8.25043	7.48478	10.4675	8.19863	7.47892	8.93966	8.05104	8.14149	9.02565	11.5518
1110004F10Rik	17.9123	21.2914	20.6767	17.9353	17.3942	23.2934	20.9813	22.1063	24.4956	24.5436	24.5438	20.6892	22.1934	20.6086	22.8678	25.7778	20.3709	18.2605	21.9238	22.253	21.8351	26.1429	18.8582	21.5744	23.4619	18.3187	22.1866	21.6523	18.4674	19.1998	23.2269	24.102	19.8615	25.0944	17.0588	21.5591	22.5022	23.2309	24.5085	25.9871	22.9313	25.0034	17.1393	24.6174	25.2958	22.4232	25.1807	22.5257	23.4787
1110007C09Rik	4.67857	4.33984	6.45558	5.58924	5.14903	7.25705	4.38197	6.25215	5.17338	3.61985	4.8963	4.08612	6.25585	5.91311	4.3739	4.83188	4.55381	5.09453	4.22869	5.25104	5.87959	4.27496	4.88999	4.05988	4.6547	3.94248	7.3332	5.01579	5.34078	3.33787	5.39505	6.10053	4.40995	6.83309	3.40251	3.3698	7.58222	3.95357	3.84089	4.59971	4.50032	7.27434	8.06073	3.03277	3.18233	5.60553	5.12324	3.27807	7.90195
1110008F13Rik	30.3423	26.0624	31.8023	31.3702	22.2646	33.9871	29.6108	30.977	22.6766	22.9342	27.2366	26.0734	25.6794	24.8523	20.3559	28.2847	27.198	30.3669	24.5996	30.2715	25.5868	28.3989	24.9499	24.2894	19.6878	22.3323	18.5345	22.6125	27.9378	22.0958	26.7275	19.5657	22.8728	30.4242	23.4068	25.412	25.3958	26.3966	28.5933	32.6029	26.2692	29.0056	35.7563	31.5062	24.793	23.9033	33.0138	28.6061	27.594
1110008L16Rik	2.633	2.78256	3.47099	2.71989	2.68233	2.82959	3.71581	2.91934	4.69927	3.31315	3.23168	2.916	4.3003	2.77752	3.01831	2.912	3.42492	3.002	3.17931	3.71847	2.90678	3.33786	3.57167	2.27593	2.71572	3.36062	2.44515	3.13995	2.79691	2.86064	4.03808	2.91498	3.79154	4.21431	2.14535	3.10807	2.85162	3.13397	3.34368	3.75175	3.82837	3.04385	3.79989	4.2212	3.46582	3.04136	3.87866	3.49209	3.6091
1110008P14Rik	15.7882	16.6913	21.8822	16.1476	14.3319	26.2293	14.5455	19.6527	14.9874	12.9321	13.511	13.751	11.1282	14.2579	11.1221	14.9206	13.1985	18.1658	15.1651	11.4485	11.1524	15.553	12.4422	12.52	17.9022	16.3378	17.0724	11.2416	17.8185	15.2847	9.70437	20.01	11.8625	13.3791	13.8132	8.87235	20.9519	16.2255	12.2076	12.9312	10.2163	18.0676	36.5092	9.74918	12.9194	11.768	17.7501	12.7954	18.1081
1110012L19Rik	10.0291	10.8935	4.17166	7.71392	7.71796	9.24284	6.95787	8.76533	6.22388	7.5941	7.52171	6.42337	5.69054	8.82895	9.93772	5.53018	8.93302	8.75243	6.47773	7.29969	6.85748	7.60199	8.35975	7.20562	5.14226	6.8155	8.07216	7.50186	7.86828	4.83215	9.2457	8.21566	7.97461	8.85507	6.07997	6.99058	8.78128	8.10492	5.64021	3.5933	5.85407	7.09067	9.97224	9.91604	8.79875	4.48435	8.14819	8.12518	8.80529
1110017D15Rik	0	0	0.035606	0	0	0	0	0	0	0	0.0299181	0.042445	0.0401958	0	0.0354033	0	0	0	0	0	0	0	0	0	0.0345366	0	0.0371582	0	0.0350386	0	0	0	0.0259295	0.0315464	0	0.0318219	0.0304881	0	0	0	0.04065	0	0	0	0	0	0	0	0.031369
1110025L11Rik	0	0	0	0	0	0	0	0	0	0	0	0	0	0	0	0	0	0	0	0	0	0	0	0	0	0	0	0	0	0	0	0	0	0	0	0	0	0	0	0	0	0	0	0	0	0	0	0	0
1110032A03Rik	13.6746	11.8042	10.8894	9.7668	7.10406	15.1274	11.0035	12.9427	8.88893	12.6705	11.0084	11.2011	7.83447	10.5588	10.3709	11.657	9.97572	9.35794	11.2417	9.46001	7.4698	12.5856	8.80318	10.0193	9.23824	10.5977	9.97115	7.49891	10.0811	10.329	7.95204	10.1213	7.51433	10.3591	8.01458	7.46159	9.48579	11.1874	8.7899	10.2139	5.73662	11.2381	7.21905	9.25668	11.5612	9.18918	10.4475	10.251	12.2693
1110032F04Rik	0	0	0	0	0	0	0	0	0	0	0	0	0	0	0	0	0	0.0136968	0.0183309	0	0	0	0	0.016882	0	0	0	0	0	0	0	0	0	0	0	0	0	0.0150366	0	0	0	0	0	0	0	0	0	0	0
1110034G24Rik	3.48703	2.57533	2.93513	4.5351	1.81978	1.8135	2.75429	3.55123	1.67291	2.45716	1.65236	2.26979	1.692	2.08279	1.45872	2.17199	2.61996	1.75113	1.99025	2.54015	1.52594	1.51509	2.19564	2.01189	1.72636	2.66814	1.66189	1.87771	2.42746	1.41241	1.63425	2.24112	1.50026	2.12946	1.83018	2.23251	2.70041	1.87101	1.57448	1.66414	1.56746	2.2972	3.97528	1.88028	2.29153	2.32347	3.16386	1.76079	2.72341
1110037F02Rik	2.58734	3.48888	2.17646	2.64356	3.27017	2.49194	3.63952	2.40634	3.34055	3.82656	3.24373	3.33988	3.23033	3.1426	3.4605	3.07702	3.17423	3.1825	3.55065	3.26826	3.11741	3.38885	2.92752	3.505	2.70621	2.94257	2.89019	3.78282	2.53582	3.25471	4.02682	3.57264	3.47419	3.63193	3.3214	3.37083	3.76438	3.65577	3.70082	3.63317	3.67268	2.83744	2.10088	3.88229	3.4775	3.15224	4.05319	3.00171	3.53162
1110038F14Rik	4.07657	4.93662	3.62065	3.95089	3.94514	5.38946	4.64629	4.4288	4.3571	3.52813	4.81545	3.26216	4.75276	4.16393	4.31366	4.66112	4.0977	4.95414	3.76724	4.84824	3.35953	6.17588	2.96139	4.43002	3.47266	3.6664	3.99817	4.03043	2.85865	3.29296	4.79014	3.42706	3.80522	4.10305	3.14569	3.87728	4.72245	4.90327	4.12781	4.12262	2.78903	6.07829	7.41166	4.94147	3.64806	4.31096	4.70929	2.91554	5.71198
1110051M20Rik	0.460903	0.528938	0.417772	0.327815	0.451189	0.31997	0.556607	0.298979	0.600505	0.450674	0.780079	0.55349	0.759841	0.498254	0.461549	0.605572	0.448022	0.749576	0.429493	0.53946	0.895753	0.586746	0.393393	0.747913	0.720581	0.709841	1.06574	0.366429	0.639513	0.612415	0.580965	0.629767	0.676251	0.863878	0.614366	0.435601	0.715809	0.626809	0.650176	0.505056	0.503453	0.788084	0.470636	0.882706	0.57461	0.549702	0.513592	0.505153	0.306716
1110057K04Rik	15.6261	14.6906	17.6603	17.4667	10.8143	15.2185	18.933	11.9301	15.1759	10.6775	12.8669	21.2656	14.5699	16.1682	13.2077	13.406	16.7939	16.2345	6.84331	15.1469	10.596	13.4578	13.8427	17.7787	7.64702	11.2127	10.8095	12.8053	13.7418	14.5499	19.1271	14.0882	13.1539	14.1415	16.1602	14.0725	14.8373	14.4768	13.2761	13.5397	15.5342	15.1812	18.3572	15.9176	15.0354	12.3973	9.66791	12.0043	16.5698
1110058L19Rik	19.8238	17.8609	20.7967	21.6009	14.0562	21.4283	18.6851	22.7567	17.4353	15.2014	20.2519	17.7314	16.8696	17.3703	18.3503	22.2087	18.7787	20.858	12.46	17.6792	18.6631	17.757	14.1815	18.7268	18.1682	15.7148	20.4816	17.5946	18.4323	16.1587	16.0621	21.4579	14.9944	17.8154	17.9028	15.817	21.876	17.9001	17.4903	16.3337	13.5224	20.0051	18.0926	16.2597	13.4563	17.2417	23.3387	18.5987	19.414
1110059E24Rik	8.3814	10.053	13.1877	12.8795	7.95814	10.2939	9.15932	10.9745	10.3135	7.19898	8.75671	11.0428	8.46054	6.92973	10.1063	10.348	9.25706	9.1985	8.46528	8.39365	11.7242	11.0588	7.27823	12.0081	9.01651	10.6193	11.3122	15.897	9.71734	9.6087	9.36882	8.81211	7.8001	12.311	12.1328	9.40016	9.47438	8.27948	12.7348	7.55929	6.49974	8.73736	6.85976	9.88836	6.85409	9.46816	6.85541	6.14151	11.6184
1110059G10Rik	1.89837	2.47563	1.87225	2.55	1.81055	1.84365	2.47644	2.03722	2.50482	1.96927	2.27364	2.7031	2.03555	1.91744	1.60342	2.56906	1.76587	2.19574	2.7256	1.70371	1.82843	2.23874	1.82992	2.52395	1.96125	2.72091	2.00023	2.68681	1.97573	1.41663	2.26915	3.04889	2.43266	2.31262	2.04037	1.68549	2.14047	2.66346	2.45012	2.1003	1.87169	2.35884	1.39569	2.59759	2.27001	2.54313	1.97656	3.01497	2.96181
1110065P20Rik	6.13316	5.03695	7.8964	7.66043	5.16652	7.77576	6.01054	6.33806	5.84842	5.79066	5.01423	4.81433	4.62727	6.33146	4.67491	7.86171	5.81635	5.0973	5.3913	3.94838	3.6188	6.15634	4.29108	4.34077	5.61287	3.54527	6.22766	4.45977	5.4572	4.82833	4.5265	5.27605	4.12626	4.27242	4.1599	4.09425	5.88397	4.78194	3.43344	3.93506	4.0602	5.62855	9.23822	3.72529	2.71817	3.31416	4.00157	3.93582	6.47881
1190002N15Rik	8.26872	6.75302	5.70949	10.0472	6.76185	9.09295	8.40745	8.68355	7.96206	6.88163	8.96203	8.0537	8.42769	5.89682	5.03015	7.07753	8.33236	7.00393	7.09083	7.49592	8.52797	9.41991	8.54514	8.09941	6.21553	6.86745	10.2907	7.35397	7.50756	10.3896	7.5291	9.73027	10.719	7.95352	8.305	7.7216	14.5688	11.5635	7.3085	9.78121	11.83	10.9911	3.53647	4.77319	8.32921	9.96637	12.4189	8.16784	12.5701
1190003K10Rik	0	0	0	0	0	0	0	0	0	0	0	0	0	0	0	0	0	0	0	0	0	0	0	0	0	0	0	0	0	0	0	0	0	0	0	0	0	0	0.0390263	0	0	0	0	0	0	0	0	0	0
1190005I06Rik	8.23067	5.84028	4.44299	4.16567	6.35892	10.7837	4.61987	7.85552	4.16333	5.88365	5.88906	3.65524	4.80378	6.18916	3.67105	4.45179	2.73033	3.84854	3.02365	10.6442	4.66922	5.94823	4.29567	3.55765	3.21698	2.99348	5.28973	4.2595	4.61851	5.89708	3.34638	5.14868	3.69125	4.32452	3.13541	3.91487	5.62618	5.22842	3.15539	6.19584	5.14384	9.5617	4.11027	6.14818	8.46557	4.02284	6.85081	6.06703	4.85151
1190007I07Rik	7.01928	7.67377	5.71458	5.33354	5.48026	5.20372	4.23903	7.71881	4.99661	5.5262	6.55717	4.90772	6.65933	5.79859	4.27682	7.33913	6.8618	5.05446	3.15855	7.79548	6.6929	7.14567	4.95046	3.90096	3.21633	5.05965	5.00182	5.94444	5.26424	4.57456	7.13119	5.27436	6.21996	5.28433	5.34788	6.26469	5.05442	5.65636	5.74162	6.48943	5.12109	10.0332	7.87803	6.43094	7.39399	5.82132	6.65552	7.0564	9.58834
1200014J11Rik	1.68816	1.69966	1.43388	1.90523	1.54461	1.98813	2.01324	1.74074	2.35193	2.11602	2.21207	2.33033	2.313	1.91189	1.92748	1.74708	1.87833	1.89925	2.089	2.62934	2.33901	2.69129	1.71118	2.3147	1.64693	1.80099	2.02318	2.25041	1.69005	2.32276	2.56978	2.54712	2.30445	2.79716	2.19896	2.36646	2.38229	2.54374	2.34901	2.251	2.61629	1.84822	1.48155	1.87672	2.14057	1.69487	2.04308	1.84483	2.56661
1300017J02Rik	161.77	217.439	102.797	254.054	145.466	151.72	158.729	204.99	227.995	104.799	208.41	100.178	203.768	231.257	184.488	167.983	183.872	238.39	203.12	223.991	217.894	211.825	150.846	157.992	137.902	152.653	171.446	217.347	184.487	226.697	243.982	197.218	218.247	215.943	151.312	185.312	110.382	197.894	225.739	160.646	194.172	174.565	280.32	209.413	138.835	229.564	132.48	148.846	108.531
1500009L16Rik	0	0	0	0.0387839	0	0	0	0	0	0	0	0	0	0	0.0382498	0	0	0.0295732	0	0.0406423	0	0	0	0	0.0373447	0.0301674	0.0401458	0	0	0	0	0	0.0280026	0	0	0	0	0	0	0	0	0.0362685	0.0311944	0	0	0	0.0448029	0	0
1500012F01Rik	5.94648	6.0788	5.16576	7.5329	7.42436	12.3187	5.96731	5.54252	5.75106	8.01437	8.73342	8.53213	5.7614	5.0581	6.1265	4.96882	6.84104	6.07645	4.92679	10.0604	9.1277	6.92297	10.3381	9.67154	3.44102	4.14863	5.58582	5.40296	5.1447	5.86512	6.79811	4.08572	5.03096	5.18335	4.35402	5.56236	7.03458	5.98797	8.1363	12.6631	10.8714	16.2607	5.40019	14.2516	9.74042	13.3192	7.82848	9.42066	11.6792
1500015O10Rik	0	0	0	0.0521704	0.0457055	0	0.0991864	0	0.047796	0	0	0	0	0	0	0	0	0.0795279	0	0.0546474	0	0.052305	0	0.0490112	0.100343	0.0405629	0	0	0	0	0	0.0452742	0	0.091655	0	0	0	0.0436534	0	0	0	0	0	0.12295	0	0.0437524	0.0602417	0	0
1600002H07Rik	17.7165	29.1584	27.1347	10.6743	18.5268	31.5111	14.4022	11.8147	14.6327	23.5637	42.7806	10.4452	14.8842	25.7505	9.35352	38.314	12.0257	20.0408	13.5482	12.8137	19.2418	18.8951	10.5172	17.1773	32.7152	11.1748	16.768	39.2338	29.613	32.6806	34.499	6.11303	12.3435	24.6791	33.3271	11.3374	11.2318	6.29196	13.3831	21.2398	17.7119	23.4707	35.048	30.8544	18.0837	23.4363	22.2562	22.4182	12.9506
1600002K03Rik	4.81512	4.36441	3.83636	5.40842	3.36662	4.80805	4.26182	4.08788	3.09378	3.10058	4.86135	3.15969	2.28356	4.21941	4.20924	3.51356	3.72964	5.30186	2.94007	2.75805	2.78355	3.92408	2.39178	3.96555	2.7427	2.98783	4.04973	3.96734	3.26328	4.73271	3.17451	3.95242	3.45412	4.56332	2.33454	3.678	4.71232	4.00299	2.93097	3.76158	2.65818	6.05268	8.63927	3.01879	2.93209	3.95306	3.69779	3.10529	5.22142
1600012H06Rik	9.38693	8.60757	10.4163	9.36297	7.99509	9.71558	10.1308	8.44011	8.17748	6.6256	7.92613	7.56941	8.22042	8.16507	8.02047	7.04795	6.44657	9.13508	7.48741	8.94472	5.91649	8.12167	6.69486	7.39051	6.80568	7.55424	8.93982	6.79011	9.01865	6.81622	7.85044	7.89191	8.2409	8.3575	7.59421	8.93692	11.0454	9.17064	8.15469	7.88797	7.57277	7.2781	4.40575	7.57835	8.37008	7.04864	9.56925	10.4863	9.07402
1600014C10Rik	50.8812	36.6565	37.0331	48.8787	44.008	49.6959	38.5978	39.5997	23.5219	30.8393	31.4307	40.0101	30.9162	37.9067	31.2387	37.9156	30.778	42.7595	28.855	38.5111	33.2896	28.8808	34.2813	37.8501	33.808	45.3955	33.4295	35.3975	40.9073	37.3078	33.2635	27.3386	27.8161	31.3999	35.7701	33.533	31.2329	33.5243	31.204	32.5322	35.2023	45.3768	52.4353	44.4988	33.3494	33.959	43.8417	27.1734	41.2933
1600014C23Rik	0	0	0	0	0	0	0	0	0	0	0	0	0.100102	0	0	0	0	0.0681667	0	0	0	0	0	0	0	0	0	0	0	0	0	0	0	0	0	0	0	0	0	0	0	0	0	0	0	0	0.103272	0	0
1600014K23Rik	0	0	0	0	0	0	0	0	0.0505272	0.279412	0	0	0	0	0	0.259334	0	0	0.11243	0	0	0	0.0463408	2.48697	0	0	0	0	0	0.0515293	0	0	0	0	0	0	0	0	0	0	1.18611	0.206299	0	0	0.338438	0.323768	0.31842	0.0540962	0
1600015I10Rik	0	0	0	0	0	0	0	0	0	0	0	0	0	0	0	0	0	0	0	0	0	0	0	0	0	0	0	0	0	0	0	0	0	0	0	0	0	0	0	0	0	0	0	0	0	0	0	0	0
1700001C02Rik	0	0	0	0	0	0	0	0	0.0596107	0	0	0	0	0	0	0	0	0	0	0	0	0	0	0	0	0	0	0	0	0	0	0	0	0	0	0	0.0552384	0	0	0	0	0.0608466	0	0	0	0	0	0	0
1700001C19Rik	1.26582	0.747277	0.58658	0.668801	2.99723	0.803642	0.61131	2.49008	2.61585	3.93567	2.4001	1.88493	1.78504	3.38276	3.67695	2.47959	4.94317	1.09793	3.592	4.14944	3.2372	3.73947	3.43658	2.99651	1.60794	0.999997	2.76799	2.08819	3.58888	1.00941	5.39725	2.74571	0.538602	1.87544	1.4225	0.774963	0.633293	6.71541	1.45268	1.9424	1.31024	2.18899	2.77123	0.666839	1.9393	0.453023	2.88117	1.0597	7.05515
1700001F09Rik	0	0	0	0	0	0	0	0	0	0	0	0	0	0	0	0	0	0	0	0	0	0	0	0	0	0	0	0	0	0	0	0	0	0	0	0	0	0	0	0	0	0	0	0	0	0	0	0	0
1700001J03Rik	0.0732565	0	0	0	0	0	0	0	0	0	0	0	0	0	0	0	0	0.0453861	0	0	0.050634	0	0.0500337	0	0	0	0	0	0	0	0	0	0	0	0.055813	0	0	0	0	0	0	0.222739	0	0.046778	0	0.0499385	0.0687592	0	0
1700001K19Rik	0.0597416	0.156749	0.0481465	0.0971223	0.085087	0	0.0460898	0	0	0	0	0.0573942	0	0.0368559	0.0478724	0	0	0	0	0	0	0	0	0	0	0	0	0	0.0473793	0	0	0	0.0701238	0	0	0.0430296	0	0	0	0	0.109934	0.136235	0	0.0380882	0	0	0	0.142896	0
1700001L19Rik	0	0	0.0254047	0	0.0224483	0	0	0	0	0	0.0640394	0.0302843	0	0	0.0504923	0	0.0213044	0	0	0	0	0.0256896	0	0.0240719	0.0246417	0	0.0264976	0.0250615	0	0	0	0	0.0185006	0	0	0.0227048	0	0	0.0237223	0.0276412	0.0290036	0.0239617	0	0	0	0.0429543	0.0295877	0	0.0447633
1700001O22Rik	0	0	0	0	0	0	0.0305825	0	0	0	0.0268857	0	0.0360087	0	0	0	0	0	0	0	0	0.0645095	0	0.0302236	0	0	0	0	0	0	0	0	0.046457	0	0	0	0	0.0269196	0	0.0347051	0	0	0	0	0	0	0	0	0
1700001P01Rik	0	0	0	0.0742425	0.0650425	0	0.0705749	0	0	0.0752264	0.06185	0	0.166194	0.112871	0.219569	0	0	0.113174	0.227021	0.155535	0.189391	0	0	0.0697467	0	0.173173	0.30727	0.0726141	0	0.0693663	0.167501	0	0.321626	0.130432	0.0695873	0	0.0630284	0	0.0687338	0.56062	0.0840362	0.485992	0.0596893	0	0	0	0.0857286	0	0.129699
1700003E16Rik	1.00086	0.60788	0.694577	0.70056	0.574151	0.485395	1.22449	0.793315	0.724634	1.07621	1.11077	1.01495	1.03705	0.979173	1.18074	0.850111	0.751992	1.39519	0.69103	0.899522	0.864729	0.951594	0.683583	1.06151	0.934509	0.878534	0.818387	0.7294	0.396877	0.781234	1.24915	0.490287	0.766881	0.535981	0.529542	0.700858	0.613927	0.907651	0.606735	0.780102	0.613915	0.528326	1.19914	0.479326	0.911307	0.58752	0.782848	1.10831	0.927758
1700003F12Rik	0	0	0	0.0632024	0	0	0	0.134466	0	0	0.0526527	0.0746986	0	0.0480435	0.062306	0.0495318	0.157734	0	0.128841	0.0662031	0	0	0	0.178125	0.0607806	0	0	0.123632	0	0.118103	0.0712967	0	0	0.166555	0	0.056003	0.0536558	0	0.0585128	0	0.0715396	0.0591033	0.15244	0	0.055406	0.159013	0	0.0619929	0
1700003M02Rik	0	0	0	0	0	0	0	0	0	0	0	0	0	0	0	0	0	0	0.0275177	0	0	0	0	0	0	0.0209906	0	0	0	0	0	0	0	0	0	0	0	0	0.0249941	0	0	0	0	0	0	0	0	0	0
1700006A11Rik	0	0	0	0	0	0	0	0	0	0	0	0	0	0	0	0	0	0	0	0	0	0	0	0	0	0	0	0	0	0	0	0	0	0	0	0	0	0	0	0	0	0	0	0	0	0	0	0	0
1700006E09Rik	0	0	0	0	0	0	0	0	0	0	0	0	0	0	0	0	0	0	0	0	0	0	0	0	0	0	0	0	0	0	0	0	0	0	0	0	0	0	0	0	0.0751269	0	0	0	0	0	0	0	0
1700007B14Rik	0	0	0	0	0	0	0	0	0	0	0.0178595	0	0	0	0	0	0	0	0.0218512	0	0	0	0	0	0	0	0	0	0	0.0200299	0	0	0	0	0	0	0	0	0	0	0	0	0	0	0	0	0	0	0
1700007G11Rik	0	0	0	0	0.0471388	0.0525319	0	0	0.0492948	0	0	0	0	0	0	0	0	0	0	0	0	0	0	0	0	0	0	0	0	0	0	0	0.0388491	0	0	0	0	0.0450224	0	0	0	0	0	0	0	0	0	0	0
1700007K09Rik	0	0.0737369	0	0	0	0	0	0	0	0	0	0	0	0	0	0.0537083	0	0	0	0	0	0	0	0.0643815	0.0659056	0	0	0	0	0	0	0	0	0.180598	0	0	0	0	0	0	0	0	0	0	0	0	0	0	0
1700007K13Rik	0	0.123995	0.057129	0	0.0504807	0	0.383422	0	0	0	0	0	0	0.260858	0.451065	0.268939	0.472299	0.219592	0	0.0603568	0.0486336	0.172025	0	0.216527	0.220011	0	0	0	0.223209	0.0538366	0	0.100009	0.0832066	0	0.0540081	0	0.922549	0	0.0529505	0.186475	0.517912	0.053884	0	0	0	0.193294	0.528342	0	0.0503309
1700008F21Rik	0.0348158	0	0	0	0	0	0	0	0	0	0	0	0	0	0	0	0	0	0	0	0	0	0.023779	0	0	0	0	0	0	0	0	0	0	0	0	0	0	0	0	0	0	0	0	0	0.0248092	0	0	0.0277586	0
1700008I05Rik	0.032091	0	0	0	0	0	0	0	0	0.0264309	0	0	0.0291963	0	0	0	0	0	0	0	0	0.0261525	0	0	0	0	0	0	0.0254504	0.024372	0	0	0	0.137482	0	0	0	0	0	0	0	0	0	0.0409834	0	0	0.0301209	0	0
1700008O03Rik	0.0625615	0.164148	0	0.101707	0.26731	0	0.0483411	0.0540962	0	0.103054	0.0423649	0.0601032	0.398428	0.0386563	0	0.0398538	0	0.15504	0.103667	0	0.0864835	0.101969	0.0427291	0.0955476	0.0489047	0.0790777	0	0	0.0992313	0	0.057366	0	0	0	0.142994	0.0450606	0.259032	0.127654	0	0.164573	0	0.237776	0.122655	0.0798974	0.0891605	0.0852955	0	0.0498801	0.0888387
1700008P02Rik	0	0	0	0	0	0	0	0	0	0	0	0	0	0	0	0	0	0	0	0	0	0	0	0	0	0	0	0	0	0	0	0	0	0	0	0	0	0	0	0	0	0	0	0	0	0	0	0	0
1700009N14Rik	0	0	0	0	0	0	0	0	0	0	0	0	0	0	0	0	0	0	0	0	0	0	0	0	0	0	0	0	0	0	0	0	0	0	0	0	0	0	0	0	0	0	0	0	0	0	0	0	0
1700010B08Rik	0	0	0	0	0	0	0	0	0.0473692	0	0	0	0	0	0	0	0	0	0	0	0	0	0	0	0	0	0	0	0	0.0483087	0	0	0	0	0	0	0	0	0	0	0	0	0	0	0.0453265	0	0	0	0
1700010D01Rik	0	0	0	0	0	0	0	0	0	0	0	0	0	0	0	0	0	0	0	0	0	0	0	0	0	0	0	0	0	0	0	0	0	0	0	0	0	0	0	0	0	0	0	0	0	0	0	0	0
1700010I14Rik	0.212436	0.0796264	0.22012	0.0246684	0.28095	0.361262	0.281398	0.0524831	0.4972	0.274949	0.328813	0.204089	0.579821	0.20627	0.194549	0.116027	0.164173	0.112813	0.150864	0.232557	0.251781	0.544251	0.16582	0.231746	0.189836	0.134259	0.178668	0.0241402	0.385089	0.230482	0.0278277	0.363929	0.0890787	0.108346	0.0462433	0.459028	0.481674	0.743085	0.182705	0.13309	0	0.0692241	0.0594986	0.348817	0.0865018	0.20688	0.199447	0.290357	0.193978
1700011A15Rik	0	0	0	0	0	0	0	0	0	0	0	0	0	0	0	0	0	0	0	0	0	0	0	0	0	0	0	0	0	0	0	0	0	0	0	0	0	0	0	0	0	0	0	0	0	0	0	0	0
1700011E24Rik	0	0	0	0	0	0	0	0	0	0	0	0	0	0	0	0.0428652	0.0455013	0	0	0	0	0	0	0	0	0	0	0	0	0	0	0.0474658	0	0	0	0	0	0	0	0	0	0	0	0	0	0	0	0	0
1700011H14Rik	0.390701	0.128139	0.236052	0.0793956	0.139114	0.193787	0.0377206	0.126634	0.0727072	0.0804133	0.0330715	0	0.0444134	0.241411	0.156539	0.0311112	0.0330245	0.181544	0	0.124748	0.101225	0.0795663	0.0667116	0.0745877	0.0381767	0.0308522	0.0410746	0.0776209	0.193658	0.074181	0.313339	0.103351	0.11465	0.174357	0.0371927	0.0703216	0.606628	0.465038	0.183761	0.128416	0.269607	0.334109	0.0957074	0.0623706	0.104403	0.266338	0.183358	0.155753	0.208052
1700011I03Rik	0	0	0	0	0	0	0	0	0	0	0	0	0	0	0	0	0	0	0	0	0	0	0	0	0	0.0372491	0	0	0	0	0	0	0	0	0	0	0	0	0	0	0	0	0	0	0	0	0	0	0
1700011L22Rik	0	0	0	0	0	0	0	0	0	0	0.118388	0	0	0	0	0.0371235	0	0	0	0.0496185	0	0.0474917	0	0	0.0455544	0	0	0	0.0462166	0	0	0	0	0	0	0	0	0	0	0	0	0	0	0.0372119	0	0.0397261	0	0	0
1700012A03Rik	0	0	0	0	0	0	0	0	0	0	0	0	0	0	0	0	0	0	0	0	0	0	0	0	0	0	0	0	0	0	0	0	0	0	0	0	0	0	0	0	0	0	0	0	0	0	0	0	0
1700012B07Rik	0	0	0	0	0	0	0	0	0	0	0	0	0	0	0	0	0	0	0	0	0	0	0	0	0	0	0	0	0	0	0	0	0	0	0	0	0	0	0	0	0	0	0	0	0	0	0	0	0
1700012B09Rik	0	0	0	0	0	0	0	0	0	0	0	0	0	0	0	0	0	0	0	0	0	0	0	0	0	0	0	0	0	0	0	0	0	0	0	0	0	0	0	0	0	0	0	0	0	0	0	0	0
1700012L04Rik	0.108559	0.094945	0.087489	0	0.386538	0.172305	0	0.0938698	0.0808435	0.089412	0.367566	0.31288	0.0987669	0.0670778	0.173982	0	0.293635	0.201774	0.0899436	0.0924321	0.0750347	0.17694	0	0	0.0848613	0	0.0913031	0.172614	0.086095	0	0.0995437	0.153156	0	0.155028	0.0827095	0.156382	0.0749137	0	0	0.095191	0.099883	0	0.14189	0.138641	0.232072	0.074004	0	0	0.385391
1700012P22Rik	0	0	0	0	0	0	0	0	0	0	0	0	0	0	0	0	0	0	0	0	0	0	0	0	0	0	0	0	0	0	0	0	0	0	0	0	0	0	0	0	0	0	0	0	0	0	0	0	0
1700013D24Rik	0	0	0	0	0	0	0	0	0	0	0	0	0	0	0	0	0	0	0	0	0	0	0	0	0	0	0	0	0	0	0	0	0	0	0	0	0	0	0	0	0	0	0.0697493	0	0	0	0	0	0
1700013F07Rik	0	0	0	0	0	0	0	0	0	0	0	0	0	0	0.0778029	0	0	0	0	0	0	0	0	0	0	0	0	0	0	0	0	0	0	0	0	0	0	0	0	0	0	0	0	0	0	0	0	0	0
1700013G24Rik	0	0	0	0	0	0	0	0	0	0	0	0	0	0	0	0	0	0	0	0	0	0	0	0	0	0	0	0	0	0	0	0	0	0	0	0	0	0	0	0	0	0	0	0	0	0	0	0	0
1700013H16Rik	0	0	0	0	0	0	0	0	0	0	0	0	0	0	0	0	0	0	0	0	0	0	0	0	0	0	0	0	0	0	0	0	0	0	0	0	0	0	0	0	0	0	0	0	0	0	0	0	0
1700015E13Rik	0.0799348	0.0699104	0.0644204	0.12995	0.341541	0.253745	0.432358	0	0.178581	0.197509	0.162389	0.230382	0.0727245	0.0493911	0.640537	0.356448	0.270264	0.247618	1.25833	0.0680601	0.221	0.195429	0.10919	0.366243	0.124971	0.202075	0.605059	0.19065	0.31697	0	0.293186	1.2405	0.281479	0.0570755	0.182703	0.057574	0.496448	0.163103	0.481233	0.0700915	0.367732	0.182284	0.0522386	0.0510424	0.284801	0.0544911	0.30011	0.191196	0.397282
1700015F17Rik	0	0	0	0	0	0	0	0	0	0	0	0	0	0	0	0	0	0	0	0	0	0	0	0	0	0	0	0	0	0	0	0	0	0	0	0	0	0	0	0	0	0	0	0.0512581	0	0	0	0	0
1700015G11Rik	0	0	0	0	0	0	0	0	0	0	0	0	0	0.0907625	0	0	0	0	0	0	0	0	0	0	0	0	0	0	0	0	0	0	0	0	0	0	0	0	0	0	0	0	0	0	0.104672	0	0	0.117115	0
1700016C15Rik	0.0760928	0.0665503	0	0	0	0	0	0	0	0	0.0515279	0	0	0.0470172	0	0	0	0	0.0630446	0	0	0.0620118	0	0	0.0594822	0	0	0.241982	0	0.0577899	0.209321	0	0.133975	0.108664	0	0	0.262548	0.103509	0	0	0	0	0	0.0971782	0.108445	0.051872	0	0.0606686	0.16208
1700016D06Rik	0	0	0	0	0	0	0	0	0	0	0	0	0	0	0	0	0	0	0	0	0	0	0	0	0	0	0	0	0	0	0	0	0	0	0	0	0	0	0	0	0	0	0	0	0	0	0	0	0
1700016H13Rik	0	0	0	0	0	0	0	0	0	0	0	0	0	0	0	0	0	0	0	0	0	0	0	0	0	0	0	0	0	0	0	0	0	0	0	0	0	0	0	0	0	0	0	0	0	0	0	0	0
1700016K19Rik	0	0	0	0	0	0	0	0	0	0	0	0	0	0	0	0	0	0	0	0	0	0	0	0	0	0.0391095	0	0	0	0	0	0	0	0	0.0471471	0	0.0427033	0	0	0	0	0.0470388	0	0	0	0	0	0	0
1700017B05Rik	0.773851	1.51539	1.27536	0.619701	1.10216	0.980869	1.64214	0.759101	1.29032	1.06544	1.58789	1.12083	0.924813	1.42748	1.31425	0.985939	0.945134	0.966133	1.32072	1.36709	0.942021	1.60957	1.42009	1.18199	1.39945	0.773836	1.4474	0.872341	1.49323	1.23695	1.53567	1.84947	1.2676	2.14422	2.20017	1.45583	2.68628	2.19198	1.10398	1.14455	1.67905	1.51902	1.83438	1.00314	0.98774	0.952798	1.42031	0.985441	2.49325
1700017D01Rik	0	0	0	0	0	0	0	0	0	0	0	0	0	0	0	0	0	0	0	0	0	0	0	0	0	0	0	0	0	0	0	0	0	0	0	0	0	0	0	0	0	0	0	0	0	0	0	0	0
1700017N19Rik	0	0	0	0	0	0	0	0	0	0	0	0	0	0	0	0	0	0	0	0	0	0	0	0	0	0	0	0	0	0	0	0	0	0	0	0	0	0	0	0	0	0	0	0	0	0	0	0	0
1700018B08Rik	0	0	0	0	0.0375801	0	0.0407766	0	0	0	0	0	0	0	0	0	0	0	0	0	0	0	0	0	0	0	0	0	0	0	0	0	0	0	0	0	0	0	0	0	0	0.0802273	0	0	0	0	0	0	0
1700018C11Rik	0	0	0	0	0	0	0	0	0.0632531	0	0	0	0	0	0	0	0.114872	0	0.140746	0	0	0.0692203	0	0	0	0	0	0	0	0	0	0	0	0	0	0	0	0	0	0	0	0	0	0	0	0	0	0	0
1700018F24Rik	0	0	0	0	0	0	0	0	0	0	0	0	0	0	0	0	0	0	0	0	0	0	0	0	0	0	0	0	0	0	0	0	0	0	0	0	0	0	0	0	0	0	0	0	0	0	0	0	0
1700019A02Rik	0.272696	0	0	0	0	0	0.0702373	0.157198	0.135384	0.0748665	0	0	0	0	0	0.0579056	0.0614667	0	0	0	0	0	0	0	0	0.114896	0	0	0	0.276138	0	0	0.106696	0.064904	0	0	0	0	0	0	0	0	0	0	0	0	0	0	0.0645391
1700019B03Rik	0	0.0927083	0.113904	0	0	0	0.0273024	0.0305528	0.0789389	0.0582037	0.0478542	0	0.0642934	0.0218325	0.0849417	0.0225089	0.119466	0	0	0.0601697	0.073267	0	0.0241328	0.026982	0.165724	0	0.0891521	0	0.0280222	0.0268348	0.0647991	0.0498494	0.0414744	0.0756878	0.0538406	0.0763489	0.024383	0.0240324	0	0.0619656	0	0	0.0230912	0.0225625	0.0503566	0.0240869	0.0331647	0.0563432	0.0250874
1700019D03Rik	0	0	0	0.0555484	0.0486649	0.0542326	0	0	0	0	0.0462763	0.0656523	0.0622107	0.126676	0.0547606	0	0	0.0423386	0	0	0.0472624	0.0557251	0	0	0	0	0	0.108725	0	0	0.0626624	0	0.0802136	0	0	0.0984418	0	0	0	0.0599224	0	0	0	0.0436632	0.0486961	0	0	0.108971	0.0485204
1700019G17Rik	12.1011	9.83845	12.0224	7.78718	9.84328	7.45094	10.2506	13.1999	15.7186	10.18	8.33582	9.73814	14.9009	10.7861	12.2466	11.7848	9.84065	11.4936	10.9624	9.04512	6.80084	15.5696	7.24375	9.98428	13.5777	11.6697	16.6263	7.90545	12.1618	10.2996	17.6327	23.3274	8.34696	12.9608	10.3059	9.26698	8.59063	6.53955	14.0393	11.2648	12.7177	11.5378	16.7369	12.3901	12.9098	22.9344	10.6891	12.1157	8.48083
1700019L03Rik	0.102078	0.0297589	0.0548439	0	0	0.054006	0.131459	0.0294219	0.025339	0.084074	0.0460829	0.065378	0.0928703	0.126146	0.0817976	0.108379	0.138052	0.126485	0.0281913	0	0.0940734	0.110918	0.116198	0.0519665	0.265983	0	0.143087	0	0	0.0258416	0.0624005	0.144013	0.0599088	0.0971817	0.155543	0.122538	0.164363	0	0.0768178	0.059672	0.250453	0.155186	0.088946	0.0434546	0.0242463	0.162367	0.255497	0	0.0724765
1700019N19Rik	0	0	0	0	0	0	0	0	0	0	0	0	0	0	0	0	0	0	0	0	0	0	0	0	0	0	0	0	0	0	0	0	0	0	0	0	0	0.0419981	0	0	0	0	0	0	0	0	0	0	0
1700019O17Rik	0	0	0	0	0	0	0	0	0	0	0	0	0	0	0	0	0	0	0	0	0	0	0	0	0	0	0	0	0	0	0	0	0	0	0	0	0	0	0	0	0	0	0	0	0	0	0	0	0
1700020A23Rik	0	0	0	0	0	0	0	0	0	0	0	0	0.0707402	0	0	0	0	0	0	0	0	0	0	0	0	0.0491404	0	0	0	0	0	0	0	0	0.0592394	0	0	0	0.0585128	0.0681791	0	0	0	0	0	0	0	0	0
1700020D05Rik	0.279654	0.195667	0	0.0454635	0.119489	0.13316	0.129653	0.0967255	0.166606	0.0921321	0.0757495	0.214932	0.254429	0.138237	0.448187	0.0712597	0.264747	0	0.13902	0.23811	0.193294	0.227904	0.191002	0.213552	0.437215	0.0706966	0.0940807	0.177865	0	0.212388	0.153858	0.157816	0.131302	0.319488	0.29829	0.120854	0.192982	0.26629	0.378812	0.196174	0.205843	0.212575	0.182758	0.178573	0.358698	0.228766	0.314983	0.267561	0.198558
1700020L24Rik	0	0	0.24668	0.0995217	0.0871891	0.0485822	0.189211	0.0529341	0	0.0504203	0.124364	0	0	0.189129	0.19622	0.0779953	0.0827919	0	0.10144	0	0.0423128	0.0997784	0.125434	0.18699	0.239271	0.0386895	0.205947	0.0973388	0.145649	0.0464926	0.168401	0.0431831	0.0718562	0.0874217	0.0466407	0	0.211223	0.0832744	0.138206	0.107358	0	0.279201	0.12002	0.078181	0.17449	0.125195	0.0574593	0.146426	0.0434651
1700020N15Rik	0	0	0	0	0	0	0	0	0	0	0	0	0	0	0	0	0	0	0	0	0	0	0	0	0	0	0	0	0	0	0	0	0	0	0	0	0	0	0	0	0	0	0	0	0	0	0	0	0
1700021F05Rik	14.2166	11.8787	14.5774	12.8458	11.2539	15.0095	14.6142	14.6528	16.3533	12.6501	16.9334	13.719	16.572	15.0981	13.0196	14.1912	11.7593	10.3415	13.3563	15.8334	13.4235	18.0512	11.4004	14.2488	10.5179	15.0016	11.4231	11.1512	13.4895	14.4121	13.9672	15.6247	11.8077	17.6737	8.60713	12.8911	16.8618	14.4179	13.0867	12.6886	13.0804	15.5827	11.8209	10.4965	9.94963	11.6383	12.6886	11.4867	17.2589
1700021F07Rik	0	0	0	0	0	0	0	0	0	0	0	0	0	0	0	0	0	0	0	0	0	0	0	0	0	0	0	0	0	0	0	0	0	0	0	0	0	0	0	0	0	0	0	0	0	0	0	0	0
1700021K19Rik	2.25961	3.05684	2.13917	2.12471	3.35376	2.20966	3.78934	3.02534	3.72556	2.7597	3.17828	3.05442	2.70705	3.05764	3.09962	3.35004	3.12152	2.98184	2.88996	4.03255	2.99039	3.04584	2.72487	3.23259	2.97737	3.22162	3.36854	3.14449	2.22559	4.10231	4.93042	3.23373	3.18026	3.76804	3.10044	3.77952	3.71788	3.92026	3.08878	2.92039	4.17114	3.85037	3.85281	3.5896	3.31002	2.87955	3.09432	2.66099	3.57543
1700022I11Rik	0	0	0.0123274	0	0	0	0	0	0	0	0	0	0	0	0	0	0	0	0	0.0130659	0	0	0	0	0	0	0.0128648	0	0.0121309	0	0	0	0.00900621	0	0	0	0	0	0	0	0.0423575	0	0	0	0	0	0.0144035	0	0
1700023E05Rik	0	0	0	0	0	0	0	0	0	0	0	0	0	0	0	0	0	0	0	0	0	0	0	0	0	0	0	0	0	0	0	0	0.0194641	0.0236804	0	0	0	0	0	0	0	0	0	0	0	0	0	0	0
1700023F06Rik	0	0	0	0	0	0.0377231	0	0	0	0	0	0	0	0	0	0	0	0.0294498	0	0	0	0	0	0.0362985	0	0	0.0399784	0	0	0	0	0	0.0278975	0	0.0362156	0	0	0	0	0	0	0	0	0	0	0	0	0.0378989	0
1700024G13Rik	0	0	0	0	0	0	0	0	0	0	0	0	0	0	0	0	0	0	0	0	0	0	0	0	0	0	0	0	0	0	0	0	0	0	0	0	0	0	0	0	0	0	0	0	0	0	0	0	0
1700024P04Rik	0	0	0	0	0	0	0	0	0	0	0	0	0	0	0	0	0	0	0	0	0.0827589	0	0	0	0	0	0	0	0	0	0	0	0.0702712	0.0854933	0.0912237	0	0	0	0.0901049	0	0	0	0	0	0	0	0	0	0
1700024P16Rik	2.18115	1.95414	2.9011	4.51166	2.614	3.16638	4.02844	2.94402	3.01088	4.26473	3.15816	3.64573	2.64587	2.78308	3.95033	2.51911	4.25686	3.92215	0.734605	1.79673	1.93657	4.46549	2.08317	2.8166	2.84169	2.94749	4.10139	2.28389	1.25165	5.53515	3.56099	3.20227	3.73622	5.6598	5.01236	3.05258	7.30549	5.80137	7.72659	4.86691	6.8689	6.84753	1.44859	4.95963	4.15729	5.12548	9.95327	5.95227	4.94809
1700025F22Rik	0	0	0	0	0	0	0	0	0	0	0	0	0	0	0	0	0	0	0	0	0	0	0	0	0	0	0	0	0	0	0	0	0	0	0	0	0	0	0	0	0	0	0	0	0	0	0	0	0
1700025G04Rik	0.140277	0.235413	0.226358	0.161535	0.291316	0.259836	0.37451	0.177236	0.248204	0.322902	0.344204	0.381561	0.19126	0.216646	0.323189	0.338759	0.23724	0.340079	0.406718	0.502534	0.375712	0.271731	0.251704	0.414792	0.278651	0.269604	0.201631	0.381784	0.217797	0.41308	0.428782	0.28443	0.257221	0.425621	0.276321	0.294795	0.399307	0.369562	0.378195	0.378989	0.403788	0.5158	0.0840081	0.413983	0.333402	0.306895	0.427694	0.251595	0.456657
1700026D08Rik	0	0	0	0	0.0313652	0	0	0	0	0	0	0	0	0	0	0	0	0	0	0.0375014	0	0	0	0	0	0	0	0	0	0.0334502	0	0	0	0	0	0	0.0303939	0	0	0	0	0.0334797	0	0	0.0313853	0.0300248	0	0	0
1700026L06Rik	0.17013	0.0742864	0	0.138291	0.120973	0	0	0	0	0.0699572	0	0	0	0	0	0	0.0574361	0.0526235	0.0704782	0	0.0587082	0.0692203	0.0580123	0.0648613	0.0663967	0.0536809	0	0.0675279	0.134724	0	0	0.0599158	0.0498496	0.121296	0.0647131	0	0	0	0	0	0.0781499	0.0645645	0.111017	0	0.121051	0	0	0	0.0603071
1700028K03Rik	0.157417	0.0459694	0.0423334	0.0852781	0.0998131	0.0417123	0.216241	0.0605798	0.091331	0.158732	0.130507	0.0168319	0.15913	0.0756517	0.182513	0.0892882	0.059237	0.108331	0.14516	0.0447527	0.0605491	0.114225	0.107515	0.0667616	0.0684786	0.0994567	0.147354	0.125362	0.0833433	0.132795	0.0481959	0.123589	0.102794	0.124888	0.0800906	0.126192	0.169264	0.118927	0.0527389	0.122903	0.0482637	0.0532384	0	0.100657	0.124598	0.107491	0.164119	0.139689	0.0995168
1700028P14Rik	0	0	0	0	0	0	0	0	0	0.0541422	0	0	0	0	0	0.0837528	0	0	0	0.0559387	0	0	0	0	0	0	0	0	0	0	0	0	0.0385802	0	0	0	0	0.134132	0	0	0	0	0	0	0	0	0.123402	0	0.0466736
1700029F12Rik	0	0	0	0	0	0.0396754	0	0.0432295	0	0	0	0	0	0	0	0	0	0	0	0	0	0	0	0	0	0	0.126142	0	0	0	0	0	0	0	0	0	0	0	0.0376227	0	0	0	0	0	0	0.0340808	0	0	0
1700029H14Rik	0	0	0	0	0	0	0	0	0	0	0	0	0	0	0	0	0	0	0	0	0	0	0	0	0	0	0	0	0	0	0	0	0	0	0	0	0.0274649	0	0	0	0	0	0	0	0	0	0	0	0
1700029I15Rik	1.40918	2.32798	1.26186	2.03637	1.67252	1.98813	2.78267	1.35389	0.816208	1.41856	0.954257	1.05296	0.997165	2.32192	1.38015	0.49872	1.37641	2.52217	0.518905	0.399947	0.865785	1.53121	1.0694	1.43479	1.46875	0.494779	2.89712	1.12033	2.48351	1.07022	1.00501	0.994043	0.827037	1.78878	0.95434	1.3533	6.80706	2.44939	1.88527	1.37295	1.29656	3.2135	1.33022	2.29957	1.6736	1.81452	1.6166	0.998699	2.55692
1700029J07Rik	0.166435	0.054606	0.268361	0.186122	0.325877	0.329845	0.353596	0.0719178	0.294151	0.239758	0.25354	0.199978	0.472935	0.295608	0.183281	0.198869	0.196918	0.244987	0.223957	0.159308	0.230286	0.23758	0.369575	0.206717	0.178859	0.249636	0.472343	0.33092	0.198064	0.189671	0.343379	0.381493	0.292878	0.178323	0.221907	0.1499	0.25837	0.240377	0.328898	0.546975	0.459316	0.569828	0.0815014	0.743532	0.385375	0.312122	0.370813	0.530696	0.221529
1700029P11Rik	0	0	0	0	0	0	0	0	0	0	0	0	0	0	0	0	0	0	0	0	0	0	0	0	0	0	0	0	0	0	0	0	0	0	0	0	0	0	0	0	0	0	0	0	0	0	0	0	0
1700030F18Rik	0	0	0	0.0746012	0	0	0	0	0	0	0	0	0	0	0	0	0	0	0	0	0	0	0	0	0	0	0	0	0	0	0	0	0	0	0	0	0	0.0623721	0	0	0	0	0	0	0	0	0	0	0
1700030J22Rik	0.153466	0.0838878	0.0463801	0.0936537	0.0409827	0.091343	0.266812	0.099626	0.157302	0.110599	0.0779816	0.166033	0.0174529	0.118652	0.0614881	0.085586	0.0908953	0.0713461	0.0953626	0.130734	0.159433	0.156492	0.0655765	0.0732816	0.0899741	0.10917	0.258144	0.106866	0.0913744	0.145911	0.0703607	0.108256	0.0788495	0.0821841	0.0438463	0.124478	0.0928526	0.182943	0.144435	0.185031	0.141272	0.0583275	0.0627779	0.110245	0.123089	0.143921	0.126167	0.0765512	0.0408817
1700030K09Rik	0.939325	1.21175	1.3437	1.41254	1.05354	1.0809	1.1613	1.11681	1.5739	1.04443	1.86055	1.60179	1.2178	1.07374	1.41132	0.927492	1.50856	1.22211	0.953358	1.07971	1.36342	1.43532	1.25103	1.54219	1.52362	1.02405	1.24427	1.40022	0.651831	1.46244	1.46424	2.33568	1.04744	1.22403	1.50288	0.981011	2.13907	1.38957	1.30773	2.28564	1.62047	2.01709	1.39654	1.51451	1.77377	1.64885	1.76332	1.19827	1.20048
1700031F05Rik	0	0	0	0	0	0	0	0	0	0	0	0	0	0	0	0	0	0	0	0	0	0	0	0	0	0	0	0	0	0	0	0	0	0	0	0	0	0	0	0	0	0	0	0	0	0	0	0	0
1700034E13Rik	0	0	0	0	0	0	0	0	0	0	0	0	0	0	0	0	0	0	0	0	0	0	0	0	0	0	0	0	0	0	0	0	0	0	0	0	0	0	0	0	0	0	0	0	0	0	0	0	0
1700034J05Rik	0	0	0.0677459	0.0227765	0	0.0444739	0.0649539	0.0484579	0.0834667	0	0	0.0538388	0	0.0173136	0	0	0.0189477	0.0173601	0.0696466	0.0715735	0	0.0454026	0	0.14978	0.109519	0.0177089	0	0	0.0222222	0.0212179	0	0.118594	0	0.0400146	0.0212855	0.0201227	0.0580084	0	0.0210245	0.0491399	0	0.0425986	0	0	0	0	0.0263002	0.111703	0
1700034O15Rik	0	0	0	0	0	0	0	0	0	0	0	0	0	0	0	0	0	0	0	0	0	0	0	0	0	0	0	0	0	0	0	0	0	0	0	0	0	0	0	0	0	0	0	0	0	0	0	0	0
1700037C18Rik	0.051954	0.0454386	0.125611	0.0422309	0.0739955	0.123692	0.321158	0.134772	0.0386899	0.128372	0.0703635	0.0499125	0.0472676	0.16051	0.20816	0.0992894	0.0351318	0.225317	0.129135	0.22118	0.28728	0.12702	0.106453	0.0793472	0.0812255	0.13134	0	0.247828	0.206016	0.0789145	0.0952788	0.183243	0	0.0741929	0.197915	0.112261	0.143408	0.0706732	0.15639	0.0911126	0.143405	0.236952	0.101858	0.132701	0.185108	0.0354167	0.292587	0.0414228	0.221327
1700037H04Rik	2.57183	4.41827	3.47912	3.13578	8.66674	3.49885	5.67784	3.21661	4.06986	2.15605	3.76303	1.8972	2.38163	4.73896	4.08493	2.54528	2.73287	9.07656	1.82641	2.38528	2.53945	2.9193	1.85064	2.59518	2.76432	4.87618	5.29168	4.05282	4.84414	2.40664	4.33749	3.33679	3.98909	2.13148	1.81948	2.38164	6.40177	3.65465	2.5575	3.86594	6.59179	2.82767	6.06263	2.14078	1.99627	2.09758	2.88811	3.29547	4.14117
1700039E15Rik	0.0329062	0.0287795	0	0	0.0937333	0.0522286	0.0508531	0.0284536	0.0245051	0.0813071	0.0668494	0	0	0	0.0263685	0	0	0.020387	0	0.0560356	0.0682331	0.0268169	0	0.0251281	0.025723	0.0207967	0.0553512	0.0261612	0.0782907	0.0499822	0.0301735	0.0232122	0	0.0234959	0.0501414	0.0237011	0.0454154	0.111906	0.0495265	0.375103	0.24221	0.150079	0.107523	0.18911	0.187587	0.134592	0.0308861	0.288596	0.0700913
1700040L02Rik	0.506405	0.483161	0.48232	0.374211	0.786814	0.474951	0.604733	0.597112	0.445684	0.682507	0.997593	0.309595	0.418842	0.796481	1.10671	0.58654	0.778264	0.427832	0.266997	0.940747	0.795501	0.562765	0.408757	0.386705	0.323885	0.814666	0.154876	0.512405	1.09531	0.454523	0.886486	0.259796	0.297205	1.05189	0.491046	0.364744	1.30252	0.532304	0.450379	0.928458	1.10129	0.874854	0.240686	1.32286	1.57464	1.16117	0.993842	0.80751	1.14403
1700042B14Rik	0	0	0	0	0	0	0	0	0.0401921	0	0	0	0	0	0	0	0	0	0	0	0	0	0	0	0	0	0	0	0	0	0.0494891	0	0	0	0	0	0	0	0	0	0	0	0	0	0	0	0	0	0
1700042G07Rik	0	0	0	0	0	0	0	0	0	0	0	0	0	0	0	0	0	0	0	0	0	0	0	0	0	0	0	0	0	0	0	0	0	0	0	0	0	0	0	0	0	0	0	0	0	0	0	0	0
1700047I17Rik2	0	0	0	0	0	0	0	0	0	0	0	0	0	0	0	0	0	0	0	0	0	0	0	0	0	0	0	0	0	0	0	0	0	0	0	0	0	0	0	0	0	0	0	0	0	0	0	0	0
1700049G17Rik	0.530481	0.541176	0.570138	0.449257	0.558674	0.552441	0.683169	0.41084	0.51017	0.436917	0.546324	0.562614	0.592946	0.662389	0.398326	0.640667	0.508182	0.568197	0.686742	0.53626	0.694995	0.567304	0.543209	0.649833	0.656386	0.572631	0.464748	0.614747	0.51702	0.63802	0.344485	0.678113	0.719614	0.599846	0.538782	0.748104	0.594749	0.683898	0.665347	0.523301	0.528758	0.436755	0.129979	0.515165	0.503917	0.813657	0.311136	0.39644	0.753148
1700052N19Rik	5.57248	4.83225	4.95205	4.34761	4.58835	3.47467	6.45594	5.01206	5.35632	6.22607	5.8119	5.30803	5.27353	4.90561	5.84086	7.25503	4.79432	4.48508	4.03981	6.64809	4.04077	5.02786	4.23074	5.39512	4.78387	4.52804	4.51932	5.06315	6.36979	7.47849	5.20322	6.33223	5.28758	6.96002	8.08962	4.94538	6.57498	4.79052	4.43883	5.25482	6.70646	4.59713	4.30826	5.1945	6.50298	4.9371	5.58306	5.8115	6.88558
1700055N04Rik	0.028511	0.0249231	0.138002	0	0.0405865	0	0.0440388	0.197522	0.170112	0	0.154687	0	0.0259133	0.0175991	1.0281	0.0181625	0.0578094	0.017664	4.5659	0.0242634	0.0590603	0	0	0	0.0445522	0.0360199	0.0719371	0.0226443	0.0225999	0	0	0.0402035	0	0.163024	0.0217112	0.0205251	0.33447	0.0387836	0	0.0249876	0.0786972	0.0649516	0	0.218469	0.0812658	0.19465	0	0.841075	0.283262
1700056E22Rik	0.176816	0.618566	0.522491	0.383267	0.629574	0.420962	0.81975	0.407708	0.35113	0.339803	0.478938	0.283113	0.375355	0.473429	0.613975	0.488096	0.438403	0.657277	0.341823	0.903292	0.611064	0.336223	0.120764	0.495079	0.276435	0.633235	0.644409	0.281145	0.888105	0.581903	0.432351	0.45733	0.345906	0.420836	0.179617	0.424511	1.09814	0.801742	0.354829	0.361765	0.976106	0.716819	0.539241	0.413987	0.881969	0.40178	0.497882	0.469915	0.627705
1700057G04Rik	0	0	0	0	0	0	0	0	0	0	0	0	0	0	0	0	0	0	0	0	0	0	0	0	0	0.0342394	0	0	0.128897	0.0411451	0.0496772	0	0.0317957	0.0386833	0	0	0	0	0	0	0	0	0.106215	0	0	0	0	0	0
1700061G19Rik	0.0232153	0	0	0.0188706	0.0165322	0.0184161	0.0538152	0.0401398	0.0172848	0.0191168	0.0314415	0.0223031	0.0422338	0.0143445	0.018603	0	0.0627809	0	0.0192344	0.0395331	0.0320857	0.0189154	0.0158559	0	0.0181438	0.0146721	0.0195211	0.0553589	0.0552228	0	0.0425747	0	0.0272442	0.0828815	0	0	0.0320405	0.0157867	0.0349409	0	0	0.0529402	0	0	0.0165428	0	0.108928	0.037019	0.0164831
1700065D16Rik	0	0	0	0	0	0	0	0.094955	0	0	0	0	0	0	0	0	0	0	0	0.0935007	0	0	0	0	0	0	0	0	0	0	0	0	0	0	0	0	0	0	0	0	0.101038	0	0	0.0701219	0	0	0	0	0
1700066B19Rik	0	0.0199146	0	0.0185013	0.0324173	0.0180703	0.0175874	0	0	0.0375305	0	0.0219016	0	0.0140695	0	0	0	0.0282144	0.037716	0.0193991	0	0	0	0.0348175	0.088962	0	0.0192044	0.0180955	0.0180583	0	0.0209377	0.0160814	0.0133583	0	0.0347172	0	0	0.0154871	0	0.0399164	0	0	0	0.014534	0	0.031032	0.0213637	0	0.0161606
1700066M21Rik	11.05	10.8412	14.3584	6.17801	8.59781	13.9435	14.5722	13.5232	11.6446	12.8008	11.7182	11.4716	8.81313	10.8681	9.40137	11.8809	14.4083	8.51347	8.70118	13.0901	9.59117	12.3899	9.43706	8.84333	9.30454	8.68454	11.2561	8.15346	8.35754	15.4742	12.2179	8.70385	9.82226	10.6372	8.7798	11.6448	7.42909	10.3517	7.41695	6.78082	9.38209	8.04061	3.55551	6.57294	7.51059	6.36984	8.18478	4.62417	11.7078
1700067K01Rik	0.0525286	1.33414	1.65176	1.58055	0.749174	0.250235	0.121766	0.817953	0.0391178	0.216419	0.248996	0.302787	1.05236	0.520271	0.46323	0.100434	0.177602	0.684689	0.261609	0.178901	0.254384	0.171391	0.251253	0.160449	0.246485	0.0663961	0.0883578	0.250684	0.291746	0.239362	0.0964215	0.259377	0.369944	0.938101	1.04102	0.492073	0.144994	0.536653	0.0790597	0.322421	0.87035	0.519074	0.274626	3.55875	0.862104	0.21485	0.296232	2.93572	0.335818
1700067P10Rik	0	0	0	0	0	0	0	0	0	0	0	0	0	0	0	0	0	0	0	0	0	0	0	0	0	0	0	0	0	0	0	0	0	0	0	0	0	0	0	0	0	0	0	0	0	0	0	0	0
1700071K01Rik	0	0	0	0	0	0	0	0	0	0	0	0	0	0	0	0	0	0	0	0	0	0	0	0	0	0	0	0	0	0	0	0	0	0	0	0	0	0	0	0	0	0	0	0	0	0	0	0	0
1700074P13Rik	0	0	0	0	0	0	0	0	0	0	0	0	0	0	0	0	0	0	0	0	0	0	0	0	0	0	0	0	0	0	0	0	0	0	0	0	0	0	0	0	0	0	0	0	0	0	0	0	0
1700080E11Rik	0	0	0	0	0	0	0	0	0	0	0	0	0	0	0	0	0	0	0	0	0	0	0	0	0	0	0	0	0	0	0	0	0	0	0	0	0	0	0	0	0	0	0	0	0	0	0	0	0
1700080O16Rik	0	0	0	0	0	0	0	0	0	0	0	0	0	0	0	0	0	0	0	0	0	0	0	0	0	0	0	0	0	0	0	0	0	0	0	0	0	0	0	0	0	0	0	0	0	0	0	0	0
1700084C01Rik	0	0	0	0	0.225481	0	0	0	0.0294742	0.0325981	0.0536033	0.0380236	0.144035	0.220099	0.0951465	0	0	0	0.0327919	0	0	0.0322548	0.0270321	0	0.030939	0.125069	0.0332876	0.0314661	0.0313888	0	0	0.0558382	0.371656	0.0282603	0.120618	0	0.0273123	0	0.0595693	0.104115	0	0	0.0258654	0.101092	0.0846096	0.134903	0.185745	0.315561	0
1700088E04Rik	0	0	0.0366574	0.0369879	0.0324044	0.0360974	0	0.0393466	0	0.0374631	0	0	0	0	0	0.0289875	0	0.0563838	0	0.0774571	0.0314391	0.074137	0.0310664	0.0347342	0	0	0	0.0361622	0.0360733	0.0345448	0.0417083	0.0962574	0.0267058	0	0.0346548	0	0.0313884	0.0309371	0.102689	0.079769	0.0418504	0.103767	0.0297374	0.0871695	0.0648246	0.0310073	0	0.0362656	0
1700092M07Rik	0.149983	0.262003	0.120556	0.121754	0.426665	0.238053	0.115891	0.129518	0.22309	0	0.203128	0.576358	0.544384	0.0925515	0.24037	0.0955443	0	0	0.124101	0.127534	0	0	0	0	0	0.189329	0.126142	0.118927	0	0	0.275055	0.316979	0.0879082	0.427242	0.11412	0	0.103499	0.102011	0.225736	0.131341	0	0.45543	0.0980162	0.0957717	0.106875	0	0.421771	0.119424	0
1700093K21Rik	0	0	0	0	0.337051	0	0.36572	0	0.0293316	0	0.053344	0	0	0	0.0315621	0	0	0	0	0	0.108896	0	0	0.210833	0	0	0	0	0.0312369	0	0.0722328	0.278225	0.0693485	0	0	0.0283692	0	0	0	0.726284	0	0.0299397	0	0	0.0562112	0.0537746	0	0.314469	0.755068
1700094D03Rik	0.883335	0.788654	1.02334	1.22702	1.15232	1.22677	1.37932	0.93885	1.00043	0.95443	1.74466	0.954704	0.736685	1.06887	1.06176	0.820626	1.0702	1.21996	0.822681	1.08116	1.14515	0.870128	1.25771	0.91344	0.632966	0.779249	1.23821	0.951301	1.22596	0.656886	0.860601	1.24702	1.03601	1.11691	1.12167	0.914584	0.889238	1.21314	1.45413	1.61367	1.25196	1.9724	0.79375	1.63209	0.721244	1.24196	0.880926	1.15819	1.18807
1700101E01Rik	0.0611847	0	0	0	0.130784	0.145746	0.0473026	0.0529341	0.0911769	0.201681	0.124298	0.0588121	0.0556956	0	0	0.0779534	0.0827474	0.0379274	0	0.104247	0.126938	0.0498892	0.0418112	0.0467475	0.0478284	0	0.257433	0	0.0970475	0.0929852	0.0561035	0	0.0359281	0.0437109	0.139922	0.0440926	0.0422219	0	0	0	0	0.0465336	0.0800132	0.078181	0.0872451	0	0.114857	0.146347	0.0434651
1700102P08Rik	0.0520251	0.226986	0.462259	0.465176	0.184904	0.0823861	0.120324	0.0897662	0.155042	0.0856984	0.210898	0.299885	0	0.289975	0.124782	0.198851	0.105347	0.0965204	0.0430058	0.132647	0.107877	0.211989	0.17726	0.436012	0.28416	0.164025	0.261935	0.703141	0.703017	0.0394393	0	0.0732638	0.274924	0.40862	0.396371	0.149614	0.466928	0.105961	0.587265	0.273089	0.33446	0.790922	0.203624	0.298986	0.296713	0.247691	0.488536	0.0413851	0.22163
1700106J16Rik	0	0	0	0	0	0	0	0	0	0	0	0	0	0	0	0	0	0	0	0	0	0	0	0	0	0	0	0	0	0	0	0	0	0	0	0	0	0	0	0	0	0	0	0	0	0	0	0	0
1700109H08Rik	0.159422	0.27886	0.12848	0	0.340586	0.189776	0.307963	0.137851	0.356164	0.722174	0.539782	1.07211	1.16034	0.640288	0.319373	0.101558	0.215606	0.493851	0.396255	0.678697	0.220382	0.519685	0.70775	1.09566	0.436175	0.60453	0.335204	0.316862	0.18965	0.544841	0.365458	0.224915	0.701729	0.796822	0.546577	0.861194	0.605072	0.37951	0.779817	0.559164	0.293363	0.363548	0.0520925	0.661695	0.68161	0.434709	0.748177	1.08041	0.282979
1700112E06Rik	0.688177	0.437727	0.554609	0.203413	0.311861	0.248244	0.338388	0.108192	0.232946	0.412218	0.0423649	0.120206	0.170755	0.193281	0.350924	0.199269	0.253828	0.34884	0.259168	0.372874	0.0864835	0	0.0427291	0.429964	0.0978094	0.830316	0.105234	0.0994758	0.148847	0.570159	0.172098	0.308918	0.257018	0.491375	0.190659	0.270364	0.906612	0.212757	0.2354	0.109715	0.172685	0.808438	0.286194	0.399487	0.401222	0.511773	0.704649	0.249401	0.177677
1700113H08Rik	0	0	0.0342008	0.0689908	0	0.101035	0.0327913	0	0.063206	0	0	0.0815399	0.115829	0	0	0.0811023	0	0.0262922	0	0	0	0.103753	0	0	0	0.0536409	0	0.0337388	0	0	0.155653	0.0299356	0.348687	0	0.0646649	0.0305661	0	0	0	0	0.0780917	0	0.0277335	0	0.0302402	0.0289294	0	0.0338353	0.0301311
1700122O11Rik	0	0	0.0595742	0	0	0.0585881	0.057119	0.0638777	0	0	0	0	0	0	0	0	0	0	0	0	0	0	0	0.0564121	0.0577475	0	0	0	0	0	0	0	0	0	0	0.0532083	0	0	0.0555929	0	0	0.0561903	0.0482776	0	0.0526752	0	0	0	0
1700123I01Rik	0	0	0	0	0	0.112233	0	0	0	0.0291019	0	0	0	0.0218258	0	0.0225089	0	0	0	0	0	0	0	0	0	0.0223241	0	0	0	0	0	0.0498648	0.0207436	0	0.0269287	0	0.024383	0	0	0	0.13004	0	0.0230912	0.0225695	0.0503722	0.0240943	0	0.0563607	0
1700123K08Rik	0	0	0	0	0	0	0	0	0	0	0	0	0	0	0	0	0	0	0	0	0	0	0	0	0	0	0	0	0	0	0	0	0	0	0	0	0	0	0	0	0	0	0	0	0	0	0	0	0
1700123O20Rik	9.25768	11.361	11.659	10.804	8.37499	10.1761	10.3169	10.7372	9.87565	10.55	11.7905	9.31861	7.627	10.0005	9.93148	11.3279	10.4238	10.8863	10.3076	10.2189	7.58283	10.5371	9.40237	8.99898	13.0287	10.0955	11.8062	7.83541	10.3608	10.9871	10.6068	8.34292	7.8891	11.7223	8.84064	11.1146	10.8151	8.2905	10.3426	8.82694	11.009	10.172	12.98	10.6043	11.7201	9.84144	9.18424	11.0116	10.5498
1700125H20Rik	0	0	0	0	0	0	0	0	0	0	0	0	0	0.0361188	0	0	0.0395278	0.0362158	0	0	0	0	0	0	0.0456945	0	0	0	0.0463588	0	0	0	0	0	0	0	0	0	0	0	0	0	0	0	0	0.0398483	0	0	0
1700129C05Rik	0	0	0	0	0	0	0	0	0	0	0	0	0	0	0	0	0	0	0	0	0	0	0	0	0	0	0	0	0	0	0	0	0	0	0	0	0	0	0	0	0	0	0	0	0	0	0	0	0
1810009A15Rik	0	0	0	0	0	0	0	0	0	0	0.0590128	0	0	0	0	0	0	0	0	0	0	0	0	0	0	0	0	0	0	0	0	0	0	0	0	0	0	0	0	0	0	0	0	0	0	0	0	0	0
1810009J06Rik	0	0	0	0	0	0	0	0	0	0	0	0	0	0	0	0	0	0	0	0	0	0	0	0	0	0	0	0	0	0	0	0	0	0	0	0	0	0	0	0	0	0	0	0	0	0	0	0	0
1810010H24Rik	0.881611	0.270903	0.708887	0.378526	1.1054	0.697108	0.318688	1.39011	0.846548	1.23867	0.872781	0.647682	0.988565	0.287737	1.24217	0.49263	0.629789	1.38157	0.342487	1.45713	1.0729	0.843338	0.741116	0.910832	0.282103	1.01372	1.57018	0.8216	0.574488	0.706367	1.32845	0.914547	0.334795	1.29601	0.274578	0.709695	1.03405	0.316299	0.661041	1.26864	0.711514	1.13646	1.08205	1.45705	1.88466	0.845377	0.973515	1.44387	1.36237
1810011H11Rik	0.425614	0.169199	0.0935473	0.220157	0.60618	0.122824	0.538152	0.267653	0.432208	0.0637356	0.340616	0.40889	0	0.454244	0.403064	0.320427	0.340132	0.503406	0.384687	0.757717	0.294179	0	0.158559	0.384104	0.393196	0.317895	0.455586	0.246089	0.184113	0.176312	0.638621	0.382111	0.295206	0.635425	0.619058	0.390158	0.160202	0.789496	0.698817	0.0678551	0.355998	0.529402	0.328717	0.345896	0.220571	0.131881	0.145267	0.0925475	0.659324
1810011O10Rik	10.689	21.796	23.3621	9.66167	49.3554	11.4347	11.9444	6.33145	5.93115	6.45399	9.53986	7.14719	3.93472	15.7718	6.27924	10.4862	7.49944	21.1968	8.47909	6.48969	5.7036	7.6308	5.11035	7.16101	6.19245	11.9345	16.6023	7.34225	17.6324	5.72358	6.24298	5.85986	5.5539	7.9494	43.6182	7.57566	30.4059	12.6108	14.9294	5.2566	10.7788	6.04503	9.26256	4.29282	16.3244	6.74293	14.4287	22.8738	11.9787
1810013L24Rik	7.01308	7.72695	8.37274	7.72691	7.84001	6.25202	8.85207	6.26759	7.06164	6.11377	6.35661	8.55301	6.59699	6.79786	7.751	8.00781	7.60482	7.63374	7.31371	9.2126	8.46834	5.07211	10.3765	8.41256	6.89706	7.00411	6.48697	9.03665	7.38908	5.99963	7.94236	7.56098	10.2807	9.35502	5.49044	6.44794	7.79064	6.2933	8.65157	9.05855	9.31212	10.2618	6.29911	11.3519	7.55003	7.56253	6.98041	5.74917	8.57558
1810022K09Rik	30.8419	23.9908	36.7683	27.496	22.1657	35.3042	34.9235	26.7915	31.4352	31.1381	33.3009	30.8589	29.353	27.5755	29.0422	34.496	28.8326	29.6748	34.9737	28.3174	30.8466	33.59	26.4038	27.7846	33.553	31.1693	35.5023	30.5088	34.8298	30.1157	35.0575	36.5942	25.1077	35.6207	24.1477	25.49	42.9586	29.484	35.6168	36.0171	27.4616	33.0593	12.3535	29.9496	26.0285	32.7482	31.2163	33.0891	36.2277
1810024B03Rik	0.0900372	0.275719	0.217772	0.219648	0.320715	0.32154	0.452215	0.622833	0.368777	0.556396	0.609706	0.1298	0	0.111354	0.360887	0.458854	0.15227	0.0837069	0.372989	0.45997	0.311286	0.256917	0.153737	0.41253	0.387104	0.312969	0.227266	0.501072	0.142924	0.512851	0.949814	0.0635377	0.290632	0.675299	0.102978	0.0973523	0.497058	0.336947	0.0339051	0.157962	0.414207	0.444862	0.029432	0.143847	0.192477	0.214822	0.380444	0.179466	0.543597
1810026J23Rik	10.9133	13.4349	11.2728	11.1215	10.713	11.9424	14.5592	10.8202	13.6364	13.9639	15.0116	11.9872	12.8895	14.2152	14.0535	14.0073	12.9905	12.0189	10.9486	12.6598	12.4328	14.5856	11.5114	10.5545	10.5126	9.12572	10.6352	11.326	11.3926	14.9243	14.531	13.1476	13.0481	14.3221	13.3892	13.7137	14.6098	13.1945	13.4687	14.058	15.7225	13.1472	14.5293	13.8799	12.7663	11.8885	14.1988	12.3995	16.0077
1810030O07Rik	2.61479	2.73262	2.4466	1.90929	3.23493	2.65542	2.79095	2.51007	2.49178	2.51862	2.16081	2.00112	3.04422	2.54671	3.01864	2.41387	2.18771	2.71829	2.57032	2.7735	2.60375	1.46275	1.27131	2.69051	2.11328	2.19873	2.59053	2.74827	2.07371	1.9017	2.56019	2.67294	2.26288	2.9904	1.84022	2.93672	3.0583	2.80332	3.20174	2.83685	2.71164	2.98139	2.66458	2.36301	2.62119	2.99095	2.78705	2.63246	3.71306
1810037I17Rik	12.0171	14.067	12.2359	15.6165	10.5625	13.9347	11.2353	13.8935	11.6544	12.4313	11.4325	12.0369	11.6523	10.8024	18.0622	11.8667	10.3062	12.156	11.7083	13.5239	9.30454	14.2	10.7067	12.4603	13.2378	9.43817	13.8007	10.3887	10.4664	11.6842	11.3517	14.0589	11.5943	15.3958	12.3683	14.5649	13.0965	10.7237	10.6785	11.6626	10.477	14.9282	17.4782	9.35933	11.3366	9.61372	13.9766	10.1962	16.5091
1810041L15Rik	0	0.00842423	0	0.00783086	0.0205779	0	0	0	0	0.0158666	0	0.00926151	0	0.0119033	0.0154474	0.00613706	0.00651337	0	0	0	0.0133153	0.00784973	0	0.00736038	0.00753079	0.0121751	0.0162022	0	0	0.0146306	0.0264968	0	0	0	0	0.00694237	0.0265876	0	0.00724859	0.00845176	0.0177247	0.00732174	0.0125917	0	0.0137274	0.0197119	0.00904084	0.0076797	0.0273743
1810043G02Rik	2.8564	1.7907	1.79219	1.55699	2.51273	3.87724	2.59663	1.62722	2.75684	2.70921	2.95481	2.06376	2.32976	2.26328	2.26197	2.54747	2.17892	4.11241	2.48161	2.46068	2.81048	2.57429	2.79682	2.4606	2.60755	2.18753	2.40236	2.37497	2.26532	2.68372	3.11221	2.53344	2.76113	2.2075	1.63858	2.58984	2.50449	2.5438	3.7636	2.44284	2.19525	4.87317	5.45546	2.95776	3.03757	2.37964	2.68104	3.8046	3.05404
1810043H04Rik	25.151	20.5842	23.8957	19.4125	17.6642	27.1014	20.7713	28.731	17.8707	21.0001	22.5004	15.739	14.3802	19.105	19.6919	21.3137	17.4755	24.0168	16.7279	20.8253	17.8625	18.7104	15.602	18.2369	16.7747	19.1037	19.9887	14.1254	19.306	21.4671	23.0623	19.2065	16.5214	18.3703	15.5583	18.7801	20.3814	19.8529	16.7566	18.0073	15.2857	23.6784	34.5318	18.565	16.1135	16.9093	19.2754	21.1567	21.216
1810046K07Rik	1.29727	0.756391	2.36977	2.21527	2.89574	0.617708	1.26971	2.28087	2.22197	2.27939	2.28404	0.581606	1.61302	1.87034	4.12506	0.881501	3.01182	3.64356	0.465755	2.24593	4.186	1.72744	2.65809	1.91523	2.09578	3.44348	5.53016	1.47885	3.66949	1.37933	5.67014	2.10553	1.87945	2.62547	1.31833	2.61724	0.447607	1.26469	1.78979	1.82004	1.99008	1.21619	5.08673	3.5344	2.92731	1.94555	1.94821	2.4134	0.921078
1810055G02Rik	9.11533	37.6892	30.6781	15.4589	37.6967	13.6747	29.8818	16.3399	3.87894	5.38752	4.28599	7.91344	9.31253	12.9674	12.2791	7.65877	10.5257	23.978	8.00388	5.62107	8.14238	6.07116	5.85341	6.8451	22.4181	16.2874	21.8276	13.9641	22.0956	5.10583	16.078	23.5624	8.10456	19.1149	22.6572	15.8137	35.8398	10.2781	34.5262	29.4488	23.7952	19.9809	29.6663	18.4673	20.9105	17.0933	42.2102	44.4267	27.5651
1810062G17Rik	0.187479	0.0546559	0.302514	0.0508254	0.222636	0.595785	0.0966823	0.270333	0.279229	0	0.169367	0.0600373	0.0569183	0.193069	0.100154	0.0796639	0.0422815	0.116153	0.259026	0.532093	0.0431943	0.0509286	0.0427057	0.143243	0.0488779	0.316311	0.157764	0.0497106	0.148765	0.427385	0.401122	0.132321	0.220301	0.402034	0	0.270067	0.215623	0.255028	0	0.438861	0.28765	0.475291	0.204312	0.239692	0.0445558	0.298371	0.293443	0.149558	0.177483
1810065E05Rik	0	0	0	0	0	0	0	0	0	0	0	0	0	0	0	0	0	0.0381734	0	0.0524615	0	0	0	0	0	0	0	0	0.0488647	0	0	0	0	0.0879888	0	0	0	0	0	0	0	0	0	0	0	0	0	0	0
2010001E11Rik	0.174788	0.196546	0.180913	0.202968	0.248942	0.950335	0.0963649	0.280438	0.687559	0.267355	0.050671	0.527288	0.454051	0.400793	0.039974	0.6516	0.168848	0.278217	0.289379	0.531045	0.258882	1.42444	0.477204	0.133474	0.409541	0.0630545	0.608487	0.0198299	0.296782	0.0947147	0.503274	0.228979	0.922228	0.142476	0.247313	0.251787	0.0516364	0.288462	0.0375486	0.525019	0.137724	0.265493	0.0815014	0.509776	0.925237	0.833153	0.327757	1.01466	0.425119
2010002M12Rik	0.0338542	0.0592525	0.0136559	0.0275471	0.0603068	0.174737	0.0392619	0.0146454	0.012613	0.0557995	0.0344081	0.0650479	0.0154094	0.0837227	0.135722	0.0323686	0.0458123	0.104872	0.0140245	0.115368	0.128698	0.0275895	0.0462719	0.0776022	0.119212	0.0320938	0.0427347	0.0538298	0.0671617	0.0257378	0.0620855	0.143371	0.0596683	0.266177	0.116137	0.0243984	0.128567	0.184317	0.16577	0	0.109133	0.128745	0.0110687	0	0.0844838	0.0576955	0.174767	0.0945277	0.0962045
2010003K11Rik	18.9002	21.3992	34.6158	11.8696	21.3192	21.2391	36.3027	10.5814	3.70331	3.13746	2.11295	2.7682	5.33189	7.96657	11.897	3.54668	4.22714	12.4358	9.97728	2.12071	2.49794	4.49742	4.43632	2.94621	9.77323	3.17913	6.1612	6.25116	10.3801	3.37523	9.31463	27.5947	2.98089	11.1397	9.33937	11.1859	93.724	24.8131	30.1001	48.7762	25.4779	75.4343	22.0541	28.1915	12.6327	11.433	60.3706	29.9045	33.635
2010005H15Rik	0	0	0	0	0	0	0	0	0	0	0	0	0	0.133393	0.0864968	0	0	0	0	0	0	0	0	0.0824279	0.0843791	0	0	0	0	0	0	0	0	0	0.164479	0	0	0	0	0	0	0	0	0	0	0	0	0	0
2010012O05Rik	1.96073	1.8582	2.19128	1.63859	2.83689	2.10372	2.80774	1.68679	2.4281	2.26538	2.68079	1.77239	1.79462	3.13829	2.76726	2.10206	2.39597	2.46351	2.21651	2.07216	1.92296	2.07294	1.83436	2.27141	1.92401	1.89667	2.7994	1.88187	2.20282	1.67785	2.24698	3.25175	2.12498	2.71928	2.61413	2.41805	4.32772	2.35698	3.40821	2.85968	2.01081	3.06586	2.08321	2.70951	3.12909	2.86061	4.2372	2.95601	4.23016
2010106E10Rik	0	0	0	0.107989	0	0.0351437	0	0	0	0	0	0	0	0	0	0	0	0	0	0	0	0	0	0.0337903	0	0	0	0	0	0	0	0	0.103879	0	0	0	0	0	0	0	0	0	0	0	0	0	0	0	0
2010107E04Rik	174.728	146.261	166.738	145.455	135.214	182.035	147.439	153.651	140.119	134.136	174.045	151.361	133.396	145.398	157.281	139.358	152.469	152.463	131.958	154.355	143.435	180.061	146.853	142.132	118.765	131.448	150.237	117.809	156.775	131.988	163.94	146.936	117.942	154.529	133.48	132.148	147.837	146.242	127.377	124.596	124.56	149.671	142.862	132.711	140.086	132.523	125.163	115.905	168.183
2010107G12Rik	0	0	0	0	0.0188075	0	0	0	0	0	0.0178843	0	0	0.0163187	0	0.0336486	0	0	0.0439362	0.022487	0	0.0215231	0	0	0	0.0166913	0.0444246	0	0	0	0	0	0.0155	0	0	0	0	0.017963	0	0	0	0	0	0	0	0	0	0	0
2010107G23Rik	1.38486	2.91009	1.88397	1.63351	1.7136	3.71467	2.28971	0.741078	0.639162	2.30636	2.11935	0.316772	1.08026	0.753607	1.55664	2.08008	0.801517	2.49226	1.17436	1.29031	0.956921	1.31631	0.382733	1.20999	1.72743	1.62308	1.44413	0.838611	0.810408	1.52799	0.846568	2.09151	1.12239	1.43408	0.928689	1.51994	6.06645	1.4353	1.63863	1.21257	2.0933	1.85472	2.56202	1.57774	1.1503	1.63942	1.17435	1.26371	2.62204
2010109A12Rik	0	0	0.0837406	0	0.074063	0	0.0802895	0	0.154901	0.0856593	0.140855	0.0999161	0.283865	0.0642625	0.08334	0.265013	0.0703278	0.12887	0	0.0883914	0	0.339028	0.0710333	0.158839	0.0812996	0.0657297	0.262413	0	0	0.157829	0	0.146728	0	0.0741254	0.0792381	0.224728	0	0.141475	0	0.364783	0.0955165	0	0.203902	0	0	0.212694	0.390472	0	0.147686
2010109I03Rik	0.0603106	0	0	0	0.171704	0	0.0232886	0.0522467	0.0675125	0	0.020469	0.0290318	0	0	0	0.0384912	0	0.130883	0.0499555	0	0.0208816	0	0	0	0.0236163	0.0381668	0	0	0	0	0.082997	0	0	0	0	0.0217485	0.0208646	0.020521	0	0.0530946	0	0.02291	0	0.0192608	0	0.0205785	0	0.0240364	0
2010111I01Rik	0.572842	0.612197	0.597442	0.862796	0.797872	0.808872	0.703058	0.611833	0.747366	0.583035	0.645334	0.80116	0.827802	0.525921	0.553743	0.869367	0.609795	0.662836	0.921305	0.803342	0.791941	0.604187	0.650401	0.668974	0.651935	0.75596	0.616675	0.582716	0.64829	0.697313	0.757006	0.742749	0.652568	0.673636	0.828012	0.637049	0.890418	0.515634	0.709972	0.657424	0.736333	0.672316	1.32137	0.656219	0.678327	0.729644	0.790697	0.839569	0.616067
2010300C02Rik	0	0.02286	0.0105324	0	0.102374	0	0.0201966	0.0113005	0	0.0430555	0	0	0.0118901	0.0161504	0.0104724	0.0166507	0.026512	0.0404843	0.0216558	0.0222549	0.0270992	0	0.017852	0.0199596	0	0.0165191	0.0329746	0	0	0.0198508	0	0	0.00767005	0.0466577	0.049785	0.0282391	0.018037	0.0266665	0.00983488	0.0343788	0.0360733	0.0794731	0.145192	0.0166903	0.00931268	0.0801809	0.0122666	0	0.00927907
2200002D01Rik	17.7613	14.6491	16.951	15.5338	8.72039	16.1118	12.4077	20.4125	12.2107	5.32468	12.7116	11.5501	8.12769	9.93268	14.4509	8.23677	8.66571	4.46697	15.2744	7.79548	11.8102	11.3598	7.79304	11.9523	13.348	12.7171	9.549	7.37206	16.7605	7.66633	9.15208	13.2426	18.5717	6.8226	18.7467	11.682	10.6445	4.55142	6.09088	5.80293	5.48174	16.7256	32.317	5.4554	10.5876	7.4004	15.1461	8.22908	14.3342
2200002J24Rik	0	0	0	0	0	0	0	0	0	0	0	0	0	0	0	0	0	0	0.0774105	0	0	0	0	0	0	0.059049	0	0	0	0	0	0.0659074	0	0	0	0	0.12895	0	0	0	0	0	0	0	0	0	0	0	0
2210010C04Rik	0	0	0	0	111.641	0	0	0	0	0	0	0.0255621	0	0	0	0	0	0	0	1.42726	0	0	0	0	0	0	0	0	0	0	0	0	0	0	0	0	0	0	0.0200233	0	0	0	0	0	0	0	0	0	0
2210011C24Rik	0	0	0.0506414	0.0510776	0.0447481	0	0	0	0.0467947	0	0	0	0.0571693	0.0388267	0	0	0	0.0389309	0.0520622	0	0.0868649	0.102419	0	0	0.0491204	0	0.0528491	0	0	0	0	0	0.0737576	0	0	0	0	0.042739	0	0	0	0.0477649	0.0410652	0	0	0	0	0	0
2210013O21Rik	0.53265	0.757009	0.536586	0.595328	1.23277	1.10961	0.668813	0.57572	0.495827	0.54838	0.495956	0.447755	0.302877	0.8228	1.06706	0.593803	0.900458	1.56752	0.661968	0.736973	0.598262	0.542603	0.318322	0.559277	0.260235	0.504952	0.671973	0.58227	0.316821	0.353963	0.549467	0.704501	0.429836	1.14098	0.507272	1.00707	2.2973	0.769851	0.701471	1.10926	1.28646	1.26527	1.13131	0.977856	0.948892	1.45242	1.31237	0.955531	1.27638
2210016F16Rik	6.86183	7.78956	9.81461	7.46554	7.95334	9.01876	8.2085	9.70448	6.48108	6.16359	7.13774	6.65508	7.44164	6.68403	7.63328	8.52992	6.12758	8.0663	6.27486	7.63498	7.63575	6.94563	5.57959	6.36944	8.38313	7.51797	7.92678	8.39751	6.22618	7.80718	8.50019	7.53638	7.4081	8.79187	5.55475	7.46236	9.32208	7.36273	10.0461	7.68578	7.60006	8.80725	9.5821	5.85076	7.0518	7.36435	8.11185	9.64018	9.34935
2210016L21Rik	5.74253	5.47552	7.93366	6.77362	5.68826	5.65375	6.80599	5.9362	5.04812	4.76525	5.29211	7.42498	5.02813	7.36331	4.53243	4.95093	6.07291	5.35006	4.40008	5.07326	6.2671	7.24852	5.60302	5.6051	6.78408	5.67586	6.75435	6.59072	6.77998	4.82033	8.90803	4.96452	4.43454	6.35086	4.53962	5.41117	8.04471	6.60754	5.29625	5.83045	5.99865	11.1261	6.23591	5.67955	5.04581	5.00368	4.37683	5.6801	6.80565
2210018M11Rik	1.64705	1.83787	1.35026	1.72032	2.31547	1.50992	2.07435	1.43646	1.71315	2.06991	2.46173	2.08808	1.96353	2.09707	1.71804	2.15299	2.04508	1.60982	2.50572	2.29727	2.16888	1.99025	1.90073	2.42873	1.64268	2.1716	2.29281	2.58502	1.86948	2.34	2.57787	2.33369	2.09187	2.38278	2.29422	1.93286	2.21521	2.58815	2.7247	2.20452	2.95281	2.14779	0.575302	2.74015	2.31696	1.71321	2.30586	1.61884	2.64161
2210404O09Rik	0.616008	0.652171	0.352523	0.54184	0.512017	0.325835	0.456669	0.509887	0.439327	1.60772	1.46362	0.197223	0.700553	0.587195	0.679189	1.2435	0.20851	0.762437	0.532001	0.89541	1.59954	0.251461	0.439348	0.470931	1.1645	0.470954	0.539555	1.59273	0.244544	1.19204	2.02633	0.687239	0.406996	1.09887	0.333265	0.369323	0.478766	0.505924	0.830003	1.59903	1.8669	0.664549	0.0839255	0.573897	0.38452	1.59618	0.385373	0.736546	0.546592
2210407C18Rik	0	0	0	0	0	0.0514562	0	0	0	0	0.0439072	0	0	0	0.0519571	0	0.0438448	0.0401711	0	0	0	0	0	0	0	0	0	0	0	0	0	0	0.0380536	0.0462967	0	0.0467011	0.0447437	0	0	0	0	0	0	0.041403	0	0	0.0608585	0	0
2210408I21Rik	0.293546	0.433676	0.318092	0.287926	0.317138	0.337387	0.414427	0.288811	0.256224	0.358394	0.404309	0.213921	0.276203	0.362663	0.283893	0.380345	0.376464	0.326048	0.352141	0.430967	0.391764	0.395924	0.387085	0.432823	0.427169	0.52453	0.340441	0.32187	0.409303	0.430463	0.46396	0.27138	0.504824	0.462564	0.393208	0.379015	0.46792	0.330465	0.426538	0.328318	0.316652	0.55394	0.132266	0.31017	0.569672	0.413908	0.380102	0.379245	0.596516
2300002M23Rik	0	0	0	0	0	0	0	0	0	0	0	0	0	0	0	0	0	0	0	0	0	0	0	0	0	0	0	0	0	0	0	0	0	0	0	0	0	0	0	0	0	0	0	0	0	0	0.0428643	0	0
2300003K06Rik	0	0	0	0	0	0	0	0	0	0	0	0	0	0	0	0	0	0	0	0	0	0	0	0	0	0	0	0	0	0	0	0	0	0	0	0	0	0	0	0	0	0	0	0	0	0	0	0	0
2300005B03Rik	0	0	0	0	0	0	0	0	0	0	0	0	0	0	0	0	0	0	0	0	0	0	0	0	0	0	0	0	0	0	0	0	0	0	0	0	0	0	0	0	0	0	0	0	0	0	0	0	0
2300009A05Rik	10.7697	10.2526	12.443	10.6909	11.1307	13.0093	12.6667	12.6089	6.74259	10.1261	11.2943	9.98025	9.36468	9.77564	9.08824	8.56064	8.24928	11.4552	6.63296	12.2534	9.81537	9.24277	9.37354	7.86015	5.51315	8.49298	8.25621	8.48638	12.7739	7.45537	13.1088	5.849	8.22243	7.14541	9.5849	9.1299	10.9176	11.2792	10.328	11.4492	11.2243	9.99756	16.194	9.49389	11.6812	7.92635	10.8242	9.4985	11.5037
2310002L09Rik	0	0	0	0	0	0	0	0	0	0	0	0	0	0	0	0	0	0	0	0	0	0	0	0	0	0	0	0	0	0	0	0	0	0	0	0	0	0	0	0	0	0	0	0	0	0	0	0	0
2310003H01Rik	1.40016	1.67985	1.89514	1.18189	1.80242	1.4673	2.19154	1.84709	1.51056	1.52282	1.9206	1.4831	2.1231	1.55283	1.63982	1.50945	1.17743	1.64596	0.996462	1.86465	2.0348	1.97491	1.33637	1.26111	1.16467	1.69038	1.19269	1.19879	1.63716	1.37693	2.3044	1.96269	1.68562	2.33274	1.32661	2.02989	2.98534	1.70929	1.75612	1.57402	1.55251	1.74655	2.12332	1.55889	1.73963	1.34606	1.71857	1.83194	1.95002
2310007B03Rik	0	0.0211034	0.0388922	0	0.0343662	0	0.0372894	0.0834575	0.0539071	0.0794941	0.0490191	0	0.0658585	0.0298187	0.116013	0.0153712	0.032633	0	0	0.0821793	0.0333558	0.0393284	0.0164802	0.0184259	0	0	0.0202939	0	0	0	0.0663765	0.0340419	0.0283227	0.017229	0	0	0.266416	0	0	0.021158	0	0.0366831	0	0.0154078	0.0343883	0	0.022648	0.0192383	0.0342642
2310007L24Rik	0	0	0	0	0	0	0	0	0	0	0	0	0	0.0446335	0	0	0	0	0	0	0	0.058868	0	0.0551609	0	0	0	0	0	0.0548601	0	0	0	0.0515777	0	0	0	0	0	0	0	0	0	0.0461258	0	0.0492422	0	0	0
2310009B15Rik	4.09236	4.45211	4.82645	3.08308	3.55399	5.38641	4.24191	4.14277	3.56787	3.78161	5.2045	2.58907	3.45079	4.93392	1.99958	3.75149	3.30725	4.51429	1.73665	4.1643	2.89758	3.82312	2.59054	4.49701	2.73087	3.46952	3.77764	3.49158	3.79964	3.108	4.4847	2.46431	1.69881	2.85078	3.04185	2.01297	3.30618	4.27697	4.35659	3.76346	4.22447	4.5523	5.08791	3.56922	1.92039	1.36084	2.81058	2.9445	4.39386
2310011J03Rik	7.76404	6.42982	6.91266	6.89744	6.70326	7.65452	7.67161	7.96111	4.66884	5.99853	6.53709	4.4346	4.54435	7.3446	6.52433	6.36847	6.55104	6.85493	4.8519	6.23039	6.05502	6.49528	4.76313	5.0769	5.18425	6.60039	6.38544	6.69153	5.93946	6.33114	6.52468	6.68847	6.2137	6.86832	5.02539	6.41255	8.6293	5.37743	5.94975	6.74772	7.11192	7.02884	10.9336	6.0107	7.24613	6.35038	7.70658	5.78288	9.36646
2310014L17Rik	0.457497	0.23084	0.0141808	0.0572119	0.726773	0.363069	0.367103	0.0912905	0.196555	0.202895	0.953242	0.456425	0.512283	0	0.183302	0.246604	0.0237972	0.0436065	0.320731	0.14982	1.05811	0.444536	0.18027	0.349358	0.123794	0.122328	0.0887943	0.867334	0.0558195	0.0133636	0.064539	0.0124123	0.0206539	0.06282	0.563058	0.0126737	0.0242851	0.0359039	0.158901	0.169722	0.0485692	0.989776	0.137991	0.0674157	0.0250772	0.227907	0.0660632	0.0420878	0.0374801
2310015B20Rik	0	0	0	0	0	0	0	0	0	0	0	0	0	0	0	0	0	0	0	0	0	0	0	0	0	0.0807621	0.107476	0	0	0	0.117176	0	0	0	0	0	0	0	0	0	0	0	0	0	0	0.0871124	0.119943	0	0
2310022A10Rik	0.964216	1.4116	1.04736	0.903034	1.79157	1.47995	1.74924	0.833746	1.20195	1.55463	1.68913	1.22907	1.88902	1.51536	1.46158	1.65669	1.53081	1.28567	1.52828	1.41072	1.18759	1.52033	1.21756	1.47261	1.40993	1.12666	1.55138	1.41728	1.39639	1.43274	1.6914	1.70041	1.62476	1.51165	1.30906	1.47902	2.14197	1.63983	1.70361	1.56316	2.0636	1.64113	1.84929	1.65971	1.1049	1.20029	1.4559	1.48822	1.91987
2310022B05Rik	2.72301	3.72639	2.16869	2.10356	3.88176	2.06899	5.19356	3.88948	3.50799	3.6196	3.68457	4.07303	3.13593	3.8051	4.32651	2.7611	3.15229	3.2285	3.48828	3.39585	4.93757	3.88112	3.30761	3.10918	3.12836	3.35094	3.42076	4.37478	2.4647	2.95806	5.00954	4.08849	3.41276	5.79597	3.49588	4.59286	6.02968	4.65359	3.81705	3.55131	3.39644	4.2707	5.24911	3.32348	3.21757	2.46979	3.20579	3.02893	4.98477
2310030G06Rik	8.35507	9.55184	9.364	7.72433	7.52208	10.6702	10.1451	9.9595	9.36717	9.22196	8.89086	6.83874	8.94154	8.99189	7.76193	8.71832	8.84719	9.21511	10.878	10.4796	9.01505	7.33568	9.21442	6.73345	6.10304	7.39837	7.72197	9.63913	7.86718	8.33268	9.09243	9.35869	10.0805	9.60417	7.6278	8.96423	13.9761	9.30467	7.70395	6.80292	5.28189	8.30513	9.57415	7.3578	7.5893	7.85808	7.37114	7.35395	13.7223
2310033P09Rik	2.56563	3.1254	2.62151	2.97925	2.9037	3.23591	3.18993	2.89193	3.24121	4.00949	3.07513	2.50883	2.96301	3.53857	3.15727	3.29797	2.8502	1.95853	2.35343	3.3588	4.24844	3.8877	2.62846	2.86881	3.25904	2.69606	3.15964	2.65894	2.72836	2.81837	3.44482	4.55683	3.65681	3.5657	2.47829	2.87434	3.92032	3.33422	3.93043	4.21817	2.57134	4.56212	3.17371	2.77923	3.52585	2.90805	2.54019	2.56314	4.7281
2310034C09Rik	0	0	0	0	0	0	0	0	0	0	0	0	0	0	0	0	0	0	0	0	0	0	0	0	0	0	0	0	0	0	0	0	0	0	0	0	0	0	0	0	0	0	0	0	0	0	0	0	0
2310035C23Rik	2.37188	3.62367	2.25156	2.24503	3.16073	3.45542	3.47846	2.53428	3.74496	4.08072	4.30492	3.0689	3.59688	3.08122	3.84388	3.41846	3.05836	2.81516	3.24062	4.3895	4.03697	4.21854	3.06744	3.17196	2.97509	3.21154	3.02359	2.90843	2.80931	3.94734	4.67889	3.85936	4.04581	3.83161	3.0121	4.25993	3.92861	4.56767	4.71222	3.91963	3.96733	3.33375	1.59139	3.91803	4.43238	3.25564	3.83942	3.56398	3.86211
2310036O22Rik	32.6499	33.417	36.2511	27.9938	32.1234	43.2017	31.3505	34.6961	31.1184	34.2061	42.4452	32.2877	29.9373	38.8085	26.7263	38.7897	30.6329	28.6996	37.7445	35.4159	31.9297	37.2824	30.2857	26.9328	30.3674	23.098	31.3829	25.0431	32.1264	27.3198	32.3991	34.5245	27.8242	30.8405	28.0396	29.223	34.5237	37.0694	31.3981	27.3968	27.1599	37.3974	42.7579	28.0293	26.1796	27.8324	30.1657	27.4071	38.969
2310039H08Rik	21.7504	16.121	23.9463	21.8751	17.9568	28.437	20.6806	27.7329	15.8131	26.6588	22.6673	15.5125	15.16	18.4507	15.0068	20.2435	18.3474	21.1497	19.8533	20.9048	14.1163	20.9101	14.8051	14.9202	11.0084	14.6782	15.9367	15.4164	19.1208	15.7908	24.8119	18.5675	17.0491	18.3732	16.8522	15.666	19.5885	22.9175	25.6896	21.9167	22.3186	25.0521	30.0667	27.3067	27.0575	21.1098	23.8754	25.9242	26.4364
2310045N01Rik	14.7018	15.7804	12.6332	10.0376	13.0553	15.9051	17.4827	11.7712	14.0047	11.607	16.4204	11.2363	10.9755	18.3453	12.5593	15.959	10.7911	13.1237	13.5254	15.4441	11.596	13.0473	11.7427	11.1706	14.7015	13.5075	12.5428	14.2526	16.2023	14.9383	14.6665	12.3961	11.9341	11.8608	9.98717	12.5832	17.8621	13.7613	14.2125	13.41	10.6625	16.3182	17.2635	13.8989	11.3038	11.519	12.571	12.1933	15.4445
2310047M10Rik	2.87814	8.40912	3.13519	2.59659	5.38301	3.81518	6.52517	3.74672	3.65074	6.25189	5.82557	2.73466	5.43848	7.77797	3.34544	8.03908	3.57165	2.97846	3.22315	6.00527	3.32285	3.76317	3.30506	3.21222	4.94475	2.27873	2.44725	2.89167	4.38955	3.02656	3.85718	4.12744	2.07897	4.11013	2.62655	2.98423	5.39092	3.48491	2.57054	3.10612	3.63752	3.02923	6.01478	2.70627	5.81468	2.28542	3.38423	2.59734	5.50176
2310050C09Rik	0	0	0	0	0	0	0	0	0	0	0	0	0	0	0	0	0	0	0	0	0	0	0	0	0	0	0	0	0	0	0	0	0	0	0	0	0	0	0	0	0	0	0	0	0	0	0	0	0
2310057J18Rik	0	0.0377909	0	0	0	0.0342911	0.033388	0	0	0.0355885	0.087781	0	0	0	0	0	0	0	0	0	0	0	0	0	0	0	0.0363412	0	0	0.0984487	0	0	0	0	0	0	0	0	0	0	0	0	0	0	0	0.0294557	0	0.034451	0
2310057M21Rik	0.696774	0.699041	0.933572	0.776143	0.975549	0.634879	0.936359	0.646536	0.555936	0.87066	0.821343	0.893944	0.74945	0.749443	0.680723	0.969058	0.663122	0.703489	0.959764	0.679464	0.839674	0.800445	0.685693	0.923907	0.886811	0.601958	0.499201	0.842522	1.00036	0.664714	0.804553	1.43811	0.755399	1.43369	0.845446	0.631399	1.12193	1.0155	1.16522	0.928403	0.85401	1.10126	0.777017	0.954901	0.808394	0.687804	1.03897	0.842829	0.89559
2310057N15Rik	0	0	0	0	0	0	0	0	0	0	0	0	0	0	0	0	0	0	0	0	0	0	0	0	0	0	0	0	0	0	0	0	0	0	0	0	0	0	0	0	0	0	0	0	0	0	0	0	0
2310061I04Rik	9.15393	14.5175	13.0863	12.5209	13.4633	12.1513	16.6345	12.7281	11.8135	10.7976	13.8304	10.9155	12.1366	13.0745	10.7958	12.8297	12.6288	15.9595	9.87093	15.5427	11.4367	12.8103	10.7448	10.7488	10.6753	13.5184	9.43981	10.6701	14.1854	10.9696	12.9069	12.1632	13.0935	13.2968	15.2452	13.0818	14.12	13.6981	11.9033	12.6601	14.5169	14.1262	24.8608	13.33	14.5806	13.9542	13.2064	11.5894	16.4281
2310061N02Rik	0	0	0	0	0	0	0	0	0	0	0	0	0	0	0	0	0	0	0	0	0	0	0	0	0	0	0	0	0	0	0	0	0	0	0	0	0	0	0	0	0	0	0	0	0	0	0	0	0
2310067B10Rik	5.74955	7.82213	4.87266	3.69988	9.6592	4.94307	7.99503	5.80016	7.03416	8.37164	8.81429	6.30176	7.55578	8.74052	10.2658	6.55499	7.67552	6.53058	5.33072	10.5193	7.94015	7.91158	7.47982	6.26346	7.42834	7.13044	7.34938	7.47327	6.35114	8.11803	10.858	7.29071	8.38235	8.24323	6.46644	7.57572	8.39181	8.48065	6.20685	7.33224	9.436	10.6833	11.3468	7.11693	10.8116	7.62889	8.90863	7.24906	10.6349
2310079G19Rik	0	0	0	0	0	0	0	0	0	0	0	0	0	0	0	0	0	0	0	0	0	0	0	0	0	0	0	0	0	0	0	0	0	0	0	0	0	0	0	0	0	0	0	0	0	0	0	0	0
2410002F23Rik	2.38671	2.38919	2.85046	2.29123	3.01096	3.9251	3.19959	3.33186	3.44768	4.05095	3.97238	2.26588	2.9316	2.93169	4.01041	2.89502	2.4306	3.26106	3.52693	4.26125	3.35981	3.51604	2.79027	2.35016	3.52911	3.01756	3.28912	3.04056	2.87345	2.53395	3.9815	4.5234	3.08839	4.33229	2.27905	3.21029	3.63227	2.95403	4.08991	3.20306	2.91031	4.41645	3.49623	2.99374	4.20166	3.80384	3.77863	4.56357	5.49211
2410004B18Rik	3.27347	2.86296	3.34477	3.04097	2.95553	4.36063	3.56827	2.32508	1.82831	2.07023	3.08755	3.03253	3.03138	3.79248	3.09153	2.64388	4.07136	2.96969	2.51842	3.83238	1.65654	3.62047	3.23387	3.21393	2.14764	2.32744	2.31067	2.4166	2.92061	2.04215	2.84082	4.24714	2.95038	3.04689	2.62762	3.28402	3.54976	3.26017	3.73912	4.51059	4.03374	5.021	3.1325	4.03125	3.49893	3.66605	3.56631	3.02939	2.98826
2410004P03Rik	0	0.0276616	0.025546	0	0	0	0	0	0	0	0	0	0	0	0.0253724	0	0.0214109	0	0.0524671	0	0	0	0	0	0	0	0	0	0.025174	0	0	0	0	0.0226082	0	0.0228057	0.0655495	0	0	0	0	0.0240682	0	0	0	0	0	0	0
2410012M07Rik	0	0	0	0	0	0	0	0	0	0	0	0	0	0	0	0	0	0	0	0	0	0	0	0	0	0	0	0	0	0	0	0	0	0	0	0	0	0	0	0	0	0	0	0	0	0	0	0	0
2410015M20Rik	87.7116	75.8557	99.6907	100.192	56.3506	105.357	69.4368	86.2265	61.7401	67.1034	75.4508	70.914	61.2427	62.7355	70.2574	72.5169	67.2262	81.0587	56.8784	65.6237	60.375	76.5043	60.7064	67.9649	58.1373	59.1925	60.8455	57.3178	66.0683	65.9711	72.5318	67.714	56.9365	67.2864	63.0392	62.3001	61.5982	67.2666	63.3137	67.4599	67.7433	88.5504	91.9499	90.1878	66.4325	76.3681	75.8342	67.7957	69.8521
2410016O06Rik	2.28363	1.74228	2.60397	1.67853	1.71273	1.56165	2.23385	1.95362	1.17595	1.64074	1.89188	1.65709	1.21564	1.72627	1.30431	1.64046	1.75777	1.92657	1.38884	1.84096	1.42729	2.23721	1.36059	2.09632	1.40531	1.16688	1.53242	1.46788	1.42574	1.45758	1.33658	1.74798	1.44005	2.65401	1.8139	1.60981	2.21292	2.3133	2.08416	2.21544	1.98936	2.30833	3.15941	1.81501	2.07737	1.80515	2.28025	2.07253	2.31136
2410089E03Rik	0.321198	0.266442	1.67599	0.207984	0.849025	0.453639	1.01306	0.244784	0.612176	0.641097	0.663577	0.214097	0.470128	0.363033	0.348995	0.565289	0.2759	2.4352	0.36053	0.801905	0.420775	0.633437	0.955587	0.802343	0.621322	0.367831	0.375182	0.302493	0.500829	0.458541	0.738276	0.725806	1.7688	0.749687	0.937385	0.321302	0.469261	0.555415	0.827564	0.176347	0.640593	0.475892	0.377122	0.726544	0.845691	0.623475	0.398565	0.429341	0.452242
2410124H12Rik	0	0	0	0	0	0	0	0	0	0	0	0	0	0	0	0	0	0	0	0	0	0	0	0	0	0	0	0	0	0	0	0	0	0	0	0	0	0	0	0	0	0	0	0	0	0	0	0	0
2410127L17Rik	7.23987	7.49835	8.02818	7.76547	5.52395	9.13672	8.66474	7.10748	8.9588	8.0253	7.40924	7.71368	6.98301	6.82791	8.20059	8.98134	7.6932	7.28466	6.78765	10.4748	7.44972	7.07571	7.99345	7.33679	7.42536	8.37712	5.92881	7.81153	7.01526	6.90404	8.85982	6.37419	9.4405	10.5332	7.02971	7.91991	8.22656	10.2742	8.25436	8.44854	10.042	5.97912	1.56526	7.19523	10.8611	7.16185	8.89023	8.8538	7.8072
2410131K14Rik	1.45206	2.37185	1.09996	1.23077	2.46255	4.81098	1.48501	1.95394	1.44655	1.98665	2.21159	1.37218	2.4664	2.01535	2.53154	2.774	3.08894	2.81689	2.08689	2.8898	1.84494	1.56621	1.58972	1.90714	1.73537	1.94265	1.8671	1.59582	2.02879	3.24229	1.52471	1.94242	1.93926	3.32265	2.65089	2.0602	2.51887	2.62784	2.37742	3.38784	3.6923	2.48347	5.02195	3.84378	2.61624	2.67745	3.62777	2.02261	3.59193
2410137M14Rik	0	0	0	0	0	0	0	0	0	0	0	0	0	0	0	0	0	0	0	0	0	0	0	0	0	0	0	0	0	0	0	0	0	0	0	0	0	0	0	0	0	0	0	0	0	0	0	0	0
2410141K09Rik	0	0	0	0	0	0	0	0	0	0	0	0	0	0	0	0	0	0	0	0	0	0	0	0	0	0	0	0	0	0	0	0	0	0	0	0	0	0	0	0	0	0	0	0	0	0	0	0	0
2510002D24Rik	11.6945	5.17882	7.64286	6.76861	10.9702	12.1673	9.53637	12.0887	6.64353	13.0964	14.6922	8.71087	9.38566	7.88287	6.62107	12.5278	9.1701	10.2523	6.63079	13.3134	13.4639	8.92478	7.57688	8.93754	8.26929	9.41429	11.6014	9.22526	9.88976	7.5476	9.57182	10.4864	7.49346	9.27433	9.01554	9.89604	8.26147	9.40025	7.93742	8.39682	7.23584	12.2724	9.25107	8.4711	8.06939	8.09813	7.1297	6.68794	9.97703
2510003E04Rik	4.01168	5.76699	5.42559	4.47906	5.46736	4.97676	5.84333	4.10681	4.01765	4.46246	4.54327	4.82863	5.18106	5.10003	4.85894	5.47833	4.67714	4.51379	5.32949	5.22174	5.08351	5.61796	4.51935	4.96488	4.93823	3.61365	4.16903	5.33397	4.64432	4.60512	5.39094	5.64345	4.12701	5.63011	4.83058	5.01504	5.87082	5.4571	4.92748	5.3776	4.90021	5.74833	5.43926	6.49248	4.83014	5.40661	7.01143	4.57717	6.3842
2510009E07Rik	1.54514	2.45272	1.74351	2.00116	1.81555	0.971464	1.54357	0.657979	3.09886	1.22716	1.50222	2.37577	0.843703	1.896	1.44943	1.32076	1.55979	1.62056	2.43234	1.73847	1.30345	2.50748	1.91484	1.97271	1.89657	1.62522	1.44693	1.43831	1.26041	3.62975	1.77994	1.23691	2.11182	2.152	1.46311	2.16221	3.07019	1.98926	1.11295	1.93553	2.29495	1.67788	0.512098	1.33902	1.65076	2.26462	1.65666	1.34568	1.55985
2510039O18Rik	8.63665	9.10607	8.77773	7.70143	9.71758	9.27455	9.704	8.26171	6.33846	8.30044	9.50907	7.17494	7.19463	9.34706	8.32497	8.32225	7.533	8.50447	7.44948	9.62722	8.66593	8.95955	8.33523	8.44312	7.47022	7.25277	8.91308	7.03348	9.36596	8.34955	8.36091	8.1246	7.60317	8.92247	8.43973	7.64809	11.9054	9.50835	8.11643	8.83531	9.12058	11.8636	16.1827	8.83189	8.78713	8.36355	11.4352	10.0314	12.0739
2610002J02Rik	4.1315	4.72519	8.36675	6.07078	5.31849	12.8208	3.72447	4.85489	4.49673	3.66456	3.29989	4.27448	2.79503	4.41835	5.22068	4.85891	3.79665	4.4302	7.3727	4.10404	4.32008	6.6476	3.36444	4.08524	6.41783	4.82051	6.28133	4.25319	3.73865	3.41932	5.09976	5.7914	4.32102	4.57628	3.06702	5.07405	10.2345	9.15067	5.93922	9.01041	3.99625	7.36809	7.54615	3.85579	10.1909	6.89661	5.91623	3.96974	11.0943
2610002M06Rik	3.10288	2.70959	2.46809	2.26666	3.02262	3.1129	3.06192	2.15739	3.57505	3.68876	3.23767	3.06997	3.35564	2.97234	3.73744	2.92324	3.19349	2.4793	3.49242	3.33232	3.15631	2.75135	3.43212	2.98044	2.90641	3.13404	3.75037	3.90975	2.26734	3.04571	3.24782	3.81418	2.84746	3.90531	2.2897	3.73184	3.42729	3.63021	3.36305	2.82346	2.81465	2.75927	0.867227	2.46111	3.05933	2.42119	2.50942	2.70731	4.17754
2610008E11Rik	1.75199	1.19046	1.12956	1.42411	1.53555	1.49733	1.78071	1.46831	1.75632	2.41977	1.87998	1.65725	1.90049	1.64879	2.58104	2.10337	1.60392	1.72001	1.38457	2.38675	2.39396	2.06479	1.41751	2.15088	1.68559	2.24858	1.74553	2.04645	1.33601	1.39199	2.34795	1.88231	2.28583	2.09777	1.44776	1.85401	1.4415	1.6591	1.53142	1.59533	1.94676	1.44443	0.149724	1.95348	2.38163	2.4897	2.03657	2.20273	1.83719
2610015P09Rik	0.719655	0.971473	0.832142	0.864743	1.24779	0.980831	1.05171	0.757555	0.710682	1.18545	1.01704	0.781556	1.03904	0.870005	0.915161	1.14611	0.825169	1.15343	1.11473	1.07897	1.00565	1.35146	1.05784	1.21857	1.33302	1.50289	1.39473	1.05722	0.992585	0.867355	1.27674	1.19187	1.1569	1.45219	0.739005	0.90146	1.02562	0.925745	1.34215	1.22092	1.49701	1.27245	0.316945	1.25873	1.31548	1.5784	1.21879	1.53424	1.45513
2610020H08Rik	0.728197	1.10392	1.09548	0.927336	1.24456	0.90537	1.3311	0.608416	0.488056	0.699423	1.00267	0.629357	0.551858	1.04988	0.855832	0.679787	0.755035	1.12789	0.462551	0.84736	0.469766	0.435192	0.612881	0.778501	0.872456	1.01248	0.75535	0.771912	0.885517	0.847995	1.0461	0.479428	0.968712	0.987907	1.18358	0.769255	0.938017	0.94104	0.69413	0.446588	0.982665	0.682684	0.824872	0.573244	1.33128	0.794251	1.11637	1.19989	1.05129
2610028H24Rik	0.0646552	0.0282655	0	0.0262776	0	0.0256479	0	0	0	0	0	0	0	0.0399499	0.0259049	0.0205938	0.0437205	0	0.0267689	0	0	0	0	0.0246793	0	0	0	0.0257012	0	0	0	0	0	0	0.0246299	0.0232777	0.0223084	0	0	0	0	0	0	0.0412739	0	0	0	0.0257674	0
2610034B18Rik	2.29644	2.41927	1.8297	1.97318	2.32348	2.568	2.25892	2.41444	2.35146	2.45023	2.1029	2.35663	3.51382	2.32192	3.30474	2.60997	2.69989	2.16697	2.42156	2.35578	3.21062	2.53076	1.58628	2.84965	2.91711	2.30897	3.22633	2.61411	1.92472	2.75483	3.23038	4.21644	2.80274	3.0372	1.61045	2.36883	4.448	3.12457	3.53488	2.86031	2.80921	3.27376	4.11098	2.96612	2.52899	2.04578	4.99675	2.57997	4.91115
2610044O15Rik8	0.681586	0.538724	0.8622	0.895978	0.831123	0.334465	0.951919	0.672787	0.820851	1.17487	1.20745	0.71635	0.707885	0.981557	1.32491	1.07392	0.965135	1.2065	1.20871	1.10414	0.873911	1.32101	0.930508	1.26258	1.39384	1.3113	0.927053	1.10829	0.925594	1.08335	1.24854	0.960493	0.932312	1.18057	0.815098	1.21423	1.14096	1.25686	1.04907	1.19395	1.044	1.10894	0.19068	0.641747	0.739251	1.43651	0.730302	0.776324	1.42794
2610301B20Rik	2.93448	2.82681	2.34711	3.06369	2.72431	2.26363	2.99414	3.25599	3.00871	2.99201	2.85952	3.07781	3.35402	2.34329	3.21591	2.98553	2.47469	2.90703	3.05439	3.27636	2.69562	3.68243	1.89212	2.73425	3.01441	2.0612	3.71336	3.20901	2.35249	3.49795	2.52096	3.04356	1.94251	2.70915	2.44489	2.44612	3.19542	3.58894	2.9942	2.97023	2.42405	2.10781	1.75855	1.49561	2.55328	2.73645	2.24683	2.89774	2.94229
2610305D13Rik	0.35607	0.253026	0.251091	0.0180896	0.364502	0	0.447094	0.481078	0.116009	0	0.467171	0.342079	0	0.0137508	0.196163	0.0141768	0.406314	0.468783	0.608463	0.416865	0.353785	0.235771	0.0303993	0.696759	0.0695856	0.436008	0.935847	0.283085	0.0176493	0.185916	0	0.0470951	0	0.476706	0.0339106	0.416754	2.05786	0.953591	0.468925	0.429307	0.470944	0.828901	0.072718	0.198948	0.0158581	0.303414	0.22977	0.124204	0.268615
2610318N02Rik	0	0	0	0	0	0	0	0	0.0335251	0	0	0	0.0409578	0	0.0360745	0	0	0	0	0	0	0	0	0	0	0	0	0.0357909	0	0	0	0.0317563	0.0264211	0.0321444	0	0.0324251	0.0621322	0	0	0	0	0.0342202	0.0294203	0.0287466	0	0	0.0422548	0	0.0639274
2610507B11Rik	26.6705	25.968	30.1151	26.0175	25.6106	27.5524	36.5658	27.1734	26.7328	24.9702	27.3907	23.3199	27.3579	27.0229	30.4039	20.1195	26.6062	27.9143	18.779	25.0181	25.4153	29.1174	25.3546	28.1901	21.3661	29.4673	24.595	28.0341	32.5138	26.3325	32.6285	27.5585	30.3347	30.1151	28.2774	30.6981	33.6863	32.2801	23.4202	30.9735	30.9714	23.1136	39.0526	26.8585	32.5479	21.8209	34.9372	25.7717	34.2051
2610524H06Rik	0.120621	0.158242	0.243025	0.735355	0.601282	0.622211	0.372815	0.834399	0.179652	0.198693	0.204203	2.60734	0.219482	2.60858	0.676597	0.614719	0.734088	0.261558	0.449718	0.205405	1.45901	0.884702	0.494301	2.53302	0.330016	0.228698	0.710135	2.01383	1.33926	1.87796	1.05074	0.340347	0.637125	0.775139	0.275698	0.651591	0.541044	0.328163	0.635406	0.264419	0.277453	0.183377	0.433553	0.462136	0.128929	0.287793	0.339649	0.240428	0.34257
2610528A11Rik	0	0.0659341	0	0.0612796	0	0.059828	0.0582523	0	0.0561413	0	0	0.072426	0	0	0.0604105	0	0	0	0.0624608	0.064189	0	0	0	0.0575687	0	0.0952907	0	0	0	0	0	0	0.0442448	0	0	0	0.0520234	0	0.0567327	0	0.0693632	0	0	0	0	0.102783	0	0	0.107053
2610528J11Rik	14.8165	12.0938	10.4858	13.2075	9.53151	11.4619	10.8655	12.4416	8.43757	9.02421	11.6416	9.57448	9.23208	9.15997	8.98432	10.5093	11.5345	13.5839	7.01855	10.7661	9.12219	11.2629	7.99796	8.89464	7.15365	8.62115	8.43431	10.8391	7.45921	9.83419	11.3026	6.63105	10.3455	9.25084	6.59282	8.47923	7.90892	10.9726	5.48428	7.64231	6.47602	8.09638	15.5819	6.72181	9.09899	8.49227	6.25566	8.28904	6.81068
2700029M09Rik	1.6862	2.23317	2.52372	1.17483	1.95556	1.91166	2.30803	2.2912	1.00456	1.82527	1.50071	2.3142	2.27924	2.05401	2.1233	2.17902	1.7592	1.82074	2.03571	1.72285	1.69827	2.08088	1.51362	2.06021	2.59856	1.33971	2.06647	2.03	1.56652	1.28061	2.12046	1.97109	1.80959	2.95837	1.61504	2.32491	2.36045	1.40901	2.61038	2.02774	1.86172	0.878906	1.32235	2.09192	1.1329	1.74063	1.89922	1.80534	2.08658
2700049A03Rik	0.385526	0.449649	0.302759	0.393899	0.457769	0.447355	0.680106	0.418909	0.463735	0.553639	0.562396	0.579559	0.43188	0.506967	0.562657	0.478757	0.461392	0.520802	0.671885	0.623111	0.799758	0.580283	0.519872	0.717436	0.819102	0.67467	0.748516	0.809761	0.439024	0.443136	0.779804	0.620877	0.777548	0.670774	0.346596	0.448753	0.716575	0.733114	0.580499	0.459603	0.518518	0.390905	0.116283	0.391529	0.429875	0.566298	0.34345	0.425675	0.526399
2700060E02Rik	43.1792	34.1661	38.8138	36.0494	35.2108	46.518	37.885	39.1316	33.5045	36.6204	38.5944	39.0893	30.3561	35.519	34.4493	38.062	36.6509	43.3078	34.9619	38.5001	31.2276	35.0043	33.6931	31.6182	36.4679	29.7939	35.9347	36.519	33.406	30.3565	43.2273	37.4611	33.87	40.8565	27.3475	31.2634	36.5428	38.7129	34.0847	33.5927	38.2697	40.0233	40.0334	36.0076	34.2114	37.3598	31.9196	31.1766	38.8045
2700062C07Rik	2.81654	1.98032	1.69128	0.942708	1.45514	2.05989	1.7496	1.86239	1.97409	1.31909	2.31866	2.01614	2.06004	1.33083	2.34547	1.72387	1.97926	1.30019	1.37269	1.36364	0.992465	1.93529	1.24473	1.64472	1.0361	1.39612	1.76502	1.27328	1.83953	1.25827	2.12688	2.02576	1.39371	1.38015	1.34643	1.82976	1.33386	1.50249	1.08056	1.84017	1.01625	2.14095	1.44365	1.37533	1.73154	1.35531	1.39957	1.9374	1.88214
2700081O15Rik	0.342715	0.649754	0.377811	0.436612	0.651142	0.24478	0.70674	0.276697	0.48511	0.498675	0.711703	0.482898	0.478575	0.657315	0.576715	0.422088	0.656947	0.467125	0.624934	0.496314	0.497948	0.447321	0.444738	0.462349	0.268117	0.40484	0.42275	0.436384	0.571232	0.442476	0.398055	0.403123	0.503094	0.84092	0.644393	0.510401	0.733145	0.715408	0.928465	1.01294	0.998529	1.05209	0.530061	0.809711	0.691936	0.95787	0.729497	0.674277	0.860461
2700089E24Rik	22.019	22.0426	20.429	21.1801	22.684	24.0104	25.9666	21.739	20.2064	20.9085	22.8791	21.2943	14.4907	20.5715	18.2281	22.2988	19.9418	23.4543	17.9362	22.0738	17.449	21.6249	15.4227	19.6889	25.4491	24.9515	23.6126	23.5241	24.3949	21.0659	23.8016	20.5969	18.2849	29.1356	21.8936	19.9817	23.0845	21.3745	22.3134	21.7022	24.0419	28.4021	6.70403	17.5929	18.5594	22.7766	27.5188	21.0978	30.6377
2700094K13Rik	4.95231	7.34111	6.35874	7.30048	7.53152	6.3282	5.77239	7.25798	4.50057	4.07885	8.07129	3.70941	5.80383	4.04541	7.46598	6.79082	4.71103	8.58058	2.99039	6.718	4.64132	3.48864	2.63712	4.23041	8.07057	8.01031	8.61261	5.00492	7.65535	6.4385	7.46578	4.91442	6.15778	7.43175	5.37185	4.05061	9.20975	4.33886	3.28465	4.04807	4.55652	6.44418	12.3422	4.55586	5.68217	4.23425	5.51491	6.42462	7.21118
2700097O09Rik	1.80523	2.39081	2.61873	2.97669	2.79147	1.76008	3.22818	2.27454	3.65721	1.86916	1.88606	2.32891	2.5809	2.29981	2.4385	2.29998	3.62726	2.2049	3.59774	2.0247	2.139	2.31183	2.36023	1.57545	3.18518	1.66623	2.77627	1.59922	2.09088	2.03692	2.7967	2.14661	2.63355	2.28851	1.80763	1.89463	2.3491	3.01695	3.18278	3.34676	3.03717	2.82284	1.58422	4.76421	2.27872	2.60186	2.75945	2.79636	3.03953
2810004N23Rik	12.9671	15.2293	10.8094	12.4232	11.6297	11.7664	14.923	16.4509	16.5294	18.3897	11.4903	14.5141	14.6919	15.5921	13.7225	11.3393	12.0192	13.4954	14.766	13.6943	12.9793	20.1359	12.146	14.0617	12.72	13.7666	17.7636	13.6146	12.0118	15.7882	15.2017	11.441	14.5494	17.1933	10.0302	17.0771	15.3967	16.0423	13.8265	14.7539	16.5256	17.4291	11.1158	15.2999	13.0886	11.9631	14.4893	12.8985	15.7823
2810006K23Rik	3.66168	2.56198	3.09401	2.68681	2.67758	2.54419	2.43131	2.94321	2.19583	2.18407	2.38535	2.71869	2.53862	2.59228	2.44209	2.87429	2.83744	3.31035	2.47579	2.05565	2.36674	3.14538	2.14943	2.73523	3.00108	2.66397	2.94595	3.14716	2.04027	2.25441	2.99409	2.21957	2.21832	2.57169	2.54806	2.46586	2.86779	2.16703	2.47213	2.75905	2.02107	2.7528	2.30202	3.24759	2.46778	2.38779	2.69377	2.82427	2.78204
2810007J24Rik	113.403	109.12	96.7329	117.481	84.4272	94.9528	76.6608	129.208	127.423	108.281	114.838	117.881	154.842	97.7189	115.224	125.479	124.107	93.0852	29.5996	114.238	141.234	114.412	101.694	99.5479	77.5942	148.383	81.55	150.674	94.6517	110.053	119.199	87.1464	78.4498	139.668	117.359	109.937	25.9804	97.2822	122.34	126.62	100.272	131.647	8.9258	60.4391	57.527	101.067	67.3274	41.757	46.167
2810021J22Rik	0.931743	1.02849	0.797426	0.397254	0.679272	0.804376	0.718487	0.633686	1.44667	0.402108	0.732581	0.738483	0.814245	0.856641	0.699964	1.24608	0.700077	1.0169	0.751672	0.455233	0.764683	1.42359	0.72358	1.13829	0.745643	0.802323	0.714193	0.804834	0.452599	1.06897	1.00173	0.870864	0.402795	0.85647	0.620384	0.502297	0.811999	0.760705	0.797585	0.827219	0.739099	0.725067	0.326987	0.453244	0.555542	0.896069	0.906504	0.732169	0.677532
2810403A07Rik	7.58267	11.7412	9.3732	10.0769	11.3444	10.7144	13.6104	8.46284	10.6426	9.66115	12.3667	12.3361	11.9647	12.3414	9.90844	11.9974	12.9152	10.5248	11.8702	11.9859	10.2114	9.49856	11.6473	11.2001	9.76018	10.0889	9.15164	11.6512	9.34442	11.399	11.9313	8.56136	8.74624	14.2493	13.755	10.5366	12.0833	11.7624	16.1749	13.5947	13.1337	14.1279	7.14122	17.9807	11.7139	15.2504	14.4305	13.4617	15.3513
2810408A11Rik	0.0679506	0	0.0273811	0.0552338	0.0242452	0.0270191	0.0789225	0.0588789	0.0253012	0.0280414	0.0461104	0	0.154876	0.0420739	0.0545643	0	0	0.0632802	0.0564162	0	0.0470648	0	0.0232049	0.0519975	0.0798426	0.0430345	0.0857242	0.0270676	0.0810033	0.0516061	0	0.0240164	0.0799261	0.12155	0.0258852	0.0735667	0.2579	0.069325	0.0256212	0.149269	0.0312599	0.0776393	0.0222498	0	0.0242608	0.116046	0.0639124	0.10858	0.120866
2810408M09Rik	2.77645	3.0654	2.95065	2.54967	2.97345	3.02339	3.04122	2.13695	2.43115	3.06576	3.50952	2.13803	2.02636	2.78565	2.39086	2.91543	2.34696	2.90636	2.75315	2.28606	2.02233	4.07341	2.08162	2.07136	2.43012	1.86841	2.30699	2.35037	2.60908	2.77762	2.82262	3.4623	1.77131	3.09019	2.15778	2.65335	3.47027	3.50142	3.34505	2.75118	2.85799	3.7541	3.8053	3.23149	2.36979	2.07821	3.08953	2.21366	3.85597
2810417H13Rik	0	0.0627127	0.0962123	0.0194285	1.95536	0.0948417	0.110697	0.0825834	0.106685	0.039372	0.194023	0.114692	0.108615	0.118149	0.497456	0.0608409	0.113138	0.222124	0.316517	0.0609889	0.0990194	0.11675	0.130461	0.182329	0.447948	0.10563	0.341382	0.0569475	0.170601	0.0906674	0.0656813	0.134742	0.0560521	0.0852426	0.0909562	0.103185	0.412348	0.0649589	0.28749	0.0837457	0.0439368	0.0907473	0.0156037	0.0152464	0.0850704	0.0976593	0.179287	0.0951839	0.25429
2810428I15Rik	38.0824	33.9895	44.6034	29.6862	21.5597	39.516	25.6055	36.3049	25.1944	29.7938	32.5438	23.9184	22.2564	32.4286	25.4419	34.2621	25.9277	28.0011	21.4181	29.5445	27.7611	27.4298	22.2774	23.0527	21.7675	19.5176	23.5658	23.0349	35.293	31.0305	33.0903	30.5351	28.8161	28.9261	24.7184	27.0544	35.3788	26.2558	27.5488	28.905	26.4986	36.399	62.8706	27.9181	27.4459	26.1971	32.2433	30.1555	30.6729
2810459M11Rik	18.7643	18.1884	20.3682	18.556	17.7421	24.1688	24.1281	18.6044	20.5024	21.0004	23.4656	19.9493	27.801	22.6531	19.7571	29.2656	18.2949	22.9576	20.7399	32.123	22.8411	22.0851	19.536	22.0511	25.9877	15.8756	21.0418	24.458	14.3122	23.4269	14.2699	24.5735	13.6609	18.411	14.268	23.2425	17.8997	15.4012	17.9662	19.6422	22.7679	18.6245	25.252	22.474	24.4456	15.9596	19.7694	16.1382	21.6434
2810474O19Rik	2.72501	2.60215	1.66576	2.65955	3.18804	3.10409	2.17723	1.29035	5.24582	1.48862	3.89145	2.44875	2.29369	4.64467	2.64411	4.67047	1.7991	4.68585	2.94887	2.37544	3.80543	1.63157	5.76708	5.81802	2.54315	2.46655	2.8302	4.3336	3.12408	1.65423	2.17575	3.8837	13.3056	2.63444	3.8557	2.5502	2.52007	4.15444	6.08229	3.28346	4.17086	4.10114	0.302863	3.00663	5.65366	4.74515	2.27063	3.09689	4.38289
2900011O08Rik	0.0484022	0.0211661	0.0780157	0.0393438	0.0172342	0.0576178	0.130901	0.125558	0	0.0797304	0.0983297	0.0232501	0	0.044861	0.232715	0.0462507	0.0818251	0.0449814	0	0	0.167275	0.0394453	0.0495876	0.0554419	0.0756725	0.0458852	0.203542	0.0577213	0.191931	0.0183799	0.0221913	0.0512147	0.0852206	0.0345604	0.0184384	0	0.0668021	0.0164604	0.0182123	0.106105	0.0668007	0.165565	0.205605	0.200897	0.224188	0.0164977	0.0227153	0.231546	0.103098
2900026A02Rik	7.54771	16.6282	8.19451	6.21614	16.1109	6.87979	18.3639	10.0396	9.46162	11.7765	13.6157	14.7436	19.2372	17.0199	20.9956	15.3424	13.127	13.4337	7.59989	19.861	15.3445	9.52715	15.6118	8.52626	11.9966	11.9017	11.0845	11.676	10.8266	10.9287	20.0967	20.1637	14.8376	24.2685	10.8565	22.3476	27.4476	16.3808	19.9977	21.3837	19.5191	19.601	13.1172	17.347	16.7236	19.4377	16.0814	10.9391	27.7903
2900092C05Rik	0	0	0	0	0	0	0	0	0	0	0	0	0	0	0	0	0	0	0	0	0	0	0	0	0	0	0	0	0	0	0	0	0	0	0	0	0	0	0	0	0	0	0	0	0	0	0	0	0
3010026O09Rik	6.89922	5.20324	6.32569	2.64147	5.05551	11.9423	6.48992	5.61984	6.32919	4.20001	6.19542	2.97785	3.72975	5.49862	7.33129	5.38233	3.00879	4.86292	3.35513	7.49187	5.11421	4.48171	4.60969	3.28323	4.92419	1.92738	4.41498	2.58353	1.8635	3.94877	5.13436	4.97254	4.13712	3.67681	0.837978	4.75319	6.86545	5.71263	4.36424	2.80563	1.60996	3.72424	3.6266	1.75581	4.20376	2.69238	1.54853	3.86645	5.18249
3110001I22Rik	0.77831	0.990116	1.14045	1.78293	0.604641	0.701893	0.792752	0.672996	0.579604	1.2238	0.814531	1.3595	0.611545	0.918104	0.793773	1.30714	1.12437	0.920568	0.791403	1.38562	0.709127	0.720777	0.749046	1.45884	0.746685	0.558968	0.624839	1.32193	0.897825	0.591099	0.583916	1.02318	1.07967	0.934642	0.781659	0.815399	0.75681	1.13092	1.33116	1.67515	1.43221	1.07567	0.439278	1.76206	0.731077	0.81997	0.996176	0.874404	1.38152
3110002H16Rik	6.70197	7.75332	7.0166	6.72863	5.43697	8.92697	6.91535	7.50694	7.28675	8.45252	7.13098	8.41578	7.33959	7.06302	6.65466	7.42872	6.91829	7.45211	4.37555	8.11631	5.38948	5.43736	7.1923	6.11803	6.58014	6.87383	7.43689	4.53751	6.64985	7.39055	9.95554	5.66912	6.78882	8.89452	9.26836	6.79186	7.20968	7.5851	8.14455	6.27187	7.32045	6.16861	7.20045	7.54557	6.54303	6.71879	7.59896	7.32778	7.74133
3110007F17Rik	0.0619495	0.0541806	0.0499258	0	0.0882315	0.147489	0.143605	0	0.092267	0.153069	0.125851	0	0.0563615	0.0765562	0.0992833	0	0.0418909	0	0	0.210986	0.0856375	0	0.0423111	0.0473064	0	0.234912	0.156307	0.197005	0.0491303	0	0	0.0436995	0.0363577	0.265401	0	0	0.170999	0	0.0932389	0	0.0569984	0.0941799	0.0404849	0	0.132432	0.0844611	0.0581463	0.0493922	0.131954
3110009E18Rik	0.62774	0.503496	0.505903	0.553035	0.596039	0.456869	0.525474	0.588303	0.428519	1.07713	0.672746	0.301675	0.523523	0.355552	0.377441	0.700131	0.424289	0.583375	0.260048	0.356487	0.433886	0.724733	0.357449	0.639147	0.3682	0.363837	0.395786	0.374301	0.373553	0.715448	0.719841	0.590414	0.460731	0.74738	0.717727	0.527735	0.577317	0.996236	0.472616	0.504569	0.529439	0.238583	0.581437	0.333883	0.708251	0.641889	0.442104	0.333664	0.66886
3110021N24Rik	0.317336	0.469335	0.46034	0.593279	0.315761	0.302205	0.442848	0.464921	0.566062	0.496595	0.321263	0.638088	0.690601	0.389771	0.405508	0.302221	0.579382	0.587853	0.339997	0.913826	0.501408	0.411262	0.582115	0.627952	0.545739	0.757474	0.53201	0.830244	0.751036	0.988123	0.522314	0.267875	0.425749	0.745244	0.967093	0.773031	0.391774	0.666866	0.571231	0.831997	0.580876	0.216373	0.601413	0.605881	0.584354	0.451519	0.890588	0.378253	0.627554
3110035E14Rik	0.0536831	0.0468846	0.0578668	0.0291688	0.0381034	0	0.0412928	0	0.0265808	0.0147105	0.0242885	0.0344582	0.016293	0.044144	0.0715611	0.0227986	0.0361818	0.0443807	0.0148585	0.0304961	0.061978	0.0292302	0	0.0136582	0.0417742	0.0338639	0	0.0285156	0.155886	0.0678229	0.0164083	0.252336	0.0733762	0.0254701	0.0410097	0.0256925	0.246813	0.0365126	0.0402659	0.0156687	0.0491688	0.0680106	0.0350167	0.0228529	0.0381817	0.0242978	0.0505222	0	0.0633172
3110040N11Rik	14.157	9.01535	14.2029	14.6951	9.27692	11.0304	13.1988	12.9961	9.16211	9.4759	9.3221	11.5003	9.62026	10.1908	9.74655	13.3026	10.613	11.6946	8.8108	7.53101	7.07883	10.189	6.58612	9.29348	12.5287	14.2482	11.2984	8.24802	9.22984	8.38418	9.45201	14.1123	8.54766	9.35458	9.27224	11.1063	13.0793	8.58916	10.1094	11.6628	9.36184	11.8222	11.4737	9.76715	9.47785	9.47502	9.42554	9.8623	11.0963
3110043O21Rik	2.51285	3.55376	2.67145	2.67997	4.13734	2.48921	2.86431	2.11119	2.15001	2.40725	2.89639	3.39003	2.35104	3.18242	2.11357	2.80419	2.81997	2.44015	3.80952	2.71617	2.10639	2.35284	2.82392	2.96678	3.31564	2.81581	2.81789	2.81955	2.72782	2.16558	2.25514	4.02286	2.68806	3.32125	2.82423	2.78546	4.09531	3.1152	2.60183	3.79737	2.26283	3.56282	3.47072	2.77672	2.36208	2.24754	3.06114	2.55764	3.58095
3110052M02Rik	1.22679	1.12988	1.74557	1.32606	1.14315	0.756077	1.90574	1.19621	1.39953	1.44038	1.27249	1.19112	1.1755	1.6207	1.70447	1.63784	1.58835	1.78695	1.80557	1.34457	0.748715	1.18058	1.13178	1.15593	1.0304	1.12163	1.09764	1.61863	0.983168	1.42713	1.12478	1.52823	1.37105	2.1433	1.26251	1.72962	1.65694	1.58892	1.25714	1.47626	1.29685	1.09113	0.307009	1.16672	1.09726	1.39663	1.38422	1.1342	1.86253
3110057O12Rik	5.2145	5.50068	3.42829	5.14852	4.83716	4.28342	6.06152	4.68596	6.43796	6.17847	6.41046	9.07441	6.20067	6.48509	8.04545	7.15355	8.33581	5.46833	5.4762	9.69758	7.31758	8.38559	8.12102	9.51824	7.4194	8.00763	8.79048	9.83683	4.89627	8.0073	6.18529	4.46885	7.06028	9.48784	7.51007	8.91179	5.03458	8.72662	8.48504	6.13661	4.83983	4.79722	0.926484	6.96612	5.91588	5.72065	6.39703	7.32887	6.6564
3110062M04Rik	0.780209	0.575869	0.36992	0.211427	0.556129	0.461407	0.449435	0.277941	1.23023	0.7686	0.445519	0.750559	0.584568	0.614752	0.294252	0.370378	0.538003	0.369692	0.67177	0.273795	0.317517	0.449244	0.36575	0.537885	0.514294	0.174126	0.463256	0.450434	0.655158	0.418321	0.491434	0.259029	0.548198	0.426238	0.454625	0.528969	0.401539	0.551545	0.587691	0.348821	0.633997	0.511938	0.939776	0.49827	0.446951	0.396291	0.617522	0.573347	0.804105
3110079O15Rik	0	0	0	0	0.0878496	0	0	0	0	0	0.0835376	0.118515	0.112235	0.0762248	0	0	0	0.0764294	0	0	0	0	0	0.28261	0	0	0	0	0	0	0	0.0870206	0.144801	0	0	0	0	0	0	0	0.113503	0	0	0.0787733	0	0	0	0.0983567	0
3110082I17Rik	1.5604	1.2615	1.0996	1.94492	1.00008	1.85749	1.23586	2.63105	2.55645	1.54116	1.74348	3.52285	2.44889	1.08468	1.21913	3.97611	0.817747	1.06269	1.61603	1.62753	4.82641	2.54329	2.45794	3.96195	3.90327	2.16958	2.65754	7.81549	1.48501	1.57021	2.64519	2.99944	3.24882	1.44841	1.51474	0.676188	1.23831	1.77769	0.910053	0.889361	1.07677	1.27769	0.869162	0.672565	0.750541	1.1169	0.585441	1.11969	2.96363
3110082J24Rik	0	0	0	0	0	0	0	0	0	0	0	0	0	0	0	0	0	0	0	0	0	0	0	0	0	0	0	0	0	0	0	0	0	0	0	0	0	0	0	0	0	0	0	0	0	0	0	0	0
3300002I08Rik	0.175906	0.538461	0.141765	0.0714928	0.250534	0.139599	0.135922	0.38026	0	0.434642	0.238237	0.168994	0.0800194	0.163036	0.140958	0.056029	0.356848	0.43593	0.218613	0.299548	0.182376	0.0716772	0.120143	0.20149	0.137507	0.333518	0.29589	0.209774	0.139506	0.333986	0.322595	0.310212	0.206476	0.125601	0.20103	0.380095	0.30347	0.239285	0.0661881	0.231367	0	0.200568	0.114957	0.0561624	0.125347	0.059957	0.24766	0.280499	0.499581
3425401B19Rik	0	0	0	0	0	0	0	0	0.00765149	0	0	0	0	0	0	0.00654531	0	0	0	0	0.00710172	0	0	0	0	0	0	0.00817081	0	0	0	0	0	0	0	0	0	0	0	0	0	0	0.00671646	0	0.0146431	0	0	0	0
3632451O06Rik	0.0207513	0.0362979	0	0.0168678	0.0590779	0	0.032069	0	0.0154534	0	0.0140522	0.0597752	0.0188795	0.0256302	0.0332571	0	0.0140246	0.0128635	0.0171929	0.0353372	0.0143509	0.0169205	0.0283461	0.0316926	0.0162214	0.013122	0.0174433	0	0.0164483	0.0315198	0	0	0.0121722	0.0592679	0.0316375	0.0448636	0.0143199	0.0564562	0.0156077	0.0182059	0.0190824	0.0472956	0	0.026516	0	0.0282921	0	0.049635	0.0294834
3830403N18Rik	0.111752	0	0	0	0.198953	0.0886862	0	0	0.0416106	0	0.0756753	0	0.0508359	0	0.313424	0.14238	0	0.069236	0	0.0475753	0.115862	0.0455361	0	0	0.0436786	0	0.0469942	0	0	0.254615	0	0.0394152	0	0	0	0	0	0.0760083	0.0420489	0	0	0	0	0.178398	0.0398163	0	0	0	0.15869
3830406C13Rik	4.52118	2.70438	3.77987	3.32848	4.37488	2.01297	3.66202	3.50362	3.96012	4.49067	4.13242	3.22837	3.07394	4.66517	1.3561	3.94192	1.88145	2.82869	4.13178	5.17595	3.35458	1.85062	3.81734	3.9604	4.85549	3.06792	4.07711	4.46032	3.07098	4.07245	5.08215	2.24443	3.4357	5.00933	3.27365	3.14291	3.07143	5.1141	4.26724	4.83852	4.60886	2.82724	1.76046	3.79496	4.74435	4.19038	3.38256	4.06165	2.11897
3830417A13Rik	0	0	0	0	0	0	0	0	0	0	0	0	0	0	0	0	0	0	0	0	0	0	0	0	0	0	0	0	0	0	0	0	0	0	0	0	0	0	0	0	0	0	0	0	0	0	0	0	0
4430402I18Rik	0.344292	0.810695	0.405531	0.0430752	0.414918	0.651547	0.470784	0.32068	0.374815	0.76345	0.574028	0.559753	0.481901	0.981855	0.933779	0.624234	0.447719	1.09935	0.768168	0.631537	0.457635	0.604327	0.34368	0.626942	0.248432	0.334835	0.757323	0.400053	0.777135	0.583296	0.169992	0.747451	0.575368	0.529733	0.403555	0.534359	0.62138	1.40502	0.358828	0.650236	0.755388	0.382496	0.294231	0.845765	0.887191	0.325047	0.248639	0.760162	0.733353
4632428N05Rik	1.15305	1.11101	0.786697	0.717068	1.5243	1.13474	1.28189	0.827662	1.17602	0.959073	1.38634	1.6277	0.935443	1.51144	1.57386	1.08412	0.962297	1.26837	2.89804	1.74276	0.926708	1.3035	1.06834	2.03057	1.0347	1.09264	1.64334	0.906972	0.880943	1.11297	1.06808	1.08703	1.40867	1.31842	1.7654	0.728803	2.19941	1.41645	1.85073	1.43346	1.6563	1.95865	1.42205	0.968884	1.39133	2.09275	1.94285	1.14494	1.72089
4732456N10Rik	0	0	0	0	0	0	0	0	0	0	0	0	0	0	0	0	0	0	0	0	0	0	0	0	0	0	0	0	0	0	0	0	0	0	0	0	0	0	0	0	0	0	0	0	0	0	0	0	0
4833403I15Rik	0.0177054	0	0	0	0.0378253	0	0	0	0.0131851	0.0145826	0	0.0340193	0.0161083	0.03282	0.0141877	0.0112789	0.0239451	0.0109694	0	0.0301503	0	0.014429	0	0.0270406	0	0.0111898	0	0	0	0.0134466	0	0.0124894	0.0103911	0	0.0134894	0.0127525	0	0.0240847	0	0.0310502	0.0162903	0	0	0.0113058	0.0126165	0.0120696	0.0166184	0	0
4833420G17Rik	4.71073	1.50122	4.15395	1.4297	5.88101	6.68894	4.8432	1.80968	2.23549	2.57308	6.69465	7.28291	6.20771	4.22616	4.22512	6.34697	4.09965	5.13415	5.61814	9.99294	5.57754	3.70129	5.11978	5.63139	5.0695	3.44701	9.00096	5.49176	3.82893	4.46001	6.15514	4.70522	4.07885	5.28308	0.469345	4.77753	11.4855	5.22987	7.04234	9.03926	11.1869	6.42294	2.46507	7.12218	8.70055	6.82576	6.99614	3.98869	8.09321
4833423E24Rik	0	0	0	0	0	0	0	0	0	0	0	0	0	0	0	0	0	0	0	0	0	0	0	0	0	0	0	0	0	0	0.0310151	0	0	0	0	0	0	0	0	0	0	0	0	0	0	0	0	0	0
4833427G06Rik	0	0	0	0	0	0	0	0	0	0	0	0	0	0	0	0	0	0	0	0	0	0	0	0	0.0574867	0	0	0	0	0	0	0	0	0	0	0	0	0	0	0	0	0	0	0	0	0	0	0	0
4833439L19Rik	13.2125	21.5677	22.1929	19.2655	17.5381	17.1462	27.3884	17.3426	20.2526	15.5207	18.7063	20.386	17.588	19.557	19.9395	16.9993	23.0528	19.6888	14.8501	15.5888	15.6748	16.1018	15.9584	17.6772	17.8609	18.4231	20.8918	17.894	27.1977	19.1818	23.015	18.9892	14.9357	21.0744	32.6399	18.3542	30.6185	20.4038	16.9046	21.1937	20.6107	18.1295	31.0338	15.8542	18.347	15.0358	21.9517	14.133	24.3795
4921501E09Rik	0	0	0	0	0	0	0	0	0	0	0	0	0	0	0	0	0	0	0	0	0	0	0	0	0	0	0	0	0	0	0	0	0	0	0	0	0	0	0	0	0	0	0	0	0	0	0	0	0
4921504E06Rik	0	0	0	0	0	0	0	0	0	0	0	0	0	0	0	0	0	0	0	0	0	0	0	0	0	0	0	0.0226104	0	0	0	0	0	0.0203068	0	0	0	0	0	0	0	0	0	0	0	0	0	0	0
4921506M07Rik	0.269746	0.101108	0.186336	0.375881	0.137209	0.21407	0.238208	0.166605	0.315667	0.285647	0.260949	0.296168	0.385652	0.166674	0.0617584	0.122741	0.156347	0.405866	0.319272	0.295295	0.399526	0.345446	0.342151	0.382546	0.240985	0.316605	0.162049	0.337	0.183367	0.263395	0.318015	0.163097	0.588016	0.385211	0.0880781	0.194288	0.159553	0.445566	0.40599	0.337899	0.354554	0.263627	0.125917	0.29528	0.329514	0.210153	0.180847	0.15362	0.273604
4921507P07Rik	0.195267	0.0853895	0.0196794	0.0793956	0.139025	0.0387575	0.0754735	0.105573	0.290829	0.160896	0.214964	0.140696	0.0444324	0.0754087	0.0782696	0.0155556	0.115586	0.0907722	0.101114	0.249495	0.151902	0.238801	0.366757	0.0932346	0.114481	0.169687	0.0821493	0.0388271	0.425866	0.0556357	0.0447531	0.103351	0.415605	0.209228	0.0744173	0.123116	0.168508	0.0830425	0.293829	0.128471	0.112336	0.259862	0	0.405409	0.174004	0.0832308	0.297765	0.175147	0.121363
4921509C19Rik	0	0	0	0	0	0	0	0	0	0	0	0	0	0	0	0	0	0	0	0	0	0	0	0	0	0	0	0	0	0	0	0	0	0	0	0	0	0	0	0	0	0	0	0	0	0	0	0	0
4921511H03Rik	0	0	0	0	0	0	0	0	0	0	0	0	0	0	0	0	0	0	0	0	0	0	0	0	0	0	0	0	0	0	0	0	0	0	0	0	0	0	0	0	0	0.0414175	0	0	0	0	0	0	0
4921511M17Rik	0	0	0	0	0	0	0	0	0	0	0	0	0	0	0	0	0	0	0	0	0	0	0	0	0	0	0	0	0	0	0	0	0	0	0	0	0	0	0	0	0	0	0	0	0	0	0	0	0
4921517D22Rik	0	0	0	0	0	0	0	0	0	0	0	0	0	0	0	0	0	0	0	0	0	0	0	0	0	0	0	0	0	0	0	0	0	0	0	0	0	0	0	0	0	0	0	0	0	0	0	0	0
4921524J17Rik	4.21777	4.09395	3.19751	3.42735	3.33031	3.60364	3.3706	2.87438	3.78098	3.85416	4.1861	3.36104	2.95836	4.21443	3.20694	3.73429	2.70369	2.96558	3.37394	3.22599	3.06255	2.88291	3.31702	3.87346	3.15735	3.02517	3.51287	3.86111	4.7892	3.1771	3.80076	3.70411	3.4834	4.36563	3.51081	2.90462	3.91819	2.98747	4.08603	3.69607	3.19005	4.34722	1.40067	3.39975	2.85001	3.26611	3.59092	3.16036	4.31435
4921524L21Rik	0	0	0	0	0	0	0	0	0	0	0	0	0	0	0	0	0	0	0	0	0	0	0	0	0	0	0	0	0	0	0	0	0	0	0	0	0	0	0	0	0	0	0	0	0	0	0	0	0
4921530L21Rik	0	0	0	0	0	0	0	0	0	0	0	0	0	0	0	0	0	0	0	0	0	0	0	0	0	0	0	0	0	0	0	0	0	0	0	0	0	0	0	0	0	0	0	0	0	0	0	0	0
4921536K21Rik	0	0	0	0.0177364	0.015494	0	0	0	0.0162026	0.0179714	0	0	0	0	0	0	0	0	0.0362397	0	0	0	0.0148517	0	0.0340353	0.0137586	0.018299	0	0	0.016524	0.0200078	0	0	0.0310707	0	0	0.0602293	0	0	0	0.0200071	0	0	0	0	0.0148319	0.0204686	0	0.015448
4921539E11Rik	0	0	0.0938148	0.0378491	0	0.0739052	0.0899117	0.0201396	0.051992	0	0.0316088	0.0674034	0.0424499	0	0	0	0	0	0	0.0794545	0.0160986	0	0	0.0535764	0.0909971	0	0.019621	0.0740379	0.0184565	0.0530449	0	0.0492489	0.0410922	0.0666582	0.0888712	0.0167689	0.0644221	0	0.0526687	0	0.172141	0.15921	0	0	0	0.142839	0	0.0185624	0
4922502D21Rik	0	0	0	0	0	0	0	0	0	0	0	0	0	0	0	0	0	0	0	0	0	0	0	0	0	0	0	0	0	0	0	0	0	0	0	0	0	0	0	0	0	0	0	0	0	0	0	0	0
4930402F06Rik	0	0	0	0	0	0	0	0	0	0	0	0	0	0	0	0	0	0	0	0	0	0	0	0	0	0	0	0	0	0	0	0	0	0	0	0	0	0	0	0	0	0	0	0	0	0	0	0	0
4930402H24Rik	2.60003	4.42853	2.57674	3.19079	3.85875	2.53891	8.19222	2.31925	3.68286	5.12931	3.75618	3.71476	3.67385	4.03889	4.66475	3.40995	4.30076	2.87244	3.51722	4.62347	3.14891	4.16278	4.99891	3.04847	5.13821	4.37839	4.52829	3.43904	4.14351	5.86273	5.39224	3.40137	4.48464	5.20138	3.55095	5.22864	10.0489	6.49462	4.83962	5.03384	5.33489	3.55922	2.81273	3.36559	4.20809	2.43978	4.49344	2.5148	7.83003
4930402K13Rik	0	0	0	0	0	0	0	0	0	0	0	0	0	0	0	0	0	0	0	0	0	0	0	0	0	0	0	0	0	0	0	0	0	0	0	0	0	0	0	0	0	0	0	0	0	0	0	0	0
4930404N11Rik	2.62416	2.7254	2.04875	1.93308	4.37984	4.3603	5.19594	4.04181	3.60306	3.84986	2.16573	3.23009	4.47648	4.2563	5.05988	4.12696	4.54712	3.65805	5.91104	4.46866	4.53447	3.47516	3.02448	3.38156	3.71802	3.73156	4.34511	3.45539	4.48747	3.86136	5.11325	4.28066	4.28341	4.8014	1.99931	4.13456	8.71478	5.29871	3.64101	2.66055	3.99891	7.97887	4.98402	4.08442	3.85673	4.08087	4.31036	4.44601	7.04517
4930407I10Rik	0	0	0	0	0	0	0	0	0	0	0	0	0	0	0	0	0	0	0	0	0	0	0	0	0	0	0	0	0	0	0	0	0	0	0	0	0	0	0	0	0	0	0	0	0	0.00830617	0	0	0
4930412D23Rik	0	0	0	0	0	0	0	0	0	0	0	0	0	0	0	0	0	0	0	0	0	0	0	0	0	0	0	0	0	0	0	0	0	0	0	0	0	0	0	0	0	0	0	0	0	0	0	0	0
4930415F15Rik	0	0	0	0	0	0	0	0	0	0	0.0512542	0	0	0	0	0	0.0510458	0	0	0	0	0	0	0	0	0	0	0	0	0	0	0	0	0	0	0	0.155864	0	0	0	0	0	0	0.048331	0	0	0	0	0
4930415L06Rik	0	0	0	0	0	0	0	0	0	0	0	0	0	0	0	0	0	0	0	0	0	0	0	0	0	0	0	0	0	0	0	0	0	0	0	0	0	0	0	0	0	0	0	0	0	0	0	0	0
4930415O20Rik	0	0.0880674	0.0811515	0	0.0717076	0	0	0	0	0	0	0	0	0.0622188	0.161379	0	0	0	0	0	0	0	0	0	0	0	0	0.0800552	0	0	0	0	0	0	0	0	0.48641	0	0.0757772	0.0882955	0	0	0	0	0.0717537	0	0	0	0
4930426D05Rik	0	0	0	0	0	0	0	0	0	0	0	0.0675559	0	0	0	0	0	0	0.0291304	0.0598727	0	0	0.0240137	0	0	0.0222208	0	0	0	0.0267271	0.0644793	0	0.0206348	0.0251048	0	0.025324	0.0242851	0	0	0	0.0323795	0	0	0	0	0.023968	0	0	0
4930427A07Rik	0.0169876	0.0298391	0.0959768	0.041512	0.206454	0.0134814	0.10523	0.0294395	0.0381109	0.0279662	0.0459594	0.0327085	0	0.0735634	0.149917	0.0867028	0.0805786	0.0739816	0.0281871	0.0433663	0.0470297	0.0554507	0.0582379	0.0129994	0.626463	0.0537931	0.357931	0.108206	0.148462	0.0388609	0.0312096	0.0478756	0.0499091	0.0364377	0.0388047	0.0735228	0.317792	0.0923783	0.115468	0.059672	0.0784656	0.0776393	0.0554423	0.021737	0.0242536	0.0581445	0.111847	0.0271248	0.108975
4930428D18Rik	0	0	0	0	0	0	0	0	0	0	0	0	0	0	0	0	0	0	0	0	0	0	0	0	0	0	0	0	0	0	0	0	0	0	0	0	0	0	0	0	0	0	0	0	0	0	0	0	0
4930430A15Rik	0	0	0	0	0	0	0	0	0	0	0	0	0	0	0	0	0	0	0	0	0	0	0	0	0	0	0	0	0	0	0	0	0	0	0	0	0	0	0	0	0	0	0	0	0	0	0	0	0
4930430F08Rik	1.2016	1.13334	0.892247	1.09163	0.822133	1.23406	1.65669	0.631555	1.28109	1.57182	1.24447	1.38102	1.50018	1.26629	1.41599	1.24575	1.03537	1.00741	1.48326	0.922793	1.30279	1.24806	1.28708	1.13371	1.30792	1.01255	0.970767	1.27373	0.784622	1.12753	1.25304	1.28	1.21658	1.48042	1.20269	1.42518	1.57676	1.50634	1.2234	1.65276	1.06221	1.07434	0.246357	1.21862	0.789083	0.787	1.17206	1.14565	1.65611
4930432K21Rik	0	0	0.0368043	0.0185606	0.0814009	0.018121	0.0352592	0.0394885	0	0	0.0617387	0	0.0415819	0	0	0	0.0307947	0	0.0189754	0.0194263	0	0.0744937	0.0311597	0.0348106	0.0356989	0.0288102	0	0.0362707	0.0362178	0	0.0209545	0.0160782	0	0.048912	0.0173794	0.01643	0.0471862	0.0466477	0.0343051	0	0	0	0.0744774	0.0145923	0.048921	0.0155377	0	0	0.0161961
4930432M17Rik	0	0	0	0	0	0	0	0	0	0	0.0342757	0.0972541	0	0	0	0	0	0	0	0	0	0.0412128	0	0	0	0	0	0	0	0	0	0	0	0	0	0	0	0	0	0	0	0.0384749	0	0	0	0	0	0	0
4930433I11Rik	0	0	0	0	0	0	0	0	0	0	0	0	0	0	0	0	0	0	0	0	0	0	0	0	0	0	0	0	0	0	0	0	0	0	0	0	0	0	0	0	0	0	0	0	0	0	0	0	0
4930435E12Rik	0	0	0	0	0	0	0	0	0	0	0	0	0	0	0	0	0	0	0	0	0	0	0	0	0	0	0	0	0	0	0	0	0	0	0	0	0	0	0	0	0	0	0	0	0	0	0	0	0
4930444G20Rik	0	0	0	0	0.0229952	0.0254745	0	0	0	0	0	0	0	0	0	0	0.0217799	0	0	0.0273314	0.0222623	0	0.0661636	0	0.0251565	0	0.0269975	0.0513442	0	0	0	0	0.0189513	0.0231352	0	0.0231204	0	0	0.0240955	0	0	0	0	0	0	0	0	0	0
4930444P10Rik	0	0	0	0	0	0	0	0	0	0	0	0	0	0	0	0	0	0	0	0	0	0	0	0	0	0.0502369	0.200561	0	0.12608	0	0	0	0	0	0	0	0	0	0	0	0	0	0	0	0	0	0	0	0
4930447A16Rik	0	0	0	0.0789222	0	0	0	0	0	0	0	0.191448	0	0	0	0	0	0	0	0	0.134219	0	0	0.074143	0	0	0	0	0	0	0	0	0	0	0	0	0	0	0	0	0	0	0	0.0625851	0	0	0	0	0
4930447C04Rik	0	0	0	0	0	0	0	0	0	0	0	0	0	0	0	0	0.0201778	0	0	0	0	0	0	0	0	0	0	0	0	0	0	0	0	0	0	0	0	0	0	0	0	0	0	0	0	0	0	0	0
4930449I24Rik	0	0	0	0	0	0	0	0	0	0	0	0	0	0	0	0	0	0	0	0	0	0	0	0	0	0	0	0	0	0	0	0	0	0	0	0	0	0	0	0	0	0	0	0	0	0	0	0	0
4930451G09Rik	0.236733	0.233107	0.453117	0.0963898	0.442073	0.164558	0.480548	0.102457	0.242405	0.293002	0.300579	0.0853753	0.269504	0.183035	0.165815	0.207737	0.120061	0.256936	0.416795	0.227174	0.0818136	0.217041	0.161687	0.22597	0.278089	0.168492	0.771525	0.282313	0.164278	0.224505	0.353111	0.271645	0.208405	0.148174	0.225689	0.170643	0.285886	0.362283	0.267922	0.259679	0.163487	0.202653	0.309739	0.20807	0.147605	0.302273	0.389558	0.165154	0.589362
4930451I11Rik	0	0	0	0	0	0	0	0	0	0	0	0	0	0	0	0	0	0	0	0	0	0	0	0	0	0	0	0	0	0	0	0	0	0	0	0	0	0	0	0	0	0	0	0	0	0	0	0	0
4930452B06Rik	0.87013	3.4089	3.87638	4.06884	0.619867	0.592317	1.12139	2.45602	0.262374	0.82113	0.364892	0.518807	0	0.256022	1.32907	0.965537	0.603937	0.282483	0.240482	0.105877	1.63362	1.95993	0.269043	2.70627	0.469823	3.02567	2.0089	0.230759	3.54153	2.36098	1.44376	0.847928	1.04566	0.872771	3.60143	6.39123	4.97881	0.282024	1.34422	0.0545383	0.076302	0.0630149	4.09179	0.676159	0.20683	0.310817	1.69299	0.0661198	2.33882
4930453H23Rik	0	0	0	0	0	0	0	0	0	0	0	0	0	0	0	0	0	0	0	0	0	0	0	0	0	0	0	0	0	0	0	0	0	0	0	0	0	0	0	0	0	0	0	0	0	0	0	0	0
4930453N24Rik	10.4481	14.0438	12.6304	11.1032	9.87981	13.4569	11.4481	11.6632	12.5001	11.3915	11.4826	11.3951	11.5704	11.5358	10.8771	11.4567	10.2792	9.97498	11.3882	10.6825	8.61264	12.1788	9.35868	9.22102	10.979	8.68699	10.696	9.87247	11.4443	10.4065	12.8001	11.1156	9.44917	12.1381	9.75456	11.4731	10.283	10.7468	13.9207	10.9638	11.3072	10.5459	9.5424	10.3629	10.8931	9.98304	13.022	10.1738	12.4955
4930467E23Rik	0	0	0	0	0.0156765	0	0	0	0	0	0	0	0.020028	0	0	0	0	0	0	0.0187435	0	0	0	0	0	0.0139127	0	0	0	0	0	0	0	0	0	0	0	0	0	0	0	0	0	0	0	0	0	0	0
4930468A15Rik	0	0	0	0	0	0	0	0	0	0	0	0	0	0	0	0.0361982	0	0	0	0	0	0	0	0	0	0	0	0	0	0	0	0	0	0	0	0	0	0	0	0	0	0	0	0	0	0	0	0	0
4930469G21Rik	0	0	0	0	0	0	0	0	0.0444893	0	0	0	0	0	0	0	0	0	0	0	0	0	0	0	0	0	0	0	0	0	0	0	0	0	0	0	0	0	0	0	0	0	0	0	0	0	0	0	0
4930474N05Rik	0	0	0	0	0	0	0	0	0	0	0	0	0	0	0	0	0	0	0	0	0	0	0	0	0	0	0	0	0	0	0	0	0	0	0	0	0	0	0	0	0	0	0	0	0	0	0	0	0
4930480E11Rik	0	0	0	0	0	0	0	0	0	0	0	0	0	0	0	0	0	0	0	0	0	0	0	0	0	0	0	0	0	0	0	0	0	0	0	0	0	0	0	0	0	0	0	0	0	0	0	0	0
4930486L24Rik	0	0.145007	0.334171	0.236192	0.325165	0.13177	0.0641497	0.215361	0.061825	0.204909	0.224549	0.0797583	0.113298	0.179346	0.299042	0.132217	0.084117	0.257177	0.206353	0.247406	0.143457	0.101486	0.283203	0.253587	0.0973463	0.131172	0.244117	0.0990049	0.197307	0.252205	0.0761259	0.234252	0.267982	0.118557	0.221382	0.0298982	0.228827	0.0846997	0.218667	0.400385	0.267349	0.410194	0	0.265064	0.295795	0.169783	0.427957	0.33096	0.176836
4930502E18Rik	0	0	0	0	0	0	0	0	0	0	0	0	0	0	0	0	0	0	0	0	0	0	0	0	0	0	0	0	0	0	0	0	0	0	0	0	0.032693	0	0	0	0	0	0	0	0	0	0	0	0
4930503B20Rik	0	0	0	0	0	0	0	0	0.0418568	0	0	0	0	0	0	0	0	0	0	0	0	0	0	0.042921	0	0	0	0	0	0	0	0	0	0	0	0	0	0	0	0	0	0	0	0.0358908	0	0	0	0	0
4930503E14Rik	0	0	0	0.0359405	0	0	0	0	0	0.0364168	0	0	0	0	0.0708616	0	0	0	0	0	0	0.0360332	0	0.0337641	0	0	0	0	0	0	0	0.0311897	0	0	0	0	0	0	0	0	0	0	0	0	0	0	0	0	0
4930503L19Rik	0.371616	0.281678	0.421576	0.242976	0.814919	0.494209	0.519688	0.151038	0.719526	0.408629	0.489391	0.764788	0.589234	0.692922	0.878275	0.539524	0.43557	0.570268	0.681063	0.5949	0.739375	0.831218	0.663515	0.760873	0.662921	0.628894	0.62618	1.06801	0.494096	0.677351	0.983888	0.509795	0.760539	0.921058	0.835048	0.610279	0.979805	0.762409	1.21687	1.19976	0.825082	0.852437	0	0.665296	0.461708	0.62829	0.701416	0.636928	1.02156
4930504O13Rik	0	0	0	0	0	0	0	0	0	0	0	0	0	0	0	0	0	0	0	0	0	0	0	0	0	0	0	0	0	0	0	0	0	0	0	0	0	0	0	0	0	0	0	0	0	0	0	0	0
4930505A04Rik	0	0	0	0	0	0	0	0	0	0	0	0	0	0	0	0	0	0	0	0.0524615	0	0	0	0	0	0	0	0	0.0488647	0	0	0	0.0361612	0	0	0	0	0	0	0	0	0	0	0	0	0	0	0	0.0437471
4930506M07Rik	5.97727	7.10866	6.62039	4.90585	7.23285	7.03775	7.7617	5.86888	10.6081	8.98668	6.53725	8.58677	7.53457	6.27575	8.02687	7.44025	5.63994	4.82292	4.14234	7.45835	7.01054	10.8389	7.16598	7.13457	9.95268	7.26667	8.72704	8.3525	5.93875	11.6395	6.13398	8.30777	8.63387	8.93471	7.53323	8.16074	17.437	9.68869	8.77879	8.84475	8.08824	7.42312	4.10853	6.98258	5.28431	6.4571	7.17547	5.62304	9.35396
4930513O06Rik	0	0.0618438	0.343629	0.0577648	0.30364	0.225586	0.164734	0.184345	0	0.234121	0.0481227	0.0680174	0.0646541	0.0878201	0.227782	0	0.240272	0.220139	0.0588783	0.302537	0.0982375	0	0.194146	0	0.222205	0	0.119536	0.112996	0.112718	0.161912	0.130325	0.150387	0	0.152225	0	0.204739	0.294237	0	0.320872	0.37388	0.196154	0.540184	0.0464416	0.497299	0.151917	0.193776	0.200105	0.226637	0.403651
4930519F16Rik	0	0	0	0	0	0	0	0	0	0	0	0	0	0	0	0	0	0	0	0	0	0	0	0.0373258	0	0	0	0	0	0.0371223	0	0	0	0	0	0.0704121	0	0	0.110351	0	0	0	0	0.031212	0.0348307	0	0	0	0
4930519G04Rik	0.139553	0.0976896	0.0224935	0	0.05973	0.0443214	0.150965	0.0724198	0.104103	0.115052	0.113596	0.214564	0.050811	0.138169	0.0896155	0.124521	0.113296	0.10393	0.278108	0.0951041	0.0772985	0.113924	0.133603	0.149267	0.0436572	0.0882408	0.0470288	0.111139	0.177124	0.0424151	0.128027	0.157661	0.147533	0.0998156	0.148926	0.181015	0.173641	0.132949	0.147171	0.269475	0.231517	0.0212158	0.109494	0.12494	0.199081	0.0762367	0.18347	0.20072	0.0595527
4930522H14Rik	0	0	0	0	0	0	0	0	0	0	0	0	0	0	0	0	0	0	0	0	0	0	0	0	0	0	0	0	0	0	0	0	0	0	0	0	0	0	0	0	0	0	0	0	0	0	0	0	0
4930523C07Rik	1.45521	1.23565	1.12723	1.06803	1.3373	1.17728	1.4847	1.20944	0.925872	1.2451	0.774949	0.922973	0.92548	1.26582	1.42561	0.801018	1.22287	1.72438	0.725747	1.50368	1.79682	1.09382	1.0904	0.712059	0.949798	1.50901	1.55661	1.112	0.907583	0.965097	1.34648	1.24577	1.30181	2.05794	1.141	1.03732	1.58918	0.711094	1.38132	2.03172	1.62489	1.81496	0.978704	0.991764	1.26851	1.88771	1.07414	1.29541	1.7655
4930524B15Rik	0	0	0.0234465	0	0.020718	0	0	0	0.0216656	0	0	0	0	0	0	0	0	0.0180247	0	0	0.0201088	0.0237095	0	0	0.0227423	0.0183869	0	0	0	0	0	0	0	0	0	0	0.0200764	0.0395755	0.0218938	0	0.026768	0	0	0	0	0.0198326	0	0	0
4930524N10Rik	0	0	0	0	0	0	0	0	0	0	0	0	0	0	0	0	0	0	0	0	0	0	0	0	0	0	0	0	0	0	0	0	0	0	0	0	0	0.0843618	0	0	0	0	0	0	0	0	0	0	0
4930538K18Rik	0	0.0331424	0	0	0.242871	0.0601463	0.0292811	0.0327671	0.0564399	0.124844	0.102645	0.0364056	0.103429	0.117074	0.182195	0.0482803	0.102499	0.187821	0.0627931	0.0645304	0.104769	0.185293	0.0776454	0.0289374	0.0296225	0.191595	0.0318711	0.120509	0.180319	0	0.0694953	0.0267311	0.0444801	0.162346	0.0288713	0.027294	0.13075	0.0257741	0.0285172	0	0.0697321	0.028805	0	0.0483953	0.0810092	0.0258325	0.0711365	0.120853	0.0538112
4930539E08Rik	0.0622132	0	0.0100156	0.0202038	0.0177214	0.0886862	0.076823	0	0.0554325	0.0920417	0.142942	0	0.079242	0.038395	0.0497932	0.0158338	0.00839643	0.0770885	0.0514832	0.0529076	0.0601292	0.0303839	0.0254642	0.104517	0.165152	0.00784747	0.0731021	0.00988034	0.00986789	0.169892	0.0910857	0.0700715	0.0437624	0.0621905	0.00946849	0.00895121	0.342743	0.0422637	0.0560652	0.141666	0.217255	0.037787	0.064917	0.023815	0.0442789	0.144022	0.151642	0.0595229	0.141058
4930544D05Rik	0	0	0.0703396	0	0.0621539	0	0	0	0.0649967	0	0	0	0	0	0	0	0.0590193	0.108148	0	0	0	0.0711284	0	0	0	0	0	0	0	0	0.160063	0	0.153671	0.0623198	0	0.0628641	0.120459	0	0	0	0	0	0	0.0557324	0	0.0594979	0	0	0
4930544G11Rik	0	0	0	0	0	0	0	0	0	0	0	0	0	0	0	0	0	0	0	0	0	0	0	0	0	0	0	0	0	0	0	0	0	0	0	0	0	0	0	0	0	0	0	0	0	0	0	0	0
4930548H24Rik	0	0	0	0	0	0	0	0	0	0	0	0	0	0	0	0	0	0	0	0	0	0	0.0272784	0	0	0	0	0	0	0	0	0	0	0	0	0	0	0	0	0.0700424	0	0	0	0	0	0	0	0.0318436	0
4930549C01Rik	0	0	0	0	0	0	0	0	0	0	0	0	0	0	0	0	0	0	0	0	0	0	0	0	0	0	0	0	0	0	0	0	0	0	0	0	0	0	0	0	0	0	0	0	0	0	0	0	0
4930550C14Rik	0.0921853	0	0	0	0.0656474	0.0365643	0.0712025	0.119519	0.0343111	0	0	0	0.0838361	0.0569605	0.0738703	0.0587489	0	0.0570903	0	0.0392295	0.0637173	0.0375632	0.094443	0.0352119	0.0360454	0.0582375	0	0	0	0.0700115	0	0	0	0.0329113	0	0	0	0.03135	0.138746	0	0.0424089	0.105067	0	0.0294206	0.0328448	0.0628167	0	0	0
4930550L24Rik	0	0	0.0292001	0	0	0	0	0	0	0	0	0	0	0	0	0	0	0	0	0	0	0	0	0	0	0.0686966	0	0	0	0	0	0	0.021278	0.0258873	0	0	0	0	0	0	0	0	0	0	0	0	0	0	0
4930555G01Rik	0	0	0.0444859	0	0	0	0.0213263	0	0.0205534	0	0	0	0.0502204	0	0	0	0	0	0.045734	0	0	0	0	0	0	0.017443	0	0	0	0.0209611	0	0	0	0	0	0	0	0	0.0623098	0.0484022	0	0	0	0	0	0	0	0	0.0195961
4930557A04Rik	0	0	0	0	0	0	0	0	0	0	0	0	0	0	0	0	0	0	0	0	0	0	0	0	0	0	0	0	0	0	0	0	0	0	0	0	0.0715086	0	0	0	0	0	0	0	0	0	0	0	0
4930558K02Rik	0	0	0.0396647	0	0.0350488	0	0.0378991	0	0	0	0	0	0	0	0	0.031299	0	0.0303354	0	0	0	0	0.0335571	0.0374382	0	0	0.0825028	0	0	0	0	0.0345985	0	0.0700427	0.0373527	0.0355106	0.0337884	0	0	0.0863131	0	0	0.0320535	0	0	0	0	0	0
4930562C15Rik	0	0.0130164	0.0599788	0.0241981	0	0	0	0	0.0110831	0.0122594	0	0.0142998	0.0135421	0.0183943	0.0119244	0.0189641	0	0	0.0123323	0	0	0	0	0.0113649	0.0116355	0	0	0.0118322	0.0236061	0	0.0409458	0	0	0.0318842	0.0113404	0.0107195	0.0308106	0.0202451	0.100812	0.0261002	0.0273866	0.0339431	0.0291821	0.0190093	0.0212132	0.0101442	0	0.011866	0.0317049
4930563D23Rik	0	0	0	0	0	0	0	0	0.0158428	0.017535	0.0144063	0	0	0	0	0	0	0	0	0	0	0	0	0	0	0	0	0	0.0168782	0	0.019522	0	0	0	0	0	0.0146945	0	0	0	0	0	0	0	0	0	0	0	0
4930563E22Rik	0.0859372	0.0149778	0.138704	0.0419695	0.109809	0.0135785	0.0662237	0.0296565	0.0383982	0.0282354	0.139288	0.0992071	0.0781501	0.0847299	0.0274214	0.032758	0.185873	0.0738049	0.0142337	0.0584573	0.0118103	0.0557	0.0467653	0.0787133	0	0.0108428	0.0866932	0.0819495	0.149871	0.0261065	0.0157458	0.0361596	0.0403122	0.0366015	0.117854	0.0742767	0.0237534	0.0819416	0.0902946	0.105306	0.110847	0.181837	0.0560345	0.142418	0.0734184	0.0233697	0.0805885	0.068332	0.109681
4930564B18Rik	0	0	0	0	0	0	0	0	0	0	0	0	0	0	0	0	0	0	0	0	0	0	0	0	0	0	0	0	0	0	0	0	0	0	0	0	0	0	0	0	0	0	0	0	0	0	0	0	0
4930564C03Rik	0	0	0	0	0	0	0	0	0	0	0	0	0	0	0	0	0.0326054	0	0	0	0	0	0	0	0	0	0	0	0	0	0	0	0	0	0	0	0	0	0	0	0	0	0	0	0	0	0	0	0
4930564D02Rik	0	0	0	0	0	0	0	0	0	0	0	0	0	0	0	0	0	0	0	0	0	0	0	0	0	0	0	0	0	0	0	0	0	0	0	0	0	0	0	0	0	0	0	0	0	0	0	0	0
4930567H17Rik	0	0	0	0	0	0	0	0	0	0	0	0	0	0	0	0	0	0	0	0	0	0	0	0	0	0	0	0	0	0	0	0	0	0	0	0	0	0	0	0	0	0	0	0	0	0	0	0	0
4930568D16Rik	0	0	0	0	0	0	0	0	0	0	0	0	0	0	0	0	0	0	0	0	0	0	0	0	0	0	0	0	0	0	0	0	0	0	0	0	0	0	0	0	0	0	0	0	0	0	0	0	0
4930571K23Rik	0	0	0	0	0	0	0	0	0	0	0	0	0	0	0	0	0	0	0	0	0	0	0	0	0	0	0	0	0	0	0	0	0	0	0	0	0	0	0	0	0	0	0	0	0	0	0	0	0
4930578C19Rik	0.0316807	0	0	0	0.0902424	0.100567	0	0	0.0235925	0.104372	0	0	0	0.0391505	0.050773	0	0	0	0	0	0	0	0	0.0241923	0	0	0.0266449	0	0.025125	0	0	0.0223477	0.260304	0	0.024137	0.0456367	0.043724	0	0.119205	0	0	0	0	0	0.0451502	0	0	0.0252589	0.0449872
4930578I06Rik	0	0	0	0	0	0	0	0	0	0	0	0	0	0	0	0	0	0	0	0	0	0	0	0	0	0	0	0	0	0	0	0	0	0	0	0	0	0	0	0	0	0	0	0	0	0	0	0	0
4930579F01Rik	0	0	0.0535647	0	0.165659	0.0263732	0.0513572	0.344828	0.49496	0.574791	0.22504	0.191951	0.393052	0.144032	0.0798897	0.0635105	0.0675541	0.0411783	0.137669	0.0848866	0.322235	0.379933	0.227972	0.254291	0.337713	0.378051	0.363349	0.0265911	0.369733	0	0.152363	0.187538	0.331565	0.0711863	0.0506385	0.047872	0.092107	0.203428	0.125043	0.0582802	0.122306	0.0505222	0	0.10632	0.473616	0.135926	0.0623844	0.13248	0.165167
4930579G24Rik	0.260575	0.202164	0.233274	0.117433	0.555839	0.43645	0.515466	0.225718	0.194	0.237677	0.392818	0.445834	0.262878	0.410628	0.765424	0.368784	0.469757	0.557059	0.287418	0.320391	0.339511	0.42385	0.336082	0.442971	1.38023	0.128054	0.803365	0.27671	0.59579	0.263796	0.345041	0.246018	0.22101	0.227345	0.287273	0.229331	0.53931	0.374058	0.587086	0.66125	0.266524	0.374041	0.359409	0.442808	0.556902	0.453834	0.43558	0.462502	0.760408
4930590J08Rik	0	0.0146822	0	0.0682288	0.0119548	0.0133225	0	0.014516	0	0	0.045472	0	0.0305464	0.0103729	0.0134522	0	0	0	0	0	0	0.013681	0.0229315	0	0.0131229	0.0106097	0	0.0266929	0.0665683	0.0127495	0.0153934	0	0	0.0119867	0	0	0	0.011418	0.0126333	0.0147203	0	0.0255215	0.0109709	0.0107197	0.0239249	0.0228878	0.0157569	0.0133846	0.0238386
4930591A17Rik	0	0	0	0	0	0	0	0	0	0	0	0	0	0	0	0	0	0	0	0	0	0	0	0	0	0	0	0	0	0	0	0	0	0	0	0	0	0	0	0	0	0	0	0	0	0	0	0	0
4930595M18Rik	0	0	0	0	0	0	0	0	0	0	0	0	0	0	0	0	0	0	0	0	0	0	0	0	0	0	0	0	0	0	0	0	0	0	0	0	0	0	0	0	0	0	0	0	0	0	0	0	0
4930596D02Rik	0	0	0	0	0	0	0	0	0	0	0	0	0	0	0	0	0	0	0	0	0	0	0	0	0	0	0	0	0	0	0	0	0	0	0	0	0	0	0	0	0	0	0	0	0	0	0	0	0
4931406B18Rik	0	0	0	0	0	0	0	0	0	0	0	0	0	0	0	0	0	0	0	0	0	0	0	0	0	0	0	0	0	0	0	0	0	0	0	0	0	0	0	0	0	0	0	0	0	0	0	0	0
4931406C07Rik	106.607	138.517	153.769	169.66	83.2561	54.015	168.588	95.6337	104.068	88.9796	69.3689	68.0403	96.7822	81.8569	135.553	68.3093	111.876	183.77	49.7707	87.3679	69.9326	109.254	72.542	87.599	59.4777	96.8761	77.2325	61.8184	97.4586	106.389	96.096	64.1422	77.7444	86.3348	135.491	123.137	126.424	125.249	129.557	192.134	164.91	129.474	72.1769	202.94	151.656	128.755	188.885	208.504	106.307
4931406P16Rik	1.94279	2.30884	1.71552	1.73827	2.82195	1.94705	2.78299	1.53581	2.17093	2.5114	3.03704	2.74336	2.2234	2.93945	2.53986	2.18735	2.48193	1.67117	2.35004	3.09008	2.60474	2.41532	2.46683	2.93617	2.1166	2.66056	2.45139	3.16796	2.63844	2.34655	3.20246	2.71346	2.66072	2.85774	2.3615	2.63632	2.87019	3.20757	3.49143	3.47504	3.74529	3.52757	1.26986	3.3828	2.811	3.03057	2.58815	2.62008	3.39307
4931408C20Rik	0	0	0	0	0	0	0	0.0113788	0	0	0	0.0126424	0.0119724	0	0	0	0	0	0	0	0	0	0	0	0	0	0	0	0	0	0	0	0	0	0	0	0	0	0	0	0	0	0	0.00840297	0	0	0	0	0
4931409K22Rik	0	0	0	0	0	0	0	0	0	0	0	0	0	0	0	0	0	0	0	0	0	0	0	0	0	0	0	0	0	0	0	0	0	0	0	0	0	0	0	0	0	0	0	0	0	0	0	0	0
4931414P19Rik	1.19058	1.4655	0.604131	1.02153	1.46017	1.24229	1.22661	1.08667	1.215	0.762682	0.701716	1.50388	0.842479	1.10348	1.36039	1.0253	1.13308	1.57087	0.785484	0.769672	0.944828	1.31165	0.813159	1.38058	0.77557	1.22621	0.852986	1.41981	0.734388	1.00467	1.01084	0.622105	0.750501	1.24367	0.923883	0.825769	1.00416	1.03471	0.746633	0.947307	0.608571	1.03908	1.77225	0.901032	0.989785	0.676343	1.0761	0.720725	1.17406
4931417E11Rik	0	0	0	0	0	0	0	0	0	0	0	0	0	0	0	0	0	0	0	0	0	0	0	0	0	0	0	0	0	0	0	0	0	0	0	0	0	0	0	0	0	0	0	0	0	0	0	0	0
4931423N10Rik	0	0	0	0	0	0	0	0	0.0230417	0.0254839	0	0	0	0.0190975	0	0	0	0	0	0	0	0	0	0.0236275	0	0	0	0	0	0	0	0	0	0	0.0235736	0	0.0213285	0	0	0	0	0	0	0	0	0	0	0	0
4931428F04Rik	0.160749	0.224469	0.232697	0.195584	0.17171	0.114651	0.198317	0.277292	0.334478	0.251023	0.315678	0.338891	0.29221	0.218301	0.19281	0.470057	0.292871	0.159685	0.278978	0.27316	0.121909	0.378945	0.153642	0.232639	0.251069	0.263474	0.431717	0.357083	0.317906	0.32879	0.265319	0.283483	0.385987	0.297795	0.318113	0.323503	0.387867	0.185605	0.132936	0.225304	0.472286	0.40323	0.230529	0.236087	0.148597	0.29587	0.225748	0.140981	0.30751
4931429I11Rik	0	0	0.0149834	0	0.0132506	0	0	0	0	0	0.0251798	0	0	0	0	0	0	0	0	0.0158429	0	0	0	0	0	0	0	0	0	0.0141199	0	0.0131255	0	0	0	0	0	0.0253113	0	0	0	0	0	0	0	0	0	0	0
4931429L15Rik	0	0.0244584	0.0225377	0	0	0	0	0	0	0	0	0.0268797	0	0	0	0	0.0189198	0	0	0	0	0	0.0191002	0	0	0.0176741	0.0470865	0	0.732251	0.0424984	0	0	0.0492864	0	0	0	0	0.0190207	0.0210658	0	0.025743	0.0212679	0	0.0357147	0.0199277	0	0.0262615	0.0222968	0.039731
4931431F19Rik	0	0	0	0	0	0	0	0	0	0	0	0	0	0	0	0	0	0	0	0	0	0	0	0	0	0	0	0	0	0	0	0	0	0	0	0	0	0	0	0	0	0	0	0	0	0	0	0	0
4931440F15Rik	0.156576	0.0761242	0.0701462	0.0566003	0.0619831	0.0966453	0.161388	0.180519	0.168527	0.172051	0.188582	0.100282	0.269076	0.107562	0.15335	0.177323	0.117714	0.140206	0.158554	0.162941	0.156322	0.241025	0.023779	0.0930381	0.190394	0.055009	0.087845	0.152237	0.0828342	0.105766	0.462623	0.245555	0.245198	0.260824	0.159154	0.112844	0.276124	0.130081	0.235659	0.0915717	0.176183	0.105859	0.284409	0.222181	0.334872	0.213571	0.179732	0.416315	0.234836
4932411E22Rik	0	0	0	0	0	0	0	0	0	0	0	0	0	0	0	0	0	0	0	0	0	0	0	0	0	0	0	0	0	0	0	0	0	0	0	0	0	0	0.0161059	0	0	0	0	0	0	0.0145896	0	0	0
4932411N23Rik	0	0	0	0	0	0	0	0	0	0	0	0	0	0	0	0	0	0	0	0	0	0	0	0	0	0	0	0	0	0	0	0	0	0	0.0127601	0	0	0	0	0	0	0	0	0	0	0	0	0	0
4932414N04Rik	0	0	0	0	0	0	0	0	0	0	0	0	0	0	0	0	0	0	0	0	0	0	0	0	0	0	0	0	0	0	0	0	0	0	0	0	0	0	0	0	0	0	0	0	0	0	0	0	0
4932416K20Rik	0	0	0	0	0	0	0	0	0	0	0	0	0	0	0	0	0	0	0	0	0	0	0	0	0	0	0	0	0	0	0	0	0	0	0	0	0	0	0	0	0	0	0	0	0	0	0	0	0
4932418E24Rik	0	0	0	0	0	0	0	0	0	0	0	0	0	0	0	0	0	0	0	0	0	0	0	0	0	0	0	0	0	0.0137542	0	0	0	0	0	0	0	0	0	0	0	0	0	0	0	0	0	0	0
4932429P05Rik	0	0	0	0	0	0	0	0	0	0	0	0	0	0	0	0	0	0	0	0	0	0	0	0	0	0	0	0	0	0	0	0	0	0	0	0	0	0	0	0	0	0	0	0	0	0	0	0	0
4932438A13Rik	1.82658	1.90823	2.3425	1.63642	2.32295	2.34088	3.42172	1.68803	4.40142	5.28762	4.44946	2.68564	4.53802	4.29278	4.10348	2.86897	3.33175	1.86534	3.95126	4.14932	2.84498	4.70259	3.52939	4.04734	3.48406	3.03218	3.90246	2.63902	3.41233	5.30889	4.49489	5.07543	5.29473	3.83311	2.42785	4.61886	3.55359	5.16222	4.35596	5.37747	5.19367	2.44955	0.490127	4.30312	4.60798	3.28049	2.76871	2.67804	3.31739
4932438H23Rik	0	0.0185785	0.0171132	0	0	0	0.032828	0	0	0	0	0	0.0386383	0.0131158	0	0	0.0430771	0.0262971	0	0.0359725	0	0	0	0.0486278	0.0165992	0.0805064	0	0.0167975	0	0	0.0584024	0.0149734	0.0373802	0.0301778	0.0482651	0.0151421	0	0.0143704	0	0.0186058	0.0195447	0.0159833	0	0.0270985	0	0	0	0	0.0149985
4932443I19Rik	0	0	0	0	0	0	0	0	0	0	0	0	0	0	0	0	0	0	0	0	0	0	0	0	0	0	0	0	0	0	0	0	0	0	0	0	0	0	0	0	0	0	0	0	0	0.0497466	0	0	0
4933402D24Rik	0	0	0.026157	0	0	0	0.025079	0.112259	0.0482854	0	0	0.0623622	0.0885864	0.0200318	0.0260081	0.0620276	0.0219474	0	0.0806726	0.165809	0.0224335	0	0	0.0247847	0	0.0205125	0.0272973	0.0258037	0	0.0985982	0.0891816	0.114475	0.0761071	0.0463495	0.0246999	0.0233771	0.0223973	0.0662259	0.024397	0.0569194	0.059725	0	0.0212108	0	0.0231016	0	0	0	0.0459841
4933402E13Rik	0	0	0	0	0	0	0	0	0	0	0	0	0	0	0	0	0	0	0	0	0	0	0	0	0	0	0	0	0	0	0	0	0	0	0	0	0	0	0	0	0	0	0	0	0	0	0	0	0
4933402J07Rik	0	0	0	0	0	0	0	0	0	0	0	0	0	0	0	0	0	0	0	0	0	0	0	0	0	0	0	0	0	0	0	0	0	0	0	0	0	0	0	0	0	0	0	0	0	0	0	0	0
4933402N03Rik	0	0	0	0	0	0	0	0	0	0	0	0	0	0	0	0	0	0	0	0	0	0	0	0	0	0	0	0	0	0	0	0	0	0	0	0	0	0	0	0	0	0	0	0	0	0	0	0	0
4933402N22Rik	0	0	0	0	0	0	0	0	0	0	0	0	0	0	0	0	0	0	0.0426177	0	0	0	0	0	0	0	0	0	0	0	0	0	0	0	0	0	0	0	0	0	0	0	0	0	0	0	0	0	0
4933402P03Rik	0	0	0	0	0	0	0.027277	0	0	0	0	0	0	0	0	0	0	0	0	0	0	0	0	0	0	0	0	0	0	0	0	0	0.0207115	0	0	0	0	0	0	0	0	0	0	0	0	0	0	0	0
4933403O08Rik	0	0	0	0	0	0	0	0	0	0	0	0	0	0	0	0	0	0	0	0	0	0	0	0	0	0	0	0	0	0	0	0	0	0	0	0	0	0	0	0	0	0	0	0	0	0	0	0	0
4933405L10Rik	0.0506384	0	0	0	0.0360609	0.0402223	0.0783608	0	0.0377605	0	0.102873	0	0.0461117	0.0313169	0	0	0.0342879	0	0	0	0.0350474	0.0826456	0	0	0	0.0320462	0	0	0	0.0385094	0	0.0714411	0.0595179	0	0	0	0.0349753	0	0	0.0444422	0	0.115476	0.0331371	0.0323352	0	0	0	0.0403739	0
4933405O20Rik	0	0	0	0	0	0	0	0	0	0	0	0	0	0	0	0	0	0	0	0	0	0	0	0	0	0	0	0	0	0	0	0	0	0	0	0	0	0	0	0	0	0	0	0	0	0	0	0	0
4933406J08Rik	0	0	0	0	0	0	0	0	0	0	0	0	0	0	0	0	0	0	0	0	0	0	0	0	0	0	0	0	0	0	0	0	0	0	0	0	0	0	0	0	0	0	0	0	0	0	0	0	0
4933406M09Rik	0	0	0	0	0	0	0	0	0	0	0	0	0	0	0	0	0	0	0	0	0	0	0	0.0245887	0	0	0	0	0	0	0	0	0	0	0	0	0	0	0	0	0	0	0	0	0	0	0	0	0
4933408B17Rik	0.0482077	0.0422157	0.077653	0.0784378	0.171831	0.0574349	0.0186289	0.0208555	0	0.119115	0.065345	0.138911	0.0438314	0.149062	0.0193109	0.0307294	0	0.0448386	0.0399665	0.10255	0.083319	0.0196476	0.115166	0.0183947	0.188541	0.0305059	0	0.0575016	0.191403	0	0.0220694	0.0849968	0.084986	0.120552	0.0183643	0	0.0332668	0.131265	0.126893	0.126975	0.155472	0.128282	0.0314845	0.154013	0.0514953	0.0986929	0.0678866	0	0.0513094
4933409G03Rik	0	0	0	0	0	0	0	0	0	0	0	0	0	0	0	0	0	0	0	0	0	0	0	0	0	0	0	0	0	0	0	0	0	0	0	0	0	0	0	0	0	0	0	0	0	0	0	0	0
4933411G11Rik	0	0	0	0	0	0	0	0	0	0	0	0	0	0	0	0	0	0	0	0	0	0	0	0	0	0	0	0	0	0	0	0	0	0.0188577	0	0	0	0	0	0	0	0	0	0	0	0	0	0	0
4933411K16Rik	1.54586	2.24148	0.819624	1.98404	2.868	1.74334	4.84081	1.05528	1.84797	2.37889	1.37739	3.00932	3.62709	2.5639	2.67307	1.81405	3.13599	3.80576	1.31449	3.60228	1.63084	3.31526	2.69511	3.63459	2.73482	4.62782	1.40278	2.97547	1.77444	2.7497	2.87227	1.86526	4.39303	2.26566	2.38653	4.68811	2.30195	3.79065	4.86759	3.60279	2.69492	1.20599	1.14317	2.98731	4.00038	2.07988	3.70377	0.973037	3.32162
4933412E24Rik	0	0	0	0	0	0	0	0	0	0	0	0	0	0	0	0	0	0	0	0	0	0	0	0	0	0	0	0	0	0	0	0	0	0	0	0	0	0	0	0	0	0	0	0	0	0	0	0	0
4933413G19Rik	0	0	0	0	0	0	0	0	0	0	0	0	0	0	0	0	0	0	0	0	0	0	0.0356467	0	0	0	0	0	0	0	0	0	0	0	0	0	0	0	0	0	0	0	0	0	0	0	0	0	0.0370568
4933415F23Rik	0	0	0	0	0	0	0	0	0	0	0	0	0	0	0	0	0	0	0	0	0	0	0	0	0	0	0	0	0	0	0	0	0	0	0	0	0	0	0	0	0	0	0	0	0	0	0	0	0
4933416C03Rik	0	0	0	0	0	0	0	0	0	0	0	0	0	0	0	0	0	0	0	0	0	0	0	0	0	0	0	0	0	0	0	0	0	0	0	0	0	0	0	0	0	0	0	0	0	0	0	0	0
4933416I08Rik	0	0	0	0	0	0	0	0	0	0	0	0	0	0	0	0	0	0	0	0	0	0	0	0	0	0	0	0	0	0	0	0	0	0	0	0	0	0	0	0	0	0	0	0	0	0	0	0	0
4933417A18Rik	0.0545915	0	0	0	0	0	0	0	0	0	0	0	0	0	0	0	0.0369153	0.0676444	0.0452303	0.0464817	0	0	0	0	0	0	0	0	0	0	0	0	0	0.0389797	0	0.0393201	0	0	0.0410823	0	0	0.0414969	0	0	0.116703	0	0	0	0.0387606
4933421I07Rik	0	0	0	0	0	0	0	0	0	0	0	0	0	0	0	0	0	0	0	0	0	0	0	0	0	0	0	0	0	0	0	0	0	0	0	0	0	0	0	0	0	0	0	0	0	0	0	0	0
4933425L06Rik	0	0	0	0	0	0	0	0	0	0	0	0	0	0	0	0	0	0	0	0	0	0	0	0	0	0	0	0	0	0	0	0	0	0	0	0	0	0	0	0	0	0	0	0	0	0.0180121	0	0	0
4933427D06Rik	0	0	0	0	0	0	0	0	0	0	0	0	0	0	0	0	0	0	0	0	0	0	0	0	0	0	0	0	0	0	0	0	0	0	0	0	0	0	0	0	0	0	0	0	0	0	0	0	0
4933427D14Rik	0.618066	0.632273	0.392217	0.42767	0.786451	0.636895	0.741599	0.329757	0.626752	0.519765	0.65882	0.695009	0.718014	0.78799	0.695808	0.770525	0.524651	0.733595	0.686565	1.07489	1.00915	0.686037	0.682759	0.823632	0.883646	0.639947	0.718901	0.752921	0.552872	0.639182	0.566868	0.788668	0.663886	0.882832	0.601142	0.663017	0.744296	0.858843	1.08833	0.576549	0.810843	0.999833	0.455479	0.755744	0.759201	0.770769	0.790135	0.985337	0.961698
4933427G17Rik	0	0	0	0	0	0	0	0	0	0	0	0	0	0	0	0	0	0	0.0501544	0	0	0	0	0	0	0	0	0	0	0	0.0277538	0	0	0	0	0	0	0	0	0	0	0.0230073	0	0	0	0	0	0	0
4933428G20Rik	0	0	0.0321538	0	0.0852359	0	0.0615496	0	0.0594229	0.164649	0	0.0383432	0.181493	0.0492185	0.0959124	0.0253716	0	0.0247705	0	0.0339824	0.0827589	0.0325258	0.0272593	0.0608273	0	0.0503423	0	0	0.0315862	0.0907434	0.0365202	0	0.023473	0.0569756	0	0.17248	0.0275418	0	0	0.0698466	0.0732894	0.0303274	0	0.0254765	0.0568605	0.135989	0.0748962	0.0317546	0.0850127
4933430I17Rik	0.031965	0.0559127	0.0515219	0.103931	0.0455261	0	0.0246993	0.0552795	0	0.0526543	0.0216458	0.122836	0.0290817	0.0592527	0	0.0203628	0.0432301	0	0.079451	0.0272164	0.0662814	0.0781495	0.0654956	0.0244094	0	0.0404037	0.0806519	0.0508258	0.0253505	0.0242763	0.0586208	0.112741	0.05628	0	0.0243536	0.0230231	0.0441163	0.152187	0.0721647	0.0280288	0	0.0242977	0.0208896	0.102056	0.113888	0.0435806	0.0300026	0.0254856	0.0226955
4933433C11Rik	0	0	0	0	0	0.0316294	0	0	0.0296803	0.0656522	0.107956	0.0382895	0.0362606	0	0	0	0	0.0246926	0	0	0	0	0	0	0.0310576	0	0	0	0	0	0	0	0	0	0	0.0287065	0	0.0271079	0	0	0	0	0	0	0	0	0.0372915	0	0
4933434E20Rik	8.79455	6.8468	10.1043	7.18013	6.40613	10.8603	8.02401	9.1707	6.5043	5.93291	7.63166	6.45757	6.152	6.80193	7.48271	7.47418	6.32801	7.79272	7.13641	8.44765	7.76043	6.8051	5.55108	7.0385	7.37817	7.7458	8.15828	7.27859	7.10238	6.09836	6.97544	7.12395	6.77958	8.29128	5.81113	7.20408	7.55353	6.50177	8.67794	8.61156	7.46213	9.94343	7.77276	7.99315	7.94469	8.94477	9.48245	7.42906	8.61618
4933436I01Rik	0	0	0	0	0	0	0	0	0	0	0	0	0	0	0	0	0	0	0	0	0	0	0	0	0	0	0	0	0	0	0	0	0	0	0	0	0	0	0	0	0	0	0	0	0	0	0	0	0
5031410I06Rik	0	0	0	0	0	0	0	0	0.014402	0	0	0	0.017595	0	0	0	0	0	0.0320464	0	0	0	0	0	0	0	0	0	0.0153376	0	0	0	0	0	0	0.0139295	0	0	0	0	0	0	0	0.0123493	0.013781	0	0	0	0
5031414D18Rik	0.215151	0.112817	0.673689	0.209863	0.260268	0.102369	0.0498364	0.222742	0.144091	0.088803	0.0873835	0.123925	0.488991	0.093023	0.224043	0.0686589	0.101764	0.306352	0.33933	0.201432	0.327038	0.105163	0.146891	0.328343	0.084029	0.0815237	0.0723534	0.102591	0.0511503	0.0816691	0.0788539	0.606616	0.239824	0.122806	0.0818983	0.278307	0.148414	0.087735	0.161788	0.0754059	0.455127	0.261473	0.589204	0.219733	0.214476	0.307885	0.161493	0.325802	0.0765243
5031439G07Rik	4.885	6.30011	7.11148	5.56961	9.2594	5.47398	8.07874	5.80303	4.0269	5.23332	6.40934	5.19496	4.84893	6.26091	7.44802	4.88621	5.09925	7.37975	3.9366	6.99165	6.59166	7.7627	5.56973	7.55697	5.95506	5.58287	5.69373	6.87518	7.22694	5.28134	8.02328	4.54606	6.5135	7.54536	8.06411	6.96348	14.5086	7.61881	9.4951	10.6466	12.2176	9.99391	11.9721	10.8785	10.8764	9.46517	13.2674	11.1706	12.1993
5330417C22Rik	0.0513532	0.0449132	0.234768	0.0278577	0.255721	0.0679946	0.304537	0.0740855	0.0893265	0.0423403	0.174058	0.0493873	0.155901	0.179997	0.246681	0.0982445	0.092699	0.169863	2.25738	0.131311	0.0592201	0.0977534	0.0700848	0.0261707	0.0669756	0.0865473	0.44677	0.108987	0.312567	0.0910981	0.0156821	0.0362629	0.0905116	0.0856475	0.117499	0.0493689	2.3625	0.104784	0.438442	0.586	0.25226	0.833631	0.111985	0.601813	0.475286	0.280352	0.12867	0.300571	0.109499
5430401F13Rik	0	0	0	0	0	0	0	0	0	0	0	0	0	0	0	0	0	0	0	0	0	0	0	0	0	0	0	0	0	0	0	0	0	0	0	0	0	0	0	0	0	0	0	0	0	0	0	0	0
5430402E10Rik	0	0	0	0	0	0	0	0	0	0	0	0	0	0	0	0	0	0	0	0	0	0	0	0	0	0	0	0	0	0	0	0	0	0	0	0	0	0	0	0	0	0	0	0	0	0	0	0	0
5430419D17Rik	0	0	0	0	0	0	0	0	0	0	0	0	0	0	0	0	0	0	0	0	0	0	0	0	0	0	0	0	0	0	0	0	0	0	0	0	0	0	0	0	0	0.014796	0	0	0	0	0	0	0
5430421N21Rik	0	0	0	0	0	0	0	0	0	0	0	0	0	0	0	0	0	0	0	0	0	0	0	0	0	0	0	0	0	0	0	0	0	0	0	0	0	0	0.0244109	0	0	0	0	0	0	0	0	0	0
5430427O19Rik	0.119015	0.0780065	0	0.0362404	0.148319	0.106146	0.0459335	0.0257077	0.0553939	0.0734414	0.0202171	0.0717051	0.02707	0.137885	0.142906	0.0570563	0.0602967	0.092074	0.0861911	0.0632684	0.041131	0.0484958	0.0304508	0.193785	0.0933519	0.0469621	0.0749947	0.0709651	0.0353953	0.0903881	0.0545232	0.0524166	0.0610544	0.063735	0.12468	0.128583	0.0922992	0.0606481	0.0898689	0.0782902	0.0961419	0.10167	0.0388486	0.0569534	0.0953099	0.132289	0.0557962	0.0711681	0.0845023
5430435G22Rik	0.13643	0.27847	0.200934	0.147863	0.679137	0.433082	0.209459	0.196655	0.118155	0.112367	0.153487	0.282125	0.103107	0.126474	0.380813	0.14488	0.137943	0.322469	0.432697	0.461611	0.0941671	0.148038	0.124266	0.848111	0.088891	0.242702	0.228757	0.19822	0.12583	0.25821	0.166302	0.336834	0.280299	0.566442	0.258621	0.180189	0.735135	0.308326	0.665092	0.455581	0.544055	0.707662	0.266573	0.217837	0.178268	0.540793	0.659377	0.162644	0.321797
5530400C23Rik	0	0	0	0	0	0	0	0	0	0	0	0	0	0	0	0	0	0	0	0	0	0	0	0	0	0	0	0	0	0	0	0	0	0	0	0	0	0	0	0	0	0	0	0	0	0	0	0	0
5730409E04Rik	1.72222	2.1185	1.80757	1.41619	1.79745	1.70049	2.75339	1.51955	1.72993	2.30832	1.31172	1.45806	1.9488	2.10925	2.41549	2.14245	1.70565	1.90532	1.96856	1.08047	1.90947	2.855	1.15892	1.46395	2.50381	1.98078	2.33374	1.89927	1.67673	1.7034	1.70295	1.97699	1.61737	2.0818	1.17482	1.91299	2.68721	2.38967	2.08816	2.12399	2.22244	2.32167	2.42028	1.64439	1.15788	1.97323	2.66161	2.29838	2.67343
5730455P16Rik	3.05972	3.09828	2.66315	2.88014	3.17312	3.01134	3.9429	2.84652	5.47378	3.81134	4.14465	4.41799	4.56047	3.55755	4.54085	3.5007	3.93564	3.77547	3.75806	4.22855	3.61105	4.79747	3.42407	5.2571	4.09023	3.95745	3.88442	4.11467	3.90837	4.4945	4.83893	4.27847	3.93779	4.45897	3.99188	3.75729	4.53438	4.00803	4.18874	4.47442	4.60109	2.93617	0.434333	3.88131	4.05679	4.0502	4.16305	3.97133	4.07821
5730507C01Rik	0.246628	0.176481	0.289106	0.164023	0.0478991	0.106758	0.103947	0.0581609	0.10018	0.129264	0.151827	0.560034	0.101992	0.457169	0.107798	0.214242	0.181934	0.138908	0.111456	0.30544	0.0774847	0.292348	0.137819	0.136969	0.666004	0.226718	0.131998	0.231725	0.782374	0.187305	0.205588	0.0632628	0.263171	0.656368	0.17082	0.113042	0.278495	0.30499	0.118108	0.275238	0.123773	0.340856	0.0439569	0.128851	0.127813	0.198693	0.14731	0.17876	0.254704
5730508B09Rik	1.20885	1.64755	1.17443	0.635809	1.16468	1.35436	0.714291	1.26009	1.00613	1.69791	1.3242	1.36586	1.00245	1.27379	1.16811	1.42691	1.32232	0.969218	1.59071	1.75581	1.35161	1.2749	1.38372	0.814509	0.944962	1.12352	0.777471	1.10239	1.66311	0.944784	1.46707	1.67985	1.37676	1.44704	0.812394	1.38242	1.52117	1.52349	1.65887	1.34057	1.11223	1.8372	0.650385	1.11246	1.2161	0.824062	0.567317	0.992157	1.66558
5730559C18Rik	0	0	0.0152445	0	0	0.0150116	0.0146163	0	0	0.0311592	0.0256101	0.0363452	0	0.011688	0	0.0120461	0	0.0234387	0	0	0	0.0308361	0	0	0.0147866	0	0.0159091	0	0	0.0143659	0	0	0.0221958	0.0135087	0.0144117	0	0.143587	0.0643283	0.0142326	0.0165865	0	0.0575144	0.0123598	0.0362122	0.0134791	0.0386717	0	0.0150766	0.053713
5830411N06Rik	0	0	0	0	0	0	0	0	0	0	0	0	0	0.0088772	0	0	0	0	0	0	0	0	0	0	0	0	0	0	0	0	0	0	0	0	0	0	0.00991422	0	0	0	0	0	0	0	0.0102376	0	0	0	0
5830415F09Rik	1.06086	0.895823	1.14977	1.6057	0.755461	1.19026	1.01758	1.29689	1.28037	1.32568	1.53585	1.1246	0.898601	0.813717	1.11391	1.11857	1.18736	0.997212	1.30326	1.18358	0.96081	1.19247	1.12431	1.59227	1.02945	0.601102	1.29219	1.42506	1.07342	1.22241	1.27464	1.1354	1.03052	1.12316	1.00334	0.922181	1.48938	0.696662	1.34891	1.0906	1.1107	1.33472	1.67345	1.23802	1.01662	0.897738	1.03006	0.729153	1.3506
5830473C10Rik	41.9885	15.8146	16.7043	63.1981	14.8509	14.9757	42.5453	25.3995	12.1969	34.0801	26.9696	13.4625	9.67175	19.8944	50.8874	20.5107	16.8708	15.142	22.4829	110.823	21.1996	22.6535	17.3179	11.1864	14.9104	9.98142	13.4541	18.5006	41.3423	23.6993	78.0292	16.451	15.3252	76.8983	8.50623	23.3735	6.05477	21.8125	23.7703	21.0962	45.2687	55.5182	14.0442	53.5004	31.1164	23.5436	18.7625	21.7775	25.7495
6030419C18Rik	0	0.0233253	0.0429168	0	0.0758272	0	0	0	0.0199778	0	0	0.025598	0	0	0.0426726	0.0169618	0.0180387	0.0166206	0	0	0	0	0	0	0	0	0	0.0211636	0	0.0407289	0	0.0187823	0	0	0	0	0.257658	0.0362876	0	0.0233638	0	0	0.0174169	0	0	0.0908184	0.0500184	0.0424581	0.0189182
6030458C11Rik	2.27974	2.2093	2.50888	2.37858	2.97481	2.45537	3.14505	2.25649	3.31046	2.35179	3.50377	2.15765	2.80592	2.5601	3.39628	2.92497	1.85001	3.01859	1.88674	3.13963	2.10107	2.33256	1.74318	2.75913	3.23986	2.15369	1.96725	2.06791	2.59371	2.51682	2.81402	2.8302	2.72003	3.04065	2.50667	2.20288	3.04363	3.42069	4.11348	2.3174	2.54091	2.63931	2.1443	3.50402	3.9269	2.34951	2.87469	2.62558	3.43039
6030468B19Rik	0	0	0	0	0.0376673	0	0	0	0.0393718	0	0	0	0	0.0653355	0	0	0	0	0	0	0	0	0	0.0403728	0	0	0.0444658	0	0	0	0.0484791	0	0.0310288	0	0	0	0	0	0	0	0	0	0	0	0.0376915	0.0360577	0	0	0.0750761
6030498E09Rik	0.0481364	0	0.0391575	0	0	0	0.0371949	0	0	0	0	0.0924899	0	0.0297431	0.0771458	0.0306645	0	0	0	0.081971	0.0332713	0	0	0.0367584	0.0752571	0.0304222	0	0.0382696	0.0381756	0.0365579	0	0.0339557	0.0282509	0	0.0366744	0.0693416	0	0	0	0.0426047	0.0442893	0.10977	0	0	0	0.0656286	0	0	0.102532
6330403A02Rik	0.0348265	0.106428	0.0140335	0.0847839	0.0497193	0	0.0335815	0.0375794	0.064729	0.0429537	0.0647458	0.0250514	0	0.0807271	0.194964	0	0.141063	0.0539543	0.15144	0.185019	0.0540703	0.113337	0.0534293	0.0132973	0.0272303	0.0330155	0.0146163	0	0.0206801	0.0794031	0.263639	0.110331	0.209152	0.124297	0.0926841	0.0815422	0.0720985	0.195033	0.0525531	0.198481	0.0400631	0.178392	0.0797135	0.0277981	0.117879	0.0119014	0.433287	0.0208301	0.0185581
6330403K07Rik	0.0356544	0	0	0.0289908	0.0253904	0.0566082	0.0275501	0.0308299	0.079655	0.0293658	0.0482732	0.0685282	0.0973149	0.0220237	0.114319	0	0	0.0220966	0.0590994	0.121431	0.0246516	0	0.0243593	0.0816802	0	0	0	0	0	0.0270783	0.0327037	0	0.0209318	0	0.054329	0.0256805	0.0492237	0.024258	0.026823	0	0.13126	0.0271106	0	0.0227671	0.0762439	0.121489	0	0	0.025315
6330408A02Rik	0.458393	0.445453	0.617547	0.332195	0.834218	0.567571	0.655924	0.631252	0.760852	0.673194	0.482933	0.621647	0.478829	0.768078	0.87342	0.618312	0.782998	0.991686	0.677197	0.925147	0.551529	0.719463	0.765306	0.793199	0.8361	0.796376	1.04547	0.6325	0.756257	0.722055	0.671407	0.684673	0.637695	0.800077	0.646745	0.600974	1.71561	0.683326	0.832938	0.910813	0.595359	0.96789	0.445129	0.956859	0.738081	0.763962	0.767177	0.622662	0.761685
6330409D20Rik	0.050819	0.044446	0.0410838	0.0414377	0.0361895	0.0403119	0.0393907	0	0.0378447	0.0839737	0	0	0.0459482	0.0310957	0	0.0956281	0.0686981	0.0315835	0.0421047	0	0.0352354	0	0.0346936	0.0387896	0	0.0321033	0.0427411	0	0.040053	0.0385953	0.0465987	0	0.0297325	0.0725398	0.0388394	0	0.0694564	0.0345492	0.0378886	0.133624	0.0926476	0.0772241	0.0330783	0.0324361	0.108252	0.0345199	0.0472359	0.121554	0.072132
6330416G13Rik	2.63772	2.80843	1.34126	2.5904	3.51374	2.26773	1.09187	2.13147	3.88182	1.90093	2.72181	1.84022	1.72842	2.9201	2.01302	3.13059	1.51468	1.90657	2.67972	1.67103	2.36024	2.93604	1.58337	2.76958	4.0502	2.84785	2.32408	1.85554	1.68099	3.60109	2.63462	3.58792	2.90261	4.7197	3.0623	2.66883	3.08787	3.34248	2.84751	1.26659	2.12354	1.70665	3.4471	1.51388	3.09185	4.01365	3.54328	1.71498	4.19095
6430531B16Rik	0	0	0.0791244	0	0	0	0.0379318	0	0	0	0	0.0471611	0	0	0.039337	0	0	0	0	0.0417975	0	0.0400059	0	0	0	0	0	0.0390278	0	0	0.0450133	0	0	0	0	0.0353577	0.101627	0.0333887	0	0	0.0451667	0.037315	0	0.0313465	0	0	0	0	0
6430548M08Rik	0.743709	1.05499	0.942902	0.7796	1.56301	0.770148	1.62587	0.705255	1.6332	1.15785	0.999505	1.57584	1.21297	1.12081	0.901196	1.98436	1.05806	1.17813	2.4918	1.0039	0.938455	0.929453	0.953953	1.41062	1.57393	0.709921	1.67815	1.17439	0.712092	0.867206	0.690264	1.10041	1.22281	1.43005	1.00886	0.992151	1.21948	0.948474	1.45147	0.962286	1.56047	1.18579	1.17622	1.34361	1.06637	1.321	1.02073	0.815179	1.01745
6430550D23Rik	0.404312	0.454064	0.512423	0.517099	0.575841	0.526862	0.579457	0.525071	0.559875	0.594645	0.293345	0.415643	0.288872	0.428591	0.440252	0.386341	0.546523	0.679561	0.311054	0.541649	0.319621	0.376851	0.236394	0.46253	0.586955	0.712722	0.291688	0.389823	0.618079	0.439215	0.424235	0.34588	0.475177	0.535458	0.483816	0.644823	0.418295	0.608144	0.455814	0.556828	0.638197	0.439045	0.396336	0.718288	0.947833	0.669355	0.62424	0.643898	0.636452
6430571L13Rik	0.290328	0.175721	0.306092	0.254047	0.143078	0.194919	0.465745	0.444153	0.498741	0.165545	0.196525	0.064366	0.385974	0.19319	0.357848	0.270204	0.12079	0.331942	0.610369	0.133054	0.231453	0.527598	0.137225	0.170474	0.19196	0.296286	0.394442	0.230727	0.407365	0.203453	0.429959	0.315013	0.537177	0.2391	0.136067	0.225109	0.323511	0.349227	0.201598	0.156601	0.18486	0.220602	0.189659	0.199571	0.111398	0.410972	0.0628609	0.231432	0.285419
6430573F11Rik	0.657257	0.875934	1.1855	0.33173	1.58724	1.88769	2.2491	0.865065	1.25722	2.00846	3.78958	0.603184	0.256273	0.812227	2.2046	1.51528	1.39529	1.22161	0.414896	1.25248	1.34529	0.972173	0.684042	1.48629	0.391452	0.612516	1.36579	0.846009	0.570893	3.94144	0.803565	0.353243	0.734741	1.00564	0.143072	0.766451	2.87252	1.57526	0.732353	1.09775	0.575931	1.12155	0.490888	0.758609	0.934646	0.405376	0.528777	0.473082	1.66481
6720489N17Rik	0.0216089	0.0567185	0.0348232	0.0175615	0.276936	0.0514367	0.016694	0	0.0321963	0.0711906	0.0146385	0.0415118	0	0.0934639	0.0865788	0.027526	0	0.0401558	0.0895004	0.055186	0.044799	0.0352137	0.0442763	0.197977	0.0337772	0.0409627	0.0181741	0.0858818	0.154236	0.0164081	0.0594319	0.0152401	0.126797	0.123411	0.0658415	0.0622445	0.074587	0.0734728	0.032517	0.0378888	0.0397563	0.0492677	0.0141191	0.110366	0.0615809	0.044192	0.040557	0.0172255	0.0153397
6820408C15Rik	0.0338643	0.0296262	0	0	0.0241802	0	0	0	0	0.0279662	0	0.0326208	0	0	0.0272009	0	0	0	0	0	0	0	0	0	0	0	0	0	0	0	0	0	0	0.0241871	0	0	0.0234384	0	0	0	0	0	0	0	0.0240739	0	0	0.0538717	0.023987
7420426K07Rik	0	0	0	0	0	0	0	0	0	0	0	0	0	0	0	0	0	0	0	0	0	0	0	0	0	0	0	0	0	0	0	0	0	0	0	0	0	0	0	0	0	0	0	0	0	0	0	0	0
7420461P10Rik	0	0	0	0	0	0	0	0	0	0	0	0	0	0	0	0	0	0	0	0	0	0	0	0	0	0	0	0	0	0	0	0	0	0	0	0	0	0	0	0	0	0	0	0	0	0	0	0	0
7530416G11Rik	0	0	0	0	0	0	0	0	0	0	0	0	0	0	0	0	0	0	0	0	0	0	0	0	0	0	0	0	0	0	0	0	0	0	0	0	0	0	0	0	0	0	0	0	0	0	0	0	0
8030411F24Rik	0	0	0	0	0	0	0	0	0	0	0	0	0	0	0	0	0	0	0	0	0	0	0	0	0	0	0	0	0	0	0	0	0	0	0	0	0	0	0	0	0	0	0	0	0	0	0	0	0
8030423J24Rik	0	0	0	0	0	0	0	0	0	0	0	0	0	0	0	0	0	0	0	0	0	0	0	0	0	0	0	0	0	0	0	0	0	0	0	0	0	0	0	0	0	0	0	0	0	0	0	0	0
8030462N17Rik	1.28413	1.54607	1.39757	1.54515	1.89712	1.33457	2.17428	1.49972	1.62669	1.78562	2.09746	2.22669	1.90868	1.79273	2.13787	1.6252	1.9735	1.42564	1.6857	2.45257	1.94776	2.03833	2.01578	2.01184	1.69202	1.52805	1.65508	2.12106	2.29763	2.21291	2.30538	1.75258	2.04561	2.58021	1.76586	1.93361	1.86408	2.32495	2.53475	2.1935	2.30128	1.86321	1.62979	3.50906	2.31698	1.7593	2.20677	1.46027	2.35288
8430408G22Rik	71.837	74.3154	26.0204	35.5012	32.3583	105.365	49.5896	28.3426	12.5588	35.3931	19.0531	49.2346	14.9678	21.5787	25.1412	12.4488	28.912	35.243	15.2382	65.292	69.0726	43.3809	26.8966	19.6841	18.2359	26.5424	12.3384	64.1403	5.07555	31.4556	17.1027	18.377	15.4282	30.6858	9.37417	33.9436	84.0646	40.1771	12.2775	13.6986	14.5362	22.4015	79.4942	21.2501	15.5663	25.1405	24.417	11.6966	49.6902
8430419L09Rik	4.81674	4.42439	3.05476	4.05649	8.02885	4.66848	3.83819	4.01913	7.40912	7.76843	5.44405	7.22318	4.50514	4.3418	5.71221	6.92918	5.55984	5.20952	3.70689	7.79297	6.17121	5.03567	4.42014	8.56033	9.78547	7.96619	7.20277	6.58974	4.7891	6.05726	9.29768	8.31006	5.55498	8.83703	11.6885	4.15574	3.30407	3.44323	4.48287	5.15951	5.67345	4.55208	8.6018	4.9738	7.88641	8.74254	6.69795	5.73519	5.17061
9030025P20Rik	3.22605	3.4328	5.63314	3.21232	3.59918	1.96281	3.90532	5.20712	3.42345	4.7827	3.27688	2.66022	5.38093	6.02988	5.23485	1.64408	2.7814	8.19467	3.60835	5.37916	4.06939	5.01714	3.34178	3.28467	2.73197	2.92237	1.87667	1.98771	5.60734	2.87883	5.10279	5.5185	4.40202	4.47259	3.40006	5.05383	3.39497	4.24213	6.3121	5.44542	5.49121	3.73965	3.8476	3.62216	3.48655	5.05811	3.6336	7.50202	4.06569
9030617O03Rik	6.54834	9.3394	16.4296	8.36446	12.6197	4.23024	18.9848	9.47783	8.96439	7.67575	10.3747	9.34329	8.78395	10.5353	13.4507	7.72462	12.4368	16.9608	6.9317	8.55119	11.358	8.90387	12.3566	10.2975	10.5827	10.8986	13.6128	10.0473	12.4583	8.27086	11.0865	16.5844	9.64419	13.3213	13.0846	11.518	18.392	10.9246	10.1347	12.3197	12.8133	9.40516	13.6804	7.33726	9.39536	10.2755	15.9208	11.1737	12.9832
9030624G23Rik	0.150777	0.110011	0.303781	0.183798	0.053674	0.139722	0.194389	0.0217291	0.16861	0.103486	0.187351	0.482733	0.137176	0.450788	0.121088	0.336174	0.254835	0.171447	0.104078	0.192779	0.104215	0.286709	0.137306	0.288161	0.432164	0.127054	0.296543	0.179806	0.957666	0.133742	0.184259	0.0887103	0.103352	0.645949	0.248894	0.072399	0.260347	0.478465	0.132522	0.176241	0.346816	0.401491	0.0822029	0.27309	0.107417	0.154175	0	0.440784	0.142737
9030624J02Rik	5.67227	6.46592	4.57134	4.41645	6.89869	5.93035	6.88221	5.2354	5.33947	5.23611	5.64296	4.34726	4.98666	5.71015	6.62647	5.00399	5.03159	5.7156	4.36957	8.08555	5.52849	5.37573	5.39766	5.09804	5.91621	4.52137	4.93144	5.11762	4.3216	5.9657	6.80832	6.1255	6.24657	7.72485	4.69793	6.6906	6.828	6.43723	5.45566	6.23119	6.52367	5.95885	8.23643	5.76879	6.69875	5.02894	5.84747	5.44985	6.08631
9130008F23Rik	0.105617	0.023093	0	0.0429156	0.0376062	0.041899	0.0407955	0	0.0393171	0.108686	0	0.0507334	0.0480562	0.0326299	0.0423167	0.084063	0.0714027	0.0327099	0.0437428	0.0449531	0.0364921	0.0215131	0	0.0806335	0.0412616	0.0500624	0.066606	0.0629614	0.0209356	0.0200438	0	0.0372427	0.0154964	0.0188533	0.0201216	0.0570538	0.0728665	0.0179547	0.0595969	0.0231528	0.0728482	0.0803017	0.0172516	0.0505579	0.037613	0.0539738	0	0.0421041	0.0374859
9130011E15Rik	1.92865	2.59902	1.99153	1.6317	3.02717	1.74923	3.4249	1.54856	2.13237	2.6907	2.71867	1.90959	2.1844	3.00356	2.44437	2.2441	2.48857	2.62145	2.3399	2.68104	2.5709	2.32555	2.08964	2.37447	2.46145	1.90298	2.25105	2.28434	2.29433	2.91454	3.158	3.09578	3.03873	3.13361	2.92382	3.24899	3.4495	2.89126	3.26176	3.12345	4.00597	2.82735	3.42109	2.72698	2.93095	2.49534	3.32494	3.40492	3.22778
9130019O22Rik	0.279777	0.501095	0.426391	0.37105	0.398472	0.525862	0.47677	0.444608	0.45967	0.604991	0.428771	0.593923	0.334274	0.408642	0.577062	0.673822	0.337892	0.373317	0.426177	0.337861	0.508891	0.648012	0.622097	0.460134	0.493812	0.445837	0.334381	0.316698	0.372975	0.401817	0.498617	0.549455	0.345014	0.451232	0.314127	0.412831	0.396295	0.399838	0.454331	0.527953	0.513838	0.291585	0.865742	0.404317	0.293118	0.311782	0.358654	0.374963	0.636521
9130023H24Rik	0.509013	0.890855	0.80807	0.581839	0.849564	0.353261	1.06992	1.01839	0.841508	0.629205	0.689378	0.534857	0.564402	0.668718	0.484363	0.740128	0.656497	0.81842	0.593387	0.433638	0.483757	0.62223	0.347847	0.631985	0.920654	0.885158	0.494994	0.56876	0.428913	0.664801	0.817254	0.920605	0.634814	0.625025	0.315095	0.664874	0.899592	0.801048	0.957097	0.990853	0.702498	0.640476	0.85241	0.548489	0.646444	0.661082	0.791297	0.798987	0.971818
9130204L05Rik	0	0	0	0.0940657	0	0	0	0	0	0	0	0	0	0	0	0	0	0	0	0	0	0	0	0	0.181475	0.0733603	0.195251	0	0	0	0	0.0813836	0	0	0	0	0	0	0	0	0	0	0	0	0	0	0	0	0
9130401M01Rik	6.92547	7.26764	8.49483	8.04614	6.26555	13.0811	4.13494	9.37802	6.10501	4.95063	2.62206	6.5353	5.03269	8.19099	8.94537	7.69471	3.85838	7.88877	7.08125	6.5346	2.61619	6.16928	2.4394	6.85961	8.48775	4.70722	3.11379	2.42121	8.2999	8.24626	5.06647	11.1224	5.09286	6.16494	3.94448	8.91987	14.3537	5.35598	12.4371	7.91498	9.95009	9.25982	10.8005	8.78889	8.45189	4.36474	7.36728	6.00096	13.6228
9130409I23Rik	42.4899	13.105	74.754	20.5276	55.9829	1.52514	20.14	16.8254	24.4415	18.9447	20.6799	7.18322	23.2217	42.6375	17.6858	12.9312	17.686	62.7885	12.3151	18.025	17.8287	17.3013	39.5415	26.8056	4.43644	27.0244	8.4857	27.3586	43.0566	43.6951	9.55446	8.98118	27.4748	51.4367	19.881	11.1601	32.16	10.5591	21.1738	20.5904	5.55329	8.81063	11.4407	24.9844	28.0308	9.96891	26.0709	7.15848	16.374
9230104L09Rik	0	0	0	0	0	0	0	0	0.0645028	0	0	0	0	0	0	0	0	0	0	0	0	0	0	0	0	0	0	0	0	0	0	0	0	0	0	0	0	0	0	0	0	0	0	0	0	0.0590458	0	0	0
9230110C19Rik	0.2864	0.156552	0.115406	0.174601	0.561751	0.36934	0.138313	0.154779	0.0799802	0.472514	0.121214	0.10318	0.227995	0.33233	0.286874	0.114029	0.14525	0.221799	0.385594	0.121927	0.371167	0.291752	0.146707	0.465475	0.139925	0.20363	0.421531	0.398466	0.0853096	0.108755	0.164393	0.227281	0.441225	0.33283	0.190928	0.0257853	0.148228	0.121747	0.484936	0.376698	0.362327	0.217702	0.0935833	0.320041	0.0765313	0.268451	0.134409	0.285881	0.101673
9230110F15Rik	0	0	0	0	0	0	0	0	0	0	0	0	0	0	0	0	0	0	0	0	0	0	0	0	0	0	0	0	0	0	0	0	0	0	0	0	0	0	0	0	0	0	0	0	0	0	0	0	0
9230112D13Rik	0	0	0	0	0	0	0	0	0.0545538	0	0	0	0	0	0	0	0	0	0	0	0	0	0	0	0	0	0	0	0	0	0	0	0	0	0	0	0	0	0	0	0	0	0	0	0.0522013	0	0	0	0
9330159F19Rik	0	0	0	0	0	0	0	0	0	0	0	0	0	0	0	0	0	0.0187688	0	0	0	0	0.00690059	0	0	0	0	0	0	0	0	0	0	0	0.00769425	0	0.00697088	0	0	0	0	0	0	0	0	0	0	0	0
9330182L06Rik	0.123149	0.129275	0.0794151	0.220225	0.0175433	0	0.142736	0.0106509	0.0183457	0.0101451	0.0584005	0.0236672	0.0224131	0.0228328	0.118445	0.0313869	0.0916222	0.00763137	0.0306096	0.251652	0.0425689	0.220841	0.0252385	0.122279	0.240771	0.0467083	0.0621579	0.166477	0.136762	0.0374191	0.033884	0.0173778	0.0578328	0.175902	0.0563075	0.0621032	0.127501	0.812299	0.00926949	0.0215969	0.181291	0.21535	0.032199	0.125874	0	0.00839864	0	0.049104	0.358571
9330182O14Rik	0	0	0	0	0	0	0	0	0	0	0	0	0	0	0	0	0	0	0	0	0	0	0	0	0	0	0	0	0	0	0	0	0	0	0	0	0	0	0	0	0	0	0	0	0	0	0	0	0
9430007A20Rik	0	0	0	0	0	0	0	0	0	0	0	0	0	0	0	0	0	0	0	0	0	0	0	0	0	0	0	0	0	0	0	0	0	0	0	0	0	0	0	0	0	0	0	0	0	0	0	0	0
9430015G10Rik	2.59256	2.22828	1.9685	2.16165	2.82275	1.48211	3.0794	1.46363	1.67695	1.65883	2.03128	2.14076	1.81289	2.19768	2.00881	2.08832	2.41959	2.44252	1.93497	1.64343	1.96966	1.41436	1.65363	2.24154	3.1153	1.90646	2.39671	2.53811	1.5803	2.0666	1.82715	1.51141	1.64483	2.06534	2.00788	1.37245	2.36392	2.40681	2.03163	1.80362	2.10937	2.26386	3.17614	2.36693	1.55879	2.01564	1.70942	1.87913	2.43634
9430016H08Rik	8.55978	10.0068	10.3303	7.20259	8.42362	11.1966	11.7991	9.29843	9.06515	9.24655	10.3695	8.01682	10.214	8.71759	10.9609	8.76844	7.09711	9.03412	7.73345	11.3168	9.03814	10.9019	6.99203	8.04745	8.4397	7.96515	8.61005	8.03633	8.01658	9.24494	11.0832	11.1356	8.12876	10.1967	8.16015	9.63519	11.6357	10.5322	8.38376	9.4293	9.37958	9.77623	9.66994	8.21251	9.0727	8.76738	8.84176	8.60803	11.5748
9430020K01Rik	0.746233	1.17006	0.901158	0.819648	1.58536	1.07514	1.15237	0.783411	1.34309	1.56913	1.40479	1.28622	1.10981	1.08904	1.31049	0.933851	1.10506	0.76066	1.31889	1.1463	1.48068	1.36629	0.907412	1.19708	1.46453	1.15589	1.11806	1.41366	0.725563	1.38259	1.01862	0.895667	1.29701	1.23904	1.02003	1.29999	1.34391	1.20364	1.51129	1.26219	1.45078	2.27134	0.742043	1.26072	1.51445	1.62774	1.18506	1.39173	1.23299
9430038I01Rik	4.81493	3.81215	2.85797	4.24341	5.88315	3.85963	3.44481	3.81112	2.75407	3.71358	4.32449	3.35974	3.1342	4.00678	6.70129	3.06727	3.49426	5.05331	2.77026	5.69382	4.79935	3.51088	3.0449	3.21095	4.27891	3.84212	4.89993	4.83535	4.66061	2.00071	4.50601	2.53729	2.94352	5.24511	3.4352	3.50295	5.9458	2.99777	3.54557	5.02197	3.21623	3.92793	5.16709	3.979	5.16231	2.62468	4.94528	6.42516	4.49623
9430069I07Rik	0	0	0	0	0	0	0	0	0	0	0	0	0	0	0	0	0	0	0	0	0	0	0	0	0	0	0	0	0	0	0	0	0	0	0	0	0	0	0	0	0	0.0757391	0	0	0	0	0	0	0
9530002B09Rik	0	0	0	0	0	0	0	0	0	0	0	0	0	0	0	0	0	0	0	0	0	0	0	0	0.0540026	0	0	0	0	0	0	0	0	0	0	0	0	0	0	0	0	0	0	0	0	0	0	0	0
9530003J23Rik	0	0	0	0	0	0	0	0	0	0	0	0	0	0	0	0	0	0	0	0	0	0	0	0	0	0	0	0	0	0	0.0428716	0	0	0	0.106908	0	0.0322771	0	0	0	0	0	0	0	0	0	0	0	0
9530053A07Rik	0	0	0	0	0.0153698	0	0.00555905	0.00622086	0	0	0	0.00691164	0	0.00444532	0	0.00458304	0	0.00445725	0.00596067	0	0	0	0	0	0	0.00454682	0	0.0114393	0	0	0	0	0	0	0	0	0.0347523	0	0	0.00630842	0	0	0.00470161	0	0.0102531	0.00490433	0	0.00573603	0
9530068E07Rik	41.853	49.6037	38.6069	38.3651	47.0356	43.7361	44.9769	43.7682	50.9073	34.0906	44.1839	34.7546	42.89	49.6191	38.8762	47.2843	41.6953	32.8895	46.2348	58.0078	50.4943	50.2632	43.3671	36.9261	36.9853	33.2131	32.2544	41.2104	43.844	45.7059	43.3209	27.0144	46.845	46.1362	37.2268	40.8753	52.8807	46.6365	36.7106	46.3087	43.2897	49.9161	37.6311	43.8135	41.131	40.4283	44.7035	29.1803	45.1374
9530077C05Rik	0.0528452	0.023109	0.0851771	0	0.0376324	0.0629068	0.0204167	0	0.0196768	0.0652869	0.0357853	0	0	0.0489789	0.0423461	0.0168321	0.0357345	0.0163701	0.459726	0.0449948	0.018263	0.0215331	0.0180465	0.0605312	0.123928	0.0333981	0.0222226	0.0210066	0	0.120402	0.0484566	0.633713	0.0620289	0.0377328	0.0402619	0	0.0547006	0.0359427	0	0	0.0243109	0.0200847	0.0690703	0.0337443	0.0564848	0.0540363	0	0	0.0750413
9630033F20Rik	1.37165	1.72963	1.49341	1.20249	2.08877	1.47341	1.87886	1.75044	3.66847	2.70877	2.28825	2.88809	2.32377	3.43828	2.49803	3.13769	2.55313	1.29278	2.63448	2.28268	2.03619	2.94699	1.53446	2.71194	1.67984	2.29338	2.46691	2.42683	3.21399	3.72939	2.73248	1.9244	2.45196	5.78336	3.03762	2.35534	2.84842	2.04608	2.08619	1.58392	1.84824	2.249	2.15949	2.44677	1.18747	2.91922	2.09066	2.03809	2.95486
9830107B12Rik	0	0	0.0122944	0	0	0.0241872	0	0.0131963	0.0113696	0	0	0	0	0	0	0.0097207	0	0.0189104	0	0.0259849	0	0.0373067	0	0.0233049	0	0	0.0128527	0	0	0.0347388	0	0	0.00896878	0.0218057	0.0116336	0	0.0421484	0	0.0114832	0	0	0.0232138	0	0	0.0108881	0.0416756	0	0.0121858	0
9830147E19Rik	0.761885	0.63663	0.394067	0.998076	0.786277	0.478385	0.641555	0.806445	0.973848	1.35002	0.854915	1.59467	1.28261	1.37013	1.53207	1.89944	0.722954	0.542478	1.17886	1.74452	1.77022	1.15027	1.17276	1.68629	0.657662	1.43735	1.22442	1.3832	1.4342	1.11407	0.928194	1.12323	0.821041	1.59986	1.24782	0.958467	0.996583	2.00318	0.727528	0.937473	0.753458	0.829971	0.0297315	0.959247	0.583305	0.604763	0.512421	0.489977	1.22747
9930012K11Rik	0.143488	0.20079	0.161894	0.0933078	0.16349	0.159421	0.332619	0.223331	0.192339	0.283633	0.213766	0.16542	0.182763	0.230517	0.367938	0.12797	0.155245	0.213356	0.166436	0.122172	0.178519	0.187097	0.117602	0.262972	0.112166	0.181369	0.072408	0.250969	0.091037	0.217949	0.23683	0.222678	0.168424	0.307363	0.0655929	0.144689	0.0792139	0.214706	0.151173	0.176146	0.0792123	0.196327	0.187543	0.0549747	0.224944	0.332571	0.296295	0.137283	0.101878
9930021J03Rik	2.00899	2.42213	1.69291	1.82377	2.40707	1.72444	3.02883	1.6331	2.04588	2.45643	2.39953	2.49875	2.37103	2.75549	2.4013	1.97684	2.88021	2.37825	2.76191	3.46944	3.18289	2.36288	2.89061	2.58036	2.09272	2.65483	2.95539	2.90964	2.49483	2.60942	2.97234	2.72498	2.85028	2.80776	2.80791	2.62893	2.92857	3.14422	2.66659	2.53964	3.69033	2.88782	0.389696	3.48243	2.50982	2.69148	2.21449	2.03821	3.72594
9930104L06Rik	0.755651	0.897671	0.733908	0.89742	1.40643	0.96872	0.88302	1.00541	1.41356	1.22837	1.81034	1.5075	1.48024	1.18503	1.45921	1.54235	1.12639	1.26066	2.02167	1.84739	1.0844	1.43642	1.44171	1.67164	1.21127	1.16312	1.35232	0.97013	1.33618	1.48572	1.65257	1.42096	1.42167	1.18999	1.29862	1.42322	1.88494	1.89737	2.42003	1.66443	1.21204	1.76707	0.645558	2.16479	1.82218	1.62434	1.1819	1.43619	2.40624
9930111J21Rik1	0.162291	0.206456	0.0832312	0.191881	0.861531	3.0325	0.0570007	0.0637868	0.153818	0.0729091	0.239779	0.240957	0.201343	0.346415	0.543835	0.159776	0.219485	0.054844	0.415608	0.917023	0.356915	0.264517	0.382914	0.24786	0.484388	0.289054	0.210945	0.328427	0.128708	0.448197	0.487025	0.333034	0.355012	0.790088	0.584512	0.573832	0.18326	0.672328	0.610651	0.258738	0.62443	0.25794	0.106059	0.29205	0.399503	0.60345	0.623158	0.235262	0.429487
9930111J21Rik2	0.142306	0.0726015	0.0286715	0.134953	0.557368	1.23286	0.0549797	0.0410168	0.0706497	0.0781378	0.136518	0.125321	0.140259	0.183187	0.313591	0.0377724	0.200477	0.0440829	0.284934	0.464468	0.204917	0.164294	0.234886	0.0996132	0.120512	0.0899373	0.0997381	0.150849	0.0376195	0.189134	0.10874	0.0836527	0.194876	0.44031	0.271052	0.273327	0.0982015	0.258106	0.267727	0.145579	0.174577	0.135215	0.0774992	0.151449	0.194359	0.242523	0.178093	0.104005	0.210497
a	0	0	0	0	0	0	0	0	0	0	0	0	0	0	0	0	0	0	0.0682376	0.0701255	0	0	0	0	0.0643818	0	0	0	0	0	0	0	0	0	0	0	0.0569583	0	0	0	0	0	0	0	0	0	0	0	0
A130010J15Rik	1.04003	1.1848	1.60806	1.63082	0.888756	1.71348	1.5162	1.19541	1.3502	1.59165	1.47937	1.64234	1.5892	1.36171	1.45325	1.20469	1.99984	1.29858	1.60383	1.82213	1.52026	1.6718	1.42718	1.57787	0.989402	1.05677	1.45654	1.46795	1.5352	1.65872	1.44486	1.41525	1.50892	1.65538	0.911519	1.11512	1.29253	1.4256	1.43433	0.981833	1.73656	1.36725	1.03151	1.23819	1.03167	1.48925	1.41494	0.795437	1.17155
A1bg	0.218845	0.136715	0.125978	0.0254127	1.06865	1.11648	0.0241573	0.135166	1.76942	0.720985	0.5081	0.901054	1.1093	2.5306	1.77871	1.17504	3.72077	0.213063	4.11851	1.62377	1.75033	2.03826	0.939525	1.86216	1.58853	1.75851	5.20623	1.14334	1.14053	0.831026	1.43336	1.16883	1.85318	1.83049	1.61971	0.923236	1.96325	0.595392	1.83511	1.37069	1.6396	2.73292	0.245175	1.61703	3.72041	2.4509	1.20312	1.94426	46.8811
A1cf	28.1394	35.9783	28.309	34.4515	33.9917	19.0112	52.5663	23.9981	37.0876	45.9971	37.7741	43.8061	40.0544	33.1644	40.397	34.2013	41.9123	34.8631	27.9911	48.6917	37.4022	47.569	38.9771	44.5906	34.6168	48.5869	32.5947	46.0273	39.237	48.4666	37.6477	20.2249	33.2357	51.2453	43.8308	47.8857	40.9066	55.7666	55.0275	73.3737	62.6989	30.5794	6.86932	45.0823	51.3917	40.1744	59.0628	40.8944	47.6755
A230046K03Rik	4.61163	5.71614	4.16956	5.22522	5.86835	6.45206	6.09687	4.104	7.42324	5.77751	5.1916	8.21241	7.25211	6.36026	5.76141	6.57364	6.53292	6.14905	5.95239	6.97501	6.25801	6.65734	6.32385	7.62422	8.34356	5.97052	5.71969	6.52828	5.54003	6.44782	7.43711	5.7904	7.04311	7.14834	5.44819	6.5871	6.14778	6.90612	6.80386	5.89299	6.21242	6.40176	0.997551	5.38446	5.57903	5.80328	6.52017	5.96263	5.93382
A230050P20Rik	6.97604	31.9773	12.4723	5.56038	16.1815	16.1516	12.2984	12.6791	22.3874	15.6192	20.547	11.1916	11.6152	20.506	21.0515	13.3751	19.4816	8.03557	13.8603	14.0419	18.9069	22.9268	19.0065	10.6542	20.7275	17.0311	19.5609	13.1076	9.69528	22.1181	24.3065	21.977	18.0408	14.8707	21.8209	37.5644	34.4354	28.8371	21.859	11.9371	18.3776	16.7576	13.2967	9.31996	9.55306	14.8668	15.316	11.259	22.3369
A230065H16Rik	0	0	0	0	0	0	0	0	0	0	0	0	0	0	0	0	0	0	0	0	0	0	0	0	0	0	0	0	0	0	0	0	0.0509118	0	0	0	0	0	0	0	0	0	0	0	0	0	0	0	0
A2m	0.0244031	0	0.0393335	0	0.0434452	0.00968315	0	0.0105506	0.0363225	0	0	0.0468584	0	0	0.00977741	0.0155456	0	0.0226785	0.0404371	0.0311669	0	0	0.0083336	0.0279345	0.0476902	0.0154129	0.0307862	0.0387773	0.0096767	0.064825	0.0111883	0.0430352	0.014322	0.00870664	0.0185804	0	0.0420999	0.00829892	0.055093	0.0320972	0	0.0185497	0.0159478	0	0.0347785	0.0332709	0	0.00972828	0.0779692
A330050F15Rik	0	0	0	0	0	0	0	0	0	0	0	0	0	0	0.0198912	0	0	0	0	0	0.0171573	0	0	0	0	0	0	0	0	0	0	0	0	0	0	0	0	0	0	0	0	0	0	0	0	0	0	0	0
A330070K13Rik	0	0	0	0	0	0	0	0	0	0	0	0	0	0	0	0	0	0	0	0	0	0	0	0	0	0	0.0757253	0	0	0	0	0	0	0	0	0	0	0	0	0	0	0	0	0	0	0	0	0	0
A3galt2	0	0	0	0	0	0	0.0129946	0.0145374	0	0	0.0227763	0.0161564	0.030596	0	0	0	0	0	0	0.0143147	0.0232443	0.0137032	0.0229721	0	0	0.0106253	0	0	0.0266745	0	0.0154161	0	0.00986698	0.0120044	0	0.012111	0.0116051	0.0114349	0.0253075	0.0147441	0	0.0127796	0.0109887	0.0322064	0	0.0114642	0	0.0134063	0
A430005L14Rik	21.405	15.2813	21.209	14.133	16.723	14.2055	21.3971	20.9795	16.4819	20.5395	21.672	12.1398	17.1109	19.0686	17.9434	18.7988	17.1092	21.1154	12.5691	20.4813	16.6981	22.0167	16.7841	13.8587	18.0727	9.90136	20.7554	13.0936	19.7775	19.0184	17.3399	18.5442	9.12525	16.523	16.9415	17.2508	14.7845	11.3077	17.3593	19.0425	20.0767	21.3652	17.2637	17.8815	10.5555	18.7	15.5071	20.5043	22.8997
A430033K04Rik	1.36131	0.682606	0.599746	0.811208	1.15093	0.821054	1.30413	1.12931	1.09486	1.1655	1.05704	1.16832	1.37041	1.14323	0.974339	0.808872	1.44807	1.14648	1.56299	1.90059	1.2663	1.30087	1.18953	1.02568	0.864953	1.15916	1.58737	1.19753	1.09384	1.44718	1.93095	0.998845	1.08604	1.51682	0.856977	1.07218	1.48957	1.34478	1.32473	1.28917	1.51875	1.37927	0.427026	1.08931	1.1903	1.38625	1.1409	1.41731	1.1862
A430078G23Rik	2.05954	0.420005	2.64723	0.344907	0.574531	1.40248	3.57713	1.46167	0.658028	0.332244	3.57717	2.19607	0.909541	2.31918	1.77017	1.7254	2.58489	1.753	1.55969	1.1776	0.279385	1.69411	2.35319	2.14162	0.615652	1.74818	1.5348	1.28542	2.55934	2.66973	1.76496	0.338756	2.34493	1.07074	2.98557	1.26266	0.55674	0.901494	4.96834	4.59833	2.0325	3.59926	1.58174	4.17044	0.602276	1.44164	0.594986	1.41187	0.763767
A430089I19Rik	0	0	0	0	0	0	0	0	0	0	0	0	0	0	0	0	0	0	0	0	0	0.0125668	0	0	0	0	0	0	0	0	0	0	0	0	0	0	0	0	0	0	0	0	0	0	0	0	0	0	0
A430105I19Rik	0.21781	0.211661	0.282807	0.21646	0.336067	0.220587	0.382865	0.146485	0.585729	0.37884	0.417901	0.337449	0.440362	0.418702	0.533305	0.24654	0.204302	0.314702	0.541036	0.329694	0.309065	0.32501	0.321909	0.388094	0.453794	0.343701	0.528536	0.288087	0.460831	0.431927	0.321773	0.401181	0.213051	0.388598	0.451741	0.409631	0.751523	0.320774	0.464413	0.402984	0.423071	0.570278	0.355402	0.193355	0.327973	0.701153	0.613314	0.597398	0.739106
A4galt	0.0524078	0.20626	0.0633687	0.0638998	0.0933023	0.0831816	0.0810095	0.0226582	0.0975697	0.0647466	0.0709945	0.0755228	0	0.0971472	0.063008	0.0667712	0.0531581	0.0811733	0.0868421	0.156178	0.163006	0.0213549	0.0536914	0.120088	0.122903	0.0993652	0.0440773	0.0833501	0.0831262	0.119406	0.0480556	0.0739375	0.123031	0.112262	0.0199689	0.113242	0.253157	0.124758	0.177476	0.137863	0.192877	0.219104	0.154122	0.0502091	0.0560174	0.0357343	0.0737857	0.0417847	0.130236
A4gnt	0.0206723	0.379127	1.54938	5.20137	0.0441318	0	19.5232	0	0.0153946	1.56414	0.0559542	0	0	4.15053	0.546652	0	0.657005	6.61272	0.188402	0.0176013	1.84878	0	0	0.91426	0	0.0261108	0.591135	3.58237	10.0753	0.0156885	4.41664	0.131241	0.229021	0.0441375	3.34381	1.45917	3.03853	0.253085	1.07186	0.0725067	0.0380403	0.0628093	0.418496	0.48647	0.0294188	1.02724	0.0775004	0.0659279	0.176131
A530016L24Rik	0	0.360654	0.15748	0.0702728	0.169657	0.0171586	0.233805	0.18774	0.19395	0.268032	0.220581	0.104214	0.256843	0	1.6661	0.317754	0.0146344	0.321247	0.215618	0.424864	0.270176	0.0353948	0.0591809	0.215373	0.372822	0.369435	0.0364033	0.396559	2.47341	0.0492897	0.496489	0.306079	0.40745	0.0309055	0.165419	0.343647	0.389626	0	0.767349	0.361726	0.64145	0.213574	0.0423894	0.069005	0.200632	0.162809	0.570609	0.0346546	0.784255
A530032D15Rik	0.291444	0.16993	0.0521952	0.184256	0.345908	0.385483	0.200176	0.140005	0.168807	0.400068	0.285072	0.279992	0.117847	0.220099	0.311388	0.18566	0.35036	0.240753	0.241468	0.303293	0.35812	0.184732	0.199055	0.14837	0.101255	0.327454	0.163412	0.10298	0.179772	0.221342	0.237547	0.274115	0.399108	0.393075	0.222047	0.163268	0.201118	0.484553	0.414278	0.198765	0.38733	0.246152	0.0634877	0.372204	0.115377	0.529802	0.243157	0.154912	0.298897
A530054K11Rik	1.01283	0.829002	0.754434	1.15527	1.6782	1.27704	1.29351	0.886327	1.0502	1.47003	1.22356	2.18042	1.01122	1.21857	0.944659	1.08033	1.06455	1.05149	1.53295	1.54649	1.22462	1.30937	1.23456	2.13697	1.16178	1.71988	1.12035	1.48733	0.978617	1.38845	1.65618	1.64635	1.64885	2.0855	1.05673	1.39718	1.23927	1.9251	1.29241	1.36165	1.14537	1.74195	0.0791705	1.96359	1.63172	1.32834	1.36397	1.07209	1.46225
A530064D06Rik	0.0599932	0.0787459	0.0241873	0.0243892	0.128472	0.166637	0.0463688	0.0519986	0.0223442	0.123823	0.0814442	0.0288179	0	0.111237	0.024037	0.0955443	0.020284	0.0743376	0.0745585	0.204324	0.0207333	0	0.0409858	0.114531	0.046897	0.0189678	0	0	0	0.0911495	0.0275781	0.148157	0.0352095	0.128544	0.1143	0.0432221	0.103772	0.0408045	0.158015	0.0526194	0.0275992	0.0912298	0.0588097	0.0957717	0.12825	0.20497	0.0282219	0	0.127821
A530099J19Rik	0.0205308	0.0179561	0	0	0.0585453	0	0	0.0177336	0	0	0.0278358	0.0788963	0	0.0507982	0.098711	0.0261859	0.0138907	0.0508795	0.0680409	0.0873099	0.014206	0.0167497	0.0140376	0.0313558	0.0321328	0.025979	0.034572	0	0	0.0623697	0	0.0144825	0.0361481	0.117276	0.046901	0	0.0141754	0.0837844	0.0154419	0	0	0.0156062	0	0.0262341	0.0292756	0.0420326	0.0578425	0.0327738	0.0437549
A630001G21Rik	0.0294845	0.128901	0.071341	0.167549	0.691815	0.327076	0.0683478	0.178188	0.175384	0.0242842	0	0.226315	0.321899	0.23647	0.30667	0.0563479	0.0599372	0.127969	0.0733046	0.426114	0.0407692	0.192277	0.0804469	0.224861	0.276578	0.297685	0.0496984	0.0469912	0.140082	0.245935	0.027008	0.208633	0	0.252828	0.112174	0.127518	0.325796	0.280392	0.0443765	0.0517075	0.487549	0.626569	0.115761	0.094283	0.314664	0.180708	0.387743	0.30584	0.502294
A630023A22Rik	0	0	0	0	0	0	0	0	0	0	0	0	0	0	0	0	0	0	0	0	0	0	0	0	0	0	0	0	0	0	0	0	0	0	0	0	0	0	0	0	0	0	0	0	0	0	0	0	0
A630033H20Rik	0.15131	0.161743	0.0406356	0.095633	0.191559	0.160106	0.0909087	0.145331	0.13772	0.180011	0.148002	0.274578	0.198845	0.0831053	0.296385	0.139189	0.0568431	0.0937167	0.278586	0.243278	0.127825	0.12331	0.0918613	0.61624	0.144522	0.201881	0.183818	0.120295	0.12	0.0893782	0.169577	0.21347	0.236808	0.264018	0.140899	0.15742	0.243635	0.205828	0.164475	0.162162	0.170155	0.114982	0.0109871	0.128826	0.275543	0.355285	0.157801	0.147448	0.131306
A630073D07Rik	0	0	0	0	0	0	0	0	0	0	0	0	0	0	0	0	0	0	0	0	0	0	0	0	0	0	0	0	0	0	0	0	0	0	0	0	0	0	0	0	0	0	0	0	0	0	0	0	0
A630076J17Rik	2.39612	1.79088	1.2414	9.68034	0.243763	1.01869	3.57071	2.88586	4.3335	2.66234	4.57801	3.86402	2.09584	1.79242	0.548592	4.36118	0.752275	0.954334	12.9361	1.89444	2.83065	5.77109	2.44746	2.54858	2.40823	3.13687	1.65538	2.65336	1.76456	3.44457	1.64785	3.00026	2.09681	3.11627	0.717188	2.51955	0.295268	3.89971	3.34876	1.27565	0.94201	0.650492	0.615176	0.437156	0.303986	1.98344	0.803223	0.340126	1.15444
A630095E13Rik	0	0	0	0	0	0	0	0	0	0	0	0	0	0	0	0	0	0	0	0	0	0	0	0	0	0	0	0	0	0	0	0	0	0	0	0	0	0	0	0	0	0	0	0	0	0	0	0	0.0653732
A630095N17Rik	0	0	0.0598849	0.120801	0.0529159	0	0.0574169	0.192757	0.166008	0	0.0503186	0	0	0	0.0595441	0.0473361	0	0.184028	0.12305	0.0632684	0	0.0605565	0	0.056743	0.0580863	0.0469315	0.12491	0	0.0589307	0	0.136184	0.104833	0.087107	0.0530571	0.0566134	0.0535205	0.0512773	0.0505401	0.0558826	0	0.0683684	0.0564834	0.0971216	0.0474488	0.0529499	0.202619	0.139491	0.177735	0.0527245
A730008H23Rik	0	0	0	0	0	0	0	0	0	0	0	0	0	0	0	0	0	0	0	0	0	0	0	0	0	0	0	0	0	0	0	0	0	0	0	0	0	0	0	0	0	0	0	0	0	0	0	0	0
A730017C20Rik	0.0918757	0	0	0	0	0	0.023664	0.0264813	0	0	0	0	0	0	0	0	0	0	0.0253737	0	0	0.024958	0	0	0	0	0	0	0	0	0	0	0.0179737	0	0	0.0220404	0	0.0208298	0	0	0.0281776	0	0	0	0.0218054	0	0.0286988	0	0
A830010M20Rik	0.194171	0.3025	0.367454	0.171634	0.300374	0.214233	0.658853	0.262719	0.326677	0.562795	0.479859	0.291762	0.545332	0.396446	0.425878	0.370807	0.171135	0.391989	0.244629	0.459698	0.448976	0.384995	0.2883	0.354308	0.54734	0.399866	0.581793	0.342047	0.327972	0.390817	0.386771	0.464161	0.58448	0.409902	0.212099	0.461785	0.652002	0.476233	0.355511	0.421639	0.318233	0.308073	0.0551305	0.301795	0.276521	0.385301	0.190034	0.275766	0.443234
A830018L16Rik	0	0	0	0	0.00489407	0	0.00531099	0	0	0	0	0	0	0	0	0	0.00464585	0.00425477	0	0	0	0	0	0.00524645	0	0	0	0	0	0	0.00629265	0	0	0	0	0	0	0	0	0	0	0.00522433	0.00897984	0	0	0.00468182	0	0	0
A830080D01Rik	0.457167	0.547923	0.354791	0.4129	0.65112	0.49718	0.667254	0.351384	0.390888	0.627557	0.5389	0.601872	0.631597	0.575422	0.637702	0.582462	0.538135	0.314709	0.575174	0.807339	0.655383	0.620947	0.520404	0.788722	0.873572	0.513653	0.697793	0.538778	0.510278	0.565812	0.543409	0.655946	0.676141	0.725398	0.348309	0.792711	0.806703	0.666961	0.866463	0.772048	0.623156	0.56631	0.0442616	0.593779	0.494687	0.681009	0.508867	0.391731	0.733342
A930009A15Rik	0	0	0	0	0.0402844	0	0	0	0	0.046615	0.0383261	0	0	0.0349711	0	0.0360544	0	0	0	0.0481895	0.0391194	0.046124	0	0	0.0442425	0	0.0952018	0	0	0.0429837	0.0518972	0.039924	0.0332001	0.0404119	0	0	0	0.0384948	0	0	0	0.129001	0	0	0	0	0	0	0.0803695
A930018P22Rik	0	0.121502	0.224331	0.112445	0.148397	0.0548908	0.214692	0.181405	0.206912	0	0	0.201549	0.126624	0.0859972	0.278308	0.0442496	0.0939418	0.217027	0.115312	0.059143	0.0960225	0.169824	0.0944812	0.106802	0.108399	0.0872681	0.292103	0.0555966	0.165265	0.105508	0.0636934	0.196354	0.162079	0.399458	0.0530189	0.150367	0.194702	0.0473312	0.313637	0.243633	0.191382	0.37028	0.0915701	0.0887099	0.297528	0.236327	0.195951	0.0553818	0.147956
AA414768	0	0	0	0.0555151	0.242742	0.0270514	0.0263863	0.0589494	0.0762903	0.224599	0.115621	0.130991	0.0621361	0.0421999	0.0273639	0.0435073	0.138549	0.0423132	0.11317	0	0.0706816	0.416688	0.279375	0.104119	0.13347	0.151072	0.114881	0.0542	0.0270334	0	0.0625125	0.0240884	0.260538	0.0487655	0.0780512	0.0737871	0.0942593	0.0464521	0.333474	0	0.125677	0.103829	0.0222764	0.0872217	0.0243335	0.116393	0.0641038	0.0271775	0.0242022
AA415398	1.14197	1.02343	1.3805	1.51452	1.11108	0.739325	1.27548	1.16935	1.29631	1.55729	1.79083	1.84775	1.31065	2.15115	1.99612	1.18537	1.35974	1.4895	0.82036	1.20072	1.65954	1.17401	2.64358	2.45549	1.26689	2.20027	1.84265	1.50322	1.0708	1.48352	2.25961	1.73601	1.6579	1.00985	1.00743	1.94551	1.34797	1.79634	2.91353	2.50008	2.12626	3.74141	1.4514	3.73706	1.17749	2.23006	2.6198	2.39288	0.852141
AA467197	0	0	0	0	0	0.141344	0	0	0	0	0.0603037	0.0855532	0.0810197	0	0	0	0	0	0.221346	0	0.0615519	0.0725732	0	0.068003	0	0	0	0	0	0	0	0	0	0.0635857	0.135695	0	0	0	0	0.156173	0	0.0676918	0	0	0	0	0	0	0
AA792892	0.188097	0.0411272	1.02323	0	0	0.111955	0.617705	0.0406614	0	0	0	0	0	0.058112	0.0376818	0	0.0635967	0.029134	0	0.0400387	0	0	0	0.0359092	0.0367592	0.0594388	0.237298	0.0373855	0.111881	0.178567	0.0862384	0.0663424	0.0551965	0.0335766	0.0358271	0.0338698	0.194702	0	0.0353877	0	0	0.0357448	0	0	0	0.0320562	0	0.224954	0.0667756
AA986860	0.195921	1.02811	0.236843	0.207032	4.13692	0.373159	0.211943	0.254117	0.306394	0.338868	0.172474	0.564669	0.178249	0.447916	0.456074	0.411868	0.304713	0.583642	0.471553	0.216861	0.271303	0.159941	0.334533	0.448834	0.796395	0.346702	0.346035	0.171338	0.668131	0.178555	0.216325	0.304048	0.655413	0.545582	1.27097	0.225783	1.33848	0.293164	1.79875	0.773079	0.757105	0.954771	0.320094	0.625529	0.558441	0.681148	0.717185	1.45273	0.292123
AA987161	1.32022	1.24744	1.04498	1.0444	1.35148	1.17869	1.58485	1.04985	1.58886	1.65047	1.5326	1.44954	1.35128	1.09253	1.32241	1.09634	1.38695	1.35107	1.37706	1.65604	1.59691	1.43135	1.67459	1.55725	1.40061	1.45272	1.44744	1.97739	0.944196	1.3518	1.69698	1.56324	1.64651	1.60759	1.35611	1.52824	1.43165	1.53935	1.42819	1.31269	1.44247	1.17379	0.0616275	1.37745	1.74714	1.51873	1.50471	1.45674	1.86638
Aaas	2.5735	2.77228	5.69088	2.14289	4.60398	3.5118	5.43209	2.8223	3.85631	3.48958	3.40039	3.13569	3.34072	2.81184	4.07411	4.03853	3.03478	5.56099	2.57424	2.83251	3.88292	2.89014	3.19384	4.02626	5.20102	2.30083	5.1999	2.44521	3.13611	3.78979	2.99289	4.47198	3.46279	3.20449	3.49101	2.71257	4.98119	3.60747	3.14117	2.28411	3.26297	3.41143	5.64025	2.32468	2.70601	2.84545	3.65272	2.87758	4.96912
Aacs	3.98443	18.4598	7.81817	5.55928	18.7775	3.6777	42.5259	8.41811	21.208	8.67064	17.7276	11.8914	7.72968	21.7601	36.0411	24.1206	25.8994	6.33305	19.6801	8.53388	18.2254	10.115	13.4004	20.9997	8.46674	23.4152	4.26014	46.0252	33.6898	6.15427	18.6791	7.61497	11.6014	52.2889	15.3682	31.0238	54.3697	53.8643	3.19005	6.47434	4.31477	4.54664	20.4719	3.76205	2.89267	2.93963	12.1744	4.91368	56.1064
Aadac	264.795	268.992	259.404	202.136	241.135	246.493	294.624	230.184	268.039	295.578	282.419	228.494	293.604	247.3	225.175	263.267	409.64	299.865	137.282	400.365	286.529	280.835	409.989	208.865	197.317	319.002	208.11	271.027	310.985	214.75	305.041	177.747	299.155	386.192	293.588	238.846	275.338	329.256	210.572	188.817	156.91	137.669	139.601	188.576	179.649	145.71	192.771	150.966	204.081
Aadacl2	0	0	0	0	0	0	0	0	0	0.0295228	0	0	0	0	0	0	0	0	0	0	0	0	0	0	0	0	0	0	0	0	0	0	0	0	0	0	0	0	0	0	0	0	0	0	0	0	0	0	0
Aadacl3	0	0	0	0	0	0	0	0	0	0	0	0	0	0	0	0	0	0	0	0	0	0	0	0	0	0	0	0	0	0	0	0	0	0	0	0	0	0	0	0	0	0	0	0	0	0	0	0	0
Aadat	63.7815	56.1189	46.3729	118.937	40.2207	51.1927	45.8201	93.134	73.8458	64.7365	74.4709	92.061	80.4448	48.1943	48.5263	78.9341	42.0787	54.612	17.7143	55.9695	79.966	74.0001	49.7159	90.9424	76.67	81.9149	49.9111	77.8691	63.4576	91.0679	68.2477	53.8545	103.523	56.3555	75.6234	54.3626	33.4636	50.3282	53.3095	54.9446	46.454	39.7492	43.1171	61.9198	59.9781	57.1213	47.3037	48.7269	39.6681
Aaed1	24.8614	19.7635	20.7449	20.6376	14.531	28.0593	21.5663	23.9817	19.5014	23.4101	23.6707	21.0679	18.9379	21.6713	21.1077	22.3369	19.5384	21.7965	15.4972	25.3618	23.5062	24.3703	23.4723	23.4177	14.3465	19.0105	14.8479	20.5579	16.3345	21.7759	27.8507	12.5326	18.0322	25.2877	13.3573	24.4105	20.3451	22.6524	25.1074	26.3758	19.7993	17.9174	9.65641	28.83	22.5208	17.33	22.6747	19.8219	21.9399
Aagab	9.9062	15.5512	10.5531	10.3722	13.9997	12.6668	13.5478	11.5054	9.8666	11.6089	12.6654	9.24501	9.86425	15.6605	12.3813	12.9981	12.6464	11.8584	8.85497	12.1877	11.8005	10.4664	9.91313	9.44091	8.7888	9.30851	10.6725	11.7961	10.1874	11.253	13.6675	10.1127	9.59546	13.0053	10.4548	12.5021	12.2702	12.5984	10.539	9.84128	10.9898	10.9619	11.6323	11.016	10.1512	9.30957	10.3286	8.40493	12.8066
Aak1	0.712898	1.1103	0.762165	0.737521	1.31936	0.743334	1.37721	0.827792	1.0048	1.04788	1.08694	1.1967	1.12845	1.27581	1.17503	1.09969	1.14348	1.00723	1.16184	1.35413	1.06641	1.26456	1.3016	1.20982	1.02014	0.936525	0.98639	1.25266	1.00686	1.31559	1.19437	1.24697	1.31373	1.28923	1.3714	1.16465	1.53628	1.26662	1.25909	1.19831	1.38723	1.24221	0.817899	1.48613	1.40199	1.15083	1.19958	0.859634	1.55369
Aamdc	13.0836	15.1269	18.4138	7.52236	11.8169	13.8273	8.23569	15.2315	8.03229	8.41053	9.29204	5.27307	11.4389	11.2391	9.71709	8.2534	13.2493	16.1328	8.19615	13.4767	11.4254	11.0266	9.45912	9.25998	10.7264	13.9965	14.0635	9.64069	13.7169	9.59726	12.8749	9.85954	8.6151	11.7573	8.9957	11.6761	8.63228	13.7172	8.9334	8.3945	8.22105	10.1394	15.8077	8.92511	11.5516	7.91835	10.663	12.467	13.5038
Aamp	57.854	59.684	64.4811	55.4401	57.1779	61.0847	62.477	61.9812	48.3429	60.6384	59.6517	53.0994	53.2486	58.5705	56.3602	60.6843	56.6404	65.6193	46.7408	59.6987	51.2112	51.1936	51.3745	51.8198	44.6991	53.2339	46.5262	49.6432	57.6671	49.9675	59.7918	53.5458	52.9167	58.2249	49.7927	51.6737	55.3641	48.5618	60.6322	62.0298	63.3296	72.7441	88.4289	64.1881	70.7819	60.9466	74.1871	59.8221	75.8224
Aanat	0	0	0.0339481	0	0	0	0.032549	0	0.0313694	0.0346942	0	0	0	0	0	0	0	0	0	0	0	0	0	0	0	0.0533036	0	0	0	0	0	0.0297143	0	0	0	0.0303402	0	0	0	0	0	0	0	0.0268982	0	0.0287262	0.0395378	0.0335852	0
Aar2	4.57155	5.81689	4.86186	4.49078	4.9737	5.37972	6.25446	4.50261	4.66989	4.99417	4.80482	5.04695	4.6502	5.21862	4.51614	5.0054	4.75506	5.45809	4.15587	4.98786	4.58673	5.48564	4.26069	4.93273	3.93345	3.69229	3.69854	4.9848	3.85215	4.21995	5.41529	5.54261	4.90021	5.77955	4.01567	5.09983	6.07937	5.34344	4.57508	4.34265	4.19216	4.80224	8.71376	4.895	5.05678	4.62049	5.02164	4.08727	6.27843
Aard	0.211322	0.369504	0.170307	0.412716	0.210839	0.234961	0.358834	0.219436	0.315092	0.382768	0.0857653	0.934924	0.192189	0.156863	0.745914	0.997292	0.400115	0.445474	0.175215	0.324233	0.233441	0.13762	0.0288663	0.613895	0.496127	0.293931	0.0710925	0.167819	0.335435	0.449377	0.619842	0.387863	0.446815	0.452668	0.5154	0.700672	0.817544	0.373562	0.604307	0.445049	0.389299	0.289354	0	0.324216	0.391955	0.115245	0.436853	0.202184	0.480487
Aars	33.5319	59.9093	47.0445	36.8	48.387	44.4813	58.0387	49.4209	57.7405	41.5838	42.7545	51.6589	50.6522	64.4881	58.8858	61.6791	51.6973	49.3927	45.8985	52.3019	39.881	45.9217	37.585	36.0896	45.7274	33.6205	35.7925	37.6222	37.5591	52.7688	55.088	59.913	51.7898	62.417	46.3446	52.078	52.4996	51.0039	53.2574	48.0247	54.5417	46.0516	67.2636	45.396	39.3882	44.9641	43.9477	39.9801	57.0119
Aars2	4.35663	4.70401	3.71789	3.69346	4.71429	4.02464	5.30017	4.69419	4.4103	4.61143	5.65836	4.82306	4.84691	5.42672	5.49571	5.23625	4.4305	5.3983	3.32756	4.97005	4.61097	4.46578	4.61512	5.00327	4.15058	3.67945	4.29389	4.546	5.02071	4.78211	5.32203	5.37807	4.50449	5.35874	3.59206	4.95275	5.46083	5.40547	4.26466	4.16398	4.55647	4.99405	8.43015	3.82515	3.88057	3.86317	4.77602	4.24693	6.19859
Aarsd1	13.5536	13.574	14.6099	11.0518	12.0268	13.6742	15.4945	13.5682	11.6216	13.4873	12.5077	10.5565	12.7589	12.4695	13.636	13.7819	11.0154	14.3043	8.82061	10.7393	10.5206	13.2407	10.2499	9.23984	11.9318	11.4031	10.9317	10.4695	10.4777	10.9754	12.3888	13.4514	11.6934	12.8526	12.0202	13.7347	11.9199	11.2832	10.6501	10.8723	11.1722	10.9526	20.2297	11.849	13.1008	11.0173	12.7215	10.4654	13.7518
Aasdh	2.12916	2.02407	2.61117	1.91881	2.45013	1.45706	2.75391	1.86774	2.6656	2.13485	1.99554	1.74905	2.33014	2.49771	2.1265	2.19178	2.09704	2.60001	1.85353	2.52224	1.62094	2.45185	1.90732	2.17963	1.82116	1.89168	1.75179	2.24471	1.92106	2.84736	2.60312	1.85019	2.50823	2.35752	1.97482	2.01139	2.26779	2.98025	2.6008	2.11049	2.08675	2.15793	2.42997	2.39403	2.25381	1.8511	2.15774	2.14042	2.59622
Aasdhppt	8.22137	8.8654	8.31336	7.08631	6.32241	8.65201	9.75911	7.53821	8.76239	10.8295	9.27879	9.72981	8.20247	10.0757	9.73132	10.8414	8.34633	7.48038	6.48817	8.72469	6.56096	9.79106	7.4733	9.35808	6.72281	5.557	5.95102	7.6887	7.16708	10.15	7.88596	7.10215	9.00529	9.16148	6.55691	8.67531	9.16207	11.062	6.17734	6.9652	6.7114	6.3852	4.24742	6.96164	6.14677	5.64506	5.33547	5.73256	8.65719
Aass	62.2475	67.6108	58.8636	66.8561	89.7233	28.4062	75.5375	61.1993	97.0531	90.6881	90.5953	91.8951	102.571	79.9457	45.3125	83.8257	87.5451	85.1379	45.2239	76.9402	103.584	91.2506	77.2319	106.169	52.0618	65.4421	60.8987	105.012	68.331	68.4087	127.189	75.8881	109.838	71.2077	110.175	71.1988	31.0898	75.8005	100.961	131.109	108.219	103.191	66.2601	129.928	154.469	127.312	172.535	177.724	91.364
Aatf	5.41439	5.98154	4.18489	4.24667	5.05077	6.25681	5.57824	4.79127	5.16388	7.66708	5.33889	4.95828	5.99186	5.28238	7.30725	5.04261	5.97364	5.84583	3.8301	5.60755	4.83661	6.39934	4.60627	4.98084	4.30671	4.30238	4.71352	4.4556	4.34421	5.31439	5.45831	6.20921	5.79784	4.6799	4.24575	4.49272	5.24396	5.66389	6.60028	5.6361	7.02094	6.23366	5.46277	5.88358	5.95651	5.67673	5.58722	6.53843	7.5087
Aatk	0.307912	0.452356	0.208126	0.573238	0.616612	0.346832	0.345372	0.961929	1.27225	0.368135	0.40413	0.305355	0.371022	0.63828	0.390549	0.329027	0.315678	0.393842	0.355072	0.440383	0.30894	0.469487	0.244222	0.591619	1.18961	1.73885	1.29484	0.189521	1.48881	0.573306	0.765054	0.357333	0.740333	0.390613	0.908103	0.529404	0.376984	0.918776	0.434404	0.592248	1.01441	0.589734	0.727007	0.272727	0.58828	0.725511	0.400883	1.16413	0.366719
AB124611	1.65704	1.98089	1.12457	1.70139	6.32759	3.28757	1.07823	2.564	1.10283	0.897882	1.09257	1.46625	1.07117	1.50714	2.89693	1.16671	1.14868	2.83672	2.49289	1.59652	1.23433	1.45535	1.18995	2.86044	1.67028	1.31981	1.64848	1.35051	1.48706	1.39094	1.63751	2.73451	1.45709	3.38994	2.82072	1.69215	2.28434	2.1651	2.8189	1.94783	1.72324	3.14894	4.63976	2.33897	2.29678	2.40782	2.53471	1.73836	2.10535
Abat	54.0301	58.6514	50.174	61.3673	63.6708	33.9835	73.268	61.9079	99.0792	90.1613	92.0936	81.5227	100.584	91.1804	103.592	77.2615	93.4764	81.6262	31.195	84.4568	82.1203	86.9374	61.8789	92.1613	56.564	69.653	52.9499	92.4051	74.1824	87.5049	112.654	63.8587	87.1379	83.5472	78.7753	84.8153	71.3111	84.3112	95.3929	140.786	147.917	94.0669	66.4886	147.587	123.907	92.9517	119.101	101.456	75.9893
Abca1	17.2758	21.6896	12.7991	18.0315	21.3969	16.0509	20.354	15.2663	19.8748	20.3733	18.9812	21.4	19.801	21.0574	21.8042	17.4403	19.9309	17.9684	19.017	19.1221	19.207	21.4555	18.4899	19.9878	15.146	12.0768	13.885	25.6789	14.9565	20.193	25.6537	24.3024	27.8846	24.1138	25.1728	25.4908	20.0367	27.1388	34.0904	30.8376	34.204	27.5771	4.51138	26.9722	34.9595	25.8295	34.8062	22.2331	27.0221
Abca12	0	0	0	0	0.0438879	0	0	0	0	0	0	0	0	0.0169246	0	0	0	0.00848501	0.00567348	0	0	0.0111611	0	0	0	0	0	0	0.0108614	0	0.0251162	0.00483041	0.00803774	0	0	0	0	0	0	0	0	0	0	0	0	0.00466804	0	0	0
Abca13	0.00355943	0	0	0	0.00253507	0	0	0	0	0	0	0	0	0	0	0	0	0	0	0	0	0	0	0	0.00278277	0	0	0	0	0	0	0	0.00417852	0.00254176	0.00542374	0	0.0294715	0.0871515	0.00535722	0.00624262	0.0622319	0.0027059	0	0.00227316	0.00507261	0.00242667	0.00334122	0	0
Abca14	0	0.0185164	0.0170623	0.0258139	0.0150767	0.0252024	0.0245432	0.0183101	0.0630651	0.0261609	0.100357	0.0101717	0.028898	0.0196225	0.0254478	0	0.0214745	0.0262336	0	0.00901316	0.0146334	0.00862683	0.0289307	0.0646685	0.0413823	0.0200705	0.133546	0	0.0335809	0.0482369	0.077653	0.00746722	0.0310634	0.0755847	0	0.0228735	0.116879	0.0935987	0.0398309	0.00928563	0.0292191	0.0402329	0.0276717	0.0202786	0.0980798	0.0865946	0.00993585	0.0506398	0.0225479
Abca15	0	0	0	0	0	0	0	0	0	0	0	0	0	0	0	0	0	0	0	0	0	0	0	0	0	0	0	0.0084932	0	0	0	0	0	0	0	0	0	0	0	0	0	0	0	0	0	0	0	0	0
Abca16	0	0	0	0	0	0	0	0	0	0	0	0	0	0	0	0	0	0	0	0	0	0	0	0	0	0	0	0	0	0	0	0	0	0.00776619	0	0	0	0	0	0	0	0	0	0	0	0	0	0	0
Abca17	0.175297	0.191642	0.0176593	0.0445284	0.218459	0.0695578	0.203178	0.094736	0.0734305	0.0812133	0.0148383	0.115781	0.0797426	0.277557	0.0965731	0.0837528	0.16299	0.149333	0.0998509	0.074628	0.0757271	0.00892865	0.164625	0.0585647	0.0428222	0.103864	0.110575	0.0958138	0.0868894	0.033283	0.180832	0.139112	0.109311	0.0782292	0.0751254	0.102586	0.128528	0.111777	0.0494693	0.0384277	0.0302414	0.0249843	0.136039	0.0769561	0.0780711	0.0448121	0.0719843	0.131029	0.194473
Abca2	3.01901	6.15888	3.51568	4.6494	8.44356	3.37219	4.52898	4.02886	8.79816	7.57024	7.15296	5.46793	7.06291	8.31358	5.93754	8.50807	7.6974	4.50305	2.98752	9.07207	9.57831	8.67169	8.87563	6.70025	7.5055	8.7715	6.88001	8.7351	6.95296	11.0077	9.89324	5.11708	6.33213	6.74966	6.94889	8.76411	6.01582	5.95337	3.97454	3.19281	4.20237	2.96127	8.17835	3.41314	6.42365	5.4126	5.11653	3.8276	7.30407
Abca3	27.5129	23.4968	4.52938	19.1879	42.7615	16.4263	34.015	25.3306	24.1755	27.6623	7.75157	29.6693	34.1537	29.89	30.1842	21.4178	40.8692	41.2972	23.2792	27.5737	25.5502	3.68427	21.1992	19.9533	19.1247	17.7141	31.2662	27.8602	11.5101	5.997	36.1822	44.8657	24.173	27.83	17.6994	27.8643	16.1276	44.8205	31.0834	21.8221	25.4903	4.5997	32.6556	23.4641	25.3907	17.7011	9.09038	32.3138	53.8944
Abca4	0.0314534	0.00687723	0	0.0319587	0.0335981	0.0499158	0.018228	0	0.0058558	0.0194293	0.0159723	0.0453262	0.0143061	0.0194348	0.018902	0.0150277	0.0159518	0.0146142	0.0195449	0.026779	0.059769	0.0128129	0.0161119	0.0660515	0.0307341	0.0248447	0.0529038	0.0187521	0.0124724	0.0238877	0.0648929	0.0277342	0.0323046	0.0673755	0.0179704	0.0169898	0.037984	0.0106965	0.0355049	0.0413617	0.0361745	0.029886	0.0256905	0.0301269	0.128875	0.0214416	0.0221403	0.0376166	0.00558306
Abca5	0.964707	0.922742	1.09401	0.622257	0.785656	1.31887	1.81032	1.01888	1.64742	1.78819	1.32633	1.41651	1.2484	1.62338	1.54057	1.42655	1.48283	0.977642	1.70817	1.61952	1.34393	1.76999	1.05422	1.64164	1.28285	1.41639	1.79659	1.27112	1.46582	1.79524	1.92995	2.01844	1.62555	1.61382	0.882048	1.58821	1.45604	2.09942	2.14644	1.67974	1.60539	1.19525	0.374039	2.15993	1.93112	1.01476	1.73293	1.85809	1.73195
Abca6	17.6278	18.7872	14.5522	21.4479	20.0297	15.2191	30.4872	17.5371	27.112	33.6257	24.8273	22.4939	26.2266	22.7008	32.9133	20.1867	30.6159	29.4073	18.2981	39.0983	30.1498	24.8123	35.2128	30.5249	27.4757	31.2109	37.3203	35.9842	27.867	33.8067	43.7774	20.4711	30.7968	38.2348	29.7256	34.8483	21.4526	28.4506	37.5136	43.6404	35.5399	16.7911	7.96409	49.414	50.4619	25.8176	39.0278	32.2578	30.2955
Abca7	0.34573	0.597186	0.362216	0.5199	1.0956	0.596756	1.00179	0.545581	1.27444	1.05358	0.971591	0.822058	0.904314	1.26572	1.10124	0.958051	0.812406	0.540847	0.787723	1.17012	0.955856	1.26084	0.903202	0.877831	0.831046	0.579028	0.89413	0.858948	0.658051	0.86648	1.06994	0.688959	0.740607	1.3207	0.921921	0.516708	1.19289	1.01114	0.858579	0.727575	0.994058	0.906664	0.881164	0.883063	0.979284	1.037	0.876163	0.882078	1.1169
Abca8a	19.6879	6.84319	7.05824	10.4599	8.08695	17.6136	19.957	15.8217	14.926	27.9759	20.4586	18.4951	10.8857	15.1248	15.7439	19.9506	14.8572	14.1531	37.551	40.4131	25.0136	21.2054	26.7757	15.724	4.87884	19.421	13.1614	40.3331	9.50517	17.5497	20.3235	3.22143	10.4231	18.9851	10.7242	17.3893	2.49312	21.4598	13.3115	24.249	15.4066	13.8855	7.428	23.666	17.3703	11.1105	13.5261	13.3102	18.1867
Abca8b	7.98906	4.77491	5.73125	5.04585	8.36619	9.85998	10.2648	5.92688	9.71417	15.5078	11.5177	11.2202	9.04411	11.0851	11.6209	13.5251	8.3017	8.75615	15.036	19.959	15.4602	12.5382	11.6943	13.9203	7.31663	7.60737	9.03905	14.9839	6.94932	11.5113	9.50497	7.12459	7.29296	11.5273	4.38476	12.4453	10.8706	15.2033	21.7868	17.3514	11.8982	9.79477	3.35149	14.0201	11.5698	11.9361	8.38181	8.41306	10.6307
Abca9	0.600123	0.676069	0.373727	0.547028	1.17266	0.209298	0.597207	0.322359	0.636507	0.808816	0.474193	0.969639	0.6539	1.00023	0.932642	0.956129	0.811749	1.00275	1.54524	0.944524	0.678868	0.7189	0.714186	1.07667	0.746744	0.695453	0.887102	0.795187	0.814997	0.738904	0.492079	0.455473	0.442928	1.10372	0.963327	0.903786	0.897781	0.933855	0.965203	0.885012	0.811639	0.92632	0.380366	1.48639	0.732284	0.849193	0.759576	0.659823	0.593949
Abcb10	9.04008	11.6897	5.80011	8.57854	7.14932	5.48846	10.258	10.9413	11.001	9.06257	10.3492	12.1435	6.66582	12.0654	10.6257	6.1557	9.34916	7.74555	3.88428	12.6489	9.24367	8.68448	6.45835	8.45292	4.72233	11.3707	8.83876	8.75533	8.17433	9.50162	12.9377	5.95849	12.6329	14.195	8.75908	11.6115	6.72607	11.226	4.45868	5.48516	5.28281	5.89576	10.6022	3.9691	5.09308	4.35447	4.83946	4.58147	10.0262
Abcb11	128.317	115.782	87.4157	111.044	140.606	122.042	69.9079	107.433	169.919	175.663	159.085	132.953	155.738	154.511	149.233	141.148	171.692	132.232	51.8797	146.344	177.499	170.729	146.178	142.907	100.163	79.7147	87.4565	178.255	74.499	146.876	176.795	94.7197	129.43	152.728	97.6496	126.999	66.3905	129.848	104.951	98.0724	88.1868	82.4947	49.6184	97.9012	111.666	115.556	95.1429	93.8893	128.293
Abcb1a	0.114514	0.51078	0.470669	0.297865	0.888875	0.29081	0.822906	0.257449	0.255834	0.443287	0.899528	0.275035	0.437575	1.01183	1.57832	0.350156	0.766611	1.66726	0.825432	0.702016	0.577799	0.466615	1.25922	0.34104	0.617661	1.48364	0.577867	0.436998	1.92533	0.330483	0.54602	0.347348	0.436847	0.711362	0.71542	0.651591	4.61494	0.638672	1.99929	3.40398	2.14938	2.41117	0.284379	2.35456	3.6557	0.624507	4.07363	3.24121	4.6751
Abcb1b	0.288508	0.39014	1.2154	0.522329	0.327009	0.499779	2.79676	0.408412	0.820718	0.886092	1.02172	0.605017	0.0716196	1.84024	0.241809	0.150443	0.124207	0.975425	0.989193	0.457801	0.253916	0.855375	1.66596	0.631188	0.492289	0.688225	0.24276	1.4075	1.15444	0.298927	0.781982	0.148079	0.477184	0.327882	0.289883	0.264596	7.96734	3.22738	0.365315	1.23041	0.844616	3.29955	0.188631	0.444024	3.04641	0.822835	3.90373	0.659017	1.25758
Abcb4	40.4628	52.9287	68.9173	36.2567	48.7317	53.4657	78.6322	47.8788	43.6719	43.4279	52.8772	31.0654	46.8391	63.8466	53.0672	39.1312	40.7054	60.7512	25.1572	43.0133	47.5812	45.8883	64.455	33.7602	51.8089	37.9203	42.0409	37.7834	53.1417	73.0368	58.9293	47.7805	60.1755	48.0349	41.8667	55.2239	92.3548	50.6551	116.829	93.4139	104.221	71.9423	39.5038	94.9074	66.1307	76.6456	71.65	71.2556	66.9601
Abcb5	0	0	0	0	0	0	0	0	0	0	0	0	0	0	0	0	0	0	0	0	0	0	0	0	0	0	0	0	0	0	0	0	0	0	0	0	0	0	0	0	0	0	0	0	0	0	0	0	0
Abcb6	26.5633	22.0764	26.9671	22.4134	21.8085	23.147	25.9007	22.4649	22.5889	21.6221	25.4094	19.0603	21.7098	25.1542	25.817	20.8334	23.9017	25.5949	13.4593	29.8474	24.1087	25.0683	23.4248	20.789	17.9242	20.681	19.5626	23.1422	25.8285	21.9006	23.1457	16.3254	22.3184	23.4068	20.3566	22.1277	22.1255	21.0805	23.9382	27.1601	26.5679	25.3024	43.202	25.9952	23.9272	19.7638	29.474	24.4324	25.3861
Abcb7	7.33325	6.65537	5.60493	6.46877	6.79378	6.21235	8.61512	5.238	8.38832	8.41177	8.25108	7.48157	8.60007	8.28105	10.1208	7.30422	8.42531	6.46019	10.0197	8.85293	8.8787	8.18607	8.47075	8.66811	7.88034	8.02597	8.68124	9.68538	8.12467	7.46468	8.23063	7.08982	8.76392	9.06998	7.40422	7.99763	8.46828	8.59707	10.1229	9.80588	8.72006	6.82816	1.32606	9.12043	8.87849	6.50346	7.58901	8.54679	8.34054
Abcb8	8.08378	11.173	10.9186	8.25558	10.8507	10.1519	13.7485	10.3239	7.33366	9.57985	10.2113	7.80338	9.36521	11.0918	10.5943	9.52128	9.35803	11.1696	9.09073	9.57007	9.5653	9.33518	7.5072	8.86722	8.93922	9.33577	8.62341	9.98696	8.8386	7.80035	13.1695	11.7602	10.4084	11.3226	7.48689	9.74594	15.4108	9.71413	9.42411	9.56847	10.1454	11.7001	15.6332	9.94006	9.6404	9.89636	12.2637	10.5238	12.4701
Abcb9	0.581218	0.837248	0.951025	0.569969	0.742585	0.393422	1.1756	0.458228	0.458291	0.436663	0.682984	0.49291	0.497685	0.971763	0.890393	0.250467	0.485502	0.62515	0.708164	0.407544	0.425362	0.65477	0.432189	0.535213	0.507793	0.486171	0.733245	0.394129	1.04391	0.727036	0.893877	0.590873	0.582159	0.659124	0.520966	0.911133	1.3684	0.872021	0.617491	0.644842	0.833606	0.805642	1.41879	0.360221	0.487254	0.477786	0.914987	0.55881	0.983128
Abcc1	0.192059	0.352685	0.131543	0.195128	0.752235	0.160039	0.259706	0.107946	0.336082	0.371703	0.344651	0.461242	0.32326	0.243257	0.338555	0.250814	0.246757	0.226082	0.405769	0.286174	0.25886	0.430426	0.236095	0.593931	0.307774	0.279177	0.193836	0.160313	0.190395	0.313577	0.272946	0.406438	0.293042	0.46622	0.226807	0.359665	0.655992	0.476797	0.534724	0.479924	0.680332	0.357677	0.251027	0.349522	0.492647	0.589164	0.522734	0.275608	0.449963
Abcc10	0.868682	1.13425	0.619069	1.01417	1.33677	0.752908	1.75847	1.07059	1.24854	1.01957	1.41314	0.805771	1.31652	1.87456	1.43995	1.43116	1.14772	1.26197	1.21598	1.99786	1.37338	1.66812	1.07011	1.22758	1.39713	1.0277	1.18418	1.30186	1.30658	1.29672	1.54676	1.38026	1.21867	1.59615	1.03405	1.36571	1.78396	1.61617	2.3068	1.42636	1.33209	1.50958	1.66365	1.84229	1.56503	1.8582	1.81846	2.06187	2.35243
Abcc12	0.0505374	0.0773494	0.0101822	0.102699	0.278914	0.0601596	0.107388	0.0655487	0.103496	0.0416238	0.0513337	0.0849653	0.0689682	0.0390333	0.0101242	0.0885336	0.0170869	0.0861038	0.282631	0.096817	0.122258	0.0823708	0.2071	0.144719	0.246909	0.0399245	0.0425042	0.050223	0.0801594	0.124739	0.0231702	0.026737	0.04449	0.0992337	0	0.0910003	0.235403	0.0343731	0.0190157	0.0664712	0.104621	0.144057	0.0165135	0.0322707	0.00900301	0.0775148	0.0474348	0.21154	0.0986758
Abcc2	29.2451	59.956	58.3383	53.2015	72.3297	36.3418	81.7764	50.867	92.6362	88.8863	55.981	71.5122	77.5816	66.9879	117.13	45.4829	91.1821	48.4543	49.4506	91.3087	68.7554	55.6535	75.3749	62.7591	65.0221	68.9986	70.1627	66.599	72.2745	75.5723	97.2283	40.0356	73.7706	101.401	98.9153	80.5921	101.548	56.5171	101.118	116.692	102.921	95.2078	39.0521	132.377	112.018	75.7935	82.2666	59.8345	80.2262
Abcc3	50.1848	38.3417	54.725	44.5354	65.0764	22.5811	58.4218	46.2419	52.8255	71.1018	52.4884	39.0827	59.4156	70.5867	65.5706	47.6128	52.5137	50.9999	30.8101	76.5683	46.2083	57.2875	39.0858	36.9888	31.338	27.5253	30.2469	41.2513	31.6394	56.5993	30.0811	23.0377	40.734	46.2073	27.151	49.1848	65.7317	43.3245	120.958	109.726	116.256	108.526	34.3828	133.778	147.716	91.679	126.98	116.565	70.5678
Abcc4	0.183228	0.286569	0.5758	0.219877	0.707285	0.222053	0.931446	0.175335	0.718761	0.420927	0.876625	0.28718	0.201761	0.369376	1.6769	0.399618	0.521996	0.442351	0.592758	0.764591	0.667738	0.566569	0.415477	0.427083	0.256741	0.304892	0.462583	0.345214	0.649588	0.285876	0.256765	0.286073	0.44765	0.455037	0.308978	0.319917	2.89952	0.327927	0.589327	1.28772	2.19141	4.74146	0.220858	2.86454	2.0984	0.697548	2.98174	2.09668	1.24089
Abcc5	0.432327	0.70795	0.326178	0.994438	1.15288	0.481791	0.533071	0.29429	0.458953	0.598509	0.716326	1.20183	0.518861	0.647935	0.656013	0.679727	0.702869	0.740857	0.96026	0.783197	0.623069	0.524738	0.527728	0.92017	0.438619	0.52902	0.665322	1.05307	0.4377	0.495998	0.539811	0.622908	0.523654	1.43181	0.840978	0.808284	1.9868	0.838349	0.920652	0.709784	1.07484	1.16767	0.45686	0.839935	1.46169	1.04718	1.37276	1.7528	1.37804
Abcc6	20.2662	16.7329	20.9648	22.1732	44.5076	20.4803	36.9151	24.9589	21.0972	24.8591	34.3442	31.4411	42.4819	39.8043	36.7813	27.7098	33.1761	35.1537	19.7529	38.9448	38.8371	36.7228	35.5502	34.0767	16.0471	36.8699	26.1327	34.4175	31.2151	37.4004	33.437	28.1457	32.9291	38.9055	37.7122	25.9496	31.4051	35.7619	30.3205	29.2413	30.7672	41.3742	47.0347	40.5479	27.187	26.3611	33.072	24.8009	40.1883
Abcc8	0	0	0	0	0.0245879	0	0	0	0	0	0	0	0	0	0	0	0	0	0	0	0	0	0	0	0	0	0	0	0	0	0	0	0	0	0	0	0	0	0	0	0	0	0.00752143	0	0	0	0	0	0
Abcc9	0.514171	1.77443	0.701574	0.972139	1.23846	0.402018	2.40148	0.581861	0.968513	2.24805	0.977981	2.63971	0.743801	0.982181	2.13265	2.00862	1.6414	2.20661	2.02351	3.32579	1.98586	0.918092	0.74878	2.84963	1.11713	1.9425	0.712302	1.80355	1.06254	2.0099	3.10595	1.52003	2.37416	2.31122	1.85145	3.00647	3.17226	2.57143	2.94792	4.03144	4.29008	2.84235	0.336375	2.61488	2.28454	1.11853	3.98859	1.22389	2.29762
Abcd1	4.96033	10.0103	4.61883	5.149	12.2559	4.34878	12.5992	5.8541	6.46439	6.55605	5.16332	3.91215	5.74785	7.87982	12.5691	5.5405	9.29211	11.7009	4.87338	6.33517	5.11961	5.35347	4.25774	4.42769	6.30097	6.32281	6.34235	5.32916	8.33293	5.56171	6.97625	8.23929	8.04509	7.21522	7.40519	8.3404	17.751	7.591	8.44935	6.78876	10.7622	9.01867	15.7592	10.2513	14.4491	8.28221	16.7987	13.7218	14.3612
Abcd2	0.256566	1.87591	0.488768	1.0528	4.38457	0.456128	0.745479	0.515573	1.20948	1.7921	0.153056	1.59996	0.149391	1.50907	5.67226	1.86844	7.50704	5.2031	5.75464	3.47744	1.14204	1.30471	3.98093	0.612763	0.41784	0.422121	1.41796	1.99422	0.439466	0.163942	5.80619	0.442874	0.199425	4.68203	0.281456	1.13823	7.73478	8.20873	13.545	15.0363	17.234	10.195	0.0670618	22.2994	14.7636	4.67836	9.71577	6.46349	13.8287
Abcd3	121.8	215.112	200.956	161.116	137.668	104.004	291.596	116.579	160.022	137.197	134.18	128.028	128.155	124.497	145.009	123.622	173.275	161.044	56.8117	150.34	149.208	125.557	167.094	127.517	121.711	178.823	101.649	128.196	216.486	156.829	185.598	100.476	146.94	294.723	144.541	168.755	252.256	213.372	159.473	182.603	212.022	119.166	86.7142	154.032	143.154	162.647	184.588	189.289	199.316
Abcd4	3.83415	4.85245	3.07181	3.35493	5.81413	5.15482	3.52031	3.95891	4.08136	3.39939	3.61966	3.38015	4.35012	4.40372	3.50615	3.1465	3.29424	3.95443	3.27011	3.61023	3.71017	4.20907	3.09623	4.68459	4.2842	3.13588	4.64735	2.92273	3.04075	3.54567	4.07412	4.32741	4.26221	4.89562	6.10011	4.02867	3.98433	4.01909	4.7184	3.75754	3.9635	4.06311	4.23017	4.9398	4.93394	3.9667	5.73686	6.90513	4.37168
Abce1	15.1415	19.8653	15.7563	19.3547	14.9512	15.3258	22.6488	16.9054	25.6238	23.8	22.038	25.5639	23.1589	19.6116	21.2841	23.8046	21.8349	17.1275	22.5142	19.9682	20.0117	24.3136	19.3278	21.0818	25.1095	18.3831	20.7201	21.699	17.2833	20.2858	22.6421	22.883	21.5888	23.2237	20.615	21.7147	22.4889	21.2014	22.9016	20.8159	19.6112	14.8064	6.28177	18.001	16.1683	15.9892	18.4019	15.6138	22.5973
Abcf1	11.4802	16.6312	12.3915	14.4198	19.0161	14.0495	21.9144	14.9409	16.5404	15.4309	16.3154	16.8822	15.147	16.1924	15.6853	18.6553	17.6387	16.6338	14.9149	17.0845	17.9879	17.6961	14.9669	15.5633	20.0322	17.3321	19.7461	18.9769	20.0362	15.9473	15.992	17.3277	18.0768	20.231	16.4525	16.4018	26.0198	19.1173	21.9047	21.1901	22.4511	21.9781	21.9325	20.3386	18.1876	19.3366	24.5173	20.2505	23.4318
Abcf2	10.6323	14.2777	13.0494	12.5856	10.8998	11.7777	14.6168	13.4265	12.5036	13.92	13.8598	11.5977	13.6231	14.6448	13.3834	14.3224	13.5855	14.2724	10.0387	13.4661	10.8856	12.9791	10.8776	10.6394	12.4843	9.92542	11.923	12.0102	11.401	14.5684	15.7614	13.5314	13.377	15.0569	14.1591	13.242	15.469	13.3332	13.5187	12.858	14.5312	12.2913	18.225	12.7299	11.8065	10.7512	13.9506	11.4794	16.2776
Abcf3	11.267	13.6096	11.5126	12.2666	11.4798	12.5043	15.6707	13.7293	15.2988	15.9897	13.1348	13.2162	15.101	12.5331	12.8502	19.4233	12.6004	13.585	12.9397	14.4193	11.2261	13.3351	10.6093	11.4577	13.157	11.3055	11.9252	11.4742	8.94924	12.0868	12.1769	15.7121	12.4232	13.1381	11.9782	13.4337	12.9605	13.6052	15.5157	13.7554	12.9183	14.8362	17.4223	16.6138	14.9512	14.4986	15.6931	11.6175	17.7635
Abcg1	0.774023	0.79699	0.489728	0.645095	2.82529	1.15835	0.855563	0.847492	0.678618	0.8716	0.842687	0.81877	0.775516	0.823621	1.39763	0.805015	0.801735	1.16528	1.30705	1.40984	0.758343	0.622698	0.783211	1.69809	0.926575	0.644208	0.947722	0.973514	0.621517	1.01207	0.898718	1.00224	1.1326	1.92353	1.41843	0.959827	1.37228	1.20597	1.9167	1.30598	1.7125	1.80992	1.26171	1.55131	2.20641	1.66323	1.73824	1.1247	1.64884
Abcg2	33.4274	58.3506	62.0844	36.3589	34.6721	37.4586	61.2052	47.3626	42.3576	35.1259	32.4435	30.5313	32.3272	30.2254	44.0202	35.1262	28.4058	50.5345	28.681	43.5592	31.3754	34.1965	45.7239	37.3894	28.9026	47.6168	42.7	35.1794	49.1374	71.6081	38.3299	42.2694	67.959	41.626	46.8565	46.6862	42.5822	57.9207	37.0875	49.6342	41.9972	26.7484	38.9806	26.5023	31.1238	32.239	27.6815	31.9052	35.2189
Abcg3	0.638057	0.59038	0.166529	0.228815	1.96289	0.551585	0.390812	0.30862	0.363058	0.432425	0.57036	1.1189	0.477197	0.590889	1.36981	0.777832	0.800262	1.0097	1.27392	1.19622	0.920191	0.641805	0.933974	2.2499	0.910427	0.770923	0.979537	0.745373	0.506524	0.855145	0.361069	0.568762	0.65046	1.23277	0.928594	0.647097	1.21852	1.4551	1.14298	0.920749	1.01689	0.199907	0.39284	1.24749	0.802356	1.4418	0.879123	0.134308	1.43785
Abcg4	0	0.0274937	0	0.0127764	0.0223864	0.0249476	0.0242905	0.0135912	0	0	0.0106438	0	0	0	0.0125952	0	0.0106287	0	0	0.013383	0	0	0	0	0	0	0.0132196	0	0.0124655	0	0	0	0	0	0	0	0	0.0106906	0.0118284	0.027565	0.0289236	0.0119478	0.0308159	0	0.0112004	0.0107149	0	0.0125319	0.01116
Abcg5	68.0245	24.901	68.5424	33.7932	69.9458	47.4485	41.5673	36.3896	12.3409	37.1921	27.6113	33.3412	43.1227	24.2605	16.4074	33.0018	23.1306	47.5488	11.3095	49.8778	45.4162	8.7229	25.4001	28.2325	36.5395	46.525	34.6685	32.8371	24.7071	17.616	51.3367	22.0293	38.3859	54.9551	43.6335	37.5855	35.1239	9.47266	38.8151	36.1509	43.8649	74.1445	40.0441	28.9152	136.177	102.753	93.9407	51.4299	81.0215
Abcg8	29.4621	27.5527	29.882	22.8887	46.9955	32.152	29.8251	25.4756	10.5966	28.3351	22.3804	23.6308	30.0549	18.3641	14.6447	20.0177	26.8687	40.7315	7.41873	39.492	34.9695	14.6935	23.3786	24.2511	23.5061	23.0012	34.3346	24.6559	15.9749	14.5821	28.8314	14.5541	28.3635	38.5456	20.7441	24.6805	20.1946	10.6929	34.8588	31.0104	29.0797	35.8394	29.1988	30.5923	93.3689	50.2	50.9405	46.3744	51.8427
Abhd1	0.739047	2.20525	1.05107	0.989448	1.88846	1.44902	2.4522	0.714227	1.32735	0.608697	0.647656	1.50354	0.237312	1.93405	1.98567	0.110776	1.14649	0.646414	0.576298	1.9618	1.92309	2.48	1.03922	2.09144	1.4273	0.824254	0.182815	0.0691247	0.827457	1.05653	1.39521	1.04265	2.44936	0.279369	0.331216	1.15855	1.13999	2.39505	1.43948	1.06736	2.47993	1.65228	0.113642	0.860557	0.960328	1.8374	0.122413	2.11433	2.83972
Abhd10	1.08216	1.27766	1.3234	1.464	1.34123	1.25551	1.19191	1.38505	1.05958	0.957144	1.68155	1.59655	1.54865	1.32376	2.16485	1.23657	1.24649	0.918603	1.65918	1.65365	2.07624	1.37088	1.08033	1.28523	2.70629	1.41751	2.30703	1.4971	1.54054	1.23192	1.26792	2.16133	1.22296	1.93036	1.0993	1.15472	1.65919	1.29487	1.46258	1.19491	1.27135	1.27957	1.54402	0.818832	1.67048	1.59722	1.44809	1.14878	1.17931
Abhd11	15.2642	15.2708	19.3117	15.0999	13.9459	17.3425	19.5005	18.0415	14.1294	14.606	16.8804	14.1153	15.1292	14.792	17.1704	14.4808	14.4152	18.3419	12.0401	16.9033	13.0552	16.3772	14.5505	12.9979	12.2468	14.0746	14.2107	11.8229	18.3588	14.8921	17.8737	15.9833	13.6334	16.9213	14.6277	12.6552	16.52	14.9381	17.1449	14.6363	15.6372	20.1644	22.5488	16.1202	18.337	16.5296	18.3646	16.1256	22.0275
Abhd12	10.1097	12.0056	13.5835	10.1955	12.8483	10.595	10.2265	12.7995	11.3253	10.7574	10.8645	10.6002	10.223	12.4934	13.4597	12.4343	9.96782	13.4029	8.58989	11.5429	13.1511	12.6974	9.85274	11.4997	12.0209	12.0677	13.1527	12.479	12.7469	12.9832	13.1481	12.441	14.2637	12.7792	12.7122	11.8895	14.6287	11.5229	13.7082	12.1383	15.5077	16.6643	24.8875	11.2619	12.8837	15.5369	14.0804	13.1612	13.1836
Abhd12b	0	0	0	0	0	0	0	0	0	0	0	0	0	0	0.0422873	0	0	0	0	0	0	0	0	0	0	0	0	0	0	0	0	0	0	0	0	0	0	0	0	0	0	0	0	0	0	0	0	0	0
Abhd13	3.82227	4.16266	4.16755	5.37426	3.90195	4.28518	4.78414	3.49771	4.77226	3.94008	3.96375	4.03785	3.59365	3.00127	3.20045	3.67797	3.5232	3.76989	4.16597	3.97017	3.7427	4.51131	3.82586	4.03292	3.79113	4.14237	4.09543	4.76776	4.53828	3.88184	4.27563	3.98154	4.91813	4.4994	4.06562	3.46502	3.71279	4.07848	3.81868	3.48283	4.05943	3.69024	2.83301	3.67445	3.84173	3.51019	4.01726	3.85314	4.83328
Abhd14a	5.33133	2.15965	6.59828	3.03046	2.68598	3.7889	2.73037	4.81132	2.95357	3.47349	2.2655	5.00718	3.6521	5.40271	3.44321	3.21882	3.40608	2.18238	1.31993	2.29873	3.13496	2.91813	2.96503	2.39515	1.80009	2.4416	4.94717	3.7957	4.41282	1.80918	3.4913	2.32212	2.81652	3.56823	2.62892	1.39685	3.03799	2.13332	3.07422	1.74069	1.3516	3.62913	3.6325	2.74378	3.10883	2.82068	2.45952	2.28394	3.87005
Abhd14b	62.8242	66.4052	49.4147	63.2879	65.9222	68.9336	75.8362	94.554	76.15	84.3099	85.9281	63.6942	81.2416	85.8685	91.0619	78.915	97.4319	76.8126	42.3863	99.6164	92.8612	69.686	63.6543	72.8218	48.8958	72.3572	81.6992	88.3492	76.1293	65.6156	105.513	62.932	71.0198	88.4802	72.1549	60.7555	78.26	69.0775	74.8175	89.3262	77.291	120.246	113.605	104.368	95.4588	93.7456	92.1035	90.5427	88.9924
Abhd15	8.05668	11.2798	10.0091	10.2807	9.75926	6.98844	12.1425	8.92443	9.82969	8.42703	8.08384	9.1341	11.3667	12.1707	14.9845	9.31145	11.4604	15.1501	8.16801	10.0833	7.3885	12.8169	7.77566	10.5219	11.6318	12.6907	14.0983	9.98856	11.6236	9.8586	12.289	6.86975	13.0211	10.4776	12.8516	11.3656	10.1078	8.75745	11.3184	14.9803	14.994	14.1386	15.6693	13.0617	21.4508	14.4761	23.7589	21.5552	11.6596
Abhd16a	20.629	20.041	20.2147	15.9109	18.6761	23.9521	18.9967	19.0032	13.9658	15.6873	18.1364	13.0621	16.5022	17.2911	21.1563	17.4907	17.536	22.7657	12.3089	18.6872	17.094	14.3997	15.1102	14.8131	13.9498	15.6487	14.9347	14.3971	15.4772	15.9341	20.2862	19.7194	16.6987	18.1819	14.0872	15.8925	22.1621	19.2326	16.5385	16.7012	19.0882	21.6057	35.7716	15.9045	19.0848	17.1189	20.8753	18.737	20.7844
Abhd16b	0	0.0280823	0	0.0260999	0	0	0	0	0	0	0.0217433	0.0308473	0	0	0.0514595	0.0204545	0	0.0397863	0	0.0273391	0.0221934	0	0.0219303	0	0.0250998	0	0	0.0255274	0.0254647	0.0243857	0	0	0.0188445	0	0.0244634	0.0231269	0.0443152	0	0.0483267	0	0.0886285	0.0976287	0.0629512	0.0205032	0	0.0218885	0.0301378	0	0
Abhd17a	25.769	29.2377	36.577	22.8649	25.2116	27.8811	28.2829	28.4047	17.3748	22.3075	24.3671	18.7718	18.3051	26.2027	28.5866	23.9827	27.0798	25.3381	20.6128	24.9388	22.2239	24.3113	20.1106	20.062	20.7184	22.2037	23.8857	17.7492	37.375	19.1005	23.0613	18.8326	19.0067	24.45	21.5491	18.0309	43.9756	27.4218	20.5278	32.299	27.9815	32.7935	66.4008	25.6705	27.9298	19.1755	37.8421	26.993	37.2244
Abhd17b	4.37526	5.13566	5.29697	8.71912	4.75559	5.4276	5.62046	4.31998	6.44528	4.09421	5.51905	6.21526	5.74045	4.59585	5.055	7.52389	4.20347	3.82351	4.31097	5.3897	6.58144	8.07853	5.09477	6.44444	4.98423	4.33606	5.86711	11.3575	5.89881	4.33633	4.72602	4.98585	4.95892	6.37706	5.71949	4.16307	5.64123	5.18109	7.99642	4.17806	4.23575	6.10894	0.692112	6.4539	4.34754	4.64562	4.55963	4.71659	7.17471
Abhd17c	26.9567	28.1812	25.2645	18.2536	25.3598	30.214	23.0965	20.2368	20.2587	24.2467	26.9083	22.3666	18.767	26.5201	22.8657	24.5075	20.4064	21.1957	25.1026	30.7969	23.6271	22.7512	22.2336	28.846	19.7921	13.9894	17.2027	25.1054	18.5285	23.2863	29.3126	28.8079	26.2958	19.9745	17.7223	21.8543	28.0299	25.485	24.7221	24.2731	28.1938	24.0983	31.402	21.2863	25.4657	22.6254	27.4945	21.7507	31.2877
Abhd2	7.04812	12.3113	9.6357	17.1813	15.2086	5.40641	36.699	5.3984	7.31017	27.2787	6.83345	20.3289	6.53739	10.9663	26.3939	10.0053	9.38598	9.36421	5.54673	25.901	14.5469	10.6237	36.6065	17.7056	20.9486	19.8119	15.4882	21.1026	15.9126	22.302	9.32515	14.345	10.2318	45.8036	7.83788	25.887	51.2113	13.8582	53.232	96.9384	77.8721	53.0288	8.59477	102.31	78.9168	46.9143	61.5658	46.7557	50.3125
Abhd3	35.4586	42.5819	43.4976	32.2597	35.0373	32.5742	33.7467	32.3321	34.4131	39.1302	40.3124	30.1481	24.8684	36.205	34.997	29.4764	51.5291	35.4039	25.8749	38.7289	30.3121	32.466	44.7229	28.3919	30.8347	25.5785	30.2795	25.8372	37.2474	29.7281	29.3844	30.9782	28.1135	38.7539	28.6492	30.2601	41.1222	36.5662	21.8882	37.8986	43.3236	31.4991	22.4424	25.6315	43.6472	34.0754	34.5291	35.5917	37.3994
Abhd4	12.2943	14.1252	11.9299	8.71271	15.2661	13.2613	19.7846	9.17869	10.0356	10.0064	10.5436	9.38129	9.07279	13.1819	13.7891	10.4073	10.2342	15.7734	8.93219	13.0982	13.3269	14.3108	10.79	10.2274	8.84885	9.4603	8.82308	11.8017	9.94759	9.32138	12.6801	11.0125	11.6445	13.4416	8.1506	14.216	22.5048	12.9872	15.8048	15.0889	12.876	15.2394	16.1639	17.4884	14.6111	11.8295	14.2056	12.5628	18.577
Abhd5	7.09591	8.883	8.84201	9.04917	7.07814	7.75864	11.6672	7.85877	11.8088	7.69432	8.8517	10.3664	8.07108	7.14833	8.41448	10.1039	7.00275	9.22018	5.19004	6.9214	7.27048	11.3461	6.7886	9.06793	8.5355	6.85385	6.91189	12.03	7.80947	8.23487	8.88162	8.25015	9.39145	10.0703	7.00719	8.4891	19.0902	11.6898	8.35182	8.29868	8.2789	8.80767	7.48946	7.84975	7.81957	7.6396	8.25224	8.06906	13.8186
Abhd6	14.2907	19.4937	22.4196	15.9361	12.4897	17.7781	29.1991	23.279	18.1928	9.76974	16.1184	12.9695	15.6997	15.4925	18.6802	10.1652	13.8876	12.654	8.82165	15.4141	16.2454	22.5385	14.8796	12.8355	12.3633	21.8173	9.7626	14.4601	16.7581	15.3148	11.4696	7.8096	12.8096	16.4554	22.2116	16.1392	25.4463	18.6906	13.4569	26.9755	18.4237	18.639	15.0092	13.5257	11.7187	9.41228	25.057	32.5751	21.4108
Abhd8	1.69401	1.30579	1.50406	1.07466	0.838311	3.62296	1.15366	1.68824	2.99345	2.67492	2.35261	2.09849	1.4106	2.18214	1.35745	2.7253	2.09898	1.26299	1.90309	1.8824	2.26466	2.64674	1.13739	1.79788	1.8423	1.36095	2.32056	1.50657	1.41178	2.42045	2.10621	1.70474	1.65139	2.21413	1.59851	1.01333	2.24118	1.9138	1.10196	0.881176	1.32087	1.15789	2.79581	0.898372	1.08437	1.1548	1.15883	1.00827	2.12227
Abi1	5.82048	6.84051	5.77914	5.51091	6.97092	6.05217	7.57643	5.25859	6.41789	6.58919	7.61978	7.45155	6.36137	6.81111	7.62149	6.89783	7.28801	6.70947	5.11874	8.22395	7.68648	7.88358	7.29659	7.90969	6.40545	6.41267	6.08579	8.62271	5.39045	7.0268	7.97585	6.92808	7.30058	7.99964	6.52886	7.23796	8.88579	8.2616	8.21088	8.22585	8.58766	9.15896	2.73103	8.48311	8.01709	7.80368	7.53854	6.23507	8.48574
Abi2	0.400557	0.367037	0.207592	0.29461	0.638623	0.386096	0.560252	0.25573	0.554205	0.738367	0.374734	0.540758	0.520478	0.671845	0.710673	0.419381	0.451472	0.324978	0.853452	0.933833	0.705393	0.606285	0.781651	0.415258	0.656056	0.42192	0.641742	0.485301	0.468902	0.326047	0.72584	0.565062	0.548529	0.687838	0.399805	0.50145	0.625431	0.570873	0.688995	0.702405	0.588014	0.754259	0.0498651	0.426186	0.713873	0.416296	0.546092	0.608514	0.602707
Abi3	0.308149	0.563441	0.304744	0.34106	1.44613	0.589135	0.486258	0.412399	0.604985	0.392235	0.730254	0.752448	0.636228	0.718249	0.82935	0.589774	0.425539	0.779861	0.822736	0.750231	0.763697	0.62689	0.52616	1.43115	0.767574	0.406605	0.577235	0.489971	0.377081	0.701051	0.539363	0.632348	0.837253	1.02848	1.1632	0.664781	0.956904	0.84663	0.897279	0.72348	0.786127	1.11794	1.17894	0.714381	0.80836	1.01051	0.984443	0.702434	0.893619
Abi3bp	0.288514	1.16679	0.203431	0.439631	0.427992	0.22894	0.668732	0.259842	0.707231	1.09903	0.54536	1.02776	0.732706	0.6758	1.91657	1.33222	1.03227	0.923439	0.71712	0.736884	1.19625	1.10681	0.574618	0.835371	0.920732	1.04835	0.475146	0.678498	0.648163	1.35093	0.925939	0.924218	1.09345	1.55347	0.833462	1.27254	1.21104	1.75774	1.77295	1.63387	1.10595	0.931868	0.0314214	0.974888	1.31036	0.786629	0.507753	1.12117	1.38258
Abl1	1.73033	2.74979	1.74023	1.75522	3.65869	1.75871	2.92266	2.19442	2.58616	2.8915	3.04495	2.65149	2.97936	3.05169	3.27731	2.68636	3.08897	2.72879	2.80799	3.85974	3.28153	3.05916	2.78306	3.03521	2.8774	4.2379	3.82824	2.91433	3.1012	2.77855	3.52075	2.97972	2.79546	3.76705	3.30122	3.04114	3.85701	3.47651	2.96775	3.17811	3.2012	3.04849	3.65735	2.40567	3.75199	3.1725	3.58912	2.70786	4.24409
Abl2	0.713551	0.749671	0.68225	0.532598	1.1185	0.802175	1.10668	0.625565	0.919096	1.06466	1.02769	1.06304	0.978488	0.904531	1.05803	0.959099	0.895726	0.731719	1.00122	1.29544	0.970675	1.23985	0.871971	0.947942	0.931549	0.897682	0.850094	1.19685	0.865736	0.930634	1.05448	1.04391	1.01848	1.11748	1.14291	1.02774	1.30316	1.28816	1.31014	1.08688	1.37049	1.1291	0.72728	1.11927	1.01972	0.89649	0.923742	0.71373	1.27017
Ablim1	2.97583	3.84809	3.23096	2.32373	4.47534	2.69367	6.58285	3.26071	4.83737	6.77443	5.56642	3.22417	3.32637	4.41111	6.35764	3.87299	3.51595	3.6252	4.32449	6.3733	4.91259	6.38877	3.72135	3.56017	4.58381	6.74798	2.84967	3.50619	3.48701	5.51552	3.60989	3.6387	4.13579	4.47758	3.03603	5.16744	5.83448	4.15264	5.46712	4.47725	3.56424	5.35174	4.25538	5.25217	5.39855	5.16454	5.94631	3.37505	5.18516
Ablim2	0.348538	0.357843	0.280891	0.406326	0.3777	0.469016	0.52692	0.288273	0.440114	0.549167	0.47204	0.480426	0.413608	0.477535	0.436978	0.405447	0.348404	0.450651	0.4771	0.683568	0.586318	0.592545	0.351899	0.520736	0.758133	0.498015	0.407679	0.36143	0.384577	0.391299	0.56971	1.14378	0.515833	0.735774	0.415637	0.523906	0.773528	0.587259	0.626962	0.411921	0.390396	0.610504	0.415937	0.387059	0.626304	0.361559	0.512047	0.567633	0.742397
Ablim3	2.52361	5.37578	3.62937	3.52844	4.75081	3.0272	4.73908	3.53745	4.47501	4.4046	5.57137	4.54281	2.84668	4.66251	2.55197	4.58203	1.57631	1.50602	1.68073	3.51027	2.33499	5.12013	2.40939	5.80802	1.91968	2.59198	1.72991	6.79867	3.3885	7.39121	3.84268	2.52043	5.06272	3.56925	6.09122	4.17718	4.13771	5.14652	2.93329	2.13616	1.75579	3.08634	3.22102	2.98893	3.83306	2.44423	4.42066	3.20034	3.92952
Abo	0	0	0	0	0	0	0	0	0	0	0	0	0	0	0	0	0	0	0	0	0	0	0	0	0	0	0	0	0	0	0	0	0	0	0	0	0.0219107	0	0	0	0	0	0	0	0	0	0	0	0
Abr	0.339219	0.411815	0.387866	0.30655	1.73137	0.620767	0.698912	0.228118	0.505063	0.682895	0.561095	0.688388	0.548841	0.570156	1.14789	0.569919	0.407692	0.706441	0.797166	0.729968	0.762323	0.660673	0.470038	1.59687	0.677264	0.524272	0.800355	0.525043	0.448337	0.665312	0.562405	1.00392	0.747002	0.914641	0.883023	0.685471	3.02536	1.03876	1.0416	0.65257	1.25783	1.44003	0.689629	0.697788	0.919581	1.21313	1.29265	0.728194	0.976616
Abra	0	0.0282575	0	0.0262925	0	0	0	0	0	0	0	0.0621499	0	0	0	0	0	0	0.0267689	0.0275408	0	0	0	0.0247003	0	0	0.0272044	0	0	0.0245656	0	0	0	0	0	0	0	0	0	0	0	0	0	0	0	0	0	0	0
Abracl	8.60014	6.53518	6.35891	6.36034	9.93955	9.85208	6.42345	7.19262	5.98082	8.30768	6.63118	5.34681	5.25576	5.88384	10.0548	6.77667	6.48687	6.76946	10.3897	8.28288	7.02058	7.7603	7.46267	7.59009	10.4634	5.39073	10.0196	7.67797	4.58711	5.24338	6.39528	9.14959	5.75068	9.41823	4.78292	6.04576	11.9593	9.63712	7.11293	6.55616	9.08027	12.4774	3.96187	8.14237	10.7999	7.82805	7.4151	5.61691	10.8677
Abt1	2.19993	2.05828	1.97866	1.64267	1.82166	2.40563	2.4702	1.82484	1.84824	2.47614	2.2779	2.06434	1.7804	1.77818	1.58862	2.00437	1.55681	1.94936	1.63194	2.1127	1.7239	2.25146	1.85238	1.79713	1.64008	1.32569	2.00084	2.29862	1.78527	2.08893	1.66577	2.30121	2.04177	2.35674	1.79303	1.89817	2.48017	2.09701	1.9631	1.91738	1.71814	1.97364	2.14817	1.90297	1.84064	1.59559	1.74074	1.76499	2.73284
Abtb1	11.1259	9.81015	9.89487	9.26547	9.34785	12.2698	11.5719	9.46313	7.49522	9.86266	11.2909	7.63062	8.82597	10.1714	8.91543	9.63676	9.01991	12.0581	7.93704	13.9902	10.0788	8.69643	8.96546	10.1628	7.96252	10.212	9.28086	9.9058	8.41487	8.91018	10.1185	7.97655	9.67888	9.22127	6.3286	8.69042	9.22575	8.28895	8.37266	8.77226	9.26043	9.77066	19.9108	9.75649	10.3692	8.16308	10.6136	9.42655	11.3219
Abtb2	2.78718	2.58089	1.11869	2.43828	1.88774	3.01566	2.34783	2.31126	3.81823	4.8615	2.337	3.40788	2.7764	5.12357	3.95826	3.18656	2.70572	3.00283	1.80282	3.47115	1.72853	4.01493	2.10874	4.83577	1.72031	2.40923	2.34543	2.30379	3.07415	4.16938	5.84812	3.86419	4.48188	4.27146	2.14397	4.81937	4.58043	4.46544	1.58102	1.12945	1.90979	1.16922	4.82465	1.23773	2.51322	1.92641	1.83128	1.34603	2.61902
Acaa1a	162.714	211.378	192.375	148.838	152.811	177.695	245.42	161.329	109.511	123.922	138.33	106.83	119.19	147.113	160.21	124.992	138.396	192.681	41.3111	133.38	106.595	137.755	148.974	114.004	112.054	123.775	88.7245	109.543	203.386	146.055	127.916	98.4277	148.371	192.594	143.778	155.748	229.513	216.288	236.2	318.097	261.626	234.973	249.685	231.854	190.159	199.344	269.921	233.537	265.653
Acaa1b	712.778	795.806	992.5	612.109	578.595	590.646	1191.13	595.219	357.496	477.429	594.455	286.499	395.341	544.843	672.467	334.005	655.15	962.773	40.7414	541.268	371.557	597.492	489.785	308.721	249.028	399.456	238.522	285.632	708.925	656.868	560.806	237.8	610.741	758.913	455.793	848.109	1113.67	855.275	674.443	973.635	934.971	691.269	790.493	556.91	699.758	625.894	822.837	810.72	890.083
Acaa2	549.152	608.455	628.53	628.322	489.149	580.029	637.3	618.715	429.38	499.142	588.539	521.112	489.005	578.174	577.486	519.817	521.544	653.666	242.272	528.91	455.018	472.984	500.903	475.724	460.877	468.619	474.26	464.38	574.852	534.334	622.77	396.809	520.914	506.189	500.719	492.466	467.316	528.176	593.911	593.007	581.194	482.904	625.884	586.95	497.233	557.217	519.825	569.646	511.005
Acaca	8.79978	27.8938	13.2098	7.95414	20.1326	6.5444	51.9924	8.39452	9.76956	10.3875	10.4038	12.1709	8.67893	14.3304	18.8222	8.68775	27.5606	13.7411	16.3545	11.4661	10.329	9.8857	17.7114	10.3649	9.72343	9.5976	10.1213	15.6547	15.5637	7.74445	22.2651	16.384	10.7899	36.3438	13.6666	25.6658	83.9614	37.316	7.57803	8.44769	6.48407	8.11972	28.1856	6.69459	8.61983	6.0904	9.16543	5.71845	28.7292
Acacb	2.27773	11.6984	2.51325	1.57884	16.8357	3.63013	19.9829	2.82937	5.02359	4.75943	3.80438	3.5573	2.59813	4.46012	12.7333	3.77831	10.217	2.82699	5.47313	5.54282	5.81901	3.78365	4.18641	4.72574	5.2927	6.64055	4.53205	10.7529	7.9183	3.56134	13.3	8.53972	4.81957	29.4279	7.19144	14.3326	44.3242	22.4676	0.879689	1.06625	0.772746	2.42158	21.2459	2.44996	1.0869	0.668837	2.89433	1.42522	30.7461
Acad10	7.31998	9.5286	13.8645	13.2565	10.4352	4.92214	13.9883	9.13228	5.80204	11.2395	10.3387	11.719	12.0861	9.99776	16.9514	5.69519	11.8477	12.9598	3.86005	9.03262	10.391	13.2779	8.77332	16.5145	5.33986	12.5338	7.30828	10.5768	14.068	11.0094	19.0943	11.0363	10.2259	6.93419	13.1071	13.468	12.8166	10.3414	17.2697	20.6609	17.0016	13.9623	16.4784	27.7497	12.158	8.35841	23.0645	16.3266	12.9523
Acad11	90.4575	124.995	118.684	94.7038	92.7155	87.2848	160.392	90.9679	74.8663	91.471	94.9697	80.7694	74.6374	66.9154	115.243	65.7027	113.19	132.972	59.1842	104.389	75.9609	107.053	92.8322	95.3907	79.9876	106.478	75.8957	74.5888	74.0027	109.029	105.161	77.0327	105.69	108.179	95.6437	115.848	141.042	117.729	163.576	187.107	186.382	96.1232	78.2753	160.072	151.666	103.621	153.029	154.614	149.475
Acad12	4.15153	3.71485	10.7187	8.17656	4.34062	2.26626	6.80515	8.09598	2.57338	8.81879	3.98132	9.45626	4.25737	8.02518	6.03809	2.52237	4.46248	9.89107	1.014	3.49393	4.54473	9.56316	2.6235	5.79071	2.41989	7.94713	3.12833	4.15909	10.5669	4.46515	13.1201	5.01063	9.45422	4.54069	5.08272	5.23715	9.55505	4.40688	6.69986	9.11128	7.99274	6.36616	6.69646	9.68443	5.16421	3.82796	8.92328	12.0588	7.99098
Acad8	19.1041	17.5067	22.1512	20.3021	15.775	23.0615	27.1221	20.8698	19.3893	21.5264	23.4277	22.7552	21.868	20.839	20.7679	25.9343	17.4715	22.6436	16.4525	25.5735	18.4886	19.9	17.9325	17.6157	16.457	15.3723	11.4935	18.305	17.805	24.2176	20.1662	21.6929	17.0577	17.7373	15.9666	18.9396	22.1599	22.4646	18.6491	19.2145	19.2418	18.4555	16.8721	24.0714	22.8969	18.6148	16.8999	17.2329	21.0143
Acad9	7.47194	11.1278	11.9965	9.13647	11.0686	8.49579	14.3832	10.9389	10.3911	12.1522	12.9732	7.50017	10.8794	10.6862	13.3288	11.9043	11.3082	11.7145	8.58004	8.88956	9.15115	9.43656	8.19395	9.00914	12.8089	10.661	11.515	10.6778	12.4821	9.137	12.5329	12.2162	10.8989	11.0031	8.66785	10.6741	13.1149	10.8364	11.3116	14.3681	12.4748	10.529	10.8551	11.542	11.3337	9.73536	12.5363	9.27387	13.6626
Acadl	67.5966	84.8254	79.5081	78.219	94.4866	84.5856	114.505	71.7468	62.2045	82.1714	88.0035	74.1013	73.3869	82.4355	94.6932	69.7807	84.5181	95.5564	55.3409	94.0395	79.6358	85.24	78.5519	71.6989	66.9655	65.1058	67.152	80.76	84.3437	74.3926	99.8797	79.1893	71.0363	109.822	76.5715	91.6887	132.849	106.104	186.73	194.129	170.102	135.484	66.0029	176.66	118.659	100.509	127.887	137.046	117.193
Acadm	152.904	126.646	161.095	173.396	140.891	169.558	222.586	130.087	157.065	162.473	178.26	142.488	144.482	162.212	229.703	128.764	191.016	197.855	95.5171	151.417	148.647	156.671	148.607	139.705	116.652	141.686	127.382	141.012	162.89	153.196	162.864	133.908	144.032	151.648	132.859	162.568	190.507	175.502	324.982	424.354	399.901	241.532	70.5365	384.247	293.353	219.358	305.81	377.542	183.353
Acads	79.5259	83.0058	77.4453	70.5127	72.1876	77.3263	96.6475	68.5727	71.018	69.0564	78.1588	55.8667	67.9352	73.9345	82.4019	76.1084	70.072	89.6355	39.3924	72.8422	55.3401	77.4942	67.4472	69.9842	58.7517	65.587	57.239	59.3165	74.471	83.9767	79.285	69.5284	71.209	85.0021	75.0489	76.0417	100.974	75.8701	87.6147	111.897	106.055	80.8305	163.963	93.3769	86.9804	79.4702	95.9757	91.3676	87.7269
Acadsb	38.1489	34.005	34.5997	42.9926	27.4456	26.6408	32.8186	35.4598	57.0722	47.3759	41.8336	47.2802	49.2507	46.7336	50.5947	50.6972	46.9658	38.1474	31.1277	55.4551	36.4634	51.0666	33.7407	67.2198	31.3781	44.2072	34.5904	46.421	42.3512	56.7819	53.9931	38.6785	44.329	47.0883	47.5339	43.9806	25.6912	48.2932	35.2035	29.7195	39.5952	30.9134	5.3622	47.4156	46.2896	39.1538	39.0185	41.274	35.2688
Acadvl	195.492	201.959	186.435	197.886	171.547	201.344	222.79	193.14	164.262	185.984	206.466	174.547	170.132	198.403	201.425	177.718	192.874	217.833	151.826	201.138	160.886	202.579	165.792	190.498	164.179	159.818	167.835	155.131	176.048	179.706	214.368	183.213	167.276	222.389	173.67	183	197.224	182.323	215.234	219.909	227.585	194.754	264.928	242.744	202.079	184.086	192.855	211.42	207.842
Acan	0	0	0	0	0.00551822	0	0	0	0	0	0	0	0	0	0	0	0	0	0	0	0	0	0	0	0	0	0	0	0	0	0	0	0	0	0	0	0	0	0	0	0	0	0	0	0	0	0	0	0.00550221
Acap1	0.413329	0.522159	0.166553	0.205319	0.55598	0.382687	0.443581	0.277979	0.342005	0.397166	0.450942	0.573572	0.564069	0.681048	0.956832	0.570494	0.652161	0.597516	0.951257	0.821164	0.523762	0.467837	0.297985	0.578656	0.484653	0.362811	0.405567	0.292095	0.200322	0.732455	0.652729	0.437347	0.498636	0.705027	0.454869	0.479636	0.728915	1.09327	0.639374	0.805403	0.823974	0.715646	0.210091	0.747806	0.621788	0.735717	0.905228	0.622477	0.701063
Acap2	1.96635	3.4729	2.47093	1.9694	4.35123	2.42434	4.13796	1.88202	3.14658	3.53496	2.88284	3.14567	4.12423	3.13536	4.42096	2.69519	3.74505	3.55961	3.61471	3.98288	3.78005	3.8202	4.58062	4.00502	3.29381	3.43918	3.48477	3.87973	2.6666	3.73603	3.74324	3.17665	3.96094	4.45653	3.43768	4.05286	4.75567	4.68421	5.37651	4.52606	4.75686	4.05035	1.2162	5.07774	4.31649	4.1108	4.31681	3.92672	5.58453
Acap3	0.710446	0.841918	0.869237	0.694883	0.927531	0.792959	1.3114	0.682572	0.822706	0.74941	1.12268	0.734869	0.981626	1.26003	1.03341	0.955443	1.08537	1.12485	1.18828	1.15393	0.754851	0.932905	0.916546	0.704971	0.935992	0.743453	1.00693	0.930909	0.970357	0.919248	0.904786	0.818676	0.86105	1.12741	1.14534	0.883311	1.37424	0.948197	1.16828	1.02673	1.32249	1.52361	1.49967	1.15948	1.10587	1.21973	1.08669	1.14614	1.33533
Acat1	131.864	128.896	134.976	144.624	107.677	132.056	165.083	144.937	99.2933	159.156	192.274	115.303	105.857	153.065	145.798	141.436	93.7039	126.408	68.2757	121.799	107.784	129.122	110.693	121.598	102.005	112	89.1414	100.584	133.509	136.321	191.614	144.081	103.436	153.132	97.4993	147.528	126.233	154.045	212.999	204.627	195.845	133.205	85.6231	188.85	144.921	112.03	134.585	142.186	130.228
Acat2	58.2289	70.1111	57.0385	42.6899	54.4477	56.0364	66.3551	62.2905	67.8963	76.2442	63.8592	55.4925	60.145	84.7488	94.4425	83.8713	73.8119	69.192	61.482	71.6449	71.2522	77.5009	69.696	57.6728	71.3739	52.4683	64.8588	70.2045	70.5431	50.9574	69.1519	62.0869	58.6591	97.5813	31.6467	71.5809	87.6772	79.8065	38.1175	37.1948	39.56	34.9846	72.2496	40.6356	43.7622	35.4273	34.8019	35.0875	77.7268
Acat3	89.2546	95.237	84.2063	65.9659	74.4256	84.6216	94.1587	90.1228	94.6064	99.3052	94.1459	82.8323	85.8654	126.766	99.8486	101.043	92.4293	101.338	71.2989	95.1039	92.0231	94.2467	80.0612	84.3558	76.5734	64.4071	89.4882	83.613	88.4927	86.2649	75.3065	84.8494	97.004	79.8979	48.4701	94.4063	81.1873	103.968	63.5701	60.1159	61.8412	48.7068	93.9429	65.5846	64.8496	51.2891	54.435	53.9538	91.6634
Acbd3	4.77132	6.87385	5.10426	5.76174	6.27013	4.8214	6.96551	4.07193	5.02203	6.85659	5.7111	5.89974	6.05022	5.26819	5.43021	6.89317	5.38123	5.09299	6.84668	5.89559	4.67252	6.47194	5.27453	5.30388	6.66165	5.03978	6.26517	5.5571	5.14004	6.41761	7.42712	8.19464	7.63093	6.48588	5.75885	5.92088	9.10352	6.50628	11.2735	8.64694	8.79264	6.95958	3.16099	9.80685	7.17896	6.0065	7.43323	6.7373	7.82312
Acbd4	14.1046	9.42711	16.2346	10.8179	16.9021	10.3892	18.488	28.0865	20.579	16.0767	16.1096	17.8654	15.7975	24.2675	19.4883	11.2089	16.791	18.8571	11.0279	17.1834	13.109	12.6866	15.1141	19.9101	13.3903	19.3168	25.8904	17.0271	14.8456	19.9263	21.5375	19.8023	12.4249	13.4541	12.2067	17.4984	20.9028	20.7326	14.6333	24.2071	10.0615	21.8383	13.4512	11.5073	17.0179	16.1682	26.4774	7.73554	26.1467
Acbd5	50.8836	54.1647	49.4167	51.2814	47.6191	50.9416	72.3767	44.3263	65.7424	93.8333	77.6751	68.669	80.1272	55.9419	67.6295	64.1427	60.652	56.873	41.5138	88.2121	67.2148	75.0154	86.9581	72.567	60.1326	78.3095	74.374	60.0383	70.5113	73.2395	84.7304	44.3305	70.4986	82.7999	53.5229	68.2518	70.4339	66.7103	77.2334	88.5141	92.3491	63.8411	2.69885	73.7897	77.1276	53.5912	72.0047	58.3113	64.8583
Acbd6	6.60327	7.18873	6.60054	6.107	6.10418	8.12835	7.14326	7.51539	5.72754	6.79397	8.76423	4.79309	5.60713	7.4005	6.77468	7.08563	6.63004	7.32754	6.00589	8.22108	7.22328	6.14826	6.5579	4.86316	7.70831	6.54739	6.44388	6.25626	6.33077	5.08313	8.64054	6.8524	5.46002	8.29822	6.15049	5.72991	8.4249	8.28381	5.78787	7.13013	5.64494	8.99257	12.8309	5.7172	7.19399	6.1019	6.39071	5.73275	9.48341
Acbd7	0.10653	0	0	0	0	0	0	0	0	0	0	0.102344	0	0	0	0	0.0720367	0.0660007	0	0	0	0	0	0	0	0	0.179193	0	0	0	0	0	0	0	0	0	0	0	0	0	0.098016	0	0	0.0680248	0	0	0	0	0
Accs	0.464083	0.442386	0.527572	0.819561	1.03993	0.411477	1.21043	0.720302	0.904553	0.988947	1.06282	0.655266	0.819313	0.724884	1.47783	0.956701	0.508133	1.46001	0.62147	0.940803	1.17	1.07912	0.531194	0.822937	1.141	0.966629	1.33087	0.823053	0.55201	0.663365	0.588039	0.866247	0.977785	1.08961	0.83145	0.805677	1.38921	0.909915	1.15003	0.706745	0.792047	0.91315	0.729967	1.34145	1.6525	1.05131	1.25508	1.08919	1.10494
Accsl	0	0	0	0	0	0	0	0	0	0	0	0	0	0	0	0	0	0	0	0	0	0	0	0	0	0	0	0	0	0	0	0	0	0	0	0	0	0	0	0	0	0	0	0	0	0	0	0	0
Acd	4.91944	4.89716	4.57706	4.09631	6.7217	7.36376	6.52083	5.36046	5.45055	6.62119	8.23347	5.41777	5.9676	7.80927	6.73036	6.67536	5.08452	6.98774	4.60606	7.73024	6.24763	6.8448	5.65455	5.68076	6.56558	5.20709	7.13125	5.34195	5.51914	5.3764	5.90451	6.99682	5.98562	6.59684	4.38796	5.18529	6.98275	6.31109	6.6818	6.17238	5.07826	8.54294	9.9323	5.41429	8.09402	7.52504	7.02	5.86744	8.2068
Ace	0.0862395	0.226273	0.269318	0.24535	0.39151	0.0513442	0.249889	0.354209	0.409416	0.186451	0.189797	0.144989	0.127498	0.233129	0.371444	0.130514	0.262422	0.380687	0.0982734	0.146856	0.141568	0.105421	0.213577	0.493912	0.227587	0.16351	0.299192	0.0857031	0.282125	0.368414	0.16804	0.273752	0.575726	0.223217	0.115048	0.186345	0.617433	0.667401	0.267783	0.548244	0.505838	0.581788	0.634037	0.199623	0.430169	0.374779	0.971342	0.352388	0.597002
Ace2	0.0312722	0.109402	0.0630065	0.0635492	0.0668091	0.0248176	0.12082	0.0540814	0.0698647	0.141661	0.0423532	0.0751084	0.0995797	0.0676299	0.112766	0.0298822	0.0951595	0.135623	0	0.159759	0.194534	0.0891983	0.0427174	0.155222	0	0.069174	0.0657532	0.161604	0.049602	0.106876	0.157713	0.0551488	0.0367068	0.133975	0.0119129	0.0788345	0.161851	0.361587	0.0706007	0.0959745	0.244569	0.10697	0.0204368	0.069891	0.11142	0.0532951	0.102733	0.1122	0.0999161
Ace3	0	0	0	0	0	0	0	0	0	0	0	0	0	0	0	0	0	0	0	0	0	0	0	0	0	0	0	0	0	0	0	0	0	0	0	0	0	0	0	0	0	0	0	0	0	0	0	0	0
Acer1	0	0	0	0	0.0167091	0	0	0	0	0	0.031778	0	0	0	0.037674	0.0299314	0.0317721	0	0	0	0	0	0	0.0179472	0	0	0.019726	0.0373547	0.0186008	0	0	0	0.0275301	0.0335697	0.0358197	0.0169279	0	0.0319047	0.0176902	0.0206084	0.064739	0.0178651	0	0.0299656	0.0501596	0	0.0220143	0.0187423	0.0166905
Acer2	2.48912	5.39973	3.84325	3.64032	7.83271	3.33136	3.06644	1.8358	2.11714	1.65817	1.83547	3.91771	1.80965	3.20899	2.94679	2.54948	2.31196	3.07112	4.15369	2.80923	2.00026	2.38827	2.12507	2.96486	3.1094	2.30867	3.82035	2.65852	2.60862	1.72619	2.59902	3.34455	2.72468	2.56304	2.08502	1.57311	5.72452	3.15204	4.94001	4.04424	4.42605	5.8469	4.34578	3.6175	2.77358	2.84466	7.06003	3.50744	2.64154
Acer3	3.8315	3.58242	2.62046	3.67414	2.57168	2.1772	3.76808	2.24781	2.9733	3.40423	3.08451	2.94326	2.97871	3.61366	6.12554	3.34051	3.47769	2.47242	3.46625	3.16401	2.79715	3.52703	3.60855	2.76244	2.59357	2.94837	2.62361	2.07788	2.98805	2.85428	3.64818	2.73709	3.05957	5.71297	2.82666	5.57698	4.78695	4.50703	2.8974	2.79591	3.71235	4.9996	1.14844	2.95129	3.55072	3.01885	3.06136	2.59918	3.93767
Ache	0.103062	0.180275	0.103824	0.167549	0.11009	0.0817902	0.139363	0.0222792	0.172688	0.297097	0.226821	0.247532	0.0703245	0.0477611	0.103233	0.246204	0.331036	0.0798155	0.170779	0.263256	0.106853	0.125986	0.140782	0.295131	0.0604234	0.0977031	0.0650101	0.122906	0.10217	0.0391362	0.0945035	0.254453	0.226825	0.0367946	0.137413	0.0742319	0.355603	0.175245	0.271455	0.474449	0.237064	0.646316	0.0336764	0.0493579	0.257042	0.210771	0.145103	0.164343	0.109763
Acin1	5.30066	7.28428	4.27143	5.11018	9.17537	5.8279	7.7233	5.15986	7.46679	8.13781	9.15417	8.60767	8.34026	8.75522	7.90669	7.89279	7.168	7.04785	8.63046	8.90213	8.08798	8.76955	7.81189	8.68423	6.44787	6.81222	6.99521	9.14798	6.49742	8.37542	9.55163	9.09779	7.77729	10.0785	7.20212	7.94068	9.4841	9.50571	10.266	9.03337	9.63696	9.86372	6.92951	8.6614	8.35468	8.56601	8.60351	7.34554	10.3558
Ackr1	2.11634	1.59267	2.10223	1.00016	2.17303	2.30446	2.39589	1.23417	1.42942	1.662	3.26619	2.88428	1.07467	2.03753	2.09026	2.28877	0.56578	2.74433	3.18065	3.10103	1.08859	1.56427	2.4539	2.85636	1.65436	0.777632	0.869271	2.81728	0.819687	2.20535	2.30163	1.38872	2.39747	1.1597	1.7624	2.48145	3.12464	0.468652	2.51858	3.19358	2.98873	2.46917	2.25149	1.25711	1.64835	3.72417	1.52446	1.96204	3.52942
Ackr2	0.567665	0.943303	0.71673	0.83057	1.71132	0.75083	1.30128	0.507215	0.662289	0.529882	0.525355	0.981646	0.482029	0.50275	0.864279	1.02494	0.499019	0.527545	0.674129	0.531669	0.52315	0.878974	1.16313	0.635778	1.18372	0.538146	0.700233	0.692234	1.66628	0.977209	0.503172	0.560607	0.699632	1.243	0.547827	0.695074	1.05767	0.901195	0.541288	0.381744	0.452657	0.431501	0.976907	0.386648	0.202388	0.464368	0.44416	0.346992	0.497093
Ackr3	0.222534	0.258717	0.318832	0.241184	0.280028	0.117379	0.323814	0.127894	0.293722	0.692409	0.234413	0.380071	0.224957	0.350331	0.236328	0.219851	0.366726	0.22909	0.307291	0.125555	0.170903	0.120903	0.218876	0.302104	0.13489	0.233693	0.870775	0.313572	0.196095	0.39435	0.589489	0.208039	0.3773	0.193033	0.225376	0.21242	0.457914	0.318564	0.409361	0.410696	0.341249	0.280225	0.226224	0.157888	0.245182	0.286545	0.299884	0.176355	0.280042
Ackr4	0.513577	0.472699	0.56652	1.36225	0.500355	0.579047	0.647322	0.327142	1.40906	0.801654	0.713694	0.856952	1.32798	1.47011	0.671304	0.792274	0.730955	0.43531	0.694088	0.667273	1.86831	0.925192	1.12589	1.01142	1.05649	0.529453	0.704579	2.27792	1.20076	0.944093	1.66024	0.438445	0.698012	1.42823	1.66812	0.759108	0.9513	0.680075	0.976157	1.06633	0.795654	1.41772	0.441514	0.880273	0.924546	2.10011	0.532664	1.09885	1.15151
Acly	32.7259	122.259	45.1539	26.8404	96.8798	21.8542	248.363	35.3332	46.3065	55.7527	46.3412	56.3866	32.5382	75.4012	122.032	47.1718	143.743	65.7633	62.6121	44.8657	48.612	33.1643	68.835	38.9898	38.4389	39.8115	39.0013	57.1124	61.947	32.2752	106.173	57.3038	49.3765	301.228	44.9029	124.894	305.047	149.978	13.9254	14.0206	15.9009	13.9192	145.108	14.7085	18.7704	14.0155	16.603	13.3993	160.74
Acmsd	4.42884	3.0295	3.94897	2.73579	5.94422	2.98522	4.43638	4.23514	10.2836	4.60648	3.8209	15.6916	9.09616	7.39938	6.10788	9.28559	8.83583	9.57569	4.2881	5.4785	9.84189	9.26313	6.75949	11.1309	4.46876	3.84754	9.80328	16.2514	11.9133	4.58495	4.59183	3.43903	11.7791	6.78541	28.7219	4.49182	3.67168	5.53775	0.987045	1.62751	1.41141	1.76943	3.44482	2.10128	2.09761	7.05788	2.46219	3.2951	3.60206
Acn9	7.97909	5.61902	6.51396	7.66507	6.05108	6.3322	7.68677	6.80983	7.56254	8.36408	10.1047	8.56154	6.78798	6.78706	7.72243	7.9875	9.03929	6.29167	7.38355	7.94076	6.15967	8.19154	8.2099	7.51742	6.2373	6.09064	7.05939	8.40317	7.1498	7.08293	7.79156	5.92088	6.75063	8.58291	5.2107	5.89631	7.00784	7.11853	9.51376	8.26864	7.3414	4.48981	3.79233	7.41099	7.16258	6.71082	6.61388	5.70076	8.31393
Acnat1	26.4393	21.0502	28.489	11.2882	29.7857	30.3982	35.1839	13.8922	15.4032	35.4291	25.857	27.6807	30.9082	36.1714	33.7937	16.492	39.2305	26.4478	27.5296	14.782	10.4404	17.517	28.2076	27.1581	30.0162	16.9682	28.0312	10.0801	25.7517	17.1321	17.9341	23.317	8.60573	17.3952	20.7351	25.7326	25.9757	30.821	24.6517	31.3403	34.7305	28.9991	10.3867	26.9921	20.6702	23.2051	26.6943	22.6034	26.0316
Acnat2	42.7366	38.3686	50.1678	6.64612	44.8923	70.2578	41.9151	17.051	8.74952	26.3709	7.63048	8.05304	16.034	74.1465	45.7804	11.2925	71.0857	60.9365	140.181	10.8227	10.3054	24.2733	9.50279	22.7185	65.8749	8.88013	50.5056	4.47923	32.0949	8.94914	24.8544	55.713	7.41969	35.7398	18.5311	44.5144	43.4784	46.2881	56.8763	63.7719	62.7113	53.3765	47.4613	67.9165	57.0877	43.3486	76.7111	65.162	47.3445
Aco1	45.2887	58.4097	41.6353	45.8554	49.9179	36.716	64.8703	44.8886	56.0631	58.0272	47.8074	50	43.2656	61.3485	72.3717	50.1268	62.3112	62.2729	32.0123	53.6838	45.0391	53.9855	43.3876	46.2326	34.985	50.4729	41.1308	50.2421	55.3617	56.8242	54.4226	36.2381	54.1837	65.0231	58.8249	52.085	60.4015	56.8764	50.102	54.812	61.1256	43.5835	66.7654	56.9113	55.9493	39.7067	59.9358	59.6443	64.7138
Aco2	39.9861	62.1176	52.6364	61.2123	52.1031	40.8998	76.4682	49.1927	46.4602	46.0594	49.1469	48.3496	57.2851	42.5186	53.9454	47.1333	60.2599	63.5459	41.6079	53.6811	54.2226	54.7529	42.3998	41.7046	39.6305	55.1091	47.1202	50.28	59.1125	47.022	61.6817	45.0982	49.5819	66.379	82.8086	48.5934	80.0945	60.4711	67.4648	82.3653	81.7647	70.3995	82.8424	76.6292	69.0473	56.0774	82.6174	79.899	74.6166
Acot1	15.6568	10.8459	7.6946	12.3698	16.2815	24.7633	21.5106	10.4067	10.2429	11.6901	14.2933	6.32588	7.5549	14.6921	17.5294	8.17952	10.8346	14.097	2.15189	14.9505	10.9482	28.0231	11.0932	6.50873	1.91592	3.19047	2.58438	5.99109	11.3725	11.6685	5.46756	1.39345	6.87016	9.19421	11.6499	9.03738	25.3447	30.6282	64.6652	84.8104	91.717	43.1281	5.90488	63.7466	57.3998	21.1218	61.0484	106.048	23.2978
Acot10	0	0	0	0	0	0	0	0	0	0	0	0	0	0	0	0	0	0	0	0	0	0	0	0	0.0289865	0	0	0	0	0	0	0	0	0	0	0	0	0	0	0	0	0	0	0	0	0	0	0	0
Acot11	1.19595	3.54442	1.65228	0.874101	1.66054	0.255221	1.67648	1.4868	1.21255	0.223491	0.980521	1.75816	1.44543	2.86424	2.62677	0.358712	0.258017	5.35138	1.85799	1.20728	1.03557	0.655566	1.5031	1.88892	0.99773	2.24807	1.68175	0.655179	4.88884	2.22873	5.64903	1.91411	1.73501	5.1766	7.3966	4.83114	5.5997	1.66757	1.34693	2.00148	2.64622	1.7491	0.630067	1.06586	2.70846	1.13102	1.72594	0.457014	2.54185
Acot12	31.7399	38.3206	34.8141	37.4539	32.2935	31.5527	40.2834	27.4775	24.959	31.4533	31.4553	29.7565	36.4278	30.7807	34.3463	23.7798	31.2716	40.0122	19.5603	46.7125	36.8997	30.3146	34.8919	33.2873	33.5931	39.7766	32.0714	28.2211	40.3522	35.4624	46.1757	24.2091	34.5352	42.5895	44.6896	37.3612	41.0066	33.666	56.7036	69.4966	58.6989	39.9126	25.5922	57.1382	55.5043	44.9303	43.8624	49.2561	36.4977
Acot13	38.3834	41.1994	33.8797	32.9559	40.4682	40.285	45.9647	33.5489	30.935	40.3722	48.3836	37.1146	34.0897	46.2529	18.8407	29.5324	32.8092	21.773	11.1512	23.556	37.7853	32.7701	35.6351	38.0024	15.3919	25.6235	35.0771	27.5434	57.587	16.9731	64.5257	31.2954	17.0171	27.8813	34.6873	35.3056	61.5745	24.4113	24.9462	46.9156	59.3183	28.8608	26.2786	33.6876	26.1673	32.962	25.5776	38.4193	55.921
Acot2	2.80041	2.16526	1.51755	2.78217	4.1362	5.88525	6.83222	2.05154	2.09333	3.39566	3.19644	1.44483	1.52508	3.71705	5.33998	2.01521	2.24486	4.54633	1.09565	4.21685	3.17225	5.74774	2.65648	2.31668	1.23672	1.33648	1.11246	1.9584	3.53827	2.93422	1.47413	0.527557	1.92219	2.68521	2.78552	3.58583	14.3972	6.0492	21.6596	30.1261	33.7173	18.9217	2.10124	17.8324	14.8925	8.27243	17.1582	22.8858	9.05791
Acot3	0.637536	0.751159	0.656548	2.17969	2.50486	1.0117	10.1732	0.437975	0.508396	1.52066	0.639892	0.38009	0.280501	2.01001	19.6032	0.420137	6.37497	15.9053	18.1561	4.1172	0.972297	2.41817	6.01983	0.335688	0.944812	1.4756	1.0535	0.279591	7.59735	0.367243	0.866641	0.186415	0.491138	4.36212	0.92121	4.25859	4.60468	3.22973	19.8526	53.1746	49.0548	23.7916	3.2032	50.6109	51.5449	30.1617	34.9066	57.088	23.6318
Acot4	5.44196	7.6835	9.32293	7.93044	8.29187	5.64159	22.2751	5.94138	7.73017	10.2968	5.94782	4.82778	6.65321	8.34578	23.7682	5.07515	15.8273	20.1079	18.157	11.7091	7.3534	10.8676	13.6786	3.96845	6.02212	11.089	8.64589	4.50189	22.9454	5.84575	7.88964	4.01602	4.69511	18.254	8.66582	12.6241	23.1491	11.3375	30.7332	55.1125	62.9488	23.9253	6.87251	42.3257	36.2631	25.5839	47.4434	61.4868	28.596
Acot5	0.112561	0.196891	0.0906547	0.0305187	0.320631	0.20857	0.406155	0.129774	0.22353	0	0.152447	0.0721397	0.102408	0.115994	0.270773	0.119509	0.431319	0.348917	0.342177	0.607385	0.129754	0.214182	0.230788	0.0573411	0.14665	0.213276	0.0946691	0	0.446345	0.1996	0.0344272	0.0529342	0.0880818	0.241115	0.257276	0.162254	0.776755	0.280715	0.847069	1.77778	2.34748	0.684945	0.0981453	1.24667	1.17718	0.511886	1.97345	3.35047	0.479518
Acot6	0.594334	0.465212	0.655807	0.53396	1.00241	0.546136	0.749287	0.378778	0.862138	0.515272	0.550894	0.18031	0.540873	0.6185	0.952509	0.597807	0.867485	0.83334	1.24401	0.559311	0.864835	1.3256	0.405927	0.549399	0.635936	0.909643	0.921051	0.596855	1.09184	0.42762	0.889173	0.220716	0.36727	1.00536	0.571976	0.563258	1.14437	0.808475	1.45948	1.28915	2.2743	0.998658	0.306637	1.27836	1.18138	1.17281	1.90843	1.97027	0.888387
Acot7	5.69935	7.10747	7.06453	6.16213	7.46268	4.95307	8.49996	8.53156	5.68186	6.10742	6.78514	6.1869	5.65918	7.96414	7.1943	6.55865	8.01873	7.32785	3.55422	6.26153	5.01946	6.79223	6.48771	5.94811	4.19174	6.65311	5.95311	6.2649	8.38111	4.95678	8.93413	4.56072	5.65134	7.11639	6.25657	6.3341	11.8719	8.90418	4.47346	6.85145	6.6253	8.03567	17.2553	6.18294	6.57288	6.97667	7.42022	6.25422	9.93218
Acot8	9.75476	13.6416	11.2136	11.0284	11.4249	13.4786	14.6923	10.3187	8.11244	6.68842	8.24867	7.94433	8.01891	10.8615	12.102	7.7913	11.9871	10.9214	5.66152	9.61262	8.17983	8.55494	7.8123	6.73058	9.59943	8.57467	11.9106	6.8892	11.781	11.2818	9.98896	8.66244	10.2876	10.0765	9.35602	8.73789	17.5634	10.0026	10.1728	11.6797	16.3557	11.894	19.7395	9.20107	10.0561	12.7594	12.1304	11.2516	11.8128
Acot9	1.73042	1.89982	1.89899	1.37665	2.6743	2.0745	2.13366	1.62362	1.67249	1.42522	1.24659	1.37946	1.40685	1.70619	2.71426	1.36033	1.21992	2.09855	1.98277	1.72415	1.90859	2.19032	1.20702	1.54632	2.07219	0.930747	1.82695	2.54656	1.13876	1.70566	2.16064	3.42821	2.07436	2.52371	1.8233	2.36012	7.41878	2.75457	3.65728	3.03467	3.01488	3.58224	1.68426	3.12681	2.38743	2.8361	3.62851	1.9374	2.74479
Acox1	233.708	604.069	381.544	357.634	533.011	263.129	701.556	316.802	427.259	400.951	471.912	332.833	334.113	370.358	557.545	236.986	462.401	435.526	179.552	384.955	403.532	516.429	437.061	384.217	350.101	313.704	226	287.44	496.948	425.491	477.08	475.378	536.345	474.923	447.248	437.299	565.511	534.906	401.734	718.378	617.709	572.711	475.684	503.45	569.906	384.296	421.517	398.179	643.171
Acox2	66.037	99.9389	58.7255	90.504	70.7947	70.5815	69.594	77.3542	71.6425	82.7367	54.6607	70.9011	82.0802	69.1855	104.652	101.474	88.3859	110.714	34.427	72.5502	68.5334	89.5003	34.8677	98.3218	67.9472	68.6955	94.099	87.3465	95.6111	77.9222	93.166	47.7302	89.9485	66.493	94.3795	106.343	95.9148	56.1403	115.646	70.9314	56.7885	81.7165	90.5217	93.8359	100.898	106.341	126.083	81.8211	84.2118
Acox3	4.94155	8.22789	6.91995	8.72554	7.04826	5.86526	9.95214	6.11824	6.1261	5.44642	5.97955	7.82003	6.42259	8.63483	7.44719	6.78863	5.0951	6.87285	4.87005	8.58774	6.81203	7.60904	6.0318	7.59103	6.91482	7.93967	6.65297	9.63264	6.38694	7.41399	9.60398	6.91061	8.1678	7.48883	5.71954	6.43356	9.75674	9.14348	6.02877	4.85099	6.05774	5.83696	7.87102	4.58245	7.05279	5.06852	7.19471	6.55953	9.05269
Acoxl	0	0	0	0	0.0141861	0	0.0153928	0	0	0.0165286	0.0269797	0.0385592	0	0.0369268	0.0319261	0	0	0.0123484	0	0.0169704	0	0	0	0	0	0	0	0	0	0.0151292	0	0	0	0.0143317	0	0.0286964	0.0137468	0.0135492	0	0	0	0	0.0260371	0	0	0	0	0	0.0142486
Acp1	18.8091	13.7158	16.8816	14.1028	11.8288	14.6303	14.8759	15.298	13.5579	14.2211	14.721	15.8337	13.8767	16.6276	15.6124	14.8281	13.9991	14.5577	23.3243	16.07	15.0297	15.9156	18.5795	15.5677	17.5021	15.477	15.4005	16.6113	16.7865	12.5539	15.0106	14.5683	12.6097	16.1942	11.6387	13.9259	13.4652	14.7174	15.4238	13.1596	14.9568	13.9011	7.56508	20.5298	15.1081	15.7411	14.5592	13.1729	16.552
Acp2	11.8446	11.9446	10.9178	9.13904	11.6535	11.0718	9.8989	12.6461	13.7007	12.3986	11.4796	9.37767	13.3393	13.2523	15.6455	11.439	14.1966	10.7748	12.3303	12.5254	11.7934	14.5639	9.64581	10.9331	12.974	11.6041	13.8868	9.64939	11.5307	15.191	13.2532	12.2088	14.3127	10.5814	11.1986	15.2538	7.64791	12.3049	14.8958	14.8325	16.1384	12.6067	16.9621	14.2663	12.429	14.5455	16.6014	14.3461	13.6278
Acp5	69.1611	43.4273	70.979	62.152	54.4753	78.4807	63.6751	71.7046	49.2682	48.6261	48.7206	60.597	47.8417	71.7824	47.4712	58.7108	45.4497	45.4053	44.5613	59.5475	48.4952	50.5678	45.5459	67.8145	39.3018	42.1675	35.4706	41.5981	57.3492	55.4986	37.5451	51.6724	51.1319	58.5995	41.9777	38.1792	63.8578	58.6799	53.1005	53.5626	47.1398	58.2552	84.5439	44.6358	51.7729	53.3736	58.8342	68.808	62.2766
Acp6	6.75094	7.77781	6.19922	6.43729	6.7259	6.98025	6.31991	7.38102	7.25105	8.63442	7.89031	6.01796	7.64796	7.62074	7.25627	7.17453	5.75022	7.50044	4.75969	7.24034	7.51522	7.59126	6.40643	5.87397	5.75931	5.78452	5.73244	6.19288	6.43506	6.43353	9.67235	7.73849	7.3527	8.48195	6.03365	5.56376	7.16714	6.75505	6.1062	7.37107	7.67466	6.2665	10.0327	6.21753	8.14102	6.81461	7.12856	6.65051	7.58162
Acpp	0.0191302	0	0.04624	0.0388554	0.0136162	0.592234	0.0221783	1.59667	0	0.00787606	0.0194365	0.0183785	1.2351	0.0177083	1.34933	0.0121774	0.872741	0.0118461	0.00792687	0.0325602	0.0198238	0.0389557	0.0196036	0	0	0.0120933	1.69785	0.00760064	0.0151601	0.0145214	0.0526377	4.98748	1.54743	0.0613901	0.0218515	0	1.25913	0.0911028	0.00719992	0.025149	0.0087962	0.167143	0.0312389	0.0366283	0.0340538	0.0260687	0.870415	0.0457688	0.529323
Acpt	0	0	0	0	0	0	0	0.0385616	0	0	0	0	0	0	0	0	0	0	0	0	0	0	0	0	0	0	0	0.0354548	0	0	0.0408924	0	0	0	0	0	0.0307744	0	0	0	0	0	0	0	0	0	0	0	0
Acr	0	0	0	0	0.0518015	0	0.0281039	0	0.0270854	0	0.0246295	0	0	0.0224734	0	0	0	0	0	0.030968	0.0502785	0	0	0	0	0.0229865	0	0	0	0	0	0	0.0426919	0.0259699	0	0.0261967	0	0.0247379	0	0.0637847	0.0334643	0	0.0237691	0	0.0259174	0.0743819	0	0.0289986	0.0516478
Acrbp	0.793782	1.01821	0.852957	1.03236	1.92192	1.23889	1.30849	0.938045	0.728886	0.806327	1.6305	1.11821	0.962908	1.58586	0.8269	0.657366	1.41348	1.1639	1.22764	1.12644	0.566941	1.55254	1.28308	0.888821	0.59982	0.652019	1.00141	0.925363	1.00724	0.522348	0.752123	0.989223	1.27307	0.736643	0.866636	0.895711	1.05877	1.38572	1.49338	1.57768	1.75282	2.01127	0.985622	2.02748	0.641053	1.15438	1.09223	1.22357	0.789031
Acrv1	0	0	0	0	0	0	0	0	0	0	0	0.0500037	0	0	0	0	0	0	0	0	0	0	0	0.039746	0	0	0	0	0	0	0	0	0	0	0	0	0	0	0	0	0	0	0	0	0	0.0354814	0	0	0
Acsbg1	0.0205382	0.0359446	0	0.0835178	0.0585031	0.0325982	0.0158698	0	0	0	0.0278158	0	0.0560569	0.050789	0.164578	0.0523342	0.0138881	0.0890712	0.0680654	0.0699486	0	0.0334752	0.0140351	0.0627343	0	0.0259603	0.0518207	0.0326567	0.0488647	0.0311961	0.0188326	0.0144956	0.0241074	0.0146648	0	0.0147929	0.0283457	0.04193	0.0463926	0	0.0566903	0	0.0268441	0.0262294	0.0439292	0.0840046	0.0771094	0.0163839	0.0729118
Acsbg2	0	0	0	0	0	0	0	0	0	0	0	0	0	0	0	0	0	0	0	0	0	0	0	0	0	0	0	0	0	0	0	0	0	0	0	0	0	0	0	0	0	0	0	0	0	0	0	0	0
Acsf2	17.9579	30.9407	13.9187	32.6812	37.8226	19.7485	62.1766	21.5015	56.4521	29.8411	41.5748	52.4882	55.8906	20.5053	69.0486	24.3347	42.8218	44.1466	35.5884	61.9828	74.0244	52.5611	45.8515	59.816	44.3635	59.1881	38.0786	47.3339	44.8022	40.6331	50.3192	37.5442	35.6071	45.3623	41.3709	37.84	57.8989	48.2627	18.9364	60.5435	75.437	54.1781	45.3532	40.2946	48.1158	46.5238	74.0105	69.6196	25.7116
Acsf3	7.48896	13.2351	12.0917	7.57779	12.0822	7.3573	18.9564	10.5843	11.1924	11.1876	7.4146	9.8989	9.86773	10.4196	13.4507	7.35349	10.8791	12.7194	6.67547	11.2577	9.78137	12.9849	9.11865	9.28809	9.4474	9.46603	9.9908	11.6409	11.4689	12.6892	12.1002	12.5329	12.3066	12.5385	10.8212	12.7596	20.2618	11.9788	10.8634	19.655	15.6342	9.95226	12.1004	16.6548	13.6357	12.0236	10.8347	13.1978	16.8318
Acsl1	240.036	276.042	180.701	292.734	214.007	203.607	345.944	214.428	321.171	305.852	314.325	302.64	226.969	237.597	308.45	275.51	262.357	272.685	56.5123	304.292	283.239	538.416	249.352	286.991	176.119	240.865	228.334	350.579	302.959	345.495	334.128	87.7935	303.826	344.462	333.67	279.905	171.676	380.293	363.238	469.348	448.501	329.386	206.294	287.725	332.174	411.05	299.549	459.748	254.465
Acsl3	1.99876	2.46076	2.04658	2.36915	2.85647	4.01917	4.44847	2.15841	4.09385	5.15188	3.60286	4.3654	4.88333	6.98968	12.2327	6.0205	5.32725	4.60376	8.5714	7.02718	4.95956	4.80464	3.31956	3.10713	6.27114	4.74186	3.94395	4.01492	8.10165	2.45462	4.33642	8.34604	3.73444	14.4132	3.85637	8.42829	9.08068	6.59193	1.61236	2.02431	2.84098	2.98324	0.95237	1.48337	1.18239	1.71938	2.18041	1.21942	8.3413
Acsl4	4.70628	10.9888	5.64578	8.55477	7.28712	5.91074	9.04963	6.88823	11.3851	10.0639	7.63847	19.3921	8.13143	8.14367	13.1475	13.2644	10.4743	7.08214	19.5142	8.2992	11.7657	16.2652	7.82211	12.051	19.981	13.5416	19.4006	18.1502	11.8735	8.27946	9.75924	7.41633	8.26739	20.5709	9.60558	12.2529	18.8157	11.9596	11.4942	11.5189	7.23016	8.41019	1.94696	4.43198	5.11503	9.51435	7.53788	3.82478	15.8799
Acsl5	109.105	149.697	119.188	86.0239	128.393	130.824	183.249	117.685	102.639	159.492	132.605	106.519	90.705	142.775	195.788	113.91	161.986	148.425	90.3828	136.787	118.117	107.369	138.424	95.635	99.1289	94.4722	130.126	132.641	132.559	103.982	157.843	95.7816	94.0732	189.113	95.7168	155.147	323.774	214.378	98.6699	86.5646	101.186	65.3104	104.575	81.6683	66.3644	61.4039	70.3359	85.1727	232.047
Acsl6	0	0.162154	0.0448333	0.0904389	0.0660158	0.0882967	0.0143262	0.176349	0.179491	0.305409	0.200914	0.106907	0.0674725	0.0343681	0	0.318947	0.0501491	0.0229773	0	0.284152	0.0768898	0.0906575	0.0253302	0.184085	0.115946	0.24611	0.0623837	0.0884409	0.0441118	0.197132	0.102005	0.0261614	0.33732	0.0132427	0.0423772	0.053416	0.0127964	0	0.0139547	0	0	0	0.0605924	0.011841	0	0	0	0	0
Acsm1	87.3938	88.7242	71.8304	90.4931	85.7181	89.6824	87.1907	114.853	113.987	102.621	98.0025	101.736	128.282	84.6495	82.6372	136.436	73.0852	91.918	107.916	77.2712	111.833	113.95	74.6978	85.5261	89.6952	103.725	67.8988	99.9918	66.1792	84.6771	83.3446	79.5974	68.0646	84.2079	85.5013	69.0757	46.9407	71.0741	83.7786	81.4676	65.2391	58.175	78.6633	63.3843	51.3043	80.7956	67.1573	55.1271	56.6246
Acsm2	0.380634	0.733685	0.0409739	1.06571	0.487905	0.208093	0.0654608	0.249064	2.26765	0.307011	0.761807	0.390664	0.547237	1.01393	0.0745582	0.275666	0.171592	0.0838477	5.53638	0.00722771	1.63115	0.35845	0.0347711	0.536111	0.920513	2.41525	0.576234	1.29787	0.295161	0.469785	0.178708	0.214801	0.547041	1.13142	1.01822	0.176993	1.96707	6.07456	0.381923	0.0520808	1.30979	0.225037	0.0386944	0.0811444	0.0543312	0.322903	0.10321	0.0202319	0.0180813
Acsm3	11.8213	17.7138	20.8693	15.2966	13.1597	19.6803	38.9773	30.7329	15.4837	31.9257	23.4887	29.2073	36.5579	16.0251	21.3416	41.9702	15.7178	19.4769	12.3047	25.4431	19.2901	40.4034	27.454	19.1959	26.6891	23.5219	18.2415	17.8456	22.0387	15.9573	24.677	13.6262	19.2575	16.2552	18.2104	20.6328	26.5224	23.0362	22.9376	53.829	29.4932	15.2137	8.40285	28.3023	33.0659	16.5927	22.1725	20.9959	29.6949
Acsm4	0	0.0231519	0	0	0	0	0	0	0	0	0	0	0	0	0	0	0	0	0	0	0	0	0	0	0	0	0	0	0	0	0	0	0.015536	0	0	0	0	0	0	0	0	0	0	0	0	0	0	0	0
Acsm5	54.3624	62.7729	51.8138	50.2329	64.9775	43.3961	81.7736	61.7854	68.7332	93.9581	50.3695	72.455	97.0125	53.7922	78.2134	100.966	55.156	70.1388	44.9456	91.638	79.4348	95.7652	81.2074	53.4458	66.4789	69.8419	39.4095	74.9063	54.5628	67.403	70.4918	41.2526	68.6303	82.0594	60.5928	64.8795	48.945	53.3767	58.5066	103.795	64.1851	54.9578	45.111	48.4073	81.4701	57.6153	69.0641	62.9714	74.4991
Acss1	0.0476867	0.0692981	0.0256208	0.0386706	0.0792374	0.0504236	0.0367602	0.0411366	0.094712	0.039183	0.0214771	0.0458129	0.0289922	0.0589304	0.114637	0.0909186	0.0107233	0.0493575	0.210073	0.135022	0.0770905	0.103879	0.0434263	0.352011	0.0867739	0.110245	0.0267378	0.0505142	0.0126063	0.084305	0.0874652	0.0786761	0.0466514	0.135876	0.121106	0.0342656	0.811713	0.506934	0.143106	0.12506	0.21993	0.145338	0.0519472	0.0710508	0.113001	0.183775	0.193983	0.101148	0.158004
Acss2	27.682	55.5313	29.5889	20.0648	48.8385	30.3822	51.2361	36.3394	51.5666	85.4126	53.4573	29.5513	39.6261	51.4005	115.586	78.652	89.173	41.4676	28.3522	52.1068	79.9962	42.9055	48.0118	38.7749	41.7677	56.2612	49.0847	109.358	54.5334	25.6988	91.0546	30.6103	30.7571	192.079	31.789	53.6566	165.665	113.775	9.81379	17.3052	18.6395	16.1791	66.2752	18.5179	21.8904	23.6569	17.4854	16.645	86.0742
Acss3	1.01036	7.22641	10.5786	2.10647	5.80554	2.56459	12.4487	5.28698	8.34089	6.39696	3.27166	6.38871	7.96704	6.62887	12.7271	3.11134	13.6745	11.9332	6.37312	3.2049	4.4292	9.84601	3.6989	8.20639	7.40623	2.75156	3.89093	3.40126	7.63408	9.27328	11.3196	5.9839	3.52322	4.51217	3.52698	14.7831	22.4995	10.7526	6.53574	16.7604	14.3498	8.65199	0.923954	14.4682	10.5849	7.25073	10.7024	20.0186	14.536
Acta1	0	0	0	0	0	0	0	0	0	0	0	0	0	0	0.0872125	0	0	0.0449527	0	0.0308892	0.0250753	0.0295652	0	0	0.0283591	0	0	0	0	0	0	0	0	0	0.0552801	0.02613	0	0.0246749	0	0	0	0	0	0.0231657	0.0258514	0.0247308	0.0681027	0	0
Acta2	0.421763	1.2212	0.697154	0.63104	2.14693	0.351711	1.88346	0.479021	0.528163	0.456361	0.885502	0.959475	0.161315	0.999711	0.692782	0.832855	0.614476	0.715007	0.717132	0.698228	0.444861	0.759645	0.544952	0.473892	1.83792	0.476899	1.00659	0.864583	0.597626	0.640255	0.569929	0.953505	0.68994	0.443454	0.709076	0.718219	1.89614	0.994921	1.08498	0.953578	0.979588	1.14539	0.405479	0.622591	0.252644	0.695949	0.6666	0.91871	0.802398
Actb	136.042	193.22	154.008	156.696	230.198	177.927	191.635	150.323	171.142	153.174	134.988	148.088	150.37	166.814	191.748	174.73	125.33	135.806	161.134	153.93	104.458	189.23	103.879	140.104	134.506	86.0549	109.343	112.331	97.9849	148.372	182.052	242.032	206.305	153.3	148.176	183.793	297.33	176.604	177.054	128.788	224.078	260.467	191.312	130.276	155.055	182.27	170.99	117.174	183.136
Actbl2	0	0	0	0	0	0	0	0	0	0	0	0	0	0	0	0	0	0	0	0	0.0143928	0	0	0	0	0	0	0	0	0	0	0	0	0	0	0	0	0	0	0	0	0	0	0	0	0.0141951	0	0	0
Actc1	0	0.0358605	0	0.033329	0.0583979	0.227777	0.0316826	0.0354544	0	0	0	0	0.037304	0.202681	0.131425	0.05224	0	0.101613	0.135886	0.0349114	0.0566809	0.06683	0.0280045	0	0.0961558	0.0259136	0.0689699	0	0	0	0.0751949	0.231387	0.12032	0.0585537	0	0.147663	0.113179	0.167328	0.15428	0	0	0.0623349	0	0.0261822	0.0584354	0.0838535	0.0384854	0.0980737	0.203786
Actg1	37.2233	50.2146	50.2969	33.8772	77.2944	63.1405	65.0351	52.8464	50.3308	69.024	42.0178	37.6687	91.7139	62.1205	75.9323	53.751	50.1788	45.9184	60.0352	41.7372	49.9175	108.515	33.0894	40.121	28.2274	30.5237	35.2293	42.2251	28.8048	53.5458	79.8255	95.5205	43.6922	84.9778	50.4379	68.1425	158.399	100.431	80.4582	94.9636	133.893	95.4747	57.2261	82.125	110.194	78.9145	110.209	61.4435	102.105
Actg2	0	0.189529	0.139716	0.0352299	0.401235	0	0.334896	0.0749531	0.0645518	0.0713936	0.088048	0.0416381	0	0.241021	0.277842	0.0552195	0.146538	0.107408	0.179545	0.14761	0.0898705	0.247246	0.148009	0.066193	0.20328	0.109566	0.182259	0.137829	0	0.032916	0.158967	0.091719	0.203492	0.0309466	0.0660418	0.187301	0.0897256	0.058957	0.16308	0.038004	0.398772	0	0.0283241	0.138377	0.0308841	0.265908	0.203402	0.0345557	0
Actl10	0	0	0	0	0	0	0	0	0.0282764	0	0.0257125	0	0	0	0	0	0	0	0	0	0	0.0309439	0	0.0289953	0	0.0239973	0	0	0	0	0	0	0.0222845	0	0	0	0.0262023	0	0	0	0	0	0	0.024246	0.027057	0.0258842	0	0	0.0269594
Actl11	0	0	0	0	0	0	0	0	0	0	0	0	0	0	0	0	0	0	0	0	0	0	0	0	0	0	0	0	0	0	0	0	0	0	0	0	0	0	0	0	0	0	0	0	0	0	0	0	0
Actl6a	5.96427	8.35835	6.97668	7.08384	7.66989	8.75197	7.69783	8.56202	7.52479	8.92075	9.4893	7.98091	8.58722	9.032	9.69537	9.90186	8.45777	7.39221	8.2039	7.71794	7.00591	9.0864	7.53411	8.95194	8.84933	7.22593	7.93829	6.7213	7.46251	7.10232	8.8694	8.47787	7.95233	12.2146	6.77201	8.25801	9.63013	8.64491	8.06365	7.33698	6.82128	7.21862	7.30354	7.65201	6.62263	6.39476	6.52208	6.85594	9.49965
Actl6b	0	0	0.0296813	0.0299272	0.0262356	0	0.028458	0.0636714	0.0548534	0	0	0.0353708	0.0335073	0.0454985	0	0	0	0	0.0305041	0.0627165	0.0763435	0	0	0	0	0	0.0309752	0.0292803	0	0	0	0.0779389	0.0864317	0	0.0280507	0	0	0.0250415	0.0277156	0	0.033875	0.0559725	0.0240686	0	0	0	0.0345573	0.0293545	0.0261577
Actl7a	0	0	0	0	0	0	0	0	0	0	0	0	0	0	0	0.0241402	0	0	0	0	0	0	0	0	0	0	0	0	0	0	0	0	0	0	0	0	0	0	0	0	0	0	0	0	0	0	0	0	0.0269056
Actl7b	0	0	0	0	0	0	0	0	0	0	0	0	0	0	0	0.0255502	0	0	0	0	0	0	0	0	0	0.0253483	0	0	0	0	0	0	0	0	0	0	0	0.0272796	0	0	0	0	0.0262112	0	0	0	0	0	0
Actl9	0	0.0728212	0	0.0676806	0	0.0991161	0	0.0719966	0.0620056	0.0342887	0.140958	0	0.0378763	0	0	0.0530414	0.0563033	0	0	0.106341	0.0575504	0	0.0853022	0.031791	0.0976308	0	0.035014	0	0.0990501	0.284559	0.229045	0.0881012	0.0244332	0.118904	0	0.0599711	0	0.0283157	0.0626587	0.0365049	0.0383043	0.0632911	0.0272068	0	0	0.0283799	0	0	0.0295588
Actn1	3.87172	6.01327	3.68486	5.92019	10.9887	3.84679	4.88796	4.50831	4.99528	6.47812	6.98154	6.41409	6.57257	7.48572	8.60897	5.54458	7.30506	6.84218	8.8976	7.87799	9.31113	5.899	7.13708	5.45915	7.57828	7.20398	8.33079	10.4676	6.129	5.76511	6.63381	6.08671	8.36562	9.79287	7.62796	5.7859	8.36243	5.97808	7.97125	7.24434	8.31779	8.15705	5.16934	6.7559	8.45915	6.23463	8.58432	6.30751	9.42026
Actn2	0.0190997	0	0	0.0155357	0	0	0	0	0	0	0	0	0	0	0.0153051	0	0	0	0.0474736	0	0	0.0155653	0	0	0	0	0	0	0	0.0435167	0	0	0	0.0136377	0	0	0	0	0	0	0	0.0145183	0	0	0	0	0	0.0456845	0.027122
Actn3	0	0.0172657	0	0.0160469	0.0140584	0	0.0305083	0.0341404	0.0294027	0.0162595	0.0133683	0.0189657	0.0179607	0.0487923	0	0.0377279	0.0133494	0.0244616	0.0163562	0.0168087	0.0272901	0	0.0134833	0	0.015432	0.0499063	0	0	0	0.0149929	0.036204	0.0139257	0.0115861	0.0140959	0.0300814	0	0.013623	0.0134272	0.0297124	0.0173105	0	0.0750307	0	0.0126059	0.0140674	0.0134576	0.037059	0.0157398	0.0140166
Actn4	21.3109	35.1055	20.9832	22.878	30.1059	25.3032	36.5622	22.0739	30.7602	35.189	30.0674	34.5112	30.9225	36.4449	36.7184	34.8545	32.7855	30.9249	30.4436	34.5702	28.7154	33.2355	27.3296	30.5938	30.847	22.92	26.753	27.9606	23.7089	31.5974	38.4514	36.4163	33.2384	36.573	29.8522	34.6089	43.4819	37.478	40.6503	29.6247	37.3303	31.307	25.5377	33.8913	34.2932	27.1995	33.843	27.2704	33.6279
Actr10	6.86584	9.40189	11.5656	6.73999	6.62143	8.97626	8.20319	8.11972	9.30644	7.26389	8.95804	6.80851	5.76427	7.16388	8.52982	9.12182	8.25575	7.28864	7.42186	8.29096	7.8277	6.09896	6.78744	6.89467	7.00485	7.7243	8.36226	7.98351	6.57902	6.71713	8.75336	7.81874	8.72801	10.2647	5.88541	7.78944	7.82486	8.84333	7.80786	7.308	7.871	7.17557	7.2901	7.21348	6.61558	6.80226	7.50335	6.93356	8.74452
Actr1a	17.2934	23.1961	20.8385	17.3854	18.443	17.8644	23.8503	18.2065	17.5839	18.1294	15.9754	18.0117	18.2486	18.6097	18.5713	21.3048	16.3885	20.1921	16.8767	16.795	13.9212	17.5488	15.9992	16.5231	19.0752	15.4089	15.6634	17.7642	17.803	16.7487	20.3362	19.8085	18.8105	20.2732	19.3042	20.7796	24.6133	20.6262	18.1445	16.3304	18.5122	17.5535	32.6821	16.4579	17.1959	16.0821	18.0266	15.5447	23.2436
Actr1b	17.5892	27.335	21.2078	17.2194	17.9386	19.3158	27.6064	17.9141	20.3529	23.708	21.0718	22.1178	22.893	22.669	20.1196	21.8505	23.3984	22.9339	16.551	19.5089	19.4406	25.0012	20.0347	22.1277	21.3645	19.4927	26.748	22.6447	23.9383	20.3606	25.7151	24.6989	21.0164	20.847	20.5091	20.6733	31.0926	21.8737	24.2017	22.0161	22.5711	20.5872	29.9296	19.7298	23.5033	17.3591	22.8453	24.3941	29.1854
Actr2	22.2103	31.4918	23.5801	25.328	32.8262	25.8334	38.3808	25.1714	32.0201	29.9636	29.7584	31.6758	26.5516	31.0734	35.1578	30.5575	33.354	29.0752	32.4592	33.7135	29.9985	28.9011	29.1734	35.2874	30.515	27.5181	29.3693	30.7588	28.4843	30.0833	31.3463	32.1606	31.4326	40.5396	28.1554	32.5359	41.5323	31.6178	28.9985	30.7949	33.4726	29.8973	8.52268	30.288	30.3611	26.4097	31.1711	28.4966	37.422
Actr3	20.9212	22.7624	20.4067	19.1653	27.4321	23.735	24.0561	21.9847	20.3422	22.2911	21.7708	23.6882	22.2023	21.4937	27.7415	23.4421	22.3154	22.0272	21.9078	27.462	23.7708	23.1219	22.0954	26.0703	27.3219	22.1419	24.2463	20.3607	21.7275	20.4759	21.772	22.5028	20.2814	28.9669	21.0945	23.9634	30.7219	25.5229	25.3942	23.0221	25.379	23.1759	14.3234	22.2123	21.3329	22.2275	23.4521	17.756	26.1276
Actr3b	0	0.0874494	0.0537213	0.108336	0.0712044	0.0264503	0.0515073	0	0.0496117	0.027451	0.0451396	0.0320199	0.0606286	0.0823763	0.0533999	0.106129	0.157718	0.0825732	0.110425	0.227026	0.092121	0	0.0682717	0.305417	0.0781617	0.0421162	0.0560469	0.10596	0	0.177188	0.0611055	0.0470079	0.23473	0.142705	0.0761575	0.0719969	0.183999	0.113313	0.100298	0.0292168	0.0613316	0.15201	0.0217686	0.191487	0.0474862	0.159044	0.125097	0.0531316	0.141986
Actr5	2.01408	2.1622	1.52655	2.20235	2.11726	1.75244	2.38999	1.94888	2.12482	2.25129	2.51667	2.76419	2.87949	1.9408	2.32482	2.97847	2.02669	1.55978	2.16534	2.32733	2.17102	2.75516	2.06557	1.88589	1.7431	1.72932	1.4721	2.09907	1.65435	2.69504	2.50639	1.87938	1.956	2.36259	2.01157	2.05727	1.86969	2.28313	1.71596	1.99733	2.29432	2.49694	3.65097	1.94444	2.83622	1.38933	2.56558	2.46608	2.17907
Actr6	5.08692	4.50752	5.07056	5.76712	6.10108	4.62127	6.05113	5.12205	3.41437	4.21727	4.57784	4.50121	3.5015	4.48728	4.82716	3.53901	5.83865	5.05915	4.38099	4.70166	3.86299	3.87284	5.0515	3.50118	3.95031	5.98569	7.48707	4.81581	6.82112	3.78708	4.35759	2.8565	3.96754	5.95009	7.95526	3.83264	4.98838	5.48572	4.23107	3.99098	4.98828	4.2992	2.82135	5.15019	6.48657	4.31183	6.06252	4.45603	5.86912
Actr8	9.18991	9.4945	8.92215	8.4311	7.67336	8.80716	9.84176	9.5961	8.90479	9.33957	9.24373	8.3125	8.55653	9.03226	9.58194	10.2022	8.01319	8.34064	7.01293	10.1126	9.23076	8.69373	9.34156	7.73586	6.84772	8.18557	6.50873	9.12206	6.98989	10.1426	10.1022	8.60556	8.61065	10.591	8.37331	10.6642	8.73375	8.58991	9.72657	9.68403	7.91152	8.80344	9.07886	9.42003	9.38245	9.83668	10.6687	8.22691	10.5315
Actrt1	0	0	0	0	0	0	0	0	0	0	0	0	0	0	0	0	0	0	0	0	0	0	0	0	0	0	0	0	0	0	0	0	0	0	0	0	0	0	0	0	0	0	0	0	0	0	0	0	0
Actrt2	0	0	0	0	0	0	0	0	0	0	0	0	0	0	0	0	0	0	0	0	0	0	0	0	0	0	0	0	0	0	0	0	0	0	0	0	0	0	0	0	0	0	0	0	0	0	0	0	0
Actrt3	0	0	0.0242832	0	0	0	0	0	0	0	0	0	0.0274135	0	0	0	0.0407395	0	0.0249579	0	0.0208209	0	0	0	0	0	0	0	0.0238963	0	0	0	0	0.0215089	0.0229506	0	0	0	0	0	0	0	0	0.0192353	0	0.0205349	0	0	0
Acvr1	2.69465	2.8881	2.43873	3.77924	2.84407	2.11265	3.66432	3.01755	3.44949	3.35803	3.55174	3.62477	3.79083	3.86717	3.45336	3.51712	3.71663	3.13751	4.52582	3.45675	4.13282	4.29542	2.69271	4.58612	2.90925	2.67704	3.52969	4.62724	3.03069	3.55728	4.22146	3.35334	4.17035	3.30943	3.39536	3.27804	3.41219	4.12748	4.34493	3.84425	3.51606	3.78491	2.97065	4.53674	4.34827	4.25987	4.12121	3.18423	3.55934
Acvr1b	1.98269	1.97742	1.83615	1.79541	2.48944	1.61486	3.23775	2.21068	3.7301	3.30895	2.55569	2.87388	3.84504	2.92301	3.83257	2.71442	2.66966	2.90931	3.64564	3.15417	4.37435	3.17392	2.64893	3.12104	4.59525	4.22082	4.34302	3.2069	3.22758	3.09081	4.01881	3.75413	3.56123	3.57647	2.53088	3.40728	3.92457	2.74437	4.01807	4.86337	5.07263	2.96134	2.68236	3.17622	4.39959	4.1496	4.13004	3.16158	3.87743
Acvr1c	0.00630006	0	0	0	0.00448569	0.0100011	0.0243429	0	0	0.0103766	0.0170687	0.012109	0.0114617	0.00389298	0.00505007	0.00802937	0.00851987	0	0.0104389	0.0107271	0.00870665	0.00513282	0	0	0.00492589	0	0	0	0	0.0143532	0.00577879	0	0.00369766	0.0089983	0	0.00453819	0.00869549	0.00857047	0.0237039	0.011054	0.00579624	0.00478916	0.0123482	0.00804715	0.00897813	0.00429566	0.0118246	0.0050233	0.00894771
Acvr2a	3.01102	3.13238	2.79746	3.70945	3.32208	3.04769	4.16944	2.62164	3.8924	4.24183	3.86453	4.13474	3.66008	3.96353	4.07031	3.94563	3.53257	3.2445	3.50982	4.47059	4.18716	4.44647	4.27565	4.35028	3.1346	2.98555	3.18942	5.21625	3.32071	3.65721	4.40912	3.46582	4.43358	4.75644	3.59559	4.00666	3.96002	4.81611	4.25049	4.16864	4.36988	3.66709	0.340926	4.54075	4.40967	3.9382	3.90781	3.85437	4.40684
Acvr2b	0.804142	0.703297	0.405042	1.28006	0.668091	0.744527	0.595468	1.73833	1.02302	0.938274	1.08908	1.28757	1.31079	1.15937	1.15451	0.768398	0.906281	0.352896	2.41515	1.68318	1.87587	2.07523	0.915373	2.27716	0.759561	2.30815	1.52172	3.83587	0.611168	1.01786	0.983148	0.685421	2.06476	0.741646	0.510552	0.579192	0.416187	0.638095	0.630363	0.998918	0.80153	0.942353	1.35759	1.28371	1.28929	1.09636	0.974917	0.934996	1.02295
Acvrl1	0.631924	0.789538	0.448528	0.648191	1.76743	1.06269	0.53479	0.702351	0.571281	0.70635	0.672447	0.809244	0.780253	0.882952	1.12097	0.651759	0.5901	0.745534	0.872605	0.883704	0.634368	0.784741	0.59602	1.09121	0.517502	0.656117	0.670673	0.921057	0.632416	0.811086	0.758797	0.923365	0.900688	1.25694	1.04315	0.812769	0.830398	0.98215	1.01903	0.752004	0.802914	1.17799	0.993099	0.874283	0.943232	1.14874	1.10153	0.815727	1.02554
Acy1	23.0576	19.0629	22.7753	19.4472	22.1458	9.19614	19.3393	17.995	13.3845	23.0162	23.3275	17.1532	15.5271	24.3783	27.1306	19.8106	26.6259	26.9834	15.8381	22.2834	22.4481	16.6386	19.8938	18.5706	17.408	27.3263	16.8731	21.5589	25.507	15.3262	26.6362	12.3724	15.4985	22.9366	24.2337	16.2384	10.6892	19.8379	12.2204	16.7621	18.2411	18.9649	51.1297	20.5876	26.4572	22.4622	21.494	24.8259	24.6546
Acy3	44.8757	53.573	101.594	47.3015	43.3049	33.4293	54.191	102.747	85.3815	37.0339	84.0721	40.6391	36.2645	48.9566	54.3847	34.9213	45.5332	56.2381	50.6406	43.8027	37.6445	36.8247	36.8647	41.9966	51.8387	50.6074	50.3233	34.9362	54.1413	49.4874	50.8766	35.9452	56.6342	85.6049	40.1083	38.4286	42.1477	48.0025	28.3595	30.4367	35.5308	34.449	87.8069	31.9716	35.3304	71.471	34.1632	81.8925	50.2044
Acyp1	7.39376	4.54197	4.54699	6.43435	4.45041	8.23632	6.59222	4.41442	4.32622	5.79522	5.72653	6.42177	5.1252	5.32585	5.70879	5.10258	4.6462	7.62878	4.66374	5.99097	4.07307	8.09953	4.74564	6.31336	4.40702	4.62079	6.22328	6.15338	4.39782	5.47737	4.91958	4.5361	4.85968	5.22051	5.29788	5.63807	5.28854	6.04662	4.17953	4.08748	3.56615	6.68561	3.27628	3.98753	4.01112	4.13703	3.96257	4.07667	7.3745
Acyp2	2.80296	1.1143	4.31252	1.58797	1.39119	1.9548	1.44389	0.440671	0.379519	0.909444	1.26539	0.979208	2.16374	1.57448	3.1309	1.83969	1.78052	1.84182	3.02605	1.80801	1.93737	0.899864	0.638135	0.324306	1.19514	1.28834	0.928679	0.405167	0.943067	0.516061	0.856729	1.07848	1.59519	2.24398	0.452992	1.59062	6.62333	2.02198	3.45165	2.23436	1.563	2.32432	0.111017	2.54915	0.605255	2.08447	1.11613	1.21898	2.47259
Ada	1.13719	0.760563	0.889523	0.516561	1.28619	0.955563	0.878708	0.896556	0.971403	1.07436	0.95127	0.706918	0.760748	0.78533	1.17928	1.10795	0.203554	0.414441	0.859056	1.99347	0.577952	0.926756	0.639633	0.893936	0.653641	0.803261	0.675128	0.797733	0.530515	0.508035	1.25744	0.967338	1.13852	1.4568	0.484171	0.867258	0.923233	1.34219	0.604083	0.703877	0.861666	1.09324	0.874322	1.13195	1.16785	0.364809	0.533691	0.506676	1.02115
Adad1	0	0	0	0	0	0	0	0	0	0	0	0	0	0	0	0	0	0	0	0	0	0	0	0	0	0	0	0	0	0	0	0	0	0	0	0	0	0	0	0	0	0	0	0	0	0	0	0	0
Adad2	0	0	0	0.0240163	0	0	0.0228298	0.0255478	0	0	0	0	0	0	0	0	0	0	0	0	0	0.0481564	0.0201795	0.0225619	0	0	0	0	0	0	0.027099	0	0	0	0.0225162	0	0.0203887	0.0200955	0	0	0	0	0	0	0	0.0201411	0	0.0235567	0
Adal	4.49344	4.58797	4.86772	4.96061	3.78033	4.67725	4.24723	3.75892	5.10497	5.00914	5.2648	5.883	3.76488	4.14532	4.15337	4.42019	4.23978	4.0917	4.3636	5.03597	4.56482	4.46244	4.73909	5.20284	3.87197	3.85692	3.60341	4.93489	4.35921	5.65065	5.4426	3.14021	4.59971	4.77534	4.02856	3.56762	5.91316	3.88069	3.82187	5.13131	5.51884	4.16229	4.16578	5.00457	4.36358	3.97497	3.15828	3.04938	4.14009
Adam10	4.50831	5.37674	4.43451	4.78465	6.75778	5.09509	6.40163	4.46746	5.15159	5.43283	5.8535	6.35884	5.69486	6.13851	6.68856	5.11152	6.01315	5.19327	8.24222	7.14765	6.54122	6.57887	6.79375	7.33899	6.68016	5.03972	7.29091	6.64512	5.80079	5.83856	6.90125	6.41294	6.26783	7.45791	6.30189	6.40557	9.41788	8.25203	6.75807	6.06586	6.94687	6.52414	2.41057	5.09196	6.79827	6.62069	6.14332	5.24869	7.16104
Adam11	7.46796	0.733032	1.8823	3.84169	6.92358	10.5316	2.42597	4.87985	5.19301	7.61807	6.66569	3.49996	3.55921	1.53262	4.36192	3.99015	4.06555	4.54099	1.8329	13.5849	3.39797	8.95065	1.9782	6.58802	3.20884	8.16291	5.26335	3.40212	2.86266	15.2939	11.2206	11.7851	3.17438	4.13859	11.4207	5.15039	8.16619	12.0884	9.57037	8.48267	5.55232	18.539	6.61926	6.03223	27.4175	18.1498	16.9046	18.2922	10.9237
Adam12	0.0965551	0.0974255	0.0299288	0.0664105	0.063466	0.0412602	0.0631257	0.0256859	0.121676	0.116214	0.110643	0.107025	0.0337868	0.146857	0.22615	0.0236542	0.0753413	0.0828288	0.178446	0.10119	0.0821334	0.0907874	0.111602	0.096438	0.0348313	0.0469467	0.124942	0.106281	0.0706846	0.073335	0.149821	0.0471595	0.0828217	0.111369	0.0679095	0.0962867	0.215267	0.181849	0.0838294	0.188844	0.198178	0.0846919	0.0194142	0.0758785	0.0529189	0.0708888	0.0278836	0.0769782	0.126555
Adam15	0.51483	0.600355	0.553209	0.325485	0.993566	0.665814	0.810349	0.362729	0.724183	0.456505	0.929674	0.769378	0.520434	0.659782	0.886209	0.789543	0.850992	0.815127	0.870933	0.974109	0.65897	0.683727	0.49488	0.669792	0.96885	0.542287	0.865989	0.712488	0.725859	0.767509	0.524528	0.457317	0.56085	0.667128	0.50846	0.508149	1.67108	1.09195	1.21969	1.12022	1.19578	1.78277	0.747664	0.744463	0.774479	1.37783	1.07383	0.761918	1.30273
Adam17	4.04129	4.85471	3.11488	4.14505	5.93577	5.1183	5.80891	3.98346	4.82113	4.16841	5.80514	5.72156	4.26092	5.57228	5.97979	5.49361	5.61165	4.46256	5.37247	6.05445	4.58486	4.48261	4.69406	6.84809	5.43127	3.22246	4.75528	5.24361	4.45506	5.03665	5.49624	5.97812	5.38524	6.146	4.64915	5.02174	6.43695	5.77303	5.25588	4.20647	5.43147	5.32378	3.35833	4.64064	4.34076	4.36705	4.17502	4.13235	5.16511
Adam18	0	0	0	0	0	0	0	0	0	0	0	0	0	0	0	0	0	0.0149557	0	0	0	0	0	0	0	0	0.0203025	0	0	0	0	0	0	0	0	0	0.0166581	0	0	0	0.0222103	0	0	0	0	0	0	0	0
Adam19	0.0530008	0.0850353	0.0926043	0.0574425	0.270661	0.091133	0.163954	0.0917153	0.164558	0.334749	0.251234	0.144347	0.20897	0.251093	0.382238	0.169026	0.107586	0.197234	0.424749	0.263406	0.360257	0.287976	0.265626	0.263442	0.17283	0.133986	0.178512	0.147651	0.168342	0.342356	0.178211	0.305398	0.290321	0.346903	0.127881	0.197235	0.511725	0.402543	0.425179	0.248016	0.454857	0.329017	0.167411	0.248187	0.22031	0.421814	0.15763	0.155076	0.508454
Adam1a	0.165893	0.32242	0.475361	0.239728	0.446294	0.234049	0.441527	0.30283	0.219627	0.258086	0.31205	0.283333	0.0670797	0.296123	0.236328	0.187875	0.149572	0.491056	0.198533	0.204026	0.152884	0.270389	0.289555	0.168908	0.259359	0.256286	0.263545	0.175852	0.423931	0.181986	0.456349	0.208039	0.443536	0.329033	0.266826	0.238973	0.597832	0.463867	0.540979	0.533371	0.491823	0.630506	0.0843218	0.482575	0.315234	0.376961	0.17301	0.338014	0.209397
Adam1b	0.0394829	0.103487	0	0.048074	0.0985109	0.0156668	0.0457625	0.0341286	0.04415	0.0650156	0.0669112	0.170632	0.0359588	0.109745	0.063343	0.0629452	0.0533975	0.122266	0.0654929	0.0168262	0.0272901	0.0643531	0.0538585	0.0150908	0.015448	0.112406	0.0332069	0.0156786	0.0939055	0.0150085	0.0542872	0.0975813	0.0810746	0.0705527	0	0.0569351	0.0818232	0.0672057	0.044615	0.138628	0.0545477	0.0751088	0.0129147	0.12619	0.0704102	0.0269432	0	0.0786718	0.0140312
Adam2	0.0223416	0.0586195	0.144043	0.217926	0.0159069	0.0354606	0.05179	0	0	0.0184011	0	0.171676	0	0.0138047	0.0179029	0	0.0151076	0.0276836	0	0	0	0	0.0152592	0.0170574	0.0523835	0.0423514	0.356946	0	0.035437	0.0339354	0.0409645	0.0157599	0.131121	0.0159525	0.187239	0.0160918	0.0616695	0.0151957	0.0840649	0.156724	0.10274	0.050948	0	0.0142635	0.0159171	0.0152302	0.12582	0.160316	0.0317256
Adam20	0	0	0	0	0	0	0	0	0	0	0	0	0	0	0	0	0	0	0	0	0	0	0	0	0	0	0	0	0	0	0	0	0	0	0	0	0	0	0	0	0	0	0	0	0	0	0	0	0
Adam21	0.0195787	0.0171322	0	0	0.0139425	0	0	0.0169382	0	0.0161255	0.0398634	0.0188094	0.0178126	0.024195	0.0313777	0.0374169	0	0	0.0162214	0	0	0.0159913	0.0267442	0.0149508	0.0306095	0.0124014	0.0165034	0.0155655	0.0155353	0.0148693	0.0179527	0	0.0114965	0.0420329	0.0298334	0.0282035	0.0810643	0.0266329	0.0147337	0	0	0	0	0	0.0139514	0.04004	0	0.0312201	0.0139011
Adam22	0.00616947	0.0646094	0.00497527	0.0200595	0.0438892	0.019542	0.033332	0.0212949	0.0320946	0.0709849	0.0333501	0.0295712	0.0280103	0.0114115	0.0493413	0.0313801	0.0375366	0.0457734	0.0714147	0.0577232	0.0511573	0.0402115	0.0548138	0.0658141	0.024107	0.0311321	0.0207496	0.0440985	0.0390981	0.0187035	0.0452398	0.0304046	0.0289336	0.0439564	0.0797431	0.0665176	0.0254919	0.0419572	0.0741399	0.027018	0.0453596	0.0843174	0.072432	0.0748306	0.0483902	0.041966	0.0462356	0.0294528	0.0174837
Adam23	1.78234	1.42324	1.28247	1.96722	3.07527	1.77592	1.30647	1.06067	1.75945	1.37439	1.5495	2.43652	0.950178	2.43151	2.49075	1.19324	1.33948	1.42486	3.22745	2.2441	1.47227	2.38431	1.54809	2.61372	1.57701	1.23619	2.15395	1.58802	1.25107	1.46653	1.43878	2.01719	2.41671	2.07128	1.76216	1.14028	2.71101	2.05773	1.98689	1.46815	1.68529	3.333	1.80909	1.03935	3.81611	2.15939	2.22505	1.75776	2.29365
Adam24	0	0	0	0	0	0	0	0	0	0.0163558	0	0	0	0	0	0	0	0	0	0	0.0137259	0.0161836	0	0	0	0	0	0	0.0157491	0	0	0	0	0	0	0	0	0	0.0149442	0	0	0	0	0.0126806	0	0	0	0.015833	0
Adam25	0	0	0	0	0	0	0	0	0	0	0	0	0	0	0	0	0	0	0	0	0	0	0	0	0	0	0	0	0	0	0	0	0	0	0	0	0	0	0	0	0	0.0165291	0	0.0138853	0	0	0	0	0.0154392
Adam26a	0	0	0	0	0	0	0	0	0	0	0	0	0	0	0	0	0	0	0	0	0	0	0	0	0	0	0	0	0	0	0	0	0	0	0	0	0	0	0	0	0	0	0	0	0	0	0	0	0
Adam26b	0	0	0	0	0	0	0	0	0	0	0	0	0	0	0	0	0	0	0	0	0	0	0	0	0	0	0	0	0	0	0	0	0	0	0	0	0	0	0	0	0	0	0	0	0	0	0	0	0
Adam28	0.0815275	0.0305617	0	0.0568027	0.0248895	0.0462144	0.162006	0.060425	0.0954454	0.124704	0.102529	0.111937	0.0105951	0.0287946	0.0746628	0.00742167	0.0157497	0.0938146	0.00964863	0.138847	0.0966014	0.12339	0.0159077	0.115667	0.00910715	0.095729	0.137193	0.0555568	0	0.0973085	0.0213657	0.00821486	0.116202	0.116425	0.088735	0.0503324	0.120569	0.118824	0.0701174	0.0102115	0	0.00885222	0.0608908	0.148802	0	0.0714558	0.0109307	0.167147	0.0082685
Adam29	0	0	0	0	0	0	0	0	0	0	0	0	0	0	0	0	0	0	0	0	0	0	0	0	0.0162481	0	0	0	0	0	0	0	0	0	0	0	0	0.0141372	0	0	0	0	0	0	0	0	0	0	0
Adam3	0	0	0	0	0	0	0	0	0	0	0	0	0	0	0.0337424	0	0	0.0130441	0	0	0	0	0	0	0	0	0	0	0	0.0159899	0	0	0	0	0	0	0	0	0	0	0	0.016004	0	0	0	0	0	0	0
Adam30	0	0	0	0	0	0	0	0	0.017969	0	0	0	0	0	0	0	0	0	0	0	0	0	0	0	0.0188621	0	0	0	0	0	0	0	0	0	0	0	0	0	0	0	0	0	0	0	0	0	0.022648	0	0
Adam32	0.0454947	0	0	0.0184903	0	0	0.0350906	0.0392683	0.0169095	0.0374034	0.0153763	0	0	0.0140554	0	0.0289817	0.0153544	0	0	0.0193334	0.0157227	0	0	0.0173394	0.0532496	0.0143506	0.0381945	0.0361694	0.0360805	0	0.0208209	0	0.039979	0.0162131	0.0173309	0	0.0313384	0.0154439	0	0	0.0209294	0.0172601	0	0.0144993	0	0.0154789	0	0.0181364	0
Adam33	0.0900372	0.110244	0.0435372	0.073187	0.256633	0.071476	0.0974001	0.0155708	0.0939001	0.163145	0.0609706	0.0864993	0.0655325	0.222533	0.115438	0.103242	0.109591	0.145126	0.0298391	0.214653	0.112054	0.0880787	0.0738171	0.068755	0.0563061	0.136611	0.136349	0.0859252	0.0999681	0.13676	0.132096	0.0508101	0.105718	0.102862	0.260672	0.168611	0.149117	0.11023	0.121962	0.12632	0.116051	0.232697	0.0823769	0.137984	0.153981	0.208684	0.270431	0.229717	0.0511419
Adam34	0	0	0	0	0	0	0	0	0	0	0	0	0	0	0	0	0	0	0	0	0	0	0	0	0	0	0	0	0	0	0	0	0	0	0	0	0	0	0	0	0	0	0	0	0	0	0	0	0
Adam39	0	0	0	0	0	0	0	0	0	0	0	0	0	0	0	0	0	0	0	0	0	0	0	0	0	0	0	0	0	0	0	0	0	0	0	0	0	0	0	0	0	0	0	0	0	0	0	0	0
Adam4	0.171225	0.256829	0.670824	0.39783	0.209029	0.213532	0.0567023	0.12696	0.20046	0.120879	0.298282	0.352494	0.200289	0.0604564	0.039202	0.155823	0.248216	0.121237	0.202663	0.0833079	0.169142	0.199428	0.250598	0.224147	0.0764844	0.201056	0.28814	0.116681	0.485185	0.148617	0.381299	0.345243	0.129258	0.297042	0.130454	0.176181	0.219436	0.133096	0.331338	0.343178	0.45031	1.04123	0.0159855	0.499821	0.0871515	0.166747	0.25255	0.214527	0.312613
Adam5	0	0	0	0	0	0	0	0	0	0	0	0	0	0	0	0	0	0	0	0	0.0125857	0	0	0	0	0	0	0	0	0	0	0	0.0106866	0	0	0	0.0125214	0	0	0	0.0335071	0	0	0	0.0129753	0.0124128	0	0	0
Adam6a	0	0	0	0	0	0	0	0	0	0	0.0153947	0	0	0	0	0	0	0	0	0	0	0	0	0	0	0	0	0	0	0	0	0	0	0	0	0	0	0	0	0	0	0	0	0	0	0	0	0	0
Adam6b	0	0	0	0	0.0178716	0	0	0	0.0186891	0	0	0	0.0228325	0	0	0	0	0	0.0207928	0	0.0173462	0	0	0	0	0	0	0	0	0.0190597	0	0.017703	0	0.0179193	0	0	0	0	0	0	0	0	0	0	0	0	0	0.0200092	0
Adam7	0.0164484	0.0143856	0	0	0	0	0	0	0	0.0135473	0	0.015802	0.0149517	0	0	0.0209382	0.0333388	0	0.013616	0.0140049	0	0.0268091	0	0	0.0256933	0	0.0138338	0.0130768	0.0130334	0	0.045208	0.0579635	0	0	0.0250635	0.0237182	0.124964	0.0447108	0.012378	0.0288208	0	0.0249843	0	0	0	0	0	0	0.0350052
Adam8	0	0.0815012	0.0901211	0.0454487	0.0929057	0.0295814	0.0720058	0.0322313	0.0277586	0.0307006	0.0883456	0.0179052	0.0339128	0.103644	0.0746735	0.106855	0.0252058	0.0346406	0.247065	0.0793441	0.0386461	0.0759432	0.0636466	0.0284643	0.0582762	0.0588945	0.1254	0.0444518	0.103466	0.0566182	0.0170897	0.105176	0.0765675	0.199615	0.0283993	0.0671194	0.527311	0.177469	0.504917	0.277822	0.34296	0.538347	0.0365397	0.166614	0.0929654	0.495498	0.36736	0.118877	0.198493
Adam9	13.8833	14.6614	13.622	12.7416	14.5788	12.7757	17.7574	13.812	18.0532	18.8974	19.5122	16.4418	14.7252	19.0834	20.8281	16.4839	17.786	14.7367	13.6318	17.9916	15.5544	18.0406	16.4012	18.5337	19.3475	13.7295	18.1876	17.2518	17.8696	15.1748	17.1182	17.5088	16.8446	18.9822	13.4286	14.9893	19.3676	15.9957	14.2489	16.8646	17.5379	15.4992	5.53297	16.9487	16.0681	15.2946	17.2576	16.8399	18.0618
Adamdec1	0.708875	1.26062	0.323597	0.71066	1.0767	1.12512	1.0042	0.531118	0.738901	1.86831	1.29608	3.9491	0.709426	0.759057	3.59758	1.3394	2.02924	1.88849	9.02512	5.19068	2.72747	0.462158	1.87207	8.15416	0.978763	1.31389	2.30481	1.35257	0.861842	1.88428	2.20956	0.633389	0.929141	3.52621	1.83627	1.9568	3.39162	2.55535	5.40569	1.26389	2.56434	1.40098	0.494042	1.4331	1.26257	1.59468	2.35093	1.69555	1.39249
Adamts1	0.72395	1.52288	1.20452	1.12924	2.35272	0.546278	2.18165	0.646582	1.04432	1.88496	0.901775	1.72896	1.02068	0.945925	2.04913	1.70479	1.64234	1.66524	0.919815	1.27336	1.18713	1.38065	0.534767	1.70307	1.24238	1.49068	1.02134	1.38405	1.47361	1.58867	1.96967	2.61928	1.63233	2.03391	1.34416	1.2957	6.20317	2.17563	5.31947	3.57625	6.113	2.83312	0.389492	3.61171	1.41536	1.66429	2.30344	1.7882	3.69155
Adamts10	0.560822	0.662163	0.723156	0.649609	0.688922	0.356054	0.758355	0.594047	0.616021	0.623498	1.00627	0.862056	0.931178	1.13488	0.932506	0.678716	0.758467	0.781683	1.14988	1.05052	0.542687	1.00549	0.507525	0.920646	0.482178	1.11648	0.624971	0.56848	0.522606	0.809157	0.719947	0.692311	0.954395	0.850937	0.865139	0.666498	1.47063	0.867785	0.928376	0.823599	0.915788	1.90769	0.430644	0.716226	0.619353	1.3857	0.894757	0.782499	1.27421
Adamts12	0	0.0319834	0.0294741	0.00743259	0.026042	0.0145119	0.0353186	0	0.0204265	0.0903658	0.00619145	0.140519	0.0415885	0.0338913	0.0293087	0.0174734	0.0432717	0.0566416	0.181806	0.0389211	0.0568673	0	0.0124894	0.0209458	0.0428867	0.0635628	0.0384426	0.079946	0.0290022	0.0694387	0.0335325	0.0257963	0.0697526	0.0391673	0.020898	0.0724338	0.410079	0.062187	0.0688	0.224446	0.14301	0.0903426	0.00597468	0.0467067	0.0325761	0.0623279	0.120145	0.00728977	0.0843921
Adamts13	0.771179	1.40831	0.712828	1.0509	1.06594	1.66485	2.23436	0.921702	0.928912	1.8119	2.21176	2.70175	1.06264	1.66777	1.47221	2.34074	2.13981	1.39106	1.83225	2.48138	1.50502	0.961192	0.851947	2.4073	1.4273	1.33301	1.00141	1.38837	1.53799	1.22292	1.84063	0.975891	2.1696	2.02422	1.33049	1.54367	2.51998	2.19042	2.22727	1.84946	3.37034	2.36181	0.459463	2.03472	1.5757	2.00233	2.93792	1.10313	2.18996
Adamts14	0.043985	0.124904	0.0619742	0.0446486	0.125146	0.017433	0.220703	0.028492	0.0573109	0.0995286	0.0743917	0.158462	0.0599568	0.135733	0.184864	0.0699688	0.0742861	0.163505	0.163802	0.196427	0.113875	0.107412	0.0675152	0.209886	0.180304	0.104144	0.0370291	0.0960539	0.0958178	0.116782	0.151246	0.11624	0.116165	0.235321	0.0585885	0.182164	0.492758	0.216894	1.09231	0.279353	0.343992	0.30091	0.0358964	0.406864	0.180048	0.202199	0.226847	0.193066	0.288876
Adamts15	0.0384572	0.0420465	0.0232428	0.0156313	0.17115	0.00762989	0.0594315	0.0249401	0.0643778	0.0712671	0.0455737	0.092194	0.0262169	0.0118692	0.130982	0.0979033	0.0845238	0.0833845	0.390317	0.089963	0.132928	0.0940378	0.00656595	0.124799	0.0825944	0.0546768	0.0970408	0.0840937	0.0380887	0.0948344	0.0792759	0.0542557	0.101575	0.0617836	0.0585505	0.117742	0.238623	0.117596	0.246016	0.269749	0.256315	0.219245	0.0188509	0.0982274	0.21925	0.16385	0.252695	0.130313	0.259398
Adamts16	0	0.0100183	0	0	0.00815973	0.00909328	0	0.0297236	0	0.00943923	0.0310369	0	0	0.00708141	0	0	0	0.00709899	0	0.0097561	0.00791983	0	0	0	0.00895701	0.00724164	0.00963887	0	0	0	0	0	0.0268991	0.016363	0	0	0.0553327	0.00779337	0.00862282	0.0100473	0	0.052259	0	0.0073167	0	0.0234331	0.0215097	0.0182713	0.00813551
Adamts17	0.00945323	0.00826773	0.0380923	0	0.0134761	0	0.014609	0.0163482	0.00703978	0.00779303	0.0128029	0	0	0.00584108	0.015164	0.0180826	0.0063929	0.0058621	0	0.00806362	0	0.0154232	0	0.00721936	0.0147793	0	0.0159025	0.0150323	0.0149941	0.0574924	0.0260045	0.0133367	0.0166441	0	0	0.0136187	0.0195719	0.0193242	0.0213613	0.0165934	0.00869772	0.0143846	0	0.00603637	0.0134724	0.0193326	0	0	0.0134361
Adamts18	0.0117391	0	0	0	0	0	0	0	0	0	0	0	0	0	0	0.00747823	0	0	0	0	0	0	0	0	0.00917656	0	0	0	0	0	0	0.00828085	0	0	0	0	0	0	0	0	0	0	0	0	0	0	0	0	0
Adamts19	0	0	0	0	0.00869835	0	0	0	0	0	0	0	0	0	0	0	0	0	0	0	0	0	0	0	0	0	0	0	0	0	0	0	0	0	0	0.00880151	0	0	0	0	0	0	0	0	0	0	0	0	0
Adamts2	0.0438967	0.197563	0.126422	0.137629	0.178736	0.0846397	0.315099	0.0759598	0.107474	0.237547	0.127529	0.379818	0.125648	0.174547	0.316579	0.244005	0.19518	0.202118	0.301528	0.256403	0.190798	0.122706	0.0728555	0.316418	0.191295	0.317478	0.147871	0.229639	0.199053	0.20968	0.178363	0.163645	0.261465	0.210575	0.143419	0.271287	0.800572	0.311359	0.325764	0.335423	0.311894	0.52981	0.0696994	0.124134	0.196617	0.188291	0.24736	0.110026	0.365261
Adamts20	0	0	0.0209555	0.084539	0	0	0	0.0337238	0.116176	0	0	0.024979	0	0	0	0.0455492	0.00439574	0.00402535	0.0107711	0	0	0	0	0	0	0	0.0218677	0.0155034	0	0.20734	0.0119153	0.0458525	0	0	0	0	0	0	0	0	0	0	0	0	0	0	0	0	0
Adamts3	0.0223358	0.00650775	0.00600023	0.0181486	0.0212051	0.0118156	0.0230012	0.00643784	0.0110896	0.0183891	0.0151262	0.014297	0.0203251	0.0184015	0.0238503	0.0142268	0.0301936	0.0230606	0.0554954	0.0316838	0.0102901	0.0121327	0	0.0170429	0.0116408	0.0423348	0	0.02959	0.017715	0.0395732	0.0477825	0.0209954	0.0174829	0.0691004	0.034019	0.0428555	0.0359598	0.00505995	0.0560177	0.0195905	0.0479642	0.0396029	0	0.0380185	0.0212048	0.0253786	0.0279491	0.0593726	0.0581257
Adamts4	0	0.0271752	0.0374647	0.0126284	0.154699	0.0368422	0	0.0133663	0.0231013	0.0254355	0.0523243	0.0297011	0.0847265	0.0383772	0.0497362	0	0.010477	0.00957699	0.141225	0.0790769	0.0427955	0.0126146	0.0318545	0.0237112	0.0845851	0.009804	0.0260618	0.0123313	0.0245785	0.0469974	0.0426036	0.109487	0.0547075	0.01109	0.0354469	0.0111686	0.514254	0.0949845	0.151554	0.108436	0.128003	0.318636	0.0101336	0.0494473	0.0330901	0.0843008	0.174653	0.0247331	0.142757
Adamts5	0.0702237	0.411368	0.0396158	0.914205	0.695797	0.0334872	0.114118	0.607029	0.0784236	0.214251	0.490133	0.256475	0.115107	0.204125	0.146488	0.393376	0.137709	0.134939	1.40696	0.358639	0.257424	0.171803	0.652891	0.128795	0.131706	0.186402	0.135841	0.80449	0.234124	0.351907	0.212703	0.520514	1.1331	0.381522	0.40144	1.56931	0.431715	0.401677	0.687593	0.332266	0.258764	0.475487	0.022956	0.27333	0.460767	0.287421	0.211115	0.353036	0.543302
Adamts6	0.0709169	0.0206745	0.0571527	0.0672525	0.395596	0.262638	0.200923	0.0306605	0.0528115	0.0973482	0.0960458	0.124906	0.03226	0.0803348	0.15154	0.112941	0.0639396	0.270942	0.36233	0.322036	0.245084	0.0385291	0.145307	0.0270771	0.0461968	0.0597593	0.069585	0.178539	0.0374947	0.0538589	0.184245	0.208438	0.0832412	0.2785	0.00900508	0.076618	0.146814	0.136664	0.284628	0.10364	0.130498	0.170703	0.00772421	0.090568	0.176869	0.241718	0.288441	0.292133	0.176231
Adamts7	2.32518	0.773893	1.30718	1.26521	1.5108	2.14051	1.81314	1.0509	1.98479	5.16543	2.32462	2.449	2.74491	2.10893	2.3333	3.32255	2.58926	1.81638	0.936282	6.75346	3.50015	2.72808	3.0509	1.75928	1.34236	2.35931	2.44781	1.07642	1.18368	3.44107	3.23573	0.601624	1.86541	3.03869	2.02343	1.69699	1.70679	2.21158	3.49958	2.97272	3.36446	4.04378	1.46309	4.01153	5.30506	4.60034	4.42493	3.35906	2.26431
Adamts8	0.0156921	0.013726	0.0126481	0	0	0	0.0121235	0.0271375	0.0233652	0	0	0	0	0	0.0125762	0.01999	0	0	0	0.0133591	0.0108491	0.0255835	0	0	0.0122649	0.0297603	0.0395986	0.012479	0.0248829	0.0357478	0.0143889	0.0110692	0.0276324	0	0.0119555	0.0113055	0.032477	0	0.0472356	0.0275232	0.0288759	0	0	0	0.0111834	0.0106972	0.0147307	0.0250156	0.0222831
Adamts9	0.0660959	0.148647	0.0989252	0.0921021	0.3631	0.104907	0.269953	0.146963	0.154696	0.233461	0.153457	0.299351	0.188992	0.210035	0.401015	0.222704	0.166009	0.163799	0.352041	0.257266	0.261055	0.176984	0.199919	0.324468	0.162491	0.191087	0.095328	0.187671	0.187209	0.186572	0.251252	0.199819	0.188477	0.242713	0.0935829	0.272036	0.866609	0.141382	0.383834	0.256666	0.269406	0.337337	0.0863893	0.28941	0.114383	0.238238	0.23929	0.120453	0.248052
Adamtsl1	0.00726958	0.0699506	0.0645603	0.0295662	0.0517982	0	0.084317	0.00628753	0.0379002	0.0658741	0.0443133	0.0419116	0.00661849	0.0359942	0.244694	0.0370572	0.132819	0.103589	0.0362027	0.142626	0.11074	0.260854	0.0347644	0.0721803	0.0511571	0.234343	0.0489467	0.0289344	0.0808584	0.110441	0.226669	0.06165	0.0298691	0.0882526	0.0941679	0.020944	0.235808	0.118878	0.180578	0.152995	0.274285	0.248711	0.0570203	0.352859	0.0777076	0.0594827	0.150218	0.21485	0.124304
Adamtsl2	0.281276	0.353628	0.18418	0.371533	0.751138	0.195318	0.665607	0.182412	0.392747	0.405415	0.249995	1.06401	0.23991	0.369321	0.746615	0.671934	0.511167	0.838648	0.611739	0.434077	0.243018	0.401145	0.216123	0.832313	0.700852	0.55552	0.399204	0.377361	0.195188	0.66756	0.322396	0.458831	0.691267	0.389124	0.468781	0.645762	1.89248	0.286965	0.648244	0.493278	0.808738	1.13585	0.160841	0.437797	0.438446	0.671104	0.709522	0.350407	0.6865
Adamtsl3	0	0.0136874	0	0	0.0557163	0.00621035	0.00604347	0	0	0.0128756	0	0.0225325	0.00711138	0.00483303	0.00626608	0.0199392	0.00529172	0.00484733	0.0259328	0.013316	0	0.012754	0	0.00597172	0	0.00987997	0	0	0.00620579	0	0	0	0.0229417	0.0223383	0	0.00563219	0.0431424	0	0.0176623	0.0274307	0.0288005	0.035686	0.00511377	0.0149736	0.0111451	0.00532951	0.00734463	0	0.0222082
Adamtsl4	0.0847487	0.32115	0.113833	0.172178	0.442579	0.19056	0.272855	0.122135	0.378672	0.220982	0.258252	0.257826	0.14134	0.322921	0.475379	0.449899	0.248335	0.323788	0.175519	0.517075	0.380705	0.25321	0.163961	0.302011	0.15458	0.482051	0.154435	0.359346	0.324856	0.278909	0.271987	0.278914	0.348126	0.453846	0.247514	0.305168	0.691961	0.903058	0.60588	0.532574	0.48079	0.536837	0.129231	0.44195	0.563574	0.442924	0.914778	0.484191	0.541553
Adamtsl5	0.0187417	0.11474	0.09061	0.0761712	0.0667322	0.0892257	0.130335	0.11344	0.376773	0.169797	0.0888394	0.288037	0.170484	0.115804	0.180218	0.143269	0.164753	0.0696457	0.170779	0.0638301	0.194311	0.366565	0.0768028	0.200331	0.336851	0.343498	0.252202	0.178801	0.148635	0.241933	0.120277	0.052882	0.131971	0.187349	0.14279	0.148464	0.297462	0.242157	0.155117	0.312243	0.155195	0.156683	0.110232	0.119675	0.16026	0.204384	0.193502	0.119522	0.226216
Adap1	0.285086	0.498669	0.40207	0.617955	0.575215	0.282805	0.458928	0.390309	0.141535	0.117402	0.20914	0.18259	0.237757	0.455061	0.609191	0.196744	0.176714	0.426845	0.511767	0.404559	0.344834	0.251692	0.292068	0.689384	0.538563	0.345335	0.359656	0.113325	0.282617	0.32477	0.544607	0.351927	0.878404	0.644603	0.74211	0.427785	2.01649	0.565548	0.768765	0.312476	0.524604	1.60722	0.667605	0.470275	0.304721	0.793561	0.758157	0.416714	0.910865
Adap2	10.3852	6.42975	9.0598	12.1548	14.0032	9.51614	13.7604	11.4487	19.6401	10.5816	9.44922	16.6285	12.8576	12.3487	14.8421	9.88946	10.6666	17.1798	9.60966	14.9804	13.5422	17.4503	11.4317	15.343	9.79199	17.0288	11.7659	12.8245	16.1893	18.2679	16.9511	12.3103	17.0701	13.6074	21.2626	13.0065	13.2495	15.2921	11.4409	12.2044	17.5671	8.59944	5.061	7.543	14.3683	11.4829	16.782	12.0644	12.0613
Adar	2.03852	4.25083	1.52878	2.24022	3.88458	5.81946	3.38367	2.236	2.45984	2.8918	2.70333	3.07362	2.61882	3.72627	4.01572	3.83569	2.53357	3.74212	3.26844	4.55617	3.46407	3.44592	2.366	3.23586	3.51165	2.38582	2.2701	3.27162	2.20797	3.74144	3.98941	5.16693	3.22361	4.51491	4.5443	3.77942	4.2075	4.61525	5.29821	2.93777	4.00301	3.59409	3.99044	2.68776	3.22802	3.44838	4.41138	3.33338	4.96528
Adarb1	1.37594	1.68944	1.64304	1.44201	2.36025	1.2255	2.14644	1.55642	2.50919	1.75508	1.9064	2.30517	3.38607	1.95703	1.74748	2.24368	2.10871	2.88303	2.05775	2.4315	2.2789	2.09455	2.53217	2.1498	3.19417	2.90959	2.03789	2.33159	2.20303	2.18962	2.33895	1.96144	2.62745	2.28623	3.83062	2.01845	1.86317	1.8115	2.50314	2.38502	2.64343	2.72644	1.72263	1.81427	3.41344	3.07652	4.6623	4.24732	2.96767
Adarb2	0.0101178	0.00884895	0.00814537	0.0328475	0.0216154	0.0160589	0.00780622	0.0174789	0.0150694	0.0166651	0.0205526	0.00972023	0	0.0312585	0.016198	0.019307	0	0	0	0	0	0	0	0.00772624	0.00789722	0	0	0	0.0722171	0	0.00926275	0	0	0.00720581	0	0.00728746	0.0139628	0	0.0228421	0	0	0.00769088	0.0132102	0.00645385	0	0	0	0	0.0071761
Adat1	1.54595	1.24655	0.872398	1.09989	1.27295	1.35185	1.15708	0.914777	1.35356	1.30764	2.27634	1.44861	0.722799	1.19376	1.05538	2.359	1.65317	2.1528	1.04635	1.12227	1.21899	1.42259	1.79452	2.09497	1.32571	2.02225	1.45669	2.86056	1.07041	1.73138	1.52199	2.18104	1.38709	1.59739	1.34707	1.59835	1.2667	1.54225	1.69713	1.69274	1.49398	1.53598	1.36424	1.45158	0.874218	2.34056	1.80737	1.68696	1.74351
Adat2	1.0587	1.02917	0.916423	1.37101	1.25698	0.653478	1.09074	0.745921	1.57737	1.71224	1.40729	1.80881	1.96276	1.11489	1.16297	1.02449	1.29968	1.33659	1.68992	1.06836	1.95204	1.34258	1.58063	1.16777	1.50245	1.26429	1.28616	1.52805	0.68414	0.684694	1.47415	1.63193	1.26614	1.45639	1.07548	1.38435	1.46117	1.09383	1.6235	1.75412	1.87667	2.89216	1.2048	1.80276	1.08971	1.73745	1.25177	1.00042	1.3085
Adat3	0.242354	0.423922	0.455737	0.426829	0.517758	0.480829	0.343321	0.384194	0.541439	0.53229	0.820575	0.388051	0.367488	0.848575	0.614979	0.643282	0.51896	0.525526	0.702784	0.791012	0.474617	0.460848	0.275877	0.400982	0.473623	0.510558	0.475604	0.513805	0.320339	0.306765	0.666682	0.569858	0.687472	0.576822	0.400065	0.465488	0.752588	0.521985	0.911905	0.956295	0.520298	0.8597	0.686321	0.670606	0.316611	0.385492	0.454951	0.450866	0.659616
Adck1	5.54042	6.18007	5.24985	4.44972	5.25015	6.07855	8.06752	4.86897	3.58487	5.94493	3.43792	4.64413	5.0828	5.60562	6.40304	4.51374	3.38826	6.60531	3.71252	5.99538	4.69911	4.71304	4.05544	4.83764	2.57098	4.2286	3.4716	4.49251	3.44997	4.54304	5.74824	5.84127	6.25955	4.72829	4.01935	6.53433	6.54987	5.70504	5.06639	5.82593	5.64598	5.97324	8.00604	5.51114	6.03998	3.8822	5.57322	5.7197	6.28462
Adck2	1.9814	2.1415	2.23234	1.95049	2.50081	2.99062	2.97408	2.03309	1.61996	1.89729	2.27924	2.16664	2.08055	2.4877	1.90992	2.00052	1.86271	2.75379	1.84184	2.30362	2.38207	2.29675	2.29884	1.79599	2.37931	1.81219	2.54637	2.22779	1.69915	2.04253	2.42247	1.86306	2.42028	2.64476	2.35578	2.00669	2.77909	2.48643	2.58212	2.59832	2.92067	3.59901	3.61092	2.95136	2.33023	3.17272	3.31128	2.90184	3.02037
Adck3	137.552	117.152	83.8739	62.7306	89.5188	114.096	83.8206	82.291	84.8025	144.912	155.919	56.2586	77.5117	142.7	137.851	102.017	98.4896	117.15	27.9082	122.099	76.3452	121.2	62.0402	91.2188	20.4835	42.2412	23.7083	66.0091	46.4973	138.415	144.883	57.6125	123.694	73.3625	47.9482	113.865	72.1945	135.171	32.59	37.3098	51.0748	50.1621	136.477	58.9203	107.958	52.0913	44.5505	50.0211	71.0418
Adck4	5.62128	5.32603	5.39016	4.90774	6.76134	6.35096	5.89194	5.1982	4.84507	5.22164	5.11067	6.04079	6.27801	4.87233	6.94305	6.12424	5.97377	5.91731	5.34733	6.65903	5.02854	5.46309	5.3416	5.56445	10.907	5.66531	10.4893	5.85725	4.14848	5.09928	5.60786	4.93824	4.92548	4.45971	4.81042	4.54762	6.88516	4.64042	4.7786	5.3313	5.9143	7.43806	13.878	5.567	6.46172	5.5351	6.49752	5.40691	6.52261
Adck5	9.63902	7.05786	5.10353	9.61167	5.84653	13.0753	6.95007	7.17177	19.0095	10.916	10.7586	7.64511	9.07548	10.4401	6.55641	12.7449	5.3243	5.53786	9.47194	13.8853	12.9955	18.6564	8.32493	10.3135	6.28637	6.57	5.06678	8.4875	4.97776	15.3007	7.88788	8.71669	12.0213	6.88251	5.01685	5.59042	6.88367	11.3205	5.98856	6.85502	6.62572	6.17679	7.56276	4.75939	9.12485	5.23377	4.12913	5.27238	6.42602
Adcy1	0.00930925	0.0284638	0.00374693	0.00378321	0.145679	0.0406313	0.0467732	0	0	0.0191754	0.00944552	0.0134152	0.0169446	0.0114911	0.0298048	0.0118645	0.00628807	0.0316866	0.0115821	0.0356815	0.00642735	0	0.0127023	0.0106515	0.0400371	0.00293848	0.0117313	0.00739292	0.00368723	0.0141239	0.0256085	0.245983	0.0109137	0.113041	0.00354628	0.0200923	0.312026	0.0886438	0.0420335	0.0163071	0.0171116	0.0989588	0.106331	0.0178333	0.00664337	0.0253935	0.0131066	0.00371248	0.0330119
Adcy10	0	0.0382769	0	0	0	0	0.109907	0	0.016296	0.00901157	0.0592734	0.0105114	0	0.0202817	0.0175335	0	0.00739866	0.0203362	0	0	0	0	0	0.0167103	0.0171058	0.0138285	0.00920217	0	0.0867726	0.00830958	0.0100308	0	0	0.0312496	0.00833605	0.0236396	0.0302013	0	0.00823381	0	0.0201338	0.0249507	0.0929545	0.0139719	0.0155932	0.00745865	0	0.00872352	0.0310739
Adcy2	0	0.0236686	0.0218125	0.0110002	0	0	0.0209136	0	0	0.0111447	0.0183281	0	0.0123136	0	0.0108429	0	0.00915104	0	0.0224218	0	0.0280645	0.0220598	0.00924175	0	0	0	0.0113817	0.0107602	0	0.0102765	0	0.00954612	0.0158827	0.0193233	0	0.00974602	0.0280126	0	0.010184	0.0474655	0.0373494	0.0205711	0.0442196	0.0172807	0.00964326	0.0276757	0.012702	0.0323652	0.0192169
Adcy3	0.204839	0.547991	0.194215	0.166504	1.14123	0.0764989	0.130347	0.281312	0.161516	0.605374	0.269263	0.115759	0.295987	0.260582	0.183454	0.299359	0.130367	0.306073	0.768704	0.112853	0.166568	0.353507	0.213971	0.165623	0.395601	0.456912	0.344558	0.153273	0.133784	0.485007	0.220974	0.186993	0.176792	0.516213	0.238686	0.260361	0.449007	0.549092	0.262961	0.327534	0.199555	0.174024	0.527588	0.161577	0.497998	0.328559	0.825604	0.163318	0.188214
Adcy4	0.839375	1.27735	0.608815	0.777808	2.4866	0.892609	1.02476	0.667734	0.825104	0.884902	0.875337	1.5644	1.22186	1.18251	1.61427	0.748594	1.10113	1.5601	2.07241	1.85817	0.916661	0.820857	1.28416	1.01273	0.997339	0.827556	1.32719	1.37469	0.852074	1.2112	0.846635	0.769728	1.23156	2.3374	1.57319	1.24541	0.984691	1.50718	1.07383	0.986257	1.31289	1.50577	1.3933	1.52219	1.48335	1.49915	1.29206	0.977078	1.54951
Adcy5	0.146426	0.19702	0.108929	0.183112	0.168442	0.0715099	0.400352	0.126613	0.142594	0.2412	0.205938	0.281345	0.122971	0.118314	0.207592	0.28701	0.19803	0.258198	0.270631	0.306889	0.272483	0.137688	0.13078	0.189226	0.140876	0.163727	0.066312	0.170141	0.107193	0.333616	0.402798	0.135071	0.257809	0.329741	0.120141	0.292057	0.341997	0.229828	0.474671	0.424691	0.435261	0.214045	0.0883308	0.230155	0.144472	0.0844611	0.243157	0.152667	0.367873
Adcy6	1.82584	2.76555	2.22029	1.72381	4.47065	3.47923	5.14273	2.11084	2.76165	3.96116	4.10879	2.47209	4.03968	3.42799	2.55663	2.61595	2.80835	3.04369	3.19009	4.42619	3.23861	3.64108	3.07142	2.72554	3.19657	2.89547	4.48027	2.98764	4.29545	3.30746	4.18361	3.35669	3.93322	4.05596	3.70535	3.86636	10.396	4.74218	6.67461	10.0291	9.18263	10.4781	3.15305	7.23093	7.31296	5.94399	6.99822	6.60477	7.73694
Adcy7	0.279005	0.362145	0.210347	0.248737	1.12215	0.307152	0.305994	0.217923	0.268095	0.452178	0.292613	0.665992	0.221137	0.47292	1.07477	0.435774	0.194814	0.591295	0.857874	0.881192	0.516367	0.462121	0.516516	1.07249	0.647264	0.580324	0.386168	0.422299	0.342667	0.430625	0.495281	0.507901	0.607397	0.938468	0.740565	0.531814	0.838454	0.845031	1.11103	0.489412	0.919176	0.691084	0.276442	0.730049	0.724709	0.951205	0.794203	0.488071	0.856289
Adcy8	0	0	0	0	0	0	0	0.00976551	0	0	0	0	0	0	0	0	0	0	0.00937191	0	0	0.00920378	0	0	0	0	0.0190271	0	0	0	0	0	0	0	0.00860192	0	0.0156101	0	0	0	0	0.00858471	0	0	0	0	0	0.00901782	0
Adcy9	3.99827	3.42078	2.77505	2.57653	9.15209	3.92251	5.26892	3.41304	4.01124	4.15553	4.64186	4.05767	4.21302	4.70263	4.32819	3.43155	4.89579	4.69724	2.54611	5.87435	5.441	3.75555	5.09914	5.32887	2.76746	4.23115	4.66442	5.29334	3.67225	4.43336	4.61916	3.5994	4.75834	3.98124	3.86015	3.60783	3.74736	4.1632	3.95031	4.67911	4.11348	5.02269	4.95475	5.04056	6.15491	4.13299	5.71792	7.03547	4.14467
Adcyap1	0	0	0	0	0	0	0	0	0	0	0	0	0	0	0	0	0	0	0	0	0	0	0	0	0	0	0	0	0	0	0	0	0	0	0	0	0	0	0	0	0	0	0	0	0	0	0	0	0
Adcyap1r1	0.0273832	0.119822	0.0294198	0.0593893	0.0650477	0.0507306	0.10593	0.0236779	0.0952319	0.173035	0.0927824	0.245711	0.0332122	0.214352	0.1904	0.0989604	0.129618	0.169857	0.15125	0.373493	0.12626	0.0818775	0.0499094	0.243996	0.128516	0.340545	0.107527	0.137978	0.195686	0.152606	0.552843	0.0772835	0.252061	0.293637	0.111322	0.171029	0.233205	0.260809	0.178722	0.168078	0.201687	0.222186	0.113473	0.116654	0.143128	0.0684948	0.248613	0.152938	0.343729
Add1	6.66122	7.98129	5.99258	6.08079	9.93853	7.38745	9.42366	6.03996	7.51952	8.91966	8.65918	6.79183	7.63631	8.40586	11.5037	7.55383	7.41842	8.6989	7.38584	12.0193	9.0267	8.01382	7.262	8.66782	8.63081	8.47317	9.19463	8.39719	7.48305	8.96281	10.4082	8.68245	9.00902	11.2119	6.90983	8.6523	14.8355	10.4924	11.2698	9.66905	10.1068	10.9511	8.80765	9.73005	9.47326	8.4002	9.19997	8.64897	12.0988
Add2	0	0	0	0.00475201	0.0458017	0.00464016	0.00903452	0.0050522	0	0.00482092	0.0118837	0	0	0	0	0.00372664	0.00395319	0.00724836	0	0.00498094	0.00809104	0.00476989	0	0.0089294	0	0.00369473	0.0049196	0	0	0.0044399	0.00536748	0.00412682	0.00343085	0	0	0	0.00806929	0	0	0	0.00537942	0.00444655	0.0305672	0	0	0.0119643	0	0.00466418	0.00830115
Add3	1.72122	1.97644	1.38715	2.04651	2.50174	1.775	2.40639	1.3972	2.32814	3.32712	2.45006	2.33977	2.14122	1.95362	3.14288	1.73795	2.05882	1.9371	2.92975	3.40994	3.09189	2.78662	2.23898	2.66452	2.4441	2.37543	2.8463	2.52298	2.01528	2.17868	2.58752	1.1646	3.17483	3.10207	1.32043	2.26042	2.55356	2.13454	2.95185	2.57732	2.53144	2.34971	1.20914	3.2976	2.9453	2.88976	2.65989	2.76332	2.90171
Adgb	0.0327675	0.00955273	0.00880256	0.071027	0.155563	0.164693	0	0.085001	0.138277	0.242893	0.0887568	0	0.168933	0.222714	0.376356	0.146118	0	0.189477	0.0995447	0.0650993	0.158539	0.400557	0.14174	0.0417036	0.239069	0.0690301	0.0091863	0	0.0606361	0.207381	0.0100154	0.0462286	0.0705136	0.475735	0.307902	0.157341	0.0301493	0.245155	0.378102	0.354367	0.341685	0.0249077	0.0571041	0.00697456	0.046699	0.312723	0.276802	0.313505	0.0620407
Adh1	1286.84	1230.42	1100.3	1041.53	925.701	909.041	1087.5	866.825	971.954	1066.63	951.812	723.993	851.992	700.595	1290.2	808.956	893.518	978.447	914.815	1117.9	923.644	974.757	873.827	738.763	527.412	1397	1040.07	687.786	887.191	837.69	959.492	505.407	656.219	1254.1	1119.54	960.649	1072.07	954.896	895.19	1220.91	987.881	1085.7	1185.26	952.199	993.73	990.933	1174.44	929.561	1550.57
Adh4	177.54	122.412	168.813	106.073	96.393	131.932	164.541	109.231	114.615	154.026	121.019	219.809	122.32	282.962	138.925	159.119	222.807	157.04	98.3998	135.927	222.788	148.085	111.557	275.097	127.137	105.836	116.949	178.033	191.031	286.2	95.4789	106.821	171.325	119.789	54.8076	174.213	156.449	115.79	98.2022	81.286	57.5945	59.1065	190.972	152.868	83.5777	78.5926	67.1129	133.067	91.3262
Adh5	206.42	199.769	226.31	201.798	175.747	215.238	200.85	223.944	184.867	224.133	208.506	177.358	179.379	181.952	194.268	223.178	190.983	241.626	164.754	219.334	183.991	213.407	195.394	177.678	173.323	208.454	192.219	162.533	189.92	167.718	187.233	181.452	179.221	203.209	205.041	180.967	158.604	164.202	157.577	171.788	167.274	156.599	173.189	180.087	219.674	165.979	168.919	157.305	177.408
Adh6a	0	0	0	0	0	0	0	0	0.0315326	0	0	0	0	0.0260665	0	0	0	0.0261365	0.0349522	0	0	0	0	0	0	0.0267607	0	0.033539	0	0.0643159	0	0.0297583	0.0247587	0	0	0.0303851	0	0.0287996	0	0.0742575	0.0389588	0	0.0830152	0	0	0	0	0	0
Adh7	10.5269	11.0929	7.36327	22.2809	9.99504	7.31629	10.8664	7.21021	8.03857	7.97843	10.3786	14.3388	10.9703	10.8356	8.03357	11.4127	11.8769	10.1788	8.73269	10.9916	10.7911	14.2465	14.2216	14.9656	8.33072	9.53008	7.8	21.6454	9.46069	11.1467	16.3771	7.57092	13.034	8.55081	9.67033	9.77292	5.94871	10.8353	12.5879	12.3796	10.8711	10.7524	7.06377	12.6479	10.1776	11.6875	7.07601	7.86181	8.17496
Adhfe1	24.2286	29.7345	25.1695	29.4911	30.4884	16.446	36.07	28.5807	31.5835	31.369	28.8396	24.9192	25.8933	34.1099	34.0708	28.2888	34.8686	41.5529	15.0226	27.5573	31.2834	32.1595	23.9708	33.5382	21.9709	28.5129	24.7077	39.5425	32.0922	23.6424	41.6716	25.3674	29.8367	32.3718	28.2516	28.0904	40.0815	36.0678	33.4484	46.4619	38.9906	29.7516	16.5288	34.2634	37.7186	36.096	43.0277	28.8023	32.2156
Adi1	73.5302	77.0336	72.8336	63.2993	68.308	59.6067	88.9958	77.6399	69.9207	68.9254	63.8066	64.2282	60.8321	67.0968	66.8578	58.9309	68.1475	71.2098	48.0379	67.3334	73.8461	57.0565	74.7198	59.7227	61.1146	84.687	62.6853	75.0632	83.185	64.5526	65.8787	56.8085	66.8782	71.8372	59.2949	57.6711	89.1801	72.1857	66.2751	78.8926	83.2065	79.3992	119.991	73.4166	62.1248	62.0244	70.4128	59.3976	80.2564
Adig	0.0901796	0.0788705	0	0.0733028	0.0642192	0	0.0696816	0.0779773	0	0	0	0	0	0	0	0	0	0	0	0	0	0	0	0	0.0704939	0	0	0	0	0	0	0.0636131	0	0	0.0687065	0	0.186692	0	0	0	0	0.411292	0	0.172753	0	0	0.0846434	0	0
Adipoq	0.185044	0.404595	0	0.0376034	0.428267	0.0367127	0.0714915	0.0400013	0.0344504	0	0.0313266	0	0.0420881	0.0571686	0	0	0	0.028661	0	0.0393887	0	0	0	0	0	0	0	0	0	0.0351336	0	0	0.0271502	0	0.246719	0	0	0	0.0348132	0.0405643	0.127691	0.0351646	0	0	0	0.0630716	0	0.110651	0
Adipor1	29.2238	31.9084	32.9202	24.6024	26.7098	27.7256	28.3075	33.0658	24.4447	22.9316	26.0665	26.322	22.8976	25.6764	27.7296	25.3941	27.0387	31.1331	24.9585	30.4416	24.0937	28.4767	23.7059	24.6793	26.3573	26.1186	27.0932	27.3725	26.6801	24.389	27.0999	21.7085	22.8336	26.694	23.2517	23.3616	30.9859	25.1216	23.4793	28.6913	28.1574	27.7386	31.7145	31.7597	28.2461	25.2808	27.9586	21.059	30.3896
Adipor2	120.718	216.377	173.609	157.768	115.471	80.2795	210.215	141.839	184.728	119.61	196.021	162.97	94.3381	148.39	141.989	126.714	134.407	187.906	104.199	141.87	127.413	95.9409	187.559	172.33	93.3533	130.023	77.2171	187.25	151.1	163.6	218.273	143.507	178.176	238.499	155.584	214.402	183.003	199.162	74.4269	72.3841	96.1704	63.4482	221.334	85.5469	89.1088	83.0956	77.6901	48.5252	209.58
Adk	241.405	246.689	255.989	206.319	215.845	218.782	278.088	226.913	218.119	272.567	258.665	234.456	211.61	274.096	256.895	229.912	276.806	289.303	207.494	240.797	184.487	200.073	238.224	216.74	234.207	166.967	278.494	242.456	248.501	221.846	375.167	272.527	263.052	280.423	253.69	208.343	202.785	270.656	212.065	270.325	249.137	218.212	217.472	260.495	287.7	248.363	219.434	245.546	218.583
Adm	0.330039	0.649696	0.232818	0.268176	0.705341	0.393019	0.287001	0.39254	0.153667	0.475871	0.391254	0.594506	0.450566	0.357004	0.958696	0.920158	0.306977	0.485805	0.239264	0.31625	0.370827	0.437226	0.310057	0.567266	0.38713	0.31299	0.208183	0.295187	0.360028	0.407458	0.681164	0.349216	0.411755	0.913497	0.911841	0.8323	1.28156	1.03858	0.745371	0.253314	0.721457	0.532914	0.242734	0.526866	0.440962	0.478267	0.50357	0.46066	0.322322
Adm2	0	0	0	0	0.0363028	0	0	0	0	0	0.623049	0	0	0	0.573439	0	0	0	0.084473	0	0	0	0	0	0	0	0.0432814	0	0	0	0	0	0	0	0.817822	0.0367176	0.818998	0	0	0.403388	0	0	0	0	0	1.91647	1.15925	0	0
Adnp	7.40463	7.02932	6.11736	5.76135	7.64176	6.70142	9.18859	6.14136	7.89473	7.93684	8.71918	7.34151	7.90004	7.44301	7.62646	5.9018	7.38545	6.79961	6.95778	9.70933	8.70143	7.90283	8.77826	8.71681	7.52841	7.31424	9.0628	7.12958	7.24564	6.97854	9.32861	8.86939	8.77185	10.2734	6.79224	7.11443	10.0899	9.11122	10.9217	10.8926	10.7668	10.0261	7.08437	9.93016	10.3954	7.929	8.09318	7.97971	10.3579
Adnp2	1.048	1.29733	0.987072	0.973449	1.18232	1.42559	1.41976	0.929732	1.54043	1.55817	1.67742	1.55581	1.20098	1.26972	1.96291	1.2397	1.61981	1.22254	1.25154	1.68013	1.204	2.02955	1.60798	1.50685	1.35103	1.43632	1.23612	1.49306	1.15482	1.41595	1.46	1.65115	1.50171	1.35083	1.02646	1.19583	1.66222	1.6848	1.48497	1.38439	1.25211	1.40685	1.42297	1.46008	1.24126	1.36372	1.37968	0.965671	1.84551
Ado	2.73107	3.66697	3.58567	2.90784	3.05707	3.52004	3.94318	3.10164	2.80527	3.05198	3.12576	2.86878	2.63181	3.06604	3.23648	2.76007	3.0086	2.8418	2.71626	2.4782	2.29268	3.50997	2.25939	2.99778	2.48238	2.09069	2.84714	2.93353	3.08112	2.91949	2.70272	2.57773	2.85954	2.64585	3.09672	2.93878	3.55693	3.48423	3.33201	3.44037	3.10273	2.80796	3.53608	2.92292	2.84151	2.46486	3.61044	2.71965	3.56408
Adora1	2.91269	1.96248	5.22768	3.48512	4.67514	2.15399	4.9117	4.55637	7.20631	7.61036	3.04431	2.80404	7.04853	4.30288	4.81319	4.19285	5.94751	7.50019	1.13657	5.3372	7.85969	3.01717	2.53641	4.04629	5.27748	2.7979	4.10228	3.40282	1.94968	2.89482	4.10785	6.20805	2.46131	3.66614	2.41132	3.42291	5.42968	3.2123	10.4148	10.9844	9.57033	11.8129	6.51159	8.57452	8.59153	11.4907	7.75978	5.91925	4.75579
Adora2a	0.196982	0.478554	0.282223	0.355817	0.483173	0.347389	0.372063	0.170328	0.17929	0.594878	0.177854	0.441565	0.179248	0.338094	0.684002	0.627422	0.429205	0.461219	0.598415	0.37271	0.363071	0.445918	0.194332	0.467978	0.20531	0.401143	0.147291	0.400214	0.312441	0.332447	0.481756	0.277904	0.436823	0.625112	0.266805	0.457252	0.679661	0.655003	0.54364	0.614135	0.78537	0.532486	0.257462	0.586988	0.327521	0.432685	0.965533	0.0872687	0.419579
Adora2b	0	0	0	0	0.0660301	0.0245282	0.0238822	0	0	0.0763687	0	0	0.0843589	0.0572926	0.024767	0.0196892	0	0	0.10243	0.0263161	0	0.0755643	0.0211097	0	0.0241606	0	0	0	0	0	0	0	0.0181394	0.0220688	0.023548	0	0.127971	0.0630655	0.0232592	0.0542031	0	0.0469878	0.0201986	0	0	0	0	0	0.0219447
Adora3	0	0	0	0	0	0.0190603	0	0	0	0.0197898	0	0	0	0	0	0	0.0162512	0	0.0597097	0	0	0	0.0164107	0	0	0	0	0	0	0	0	0	0	0	0	0.0173025	0	0	0.0542338	0	0	0	0	0.0153429	0.0171217	0.0163795	0.0225525	0	0
Adpgk	3.36817	4.61949	4.05225	4.94958	5.45314	4.46626	5.07934	4.72769	5.0155	4.61624	5.81142	4.83254	5.2052	5.04611	4.34339	5.12895	3.97798	4.94431	5.79145	4.49905	4.44788	5.45107	4.31639	4.33457	5.17566	3.16386	4.38499	4.36425	4.31869	4.58946	5.03358	5.75963	3.9535	5.53357	5.94082	4.80207	4.87144	5.49291	6.54371	6.1091	6.53625	6.43572	5.45875	4.62557	5.12897	6.51074	5.52273	6.36282	6.65016
Adprh	3.24031	4.40838	3.10467	2.39977	3.66637	3.7144	4.17297	3.3311	3.05653	3.4991	3.65708	3.59723	3.01354	3.51491	3.087	5.71093	2.87282	2.49827	4.1165	3.15746	2.6876	3.22751	1.89344	2.77682	4.39049	2.57122	2.87665	2.94823	2.42703	3.96479	3.30135	3.37781	3.54987	3.67616	2.05729	2.87844	3.77645	3.23239	3.11582	2.99915	2.94822	3.63988	4.87047	2.98871	2.38596	2.57705	2.94001	2.0955	3.75774
Adprhl1	0.125261	0.0365173	0	0.0678789	0.0297337	0	0.0967885	0	0	0	0	0	0	0	0	0	0	0	0	0	0	0.034027	0	0.0318842	0	0.0263882	0.0351166	0	0.0662269	0	0.038286	0	0	0.149065	0.0318113	0.0601469	0.749137	0.0283987	0	0	0.0768331	0.0317383	0.0272865	0.0266617	0	0	0	0.03329	0.148227
Adprhl2	9.45726	10.2753	10.7443	9.14356	8.80833	10.9438	10.72	7.34902	6.91868	8.50982	8.29441	6.60411	7.99773	7.64555	7.24449	8.65206	7.24026	8.82759	5.58985	8.22669	6.99748	7.97881	6.14625	7.3491	6.31807	4.37083	6.90279	6.29323	5.44975	8.63794	8.48086	10.0509	7.35977	7.43692	6.09438	7.41185	12.5637	8.41592	7.30508	9.20597	9.46807	9.12058	15.3014	7.90117	6.49683	7.49778	6.96056	6.70983	10.2311
Adprm	16.9605	11.2588	10.2207	9.1599	8.8681	9.82206	9.12063	13.7077	10.6676	10.9173	13.477	9.83518	8.58418	10.7394	12.5195	6.13225	11.3139	11.5256	8.03886	11.5137	8.50176	9.18353	7.54	15.0226	4.98674	5.4561	8.16036	7.68347	10.0276	10.9372	17.1283	9.78142	11.8148	14.7832	8.26541	10.8403	12.8639	9.89891	8.48024	9.47922	9.59499	7.78183	15.7023	11.6351	9.77206	8.28081	4.87619	9.92876	12.666
Adra1a	1.20516	1.03356	0.659127	1.03668	1.008	2.01538	0.795282	0.616589	0.888399	1.39735	0.594004	1.0454	0.925939	1.25771	1.47233	0.543894	0.885786	0.811566	0.610483	1.77331	1.83582	1.04889	0.831108	1.28663	1.07883	0.716998	2.20432	0.91162	1.1692	1.08367	1.43708	0.693164	1.12642	0.768299	1.59602	1.22978	1.64783	0.962741	1.34719	1.22041	1.68948	1.08507	0.641714	0.888733	1.45015	0.829185	0.944088	1.8195	0.789054
Adra1b	13.7053	18.3151	19.0093	13.3736	16.676	15.1824	15.7079	14.1989	21.9351	17.7058	22.241	15.3302	18.907	21.6971	21.76	16.0493	21.4733	17.2793	18.3664	17.6127	17.2811	21.7685	17.4181	15.9049	11.1771	19.6858	14.3621	14.555	22.3336	19.3967	18.86	16.0814	18.685	22.858	16.8943	18.3046	18.1878	22.7284	12.3934	14.1646	14.109	14.959	26.2122	12.5322	14.2474	17.3233	16.3456	21.1735	23.8896
Adra1d	0	0.16657	0	0	2.76341	0.0944653	0.0367909	0.0205855	0.141831	0.0588237	0.0644852	0.0457427	0	0	0.457848	0.0151658	0	0.648979	0.0197245	0.0405404	0.19746	0.368626	0	0.0181796	0.0186099	0.25578	0.320362	0.075708	0	0	0.349276	0	0.0419161	0.271979	0.018138	0.0171471	0.0821422	0	0.0537468	0.668007	1.66472	0.0180964	0	0	0	0.016229	0.0670359	0	0.0845155
Adra2a	0	0	0	0	0.0213557	0.0118995	0	0	0	0	0	0	0	0	0	0	0	0.0185795	0	0.0127669	0	0	0	0	0	0.00947144	0	0	0	0	0	0.0105771	0	0	0	0	0.0206944	0	0.0112838	0.0131479	0	0.0114052	0.00979904	0.028724	0	0.0204324	0	0.0119487	0.0106462
Adra2b	0.245755	0.721582	0.268027	0.364875	0.565988	0.149028	0.906286	0.437504	0.7098	1.29995	0.302969	1.0555	0.434133	1.17118	1.21587	0.836965	0.663971	1.05564	0.407486	1.10708	0.578872	0.388332	0.286114	0.727847	0.474019	0.57515	0.291467	0.413172	0.803553	0.921299	1.08696	0.775991	0.797517	0.619954	0.606305	0.760768	0.597565	1.68348	0.522649	0.68494	1.03576	0.670308	0.160422	0.628506	0.815141	0.531277	1.1529	3.06394	0.863604
Adra2c	0	0	0	0	0	0	0	0	0	0	0	0	0	0.0110118	0	0	0	0	0.0147656	0.0151694	0.0123162	0	0	0	0	0	0	0	0	0	0	0.0125715	0.0209122	0	0	0.0128362	0	0	0	0	0	0	0.0116467	0.01138	0	0.024294	0.0167249	0	0
Adrb1	0.137499	0.220381	0.0923437	0.0930455	0.358452	0.272525	0.0709159	0.0594471	0.136472	0.0756203	0.10876	0.197827	0.166628	0.226196	0.128494	0.248077	0.154809	0.212756	0.398965	0.409098	0.189771	0.205105	0.172171	0.349644	0.214623	0.116006	0.269563	0.20021	0.0181453	0.104552	0.12603	0.129272	0.20142	0.245051	0.436495	0.0823971	0.0948466	0.108932	0.310297	0.180779	0.147358	0.295659	0.179427	0.131489	0.261332	0.343755	0.19351	0.10976	0.0487347
Adrb2	0.328275	0.21949	0.121593	0.286161	1.07324	0.260172	0.175376	0.217916	0.224664	0.145201	0.204654	0.337765	0.229436	0.201677	0.585517	0.208845	0.357006	0.531218	0.480881	0.300609	0.366043	0.226069	0.361145	0.653742	0.35484	0.111418	0.274876	0.26064	0.220292	0.2864	0.27706	0.195421	0.192151	0.57621	0.519109	0.218111	2.17532	0.427673	0.570092	0.79466	0.534731	1.36102	0.393705	1.01159	0.591315	0.568064	1.20186	0.401066	1.23547
Adrb3	1.12132	1.01654	0.26289	0.0828013	0.20315	0.0323245	0.393907	1.39269	0.0758449	0.235084	1.28418	0.195725	0.426618	0.37792	0.228719	0.0908482	0.468734	0.492703	0	0.0520581	0.718161	0.78034	0.320094	1.16764	0.462176	0.270584	0.257203	0.421198	0.161688	0.185638	1.60801	0.949349	3.77969	1.19391	0.0310493	1.87994	0.197	0.5824	0.0306521	0.411025	0.224978	0.108462	0.359673	0.221315	0.276029	0.847935	0.0956799	0.0487388	0.159258
Adrbk1	5.99497	7.01977	5.78971	6.09464	9.8085	6.23862	7.27386	5.25519	5.28844	6.65149	7.36995	6.42579	6.91168	8.18404	7.39777	7.13301	6.25389	6.68145	6.52684	8.1839	6.81477	8.04845	7.42204	8.5253	6.8939	5.63626	6.90329	6.42051	6.96793	6.99878	7.20834	7.94517	6.54249	8.56112	7.66279	6.76835	9.69852	8.28978	9.24662	7.09588	8.53969	9.07631	11.3001	7.64564	7.16693	8.11718	7.92111	6.45204	9.967
Adrbk2	0.224929	0.430848	0.390315	0.288293	1.04581	0.487377	0.253806	0.628221	0.360558	0.988612	0.538186	1.01289	1.35917	0.38461	0.526539	0.638652	0.729917	0.299785	0.916136	0.875285	0.537832	0.359343	0.502007	2.04468	0.594524	0.611896	1.32292	0.158094	0.589906	0.288739	0.800592	1.71922	0.278954	0.75315	0.565808	1.24395	2.59651	1.25719	2.12677	1.59145	0.492791	2.91886	0.231378	1.51202	0.455457	0.465224	1.20841	0.206627	0.760559
Adrm1	39.6043	52.7762	47.796	35.5641	45.9829	50.5791	51.6508	43.5224	43.5121	49.832	46.0486	42.1097	45.9017	51.2096	47.9714	51.2462	45.2011	47.9124	28.7816	48.2212	47.112	50.4122	37.646	39.8367	29.8989	26.265	29.0825	39.3818	30.4285	42.6182	44.4342	47.4902	46.9083	50.2349	36.2209	45.4454	54.935	47.8789	53.845	63.6144	58.42	62.0585	62.6329	58.5501	45.6714	47.9058	53.2326	48.8115	57.5699
Adsl	3.3042	3.72317	3.20958	2.55677	2.87251	3.41083	4.12566	2.90399	3.0541	3.65464	4.3299	3.3153	4.02196	3.68097	3.38663	2.87366	3.14588	2.62368	2.27675	3.47741	4.255	4.56711	2.7576	3.50945	3.32103	2.89787	3.6927	4.35027	3.06977	2.66079	3.16901	4.61325	3.02446	3.94616	3.87774	3.17046	3.32782	3.75896	5.37279	3.98456	3.39134	4.22661	4.00927	3.23539	3.24901	3.68773	3.88685	2.88902	3.97901
Adss	10.2955	15.6422	14.1979	12.7593	12.2141	9.85418	20.0788	11.4492	12.8393	14.8013	12.4742	13.0208	14.522	12.5687	18.2574	12.5314	13.4983	13.9581	14.3871	12.1674	12.5602	11.8255	10.1892	12.9219	14.9584	13.742	16.2533	12.7482	13.7919	11.9915	13.5691	15.033	14.5357	17.7856	13.5871	15.2812	23.8474	17.2269	12.9409	16.9554	16.2298	13.4084	6.94716	12.6753	13.6675	12.1946	17.566	15.6692	19.8049
Adssl1	13.6199	10.2448	14.6951	10.0391	13.3739	8.81366	10.9205	12.1897	13.2271	13.3669	14.6359	9.93583	14.2772	9.98864	12.9576	13.9915	12.2474	17.7538	6.59318	14.3874	13.6408	9.88341	10.2643	12.7091	9.9309	14.8507	13.118	10.8312	10.7793	12.3567	20.4022	11.8298	9.10039	15.9325	15.7349	9.5375	13.7506	9.33113	15.311	23.9413	18.6507	19.3809	17.5105	19.1875	47.542	22.4522	37.5747	21.1152	12.7692
Adtrp	50.5251	40.4441	49.8549	50.6965	35.8256	54.0609	44.7424	51.279	41.731	36.0383	44.2647	44.7464	42.5975	42.0779	38.2248	43.3673	35.8962	48.6859	22.7446	35.2406	37.4574	47.1715	37.7876	39.9262	33.7527	40.3715	35.3897	42.8195	44.6009	38.1526	48.5334	42.1463	45.546	42.7724	34.2702	40.1056	31.2676	36.9967	55.5026	47.6382	51.2728	43.1031	35.1705	43.1868	39.1723	44.3072	43.2377	51.5681	43.9224
Aebp1	0.0984952	0.245759	0.101907	0.194436	0.51027	0.356932	0.47821	0.0851361	0.0941663	0.428793	0.285743	0.405535	0.115043	0.225715	0.382791	0.438564	0.504097	0.287572	0.454827	0.431137	0.165273	0.149015	0.220953	0.193335	0.197692	0.266682	0.260254	0.279561	0.467988	0.554862	0.438676	0.20836	0.47001	0.401726	0.37521	0.323828	0.864176	0.497652	0.540029	0.763828	0.388242	0.50251	0.156265	0.673866	0.340903	0.59448	0.581105	0.269146	0.669108
Aebp2	2.65327	2.5746	2.50214	2.1171	3.37761	2.66622	4.14694	2.33894	2.44659	3.26375	3.30509	2.16249	2.93121	2.87226	3.2099	2.63212	2.93296	1.90607	2.66221	2.63418	3.02475	3.6155	2.90064	2.65406	2.51662	2.08416	2.79939	2.7559	2.74954	3.18375	3.4677	3.64603	2.84426	3.45749	2.66375	3.038	5.77224	3.81432	3.72195	4.45668	4.63405	4.48404	1.16535	3.85493	4.16492	2.71689	5.05041	3.6306	4.94204
Aen	5.29352	8.55719	13.985	5.60672	6.81557	7.3398	13.5806	4.52704	7.25996	6.74355	7.24812	6.72362	6.72628	9.28096	9.41546	8.07131	8.42494	13.7763	8.31474	5.59056	5.69412	6.4797	7.4777	5.96814	8.41388	4.50947	7.33733	6.33515	6.54588	7.13298	8.99192	15.2526	6.87363	7.71309	10.133	8.48711	13.3613	7.45669	6.84909	5.98657	8.7533	6.46358	6.32686	6.56318	7.29266	4.43981	8.04337	6.49406	13.9489
Aes	111.7	111.527	145.513	90.0704	115.685	97.7522	118.066	129.406	112.921	97.1717	135.054	96.2852	94.3223	139.186	126.572	117.343	124.611	132.954	81.2705	103.854	93.3378	104.016	111.271	94.2975	85.9221	95.906	104.705	87.7866	154.971	121.933	112.875	117.055	106.696	98.0275	96.8883	105.39	131.821	110.808	83.9417	100.053	97.7069	140.283	239.972	90.8098	101.78	88.8841	111.029	109.676	141.851
AF251705	1.35103	1.96934	1.12815	2.15571	5.30939	1.66783	1.00527	1.64416	1.15516	1.44118	1.92972	2.30746	1.59336	1.29857	2.96456	0.892529	1.31962	2.91411	3.52391	1.66159	1.52044	1.22229	1.40121	3.89749	2.26868	1.54958	2.10422	1.1924	1.07146	1.55809	1.78943	2.92967	2.20253	4.03378	3.62172	2.73668	0.690601	2.24622	2.89949	1.71118	3.26591	4.63629	1.17723	2.5242	2.67188	3.71807	2.48703	0.917593	2.3093
AF366264	0	0.0348574	0	0.0161307	0	0	0	0	0	0.0164159	0	0.0383029	0	0.0122618	0	0.0127281	0.0134472	0	0	0	0	0	0.0271642	0	0.0155777	0.0126275	0	0	0.0157738	0	0	0	0	0	0	0.0143257	0	0.0542347	0.0149677	0.01748	0	0	0	0	0	0	0	0.0317158	0.0141862
AF529169	0	0	0	0	0	0	0	0	0	0	0	0	0	0	0	0	0.00907882	0	0	0.0114315	0	0	0	0	0	0	0.0112919	0	0	0	0	0	0	0	0	0	0	0	0	0	0	0	0	0	0	0	0	0	0
Afap1	0.0430725	0.158242	0.0694357	0.266289	0.128846	0.0820499	0.126472	0.0671616	0.141433	0.170283	0.140258	0.140713	0.172424	0.149208	0.601699	0.148438	0.128135	0.149609	0.18557	0.528583	0.137051	0.168617	0.111806	0.26975	0.10776	0.14702	0.739567	0.0958823	0.0752248	0.196957	0.142184	0.157971	0.16181	0.270643	0.164355	0.19855	2.41974	0.785841	0.5255	0.203919	0.341206	0.314313	0.0506597	0.231453	0.147347	0.241208	0.259211	0.316757	0.287514
Afap1l1	1.02163	1.21576	1.26876	1.15716	1.90827	0.943676	1.39765	1.31785	1.18486	0.84144	1.50839	1.02976	1.43231	1.49018	1.44942	1.00289	1.35902	1.34891	1.44312	1.61138	1.07657	1.28299	0.846471	1.25335	1.04736	1.06906	1.14095	1.09184	1.04931	1.33555	1.33607	0.909688	0.82566	1.33935	1.49293	1.45962	1.39844	1.20747	1.46201	1.46857	1.77209	2.22788	1.24774	1.27264	1.57533	1.79247	1.36763	1.6825	1.86693
Afap1l2	0.0979992	0.269108	0.169032	0.136407	0.159339	0.0776862	0.410567	0.181583	0.1354	0.299723	0.208311	0.228422	0.139953	0.190122	0.235356	0.231622	0.189105	0.199273	0.243554	0.392978	0.203008	0.17097	0.105051	0.363083	0.0983974	0.132719	0.0705692	0.11118	0.133104	0.202016	0.487337	0.138122	0.213417	0.33954	0.0639349	0.1914	0.521051	0.304406	0.463106	0.367826	0.501866	0.276415	0.0548409	0.267926	0.199301	0.0667317	0.236237	0.133945	0.258188
Aff1	2.10628	3.61387	1.65627	1.9369	4.79568	2.57103	3.59193	1.92568	4.18085	3.61342	3.59303	3.08682	3.03938	3.48779	3.77854	3.65782	3.48381	3.09197	3.10116	3.54127	3.57003	3.91408	3.26199	4.07762	2.93117	3.23889	3.26086	3.5304	3.00215	4.30477	3.86272	3.60088	5.71207	3.78857	4.14497	4.10212	3.8927	4.90485	3.27319	4.11142	3.79565	2.60365	2.7882	3.71605	4.52207	3.25101	4.45133	2.2568	4.2483
Aff2	0.0127048	0.0111115	0	0.0103271	0	0	0.00981693	0.0109857	0.00946118	0.010464	0	0.0122055	0	0.0157003	0.0203613	0.0242801	0.0171822	0.00787124	0	0.0108174	0.0175627	0.0103537	0.00867727	0	0.00993138	0.0080294	0	0.0101006	0	0	0	0	0.0149126	0.018143	0.0387182	0.00915074	0.00876721	0.0172823	0	0.0111403	0.0350681	0	0.0166055	0	0	0	0.0238496	0	0.00902052
Aff3	0	0.0137431	0.0633454	0.0191673	0.03916	0.0124755	0.0121469	0.0271786	0.0117035	0.0452976	0.0425693	0.0301925	0.0428888	0.0485669	0.025187	0.0300429	0.0584416	0.0292183	0.0520693	0.0535247	0.0488952	0.0192167	0.0214647	0.041998	0.0245703	0.034773	0.0792955	0.0437246	0.0436352	0.0477426	0.0720536	0.0388011	0.0691668	0.028046	0.035916	0.0283066	0.0325442	0.0320675	0.0473007	0.0275688	0.108479	0.0358484	0.0359469	0.0501768	0.0447954	0.0642715	0.0516215	0.0313342	0.0501991
Aff4	5.89028	6.93874	5.68894	6.12627	8.50859	6.83404	9.4559	6.12324	8.96874	7.62369	8.1503	9.51729	9.01673	7.94739	7.08112	7.64674	7.43494	6.273	7.42333	9.94248	8.64432	9.72637	8.74644	8.89993	8.46776	8.99301	8.8036	9.48271	8.42634	8.73357	9.10509	9.23565	10.1351	10.8213	8.75712	8.37027	9.43511	8.54864	9.91453	10.6279	10.4537	8.77919	2.44429	10.6163	9.05743	7.07791	9.48326	7.56305	10.3438
Afg3l1	15.5838	14.6905	17.9185	11.4407	15.9551	13.5754	20.42	13.7291	14.857	13.4401	11.768	11.8796	13.9594	12.9858	14.9684	13.2365	13.5146	16.1913	11.9172	11.7538	11.5496	15.3606	13.2886	14.3272	15.2509	11.8856	12.8034	12.3137	14.7931	17.3625	14.8039	15.731	15.5183	16.009	14.2334	14.5715	19.628	12.7246	16.2696	21.428	20.4078	15.9466	18.2234	16.9261	15.1679	15.894	14.1115	17.2692	19.0741
Afg3l2	19.6253	22.6544	21.7421	23.1334	21.1394	21.7883	25.0233	24.2226	21.6446	23.463	24.5222	21.2893	24.5528	22.8938	25.5927	21.412	21.5269	23.3827	19.7649	26.8659	26.215	23.5418	21.3598	23.0845	20.5132	23.8526	22.2825	23.9422	24.2258	20.6958	29.0184	24.1905	20.9139	26.9791	24.3098	22.8831	29.1822	23.1776	30.295	33.1429	30.2583	28.6457	26.1234	25.3408	25.1538	23.479	29.9486	29.0803	30.9547
Afm	61.7571	56.798	47.2038	55.2858	65.657	61.962	48.5254	42.8716	63.8322	72.0138	68.3896	64.3942	64.8542	76.4926	106.745	67.9631	73.6484	65.4342	92.8995	113.205	71.7533	50.3289	84.552	36.4405	65.2859	62.1708	69.7676	75.6756	70.2587	52.0614	111.784	37.738	53.8461	96.0816	44.8398	54.1449	38.8045	74.0968	81.0708	59.4661	86.6714	66.184	25.6965	80.4179	48.0442	62.3517	45.7959	56.7224	58.3175
Afmid	41.1566	20.4941	26.137	42.235	21.9803	20.8112	22.3593	37.1937	49.9413	71.3983	38.9501	43.2961	53.2642	45.9679	46.1696	46.9871	48.3398	52.5416	5.19914	60.1046	47.8057	65.7267	21.8501	51.0244	13.4277	43.5266	24.9537	35.0909	63.4581	50.7276	58.4905	26.8943	38.7131	31.3695	44.4652	43.3562	18.3494	45.7292	30.5629	67.6338	71.3722	47.2882	55.6616	79.4503	108.962	62.8963	90.0141	67.6936	27.0873
Afp	0.027335	0.0239013	0	0.044428	0	0	0.0633499	0.0236363	0.040693	0	0.0185016	0.0262546	0.0497029	0.016886	0.0437874	0.104405	0.0369507	0.0338384	0.181051	0.0465374	0.0188801	0.0445213	0.0186607	0.104294	0.213577	0.13814	0.229845	0.0868655	0.0650358	0.0415001	0.125325	0	0.0481282	0.0975427	0.145713	0.0983946	0.0943158	0.0185786	0.0822434	0.0957839	0.125692	0.0415566	0	0.0349012	0.0389289	0.0745007	0.0512646	0	0.0969711
Aftph	9.60099	10.0062	9.25448	8.77685	8.88441	9.51857	11.9038	7.45621	9.59249	9.94529	9.15007	10.0941	9.81082	9.32709	9.40006	9.18217	9.22438	8.66951	8.58659	11.2432	9.2261	9.59428	9.46933	9.49725	8.35973	7.9876	8.06302	9.81818	7.24092	9.20539	10.2535	9.61107	9.17918	10.6047	9.3956	9.9571	11.0358	9.50929	10.255	10.7421	11.1618	10.4746	4.25591	10.664	8.6318	8.70418	9.17807	7.71742	10.9349
Aga	8.08513	9.74494	11.6387	6.03099	6.93248	7.7898	8.24017	8.79347	7.27685	6.43829	5.96295	5.43085	8.03916	10.2918	9.38188	6.34242	4.21737	7.40202	8.45574	7.90585	6.41037	4.78685	5.59111	7.72299	10.0501	9.02593	7.5402	6.08606	10.8269	7.92488	9.72287	8.19335	8.68639	6.69822	8.48253	9.06924	11.2762	6.20469	7.72551	11.6996	9.95926	11.8504	6.92951	9.11242	7.71324	9.80352	9.95249	10.3211	11.9156
Agap1	0.6366	0.787648	0.504348	0.600459	1.07739	0.538874	1.01635	0.582757	0.723962	0.637024	0.806065	0.829737	0.75907	0.886975	0.86755	0.732321	0.821234	0.631432	0.650908	0.866099	0.70345	0.790605	0.53293	0.705011	1.01969	0.809351	0.836162	0.899596	0.73315	0.715673	0.981827	0.747855	0.831163	0.774531	0.815786	0.655946	1.07758	0.681035	0.856274	0.752569	0.98646	0.923012	0.871391	0.711058	0.827097	0.875906	0.816755	0.669154	0.878503
Agap2	0.131508	0.221165	0.0896865	0.090459	0.280975	0.281006	0.171981	0.174959	0.323962	0.0749927	0.123316	0.2624	0.147269	0.156265	0.097283	0.0966807	0.0820865	0.294593	0.0922028	0.223924	0.132861	0.263832	0.145092	0.193139	0.284704	0.242967	0.204192	0.112594	0.104295	0.276603	0.157676	0.292597	0.17811	0.397305	0.262069	0.116589	0.481674	0.192652	0.129427	0.159651	0.11169	0.138436	0.370181	0.0710616	0.0865095	0.144829	0.246869	0.120993	0.308819
Agap3	4.61363	5.30355	4.82027	4.03091	5.0561	4.93298	5.60358	4.706	4.23811	5.131	6.22973	4.12712	4.26031	5.80387	4.07336	4.91013	5.95001	4.86951	4.90973	5.01029	5.90039	4.39027	5.05683	4.08216	3.6065	4.60943	5.65776	4.38177	5.19262	6.74552	4.55981	4.27759	5.31002	5.53315	5.59883	4.7557	5.90041	5.43977	4.51145	5.20828	4.81682	6.76196	8.79247	4.89536	6.75236	5.71576	4.93976	4.70267	7.13991
Agbl1	0	0	0	0	0	0	0	0	0	0	0	0	0	0.0104529	0	0	0	0	0	0	0	0	0	0	0	0	0.014228	0	0	0	0	0	0.00992849	0	0	0	0	0	0	0	0	0	0	0	0	0	0	0	0
Agbl2	0	0.0143981	0	0	0.0117217	0	0.0254486	0.0142391	0	0.040677	0.011148	0.253052	0.0149755	0.0203442	0.0395757	0.0209775	0	0.0306027	0	0.0420449	0.0113787	0	0	0.201141	0	0.0104029	0	0.0130901	0	0	0	0	0.00966178	0.0235128	0	0	0.034091	0.0335912	0.0123888	0.0432999	0.0454341	0.0500552	0.0215171	0	0.0234619	0.0336673	0	0.196884	0.0116886
Agbl3	0.427757	0.623355	0.508984	0.339485	0.464053	0.517376	0.527316	0.413947	0.432239	0.494914	0.510453	0.58686	0.352108	0.490901	0.489762	0.376371	0.509729	0.542751	0.396597	0.537646	0.47856	0.697014	0.431354	0.769749	0.461846	0.566482	0.505471	0.518074	0.444244	0.464178	0.709566	0.380837	0.555742	0.501822	0.426852	0.60163	0.576156	0.588912	0.781558	0.571656	0.618302	0.495515	0.232955	0.5659	0.624139	0.381856	0.58323	0.544153	0.542295
Agbl4	0	0	0	0	0	0	0	0	0	0	0	0	0	0	0	0	0	0	0	0	0	0	0	0	0	0	0	0	0	0	0	0	0	0	0	0	0	0	0	0	0	0	0.0178467	0	0	0	0	0	0
Agbl5	0.425699	0.372313	0.302714	0.45778	0.793541	0.864077	0.628573	0.616832	0.624708	0.948726	1.3136	0.637514	0.899902	0.557017	0.842774	0.789625	0.770454	0.744683	0.78839	1.23554	1.28945	0.59181	0.991969	0.506736	0.645967	1.17903	1.01091	0.587294	0.516343	0.969058	1.14808	0.680068	0.683084	0.876119	0.772337	0.586174	1.13999	0.834189	1.24319	1.20713	1.14047	1.01835	0.646407	0.775515	1.30203	0.887268	0.728298	0.738388	1.04899
Ager	0.0359921	0	0.029034	0.029284	0.102524	0.0857712	0.0556748	0.062303	0.134143	0.059288	0.0974914	0	0	0.0445207	0.0865241	0.0917128	0.0243613	0.0445557	0.0894608	0.0613487	0.0996036	0.117438	0.0984229	0.0823759	0	0.113843	0.212098	0.0572835	0.0570885	0.0820043	0.0330344	0.152479	0.105618	0.0513986	0.0548437	0.0778449	0.124304	0.0245033	0.24377	0.18936	0.0662312	0.191512	0.0470874	0.229828	0.0769421	0.147214	0	0.0573929	0.153474
Agfg1	3.44427	3.77755	3.42239	3.76585	4.14016	4.55616	4.87918	3.40903	4.72188	5.01663	4.55351	4.86431	4.32518	4.6251	5.56138	4.28839	4.43012	3.58669	4.61604	5.40732	4.54754	5.45043	4.54893	4.28221	4.90769	4.56994	4.36528	4.66873	3.91915	5.40885	4.77059	4.61624	4.0641	4.83336	4.47982	4.771	8.01497	5.06077	4.78828	5.36188	6.13483	4.61262	2.40451	5.32499	5.01022	4.00384	5.48488	3.58838	5.9272
Agfg2	8.19743	9.15871	6.27872	4.94306	8.00649	8.43245	8.40549	8.53791	8.04302	9.49213	7.45843	8.14554	8.99556	12.0343	11.2853	9.8367	9.37876	10.8305	6.81465	12.3219	9.30528	9.10599	9.31364	7.46132	8.41608	7.03187	7.48256	7.79897	7.98007	8.29105	10.6	5.20038	7.59507	9.8612	7.83452	7.76172	10.3076	9.80321	6.76824	6.0127	8.12102	5.31658	10.1442	6.5291	8.52449	6.97482	8.12208	8.86235	8.31418
Aggf1	8.47722	8.22599	8.2152	8.22901	8.29697	8.4828	9.3155	8.26914	7.93397	8.18315	8.91917	8.64892	6.88923	8.57128	7.05967	8.11157	8.88692	7.59596	6.83491	8.81357	7.76358	9.525	8.45755	9.14843	6.36655	7.19512	8.04674	7.94078	8.50102	8.11794	8.81714	8.50031	7.62729	9.11974	7.98237	8.11165	9.9956	8.41044	8.09293	8.49303	7.86417	8.45419	7.15611	8.83548	8.62822	7.58178	8.48547	7.20906	10.5953
Agk	2.74205	2.91367	2.82816	2.79005	2.8821	2.41904	3.08766	2.05986	3.89489	3.29264	3.60793	2.48658	3.77534	2.21583	3.50994	3.14931	3.10188	2.65026	3.24853	2.48632	3.15146	3.69487	2.48428	3.73772	3.68431	3.48214	2.6283	3.25834	3.0892	2.97642	3.17086	3.52345	3.27726	3.49335	2.12721	3.33937	4.20695	2.61332	4.95403	4.37986	3.27594	3.23217	3.65093	3.92556	4.25483	3.99871	3.94298	3.26765	4.11211
Agl	5.33657	7.79154	4.69626	7.26912	7.04532	4.54015	7.55264	4.75862	6.36885	9.58584	6.95036	7.51554	7.44451	9.1662	9.63428	5.14573	8.70676	8.52205	9.13499	9.13441	7.15348	8.03387	7.66984	7.66768	5.33293	8.35043	7.01572	7.28237	7.83226	7.50347	10.3945	5.86842	9.60467	10.2568	6.99235	10.5782	8.48737	9.18996	10.6434	8.47593	9.12212	6.26657	5.43649	7.7097	10.0766	7.9932	7.95581	6.53943	10.2364
Agmat	104.569	128.769	168.907	134.593	81.2886	84.5646	104.733	122.432	75.2725	89.369	98.7126	72.9274	74.0857	122.177	107.572	81.8714	97.3372	122.48	56.3349	88.1018	70.5655	73.5739	82.3162	79.3872	61.8146	65.0359	81.7338	73.066	105.37	78.2144	84.6813	93.5218	74.6648	67.9986	95.1027	84.2933	85.3264	119.882	141.103	99.9861	100.881	150.426	125.374	125.329	122.763	102.36	106.227	91.7878	141.429
Agmo	29.4553	30.7635	37.6958	28.3124	23.7492	24.1786	34.9858	37.1159	33.0209	34.6331	31.525	23.5277	34.376	27.7577	46.3273	34.1671	33.9614	37.2766	23.309	46.2375	31.4049	36.0583	29.534	29.4858	27.4438	32.9625	26.7586	29.5192	34.9982	33.8443	35.6972	20.1064	31.8356	27.9039	34.2889	34.5425	37.1259	36.8454	41.9825	44.6183	52.1826	37.7541	16.0046	46.2849	40.6314	32.8589	46.6434	48.5714	35.5468
Ago1	2.96311	3.86256	2.03664	2.46782	4.50514	2.6783	5.01589	2.71384	3.54141	4.89429	4.67165	4.04638	4.46613	4.59142	4.71961	4.00666	4.60248	3.93393	3.45841	6.04953	4.83835	4.823	4.5627	4.70124	3.64799	4.06906	4.2207	4.02752	4.04679	4.54401	5.03073	3.70768	4.9719	5.88185	3.78336	5.02087	5.54018	5.51502	3.63083	3.46903	4.43916	3.48348	4.14725	3.44149	4.39864	3.21751	3.99089	3.05127	5.08477
Ago2	0.461745	0.944362	0.571895	0.577432	1.55314	0.473082	1.57066	0.485292	0.998779	1.22252	0.938041	1.643	1.17597	1.53074	2.02499	1.19024	2.04911	0.739622	2.09372	1.89128	1.1883	1.4995	1.4981	1.29074	1.13282	0.911441	1.25341	1.85197	1.41821	1.58986	1.31547	1.24681	1.39215	1.68274	1.56916	1.65142	2.79125	1.937	2.93196	2.85697	3.02543	1.83605	0.99354	2.95087	2.91354	1.40884	2.19814	1.40889	2.55967
Ago3	0.26838	0.286922	0.234315	0.42416	0.487908	0.349061	0.535793	0.258188	0.427482	0.681554	0.47507	0.781535	0.841036	0.585778	0.71771	0.603135	0.69577	0.508662	0.914262	0.831635	0.685413	1.05727	1.06047	1.02586	0.635211	0.745402	0.822445	1.13663	0.7214	0.679374	0.828119	0.515396	0.88485	0.895446	0.937115	0.887021	0.592315	1.05084	1.06158	1.07207	1.00962	0.669559	0.121815	1.18674	0.817347	0.605514	0.910786	0.523128	0.868245
Ago4	1.43182	1.19072	1.10467	1.16306	1.48919	1.01158	1.18012	0.528814	1.05327	1.29374	1.02272	0.520228	1.15122	0.890311	1.02905	1.12851	1.02686	0.801401	1.0768	1.44823	1.21247	0.945935	0.739578	0.940402	0.982317	0.883788	0.822966	1.64327	0.822821	1.33183	0.945238	0.911476	1.22537	0.842155	0.877423	0.856131	0.771466	1.0101	0.709684	0.994761	0.691303	0.518	0.826995	0.630355	1.00492	0.934976	0.426579	0.688866	1.35011
Agpat1	1.66515	2.56358	2.74614	2.95706	3.34623	2.22837	4.60791	2.86547	1.84616	2.01876	2.7378	2.45131	2.15766	2.88527	2.46976	2.91356	2.86997	3.03308	2.76045	2.51669	2.09817	2.74187	2.18939	1.63797	1.89626	2.98239	3.31901	2.33293	2.9452	1.82312	2.87311	2.90864	2.04609	3.8422	3.5961	2.18401	4.43397	3.85406	3.32775	3.23493	3.90586	5.1408	4.14488	3.29088	3.83528	3.92741	4.60118	4.59242	4.8315
Agpat2	113.444	133.958	147.746	95.0976	84.1641	131.753	134.299	148.409	111.554	101.13	158.791	73.6779	95.6012	163.707	124.534	100.017	103.572	104.563	65.9105	72.3587	72.7548	120.543	71.7934	70.7577	75.9708	61.9478	79.7582	58.1504	150.791	123.639	145.625	160.278	122.597	130.487	118.405	136.191	205.394	141.61	61.1467	66.7713	89.8852	79.9572	229.487	43.5378	65.5633	80.765	69.7741	72.6649	128.442
Agpat3	54.027	59.4994	64.7387	46.5294	55.1972	60.4602	68.075	55.8019	44.1899	42.1229	54.1713	39.5331	42.2212	52.235	53.0408	42.8313	45.936	59.9876	38.9714	47.5955	44.1814	51.6196	42.7294	41.9526	47.0989	38.6698	45.1464	44.0859	55.1362	52.0674	61.372	51.0172	50.176	51.5933	47.9301	57.2208	72.1292	61.707	70.5498	69.4045	71.3616	68.1245	71.5897	68.8604	64.7274	53.7535	71.3366	73.9	70.0595
Agpat4	0.149198	0.286997	0.386488	0.436593	0.573736	0.426251	0.207458	0.208379	0.133959	0.565262	0.242414	0.0860011	0.4637	0.240824	0.430288	0.32315	0.1816	0.48294	0.198666	0.431914	0.329996	0.291813	0.225185	0.387266	0.373212	0.339366	0.351349	0.37957	0.309099	0.362499	0.329892	0.422972	0.316719	0.44943	0.340925	0.367002	0.514652	0.326264	0.586606	0.525779	0.551694	0.544227	0.391755	0.362027	0.573954	0.549075	0.560153	0.428238	0.593219
Agpat5	2.32444	2.13775	1.82526	1.85503	1.86873	2.45957	1.94348	2.0228	2.33885	2.09636	2.409	2.65977	1.93778	1.89858	2.13502	2.21221	1.92371	1.90094	2.31847	2.15281	2.39964	2.35574	1.70064	2.42104	1.95731	1.72128	2.12957	2.35891	1.66619	1.72958	2.58127	2.59513	2.36019	2.25609	2.00988	1.83639	2.364	2.32666	2.2314	1.80232	2.33121	2.78625	2.00515	2.65179	2.04841	2.41652	2.41855	1.98395	1.96417
Agpat6	30.6327	28.0953	28.3221	40.7281	44.1021	30.574	30.8891	29.6002	32.7791	30.7546	28.2119	32.6664	28.6083	35.618	37.3329	34.1197	38.95	41.8782	18.2225	34.8862	24.4003	29.1464	27.6162	26.9584	19.4407	26.0958	22.317	36.226	46.1342	30.6855	35.8562	22.1507	32.7197	38.7034	49.9136	31.674	21.8016	23.5033	32.9521	50.4061	41.7247	61.5254	84.7954	37.9342	64.0699	47.5013	72.1581	65.8474	40.8201
Agpat9	3.49082	3.6422	3.19192	2.85315	5.40871	2.05948	5.75319	1.43888	4.45989	2.93996	5.84764	0.476288	6.42965	3.52465	3.23835	1.08643	3.91565	7.11491	5.15908	4.16982	3.35874	5.39873	5.91885	0.801899	4.64569	2.32912	2.56582	2.20761	3.98984	2.51602	5.05512	3.87487	4.00295	4.2777	6.82116	6.01956	4.07378	1.698	18.9908	19.5971	16.5547	17.3442	3.59904	13.1694	9.54011	9.71641	13.1805	15.6371	6.16706
Agps	1.53408	2.09978	1.74835	1.60032	1.7987	1.81953	2.30585	1.39407	2.22806	1.88276	2.06634	1.9571	1.70656	1.53175	1.90552	1.75734	1.61368	1.57533	2.07287	1.97248	1.57402	2.37979	1.76697	2.05247	2.01684	1.51328	1.99997	1.87231	1.39445	2.01324	2.07394	1.97274	1.97509	2.53374	1.63491	1.93617	2.34844	2.44549	2.39573	1.70478	1.92396	1.76635	0.460767	1.78083	1.71128	1.58914	1.78824	1.79713	2.18364
Agr2	0	0	0	0	0	0	0	0	0	0	0	0	0	0	0	0	0	0	0	0.0638511	0	0	0	0	0	0	0	0	0	0	0	0	0	0	0.0571348	0.0540135	0	0	0	0	0	0	0	0.0478859	0	0	0	0.179372	0
Agr3	0	0	0	0	0	0	0	0	0	0	0	0	0	0	0	0	0	0	0	0	0	0	0	0	0	0	0	0	0	0	0	0	0	0	0.0530189	0	0	0	0	0	0	0	0	0	0	0	0	0	0
Agrn	2.51794	3.77013	1.75535	2.22879	4.47172	2.36601	4.96548	3.18571	4.59572	3.91867	4.79096	4.01436	4.72218	5.72693	4.89568	4.87109	5.00874	4.58906	3.71159	5.02433	4.37762	4.89709	3.46585	4.15814	5.02336	2.74447	4.22891	4.19401	3.54052	4.72793	4.55393	4.75098	4.41695	5.35502	4.07214	3.61676	7.84195	5.27959	5.62062	3.95522	6.11155	5.64211	3.67539	4.23166	5.30567	5.53376	5.18345	4.88339	6.31202
Agrp	0.132082	0	0	0	0	0.0524102	0	0	0	0.0543932	0.0894424	0	0.0600841	0	0	0.0420705	0.0893154	0	0.109433	0.0562304	0.0456468	0.10764	0	0	0	0	0	0	0.0523753	0.050156	0	0.0465858	0.0775181	0	0.0503157	0	0.0455732	0.044918	0	0	0.0607631	0.0502002	0.0431589	0	0.0470598	0.0450198	0	0.0526545	0
Agt	261.941	201.716	203.742	166.491	190.41	208.397	191.122	223.71	155.485	186.287	163.801	216.902	136.857	304.017	296.522	133.746	322.945	164.565	289.166	237.198	178.416	211.978	161.367	152.41	99.6142	130.643	200.208	205.465	165.131	143.961	165.619	128.481	177.122	162.248	128.699	176.768	142.227	158.535	273.665	344.768	280.726	574.739	444.564	409.106	238.618	230.578	359.511	307.139	183.036
Agtpbp1	0.947469	1.3951	0.937691	0.983903	1.42995	1.50419	1.67484	1.04665	2.31271	0.772633	1.46766	1.7398	1.22076	0.869456	0.871987	1.30308	0.913456	1.15105	1.76474	1.66976	1.25171	1.00938	1.69147	1.34707	1.48898	0.925108	0.946769	1.76799	0.557977	1.61765	0.998059	1.1517	1.33268	2.14395	1.344	1.73014	2.14308	1.74229	1.90653	1.29175	1.38133	0.977151	0.83396	1.10237	0.969514	0.658782	0.933481	0.965075	1.59892
Agtr1a	15.1717	12.5925	7.66199	9.9186	18.7473	21.308	17.9196	14.0466	17.8208	24.5394	21.9163	16.0379	17.9804	20.0286	30.1336	20.2676	16.0638	15.9082	25.2228	27.3388	27.7167	22.1863	21.6276	17.3211	16.3657	16.4802	15.1526	17.1603	10.6271	14.8957	22.8353	13.3249	13.8981	21.2026	8.34609	16.589	11.7955	16.446	24.2381	21.6021	17.5559	19.9922	13.3395	24.0024	20.5903	16.143	13.4672	21.3476	19.4195
Agtr1b	0	0	0	0	0	0	0	0	0	0	0	0	0	0	0	0	0	0	0	0	0	0	0	0	0	0	0	0	0	0	0	0	0	0	0	0	0	0	0	0	0	0	0	0	0	0	0	0	0
Agtr2	0	0	0	0	0	0	0	0	0	0	0	0	0	0	0	0	0	0	0	0	0	0	0	0	0	0	0	0	0	0	0	0	0	0	0	0	0	0	0	0	0	0	0	0	0	0	0	0	0
Agtrap	0.481675	0.694029	0.467876	0.726387	1.10116	0.540328	0.591345	0.466369	0.655161	0.817996	0.555384	0.625139	0.797633	0.648736	0.976055	0.947487	0.402502	0.76475	1.07986	0.990714	0.822222	0.865577	0.435633	0.907382	0.719923	0.608157	0.643171	0.710543	0.596364	0.592718	0.663501	0.788011	0.79125	1.25246	0.798525	0.664326	0.733763	0.82005	0.779817	0.621351	1.36847	0.926459	0.713155	0.623265	0.74834	1.26529	0.79813	0.621316	0.916706
Agxt	100.152	114.04	95.6788	93.0127	123.432	141.66	78.8331	136.421	110.985	149.287	156.117	142.191	158.262	171.975	166.478	171.271	121.699	150.814	74.008	226.042	108.845	107.668	149.313	169.744	98.8582	107.294	96.5781	163.272	90.2833	107.807	125.452	138.059	65.2181	119.228	51.3912	114.692	38.5446	119.288	143.252	174.704	119.599	194.464	184.84	242.473	150.813	125.463	168.854	132.84	169.212
Agxt2	66.7371	62.0004	89.4977	71.7122	68.1186	59.307	82.817	73.3419	75.9552	102.422	77.2945	70.5652	81.4299	75.3523	104.203	79.4572	75.3053	104.035	65.4358	68.948	71.6633	69.5812	51.4253	88.5939	79.8766	71.4872	77.7452	90.7218	84.4804	98.5703	104.922	93.6687	74.6877	64.3982	74.4725	78.1192	119.131	87.0018	109.422	112.848	113.641	86.9541	68.7982	104.254	101.365	90.9033	92.7436	86.3002	84.125
Ahctf1	4.96635	5.96257	3.13218	3.73641	4.50093	5.4444	4.93198	3.59508	7.46644	9.50414	6.88124	5.8468	6.44121	7.9117	6.19039	5.57902	5.70585	4.47827	6.01755	7.18448	5.13611	10.691	5.84445	6.91677	4.34372	3.88302	4.7603	4.67941	6.24435	8.8765	6.4704	4.71188	6.57611	7.22808	9.1439	7.31911	4.9524	9.33221	5.50269	5.63644	7.02466	4.75529	2.64959	6.62895	6.4314	4.95825	6.45134	6.45478	5.78937
Ahcy	557.823	457.6	403.299	630.861	425.448	257.407	385.413	493.301	405.721	549.071	395.346	423.811	341.725	416.963	604.408	394.088	569.07	568.565	188.789	551.04	373.608	406.469	346.169	449.196	276.062	485.269	352.535	374.009	485.013	423.886	532.95	292.294	396.966	499.5	621.107	398.37	215.361	404.515	307.487	521.289	512.581	472.305	975.186	764.946	955.874	465.935	693.662	750.355	393.115
Ahcyl1	21.0385	28.3448	20.9203	22.3396	25.9678	19.3868	29.6413	21.9086	25.4106	25.2442	24.4936	23.3604	24.0812	24.6904	26.943	23.7017	24.0848	24.3716	19.6925	26.6639	25.4879	26.6858	22.6914	24.4225	22.6752	23.9321	22.8216	27.2103	23.9321	23.4575	26.4459	22.5186	24.7198	28.2465	27.7791	26.1268	27.0337	26.8329	24.7583	21.5737	25.4908	20.677	19.8272	23.5691	25.1303	21.2269	22.2535	23.3045	24.6306
Ahcyl2	2.07789	3.90623	2.80623	3.47563	3.23335	1.92343	4.44886	2.28791	3.66146	3.46646	3.69818	3.94514	2.72959	3.18479	3.15494	3.55234	2.8198	2.82614	7.38697	2.81158	2.31897	5.93416	2.55894	4.42089	2.52338	2.38126	2.55471	3.71072	2.90421	4.1476	3.15407	3.41935	4.35428	3.03038	3.68506	3.81154	4.13382	5.29094	2.72393	2.70989	3.04796	2.60661	1.83598	3.01419	2.44763	2.52221	2.4537	2.2193	4.41092
Ahdc1	0.673152	1.43399	0.590874	0.441747	1.37592	0.670885	1.20691	0.701147	1.13712	1.32859	1.42596	1.06093	1.4603	2.53371	1.38311	1.64919	1.49912	0.96199	1.07205	1.28582	1.27046	1.47685	1.07866	1.05412	1.40364	1.04666	1.37856	1.1453	1.12281	1.8083	1.40849	1.42443	1.7017	1.10336	2.22157	1.61603	1.87596	1.96564	1.20185	0.893227	1.27008	1.35086	1.2515	1.06869	1.78233	1.09426	1.87928	1.59562	1.50101
Ahi1	0.123181	0.107733	0.108298	0.236666	0.183289	0.150974	0.24228	0.0969158	0.17528	0.248854	0.265175	0.387297	0.173233	0.214499	0.224138	0.278213	0.348022	0.207953	0.333713	0.16209	0.170282	0.319411	0.191209	0.358838	0.183702	0.296984	0.339056	0.186832	0.159999	0.161478	0.246439	0.252778	0.229823	0.175753	0.14504	0.153278	0.169857	0.220879	0.295211	0.176782	0.185295	0.119065	0.138924	0.221714	0.167573	0.198303	0.168321	0.151707	0.18287
Ahnak	0.535021	0.596207	0.367138	0.596489	1.36932	0.56771	0.708702	0.613377	0.721801	0.757889	0.70181	1.06025	0.414376	0.642246	1.39148	0.621245	0.673885	0.875041	1.40601	0.733993	0.555667	1.01887	0.812247	1.07387	0.996581	0.662706	0.833055	0.646435	0.73953	1.15856	0.664363	0.653382	0.818172	1.1483	0.968929	0.664942	2.15814	0.956526	1.37579	1.67576	1.64547	1.61737	0.543418	1.06976	1.18292	1.52345	1.37438	1.07995	1.55422
Ahr	5.7791	8.84645	6.68159	3.38642	14.5684	4.27241	7.30309	4.95055	4.16333	10.8464	4.51495	5.48684	7.93888	6.87887	7.5412	4.22755	6.35676	6.0807	11.3181	8.71809	6.5542	5.9204	6.74151	5.12766	6.85356	5.41002	7.7931	5.28954	5.58793	6.88779	10.3761	7.42724	4.26273	10.1654	7.9036	9.26304	7.05148	6.19975	13.3383	7.80722	9.90665	7.26374	2.19075	14.8491	10.0416	7.48148	9.36728	9.37707	7.04205
Ahrr	0.0240835	0	0.0194132	0.00979023	0.111501	0.00956135	0	0.0104146	0.0538159	0.0198504	0.0244681	0.0694261	0.0109579	0.029784	0.0193089	0	0	0.0373102	0.0299305	0.0307586	0.0166497	0.00981548	0.0246916	0.0551842	0.0753207	0.0228359	0.0202703	0	0.019114	0.0548833	0.011044	0	0.0212061	0.0515886	0.0183624	0.0260251	0.0166229	0.00819021	0.0181276	0.0211223	0.0110793	0.0549316	0.0157422	0.0538362	0.0171651	0.0410525	0.0113025	0.0288239	0.0170995
Ahsa1	67.3992	65.8196	65.2787	66.4025	54.5766	70.5519	69.3611	56.5992	49.7417	36.2017	46.284	73.7106	49.2992	56.1053	41.6915	60.0438	65.6633	60.3486	53.4807	39.7773	38.4382	62.844	47.5962	55.2596	43.5059	37.0841	44.3754	57.4285	46.5353	47.7114	52.9731	46.3254	43.9399	62.7687	55.1005	49.4469	54.3465	61.1124	50.1032	58.3045	57.6824	66.9862	68.2564	76.7291	38.0281	56.365	56.2909	45.6474	56.6524
Ahsa2	5.27533	5.66068	4.31383	5.0616	5.56952	4.12565	7.72589	4.21732	4.42018	3.97915	3.81166	7.85252	4.63206	5.09853	3.33019	6.86859	7.40508	4.6466	4.38343	4.113	3.66794	4.49969	5.35288	6.48759	4.51996	3.74157	4.37289	7.06006	4.73163	4.46125	4.3732	4.82464	3.74457	5.32159	6.28668	5.03738	4.48696	5.78804	3.71651	6.73688	4.30403	6.38882	3.05707	7.24633	3.26737	4.86109	4.43389	4.48723	6.55558
Ahsg	2438.26	1332.43	1600.71	1415.77	1642.33	2243.28	1308.45	1718.15	1244.88	1546.92	1548.24	1668.95	1091.78	1565.99	1409.35	1701.53	1598.27	1488.38	3625.37	1556.83	1583.46	1560.66	1539.62	1310.86	2347.49	1268.02	2384.14	1717.13	1334.29	1058.24	1287.54	1406.17	1238.35	1379.16	1141.26	1358.86	653.46	1054.85	2978.98	2473.88	1582.34	2572.3	2335.19	2252.13	1261.59	2620.41	1212.29	1701.9	893.193
AI118078	0.5446	0.0828353	0.209908	0.211716	0.253033	0.450984	0.237948	0.184269	1.16378	0.409712	0.545164	0.432209	0.581645	0.892467	0.132873	0.105631	0.880631	0.278727	0.215797	0.806429	0.425696	0.579138	0.420475	0.25314	0.166654	0.41901	0.677373	0.43315	0.394349	0.395622	0	0.150387	0.180806	0.473589	0.288761	0.136493	0.228756	0.177153	0.249464	0.602112	0.196154	0.287978	0.324956	0.801347	0.354327	0.710217	0.333369	0.302058	0.218554
AI182371	186.114	171.988	153.71	194.524	156.494	197.991	143.845	162.45	215.569	186.232	164.453	196.33	165.634	145.02	166.364	180.719	135.605	162.835	199.729	169.906	145.148	199.395	177.591	181.9	165.868	152.665	237.251	191.545	134.651	180.72	197.236	179.828	159.075	157.239	148.222	165.193	95.7991	145.998	112.664	96.9461	107.322	103.025	86.9024	102.508	126.119	121.858	114.164	105.172	150.643
AI314180	11.3765	13.9787	10.3757	13.5022	15.7985	11.2356	17.008	12.0093	15.5273	14.6368	14.9381	14.5677	16.1243	13.498	15.3073	13.4547	13.3341	14.391	12.4742	18.6016	16.2753	17.0407	14.6311	14.6843	13.7031	14.3323	13.3624	16.7239	14.4385	14.9783	15.6932	14.5934	16.4553	16.191	14.3736	14.9659	17.9686	13.9844	19.6969	17.8356	21.1514	16.2469	7.81538	19.2667	19.126	15.5119	17.1774	14.3076	17.6679
AI317395	25.4226	23.8346	25.8891	22.7919	21.0886	24.2322	21.929	27.5065	17.0375	17.96	22.4162	18.0095	21.9376	22.4035	23.1335	20.7157	22.4563	26.4976	10.2251	23.9455	20.8215	14.182	16.3693	19.1535	11.8595	17.7612	14.0662	22.8839	16.7907	20.8748	26.8444	14.2566	21.9498	20.036	17.8131	19.169	12.7869	18.351	15.3081	15.6605	16.4647	16.9668	19.7284	18.1081	20.9809	17.577	20.5472	24.1452	23.9221
AI413582	3.13151	1.56503	1.44213	1.67273	3.88662	4.5443	1.24442	1.62467	1.26596	1.25275	1.63587	1.11743	1.87223	1.65852	2.29427	1.82389	0.665519	3.10421	2.22388	1.59979	2.28815	1.74996	1.46661	2.32299	2.44792	1.69638	2.93474	1.92057	2.05776	0.95131	2.05104	2.20898	1.20774	2.93872	1.36334	1.48219	4.13672	2.25161	2.62591	2.98126	1.72874	3.67257	2.10496	1.65684	1.5939	2.19572	3.77906	3.63812	3.49393
AI429214	0.55277	0.356226	0.422037	0.354818	0.414889	0.531031	0.225032	0.150939	0.238321	0.167733	0.138048	0.251614	0.47644	0.269647	0.163191	0.222855	0.275705	0.559336	0.433878	0.347152	0.40228	0.545457	0.178834	0.333331	0.5913	0.330964	0.293624	0.463068	0.276875	0.265143	0.373479	0.410449	0.273193	0.249789	0.265988	0.31432	0.361745	0.217888	0.328491	0.07661	0.187376	0.265444	0.589398	0.22293	0.290238	0.416911	0.573449	0.324743	0.248131
AI464131	7.84427	12.6488	7.33808	11.9879	14.0884	8.63324	16.7812	12.7759	8.21409	14.7735	13.3507	10.0529	9.95808	14.1048	12.294	9.61931	12.4012	10.2983	10.8397	13.3395	10.9008	9.93865	7.4987	10.8519	10.0035	10.0983	13.2489	11.0515	12.5818	11.4147	12.4909	12.4856	11.2552	16.2682	11.1403	14.4716	11.8319	11.7636	12.7332	11.2011	13.6033	12.5939	12.1126	11.6413	19.4394	7.34389	14.4912	14.0169	15.9063
AI467606	0.119171	0.130113	0.16759	0.217954	0.36058	0.118248	0.0229907	0.205876	0.15478	0.196048	0.201695	0.172047	0.189144	0.16516	0.33336	0.246341	0.140546	0.184052	0.344405	0.252876	0.082348	0.291279	0.0406434	0.204062	0.0465297	0.168931	0.200456	0.118802	0.1178	0.609007	0.108933	0.272282	0.0871751	0.254541	0.113493	0.256698	0.205646	0.141438	0.269113	0.104551	0.109332	0.159024	0.13654	0.095096	0.0636062	0.142614	0.195185	0.0473588	0.189783
AI593442	0	0	0	0	0.00695332	0.00775416	0	0	0	0	0	0	0	0	0	0	0	0.00605355	0	0	0	0	0	0	0	0.00617519	0	0	0	0	0	0	0	0	0.00743918	0	0	0.00665424	0	0	0.00898382	0	0.0191563	0	0	0	0	0	0
AI597479	2.93501	3.50227	3.20485	3.22778	2.89904	2.98435	3.78513	2.21058	3.05662	3.14978	3.49538	3.64182	2.85069	3.31359	3.11914	3.28773	3.42351	3.23836	3.03501	2.6132	3.13413	3.5072	3.49165	4.11558	2.72005	2.72065	2.69075	3.2665	2.83971	2.43116	3.55308	3.01337	3.17319	3.36671	2.86343	3.26833	3.75381	4.00487	3.32595	3.31192	3.43113	3.47435	2.44679	4.06711	2.75021	2.3928	3.00462	2.60263	3.23166
AI607873	0.376249	0.886789	0.316407	0.478561	2.33055	1.46657	0.45492	0.381809	0.255753	0.498372	0.432027	0.848413	0.550673	1.2837	1.48127	0.916786	0.707758	1.70268	1.20626	2.2007	1.1533	0.586585	0.927081	1.18639	1.18891	0.920405	0.660401	0.702096	0.817334	1.11814	0.750222	1.28088	1.32491	1.38998	2.28146	1.22538	1.56867	2.22591	2.01951	0.817386	1.17366	1.87711	0.352791	1.21172	1.22397	1.23747	1.98071	1.26478	1.08018
AI661453	2.4489	4.8267	2.45262	2.13158	3.09223	2.94508	5.06132	2.87525	4.15518	4.15121	4.70626	3.91023	4.63274	5.91427	2.95877	4.00841	3.23972	2.20558	2.89966	5.25136	3.81629	6.60623	3.41587	3.05614	2.8892	3.696	4.20508	3.67754	3.26388	6.39721	4.47605	4.48794	4.79933	5.69266	4.7436	6.3041	6.08688	5.90862	2.78993	3.18219	2.8269	3.74133	4.15657	1.88228	2.71181	2.75914	2.93997	1.59093	4.78297
AI837181	9.5173	10.2397	8.36205	7.55631	9.36915	9.02271	10.233	7.36833	6.48318	7.80836	8.84299	6.53727	7.22977	7.59759	7.58965	7.19086	6.91641	7.93031	7.04645	7.29396	6.97429	7.43993	5.2304	6.1973	5.85378	5.48408	7.53915	7.66941	5.66458	7.73787	8.49021	8.38713	7.80153	6.88134	6.13288	7.49995	8.98601	8.90615	7.2381	7.21326	7.50092	9.29046	17.3333	7.281	8.3429	7.87101	7.91361	7.647	10.3457
AI846148	0.378067	0.427982	0.293168	0.295079	0.404685	0.575063	0.389508	0.354839	0.693472	0.272462	0.512032	0.469147	0.28783	0.351134	0.580662	0.612138	0.362927	0.370866	0.523073	0.443536	0.415471	0.451191	0.387326	0.529288	0.517189	0.389081	0.476956	0.352127	0.299833	0.538366	0.202224	0.456542	0.361311	0.496898	0.288641	0.409309	0.804422	0.589285	0.486038	0.52591	0.507283	0.479964	0.432376	0.362122	0.493907	0.708745	0.474125	0.276848	0.861217
AI987944	3.32511	3.06118	3.11853	2.84459	3.10074	3.02459	3.72624	3.3796	4.56141	4.19462	3.68694	4.40797	4.42127	3.64053	3.78509	3.80157	3.58967	3.56597	3.80082	3.80668	4.19191	4.76825	4.44909	3.29532	4.95531	4.46025	3.85827	4.65325	3.37727	3.07119	4.67152	5.04773	3.92579	5.34545	2.96197	4.08962	2.93816	3.25294	3.40954	3.13731	3.11304	3.76912	0.304984	3.06587	2.92267	3.59226	4.01529	3.09965	3.92097
Aicda	0	0	0	0	0	0	0	0	0	0	0	0	0	0	0	0	0.0160783	0.0147372	0.0393996	0	0	0	0	0	0	0	0	0	0	0	0	0.0167724	0	0	0	0	0	0	0	0	0	0	0	0	0	0	0	0.0189574	0
Aif1	4.29894	3.24712	1.78478	3.07084	14.2401	6.56481	1.96287	3.71725	2.66784	2.41412	1.94075	2.75335	2.72597	3.17949	4.9063	2.48961	2.42249	4.56008	4.58712	3.93761	3.64669	3.66267	2.84718	3.18332	3.81876	3.29325	2.30084	2.27851	1.85965	3.61117	2.2696	3.6298	2.75238	6.6507	4.41669	3.84699	3.9105	5.05043	4.0194	2.7415	3.47593	5.09971	3.19253	4.3256	3.01694	4.97307	3.42366	1.29831	4.67094
Aif1l	0	0	0.0155543	0.0470647	0.027493	0.0306332	0.0447397	0.0333774	0.0143752	0.0794807	0.0392087	0	0.0175593	0.0357461	0	0.0122741	0.026102	0.0597873	0.0159907	0.0821653	0.0133401	0.0314574	0.0395458	0	0	0.0121977	0.0162351	0.0767337	0.0305869	0.0146603	0.0176974	0	0.022662	0.0413425	0.0735227	0	0.14638	0.367558	0.0435431	0.0676942	0.106474	0.058683	0.025226	0.0246483	0.041266	0.0920978	0	0.015388	0.0274067
Aifm1	36.0783	37.9319	31.3259	40.2038	36.0102	30.0642	45.5266	35.2963	41.6721	44.8995	50.8507	38.9383	45.6119	45.269	51.5912	45.0922	47.2957	44.0187	37.3296	47.0719	42.188	44.2304	39.929	45.8561	37.0829	39.9748	36.0923	40.1257	41.0769	46.0264	58.462	42.4276	38.9862	50.5764	43.8626	42.1424	41.8376	42.0383	36.8404	38.5578	37.8231	31.0833	27.4313	40.0356	42.7907	31.0915	40.8439	36.1531	42.2091
Aifm2	4.39488	4.13768	4.71638	3.61859	6.01065	4.37415	6.88463	4.48144	5.12823	3.62596	3.39279	5.83516	3.41047	5.72359	5.49308	3.89619	5.11342	7.34252	5.11191	3.91628	4.60573	6.27515	6.06818	4.13895	5.82205	7.45956	10.1746	4.26428	8.41626	2.92185	5.69016	2.46818	3.9994	5.58717	7.14634	4.7067	7.6799	4.36623	9.30829	10.9551	10.7376	13.8257	7.34295	9.84962	11.5417	5.65509	13.1152	14.8359	6.94204
Aifm3	1.26887	1.4609	1.26121	1.63276	1.59635	1.49368	1.56873	2.04807	3.02376	3.2043	2.52045	1.78756	2.05833	2.26061	3.67735	2.81563	2.51687	2.09635	1.03377	3.06106	2.71879	2.96433	2.49879	2.27661	1.78539	2.63299	2.52566	2.33658	2.61639	2.55371	2.21024	1.62604	2.44507	3.18553	1.25675	1.70598	2.20322	1.38084	1.25702	2.13253	1.96523	2.25053	3.33073	1.18835	3.0435	2.04712	1.48844	1.71952	2.2969
Aig1	8.00289	3.64151	4.48859	3.25258	6.00711	7.4239	4.17825	4.76919	3.66442	3.16208	5.19962	2.90913	2.75498	5.88045	5.89294	5.06366	4.38781	5.72872	9.22903	5.663	6.50325	4.67113	6.05683	4.50084	5.36824	3.93006	6.73079	5.15877	3.81669	3.77816	3.37164	6.9803	3.96692	5.28955	3.33702	4.40102	6.00767	4.81795	7.12119	6.6855	4.67668	7.31637	7.42096	8.9084	9.59443	6.48764	7.91761	5.99267	8.21606
Aim1	2.28251	3.00448	1.65369	1.78663	5.52209	6.0396	2.92167	2.85084	4.12333	2.47493	2.78425	3.4159	3.06948	3.91762	3.65806	2.83743	2.31778	3.93766	3.42564	3.3372	2.99061	3.78915	1.58401	3.89092	5.75099	3.5505	6.47173	2.60283	4.86374	3.07008	5.32357	3.8653	5.66536	4.15399	4.08696	3.19944	3.85554	4.17123	3.41801	2.92249	4.03047	2.86248	3.77182	3.46205	4.83014	2.17941	4.28476	3.11423	3.29879
Aim1l	0.90979	1.30871	1.25417	0.272457	1.04002	0	0.110999	0.590014	0.0445734	0.345084	0.0162127	0.138006	0.261387	0.214505	0.115111	0.0228776	0.161897	0.259581	0.0495908	0.071348	0.206854	0.409739	0.237106	0.210251	0.0187155	0.67334	0.0201362	0.513927	0.0474689	0.0636405	0.120745	0.109776	0.16159	0.0683803	1.03973	1.31057	1.99085	0.863056	0.180172	1.3226	1.553	1.21933	0.273811	1.03959	0.716542	1.61578	2.49439	0.190888	0.849948
Aim2	0.336974	0.373306	0.289676	0.127825	1.10407	0.534844	0.295096	0.330228	0.334591	0.462567	0.4869	0.561137	0.183947	0.30538	0.720068	0.372084	0.243056	0.347954	0.688669	0.822489	0.357132	0.32954	0.62908	0.686195	0.632195	0.298154	0.415668	0.357203	0.231611	0.477811	0.329654	0.206009	0.408719	0.866188	0.530586	0.647225	0.713113	0.397269	0.828546	0.354574	0.599416	0.717207	0.117473	0.588145	0.384195	0.781024	0.463979	0.447781	0.622186
Aimp1	20.7757	15.5047	17.7259	18.4979	14.614	22.8166	21.2736	18.7991	18.4978	17.3624	19.2284	17.2265	16.0826	15.913	16.6481	19.9008	16.4875	17.6552	18.2232	19.8086	15.9399	15.979	18.3529	18.2699	21.204	14.6712	18.755	16.5172	13.0121	12.8851	15.6968	17.5935	14.2203	17.8811	13.7775	14.7444	19.3494	17.1364	16.6667	18.7073	18.0404	21.5841	10.6228	16.3802	17.7363	16.1364	16.1628	14.3774	21.5314
Aimp2	6.30055	7.69776	7.13202	7.81896	6.78154	6.79404	8.02732	7.61059	7.66478	6.65497	7.26291	7.99363	8.40143	6.86486	8.28617	8.67074	7.54531	8.0752	6.37575	6.10169	6.74838	7.01602	6.37273	6.83129	8.38408	6.71763	7.76654	7.53275	6.82766	6.31919	7.58548	9.12636	5.89946	7.38345	6.11945	7.03223	8.3306	6.3135	8.07127	6.28381	6.9033	9.13982	12.1954	7.46292	6.37463	6.91797	7.31319	6.67232	9.73234
Aip	7.36189	6.94811	7.60806	5.93997	7.87788	7.35149	8.20742	6.30374	6.49862	6.01869	5.94607	7.64678	5.21973	6.96946	7.20537	6.9914	6.21547	6.64804	5.70327	6.99507	5.59287	6.17527	6.10426	6.78344	6.17954	5.85452	7.8367	5.83065	6.09703	5.75615	6.72561	6.10129	5.99469	6.79856	5.08179	6.46414	9.33565	7.18746	5.86721	6.36006	6.14866	8.05861	11.7703	6.36622	5.45889	6.13357	6.79499	6.82262	9.93327
Aipl1	0	0	0	0	0	0	0	0	0	0	0	0	0	0	0	0	0	0	0	0	0	0	0	0	0	0	0	0	0	0	0	0	0	0.0259203	0	0	0	0	0	0	0	0	0	0	0	0	0	0	0
Aire	0	0	0	0	0	0	0	0	0.0215665	0	0	0.0278222	0	0	0	0	0.0195831	0	0.0239941	0	0	0	0	0	0	0	0	0	0	0	0	0	0	0	0	0	0.0199846	0	0	0.0253939	0	0	0	0.0184925	0	0	0	0	0
Ajap1	0	0.0163029	0	0	0.0397387	0	0.0287178	0	0	0.0153203	0.0377513	0.0178906	0	0.0114934	0.0148909	0.0118495	0.0251564	0	0.0154114	0.0158223	0.0513769	0	0	0	0	0.035383	0	0	0.0147519	0.014113	0.0170618	0.0131084	0.0109293	0.0398904	0.014158	0	0.0128634	0.0126722	0	0.0163105	0	0	0.0243399	0	0.0132721	0	0.017442	0	0.0132112
Ajuba	1.33375	1.47903	0.327709	0.832703	0.972964	1.56233	0.967747	0.956379	0.884226	1.0982	1.06809	0.702976	1.22859	1.11557	1.26427	1.11873	0.428829	1.56151	1.05084	1.37105	0.629572	1.29903	0.333178	0.968533	1.29653	1.30552	0.560713	0.517251	0.993545	2.39578	1.58094	2.01993	0.983235	1.81124	0.38416	1.05437	2.78282	2.16832	1.41987	0.770167	1.40634	1.03856	0.744072	0.612611	0.521417	1.28583	0.64102	0.531699	1.33925
AK010878	2.40334	2.7454	2.05546	2.0333	2.30526	1.55697	2.04655	2.6719	1.35145	2.09974	2.12568	2.21466	1.91881	2.00021	1.06119	2.4673	3.21716	1.61054	1.58485	1.96279	1.62726	2.99786	2.31046	1.87272	1.80202	1.54924	2.39258	2.33965	1.94408	0.968502	1.84396	2.3181	1.55376	1.68103	1.34527	1.62505	1.79387	2.73551	2.91467	2.49446	1.89537	2.98263	1.15393	2.53688	1.18832	2.47423	1.79543	2.11171	1.91535
Ak1	0.0240987	0.105383	0.0582644	0.0587662	0.154452	0.0382495	0.0558631	0.0208379	0	0.0198483	0.0652759	0.0463036	0.0437944	0.0743578	0.0579327	0.0306257	0.146662	0.0447912	0.0798654	0.0615563	0.0499703	0	0.0329186	0.0552075	0.0939523	0.0456912	0.0405362	0.114954	0.0190878	0.0183022	0.0220974	0	0.0424301	0.0688284	0.0183605	0.0346708	0.199306	0.114736	0.0362246	0.0633936	0.0221447	0.329729	0.0157489	0	0.0171723	0.0328559	0.0225906	0.0576416	0.153993
AK129341	0.031255	0.0683386	0.0377832	0.0381086	0.0667724	0.012402	0.0120753	0.0135129	0.046551	0.0386136	0.0317475	0.0450403	0.0568715	0.00965612	0.0250454	0.0199105	0.0105675	0.0290461	0.0388432	0.0532239	0.0648093	0.0509425	0.021347	0.0596681	0.0855128	0.128396	0.0131434	0.049697	0	0.0474742	0.0286594	0.0220474	0.0366867	0.0223169	0.0595318	0.0675353	0.0431365	0.0318872	0.0470413	0.0274062	0.0718927	0.106911	0	0.0997895	0.0334077	0.0958786	0.0440044	0.0249196	0.0332871
Ak2	78.3865	95.5968	76.8958	103.85	94.7019	68.5947	99.0824	74.3609	58.7971	62.8634	85.0095	71.7301	62.8109	81.2364	82.3691	64.2867	83.6492	109.062	44.389	85.6707	73.8017	64.4052	81.7879	57.5893	67.0827	130.099	81.4806	69.3803	122.85	62.2073	87.1199	60.1816	68.6172	135.733	87.9322	70.7993	102.257	75.4161	104.624	97.0522	104.601	98.8113	93.9698	99.9275	98.6866	83.1521	140.403	118.034	170.043
Ak3	103.525	110.292	119.396	91.847	89.3169	88.5857	119.038	82.0227	108.892	102.09	109.863	91.9438	90.8127	95.2531	118.982	88.8864	120.284	99.0797	65.5405	111.289	92.6411	102.506	102.685	103.086	69.7838	74.3176	81.2493	89.8809	104.99	91.966	85.9128	81.2985	78.9388	90.6284	110	99.4845	90.6464	100.609	97.8314	96.5316	114.637	110.677	153.683	121.046	130.976	94.4116	116.659	108.126	111.307
Ak4	15.746	23.5064	21.6176	22.4389	24.4321	17.9553	27.8575	17.2896	15.9808	17.6871	17.4447	19.6164	14.3572	12.3071	15.9076	12.8009	19.0906	29.9064	18.4547	21.1456	14.0494	16.0881	25.0512	16.7814	20.3342	22.3432	21.304	12.7115	32.7684	17.3172	17.0101	15.8385	13.6207	25.3401	31.7949	21.1393	16.5258	16.8364	18.3891	30.5641	25.5639	21.2921	32.819	27.9189	21.8956	18.9368	38.0639	34.6647	21.1536
Ak5	0.0734689	0.0321277	0	0.0149299	0.0392393	0.0145762	0.042577	0	0.027356	0	0.0124378	0.035291	0.0501314	0.0226979	0.0147181	0.0351017	0	0.0113794	0	0.0156387	0.0380856	0.0149684	0	0	0	0.0116081	0.0154477	0.0292048	0.0145665	0.0278985	0	0.038869	0.0215592	0.039344	0.0139937	0.0132292	0.0253495	0.0124925	0	0.0644219	0	0.0139616	0.0600163	0.0351852	0.0130882	0	0.0344793	0.0292883	0.0260819
Ak6	4.66311	4.98461	5.66027	4.07119	4.71459	6.03066	5.11561	5.0775	5.83053	5.59502	5.65271	5.36479	4.92338	4.76659	3.6444	6.45455	4.08753	4.13738	4.10197	4.80367	4.01891	5.16076	5.2688	4.17635	4.99524	3.27454	4.40606	4.25651	4.56564	5.29034	4.27585	4.79193	4.59502	5.54929	4.91244	4.18795	6.27686	5.12941	4.85219	5.30041	3.60184	5.16372	3.00979	4.70539	3.56898	3.53201	3.29613	3.71788	6.29472
Ak7	0.276399	0.241737	0.267304	0.0898833	0.144343	0.233973	0.0427146	0.0955997	0.0823333	0.0910597	0.0749042	0.0708103	0.0167672	0.0455427	0.0147705	0.0704303	0.0249246	0.308238	0.351138	0	0.369411	0.195249	0.0503574	0.0422133	0.0864391	0.407728	0.108501	0.146543	0.380076	0.0279887	0.287238	0.312008	0.0432718	0.881809	0.379174	0.145992	0.0508711	0.137884	0.346781	0.274678	0.152586	0.280225	0.0361262	0.070598	0.131347	0.175887	0.138363	0.0440816	0.405576
Ak8	0	0.0317491	0	0.0295079	0.0258513	0.0288089	0	0.0313896	0	0.0298989	0.0245824	0	0	0	0.0290894	0.0231254	0	0	0.0601534	0	0	0	0	0	0	0	0	0	0	0.0275698	0	0.0256073	0	0.0259203	0	0.0522933	0.0501015	0	0	0	0.0668007	0.0275941	0.0237237	0.0231804	0	0	0	0	0
Akap1	20.7672	22.9638	19.0527	18.0579	21.7256	26.6079	30.0936	18.9014	20.8645	22.9845	24.5069	20.2607	20.2442	29.4851	24.7407	19.1015	21.6924	20.6923	17.2708	21.6293	19.7368	24.1585	24.4994	21.2619	16.7993	17.2859	20.3609	18.5448	23.6528	25.8009	26.2103	23.5178	22.4474	26.2262	22.7043	23.8883	31.568	30.5265	24.8739	28.0397	29.9573	27.3734	26.2662	25.1446	25.2954	22.3342	29.4507	26.7831	29.2011
Akap10	1.7342	2.08308	1.64677	1.83924	2.21904	1.46957	2.5561	1.65162	2.22174	2.27653	1.94142	1.90559	2.3001	2.2802	2.43779	2.02251	2.405	1.85796	2.25265	2.79084	2.4989	2.43133	2.11878	2.58124	2.30947	2.29361	2.45974	2.95533	1.98092	2.08722	2.24993	2.35272	2.90599	2.59196	2.3402	2.29733	2.88026	2.37903	2.82025	2.25462	3.1236	2.69162	1.48831	2.90921	2.30337	2.00449	2.56509	2.12198	2.77601
Akap11	2.10167	2.46213	2.05322	2.69299	3.89803	2.39798	3.58412	2.16726	3.33106	3.87165	3.55442	3.65454	3.90031	3.35175	3.93207	2.81968	3.96695	3.09868	4.2093	4.39794	4.64681	4.90629	3.68501	4.5053	4.0801	3.9531	3.92806	4.72373	3.61119	3.07534	4.88415	4.28951	4.23177	4.82322	3.66158	3.91494	4.18023	4.75597	5.24587	4.93596	4.95754	3.84344	0.759318	5.90412	5.52631	3.40482	4.56398	3.6733	4.29328
Akap12	0.519823	0.390981	0.470567	0.304224	1.48131	0.499379	0.95139	0.631159	0.509559	0.759057	1.31603	0.385654	0.937945	1.12745	0.979642	0.632988	0.567576	0.536975	0.574476	1.12654	0.422498	0.936818	0.847917	0.919698	0.698634	0.530765	0.467874	0.442273	0.737721	0.858904	0.652524	0.765904	0.621113	1.42686	0.673971	0.867467	1.47963	0.775657	2.74627	1.82427	1.93082	1.26216	0.304245	1.61372	1.17576	1.2874	1.53282	1.18576	1.24391
Akap13	1.30409	3.17114	2.03563	2.39111	5.79184	1.40961	4.06576	1.83092	3.43793	3.27154	3.54159	7.62202	3.86605	5.4243	3.96643	4.59551	8.05865	2.87255	4.46868	5.15873	4.40302	3.72878	4.75951	4.9435	3.80059	3.92302	6.26058	5.1971	4.67119	3.75158	4.06732	4.07144	4.26414	4.71142	4.86146	3.95689	5.43916	4.03379	5.66371	7.51094	8.43882	7.58722	2.46319	10.2509	4.38084	5.3805	7.98784	4.29302	5.3103
Akap14	0.0318044	0	0	0	0.0226487	0	0.0245752	0	0	0	0	0	0	0	0	0	0	0	0	0.0270797	0	0	0	0	0	0.0201004	0	0	0	0.0241544	0	0.022435	0	0	0	0	0	0	0	0	0	0.0241756	0	0	0	0	0.0298519	0	0
Akap17b	0.639128	1.15733	0.828608	0.760452	0.751846	0.529178	1.00918	0.66413	1.46236	1.44928	0.984775	1.02336	1.44948	0.921461	1.20986	1.82921	1.14623	0.636998	1.41208	0.820217	0.87071	1.25308	0.967779	1.14587	1.11507	0.813711	0.965064	1.09725	0.800713	0.98486	0.80675	1.33163	1.50583	1.15742	0.896255	0.974051	0.690331	1.03951	0.968752	0.560425	0.528391	0.563273	0.241897	0.544154	0.831657	0.808235	0.825937	0.443109	1.36136
Akap2	0	0	0	0	0	0	0	0	0	0	0	0	0	0	0	0	0	0	0	0	0	0	0.00566241	0	0	0	0	0	0	0	0	0	0	0	0	0	0	0	0	0	0	0	0	0	0	0	0	0.00662161	0.0117822
Akap3	0	0	0.0145676	0	0	0	0	0	0	0.0148878	0.0122405	0	0.0164455	0	0	0	0.0122232	0.011199	0	0	0.0124939	0	0	0	0	0	0.0152027	0	0.0143355	0	0	0	0	0	0	0	0.0124737	0.0122944	0	0	0.0166313	0	0.0118129	0	0.0128806	0	0	0	0
Akap4	0	0	0	0	0	0	0	0	0	0	0	0	0	0	0	0	0	0	0	0	0	0	0	0	0	0	0	0	0	0	0	0	0	0	0	0	0	0	0	0	0	0	0	0	0	0	0	0	0
Akap5	0.0341023	0.0598124	0.0760803	0.124703	0.0667441	0.0879566	0.197631	0.059135	0.108224	0.161503	0.127317	0.13924	0.139618	0.0740384	0.259607	0.114498	0.190991	0.211218	0.141273	0.137922	0.0946526	0.174376	0.122245	0.0585935	0.139954	0.167685	0.208753	0.0881146	0.0811366	0.116548	0.180452	0.156786	0.15553	0.238339	0.0974326	0.153516	0.135315	0.27934	0.147564	0.0523301	0.0865193	0.155534	0.055716	0.0491284	0.0972029	0.110425	0.127997	0.0681578	0.121029
Akap6	0.0111071	0.0485854	0.00895137	0.00903111	0.015824	0.0132303	0.0257549	0.0288141	0.0413592	0.0823612	0.0526527	0.0426807	0.0151579	0.0205891	0.0445	0.0106129	0.0413092	0.0585093	0.0414113	0.0756607	0.0153587	0.045272	0.0607096	0.0424087	0.0607776	0.0842406	0.0420495	0.0485817	0.00880874	0.0126526	0.0254618	0.0156746	0.0456309	0.126936	0.0126935	0.0119995	0.042154	0.0113318	0.0501514	0.165675	0.0510973	0.0802312	0.0145223	0.0744746	0.0831009	0.0530043	0.041699	0.0354211	0.0236597
Akap7	1.3522	0.799201	1.53499	0.981102	1.34138	1.24832	1.51589	1.03533	1.62716	2.02125	1.80428	1.09279	1.36982	1.00827	1.69773	1.78243	1.07518	1.76524	1.40911	1.11949	1.52726	1.38403	0.902928	1.75846	1.82866	1.68528	1.60501	2.21314	1.04761	1.77777	2.2135	1.25535	2.03794	2.61199	1.35238	1.01277	3.39691	1.26052	1.38887	2.34121	2.6502	2.98682	0.847996	3.66981	1.96618	2.61253	1.62832	1.66354	1.67607
Akap8	6.1081	7.53386	5.7989	6.91808	9.32556	7.35676	9.13652	6.53532	7.51221	11.6035	11.9958	8.78732	8.85494	9.58701	8.06673	9.7375	9.29331	8.60412	11.1039	11.4652	9.82168	9.09343	10.2498	9.26174	8.86221	9.73326	9.01602	8.69956	9.41536	9.3753	10.3616	8.97278	8.42226	11.8347	10.8688	8.16119	8.97992	9.39612	13.0701	13.1112	12.9056	12.0113	5.57432	12.7844	10.5449	13.2961	9.79082	10.5885	12.66
Akap8l	7.5643	7.62607	6.73902	7.08773	10.7734	8.92812	9.13932	6.96888	8.97199	9.80964	10.3937	8.19197	10.2854	11.0304	7.84683	9.37459	7.64468	8.86168	8.27268	13.1856	13.0614	9.79598	10.8212	8.67498	8.32128	8.67467	7.33355	9.1191	8.35499	8.77391	9.761	8.96429	8.83043	9.46665	7.46062	8.61817	8.04816	8.17566	8.756	10.2507	10.3764	11.6252	7.7656	11.0655	11.2704	12.5257	10.2497	10.1321	11.3078
Akap9	2.09047	2.42891	1.67356	2.52208	3.55696	2.09242	4.24198	1.84832	3.79023	4.21522	3.71391	4.33221	4.45063	3.58325	3.46347	3.36866	3.83056	2.83825	3.97502	5.66046	4.77464	4.89278	3.56024	4.17678	5.13122	4.86514	5.2039	4.46187	3.9874	3.95479	4.89146	4.40063	4.65054	5.65654	3.70866	4.08247	4.24923	4.46726	5.69385	6.37771	5.86983	3.99715	0.452308	5.60775	4.83519	4.09172	4.57888	3.69337	4.55974
Akip1	8.66911	9.37497	10.6686	4.57084	10.1362	13.9455	9.09742	9.77529	8.28791	10.3242	8.92471	6.75281	8.20689	9.374	8.58958	9.88829	9.66461	10.1975	5.09573	13.8149	11.2552	9.45167	6.60106	9.88525	7.60089	9.18082	7.63596	8.24264	7.8972	9.74237	8.96968	6.40446	8.80058	7.94657	6.0247	8.85976	10.8328	10.1193	8.72786	6.6257	8.46131	6.05539	13.0917	6.47074	10.7688	8.50514	9.07155	7.56568	8.56732
Akirin1	7.16174	10.8946	9.60664	8.28286	6.94986	8.42996	7.81632	10.6443	8.8251	9.22397	12.2271	11.0847	9.95062	10.7408	8.16711	10.5506	8.79187	7.10377	8.84449	8.2294	7.24244	10.9678	8.45687	7.96647	8.39933	7.40156	7.8037	6.93568	10.9281	10.4584	12.2577	12.9377	9.18597	12.3063	12.3593	9.4032	10.9645	11.0708	12.0164	9.35851	10.4169	9.13597	5.79541	9.74888	8.13794	7.40977	9.83913	7.45371	12.0203
Akirin2	5.43743	7.45227	6.17233	6.41414	7.57898	6.57795	7.04518	5.7911	6.04915	7.18183	8.28466	6.62527	5.94239	7.02678	5.87152	6.5686	6.2327	5.3818	5.90598	8.01724	7.24157	6.83598	7.38217	7.69672	6.01286	6.07665	6.13467	6.53705	7.23093	7.02525	7.87403	6.52518	6.24616	7.10206	6.99711	6.23276	8.78569	8.34367	7.38535	8.40189	6.68065	8.97202	6.78187	8.0027	6.07181	6.14763	6.9708	6.26496	8.75705
Akna	0.19784	0.455091	0.100727	0.304702	0.978524	0.190059	0.410674	0.0901109	0.294661	0.471815	0.409302	0.570355	0.379247	0.553011	0.73386	0.338386	0.471497	0.483704	0.707034	0.762666	0.510853	0.449622	0.433937	0.922614	0.464085	0.355654	0.490823	0.463711	0.31406	0.458666	0.372675	0.470088	0.641841	0.810402	0.595481	0.480383	0.610598	0.722381	0.760293	0.548275	0.718533	0.72838	0.313021	0.751954	0.616017	0.795655	0.664773	0.465038	0.605901
Aknad1	0	0	0	0	0	0.0173361	0	0	0	0	0	0	0	0	0	0	0	0	0	0	0	0	0	0	0	0	0	0	0	0.0165905	0.02005	0	0	0	0	0.0314682	0	0.0148721	0	0	0	0	0	0	0	0	0	0	0
Akp3	0	0	0	0	0	0	0	0	0	0	0	0	0	0	0	0	0	0	0	0	0	0	0	0	0	0	0	0	0	0	0	0	0	0	0	0	0	0	0	0	0	0	0	0	0	0	0	0	0
Akr1a1	225.395	227.269	314.96	222.627	203.363	244.511	267.69	249.545	251.956	216.315	232.876	219.829	235.207	248.752	268.693	254.636	253.288	312.724	186.511	271.291	205.937	242.056	215.306	230.568	186.306	197.014	210.619	196.979	256.974	223.709	232.141	201.728	195.514	230.585	192.023	206.354	301.426	215.506	175.594	217.749	228.519	249.795	223.292	231.563	208.922	223.99	230.209	195.068	244.485
Akr1b10	0.892516	1.00361	0.479526	0.760031	2.36074	1.31541	0.459763	0.440999	0.443102	0.490066	0.518046	0.612461	0.386671	0.630261	1.29416	0.785159	0.718486	1.07959	0.845108	1.01324	0.7344	0.380996	0.493472	1.42801	0.764131	0.752093	0.607666	0.810939	0.438179	0.645557	0.701482	0.689546	0.798188	1.3656	0.906659	0.673456	1.6424	1.35863	1.18339	0.894412	0.899394	0.775351	0.277749	0.73275	0.635991	1.30376	1.15686	0.372743	0.663872
Akr1b3	6.74816	7.95982	6.12642	7.1705	9.21766	8.38787	4.30336	8.92835	2.51266	5.32358	6.8545	6.72282	6.73122	5.82745	7.39455	8.85658	7.69693	11.3336	5.22051	6.09182	7.38099	6.8566	4.8866	11.2125	13.3784	7.27078	13.8127	6.36737	9.70411	6.94653	8.30826	8.40202	8.07146	8.96911	8.57919	10.1308	10.4116	10.645	6.60547	6.20235	5.5081	6.45824	8.87319	5.97036	8.16887	8.23044	3.18918	4.60242	9.64027
Akr1b7	1.00469	0.239645	0.184021	0.29697	0.487819	0.434904	0.352733	0.276309	0.7822	0.263292	0.092775	0.570126	0.373937	0.253859	0.146379	0.43638	0.247049	0.452697	0.151347	0.505083	0.189391	0.409387	0.0935727	0.139493	0.214193	0.230804	0.0768175	0	0.398396	0.242782	0.167501	0.2255	0.294824	0.619304	0.139175	0.460499	0.504227	0.124244	0.584238	0.760842	0.294127	1.31859	0.238757	2.24542	6.99656	2.67731	2.27181	1.63849	1.97711
Akr1b8	1.26749	1.68193	0.915817	0.675015	1.64961	1.49148	1.55351	1.39833	1.79015	2.01588	1.86461	2.39339	2.30633	2.10647	1.9613	1.53135	1.47775	1.54347	1.99166	3.34925	2.90011	1.46037	2.17915	1.86904	1.05914	1.79547	2.27908	2.71033	1.21319	1.52691	2.00385	1.41822	2.3086	1.81005	1.39858	1.92029	3.28753	1.18909	2.66417	1.14974	2.25196	2.75751	0.656949	2.00944	1.96211	2.175	1.80503	1.3242	1.98606
Akr1c12	23.7975	36.7266	22.6487	45.3865	34.7508	26.5648	50.1563	24.0203	56.3031	52.6993	52.5461	26.3762	29.9911	45.2571	6.30703	47.7799	32.7477	30.5488	23.3609	37.765	30.657	57.3134	37.8195	25.8445	22.3666	56.8242	3.93286	31.0663	48.2842	44.3746	47.2934	30.3078	23.4225	32.3641	22.2933	26.2108	26.6777	42.1022	22.1244	25.2921	24.7922	24.5296	20.6654	7.65707	6.36737	23.4186	25.5088	25.4705	29.4209
Akr1c13	80.9239	46.8117	64.2485	50.7269	46.6811	80.5883	58.1226	57.4186	78.7535	61.3569	65.54	66.7266	116.537	66.5442	119.676	61.5035	114.165	78.528	87.5062	91.2266	95.7263	70.2073	108.027	66.2451	62.4273	71.6012	97.7343	89.5931	62.0031	52.8058	44.1829	35.2107	62.6356	73.3002	69.6874	77.5042	79.872	55.5977	60.7245	60.4569	77.0517	62.5675	54.668	95.3662	87.4859	76.664	73.7857	49.6456	84.7719
Akr1c14	162.992	157.102	181.474	195.977	122.274	95.2843	142.779	177.591	181.332	174.768	143.754	280.528	222.095	190.756	240.334	180.806	310.175	178.11	85.6533	276.942	220.873	166.654	220.916	274.222	142.651	197.911	269.343	236.444	153.439	116.01	168.11	52.5194	105.436	194.028	214.255	173.36	144.193	126.598	122.658	170.022	111.054	138.254	23.1551	168.042	133.199	146.891	178.447	111.047	147.394
Akr1c18	2.71976	0.935678	30.5037	0.0790569	0.0692603	46.5212	0.26303	39.2405	0.036214	0.0400011	0.0328883	22.7792	10.4721	0.180286	84.8468	0.0309785	4.23657	26.8816	58.3867	30.1173	9.6343	0.158319	9.96405	30.0906	12.0729	0.184402	25.9456	12.24	0.424231	0	0.133601	0.10291	53.9694	43.8866	18.5013	47.3993	48.2614	0.297678	34.5898	20.6207	30.8778	8.38028	15.8697	53.7691	43.9177	7.87968	9.25387	20.6655	60.8455
Akr1c19	27.5331	7.02341	16.7899	14.3607	13.921	24.8729	14.2541	11.1102	46.0993	29.2533	23.6787	28.0383	69.93	21.5208	54.2013	23.2106	61.502	39.6318	28.0965	47.7064	62.3885	36.0131	60.2699	27.7531	31.782	58.2641	51.6392	52.1699	44.5812	22.3045	8.03683	3.43122	28.5475	47.379	41.6744	29.416	27.4231	17.884	18.5097	26.396	38.5901	14.0572	23.5712	50.429	40.2529	36.3809	35.2324	23.7082	22.2205
Akr1c20	44.0762	70.3037	52.192	36.5014	45.9007	44.2603	53.5479	56.3381	51.0549	65.0205	39.6583	50.8969	40.3783	55.0618	68.7153	51.986	53.2649	71.9726	53.5839	54.1747	34.7481	55.3023	35.5582	49.9202	51.4772	53.7265	46.5761	43.0561	60.8779	60.6515	65.4656	30.7221	55.0911	62.3198	57.5531	53.7488	64.355	71.6515	41.4121	35.0133	48.5037	39.707	37.3602	33.6624	28.2049	38.8819	53.6585	40.3609	61.6596
Akr1c21	0	0.0412292	0.113975	0.114956	0	0.0748221	0.0364258	0	0.0702115	0.0388265	0.159613	0.0905774	0.0428888	0.0291281	0.0377753	0.0600609	0.0637545	0.0292063	0	0.040138	0.0651666	0.0384176	0.0321971	0.21599	0.147402	0.0893794	0.0396477	0.187391	0.149545	0.035802	0	0.066507	0.193667	0.841497	0.143664	0.135815	2.14703	6.09198	0.248329	0.248016	0.520482	0.143334	0	0.0602039	0.167959	0.128543	0.044247	0.263098	0
Akr1c6	901.454	923.566	831.604	842.687	627.642	744.082	718.198	810.736	762.003	865.046	812.328	653.624	939.032	764.565	686.533	1032.09	843.277	837.03	439.369	705.371	827.258	741.68	757.415	680.21	553.312	861.986	569.319	845.509	749.938	978.442	942.534	487.945	745.626	667.856	692.108	813.211	423.713	696.33	710.792	721.534	639.064	574.672	499.383	535.508	356.787	722.981	586.434	412.344	499.528
Akr1cl	0	0	0	0	0	0	0	0	0	0	0.0285145	0	0	0	0	0	0	0	0	0	0	0	0	0	0	0	0	0	0	0	0	0	0	0	0	0	0	0	0	0	0	0	0	0	0	0	0	0	0
Akr1d1	55.3477	78.5454	55.3938	73.3445	54.8953	29.6953	67.2737	51.1989	53.4029	84.8454	49.9625	42.0671	62.1233	66.8827	113.694	73.5687	86.2112	91.9064	34.6329	67.5133	67.8836	59.388	58.2235	53.6867	35.5559	87.7209	52.1432	61.7972	91.4205	53.7409	82.0601	30.4021	58.5791	77.967	82.4046	64.9899	42.6144	73.9092	61.7196	65.6955	103.869	41.83	23.9942	98.851	141.505	61.9993	130.159	94.5014	77.0518
Akr1e1	3.72637	9.3116	14.6402	18.4444	9.19297	15.2087	8.94658	0.489077	7.33396	5.23397	16.5823	5.40189	15.801	9.58003	8.45154	18.2488	5.19711	3.1332	1.98474	2.03966	10.0265	4.79924	2.49964	6.83444	8.1666	10.1562	15.5583	11.718	10.7129	5.71064	5.03384	15.3491	12.0479	11.1655	12.2942	6.42234	3.58169	0.81466	1.67754	8.43132	14.6326	7.08136	2.69616	4.73771	6.06937	15.4002	10.1181	9.28446	2.03157
Akr7a5	81.1873	50.9948	65.6924	49.532	66.6761	82.638	69.5166	71.261	61.0261	67.3518	72.3879	55.5514	61.8267	56.5206	76.6807	70.014	69.3479	61.1932	24.1546	78.308	55.0023	70.9385	62.485	57.6771	46.823	45.5873	60.5208	46.8509	51.6452	66.62	67.5136	55.8897	70.5922	65.4377	64.8836	52.3341	74.2921	65.4382	49.4483	43.0957	64.6573	69.4268	148.126	60.935	53.0008	39.7951	49.3073	74.9994	55.8372
Akt1	13.3479	14.4301	11.1966	12.9482	16.9627	14.5947	13.4231	12.9302	14.8012	14.6222	13.3154	14.0808	14.0064	13.3532	13.6314	15.5697	13.6402	12.656	22.1148	16.5428	15.587	17.0455	11.8635	14.4155	17.7943	16.7887	15.984	14.7548	11.7752	14.7884	13.6924	21.007	12.4749	18.9011	16.0309	13.6426	18.1995	14.7151	16.1876	16.8692	17.0367	19.8798	25.4769	14.4517	16.8375	17.062	17.3206	14.2553	19.2466
Akt1s1	15.3483	16.7407	16.2412	12.5553	16.5442	14.7288	14.7317	14.1679	9.73511	11.7431	14.1262	12.3133	12.2331	14.5144	10.7162	13.7207	12.1569	14.8477	9.7394	16.251	11.9167	14.1741	12.0145	11.6213	9.76432	10.5447	10.3567	11.2574	12.7137	11.7691	13.2854	13.8946	14.4244	12.1146	10.3621	13.7502	15.4911	13.4974	13.3389	15.6498	14.5404	17.3906	29.7374	14.2215	13.2763	12.2355	13.4093	12.698	17.0015
Akt2	31.0906	32.0363	33.3611	29.6032	35.2551	34.3639	33.2635	30.4874	24.7769	27.4831	26.7577	27.9552	27.4584	28.403	31.6309	30.9394	28.325	31.1921	29.2705	33.199	28.6651	29.7512	25.9348	26.5348	28.432	28.2407	26.4592	31.643	28.4225	24.3334	29.9599	33.8027	27.5809	31.8427	25.0445	29.3895	33.6488	29.8711	29.9475	32.6184	28.5573	29.4611	61.0005	30.0489	28.8004	25.5098	31.6247	26.6467	37.0824
Akt3	0.349137	0.578994	0.446316	0.362009	1.17456	0.792838	0.651048	0.416318	0.600564	0.733613	0.758031	0.809458	0.59135	0.654487	1.11932	0.61342	0.70812	0.686073	0.977937	1.0556	0.865237	0.549319	0.616572	1.06622	0.893866	0.799089	0.698807	0.593304	0.544117	0.685896	0.596253	0.645567	0.762936	1.10056	0.816522	0.866953	0.938597	0.958254	0.93298	1.066	0.99672	1.03389	0.267449	1.12239	0.917944	1.20669	0.994198	0.815727	0.880254
Aktip	3.34158	2.62389	3.19388	2.4417	2.47048	2.65022	3.08972	2.2743	3.37531	2.04856	2.9087	2.68878	3.09423	2.69715	2.75542	2.38876	2.7909	2.7787	2.20244	3.72294	2.84978	2.65038	2.81248	2.76072	2.57005	2.62085	2.8604	2.52199	2.64228	2.78036	2.77877	2.84438	2.61793	3.21408	2.21951	2.51146	3.7883	2.78437	2.73397	2.44351	2.92734	2.99569	2.1257	2.34248	2.26716	2.20214	2.99877	2.49068	2.95308
Alad	30.3858	28.2807	48.2378	29.1094	22.0827	33.5416	53.1605	53.8124	27.877	38.0652	47.3434	25.9192	52.8556	55.9734	43.556	37.4668	34.9035	44.8498	17.4883	38.9923	18.1439	35.1394	32.6918	22.1819	22.2519	37.3586	44.2044	30.0433	52.3222	43.1059	56.7584	29.9429	44.8411	45.2941	48.264	49.2674	24.7638	33.0941	65.2904	54.1245	48.837	71.1563	61.5857	54.8707	44.7326	23.8129	42.4956	44.1174	52.6058
Alas1	32.6378	134.603	57.4288	135.879	150.946	18.8059	74.1784	46.5144	25.3483	9.03937	19.9258	70.3476	31.422	37.3141	42.7883	58.9874	32.5927	169.162	44.8405	8.64953	10.3233	46.6752	40.1464	40.9406	35.2009	51.1518	31.0049	48.9027	80.1687	15.2707	18.8564	47.1734	40.4574	73.3882	127.146	22.4553	123.064	97.816	257.537	351.854	161.651	132.457	65.5756	134.616	309.891	307.366	316.891	631.776	114.15
Alas2	73.8122	110.044	149.771	70.6966	95.6316	49.9381	85.4517	192.694	141.569	86.2923	91.3082	19.81	60.4991	70.058	65.1938	79.7319	82.2399	124.345	4.81987	78.05	52.7101	80.173	72.817	82.5355	57.0016	72.6404	51.6642	97.8347	103.236	134.425	7.28847	5.44444	109.474	83.1992	92.0671	110.643	14.15	2.48765	33.6141	16.8941	21.9134	26.4446	163.495	1.93092	25.0366	50.494	4.56826	35.2459	27.359
Alb	38936.2	23209.1	21924.1	22161.5	30151.4	46368.3	28818.9	24936	28710.8	43350.8	28738.3	31051.5	19035.5	36134.7	47420.3	29867.3	45441.9	35627.1	74113.5	39120.4	33944.4	35669.4	55086.3	20976.3	38624.9	26270.7	45627.3	34125.5	35317	19986.3	28070.8	19270	18192.1	28439.7	18023.6	32194.8	27878.6	37164.6	39522.9	32189.8	35461	24422.1	15458.3	35488.5	33051.3	33530.3	30942.4	49779.9	31474.8
Alcam	5.76946	4.54154	4.54779	5.01265	7.31687	5.81522	5.97663	4.1242	6.85556	11.1035	7.76713	9.24161	6.86423	8.30908	8.75705	5.7552	8.72756	6.57931	19.7585	10.6174	9.31055	7.7583	10.1588	10.163	9.74102	7.32103	14.2091	8.54325	5.06786	6.30561	10.8863	6.6377	7.57477	7.85231	4.85099	7.76469	11.3876	7.95905	10.2409	8.21332	8.74241	11.1037	1.14164	7.21407	7.53315	9.76983	8.64069	6.79317	10.1267
Aldh16a1	16.4076	20.7385	13.9209	11.8932	17.4078	19.928	17.3616	15.5889	15.3932	17.171	16.4631	9.23588	9.53425	19.6314	18.0938	14.7377	16.665	15.1586	15.0472	20.2274	13.4738	11.4353	12.3891	14.2926	14.4226	8.57349	18.2997	10.0437	15.6888	16.4573	21.4376	22.0203	21.852	15.8848	12.1962	13.273	17.0832	15.101	14.5361	9.34481	14.0749	13.4677	27.6118	13.0432	18.5581	14.7871	13.3997	13.3118	13.7934
Aldh18a1	0.161707	0.169593	0.0650223	0.105006	0.632906	0.192359	0.149834	0.0837174	0.144302	0.106473	0.197106	0.155133	0.191121	0.249616	0.31077	0.195585	0.076435	0.250286	0.495717	0.220139	0.190143	0.131876	0.110366	0.283812	0.239833	0.163402	0.135714	0.115705	0.0768923	0.12255	0.0444518	0.341721	0.151525	0.59998	0.307786	0.19786	1.27122	0.395946	0.401011	0.354485	0.430859	0.429607	0.232491	0.257779	0.333928	0.330703	0.378911	0.270558	0.298304
Aldh1a1	894.086	1079.79	932.604	718.963	852.996	697.169	1063.93	687.809	890.882	976.203	829.514	592.836	1030.85	845.129	1543.22	659.937	1184.32	1487.61	372.674	830.951	811.012	1301.36	671.363	689.497	675.014	734.685	910.96	752.474	1115.6	1073.08	656.316	738.819	489.9	775.044	983.502	1080.07	963.365	593.749	1141.63	1224.54	1131.79	996.615	816.519	1004.24	1051.39	779.279	1106.93	769.788	878.463
Aldh1a2	0.151043	0.154118	0.101439	0.0204626	0.0896345	0.0199779	0.233421	0.043535	0.149975	0.16587	0.017047	0.0967386	0.0458062	0.0777735	0.0403448	0.144329	0.0510684	0.0623858	0.104285	0.0643024	0.104399	0	0.0171936	0.0576704	0.196785	0.0954591	0.105862	0.0600414	0.0399292	0.152949	0.115416	0.0355155	0.10342	0.071899	0.0575386	0.235712	0.19109	0.034244	0.13261	0.132443	0.11581	0.21049	0.0329029	0.289346	0.143507	0.137287	0.0472567	0.100355	0.357474
Aldh1a3	0.0335256	0	0.0135093	0.0408771	0.11939	0.0133029	0.0518103	0.0144946	0.0124832	0.0414249	0.0227026	0.0644165	0.0152508	0	0.107475	0.160201	0.0453407	0.0415477	0.361097	0.128491	0.139055	0.0409885	0.0687035	0.0128006	0.0131036	0.0211882	0.0704913	0.106615	0	0.152792	0.0461122	0.0472982	0.118056	0.0359072	0.0255426	0.0241472	0.219816	0.0912368	0.239749	0.161708	0.138808	0.178414	0.0109564	0.0642234	0.0477795	0.102844	0.0944023	0.0267299	0.0476141
Aldh1a7	284.539	263.685	223.616	201.659	336.727	50.6532	150.651	166.744	174.283	239.902	113.479	93.5869	129.229	279.59	248.925	161.107	328.779	415.396	189.386	181.434	114.824	113.609	195.822	184.818	157.014	211.33	113.739	124.883	144.398	75.2017	165.914	81.1291	223.427	219.337	116.629	315.193	194.415	368.279	101.957	574.892	216.245	362.54	77.4756	127.217	233.384	197.58	654.683	378.457	191.192
Aldh1b1	16.5385	9.41923	22.3872	6.63825	17.1197	6.91614	17.6385	10.347	18.1608	27.9568	20.9067	18.7191	16.8864	31.0854	81.8813	21.9098	40.9337	55.3804	15.0042	47.0519	17.2921	13.6123	32.0847	23.4436	19.0552	16.2731	32.0879	33.4636	35.4216	12.316	49.8334	22.669	34.9741	25.7029	26.7665	28.9116	27.6094	22.6826	26.8551	26.7244	31.2453	33.5742	53.9182	22.9869	51.8635	55.5103	31.0778	13.1011	45.3009
Aldh1l1	247.471	345.27	254.68	259.803	290.172	181.287	309.585	278.48	432.397	483.37	366.709	292.448	375.78	373.421	581.541	425.487	459.026	477.72	243.069	394.761	364.26	339.842	304.518	369.372	241.512	367.452	228.402	385.895	341.681	317.954	503.981	301.226	363.71	388.277	405.966	384.693	269.493	320.509	139.768	254.965	265.321	284.421	632.496	336.956	501.573	344.617	357.967	347.039	328.373
Aldh1l2	0.028355	0.0165327	0.00761342	0.0153605	0.0740384	0.0374855	0.0730328	0.0245182	0.0211053	0.0544924	0.064004	0.00907576	0	0.0292005	0.0378692	0.0421472	0.00639131	0.0117019	0.313081	0.0402379	0.0326481	0.0153976	0.0322771	0.0432839	0.0221432	0.0418141	0.0715434	0.0300572	0.00749583	0.0143493	0.0259916	0.0733397	0.00554527	0.0877334	0.0360054	0.040846	0.117402	0.0385714	0.0426624	0.0497266	0.0260888	0.0143643	0.0555913	0.0241415	0.0202053	0.0322157	0.0354857	0.0150666	0.093951
Aldh2	446.368	671.376	492.838	429.716	654.828	381.801	788.308	485.874	528.66	546.326	642.132	456.139	548.153	720.238	647.641	604.022	634.638	691.411	315.587	602.067	592.255	564.286	530.243	509.82	402.423	390.36	370.593	543.016	547.394	600.689	568.84	558.878	586.87	564.767	591.86	585.435	634.176	612.184	487.919	638.764	670.273	595.015	714.377	589.531	693.818	618.676	625.094	617.377	646.76
Aldh3a1	0	0.0288629	0.0265963	0	0	0	0	0	0	0	0	0	0	0	0.0264449	0	0	0.0204461	0	0	0	0	0	0	0	0	0	0	0	0	0	0	0	0	0	0	0	0.022446	0	0	0	0	0	0	0.0470325	0	0	0.026312	0.0234314
Aldh3a2	63.0977	123.185	135.393	60.7769	128.496	65.0824	223.218	88.0526	66.5295	59.0561	62.9443	42.5703	50.2266	106.586	114.459	57.1983	116.729	128.922	14.5521	88.2887	63.118	80.2092	39.7197	39.5703	33.1804	56.7316	38.4464	58.8492	128.731	74.6366	73.0304	27.2352	67.5372	85.895	78.563	117.242	325.036	105.965	213.187	323.268	333.961	210.345	45.9313	187.234	215.272	138.925	267.44	204.833	223.496
Aldh3b1	0.99552	0.979509	0.401809	0.556333	2.34835	1.38258	0.600966	0.808338	1.76362	0.94805	0.675244	1.04607	0.679292	0.788128	1.6204	0.85218	0.820439	1.17573	1.52324	1.85419	0.7526	1.29301	0.764926	1.6392	1.48345	0.924091	1.17742	0.643063	0.468776	0.897825	0.912846	0.965586	0.712071	1.44623	0.900685	0.649813	1.76039	0.804062	1.12375	0.763814	1.25944	1.22968	2.09408	0.496633	0.775895	0.828449	1.022	0.793726	1.21486
Aldh3b2	0.0263737	0.0461432	1.04173	0	0.225428	0	0.0407578	1.04903	1.23734	0.021722	0.642942	0	0	0.0814993	0.126803	0	0.0178383	0	0.546279	0.0673828	0.0729504	0	0	0	0.0824659	0.0166682	0	0.0419548	0.0418324	0	0	0.0186084	0	0.922956	0.0200983	0	0.0181998	0.0358762	0	0.046252	0	0.100261	0	0.0336819	0.0375868	0.575321	0.0495206	0.420554	0.0749024
Aldh4a1	75.329	79.4627	90.5083	76.0732	85.6598	73.9318	87.382	84.0674	83.4184	106.389	122.639	98.8184	116.919	127.871	163.12	136.137	96.395	107.288	54.0245	107.915	97.6407	91.1219	87.9335	112.586	71.6819	83.7817	76.3689	115.469	126.056	99.8429	151.158	96.4764	118.802	125.481	100.109	101.662	126.57	131.29	122.112	111.581	162.817	136.941	134.335	136.636	149.09	108.682	132.612	145.492	115.796
Aldh5a1	8.87857	8.67695	11.3313	9.00787	10.8528	9.45882	16.6834	9.74812	12.91	13.9954	14.6122	11.0342	12.7575	12.4724	20.235	10.7371	15.8011	14.4183	8.74529	18.4647	10.5021	13.6998	13.2825	12.4469	10.606	14.2051	8.83668	9.18927	12.0982	13.3916	14.4975	8.13833	12.4508	13.9509	12.0821	9.73592	14.5007	16.9099	13.2905	17.7363	17.2301	16.2388	12.0966	18.0191	19.8347	11.0564	14.5614	13.8757	14.8396
Aldh6a1	112.505	120.197	106.183	124.458	103.53	95.7199	168.164	112.383	122.025	150.044	133.782	140.052	126.074	147.201	168.127	129.386	142.8	141.938	88.5674	157.375	132.178	138	132.765	146.595	88.9179	114.915	85.2799	142.105	111.209	134.849	158.633	115.514	136.216	131.676	133.13	135.521	108.101	133.681	139.141	186.918	167.458	132.649	49.4277	190.775	171.52	138.067	142.828	155.296	134.891
Aldh7a1	117.036	174.164	129.003	130.45	136.972	90.6721	146.401	133.175	165.992	159.181	145.094	125.323	129.867	176.597	192.092	146.397	183.001	179.655	76.5393	164.895	129.085	141.139	133.454	141.671	89.606	113.331	105.862	131.03	139.77	163.299	160.867	125.149	134.068	139.154	133.5	133.227	136.467	136.627	138.799	164.995	162.286	149.197	191.146	170.04	152.123	151.314	141.872	144.282	143.789
Aldh8a1	141.033	138.143	124.517	118.511	102.407	120.627	145.134	124.094	125.001	126.055	165.373	120.044	110.699	166.596	162.705	104.069	136.213	160.152	107.208	178.792	135.471	122.347	102.68	118.006	95.2919	125.672	114.465	96.458	125.69	123.915	169.561	118.307	143.193	135.995	117.341	154.166	116.507	124.26	133.168	124.005	130.108	98.1789	110.973	118.697	156.598	140.824	119.257	89.9122	147.366
Aldh9a1	55.5048	72.777	56.979	70.3862	67.3746	73.9198	90.7357	57.2286	62.3014	86.3932	69.9132	69.1722	72.4802	65.6634	78.6647	92.1447	70.2785	88.1949	34.7194	84.6351	74.6574	73.8298	57.4416	71.8657	58.9784	68.8386	58.6679	73.9276	73.0888	70.4988	70.6013	65.3786	48.0661	77.3252	59.4686	70.1712	100.525	99.4176	98.7314	101.996	94.6596	91.1253	65.4629	99.5985	86.8447	71.4232	93.4389	100.857	99.4826
Aldoa	36.3709	38.4231	32.4594	30.4531	39.652	37.4933	35.0572	29.4231	27.8066	30.0074	31.633	29.8085	36.9279	30.6015	30.6722	30.5144	24.9113	32.8712	28.4772	38.7896	31.5103	35.0898	27.9996	26.0082	20.9327	26.304	24.4926	29.8845	21.9804	29.2124	31.1442	31.3869	27.6542	44.8	37.1853	33.1508	53.0865	40.0394	33.6488	35.8101	41.6289	45.6266	47.9462	44.454	33.3985	29.9911	37.5988	29.4468	48.5415
Aldoart1	0	0	0	0	0	0	0	0	0	0	0	0	0	0	0	0	0	0	0	0	0	0	0	0	0	0	0	0	0	0	0	0	0	0	0	0	0	0	0	0	0	0	0	0	0	0	0	0	0
Aldoart2	0	0	0	0	0	0	0	0	0	0	0	0	0	0	0	0	0	0	0	0	0	0	0	0	0	0	0	0	0	0	0	0	0	0	0	0	0	0	0	0	0	0	0	0	0	0	0	0	0
Aldob	1751.71	2276.79	3722.86	1947.01	1757.65	1691.85	4871.73	1614.23	1482.45	1489.94	1705.2	1612.54	1126.1	1744.89	2016.24	1461.49	2114.23	2746.02	1674.57	1520.68	1276.4	1273.99	1788.73	1403.53	1294.5	1268.02	1743.29	1443.17	1884.28	1665.96	2397.01	1901.52	1919.22	3032.96	2297.43	2491.68	3529.71	1991.82	1364.23	1373.61	1424.53	1087.82	2451.4	1694.46	1601.21	1227.97	1395.43	1522.53	1832.31
Aldoc	1.7117	1.28792	0.320082	0.823239	1.14787	1.38684	1.63021	3.32159	4.61399	6.10712	2.77939	4.21625	3.64956	2.38835	4.56703	0.671879	4.24783	0.713589	2.07309	2.30194	9.23751	3.80314	3.83837	5.13721	0.404454	9.56347	7.53286	6.17306	3.83571	1.88522	4.02424	1.84908	1.22652	6.75049	1.40707	2.32238	2.61741	3.30914	0.957431	1.11696	0.511596	0.890607	3.12173	3.11379	0.553131	0.501405	1.30475	0.39714	2.11716
Alg1	7.58617	5.02435	5.56669	6.11373	5.97947	10.4851	6.38788	8.26028	5.84253	6.00784	6.19091	7.77756	7.66004	8.02361	6.16393	6.27831	7.07289	7.76427	5.56166	7.14929	7.45338	6.46561	6.93055	7.3196	6.74111	6.32395	6.59094	7.46605	5.06506	5.6137	5.99807	7.21836	7.06094	6.15746	6.04461	4.53516	6.21937	5.90945	6.08177	4.58202	6.71142	8.93532	14.3059	7.52679	6.00812	5.26583	5.26426	6.60957	6.74434
Alg10b	5.32164	6.07195	3.83072	4.16188	5.02023	4.6844	7.33782	3.75328	6.8291	8.61493	6.33068	5.71181	7.69372	5.83939	6.76914	5.03099	6.08738	3.89181	6.11952	8.68458	7.13454	7.77645	5.26397	9.09675	6.08127	6.08869	5.82305	6.19703	5.40894	7.68421	4.20664	6.29966	5.07429	7.21741	4.96955	7.89724	5.61853	7.13121	7.06585	6.87143	7.14751	4.23115	2.45843	6.32417	7.25731	3.97789	6.21163	5.03543	6.75339
Alg11	6.25105	5.2459	5.99913	8.08728	6.59153	5.6071	7.47126	5.18702	5.46794	6.34086	6.17822	8.36765	5.60343	7.71806	5.35889	6.30977	6.4414	5.5641	6.98786	7.01193	6.21539	6.32814	8.30385	6.52829	4.7157	5.37145	5.72117	8.08836	7.7774	5.47166	6.56416	5.08106	6.13683	6.71136	7.30553	6.86511	5.79379	7.81682	6.95699	6.21668	5.59316	7.70725	4.59569	7.4841	5.52691	5.75471	5.81323	5.2853	5.29196
Alg12	2.2734	4.50835	4.36938	3.35363	3.33201	2.8531	4.98398	3.08725	3.76175	3.04814	3.39983	4.34475	3.63161	2.90743	3.66129	4.92182	3.88079	2.7855	4.27086	2.04821	1.57134	3.77004	2.36518	2.09939	2.58423	1.77092	2.58021	3.44828	2.4319	3.27396	2.69059	4.97882	3.6648	2.68027	3.42037	3.00832	4.40155	4.92873	4.75449	3.14456	2.94298	4.28003	4.49373	3.8842	3.4095	6.80885	3.45047	2.63456	5.83717
Alg13	1.21633	1.0334	1.40036	0.988693	1.01466	1.48928	1.18153	1.56259	1.00931	1.57425	1.48259	1.06837	1.23308	1.1166	1.69871	2.56804	1.76248	0.990413	0.950166	2.2784	1.22503	2.2657	1.49534	1.56573	2.33627	1.25191	1.40295	1.79587	1.37804	1.37244	2.83609	2.27983	1	1.38958	2.25056	1.40172	1.15111	2.60163	1.77836	1.12749	1.31096	1.2944	0.340666	2.17472	0.668622	1.06606	1.9245	1.24685	2.2207
Alg14	13.2776	9.64057	12.2148	7.33092	9.54452	10.2886	10.8887	6.44453	11.1937	9.18192	7.84611	6.79913	7.17959	10.2939	11.1917	11.4506	9.95254	11.2528	9.75542	10.6652	6.4501	6.32902	7.10083	6.40872	9.44898	4.78946	9.53415	8.0166	10.5301	9.5131	9.64808	8.88011	8.52768	8.13896	6.58495	6.76652	14.6514	10.6921	8.81364	6.53523	8.70134	6.76025	4.37949	8.51842	6.24809	10.3748	5.34946	5.69258	10.1387
Alg2	1.32478	5.13962	3.89469	3.1542	2.41792	2.45767	4.2381	3.436	4.27972	6.69931	4.97829	2.97518	5.73688	3.87317	3.91737	6.168	4.16303	2.41567	6.56912	4.41586	4.38419	5.1388	4.0519	2.72101	3.71937	2.32272	3.5623	3.08552	3.10703	5.51243	3.47263	6.30359	4.3803	4.83542	3.46811	4.58204	5.08602	4.47988	6.57037	4.71202	4.82332	5.74328	4.9377	5.87391	5.19788	4.66734	4.29008	4.29936	6.54344
Alg3	7.11919	6.71611	8.09043	5.65681	7.74704	6.47503	8.4678	6.08672	6.04624	4.61178	6.71678	5.68674	6.62258	7.16674	5.64068	5.96196	5.19271	6.81428	6.29605	4.66539	5.58416	7.49668	5.10822	5.131	6.78444	4.65099	6.92942	5.46914	5.83633	6.53066	6.71134	6.96861	6.71329	5.99713	5.6373	5.50217	7.17595	6.06626	7.88572	5.75154	6.10863	7.20526	13.6961	6.69125	4.44601	6.62531	5.85626	5.67611	6.95732
Alg5	22.6657	16.9429	23.9807	21.5732	15.5614	23.9833	18.8909	19.8668	16.5328	17.0405	19.9925	16.9734	15.8625	17.2847	18.5972	17.524	17.7371	19.0594	17.2703	19.1006	14.9164	18.7871	18.6825	16.5981	18.0208	15.598	18.8999	16.0176	17.4224	15.4483	17.3017	17.191	13.1886	17.0968	17.121	14.5113	20.4536	17.9459	17.4359	15.9337	15.8635	20.233	21.1424	17.5657	18.2218	20.2052	19.8923	21.3149	19.339
Alg6	2.14138	2.36639	2.83065	2.40893	1.79575	2.16037	2.92602	2.52889	3.03455	2.6983	2.52834	2.26823	2.81274	2.25047	2.58124	2.53005	2.51238	2.15445	3.31717	2.89527	2.79214	2.0408	2.50976	2.55765	3.13325	3.26192	3.15559	3.11237	2.4636	2.20904	3.00261	2.24284	2.06237	3.11933	2.10457	2.54136	2.51336	2.63906	2.9337	2.50358	2.84589	2.32335	1.21786	2.58158	1.89108	2.48284	3.12252	2.76945	2.69687
Alg8	3.50335	2.53771	2.75453	3.00602	3.20473	3.91044	3.31912	3.07856	2.5453	2.46011	2.64239	3.38882	3.52421	3.09745	2.32802	2.86681	3.07778	3.03517	5.33324	3.24967	3.46487	3.57462	2.91801	2.78054	3.33974	2.03157	3.18205	3.23813	2.14592	2.79046	2.7423	3.13431	2.34026	3.19295	3.51108	2.35921	2.90531	2.63465	4.22255	3.14294	2.90889	3.48574	4.33701	2.9972	2.57761	3.61144	2.77686	3.0203	2.75031
Alg9	6.05332	7.51819	6.33883	5.77215	5.74069	7.34295	6.87635	7.23791	5.72623	6.1	5.54026	3.64764	4.38243	5.70143	5.4436	4.65439	4.93618	6.23759	5.17879	4.82828	4.49196	6.28202	3.47506	3.1658	4.92529	4.83375	5.95508	4.43333	4.39984	5.04559	5.50604	6.54375	5.28968	5.84704	4.54776	4.9024	6.35446	5.60649	5.63224	5.33717	5.26556	6.29696	7.75961	3.89974	5.14046	4.57741	5.89038	5.05443	6.62066
Alk	0	0	0	0	0.0068512	0	0	0	0	0.00793195	0	0.00924743	0	0	0	0	0.00651062	0	0	0	0	0	0	0	0	0	0.00809561	0	0.00763382	0	0	0.00679056	0.00565209	0	0	0	0.00664241	0	0.0144874	0	0	0	0	0.00614647	0	0	0	0	0.00683606
Alkbh1	0.877724	1.35618	0.990315	1.35557	1.27093	0.975185	1.69554	1.11314	1.59052	1.20486	1.64442	1.34918	1.43739	1.30968	0.890899	1.36057	1.44425	1.08759	1.43019	1.121	1.09201	1.35907	1.17898	1.47456	0.851462	1.18341	0.93506	1.91917	1.44752	1.3332	1.01945	1.71298	1.1848	1.56679	1.68217	1.36975	1.25177	1.67156	1.728	1.56493	1.37288	1.71245	0.654116	1.51327	1.4055	0.997231	1.51037	1.02638	1.99422
Alkbh2	3.63902	1.59133	2.24268	3.13199	5.03044	4.84152	3.14267	2.54506	5.65904	2.15974	5.39959	2.31355	3.11602	4.59625	5.10307	3.44318	3.14831	5.27169	5.89701	3.28069	4.47566	6.75987	4.0571	1.71636	3.51397	3.11158	5.13097	4.80767	1.82497	4.22685	2.50261	4.52997	2.57542	4.20322	1.9163	2.31269	4.9116	2.36589	3.78559	3.89479	5.31771	2.35936	4.26669	2.05032	3.66085	4.77899	3.2147	4.48008	3.57165
Alkbh3	8.14524	9.51571	9.99976	9.10371	9.85814	9.47956	11.336	9.36412	8.68854	10.9059	10.6911	7.82518	10.6148	8.63947	10.0912	8.13697	7.60465	10.4368	7.48008	9.97343	9.02428	10.5269	8.41136	7.95163	6.29483	8.13117	10.4746	10.2286	10.7951	9.49378	10.5285	10.7122	10.1855	13.4162	9.13601	9.80404	12.8971	9.69893	10.0344	9.98694	10.0532	11.8249	10.0714	7.86402	9.96345	11.8987	11.9505	10.4466	12.5902
Alkbh4	1.66356	1.30983	1.79704	1.81252	1.77699	1.37301	1.54251	1.61108	0.916745	1.37055	1.64471	1.59866	1.36215	1.87078	1.41303	1.56842	1.3724	1.73201	1.40586	1.47309	0.988855	1.30149	1.2271	1.39738	1.43046	1.19856	1.79088	1.21676	1.66234	1.01073	1.70895	1.80716	1.79697	2.04306	1.4453	1.50973	1.51533	1.5388	1.55235	1.16696	1.13265	2.37801	2.34827	1.72137	1.30397	1.15672	1.24951	1.3002	1.53549
Alkbh5	11.7078	15.9107	15.2241	14.2053	19.4904	12.6692	20.2457	12.6235	13.3146	16.2972	17.183	13.8968	18.8006	14.1238	15.3374	13.1378	18.0911	16.3918	17.2788	20.234	15.6631	16.7096	15.0974	16.071	14.0855	10.1394	16.1029	17.7133	13.825	12.9163	17.2665	14.1155	20.2996	19.5384	16.7237	18.0655	16.2435	15.8423	15.4488	17.7708	19.7793	19.5786	14.8637	23.3723	16.5115	12.444	14.8663	12.0304	21.5066
Alkbh6	4.22174	2.95385	5.15213	2.45118	4.72436	6.41356	6.24465	3.54619	4.44639	4.71897	5.2276	5.27261	4.49938	3.42842	4.59119	6.80032	4.73079	4.93224	7.29543	5.34052	4.58546	3.58796	3.66607	4.32916	6.22316	4.917	4.92022	3.69203	4.40041	4.16815	4.75598	5.02012	2.5839	6.41643	3.44623	3.17108	5.70177	4.67632	3.72166	5.34127	5.38258	6.87663	5.79384	2.0411	4.55549	5.5503	4.30221	5.00089	7.02268
Alkbh7	8.41188	9.80929	9.57935	6.04485	4.81829	8.70738	6.73534	9.52989	7.08137	8.03273	9.03976	7.19524	7.51407	8.77572	9.52482	8.96034	8.11144	7.6001	4.02518	8.51166	7.57562	10.1727	5.95342	6.60268	5.42623	7.78184	5.07538	6.29323	5.41431	8.0551	8.6635	9.07266	8.26389	6.7462	5.80514	7.21714	5.63053	8.83079	5.55046	4.95226	4.54281	6.69345	12.1839	5.56603	5.69011	5.11103	5.37807	5.73478	7.57386
Alkbh8	1.43175	1.66923	1.19408	1.77632	1.62775	1.19603	2.15439	1.12942	1.79573	2.23431	2.07515	1.80985	1.91962	1.86245	2.3947	1.96815	1.83401	1.36946	1.53968	1.81789	1.71879	2.45642	1.85281	2.20583	1.64935	1.80893	1.66856	2.05688	1.51397	2.28918	2.4875	1.73642	2.00444	2.08048	2.00897	2.3695	2.01024	2.23804	2.3434	2.13645	2.403	1.41291	0.180528	2.19739	2.50529	1.57532	2.26283	1.76236	2.14012
Allc	0	0	0	0	0	0	0	0	0	0	0	0	0	0	0	0	0	0	0	0	0	0	0	0	0	0	0	0	0	0	0	0	0	0	0	0	0	0	0	0	0	0	0.0254674	0	0	0	0	0	0
Alms1	0.222631	0.164756	0.184021	0.153125	0.276431	0.294466	0.251423	0.192506	0.242312	0.263292	0.293787	0.30163	0.254485	0.289233	0.237866	0.163643	0.138965	0.233422	0.146618	0.364535	0.319596	0.404735	0.202741	0.326937	0.428386	0.230897	0.441701	0.276841	0.239943	0.307813	0.230314	0.229527	0.328326	0.34646	0.226159	0.353598	0.315142	0.27955	0.296415	0.210233	0.304631	0.173569	0.0858034	0.269742	0.244066	0.229595	0.230396	0.172952	0.291822
Alox12	0.133385	0.0333978	0.0614266	0.0464667	0.162998	0.378051	0.0442156	0.115337	0.184472	0.0785497	0.0516659	0.128144	0.121475	0.153215	0.259577	0.0364526	0.128852	0.0944443	0.284175	0.0974435	0.144876	0.326106	0.0520578	0.189162	0.0596415	0.048171	0.128209	0.0605968	0.0906717	0.0289432	0.0524177	0.0940904	0.190115	0.190481	0.0871063	0.109797	0.144643	0.155524	0.0574162	0.0501257	0.105193	0.0724218	0.211697	0.0851731	0.108626	0.156033	0.0715408	0.106454	0.108343
Alox12b	0	0	0	0	0	0	0	0	0	0	0	0	0	0	0	0	0	0	0	0	0	0	0	0	0	0	0	0	0	0	0	0	0	0	0	0	0	0	0	0	0	0	0	0	0	0	0	0	0
Alox12e	0	0	0	0	0.0527326	0	0	0	0	0	0	0	0	0.0457547	0	0.015724	0	0	0	0	0	0	0.0168585	0.0188488	0	0.0155998	0	0	0	0	0	0	0	0	0	0	0	0	0.0185751	0	0	0.0187626	0	0	0.0351776	0	0	0	0
Alox15	0.0236096	0.0413147	0.0380545	0.0575733	0.0840823	0.131156	0.0912342	0	0.0351639	0	0.0639642	0.0453637	0.0214844	0.072956	0.0189189	0.0451297	0.0319301	0.0731366	0.528149	0.0603193	0	0.0769625	0.0645008	0.018029	0.0184596	0.0298425	0.0397134	0	0	0.053792	0.0432978	0.0166543	0.0554251	0.0842892	0.0899389	0.0170051	0.097754	0.0160581	0.0888542	0.144916	0.108613	0.0897323	0.0771461	0.0301518	0.0336475	0.096587	0.0443203	0.0941388	0.0670661
Alox5	0.100802	0	0.0324663	0.0327749	0.057427	0	0.0311558	0.0174325	0.0150001	0.0498139	0	0.0387023	0.0183419	0.012457	0.016155	0	0.0681634	0	0.183737	0.0171655	0.0278693	0.0328595	0.0275389	0.0461445	0.0157595	0.0127301	0.0169558	0.0160139	0	0.0458928	0.0184862	0.0284425	0	0	0	0	0.0695609	0	0.136544	0.123745	0.0185492	0.0153246	0.0790509	0.0514938	0.0143533	0.0412297	0	0	0.0286282
Alox5ap	1.94678	1.16736	0.591627	1.19344	3.37429	1.80073	0.670379	1.21184	0.799865	1.75892	1.59105	3.33397	2.18582	1.03091	3.26216	2.12569	1.76001	1.98466	5.19756	1.93198	1.89124	1.46846	1.32185	3.56737	2.55627	2.48849	2.41354	1.69784	1.37611	0.917695	1.47733	1.93014	1.76254	3.62155	1.27864	1.01538	2.40889	1.05015	4.06801	2.57484	3.25438	3.80469	1.35203	4.04843	1.66445	3.23009	3.19464	3.08614	1.28691
Alox8	0.0174746	0.0456885	0	0.0847839	0	0.0138191	0.0134552	0.0151356	0.0130133	0.014342	0.0474133	0.0167009	0.0477757	0.0973411	0.0697683	0.0221857	0	0.0215768	0.0144273	0	0.0361074	0.0141909	0.0593659	0.227234	0.013612	0.0220103	0.058483	0	0	0.0398141	0.0160505	0.0490511	0.0102731	0.062492	0.0532546	0.0125421	0.0362374	0.0354713	0.0263007	0.0153487	0.047984	0	0	0.0447092	0	0.0357974	0	0.013956	0
Aloxe3	0	0	0	0.0182535	0.0959681	0	0	0.0388733	0	0.0369981	0	0.0215737	0.0204547	0.0277837	0	0	0	0	0	0.0191239	0	0	0.0153374	0.017165	0	0	0	0.0178531	0.0178268	0	0	0	0	0	0	0.0323485	0.0155116	0	0.0338315	0.0197102	0	0.0341393	0	0	0.0961055	0.0153263	0.0210775	0	0
Alpi	0	0	0	0	0	0	0.0188441	0	0	0	0	0	0	0	0	0	0	0	0	0	0	0	0	0	0.0190638	0	0	0	0	0	0	0	0	0	0	0	0	0	0	0	0	0	0	0	0	0	0	0	0
Alpk1	0.213993	0.363878	0.114961	0.60071	0.517188	0.321283	0.589455	0.287836	0.354059	0.420998	0.403159	1.07529	0.367749	0.448048	1.15573	0.318016	0.797955	0.361439	3.30887	0.243166	0.42725	0.406876	0.422185	1.22751	0.436695	1.08353	1.97594	1.02184	0.339955	0.44237	0.359665	2.04944	0.167717	2.02559	0.589671	0.54888	1.40493	0.607336	0.93025	0.646929	0.612421	1.2943	0.684772	0.592687	0.738102	1.12815	1.89658	0.540172	1.06345
Alpk2	0.0235933	0	0	0	0	0.0249648	0	0	0	0	0.0160431	0	0.0143042	0	0	0.00500991	0	0.00487241	0.00651585	0.01342	0.0108716	0	0.00536914	0	0.00614513	0	0	0.00625241	0	0	0.00722628	0.00554761	0.00462515	0.00561308	0.00598931	0	0	0.010698	0.0118366	0	0	0.00599042	0	0.00501976	0.0112314	0.00537225	0	0	0
Alpk3	0.0358281	0.0626552	0.0288607	0.00727845	0.0574428	0.0142143	0.0968645	0	0.0733728	0.0221195	0.0181949	0.0171858	0.0162905	0.0110689	0.0574831	0.0171151	0	0.0777395	0.0371463	0	0.012379	0.0656802	0.00611471	0	0.0210053	0.0452014	0.0527204	0	0.0426179	0.0475954	0.0820544	0.0379517	0.0683385	0.0191761	0.0272969	0.0903764	0.117384	0.0853435	0.0134683	0.0391963	0.0247196	0.0817796	0.00586	0.0228673	0.0191388	0.00609732	0.0336206	0.0428283	0.0254643
Alpl	2.93939	3.60153	4.15254	2.8974	4.71099	3.15012	8.72084	4.27388	4.26418	2.63839	2.00306	5.28015	3.16047	2.5736	2.77114	3.00277	4.92544	5.1017	2.83022	2.51898	2.66447	5.21001	2.76368	2.9	4.31632	3.40981	6.5175	3.56185	4.80334	3.26157	2.71233	1.64426	3.08002	5.63425	8.89972	2.79029	10.0744	4.23639	5.99567	9.32805	6.83828	9.00835	8.45965	5.55771	3.97083	6.1924	9.95291	12.8744	6.51738
Alppl2	0	0	0	0	0	0	0	0	0	0	0	0	0	0	0	0	0	0	0	0	0	0	0	0	0	0	0	0	0	0	0	0	0	0	0	0	0	0	0	0	0	0	0	0	0	0	0	0	0
Als2	11.1306	15.5444	8.48061	12.9325	12.9606	8.96178	10.226	7.64915	14.0742	18.1146	10.6212	12.5426	10.0841	12.2033	22.7412	16.0182	16.1488	12.0403	26.753	10.8605	14.2052	19.1386	23.2213	12.5906	12.114	9.09777	10.0562	13.4308	13.6008	11.8423	16.3864	13.9717	15.5324	19.0648	9.8665	24.2795	12.145	22.7679	18.9587	22.3531	24.2139	10.8245	14.0556	15.1977	14.6168	12.1468	16.9331	16.4451	15.6587
Als2cl	4.35849	5.82375	3.86218	2.63077	4.12389	5.12462	5.66285	4.85836	5.66719	5.59607	6.26254	4.10708	5.55084	8.17463	5.22696	5.3493	5.29597	4.19589	4.7618	5.60032	4.25485	6.28202	4.46169	3.93912	4.76078	3.19809	5.14759	3.44235	5.34164	5.48305	5.23105	4.96197	5.62347	6.47994	6.51441	6.02479	13.1137	6.65592	4.64898	4.27458	4.50534	4.28585	4.41879	3.42623	5.29306	4.73661	4.12605	5.49638	7.64682
Als2cr11	0	0	0	0	0	0	0	0	0	0	0	0	0	0	0	0	0	0	0	0	0	0	0	0	0	0	0	0	0	0	0	0	0	0	0	0	0	0	0	0	0	0	0	0	0	0	0	0	0
Als2cr12	0.0361634	0.0632565	0.116578	0	0.0257529	0	0.223547	0.0625402	0.161584	0	0.0244888	0	0.131606	0.0223451	0.318765	0.0460746	0.293449	0.0896202	0	0.0923735	0.0749871	0.117885	0.123497	0.0276154	0	0.47996	0.273735	0.143754	0.0286801	0.0274648	0.0663204	0.127549	0.169792	0.180751	0.137762	0.338612	0.274509	0.245966	0.108858	0.348812	0.0665464	0.247401	0.0709	0.831318	0.180386	0.0739571	0.0678866	0.086499	0.179735
Alx1	0	0	0	0	0	0	0	0	0	0	0	0	0	0	0	0	0	0	0	0	0	0	0	0.0174576	0	0	0	0	0	0	0	0	0	0	0	0	0	0	0	0	0	0	0	0	0	0	0	0	0
Alx3	0	0	0	0	0	0	0	0	0	0	0	0	0	0	0	0	0	0	0	0	0	0	0	0	0	0	0	0	0	0	0	0	0	0	0	0	0	0	0	0	0	0	0	0	0	0	0	0	0
Alx4	0	0	0	0	0	0	0	0	0	0.00902197	0.00741772	0	0.0099659	0	0	0	0.00740933	0	0	0.00932671	0	0.00892694	0	0	0	0.0069249	0.00921278	0	0.00868727	0	0	0	0.00643066	0	0.00834566	0	0.00757214	0.00745036	0	0.00960509	0.0100785	0	0	0	0	0	0.0308445	0	0
Alyref	7.75696	9.97364	9.70189	7.32561	7.03356	9.34966	8.01412	9.4471	7.05192	8.8404	9.19565	6.52986	8.33673	9.08395	9.91074	8.91634	7.59217	7.76703	8.6616	8.46374	5.88374	7.88139	5.91459	6.61287	7.92828	5.63209	7.41031	6.76466	7.9929	7.68569	10.0181	8.70129	6.38533	9.58373	6.40597	7.98149	9.31127	9.41711	10.694	9.05029	10.1494	10.6057	8.62057	9.8699	9.67652	7.53308	8.50997	7.8277	11.6894
Alyref2	1.6611	1.33552	2.03254	1.5698	1.63114	2.50087	1.70047	2.13509	1.50447	1.99123	1.85448	2.24278	1.55272	1.10655	1.22363	1.88755	1.63483	1.97482	2.2015	1.56292	1.02119	1.82431	1.22313	1.37619	1.01773	1.07522	1.46852	1.53476	1.70901	2.15397	1.85248	1.99592	0.94891	2.04593	1.05742	2.13416	1.9898	2.28383	2.4663	1.18098	1.40442	1.71236	1.55498	1.2327	1.46754	1.53021	1.51698	1.8971	2.74888
Amacr	54.4925	68.5021	57.7091	48.3979	51.0996	69.3251	57.7945	69.0977	52.3033	42.7552	55.8074	46.6585	51.1779	58.31	43.5936	64.4326	45.6278	48.9957	24.8441	54.7917	38.559	65.6591	56.1856	58.063	49.0022	37.4125	52.6912	37.5906	48.8766	64.7545	63.4925	42.5133	57.6291	46.5784	40.4366	50.543	37.8708	55.1645	55.7652	49.3053	39.632	55.0218	49.5458	50.7583	46.5519	51.4104	42.991	43.5073	45.5597
Ambn	0	0	0	0	0	0	0	0	0	0	0	0	0	0	0	0	0	0	0	0	0	0	0	0	0	0	0	0	0	0	0	0	0	0	0	0	0	0	0	0	0	0	0	0	0	0	0	0	0
Ambp	1847.04	1333.92	1555.98	1308.74	1792.32	1917.19	1111.54	1504.27	1427.53	1436.45	1564.59	1426.76	1237.61	1470.55	1310.29	1498.92	1453.03	1542.32	2791.79	1450.53	1429.59	1337.2	1541.14	1316.6	1705.88	1473.95	2160.46	1283.38	1671.18	1331.01	1322.36	1906.68	1198.44	1435.54	977.833	1131.06	1140.91	1162.3	1022.23	1058.68	1042.56	1602.38	2246.61	947.405	1360.11	1439.42	1409.13	1379.33	1546.34
Ambra1	2.5534	4.47579	3.05633	3.1352	4.99467	2.94978	6.23536	3.24197	4.36463	4.5344	4.55253	4.01599	4.12664	4.28049	4.921	3.88462	3.75197	4.83265	3.40987	4.67839	3.93188	4.0652	3.65715	3.88324	3.36036	3.74498	3.38891	3.87158	3.95606	4.77849	5.11737	4.65874	4.98891	6.26192	3.70199	4.84222	8.79528	4.36006	5.46461	5.48878	5.85845	5.52795	5.72422	5.73073	6.25695	5.03829	6.19891	4.94781	7.26706
Amd1	0	0	0	0	0	0	0	0	0	0	0	0	0	0	0	0	0	0	0	0	0	0	0	0	0	0	0	0	0	0	0	0	0	0	0	0	0	0	0	0	0	0	0	0	0	0	0	0	0
Amd2	0	0	0	0	0	0	0	0	0	0	0	0	0	0	0	0	0	0	0	0	0	0	0	0	0	0	0	0	0	0	0	0	0	0	0	0	0	0	0	0	0	0	0	0	0	0	0	0	0
Amdhd1	82.065	44.7812	52.9704	47.8199	57.2	56.9251	70.5966	54.2485	58.2384	82.4623	93.7998	44.8933	66.995	96.5709	56.1965	72.4487	49.8739	59.9591	39.2821	97.4746	82.2035	90.2654	83.1102	49.9576	21.6412	51.017	37.5395	55.4927	56.7005	53.2073	93.6414	40.8013	55.5965	50.6122	34.6519	61.3464	29.4039	65.0394	49.6751	55.6107	55.1244	78.7719	57.1538	80.4229	110.951	78.1054	61.5155	87.6533	59.2867
Amdhd2	8.10298	10.0169	9.79542	7.31484	9.62647	8.19272	8.69939	7.94974	6.52743	9.40431	10.503	6.5121	7.15942	8.44892	8.58464	10.9976	5.97983	7.84407	6.48756	8.72356	8.45776	9.36877	7.66286	6.63389	10.6316	9.7005	9.46887	8.64399	8.68159	11.217	9.82339	6.59524	8.6453	8.3448	9.61646	7.21115	13.6834	6.6506	7.24115	10.6956	8.64116	13.1775	17.0319	6.71646	8.41122	9.32451	10.5307	8.19985	12.7511
Amelx	0	0	0	0	0	0	0	0	0	0	0	0	0	0	0	0.0375458	0	0	0	0	0	0	0	0	0	0	0	0	0	0	0	0.0415755	0	0	0	0	0	0	0	0	0	0	0	0	0	0	0	0	0
Amer1	0.558628	0.747486	0.520719	0.574442	0.527222	0.66766	0.712484	0.459706	0.616494	0.670748	0.569105	0.67175	0.74705	0.657074	0.841352	0.492543	0.623515	0.763084	0.77511	0.945552	0.935054	0.745958	0.781467	0.986798	0.609656	0.85073	0.758523	0.850789	0.779308	0.485597	0.783691	0.53649	0.789172	0.70089	0.569189	0.848346	0.483029	0.631727	0.667862	0.796724	0.612412	0.542302	0.910481	0.399642	0.839301	0.596454	0.435892	0.595646	0.836272
[truncated: 19,334 more rows]
[truncated: 170 more columns]
