# Supplementary material for: Genetic factors contributing to extensive variability of sex-specific hepatic gene expression in Diversity Outbred mice
Source: PLoS One. 2020 Dec 2;15(12):e0242665. doi: 10.1371/journal.pone.0242665 (PMC7710091; doi:10.1371/journal.pone.0242665)
Supplement: S2 Table — (ZIP) [file pone.0242665.s013.zip › Suppl Table S2ABC_Nov 1.xlsx]

## Sheet: Table S2A_SNPs list
Table S2A. List of 64,713 SNPs assessed in eQTL analysis
SNP marker	Chr	Genomic Location
UNC6	1	3000355
UNC010515443	1	3658709
UNC9371	1	3882799
UNC010001943	1	3967211
UNC11461	1	4014866
UNC12838	1	4126115
UNC15185	1	4347901
UNC010515539	1	4420704
UNC16386	1	4436818
UNC010515556	1	4521110
UNC19217	1	4658505
UNC21023	1	4799357
UNC23507	1	5022167
UNC010002207	1	5036012
UNC23995	1	5123463
UNC24700	1	5214659
UNC25932	1	5460949
UNC26205	1	5624267
UNC26932	1	5772370
UNC010003148	1	5830211
UNC28841	1	5934873
UNC010516347	1	6010860
UNC30322	1	6053779
UNC34218	1	6347559
UNC010518203	1	6368235
UNC36398	1	6519513
UNC38030	1	6661408
UNC011026542	1	6767977
UNC40323	1	6836784
UNC41603	1	6956043
UNC44002	1	7133917
UNC45743	1	7248849
UNC49074	1	7511780
UNC49759	1	7538764
UNC010005983	1	7640520
UNC55318	1	7805802
UNC010437200	1	7850330
UNC57959	1	7959987
UNC58412	1	8041207
UNC61552	1	8252473
UNC010010509	1	8267657
UNC64786	1	8448238
UNC66010	1	8544211
UNC67320	1	8634730
UNC010013426	1	8833220
UNC70761	1	8855169
UNC73203	1	9027437
UNC74840	1	9146643
JAX00000461	1	9238061
UNC76650	1	9272831
UNC78561	1	9419201
backupJAX00000484	1	9544054
UNC81870	1	9662028
UNC010016945	1	9764469
UNC82824	1	9764666
UNC83675	1	9834069
UNC84898	1	9909739
UNC85539	1	9954784
UNC86282	1	10004633
UNC86947	1	10053495
UNC87305	1	10088334
UNC87850	1	10137880
UNC88286	1	10201611
UNC88694	1	10250246
JAX00241750	1	10269784
UNC89490	1	10297336
UNC89876	1	10351805
UNC90063	1	10381382
UNC90639	1	10442426
UNC91280	1	10494921
UNC91753	1	10545230
UNC92768	1	10609480
UNC93438	1	10651667
UNC93857	1	10683936
UNC010477123	1	10731066
UNC94417	1	10731756
UNC94965	1	10799169
UNC95366	1	10839456
UNC95979	1	10888708
UNC96966	1	10954249
UNC97447	1	10996177
UNC98241	1	11058864
UNC010019700	1	11091130
UNC99201	1	11106542
UNC010961842	1	11129254
UNC99911	1	11137783
UNC101009	1	11182941
UNC102088	1	11242291
UNC102696	1	11281332
UNC103874	1	11331753
UNC104485	1	11362724
UNC105283	1	11406158
UNC106795	1	11492119
UNC107703	1	11538017
UNC108325	1	11560799
UNC109624	1	11633696
UNC_rs48518594	1	11662729
UNC110353	1	11682429
UNC111393	1	11737035
UNC112302	1	11783334
UNC113047	1	11825870
UNC010022923	1	11842273
UNC113579	1	11865900
UNC114331	1	11904643
UNC114802	1	11944711
UNC115578	1	11996275
UNC116540	1	12072864
UNC116817	1	12106786
UNC117421	1	12171863
UNC118279	1	12223307
UNC118659	1	12263217
UNC119270	1	12308785
UNC119817	1	12361315
UNC120225	1	12387863
UNC120822	1	12450076
UNC121401	1	12508556
UNC121959	1	12571094
UNC122065	1	12596739
UNC123049	1	12674822
UNC010520877	1	12712619
UNC123541	1	12719684
UNC123662	1	12731062
UNC124584	1	12803040
UNC125332	1	12870567
UNC125893	1	12906146
UNC126538	1	12936860
UNC128016	1	13016055
JAX00000747	1	13045800
UNC128912	1	13066878
UNC129874	1	13120045
UNC130265	1	13154530
UNC130697	1	13192357
UNC131096	1	13233918
UNC131724	1	13277137
UNC132450	1	13346284
UNC132724	1	13371106
UNC134046	1	13490724
UNC010026274	1	13498511
UNC134669	1	13530989
UNC135474	1	13595063
UNC_rs50672660	1	13643779
UNC136630	1	13665186
UNC137674	1	13728304
UNC138462	1	13771764
UNC140121	1	13850496
UNC140543	1	13880640
UNC141072	1	13926639
UNC141887	1	13988228
UNC142280	1	14017846
JAX00000824	1	14067111
UNC143394	1	14124984
UNC144144	1	14186685
UNC144647	1	14218711
UNC145132	1	14251570
UNC145909	1	14324247
backupUNC010029391	1	14340548
UNC146540	1	14357419
UNC147332	1	14411386
UNC148022	1	14463433
UNC148652	1	14530923
UNC149432	1	14579627
UNC149968	1	14612284
UNC150730	1	14649969
UNC010030595	1	14688619
UNC151920	1	14716086
UNC152555	1	14753959
UNC153710	1	14825449
UNC154487	1	14866769
UNC155247	1	14899115
UNC156238	1	14966782
UNC156797	1	15009358
UNC157487	1	15062537
UNC158041	1	15110836
UNC158683	1	15155982
UNC159456	1	15214836
UNC159803	1	15257145
UNC160312	1	15309491
UNC161340	1	15358065
UNC162008	1	15399963
UNC162603	1	15429822
UNC163443	1	15489990
UNC164396	1	15548228
UNC164943	1	15580227
UNC165948	1	15635750
UNC166915	1	15706494
JAX00242845	1	15708896
UNC167166	1	15742099
UNC167757	1	15777806
UNC168953	1	15847545
UNC169874	1	15899375
UNC170285	1	15928114
UNC171301	1	16009743
UNC171801	1	16040718
UNC172447	1	16096717
UNC173039	1	16145903
JAX00000980	1	16152213
UNC173980	1	16228222
UNC174093	1	16237736
UNC010035232	1	16293847
UNC176258	1	16458429
UNC177767	1	16568689
JAX00243025	1	16688824
UNC179038	1	16689128
UNC180162	1	16778642
UNC182173	1	16950120
UNC010687234	1	16971751
UNC184484	1	17111323
UNC186479	1	17245127
JAX00243111	1	17306391
UNC187637	1	17311417
UNC189115	1	17407689
UNC190643	1	17548602
UNC010036966	1	17585320
UNC194162	1	17781424
UNC195750	1	17863678
UNC010523171	1	17906270
UNC197893	1	17997473
UNC200911	1	18172954
UNC201418	1	18205426
backupUNC010039427	1	18263892
UNC203703	1	18321419
UNC206290	1	18483510
JAX00001157	1	18498564
UNC207853	1	18606560
UNC209992	1	18756638
UNC211603	1	18862104
UNC213909	1	19036075
UNC215285	1	19154946
UNC216547	1	19318455
JAX00001223	1	19401804
UNC218583	1	19472067
UNC219849	1	19554777
UNC222054	1	19707165
UNC010042487	1	19708171
UNC222950	1	19763660
UNC010523586	1	19828082
UNC225391	1	19948678
UNC227355	1	20074019
UNC228500	1	20158526
JAX00001283	1	20191623
UNC231492	1	20384927
UNC231727	1	20400757
UNC235488	1	20630775
UNC236681	1	20724278
backupUNC010044640	1	20822462
UNC239961	1	20880441
UNC241230	1	20938029
UNC243187	1	21054931
UNC243821	1	21089785
UNC244201	1	21116072
UNC244917	1	21150365
UNC245487	1	21184133
UNC246230	1	21251828
UNC246837	1	21278819
backupUNC010527629	1	21290257
UNC247778	1	21319472
UNC247939	1	21337410
UNC248435	1	21383620
UNC010046230	1	21394221
UNC249229	1	21427578
UNC249610	1	21450351
UNC250092	1	21479363
UNC250644	1	21514977
UNC251139	1	21548959
UNC251384	1	21581360
UNC252166	1	21631042
UNC252437	1	21647248
UNC253175	1	21680728
UNC253917	1	21719423
UNC254389	1	21746889
UNC254822	1	21782783
UNC255790	1	21842394
UNC256701	1	21909502
UNC257250	1	21944614
UNC257864	1	21981970
UNC258238	1	22009617
UNC258775	1	22040323
UNC259179	1	22077386
UNC259406	1	22094681
UNC259893	1	22136249
UNC260263	1	22174026
UNC260669	1	22214523
UNC261003	1	22239875
UNC261713	1	22280093
UNC262158	1	22299360
UNC262857	1	22339393
UNC263171	1	22357277
UNC263810	1	22390621
UNC264385	1	22421498
UNC264416	1	22475222
UNC264759	1	22503528
UNC265227	1	22537091
UNC265497	1	22556093
UNC266348	1	22610743
UNC266725	1	22641137
UNC267740	1	22701267
UNC268149	1	22721260
UNC010529057	1	22756725
UNC268995	1	22767843
UNC269692	1	22803201
UNC269899	1	22816233
UNC270452	1	22850667
UNC271085	1	22899482
UNC271472	1	22929649
UNC271981	1	22964681
UNC272451	1	22997827
UNC010048083	1	23019880
UNC273319	1	23060799
UNC273653	1	23081316
UNC274279	1	23121067
UNC274811	1	23158939
UNC275165	1	23190072
UNC275738	1	23233172
UNC275951	1	23249988
UNC276290	1	23293039
UNC276402	1	23315591
UNC277058	1	23350772
UNC010530301	1	23369739
UNC277576	1	23386265
UNC278071	1	23424426
UNC278457	1	23455857
UNC278894	1	23484917
UNC010530523	1	23502834
UNC279507	1	23523291
UNC280005	1	23555229
UNC280284	1	23583616
UNC280863	1	23618718
UNC281272	1	23657687
UNC281641	1	23682788
UNC010530843	1	23706626
UNC282212	1	23718670
UNC282861	1	23765322
UNC283190	1	23784570
UNC283804	1	23819687
UNC284694	1	23883117
UNC284897	1	23906455
UNC285476	1	23942752
UNC286382	1	23983450
backupUNC010532073	1	24011614
UNC287101	1	24016152
UNC287500	1	24048963
UNC287784	1	24073202
UNC288334	1	24115179
UNC288956	1	24146023
UNC289411	1	24175304
UNC289995	1	24213586
UNC290518	1	24245271
UNC291039	1	24279656
UNC291812	1	24312029
UNC292291	1	24342217
UNC292653	1	24368752
UNC293247	1	24411334
UNC010532674	1	24428101
UNC293808	1	24442090
UNC294157	1	24460403
UNC295267	1	24516479
UNC295523	1	24528086
UNC296454	1	24574813
UNC010440650	1	24612376
UNC297129	1	24615328
UNC297679	1	24640748
UNC298040	1	24670994
UNC298468	1	24739294
UNC298792	1	24757341
UNC300429	1	24870062
UNC300940	1	24901978
UNC301459	1	24937859
UNC302007	1	24972045
UNC302619	1	25007332
UNC302824	1	25035629
UNC303258	1	25065037
UNC303470	1	25086932
UNC304098	1	25133192
UNC304526	1	25167045
UNC304770	1	25202114
UNC305044	1	25230631
UNC305368	1	25257279
UNC010440696	1	25260593
UNC305681	1	25291743
UNC306419	1	25341744
UNC306690	1	25359479
UNC307271	1	25407846
UNC307551	1	25430401
UNC307742	1	25457598
UNC308448	1	25531586
UNC309005	1	25566808
UNC309235	1	25586745
UNC309730	1	25628045
UNC309997	1	25659600
UNC310436	1	25698838
JAX00001692	1	25754788
UNC311195	1	25757843
UNC312117	1	25796544
UNC312831	1	25838944
UNC313243	1	25863857
UNC010878755	1	25882039
UNC313916	1	25912207
UNC314592	1	25955022
UNC315252	1	25997697
UNC315592	1	26015864
UNC316811	1	26085693
UNC317129	1	26104098
UNC317647	1	26144613
UNC010440931	1	26159506
UNC318124	1	26170270
UNC318619	1	26214051
UNC319005	1	26239897
UNC320073	1	26282409
UNC320670	1	26310326
UNC321690	1	26364847
UNC321721	1	26367178
UNC322195	1	26415534
UNC010053022	1	26506252
UNC323488	1	26511959
UNC010535074	1	26702287
UNC327331	1	26751734
UNC330819	1	26971726
UNC333485	1	27149115
UNC337071	1	27421620
UNC339202	1	27625849
UNC340151	1	27730678
UNC010967657	1	27810954
UNC343081	1	28089402
backupUNC011181136	1	28149567
UNC010537386	1	28211520
UNC346097	1	28331362
UNC347566	1	28492472
UNC010054938	1	28667250
UNC349593	1	28670097
UNC010055709	1	28900261
UNC352920	1	28941469
UNC355453	1	29135249
UNC010058011	1	29218037
UNC359010	1	29379878
UNC361622	1	29634567
backupUNC010059535	1	29644011
UNC363662	1	29843720
UNC365663	1	30066465
backupUNC010060568	1	30077708
backupUNC010060795	1	30377354
UNC368438	1	30398761
UNC369354	1	30480686
UNC370888	1	30627636
UNC371148	1	30664485
UNC371742	1	30715330
UNC371950	1	30772460
UNC372374	1	30815119
backupUNC010061308	1	30831642
UNC372930	1	30858529
UNC373330	1	30902434
UNC373557	1	30940070
UNC374016	1	30971846
UNC374362	1	31033836
UNC374674	1	31076845
UNC375193	1	31115770
UNC375681	1	31160214
UNC376451	1	31210543
UNC377023	1	31244809
UNC377508	1	31284656
UNC378094	1	31334223
UNC378383	1	31387872
UNC378818	1	31429604
backupUNC010062452	1	31462524
UNC379113	1	31464533
UNC379621	1	31507899
UNC380075	1	31560014
UNC380599	1	31616026
UNC380748	1	31635833
UNC380880	1	31675473
UNC381552	1	31719870
UNC010062500	1	31720008
UNC382234	1	31785145
UNC382696	1	31824485
UNC383081	1	31885377
UNC383274	1	31914263
UNC383727	1	31941420
UNC384414	1	32010025
UNC384787	1	32059645
UNC385016	1	32091904
UNC385417	1	32139079
UNC386035	1	32223925
UNC386248	1	32252458
UNC387018	1	32310223
UNC388010	1	32371139
UNC389166	1	32455171
UNC389352	1	32475640
UNC389737	1	32524856
UNC390305	1	32580358
UNC390703	1	32621419
UNC391011	1	32654282
backupUNC010539556	1	32691566
UNC391961	1	32704834
UNC392223	1	32735313
UNC392954	1	32786423
UNC394473	1	32885508
UNC394961	1	32921059
UNC010063271	1	32982279
UNC395887	1	32994159
UNC396545	1	33027613
UNC397206	1	33089274
UNC010539663	1	33090818
UNC397521	1	33129124
UNC398516	1	33189743
UNC399108	1	33231190
UNC400048	1	33300681
UNC400200	1	33316503
UNC400869	1	33368050
JAX00002267	1	33427021
UNC401821	1	33428548
UNC402209	1	33449127
UNC402814	1	33504081
UNC403880	1	33556143
UNC404611	1	33599379
UNC405147	1	33635103
UNC405774	1	33687653
UNC406061	1	33706146
UNC406743	1	33754196
UNC010540261	1	33778483
UNC407455	1	33788247
UNC407727	1	33802587
UNC408010	1	33819380
UNC408185	1	33837996
UNC408340	1	33851577
UNC408563	1	33872047
UNC408807	1	33884362
UNC408983	1	33895109
UNC409387	1	33917828
UNC409541	1	33924528
UNC410159	1	33948001
UNC410424	1	33959119
UNC410901	1	33983723
UNC411215	1	33997752
UNC411472	1	34010288
UNC411848	1	34023753
UNC412410	1	34045226
UNC412688	1	34057921
UNC412921	1	34077410
UNC413286	1	34098546
UNC413360	1	34103613
UNC413634	1	34118802
UNC413954	1	34141816
UNC414357	1	34160340
UNC414561	1	34170548
UNC010442447	1	34175860
UNC414867	1	34183498
UNC415288	1	34204056
UNC415620	1	34219806
UNC416008	1	34235468
UNC416328	1	34256594
UNC416643	1	34271723
UNC416870	1	34282653
UNC417190	1	34302810
UNC417558	1	34321520
UNC417887	1	34337401
UNC418172	1	34354191
UNC418392	1	34368639
UNC418645	1	34381694
UNC419401	1	34420851
UNC419632	1	34434224
UNC420009	1	34451456
UNC420225	1	34463394
backupUNC010066723	1	34470337
UNC420525	1	34485225
UNC420638	1	34491239
UNC421161	1	34515677
UNC421398	1	34532594
UNC421584	1	34543977
UNC422528	1	34609362
UNC423396	1	34654655
UNC423980	1	34680470
UNC425112	1	34736054
UNC425729	1	34763185
UNC426583	1	34815872
UNC427689	1	34872458
UNC427885	1	34892391
UNC428507	1	34939583
UNC429302	1	35008097
UNC010542162	1	35008598
UNC429913	1	35040685
UNC430594	1	35092138
UNC431070	1	35123311
UNC010442706	1	35159188
UNC432097	1	35179348
UNC432749	1	35209829
UNC433296	1	35247304
UNC434983	1	35357310
UNC435822	1	35405037
UNC436468	1	35436468
JAX00246633	1	35462551
UNC437077	1	35475551
UNC438077	1	35522229
UNC438854	1	35582877
UNC439302	1	35629711
UNC440036	1	35669721
UNC440633	1	35694665
UNC441788	1	35768588
UNC442185	1	35794660
UNC443247	1	35862286
UNC443490	1	35876332
UNC010069393	1	35934900
UNC444874	1	35958094
UNC445460	1	35987147
UNC445897	1	36009508
UNC446936	1	36071998
UNC447572	1	36120342
UNC010069429	1	36144874
UNC448278	1	36162728
UNC449157	1	36206193
UNC449992	1	36252986
UNC450817	1	36298769
UNC451448	1	36335171
UNC452094	1	36385652
UNC452749	1	36440702
UNC453140	1	36465537
UNC453980	1	36524772
UNC454349	1	36557400
UNC455081	1	36622531
UNC455417	1	36647586
UNC455695	1	36678386
UNC456277	1	36736832
UNC457059	1	36782765
UNC458188	1	36840055
backupUNC010548191	1	36841948
UNC458623	1	36869668
UNC459226	1	36907541
UNC459946	1	36968590
UNC460218	1	36999108
UNC460838	1	37051446
UNC461326	1	37088975
UNC010549141	1	37112093
UNC462268	1	37145011
UNC462996	1	37180922
UNC463692	1	37219531
backupUNC011221975	1	37250990
UNC464597	1	37279812
UNC465365	1	37326927
UNC465785	1	37369416
UNC466142	1	37413698
UNC466554	1	37461372
UNC466794	1	37485795
UNC467207	1	37528546
UNC467761	1	37561683
UNC468109	1	37582372
UNC468545	1	37618339
UNC469015	1	37650707
UNC469219	1	37672480
UNC469448	1	37696095
UNC469748	1	37709648
UNC470039	1	37735993
UNC470398	1	37767591
UNC470578	1	37791925
UNC470729	1	37811202
UNC470806	1	37837759
UNC471090	1	37876846
UNC471746	1	37939455
UNC472065	1	37963891
UNC472154	1	37978899
UNC472399	1	38002837
UNC472554	1	38019319
UNC472726	1	38050592
UNC472864	1	38063892
UNC473155	1	38099593
UNC473267	1	38120717
UNC473434	1	38143952
UNC473598	1	38168129
UNC473770	1	38192026
UNC474004	1	38210184
UNC010551393	1	38230863
UNC474350	1	38237917
UNC474632	1	38262134
UNC474803	1	38274756
UNC475257	1	38309777
UNC475628	1	38334357
UNC475896	1	38354156
UNC476250	1	38379904
UNC476660	1	38404023
UNC477018	1	38422963
UNC477390	1	38448656
UNC477777	1	38477739
UNC478124	1	38498180
UNC478568	1	38525585
JAX00247585	1	38533957
UNC478743	1	38536688
UNC479354	1	38566110
UNC479707	1	38584993
UNC480235	1	38619495
UNC480646	1	38648816
UNC480797	1	38661354
UNC481045	1	38680743
UNC481370	1	38710099
UNC481580	1	38729556
UNC482006	1	38758623
UNC482255	1	38777128
UNC010551883	1	38791503
UNC482602	1	38802549
UNC482958	1	38828668
UNC483273	1	38849956
UNC483623	1	38875442
UNC484069	1	38898439
UNC484960	1	38946906
UNC485336	1	38969358
UNC485895	1	38992974
UNC486654	1	39036913
UNC487441	1	39071574
JAX00247780	1	39072916
UNC487589	1	39078862
UNC488354	1	39110806
UNC488654	1	39127104
UNC489082	1	39162369
UNC489248	1	39175063
UNC489481	1	39198046
UNC489921	1	39228355
UNC490585	1	39275282
UNC490855	1	39289223
JAX00002710	1	39318393
UNC491629	1	39340851
UNC491954	1	39362798
UNC492314	1	39390964
UNC492646	1	39419476
UNC492821	1	39437913
UNC493060	1	39453772
UNC493417	1	39478885
UNC494410	1	39535504
UNC494697	1	39552535
UNC495144	1	39576376
UNC495671	1	39634171
UNC496279	1	39663961
UNC496336	1	39666648
UNC496797	1	39689971
UNC497379	1	39720119
UNC497674	1	39739251
UNC498300	1	39771151
UNC498491	1	39787040
UNC498932	1	39811894
UNC499505	1	39841613
UNC500000	1	39870424
UNC500236	1	39878674
UNC012187196	1	39893095
UNC500690	1	39902674
UNC500979	1	39926087
UNC501434	1	39955637
UNC501578	1	39966866
UNC501856	1	39980967
UNC502074	1	39993146
UNC502226	1	40006676
UNC502453	1	40019598
UNC502670	1	40038438
UNC502861	1	40051698
UNC502964	1	40061512
UNC503061	1	40069810
UNC503321	1	40087990
UNC503417	1	40097434
UNC503702	1	40114612
UNC503938	1	40129186
UNC504151	1	40142972
UNC504343	1	40155138
UNC504450	1	40165424
UNC504677	1	40178896
UNC010073213	1	40194101
UNC504993	1	40194637
UNC505220	1	40211775
UNC505341	1	40215877
UNC505646	1	40230221
UNC010443328	1	40239974
UNC505877	1	40243208
UNC506099	1	40260652
UNC506203	1	40274031
UNC506368	1	40284041
UNC506607	1	40300255
UNC507009	1	40327435
UNC507122	1	40336008
UNC507551	1	40355960
UNC507751	1	40372261
UNC507882	1	40381054
UNC508015	1	40392608
UNC508122	1	40406445
UNC508264	1	40420041
UNC508517	1	40432266
UNC508749	1	40446173
UNC508878	1	40453083
UNC509094	1	40467118
UNC509377	1	40482506
UNC509651	1	40497575
UNC509809	1	40515533
UNC509907	1	40521030
UNC510223	1	40540971
UNC510316	1	40547341
UNC510637	1	40570282
UNC510748	1	40580061
UNC510853	1	40587168
UNC511312	1	40606794
UNC511433	1	40620135
UNC010074671	1	40637205
UNC511891	1	40645519
UNC512093	1	40658106
UNC512234	1	40672119
UNC512421	1	40685565
UNC512562	1	40698230
UNC512702	1	40710981
UNC512930	1	40725851
UNC513116	1	40739701
UNC513219	1	40748812
UNC513650	1	40778246
UNC513848	1	40788066
UNC514105	1	40802051
UNC514382	1	40817685
UNC514629	1	40835194
backupUNC010074862	1	40848092
UNC515038	1	40855167
UNC515205	1	40864433
UNC515549	1	40881551
UNC515799	1	40895820
UNC516206	1	40913405
UNC516358	1	40923246
UNC516522	1	40931537
UNC516877	1	40949387
UNC517197	1	40964962
UNC517414	1	40979552
UNC517564	1	40988649
UNC517773	1	41003590
UNC517961	1	41015629
UNC518187	1	41029606
UNC518325	1	41037413
UNC518753	1	41063876
UNC519145	1	41083240
UNC519296	1	41096087
UNC519475	1	41109470
UNC519575	1	41119550
UNC519808	1	41131488
UNC520232	1	41154155
UNC010075232	1	41156278
UNC520366	1	41162027
UNC520487	1	41169948
UNC520787	1	41191889
UNC521042	1	41205931
UNC521141	1	41212779
UNC521336	1	41230746
UNC521498	1	41240514
UNC521688	1	41251335
UNC521970	1	41267984
UNC522210	1	41280850
UNC522478	1	41296691
UNC522694	1	41307776
UNC522839	1	41316043
UNC523256	1	41345943
UNC523568	1	41363393
UNC523881	1	41385917
UNC524208	1	41412659
UNC524471	1	41429270
UNC524732	1	41448020
UNC524947	1	41467766
UNC525221	1	41490128
UNC525479	1	41509140
UNC525766	1	41534785
UNC525955	1	41548410
UNC526214	1	41570568
UNC526362	1	41586278
UNC526893	1	41614414
UNC527371	1	41641667
UNC527573	1	41656791
UNC010075571	1	41669630
UNC527937	1	41678866
UNC528356	1	41703846
UNC528437	1	41707981
UNC528742	1	41738586
UNC528903	1	41759137
UNC529060	1	41774587
UNC529444	1	41800930
UNC529641	1	41818394
UNC529906	1	41838263
UNC530110	1	41853693
UNC530480	1	41881959
UNC010443604	1	41895464
UNC530837	1	41905320
UNC531436	1	41937573
UNC531500	1	41943391
UNC531718	1	41963021
UNC531839	1	41975995
UNC532315	1	42007611
UNC532412	1	42017666
UNC532787	1	42045723
UNC533184	1	42075848
UNC533314	1	42083394
UNC533491	1	42101285
UNC533757	1	42121592
UNC534089	1	42152420
UNC534504	1	42181048
UNC534538	1	42186449
UNC534913	1	42213016
UNC535173	1	42229616
UNC010443677	1	42238851
UNC535648	1	42255319
UNC535822	1	42270643
UNC536233	1	42305053
UNC536360	1	42311013
UNC536663	1	42338285
UNC536810	1	42350732
UNC537209	1	42373422
UNC537525	1	42404338
UNC537771	1	42421568
UNC538011	1	42441595
UNC538335	1	42460665
UNC538532	1	42473607
UNC539111	1	42510240
UNC539298	1	42521170
UNC539732	1	42554457
UNC010077196	1	42555274
UNC539910	1	42566604
UNC540376	1	42589977
UNC540628	1	42612209
UNC540792	1	42621389
UNC541211	1	42649511
UNC541620	1	42678474
UNC541737	1	42688637
UNC542045	1	42711916
UNC542228	1	42734067
UNC542313	1	42746989
UNC542508	1	42773538
UNC542829	1	42796331
JAX00002972	1	42815407
UNC543407	1	42838860
UNC543566	1	42849166
UNC544165	1	42883382
UNC544289	1	42888308
UNC544678	1	42912561
UNC544906	1	42939816
UNC545184	1	42960796
UNC545603	1	42983996
UNC545949	1	43001830
UNC546172	1	43023146
UNC546499	1	43043991
UNC546817	1	43066302
UNC547234	1	43093838
JAX00248843	1	43103831
UNC547351	1	43107520
UNC547697	1	43132640
UNC547859	1	43140268
UNC548263	1	43170995
UNC548541	1	43188262
UNC548872	1	43211516
UNC549131	1	43230387
UNC549686	1	43259388
UNC549896	1	43272443
UNC550060	1	43289978
UNC550476	1	43309698
UNC010078808	1	43329783
UNC551425	1	43356856
UNC551663	1	43374899
UNC551990	1	43397007
UNC552260	1	43411075
UNC552818	1	43444516
UNC553082	1	43456749
UNC553601	1	43489797
UNC553849	1	43504466
UNC554095	1	43518563
UNC554590	1	43546301
UNC554949	1	43569616
UNC555271	1	43587956
UNC555538	1	43606149
UNC555788	1	43621692
UNC556156	1	43648516
UNC556336	1	43659273
UNC557096	1	43709039
UNC557616	1	43733189
UNC557806	1	43742556
JAX00249009	1	43743194
JAX00003040	1	43743323
UNC559715	1	43883536
JAX00249075	1	43944320
UNC562450	1	44093864
UNC563452	1	44179077
backupUNC010557791	1	44239449
UNC569059	1	44553990
UNC010709367	1	44584726
UNC570893	1	44681952
UNC573481	1	44820102
UNC574402	1	44884100
UNC010084304	1	45007444
UNC577593	1	45188002
UNC578793	1	45313373
UNC581980	1	45495666
UNC011275068	1	45599967
UNC584333	1	45621895
backupUNC010086952	1	45720142
UNC587430	1	45826741
UNC589868	1	45971891
UNC591481	1	46077773
UNC010712538	1	46170529
UNC592611	1	46265735
UNC593079	1	46348468
UNC594240	1	46498324
UNC010089266	1	46577516
UNC594903	1	46610944
UNC595722	1	46755439
UNC596831	1	46893137
backupUNC010089879	1	46917213
UNC597735	1	46963812
UNC600255	1	47159621
UNC010559810	1	47246722
UNC601188	1	47257320
UNC601980	1	47327312
UNC604430	1	47538062
UNC605533	1	47633486
backupUNC010715008	1	47680052
UNC606275	1	47698363
UNC010715287	1	47791233
UNC608264	1	47892353
UNC609906	1	47979477
UNC612303	1	48185185
UNC612760	1	48215087
UNC010092168	1	48252623
UNC614659	1	48405010
JAX00003394	1	48462655
UNC615565	1	48503023
UNC010561617	1	48601025
UNC617219	1	48660277
UNC618599	1	48786365
UNC620215	1	48930369
UNC010445083	1	48988134
UNC621376	1	49047076
UNC623968	1	49204784
UNC625632	1	49302834
UNC627036	1	49452028
UNC628685	1	49573336
UNC010093480	1	49591711
UNC629866	1	49701422
UNC631399	1	49818997
UNC633506	1	49947473
UNC010445227	1	50039659
UNC636247	1	50100738
UNC010484549	1	50149388
UNC637091	1	50151075
UNC639433	1	50297854
UNC641785	1	50438756
UNC643528	1	50586920
UNC645531	1	50732582
UNC647072	1	50847569
UNC648423	1	50927313
UNC651262	1	51147081
UNC652639	1	51237603
UNC652774	1	51248929
UNC653041	1	51270487
UNC653165	1	51283189
UNC653383	1	51299180
UNC653694	1	51324528
UNC653805	1	51331098
UNC654157	1	51358553
UNC654436	1	51378350
UNC654625	1	51390576
UNC654826	1	51406821
UNC654978	1	51420800
backupUNC010562539	1	51437087
UNC655256	1	51440498
UNC655421	1	51457023
UNC655657	1	51468806
UNC655907	1	51487121
UNC655991	1	51507002
UNC656180	1	51527181
UNC656365	1	51544771
UNC656481	1	51554194
UNC656698	1	51571512
UNC656936	1	51587199
UNC657187	1	51604717
UNC657492	1	51627534
UNC657626	1	51641816
UNC010098122	1	51655345
UNC658126	1	51672315
UNC658688	1	51704623
UNC658850	1	51714316
UNC659220	1	51736387
UNC659513	1	51754852
UNC659763	1	51766842
UNC659930	1	51783185
UNC660238	1	51802120
UNC660383	1	51810558
UNC660770	1	51828733
UNC661198	1	51846488
UNC661499	1	51860557
UNC661934	1	51887395
JAX00250556	1	51906471
UNC662361	1	51916010
UNC662596	1	51931039
UNC663025	1	51953883
UNC663454	1	51978262
UNC663552	1	51983460
UNC663918	1	51999873
UNC664379	1	52024814
UNC664649	1	52038345
UNC664984	1	52056332
UNC665178	1	52066674
UNC665495	1	52084089
UNC665901	1	52107212
UNC666044	1	52120090
UNC666369	1	52138717
UNC666736	1	52162191
UNC666941	1	52175770
UNC667141	1	52184251
UNC667574	1	52213651
UNC667661	1	52220080
UNC667964	1	52243533
UNC668095	1	52260754
UNC668252	1	52280174
UNC668320	1	52289005
UNC668547	1	52311812
UNC668704	1	52322902
UNC669197	1	52347436
UNC669458	1	52361301
UNC669669	1	52383668
UNC669839	1	52395036
UNC670094	1	52412291
UNC670323	1	52432014
UNC670616	1	52447243
UNC670762	1	52464992
UNC671186	1	52498726
UNC671332	1	52511357
UNC671488	1	52527638
UNC671782	1	52548361
UNC672049	1	52571069
UNC672230	1	52585228
UNC672894	1	52629917
UNC011325355	1	52637246
JAX00003707	1	52651319
UNC673131	1	52652793
UNC674092	1	52708966
UNC674249	1	52717897
UNC675172	1	52775999
UNC675423	1	52798366
UNC676471	1	52859712
UNC676907	1	52898033
UNC677249	1	52925914
UNC677810	1	52967901
UNC010720695	1	52980118
UNC678353	1	53021706
UNC679051	1	53085153
UNC679180	1	53093537
UNC679641	1	53142148
UNC680045	1	53195879
UNC680290	1	53230267
UNC680505	1	53255241
JAX00250952	1	53273315
UNC681440	1	53310425
UNC681990	1	53356247
UNC682513	1	53390753
UNC683222	1	53440511
UNC683713	1	53481777
UNC683922	1	53522746
UNC684060	1	53555777
backupUNC010721415	1	53624754
UNC684565	1	53650848
UNC684769	1	53690343
UNC684957	1	53724521
JAX00003792	1	53772500
UNC685691	1	53804902
UNC686266	1	53853678
UNC686835	1	53903489
UNC687422	1	53944564
UNC687785	1	53960642
UNC011335784	1	54000541
JAX00003808	1	54027378
UNC688978	1	54032880
UNC689713	1	54076038
UNC689986	1	54103189
UNC690271	1	54125860
UNC690829	1	54186429
UNC691339	1	54230663
UNC691648	1	54255170
UNC692581	1	54311579
UNC692837	1	54356006
UNC693267	1	54391800
UNC693792	1	54436579
UNC694097	1	54475669
UNC694544	1	54504118
UNC695440	1	54559800
backupUNC010724016	1	54565376
UNC696192	1	54605391
UNC696705	1	54639356
UNC697391	1	54683607
UNC698050	1	54737746
UNC698410	1	54761277
UNC699324	1	54821431
UNC699866	1	54864353
UNC011342783	1	54894073
UNC700222	1	54895360
backupJAX00251301	1	54912543
UNC700850	1	54924745
UNC701705	1	54979145
UNC702069	1	55002572
UNC702963	1	55068839
UNC703322	1	55093640
UNC703927	1	55147243
UNC704391	1	55182607
UNC704723	1	55219122
UNC705497	1	55271684
UNC705778	1	55299497
UNC706090	1	55347182
UNC706326	1	55389030
UNC706622	1	55429408
UNC707026	1	55475844
UNC707616	1	55517416
UNC707894	1	55552019
UNC708721	1	55601096
UNC709209	1	55642218
UNC011347842	1	55683007
JAX00251477	1	55688061
UNC710514	1	55715549
UNC711145	1	55752292
UNC712273	1	55822831
UNC712761	1	55861444
UNC713154	1	55885137
UNC713780	1	55931479
UNC714139	1	55960988
UNC714632	1	56011380
UNC715006	1	56050841
UNC715622	1	56099626
UNC715902	1	56129382
UNC716055	1	56157833
UNC716895	1	56218690
JAX00003976	1	56246632
UNC718116	1	56309822
UNC718377	1	56335213
UNC719247	1	56390422
UNC010729195	1	56428647
UNC720106	1	56462212
UNC720677	1	56509676
UNC720990	1	56546069
UNC721192	1	56577447
UNC721751	1	56633464
UNC722178	1	56675822
UNC722840	1	56727251
UNC723308	1	56757080
UNC723639	1	56799423
backupUNC011355063	1	56804404
UNC723854	1	56822092
UNC724674	1	56920744
UNC725132	1	56959140
backupUNC012316368	1	57001168
UNC725712	1	57007486
UNC725998	1	57044364
JAX00251867	1	57084159
UNC726590	1	57089306
UNC727152	1	57161063
UNC728003	1	57227078
UNC728238	1	57252607
UNC728789	1	57299727
UNC729151	1	57330098
UNC729540	1	57377338
UNC010731340	1	57415420
UNC730430	1	57443014
UNC731078	1	57500183
UNC731706	1	57553679
UNC731988	1	57576461
UNC732419	1	57609345
UNC732898	1	57650991
UNC733491	1	57692533
backuprs51918679	1	57727822
UNC733960	1	57735724
UNC734536	1	57795322
UNC734946	1	57836503
UNC735432	1	57875757
UNC736075	1	57918897
UNC010100349	1	57944172
UNC736591	1	57960494
UNC737192	1	58002261
UNC737644	1	58043396
UNC738265	1	58098020
UNC738685	1	58127044
UNC739188	1	58161932
UNC739718	1	58197917
UNC740698	1	58263811
UNC740835	1	58272635
UNC741530	1	58313335
UNC742627	1	58371513
backupUNC010101265	1	58433271
UNC743346	1	58434599
UNC743640	1	58459216
UNC744008	1	58491835
UNC744683	1	58541320
backupJAX00252178	1	58580077
UNC745175	1	58585307
UNC745540	1	58623801
UNC745926	1	58663114
UNC746143	1	58709665
UNC746463	1	58749391
UNC746854	1	58784987
UNC747160	1	58816110
UNC747767	1	58882237
UNC748270	1	58919256
UNC010101768	1	58954202
UNC748635	1	58956599
UNC748964	1	58981879
UNC749434	1	59038703
UNC749948	1	59116141
UNC750579	1	59175393
UNC750740	1	59185697
backupJAX00252274	1	59186339
UNC751654	1	59245541
UNC752248	1	59294507
UNC753406	1	59365122
UNC754029	1	59415367
UNC754930	1	59483246
JAX00252404	1	59496154
UNC757878	1	59718847
backupUNC010733471	1	59812061
UNC760131	1	59933515
UNC761255	1	60065204
UNC761563	1	60086229
JAX00191860	1	60113600
UNC764041	1	60271008
UNC764506	1	60327884
backupJAX00004293	1	60441494
UNC766527	1	60457499
UNC766998	1	60553177
UNC768262	1	60664735
UNC769626	1	60759991
UNC770116	1	60818661
UNC010102833	1	60891567
UNC771487	1	60936977
UNC773571	1	61106256
UNC774504	1	61184345
UNC775718	1	61280684
JAX00252732	1	61288824
UNC776673	1	61373519
backupUNC010737916	1	61531884
JAX00252788	1	61581476
UNC779275	1	61593921
UNC779897	1	61664254
UNC780397	1	61705349
UNC780992	1	61756205
UNC781464	1	61799047
backupUNC010738940	1	61831175
UNC783025	1	61932628
UNC783353	1	61976512
UNC783803	1	62021635
UNC784253	1	62066038
UNC785146	1	62154637
UNC785595	1	62199733
UNC786052	1	62243408
UNC786420	1	62285398
UNC786916	1	62335484
UNC787219	1	62377587
backupUNC010739171	1	62387583
UNC787537	1	62414414
UNC788163	1	62468452
UNC788609	1	62513217
UNC789029	1	62557486
UNC789373	1	62599920
UNC789712	1	62640731
UNC790025	1	62671648
UNC010446561	1	62681149
UNC790834	1	62735557
UNC010739232	1	62761930
UNC791131	1	62765815
UNC791840	1	62831748
UNC792051	1	62854647
UNC792649	1	62900034
UNC793417	1	62964123
UNC793779	1	62993822
UNC794531	1	63050563
UNC794882	1	63093973
UNC795154	1	63146927
UNC795596	1	63187180
UNC_rs31392164	1	63191335
UNC795996	1	63244064
UNC796606	1	63317705
UNC796811	1	63362293
UNC797153	1	63412910
UNC797558	1	63456034
UNC798040	1	63495045
UNC010104462	1	63505054
UNC798825	1	63561255
UNC799168	1	63585217
UNC799618	1	63628155
UNC800056	1	63675386
UNC010104881	1	63698095
UNC800539	1	63714864
UNC801098	1	63774007
UNC801623	1	63811605
UNC802071	1	63853771
UNC802565	1	63904411
UNC802880	1	63942514
UNC803232	1	63980535
UNC803809	1	64032330
UNC010486741	1	64043833
UNC804306	1	64080215
UNC804718	1	64117784
UNC804981	1	64144307
UNC805608	1	64203707
UNC805911	1	64233528
UNC806852	1	64300264
UNC807105	1	64343177
UNC807288	1	64370701
UNC807932	1	64425383
UNC808491	1	64477141
UNC809041	1	64515184
UNC809773	1	64560548
UNC810365	1	64617650
UNC810655	1	64655777
UNC010106429	1	64704407
UNC812026	1	64747218
UNC812359	1	64787244
UNC812688	1	64817081
UNC813367	1	64880334
UNC813782	1	64926042
UNC814184	1	64966356
UNC814540	1	65014585
UNC815271	1	65060495
UNC010106729	1	65096043
UNC816809	1	65156732
UNC817280	1	65191919
JAX00253431	1	65214798
UNC817672	1	65217298
UNC818203	1	65285846
UNC818548	1	65327615
UNC819103	1	65378571
UNC819594	1	65417059
UNC820299	1	65455513
UNC821103	1	65506722
UNC821869	1	65551485
UNC822146	1	65596323
UNC010107618	1	65622041
UNC822740	1	65637894
UNC823147	1	65682715
UNC823895	1	65732440
UNC010108618	1	65735004
UNC824891	1	65775711
UNC825935	1	65864532
UNC826886	1	65911907
UNC827494	1	65950222
UNC828332	1	65999674
UNC828726	1	66048609
UNC828952	1	66089812
UNC829516	1	66132196
UNC829913	1	66155336
UNC831260	1	66235789
UNC010113351	1	66243536
UNC831500	1	66248313
UNC832262	1	66296618
UNC833125	1	66356097
UNC010114763	1	66392314
UNC833920	1	66402351
UNC834557	1	66439370
UNC835226	1	66483805
UNC835792	1	66528763
UNC836407	1	66574206
UNC837204	1	66654089
UNC010564849	1	66673273
UNC838213	1	66719643
UNC838450	1	66742210
UNC838814	1	66780481
UNC839510	1	66846128
UNC840480	1	66900911
UNC841249	1	66933398
UNC010119447	1	66955203
UNC842284	1	66990126
UNC842856	1	67033970
UNC843848	1	67089323
UNC843989	1	67095461
UNC844929	1	67160047
UNC845282	1	67184038
UNC846359	1	67260154
UNC846806	1	67300452
UNC847336	1	67338334
UNC848027	1	67379880
UNC848846	1	67435659
UNC849879	1	67489783
UNC850115	1	67507420
UNC850770	1	67571263
UNC851208	1	67606674
UNC851933	1	67651175
UNC852627	1	67696348
UNC853299	1	67750239
UNC854111	1	67830022
UNC854778	1	67873522
UNC855090	1	67908281
UNC010128163	1	67917829
UNC856600	1	68008422
UNC857053	1	68046055
UNC857628	1	68095017
UNC858102	1	68131836
UNC859055	1	68190360
UNC859504	1	68222504
UNC860473	1	68281584
UNC860957	1	68331666
UNC861166	1	68348015
backupUNC010132013	1	68395361
UNC862208	1	68414007
UNC010132979	1	68476871
UNC863458	1	68489417
UNC864329	1	68544631
UNC865358	1	68636731
UNC865642	1	68666452
UNC867214	1	68768033
UNC010135944	1	68804947
UNC867840	1	68813648
UNC868588	1	68859710
UNC869157	1	68905460
UNC869715	1	68942633
UNC871558	1	69081839
UNC872147	1	69127700
UNC010138697	1	69161368
UNC872736	1	69179905
UNC873228	1	69216069
UNC874332	1	69290150
UNC875089	1	69348756
UNC875730	1	69393153
UNC876349	1	69439309
UNC876773	1	69482906
UNC877230	1	69517150
UNC877831	1	69569043
UNC878465	1	69621785
UNC878906	1	69659677
UNC879570	1	69705516
UNC879935	1	69753971
JAX00254177	1	69757826
UNC880274	1	69798725
UNC880724	1	69838349
UNC881357	1	69885729
UNC882030	1	69925885
UNC882933	1	69974738
UNC883442	1	70022791
UNC883961	1	70062088
UNC884363	1	70088393
JAX00005015	1	70127169
UNC885304	1	70153268
UNC886027	1	70198268
UNC886572	1	70242107
UNC886911	1	70275230
UNC887579	1	70333006
UNC888180	1	70374629
UNC888516	1	70400059
UNC889525	1	70466335
UNC890096	1	70510197
UNC890786	1	70555437
UNC891362	1	70608186
UNC891933	1	70644867
UNC892865	1	70700786
JAX00005062	1	70738739
backupJAX00254338	1	70745937
UNC893744	1	70765793
UNC893783	1	70774789
UNC893909	1	70789550
UNC894144	1	70802441
UNC894237	1	70809731
UNC894416	1	70824085
UNC894537	1	70837533
UNC894762	1	70853918
UNC894903	1	70864790
UNC895069	1	70877964
UNC895187	1	70888976
UNC895334	1	70902809
UNC895432	1	70914116
UNC895535	1	70926962
UNC895675	1	70939685
UNC895846	1	70951193
UNC896044	1	70962591
UNC896276	1	70977421
UNC896379	1	70987330
UNC010140644	1	70995869
UNC896517	1	71003015
UNC896628	1	71013171
UNC896793	1	71026255
UNC896835	1	71037152
UNC897049	1	71050781
UNC897190	1	71063622
UNC897389	1	71075380
UNC897532	1	71087962
UNC897674	1	71099735
UNC897815	1	71113314
UNC897935	1	71125232
UNC897970	1	71135320
UNC898113	1	71150125
UNC898257	1	71161659
UNC898442	1	71174705
UNC898637	1	71187138
UNC898729	1	71199505
UNC898891	1	71212012
UNC899024	1	71224915
UNC899132	1	71236741
UNC899282	1	71248975
UNC899363	1	71258757
UNC899531	1	71274187
UNC899809	1	71297102
JAX00254428	1	71357409
UNC901351	1	71421591
UNC901814	1	71457142
UNC902677	1	71522087
UNC903462	1	71577576
UNC904171	1	71620964
UNC904980	1	71676740
UNC905938	1	71738058
UNC906966	1	71809223
UNC907572	1	71840547
UNC908695	1	71903859
UNC909629	1	71962239
UNC910607	1	72020590
UNC911464	1	72075393
UNC913244	1	72193388
UNC914302	1	72245196
UNC915300	1	72308098
backupUNC010568212	1	72321563
UNC916311	1	72375788
UNC916875	1	72419039
UNC917820	1	72475179
UNC918724	1	72536261
UNC919161	1	72563609
UNC919951	1	72618076
UNC921036	1	72673556
UNC922022	1	72758241
UNC922991	1	72811188
backupUNC010570475	1	72876670
UNC924120	1	72893229
UNC924818	1	72934188
UNC925655	1	72984989
UNC926483	1	73034058
UNC927407	1	73093868
UNC928010	1	73149872
JAX00254862	1	73161245
UNC928503	1	73185612
UNC929321	1	73246379
UNC930435	1	73319275
UNC931093	1	73363384
UNC932547	1	73462140
UNC933480	1	73537200
UNC934356	1	73602880
UNC934822	1	73654152
UNC935659	1	73710003
UNC936405	1	73763258
UNC936906	1	73811924
UNC937311	1	73853415
UNC937414	1	73860917
UNC937609	1	73874005
UNC937842	1	73896148
UNC937994	1	73904922
UNC938289	1	73928782
UNC938565	1	73957015
UNC938794	1	73971461
UNC939130	1	73992316
UNC939418	1	74011896
UNC939619	1	74024229
JAX00255136	1	74038367
UNC939840	1	74041014
UNC940014	1	74051256
UNC940361	1	74069879
UNC940634	1	74089252
UNC940895	1	74103679
UNC010142203	1	74113231
UNC941186	1	74119405
UNC941278	1	74129965
UNC941523	1	74150326
UNC941729	1	74169758
UNC941836	1	74176233
UNC942273	1	74202001
UNC942411	1	74211412
UNC942921	1	74235727
UNC942979	1	74239110
UNC943395	1	74261187
UNC943718	1	74281110
UNC943853	1	74293672
UNC944105	1	74311781
UNC944316	1	74325779
UNC944485	1	74342657
UNC944592	1	74353696
UNC944895	1	74374346
UNC945014	1	74381894
UNC945448	1	74411377
UNC945505	1	74416439
UNC010573492	1	74424057
UNC945627	1	74430943
UNC945720	1	74447413
UNC946116	1	74475371
UNC946547	1	74520838
UNC946986	1	74576951
UNC947363	1	74630523
UNC947842	1	74675994
UNC948240	1	74725305
UNC949013	1	74809607
UNC949288	1	74848756
UNC010489002	1	74893777
UNC949780	1	74894873
UNC950277	1	74951432
UNC010756120	1	75040358
UNC951262	1	75045716
UNC951535	1	75087440
UNC951769	1	75134565
UNC952488	1	75204030
UNC953004	1	75254272
UNC954009	1	75324165
UNC954707	1	75373545
UNC955645	1	75455334
UNC956412	1	75524231
UNC956718	1	75552801
JAX00255494	1	75555252
UNC957798	1	75615593
UNC958794	1	75673984
UNC012239416	1	75676579
UNC959254	1	75713803
UNC960055	1	75768982
UNC960936	1	75817009
UNC961572	1	75873902
UNC962180	1	75928314
UNC963161	1	75994793
JAX00255657	1	76018643
UNC963609	1	76026538
UNC964299	1	76090423
UNC964922	1	76144828
UNC965262	1	76176754
UNC965877	1	76220322
UNC966769	1	76291445
UNC967284	1	76342246
UNC967965	1	76407202
UNC968582	1	76463717
UNC969523	1	76519943
UNC970206	1	76570088
UNC970678	1	76633423
UNC970870	1	76645861
backupJAX00005508	1	76699833
UNC972440	1	76769401
UNC973237	1	76829536
UNC973692	1	76870536
UNC974667	1	76940759
UNC975186	1	76973464
UNC975735	1	77010846
UNC976977	1	77095348
UNC010577197	1	77096536
UNC977305	1	77127495
UNC977998	1	77185337
UNC978456	1	77225384
UNC979119	1	77275824
UNC010577570	1	77299636
UNC979864	1	77331172
UNC980518	1	77391650
backupUNC011478119	1	77446685
UNC981257	1	77461321
UNC981669	1	77499163
UNC982299	1	77559014
UNC982810	1	77595350
UNC983627	1	77655106
UNC010148938	1	77706916
UNC984304	1	77710399
UNC985120	1	77759336
UNC985715	1	77811411
UNC986338	1	77863446
UNC986728	1	77899447
UNC987429	1	77981484
UNC987684	1	78014142
UNC988578	1	78079895
UNC989059	1	78122716
UNC989515	1	78170256
UNC990107	1	78230563
backupUNC012359359	1	78232643
UNC990537	1	78265091
UNC991403	1	78333109
UNC992269	1	78386323
UNC993244	1	78449656
UNC994199	1	78542376
UNC010151256	1	78577429
UNC995424	1	78615218
UNC995947	1	78646389
backupUNC010151687	1	78664449
UNC996726	1	78710313
UNC997109	1	78730625
UNC998022	1	78806916
UNC998796	1	78856202
UNC999871	1	78912299
UNC1000460	1	78964797
UNC1000840	1	78996299
UNC1001697	1	79055629
UNC1002349	1	79106025
UNC1003059	1	79148637
UNC1004197	1	79220135
backupJAX00256554	1	79243484
UNC1005307	1	79290462
UNC1005938	1	79318214
UNC1007511	1	79417297
UNC1008104	1	79462992
UNC1009420	1	79553385
JAX00256624	1	79574989
UNC1009888	1	79584739
UNC1010404	1	79621264
UNC1011702	1	79690404
UNC1012577	1	79758083
UNC1013424	1	79799905
UNC1013825	1	79820240
UNC1014702	1	79879184
UNC1015448	1	79925777
UNC1015995	1	79990123
UNC1016922	1	80062878
UNC1017671	1	80107533
JAX00005772	1	80204486
UNC1019367	1	80220028
UNC1019849	1	80249693
UNC1020664	1	80311824
UNC1021107	1	80368100
UNC1021361	1	80398243
UNC1022835	1	80495472
UNC1023024	1	80503714
JAX00256873	1	80539456
UNC1024027	1	80551174
UNC1025120	1	80617483
UNC1025688	1	80656112
UNC1027118	1	80753147
UNC010157073	1	80759339
UNC1028420	1	80838172
UNC1028686	1	80866338
UNC1029634	1	80940935
UNC1030064	1	80980315
UNC1030909	1	81066973
backupUNC011498669	1	81071312
UNC1031121	1	81102648
UNC1031391	1	81132620
UNC1032248	1	81205659
UNC1032851	1	81254755
UNC1033310	1	81302781
UNC1033796	1	81357762
backupUNC010158882	1	81385298
UNC1034358	1	81410470
UNC1034819	1	81486162
UNC1035068	1	81517152
UNC1035596	1	81554839
UNC1036133	1	81621416
UNC1036770	1	81671764
UNC1037574	1	81739591
UNC1037970	1	81780717
UNC1038581	1	81838129
UNC010160470	1	81853480
UNC1039100	1	81872313
UNC1039668	1	81935030
JAX00257146	1	81950374
UNC1040335	1	81998876
UNC1040668	1	82039292
UNC1041273	1	82088662
UNC1041551	1	82136942
backupJAX00257246	1	82265334
UNC1043281	1	82299104
UNC1043847	1	82344520
UNC1044549	1	82402447
UNC1045279	1	82463336
UNC1045701	1	82487492
UNC1046643	1	82552726
JAX00005951	1	82599901
JAX00005952	1	82616500
UNC1047748	1	82626356
UNC1048483	1	82665032
UNC1049124	1	82714585
UNC1049631	1	82756630
JAX00005967	1	82805978
UNC1050655	1	82816436
UNC1051402	1	82872924
UNC1051923	1	82911543
UNC1052639	1	82972943
UNC1053511	1	83042865
UNC1053773	1	83055944
UNC1055109	1	83143277
UNC1055637	1	83179137
JAX00257467	1	83224733
UNC1056352	1	83239424
UNC1056860	1	83273089
UNC1057938	1	83346750
UNC1058334	1	83392588
UNC1059067	1	83438973
UNC1059845	1	83495572
UNC1060689	1	83550172
UNC1061236	1	83603410
UNC1061708	1	83639795
UNC011510234	1	83644563
UNC1063044	1	83737380
UNC1064152	1	83814082
UNC010584488	1	83830809
UNC1064743	1	83862272
UNC1065296	1	83906769
UNC1065809	1	83968228
UNC1066284	1	84020793
UNC1066650	1	84058194
JAX00006066	1	84138986
UNC1067986	1	84177354
UNC1068624	1	84228321
UNC1069136	1	84277789
JAX00257649	1	84345931
UNC1070210	1	84385868
UNC1070616	1	84414674
UNC1071271	1	84464714
UNC1072179	1	84559510
UNC1072525	1	84596535
UNC1073193	1	84640967
UNC1073702	1	84672972
UNC010161536	1	84718651
UNC1074173	1	84747353
UNC1074464	1	84800197
UNC1074823	1	84855502
UNC1075203	1	84904540
backupJAX00257750	1	84948104
UNC1075533	1	84948980
UNC1075663	1	87427539
UNC1075761	1	87559991
UNC010161864	1	87590400
UNC010767722	1	87649617
UNC1077063	1	87657652
UNC1077785	1	87735434
UNC1079635	1	87897389
UNC1080590	1	87999702
UNC010162950	1	88077249
UNC1081889	1	88179632
UNC1083007	1	88300767
UNC010163719	1	88384521
JAX00258010	1	88519759
UNC1085550	1	88523323
UNC1086363	1	88652714
UNC1086891	1	88802744
UNC1087553	1	88932395
UNC010584825	1	89072013
UNC1088683	1	89075231
UNC1089589	1	89166496
UNC1090311	1	89235413
UNC1090485	1	89272651
UNC1090659	1	89307826
UNC1090969	1	89347086
UNC1091244	1	89388163
UNC010164348	1	89440773
UNC1091740	1	89441744
UNC1092120	1	89476182
UNC1093083	1	89572061
UNC1093407	1	89613740
UNC1094139	1	89700729
UNC1094634	1	89741043
UNC1095110	1	89814947
UNC1095392	1	89858981
UNC1095781	1	89914883
UNC1096158	1	89987709
UNC010585017	1	90034458
UNC1096728	1	90038287
UNC1096912	1	90061211
UNC1097226	1	90123208
UNC1097279	1	90210389
UNC1097942	1	90252714
UNC1098588	1	90294626
UNC1099115	1	90338138
UNC1099838	1	90398505
UNC1100198	1	90421451
backupJAX00258310	1	90458629
UNC1100887	1	90465322
UNC1101617	1	90517560
UNC1102206	1	90552338
UNC1103435	1	90627755
UNC1104334	1	90678542
UNC1105080	1	90718159
UNC1105663	1	90758565
UNC1106597	1	90807611
UNC1107274	1	90851745
UNC1107740	1	90881488
UNC1108599	1	90936885
UNC1108970	1	90971066
UNC1109449	1	91020638
UNC1110031	1	91063605
UNC1110825	1	91109739
UNC1111301	1	91149451
UNC1111900	1	91182025
UNC1113539	1	91281830
UNC1113928	1	91306668
UNC1114694	1	91354327
UNC1115463	1	91403695
UNC010171079	1	91434748
UNC1116108	1	91446560
UNC1116613	1	91491896
UNC1117088	1	91532119
UNC1117282	1	91558945
UNC1117956	1	91617551
UNC1118291	1	91647566
JAX00258593	1	91669919
UNC1119248	1	91745939
UNC1119530	1	91787996
UNC1120547	1	91877659
backupUNC010171549	1	91905548
UNC1121510	1	91959305
UNC1121801	1	92000155
UNC1122332	1	92044807
UNC1122857	1	92082515
UNC1123512	1	92129576
UNC1124039	1	92170417
UNC1124747	1	92208893
UNC1125716	1	92264747
UNC1126248	1	92295156
UNC1127124	1	92351372
UNC1127673	1	92380344
UNC1128405	1	92429993
UNC1129284	1	92479735
UNC1129670	1	92495220
UNC010172585	1	92515453
UNC1130561	1	92543920
UNC1131648	1	92606045
UNC1131906	1	92619949
UNC1132952	1	92686080
UNC1133587	1	92721876
UNC1134532	1	92772391
UNC1135014	1	92804789
UNC1135540	1	92832173
UNC1135862	1	92848611
UNC1136443	1	92876429
UNC1136485	1	92879244
[truncated: 62,715 more rows]

## Sheet: Table S2B_sample list
Table S2B. Liver sample information for 438 DO mouse livers included in Table S2C and Table S2D.
Sample	Sex	Diet	DO Generation (DOX, Xth generation from the start of DO population. Recombination blocks are expected to get smaller over successive generations)	Batch (Batch 1 are data from GEO # GSE45684 and Batch 2 are data from GEO # GSE72759)
F01	F	High_Fat	DO4	1
F02	F	High_Fat	DO4	1
F03	F	High_Fat	DO4	1
F04	F	High_Fat	DO4	1
F05	F	High_Fat	DO4	1
F07	F	High_Fat	DO4	1
F08	F	High_Fat	DO4	1
F09	F	High_Fat	DO4	1
F10	F	High_Fat	DO4	1
F100	F	High_Fat	DO7	1
F101	F	Standard_Chow	DO7	1
F102	F	Standard_Chow	DO7	1
F103	F	Standard_Chow	DO7	1
F104	F	Standard_Chow	DO7	1
F105	F	Standard_Chow	DO7	1
F106	F	Standard_Chow	DO7	1
F107	F	Standard_Chow	DO7	1
F108	F	Standard_Chow	DO7	1
F109	F	Standard_Chow	DO7	1
F11	F	High_Fat	DO4	1
F111	F	Standard_Chow	DO7	1
F112	F	Standard_Chow	DO7	1
F113	F	Standard_Chow	DO7	1
F114	F	Standard_Chow	DO7	1
F115	F	Standard_Chow	DO7	1
F116	F	Standard_Chow	DO7	1
F117	F	Standard_Chow	DO7	1
F12	F	High_Fat	DO4	1
F120	F	Standard_Chow	DO7	1
F122	F	Standard_Chow	DO7	1
F123	F	Standard_Chow	DO7	1
F124	F	Standard_Chow	DO7	1
F125	F	Standard_Chow	DO7	1
F126	F	High_Fat	DO7	1
F127	F	High_Fat	DO7	1
F128	F	High_Fat	DO7	1
F129	F	High_Fat	DO7	1
F13	F	High_Fat	DO4	1
F130	F	High_Fat	DO7	1
F131	F	High_Fat	DO7	1
F132	F	High_Fat	DO7	1
F133	F	High_Fat	DO7	1
F134	F	High_Fat	DO7	1
F135	F	High_Fat	DO7	1
F136	F	High_Fat	DO7	1
F137	F	High_Fat	DO7	1
F14	F	High_Fat	DO4	1
F140	F	High_Fat	DO7	1
F141	F	High_Fat	DO7	1
MF142	M	High_Fat	DO7	1
F144	F	High_Fat	DO7	1
F146	F	High_Fat	DO7	1
F147	F	High_Fat	DO7	1
F148	F	High_Fat	DO7	1
F15	F	High_Fat	DO4	1
F150	F	High_Fat	DO7	1
F151	F	Standard_Chow	DO7	1
F152	F	Standard_Chow	DO7	1
F153	F	Standard_Chow	DO7	1
F154	F	Standard_Chow	DO7	1
F155	F	Standard_Chow	DO7	1
F156	F	Standard_Chow	DO7	1
F157	F	Standard_Chow	DO7	1
F159	F	Standard_Chow	DO7	1
F16	F	High_Fat	DO4	1
F160	F	Standard_Chow	DO7	1
F161	F	Standard_Chow	DO7	1
F162	F	Standard_Chow	DO7	1
F163	F	Standard_Chow	DO7	1
F164	F	Standard_Chow	DO7	1
F165	F	Standard_Chow	DO7	1
F166	F	Standard_Chow	DO7	1
F167	F	Standard_Chow	DO7	1
F168	F	Standard_Chow	DO7	1
F169	F	Standard_Chow	DO7	1
F17	F	High_Fat	DO4	1
F170	F	Standard_Chow	DO7	1
F171	F	Standard_Chow	DO7	1
F172	F	Standard_Chow	DO7	1
F173	F	Standard_Chow	DO7	1
F174	F	Standard_Chow	DO7	1
F175	F	Standard_Chow	DO7	1
F18	F	High_Fat	DO4	1
F19	F	High_Fat	DO4	1
F20	F	High_Fat	DO4	1
F21	F	High_Fat	DO4	1
F22	F	High_Fat	DO4	1
F23	F	High_Fat	DO4	1
F24	F	High_Fat	DO4	1
F25	F	High_Fat	DO4	1
F327	F	Standard_Chow	DO11	2
F328	F	Standard_Chow	DO11	2
F329	F	Standard_Chow	DO11	2
F330	F	Standard_Chow	DO11	2
F334	F	Standard_Chow	DO11	2
F335	F	Standard_Chow	DO11	2
F336	F	Standard_Chow	DO11	2
F337	F	Standard_Chow	DO11	2
F338	F	Standard_Chow	DO11	2
F339	F	Standard_Chow	DO11	2
F340	F	Standard_Chow	DO11	2
F341	F	Standard_Chow	DO11	2
F342	F	Standard_Chow	DO11	2
F343	F	Standard_Chow	DO11	2
F344	F	Standard_Chow	DO11	2
F345	F	Standard_Chow	DO11	2
F346	F	Standard_Chow	DO11	2
F347	F	Standard_Chow	DO11	2
F348	F	Standard_Chow	DO11	2
F349	F	Standard_Chow	DO11	2
F350	F	Standard_Chow	DO11	2
F351	F	High_Fat	DO11	2
F353	F	High_Fat	DO11	2
F354	F	High_Fat	DO11	2
F355	F	High_Fat	DO11	2
F356	F	High_Fat	DO11	2
F357	F	High_Fat	DO11	2
F358	F	High_Fat	DO11	2
F359	F	High_Fat	DO11	2
F360	F	High_Fat	DO11	2
F361	F	High_Fat	DO11	2
F362	F	High_Fat	DO11	2
F363	F	High_Fat	DO11	2
F364	F	High_Fat	DO11	2
F365	F	High_Fat	DO11	2
F366	F	High_Fat	DO11	2
F368	F	High_Fat	DO11	2
F369	F	High_Fat	DO11	2
F371	F	High_Fat	DO11	2
F372	F	High_Fat	DO11	2
F373	F	High_Fat	DO11	2
F374	F	High_Fat	DO11	2
F375	F	High_Fat	DO11	2
F376	F	Standard_Chow	DO11	2
F377	F	Standard_Chow	DO11	2
F378	F	Standard_Chow	DO11	2
F379	F	Standard_Chow	DO11	2
F380	F	Standard_Chow	DO11	2
F382	F	Standard_Chow	DO11	2
F383	F	Standard_Chow	DO11	2
F384	F	Standard_Chow	DO11	2
F385	F	Standard_Chow	DO11	2
F386	F	Standard_Chow	DO11	2
F387	F	Standard_Chow	DO11	2
F388	F	Standard_Chow	DO11	2
F389	F	Standard_Chow	DO11	2
F390	F	Standard_Chow	DO11	2
F391	F	Standard_Chow	DO11	2
F392	F	Standard_Chow	DO11	2
F393	F	Standard_Chow	DO11	2
F394	F	Standard_Chow	DO11	2
F395	F	Standard_Chow	DO11	2
F396	F	Standard_Chow	DO11	2
F397	F	Standard_Chow	DO11	2
F398	F	Standard_Chow	DO11	2
F399	F	Standard_Chow	DO11	2
F400	F	Standard_Chow	DO11	2
F401	F	High_Fat	DO11	2
F402	F	High_Fat	DO11	2
F403	F	High_Fat	DO11	2
F405	F	High_Fat	DO11	2
F406	F	High_Fat	DO11	2
F407	F	High_Fat	DO11	2
F408	F	High_Fat	DO11	2
F409	F	High_Fat	DO11	2
F410	F	High_Fat	DO11	2
F411	F	High_Fat	DO11	2
F412	F	High_Fat	DO11	2
F413	F	High_Fat	DO11	2
F414	F	High_Fat	DO11	2
F415	F	High_Fat	DO11	2
F416	F	High_Fat	DO11	2
F417	F	High_Fat	DO11	2
F418	F	High_Fat	DO11	2
F419	F	High_Fat	DO11	2
F420	F	High_Fat	DO11	2
F421	F	High_Fat	DO11	2
F422	F	High_Fat	DO11	2
F425	F	High_Fat	DO11	2
F51	F	Standard_Chow	DO5	1
F52	F	Standard_Chow	DO5	1
F53	F	Standard_Chow	DO5	1
F54	F	Standard_Chow	DO5	1
F55	F	Standard_Chow	DO5	1
F56	F	Standard_Chow	DO5	1
F58	F	Standard_Chow	DO5	1
F59	F	Standard_Chow	DO5	1
F60	F	Standard_Chow	DO5	1
F61	F	Standard_Chow	DO5	1
F62	F	Standard_Chow	DO5	1
F63	F	Standard_Chow	DO5	1
F64	F	Standard_Chow	DO5	1
F65	F	Standard_Chow	DO5	1
F67	F	Standard_Chow	DO5	1
F68	F	Standard_Chow	DO5	1
F70	F	Standard_Chow	DO5	1
F71	F	Standard_Chow	DO5	1
F72	F	Standard_Chow	DO5	1
F75	F	Standard_Chow	DO5	1
F76	F	High_Fat	DO7	1
F77	F	High_Fat	DO7	1
F78	F	High_Fat	DO7	1
F79	F	High_Fat	DO7	1
F80	F	High_Fat	DO7	1
F81	F	High_Fat	DO7	1
F82	F	High_Fat	DO7	1
F83	F	High_Fat	DO7	1
F84	F	High_Fat	DO7	1
F85	F	High_Fat	DO7	1
F86	F	High_Fat	DO7	1
F87	F	High_Fat	DO7	1
F89	F	High_Fat	DO7	1
F90	F	High_Fat	DO7	1
F91	F	High_Fat	DO7	1
F92	F	High_Fat	DO7	1
F93	F	High_Fat	DO7	1
F95	F	High_Fat	DO7	1
F98	F	High_Fat	DO7	1
F99	F	High_Fat	DO7	1
M01	M	High_Fat	DO4	1
M02	M	High_Fat	DO4	1
M03	M	High_Fat	DO4	1
M04	M	High_Fat	DO4	1
M05	M	High_Fat	DO4	1
M06	M	High_Fat	DO4	1
M07	M	High_Fat	DO4	1
M08	M	High_Fat	DO4	1
FM100	F	High_Fat	DO7	1
M101	M	Standard_Chow	DO7	1
M102	M	Standard_Chow	DO7	1
M103	M	Standard_Chow	DO7	1
M104	M	Standard_Chow	DO7	1
M105	M	Standard_Chow	DO7	1
M106	M	Standard_Chow	DO7	1
M107	M	Standard_Chow	DO7	1
M108	M	Standard_Chow	DO7	1
M109	M	Standard_Chow	DO7	1
M11	M	High_Fat	DO4	1
M110	M	Standard_Chow	DO7	1
M111	M	Standard_Chow	DO7	1
M112	M	Standard_Chow	DO7	1
M113	M	Standard_Chow	DO7	1
M114	M	Standard_Chow	DO7	1
M115	M	Standard_Chow	DO7	1
M116	M	Standard_Chow	DO7	1
M117	M	Standard_Chow	DO7	1
M118	M	Standard_Chow	DO7	1
M119	M	Standard_Chow	DO7	1
M120	M	Standard_Chow	DO7	1
M126	M	High_Fat	DO7	1
M127	M	High_Fat	DO7	1
M128	M	High_Fat	DO7	1
M129	M	High_Fat	DO7	1
M130	M	High_Fat	DO7	1
M131	M	High_Fat	DO7	1
M133	M	High_Fat	DO7	1
M134	M	High_Fat	DO7	1
M135	M	High_Fat	DO7	1
M136	M	High_Fat	DO7	1
M137	M	High_Fat	DO7	1
M138	M	High_Fat	DO7	1
M139	M	High_Fat	DO7	1
M14	M	High_Fat	DO4	1
M140	M	High_Fat	DO7	1
M141	M	High_Fat	DO7	1
M142	M	High_Fat	DO7	1
M143	M	High_Fat	DO7	1
M145	M	High_Fat	DO7	1
M146	M	High_Fat	DO7	1
M147	M	High_Fat	DO7	1
M148	M	High_Fat	DO7	1
M149	M	High_Fat	DO7	1
M15	M	High_Fat	DO4	1
M150	M	High_Fat	DO7	1
M151	M	Standard_Chow	DO7	1
M152	M	Standard_Chow	DO7	1
M154	M	Standard_Chow	DO7	1
M155	M	Standard_Chow	DO7	1
M156	M	Standard_Chow	DO7	1
M157	M	Standard_Chow	DO7	1
M158	M	Standard_Chow	DO7	1
M159	M	Standard_Chow	DO7	1
M16	M	High_Fat	DO4	1
M160	M	Standard_Chow	DO7	1
M161	M	Standard_Chow	DO7	1
M162	M	Standard_Chow	DO7	1
M163	M	Standard_Chow	DO7	1
M164	M	Standard_Chow	DO7	1
M165	M	Standard_Chow	DO7	1
M166	M	Standard_Chow	DO7	1
M167	M	Standard_Chow	DO7	1
M168	M	Standard_Chow	DO7	1
M169	M	Standard_Chow	DO7	1
M170	M	Standard_Chow	DO7	1
M171	M	Standard_Chow	DO7	1
M172	M	Standard_Chow	DO7	1
M173	M	Standard_Chow	DO7	1
M174	M	Standard_Chow	DO7	1
M175	M	Standard_Chow	DO7	1
M18	M	High_Fat	DO4	1
M19	M	High_Fat	DO4	1
M20	M	High_Fat	DO4	1
M21	M	High_Fat	DO4	1
M22	M	High_Fat	DO4	1
M23	M	High_Fat	DO4	1
M24	M	High_Fat	DO4	1
M25	M	High_Fat	DO4	1
M326	M	Standard_Chow	DO11	2
M327	M	Standard_Chow	DO11	2
M328	M	Standard_Chow	DO11	2
M329	M	Standard_Chow	DO11	2
M330	M	Standard_Chow	DO11	2
M331	M	Standard_Chow	DO11	2
M332	M	Standard_Chow	DO11	2
M333	M	Standard_Chow	DO11	2
M334	M	Standard_Chow	DO11	2
M335	M	Standard_Chow	DO11	2
M336	M	Standard_Chow	DO11	2
M337	M	Standard_Chow	DO11	2
M339	M	Standard_Chow	DO11	2
M340	M	Standard_Chow	DO11	2
M341	M	Standard_Chow	DO11	2
M342	M	Standard_Chow	DO11	2
M343	M	Standard_Chow	DO11	2
M344	M	Standard_Chow	DO11	2
M345	M	Standard_Chow	DO11	2
M347	M	Standard_Chow	DO11	2
M348	M	Standard_Chow	DO11	2
M349	M	Standard_Chow	DO11	2
M350	M	Standard_Chow	DO11	2
M351	M	High_Fat	DO11	2
M352	M	High_Fat	DO11	2
M353	M	High_Fat	DO11	2
M354	M	High_Fat	DO11	2
M355	M	High_Fat	DO11	2
M356	M	High_Fat	DO11	2
M357	M	High_Fat	DO11	2
M358	M	High_Fat	DO11	2
M359	M	High_Fat	DO11	2
M360	M	High_Fat	DO11	2
M361	M	High_Fat	DO11	2
M362	M	High_Fat	DO11	2
M363	M	High_Fat	DO11	2
M364	M	High_Fat	DO11	2
M365	M	High_Fat	DO11	2
M366	M	High_Fat	DO11	2
M367	M	High_Fat	DO11	2
M368	M	High_Fat	DO11	2
M369	M	High_Fat	DO11	2
M370	M	High_Fat	DO11	2
M371	M	High_Fat	DO11	2
M372	M	High_Fat	DO11	2
M373	M	High_Fat	DO11	2
M374	M	High_Fat	DO11	2
M375	M	High_Fat	DO11	2
M376	M	Standard_Chow	DO11	2
M377	M	Standard_Chow	DO11	2
M378	M	Standard_Chow	DO11	2
M379	M	Standard_Chow	DO11	2
M380	M	Standard_Chow	DO11	2
M381	M	Standard_Chow	DO11	2
M382	M	Standard_Chow	DO11	2
M383	M	Standard_Chow	DO11	2
M384	M	Standard_Chow	DO11	2
M385	M	Standard_Chow	DO11	2
M386	M	Standard_Chow	DO11	2
M387	M	Standard_Chow	DO11	2
M389	M	Standard_Chow	DO11	2
M390	M	Standard_Chow	DO11	2
M391	M	Standard_Chow	DO11	2
M395	M	Standard_Chow	DO11	2
M396	M	Standard_Chow	DO11	2
M397	M	Standard_Chow	DO11	2
M398	M	Standard_Chow	DO11	2
M399	M	Standard_Chow	DO11	2
M400	M	Standard_Chow	DO11	2
M402	M	High_Fat	DO11	2
M403	M	High_Fat	DO11	2
M404	M	High_Fat	DO11	2
M406	M	High_Fat	DO11	2
M407	M	High_Fat	DO11	2
M409	M	High_Fat	DO11	2
M410	M	High_Fat	DO11	2
M415	M	High_Fat	DO11	2
M416	M	High_Fat	DO11	2
M417	M	High_Fat	DO11	2
M418	M	High_Fat	DO11	2
M420	M	High_Fat	DO11	2
M421	M	High_Fat	DO11	2
M422	M	High_Fat	DO11	2
M423	M	High_Fat	DO11	2
M424	M	High_Fat	DO11	2
M52	M	Standard_Chow	DO5	1
M53	M	Standard_Chow	DO5	1
M54	M	Standard_Chow	DO5	1
M55	M	Standard_Chow	DO5	1
M56	M	Standard_Chow	DO5	1
M57	M	Standard_Chow	DO5	1
M58	M	Standard_Chow	DO5	1
M59	M	Standard_Chow	DO5	1
M60	M	Standard_Chow	DO5	1
M61	M	Standard_Chow	DO5	1
M62	M	Standard_Chow	DO5	1
M63	M	Standard_Chow	DO5	1
M64	M	Standard_Chow	DO5	1
M65	M	Standard_Chow	DO5	1
M66	M	Standard_Chow	DO5	1
M67	M	Standard_Chow	DO5	1
M68	M	Standard_Chow	DO5	1
M69	M	Standard_Chow	DO5	1
M70	M	Standard_Chow	DO5	1
M71	M	Standard_Chow	DO5	1
M72	M	Standard_Chow	DO5	1
M73	M	Standard_Chow	DO5	1
M74	M	Standard_Chow	DO5	1
M75	M	Standard_Chow	DO5	1
M76	M	High_Fat	DO7	1
M77	M	High_Fat	DO7	1
M78	M	High_Fat	DO7	1
M79	M	High_Fat	DO7	1
M80	M	High_Fat	DO7	1
M81	M	High_Fat	DO7	1
M82	M	High_Fat	DO7	1
M83	M	High_Fat	DO7	1
M84	M	High_Fat	DO7	1
M86	M	High_Fat	DO7	1
M87	M	High_Fat	DO7	1
M88	M	High_Fat	DO7	1
M89	M	High_Fat	DO7	1
M90	M	High_Fat	DO7	1
M91	M	High_Fat	DO7	1
M93	M	High_Fat	DO7	1
M94	M	High_Fat	DO7	1
M95	M	High_Fat	DO7	1
M96	M	High_Fat	DO7	1
M97	M	High_Fat	DO7	1
M98	M	High_Fat	DO7	1
M99	M	High_Fat	DO7	1

## Sheet: Table S2C_lncRNA expression
Table S2C. Intergenic lncRNA raw FPKM values for 438 DO mice used in eQTL analysis
	F01	F02	F03	F04	F05	F07	F08	F09	F10	F100	F101	F102	F103	F104	F105	F106	F107	F108	F109	F11	F111	F112	F113	F114	F115	F116	F117	F12	F120	F122	F123	F124	F125	F126	F127	F128	F129	F13	F130	F131	F132	F133	F134	F135	F136	F137	F14	F140	F141
ncRNA_inter_chr1_1	0	0	0	0	0	0	0	0	0	0	0	0	0	0	0	0	0	0	0	0	0	0	0	0	0	0	0	0	0	0	0	0	0	0	0	0	0	0	0	0	0	0	0	0	0	0	0	0	0
ncRNA_inter_chr1_10	0	0	0	0	0	0.0456485	0	0	0	0	0	0	0	0	0	0	0	0	0	0	0	0	0	0	0	0	0	0	0	0	0	0	0	0	0	0	0	0	0	0	0	0	0	0	0	0	0	0	0
ncRNA_inter_chr1_100	0.0399579	0	0	0	0	0	0	0	0	0.0263865	0.0447919	0.074853	0	0.0271426	0.0404074	0	0	0.0281999	0	0.040555	0	0	0	0	0	0.0283676	0	0	0.0345735	0.0368527	0	0.0453887	0	0	0.0341181	0.0641491	0.070741	0.0359103	0	0.0390697	0	0	0.0400442	0	0	0.0589395	0	0	0.0337994
ncRNA_inter_chr1_1000	0.0417608	0.117879	0.0835988	0.0324563	0.0822177	0.100111	0.0843329	0.0256963	0.0259978	0.0758703	0.0819225	0.0391669	0.0743019	0.0639047	0.042305	0.0901303	0.163963	0.022114	0.0274244	0.0424262	0.0227164	0	0.0687833	0	0.0944818	0.133624	0.142826	0.0765141	0.00904217	0.106011	0.019932	0.154373	0.0397072	0.149318	0.0535384	0.0839151	0.129427	0.0751533	0.0340367	0.163474	0.0885439	0.0837147	0.0627981	0.029581	0.0612668	0.0693902	0.0428255	0.045593	0.0353433
ncRNA_inter_chr1_1001	0.0966999	0.181908	0.147488	0	0.310142	0.247881	0.0260281	0.0396539	0.0401192	0.298128	0.216796	0	0	0.0219147	0.29388	0.0834522	0.595556	0.0682751	0.0282138	0.0328282	0.0350675	0.0747846	0.151528	0.0556595	0.356405	0.0229038	0.146937	0.0674713	0.0839589	0.148773	0.0923077	0	0.147111	0.164589	0.248559	0.103632	0.0855981	0.0579874	0.105086	0	0.173964	0.129187	0.0968398	0	0.189156	0.0952163	0.165218	0.112891	0.191434
ncRNA_inter_chr1_1002	0	0	0	0	0	0	0.0533453	0	0.0822253	0.0435176	0	0	0	0	0	0.0570125	0	0	0	0.133985	0	0	0	0	0.132811	0.18873	0	0	0	0.0608057	0	0	0	0	0	0.0529451	0	0	0	0	0.0506765	0.0661929	0.0660133	0	0	0.0970793	0	0	0
ncRNA_inter_chr1_1003	0	0	0	0.059675	0.0504066	0	0.139599	0.0708934	0	0	0	0	0	0	0.0583777	0.049732	0.0532368	0	0	0	0	0	0	0.0497541	0.0579256	0	0.0525387	0.0603126	0.0499273	0	0	0	0.0876686	0.0588505	0	0	0	0	0	0	0.088861	0.05774	0	0	0	0.042557	0	0.100699	0
ncRNA_inter_chr1_1004	0.0366631	0	0.0419394	0	0.0961698	0	0	0.0450853	0.0456143	0.0242214	0.0821969	0	0	0	0	0.0316276	0.0338701	0.0776581	0	0	0	0.0424747	0.0344949	0	0	0	0	0	0	0	0	0	0	0	0.0313715	0.0589373	0.0973225	0	0.0398424	0	0	0.0367203	0	0.0346268	0.030736	0.0541509	0	0.032059	0.0621296
ncRNA_inter_chr1_1005	0.0816423	0	0	0	0	0.0393337	0.0329627	0	0.050808	0.0269684	0.0457389	0.0765366	0.124453	0.0832602	0.041353	0.176144	0.0753888	0.0576436	0	0.0416546	0.0443705	0	0.115221	0.0352443	0	0.14503	0.111651	0	0	0.150728	0.038967	0.139921	0.0620739	0.0416692	0.0350589	0.0655919	0.0722692	0.0367184	0.0886821	0	0	0.122704	0.0818184	0	0.0342218	0	0	0.0358272	0
ncRNA_inter_chr1_1006	0	0	0	0	0	0	0	0	0	0	0	0	0	0	0	0	0	0	0	0	0	0	0	0	0	0	0	0	0	0	0	0	0	0	0	0	0	0	0	0	0	0	0	0	0	0	0	0	0
ncRNA_inter_chr1_1007	0	0	0	0	0	0	0	0	0	0	0	0	0	0	0	0	0	0	0	0.0425781	0	0	0	0	0	0	0	0	0	0	0	0	0	0	0	0	0	0	0	0	0	0	0	0	0	0	0	0	0
ncRNA_inter_chr1_1008	0	0	0	0	0	0	0	0	0	0	0	0	0	0	0	0	0	0	0	0	0	0	0	0	0	0	0	0	0	0	0	0	0	0	0	0	0	0	0	0	0	0	0	0	0	0	0	0	0
ncRNA_inter_chr1_1009	0.0681932	0.11974	0.095334	0.023537	0.13917	0.0871441	0.0550654	0.0372855	0.0377198	0.0550631	0.0764365	0.00710578	0.0231107	0.0206075	0.0153541	0.013078	0.0280016	0.0214009	0.033158	0.130798	0.0824257	0.061356	0.0356447	0.0850516	0.0380784	0.0646019	0.0414447	0.126872	0.0262367	0.00699494	0.00723347	0.043055	0.0230541	0.131534	0.0388432	0.140074	0.0268285	0.0954249	0.0329336	0.0889813	0.116838	0.0455515	0.0455602	0.0715558	0.0381157	0.111902	0.0776686	0.0595365	0.0576903
ncRNA_inter_chr1_101	0	0	0	0.13813	0	0	0	0	0	0	0	0	0	0.0906883	0	0	0	0	0	0	0	0.154408	0	0	0	0	0	0	0	0	0	0.151718	0.101463	0.136222	0	0	0	0	0	0	0	0	0	0	0	0.0985069	0	0	0
ncRNA_inter_chr1_1010	0.0718167	0.0811234	0.123424	0.0744873	0.0943775	0.103292	0.0290187	0	0	0.0237228	0.0403162	0.0337313	0.0730161	0.0244327	0	0	0.0331992	0	0.0629608	0.182393	0.234766	0.0415174	0.0338116	0.0310273	0.0723037	0.0511112	0.0327898	0.112925	0.0310983	0.0662416	0	0.0816529	0.0546713	0.146916	0.122658	0.14431	0.0635717	0.096975	0.0781683	0.0702821	0.0831223	0.0720149	0.0720287	0.237774	0.0300795	0.0265601	0.073739	0.188018	0.0606813
ncRNA_inter_chr1_1011	0.0626413	0.0707028	0	0	0.164152	0.119926	0.0505823	0	0	0.0413838	0	0	0	0.0851768	0.0635453	0	0.0578693	0	0	0.0635297	0	0.0724621	0	0.108167	0	0	0.0570317	0.0654704	0	0	0	0.0711016	0	0.319416	0	0.100698	0.0554496	0.0563455	0.203938	0.0613027	0.14489	0.251058	0.125553	0.118161	0.0525871	0.0923927	0.128255	0.164078	0.105993
ncRNA_inter_chr1_1012	0.0956799	0	0.109449	0.0990807	0.083692	0	0	0	0	0.126421	0	0	0	0	0	0	0	0	0	0	0	0.110757	0	0.165217	0	0	0	0.100139	0	0	0	0	0	0.0977117	0	0	0	0	0	0.187271	0	0	0	0	0	0.070659	0	0	0
ncRNA_inter_chr1_1013	0.0910688	0	0	0	0.159317	0	0.0735373	0	0	0	0	0	0	0	0	0	0	0	0	0	0	0.105419	0.0856832	0	0	0.0647101	0	0	0	0	0	0	0	0.0930027	0	0	0	0	0	0	0	0	0	0	0.0763463	0	0	0	0
ncRNA_inter_chr1_1014	0	0	0	0	0	0	0	0	0.133604	0	0	0	0	0	0	0	0	0	0	0	0	0	0	0	0	0	0	0	0	0	0	0	0	0	0	0	0	0	0	0	0	0	0	0	0	0.0396359	0	0	0
ncRNA_inter_chr1_1015	0	0	0	0	0.0314094	0	0	0	0	0	0	0	0	0	0	0	0	0	0	0	0	0	0	0	0	0	0	0.037582	0	0	0	0	0	0	0	0	0	0.0322994	0	0	0	0	0	0	0	0	0	0	0
ncRNA_inter_chr1_1016	0	0	0	0	0	0	0	0	0	0	0	0	0	0	0	0	0	0	0	0	0	0	0	0	0	0	0	0	0	0	0	0	0	0	0	0	0	0	0	0	0	0	0	0	0	0	0	0	0
ncRNA_inter_chr1_1017	0	0	0	0	0	0	0	0	0	0	0	0	0	0	0	0	0	0	0	0	0	0	0	0	0	0	0	0	0	0	0	0	0	0	0	0	0	0	0	0	0	0	0	0	0	0	0	0	0
ncRNA_inter_chr1_1018	0.16074	0.351338	0.422045	0.322644	0.165103	0.480246	0.221394	0.313314	0.223532	0.0624661	0.38707	0.0487993	0.355133	0.153914	0.291536	0.224375	0.3881	0.103477	0.313906	0.584702	0.580592	0.305543	0.0979696	0.179598	0.109095	0.284767	0.323166	0.390159	0.379976	0.1746	0.0993047	0.257251	0.248314	0.43371	0.221642	0.337666	0.263017	0.246054	0.251874	0.111039	0.357474	0.449962	0.147042	0.414818	0.0515343	0.426165	0.348294	0.317825	0.26736
ncRNA_inter_chr1_1019	0.0813494	0.274962	0	0.126475	0.0705872	0.0783839	0.0974842	0.149847	0	0.214973	0.0453108	0.113731	0.204932	0.248439	0.0410941	0.173643	0.18621	0.172311	0.14127	0.123458	0.261519	0.0943374	0.151716	0.140472	0	0.028876	0.11135	0.126689	0.0701656	0.111342	0.383797	0.139166	0.0607887	0.288441	0.104515	0.194415	0.107821	0.146085	0	0.159222	0.369693	0.201603	0.323201	0	0.16853	0.0298506	0.12409	0.141139	0.0689957
ncRNA_inter_chr1_1020	0.130448	0.147235	0.149221	0.22514	0.0380345	0.166838	0.105335	0.106986	0	0.0574532	0.146228	0.0815632	0.265252	0.0591256	0.0880982	0.225153	0.04017	0.184205	0.152241	0.132572	0.0473059	0	0.040911	0	0.21854	0	0.158573	0	0.150691	0.0401387	0.083015	0.0494576	0.165377	0.133218	0.148706	0.0698998	0.153962	0	0.0472532	0.297873	0.0670504	0.304976	0.130729	0.16427	0	0.0642231	0	0.0759825	0.0736263
ncRNA_inter_chr1_1021	0	0	0.160865	0	0	0	0.0283888	0	0	0	0.0394099	0	0	0.0235015	0	0	0	0	0	0	0	0	0	0.0596897	0.0353391	0.0249811	0	0.0367954	0	0.0319091	0	0.0393172	0	0.0718068	0	0	0.0305987	0	0	0.0338286	0.027106	0.0704518	0.0352327	0	0.028979	0.0519261	0.0360407	0	0
ncRNA_inter_chr1_1022	0	0.0456432	0.0925172	0.0418763	0.0353723	0.194037	0.0326686	0	0.10071	0.0535511	0.045331	0	0.0411877	0.11022	0.0411309	0.0698289	0.0748501	0	0.106188	0.123237	0	0	0.0761288	0	0.121946	0.0287472	0.0737698	0.0846474	0	0.14965	0.0386884	0	0	0.0413161	0	0.0325616	0	0	0.131837	0.0396632	0.0311786	0	0	0	0.135909	0.119456	0	0	0.0686257
ncRNA_inter_chr1_1024	0	0	0.0326283	0	0.0249497	0	0.0230324	0.105138	0	0	0	0	0	0.0193925	0	0	0	0.120834	0	0	0	0	0.0536732	0	0	0	0	0	0	0.05266	0.0272279	0	0	0.0582583	0.0243563	0.0458525	0	0	0	0	0	0.0285795	0	0.0269392	0.0239122	0.0842575	0	0	0
ncRNA_inter_chr1_1025	0	0.0446285	0.135691	0	0.0345859	0.0379277	0.0319281	0.194571	0.0492133	0	0.0886465	0	0	0.0806469	0	0.068246	0.109583	0.0279172	0	0.0401838	0	0.0457705	0.0372016	0	0.039745	0.196669	0.0720976	0.0413828	0.171285	0.0364993	0	0.0899463	0	0.0403796	0.0338057	0.0317809	0.0350005	0.213396	0.128906	0	0.0914563	0	0.0396252	0.0373438	0.0331477	0.0875999	0	0.0690931	0.0334752
ncRNA_inter_chr1_1026	0	0	0	0	0	0	0	0	0	0	0	0	0	0	0	0	0	0	0	0	0	0	0	0	0	0	0	0	0	0	0	0	0	0	0	0	0	0	0	0	0	0	0	0	0	0	0	0	0
ncRNA_inter_chr1_1027	0	0	0	0	0	0	0	0	0	0	0	0	0	0	0	0	0	0	0	0	0	0	0	0	0	0	0	0	0	0	0	0	0	0	0	0	0	0	0	0	0	0	0	0	0	0	0	0	0
ncRNA_inter_chr1_1028	0	0	0	0	0	0	0	0	0	0	0	0	0	0	0	0	0	0	0	0	0	0	0	0	0	0	0	0	0	0	0	0	0	0	0	0	0	0	0	0	0	0	0	0	0	0	0	0	0
ncRNA_inter_chr1_1029	0	0	0	0	0	0	0	0	0	0	0	0	0	0	0	0.136373	0	0	0	0	0	0	0	0	0	0	0	0	0	0	0	0	0	0	0	0	0	0	0	0	0	0	0	0	0	0.116698	0	0	0
ncRNA_inter_chr1_1031	0.0687677	0.232853	0.117996	0.142424	0.180455	0.262363	0.138928	0.0420604	0.0855916	0.0908623	0	0	0.104874	0.140261	0.104496	0.0890875	0.063529	0.0242768	0.0902883	0.104831	0.0374071	0	0.032375	0	0.0691243	0.195455	0.062696	0.251905	0.0592427	0.127055	0.164235	0.27376	0	0.351406	0.116925	0.221093	0.091309	0.15464	0.186828	0.0673492	0.159181	0.448208	0.206905	0.0649481	0.0288471	0.101569	0.0352483	0.0298943	0.260509
ncRNA_inter_chr1_1032	0.145945	0.579926	0.125211	0.285035	0.337071	0.406076	0.340734	0.068332	0.319752	0.192836	0.1227	0.0684396	0.148382	0.163143	0.148714	0.174163	0.271235	0.129561	0.160618	0.0741606	0.0595414	0.107491	0.0514823	0.110902	0.332015	0.130389	0.334598	0.422518	0.0797337	0.235715	0.208931	0.314922	0.041866	0.505872	0.125893	0.263938	0.178677	0.298858	0.0398827	0.196346	0.140627	0.367649	0.164509	0.155068	0.0764537	0.0943067	0.169303	0.128626	0.451902
ncRNA_inter_chr1_1033	0	0	0	0	0	0	0	0	0	0	0	0	0	0	0	0	0	0	0	0	0	0	0	0	0	0	0	0	0	0	0	0	0	0	0	0	0	0	0	0	0	0	0	0	0	0	0	0	0
ncRNA_inter_chr1_1034	0	0	0	0	0	0	0	0	0	0	0	0	0	0	0	0	0	0	0.068918	0	0	0	0	0	0.0791449	0	0	0	0	0	0	0	0	0	0	0	0	0	0	0.0767874	0	0	0	0	0	0	0	0	0.0666599
ncRNA_inter_chr1_1035	0.0378567	0.0517241	0.0250772	0.0123805	0.0278802	0.0458742	0.0193033	0.0514651	0.0272766	0.0171135	0.0267996	0.0280372	0.022283	0.0176071	0.0544973	0.0464222	0.0184035	0.0436101	0.0697536	0.0324141	0.0281838	0.0599802	0.0899958	0.0292418	0.0921424	0.0339806	0.0708387	0.0145982	0.0310833	0.0349486	0.00950978	0.0339877	0.0803186	0.0915484	0.0766661	0.014418	0.0423216	0.0465891	0.0324728	0.0312008	0.0430238	0.0219562	0.0499265	0.0018827	0.0400919	0.0470967	0.00817144	0.00870264	0.0303693
ncRNA_inter_chr1_1036	0.186197	0.0900683	0.0912828	0.027545	0.0232669	0.10206	0.128873	0.0654465	0.132429	0.105438	0.149087	0.074842	0.0270438	0.0904223	0.0269462	0.0918219	0.0982929	0.0187807	0.0931303	0.0540655	0.202569	0.0615822	0.050053	0.137794	0.10695	0.0756026	0.194008	0.0278393	0.161319	0.12277	0.0253914	0.090764	0.0404664	0.0814933	0.136452	0.0641397	0.0470915	0.0239262	0.0867187	0.0520623	0.0615251	0.0799556	0.0799709	0	0.178395	0.117862	0.0272683	0.0232404	0.0225197
ncRNA_inter_chr1_1037	0	0	0	0	0.168093	0	0	0	0	0	0	0	0	0	0	0	0	0	0.168207	0	0	0	0	0	0	0	0	0	0	0	0	0	0	0	0	0	0	0	0	0	0	0	0	0	0.160086	0	0	0	0
ncRNA_inter_chr1_1038	0.0263676	0	0	0	0	0.0252925	0	0	0	0.0174197	0	0.0247298	0	0	0	0	0	0	0	0	0.0286861	0	0	0	0	0	0	0	0	0	0	0.0599817	0.0200567	0	0	0	0	0	0	0	0	0	0	0	0	0	0	0	0
ncRNA_inter_chr1_104	0	0	0	0	0	0	0	0	0	0	0	0	0	0	0	0	0	0	0	0	0	0	0	0	0	0	0	0	0	0	0	0	0	0	0	0	0	0	0	0	0	0	0	0	0	0	0	0	0
ncRNA_inter_chr1_105	0	0.0401796	0	0	0	0.0341468	0.0287453	0	0.0443075	0	0	0	0.0361928	0	0	0	0	0.0251343	0	0	0	0	0	0	0	0.0252948	0	0	0	0	0	0	0	0	0	0	0	0	0	0.0696753	0	0	0.0356751	0	0	0	0	0	0.0301382
ncRNA_inter_chr1_106	0	0	0	0	0	0	0	0	0	0	0	0	0	0	0	0	0	0	0	0	0	0	0	0	0	0	0	0	0	0	0	0	0	0	0	0	0	0	0	0	0	0	0	0	0	0.020598	0	0	0
ncRNA_inter_chr1_107	0.116587	0	0.0889864	0	0.0338337	0.111929	0	0.0477885	0.048143	0	0.0433593	0	0	0.105641	0.0394024	0	0.0357333	0.0272984	0	0.039529	0.042081	0	0	0.0333957	0	0.0274845	0	0.0814169	0.0337132	0.0358584	0	0	0.0588445	0.0793411	0.0330846	0.0312765	0.0342539	0	0.0420163	0	0.0298224	0.0779441	0	0	0.064826	0.0574729	0	0.0339545	0
ncRNA_inter_chr1_108	0.00803701	0	0.00262619	0.00237773	0.0020083	0.00440554	0.00370865	0	0	0.00910222	0.00514842	0.00322995	0.00233508	0.0109275	0.00348949	0.00396285	0.0063627	0.00567303	0.00201009	0.0070014	0.00374748	0.00265756	0.00432087	0.00198268	0.00346173	0.00163135	0.0041865	0.00720839	0.00198915	0.00529886	0.00547907	0.0039171	0.00698729	0.00117275	0.00785141	0.00461345	0.00304849	0.00929651	0.00498951	0.0101117	0.00708215	0.00345046	0.0046015	0.00216828	0.00288836	0.00508667	0	0.00802499	0.00680248
ncRNA_inter_chr1_109	0	0	0	0	0	0	0	0	0	0	0	0	0	0	0	0	0	0	0	0	0	0	0	0	0	0	0	0	0	0	0	0	0	0	0	0	0	0	0	0	0	0	0	0	0	0	0	0	0
ncRNA_inter_chr1_11	0	0	0	0	0	0	0.0255916	0	0	0	0	0	0	0	0	0	0	0	0	0	0	0	0	0	0	0	0	0	0	0	0	0	0	0	0.0270966	0	0	0	0	0	0	0.031755	0	0	0	0	0	0	0
ncRNA_inter_chr1_110	0.0425743	0	0	0	0.0186026	0	0	0	0.0265075	0.0140798	0	0.0199696	0.0216681	0	0.0216	0.0183795	0.0393218	0.0150404	0.0372827	0.0216694	0	0	0.0200236	0.0183876	0.085731	0	0	0	0	0	0.0406119	0.0242179	0.0485996	0	0.0182214	0	0.0941278	0	0	0	0.0328327	0.021354	0.0213281	0.0201284	0	0.0157278	0.0436037	0.037189	0
ncRNA_inter_chr1_111	0	0	0	0	0	0.0550672	0	0	0	0	0.0643529	0.0538421	0	0	0	0.0495432	0.0530346	0	0.0502491	0.0583428	0	0	0	0	0.173117	0	0	0.0600836	0	0.0529933	0.164401	0	0.0436678	0	0	0.0461427	0	0	0	0	0	0	0	0	0	0	0	0.100316	0
ncRNA_inter_chr1_112	0.0785774	0.0295718	0.0299792	0.0271234	0.0687522	0.0252925	0.0638562	0.032419	0.0328089	0	0	0.0245797	0	0	0.0801335	0.0452344	0.0242041	0	0	0	0	0.0303374	0.0246435	0.0455175	0	0.0372335	0.0955471	0.0274291	0	0	0.10004	0	0.0200509	0.0538238	0.0224069	0.0421297	0.0231921	0.0474075	0	0.0768983	0.0812945	0.0262591	0.0262566	0	0.0222342	0.0193541	0.107435	0.137308	0
ncRNA_inter_chr1_113	0.0608755	0	0	0	0.0266779	0	0.0491564	0	0.0378844	0.0200615	0.0682399	0	0	0	0.122925	0.0786979	0	0	0.0799264	0	0.0331141	0	0.0572755	0	0.0609051	0	0	0	0	0	0.0873416	0	0.0463055	0.0620434	0.0518558	0	0.107991	0	0	0.0297175	0.0938706	0	0.0304932	0	0	0.0897918	0.0312659	0.0265939	0
ncRNA_inter_chr1_114	0	0	0	0.0240349	0.0202192	0	0	0	0	0.0305577	0	0	0	0	0	0.0400093	0	0	0	0	0	0	0	0	0	0	0	0	0.0200832	0.107126	0.0441308	0.0263656	0	0	0.0594863	0	0	0	0.0251455	0	0	0.0232377	0.023177	0	0	0.0171185	0.0710894	0	0.0195898
ncRNA_inter_chr1_115	0.0446674	0.0670121	0.0170599	0.107911	0.0259663	0.0143079	0.0119855	0.0549505	0	0.00980588	0.0499153	0	0.13624	0.0303634	0.0453312	0.0514903	0.0137099	0.178127	0.012994	0	0.0161506	0.0172637	0.140063	0	0	0.0738273	0.0135345	0.0156087	0.0258462	0.21987	0.113368	0.11874	0.0225843	0.136848	0.102006	0.0359672	0.0525551	0.0267854	0.0322546	0.0582743	0.0114439	0.0149429	0.0148724	0	0	0.0330462	0.0760799	0	0.100513
ncRNA_inter_chr1_116	0	0.0385458	0	0.053318	0	0	0	0	0	0.0679407	0	0	0	0	0	0	0.0630984	0.0726101	0	0	0	0.0198934	0.0482604	0	0	0.0121331	0	0	0	0.0316857	0.0162387	0	0	0.0175271	0.0293863	0	0	0	0.0186263	0.0167959	0	0.0172192	0.0342245	0	0	0	0.017439	0	0
ncRNA_inter_chr1_117	0	0.0532662	0	0	0.0412799	0	0	0.116115	0	0.0623556	0	0.0885228	0	0	0.0478077	0	0	0	0	0	0	0.0546293	0.0444019	0	0.0474375	0	0	0.0493924	0.0408874	0	0	0	0	0	0.0403488	0	0	0	0.0512852	0.0461843	0	0.0472855	0	0.0445716	0.0791268	0	0	0	0
ncRNA_inter_chr1_118	1.86806	1.17137	1.18716	0.859757	1.27089	0.696845	1.17323	0.510692	2.06673	0.27425	0.349007	2.62803	1.16066	0.352792	0.735933	0.895632	0.57525	1.61204	0.999232	1.68754	0.451625	2.40269	1.07408	2.32967	0.104319	1.10614	1.13541	1.41203	0.989062	1.2454	0.396268	0.118042	1.8946	0.847878	1.24223	1.25124	1.74546	0.186701	2.14283	2.94533	0.240047	4.88729	1.35206	1.37223	0.870033	1.37955	0.63834	0.997423	0.351452
ncRNA_inter_chr1_119	0	0	0	0	0	0	0	0	0	0	0	0	0	0	0	0	0	0	0	0	0	0	0	0	0	0	0	0	0	0	0	0	0	0	0	0	0	0	0	0	0	0	0	0	0	0	0	0	0
ncRNA_inter_chr1_12	0	0	0	0	0	0.0562055	0	0	0	0	0.0655984	0.0549196	0	0	0	0	0	0	0	0	0	0	0	0	0	0	0	0	0	0	0	0	0	0	0	0	0	0	0	0	0	0	0.0586453	0	0	0	0	0	0
ncRNA_inter_chr1_120	0	0	0	0	0	0	0	0	0	0	0	0	0	0.00635229	0	0	0	0	0	0	0	0	0	0	0	0	0	0	0	0	0	0	0	0	0	0	0	0	0	0	0	0	0	0	0	0	0	0	0
ncRNA_inter_chr1_121	0	0	0	0	0	0	0.102295	0.155847	0.157675	0	0	0	0	0	0	0	0.117032	0	0	0	0	0	0	0	0	0	0	0	0	0	0	0	0	0	0	0	0.112138	0	0	0.123975	0.0976726	0	0	0	0	0	0	0	0
ncRNA_inter_chr1_122	0.0160312	0.0120664	0	0.0221425	0.00467394	0.0102565	0.00863105	0.0262989	0.0133029	0.00706106	0	0.0200543	0.00543362	0.00726746	0	0.0322911	0.0049384	0.00755124	0.00467764	0.0108666	0	0.0185661	0.00502771	0.00461506	0	0.0189909	0.00487364	0.0111889	0	0.0197382	0.00510252	0.00608089	0.0162609	0.0163794	0.00914186	0.0171896	0.00946215	0	0.0174296	0.00523047	0.0041215	0.00535802	0.0428472	0.0151479	0	0.0118424	0.00547905	0.0233445	0.018105
ncRNA_inter_chr1_123	0	0	0	0	0	0	0	0	0	0	0	0.0406258	0.0442087	0	0	0	0	0.0612257	0	0	0	0	0	0	0.0434995	0	0.0395296	0	0.0375289	0.0401387	0	0	0	0	0	0	0.03838	0.0782246	0	0	0.033429	0	0.0434514	0	0.0363484	0	0	0.0379913	0
ncRNA_inter_chr1_124	0	0	0	0	0	0	0.0615488	0	0	0	0	0	0	0	0	0	0	0	0	0	0	0	0	0	0	0	0	0.0398874	0	0	0	0	0	0.0389205	0	0.0306325	0	0.0341946	0.0828321	0	0.0587677	0	0	0.0359944	0.03195	0.0562897	0	0	0
ncRNA_inter_chr1_125	0.0408334	0.0769294	0.0156215	0.112844	0.0595736	0.0261988	0.0440295	0	0.0339331	0.027017	0.045842	0	0.0138488	0.00926085	0	0.0117853	0	0.0673722	0.0238634	0.0138786	0	0.0790406	0.0128158	0.0117693	0.0275038	0.0387443	0.012428	0.0285854	0.0118316	0.0502955	0	0	0	0.0139211	0	0.0439057	0.0361997	0.134776	0.0148137	0.0533211	0.05255	0.013683	0.027322	0.0128977	0.0457114	0.02017	0.0558971	0.0119011	0.0346223
ncRNA_inter_chr1_126	0.103001	0.0588732	0.0232785	0.105338	0.0645285	0.0560929	0.0739321	0.0328521	0.0854693	0.0428669	0.0441896	0.0107352	0.0348997	0.0276721	0.033483	0.0186588	0.0293847	0.0538939	0.0500885	0.0387584	0.0276694	0.0898107	0.0478674	0.0219585	0.02556	0.0650867	0.042915	0.0625613	0.0572981	0.0399192	0.0157806	0.00723319	0.0280641	0.0558415	0.0184861	0.0531567	0.0472983	0.0972515	0.0165911	0.0809082	0.0853351	0.0293088	0.0255001	0.0216115	0.0223875	0.0328729	0.0743316	0.067788	0.0667814
ncRNA_inter_chr1_127	0.092496	0.01097	0.0111078	0.025186	0.0340333	0.00932092	0.0157031	0.0179428	0.0181533	0.00962888	0.00544983	0.0136623	0.0494765	0.0264542	0.00984375	0	0.00897881	0.010295	0.00425543	0.0148131	0.00528945	0.0168608	0.0366072	0	0.0097555	0.0138122	0.00886107	0.010164	0.00841431	0.0359219	0.00464111	0	0.0036961	0.0297944	0.00415107	0.0117092	0.0258074	0.0524908	0.0105609	0.0475984	0.0262274	0.00973206	0.00486879	0	0.00815146	0	0.0348687	0.0382438	0.0164552
ncRNA_inter_chr1_128	0	0	0	0	0	0	0	0	0	0	0	0	0	0	0	0	0	0	0	0	0	0	0	0	0	0	0	0	0	0	0	0	0	0	0	0	0	0	0	0	0	0	0	0	0	0	0	0	0
ncRNA_inter_chr1_129	0.00402988	0	0	0	0	0.00386265	0	0	0	0	0	0	0	0	0	0	0.00744312	0	0.00352547	0	0	0	0.00379055	0.00347702	0	0	0	0	0	0	0.00384428	0	0.00306332	0	0.00344286	0	0.00356485	0	0	0.0118266	0	0.00403422	0	0.00380318	0	0.00297379	0	0	0
ncRNA_inter_chr1_13	0	0	0	0	0	0	0	0	0.0604365	0	0	0	0	0	0	0	0	0	0	0	0	0	0	0	0.0492571	0.0348197	0	0	0.0424328	0	0	0	0	0	0	0	0.0433771	0	0	0	0	0	0	0	0	0	0.0501266	0	0
ncRNA_inter_chr1_130	0	0	0	0.194872	0.0548686	0	0	0	0	0	0	0	0	0.0426473	0	0	0	0	0	0	0	0	0	0	0.0630532	0.0891441	0	0	0	0	0	0	0	0	0	0	0	0	0	0.0613875	0	0	0	0	0.0525871	0	0	0	0
ncRNA_inter_chr1_131	0	0	0	0	0	0	0	0	0	0	0	0	0	0	0	0	0	0	0	0	0	0	0	0	0	0	0	0.109117	0	0	0	0	0	0	0	0	0	0	0	0	0	0	0	0	0	0	0	0.0910917	0
ncRNA_inter_chr1_132	0	0	0	0	0	0	0	0	0	0	0	0	0	0	0	0	0	0	0	0	0	0	0	0	0	0	0	0	0	0	0	0	0	0	0	0	0	0	0	0	0	0	0	0	0	0	0	0	0
ncRNA_inter_chr1_133	0	0	0	0	0	0	0	0	0	0	0	0	0	0	0	0	0	0	0	0	0	0	0	0	0	0	0	0	0	0	0	0	0	0	0	0	0	0	0	0	0	0	0	0	0	0	0	0	0
ncRNA_inter_chr1_134	0	0	0	0	0.0654081	0	0	0	0	0	0	0	0	0	0	0	0	0	0	0	0	0	0	0.0641383	0	0	0	0	0	0	0	0	0	0	0	0	0	0	0	0	0	0	0	0	0	0	0	0.0653337	0
ncRNA_inter_chr1_135	0	0	0	0	0	0.0693829	0	0	0	0	0	0	0	0	0	0	0	0	0	0	0	0	0	0	0	0	0	0	0	0	0	0	0	0	0	0	0	0	0	0	0	0	0	0	0	0	0	0	0
ncRNA_inter_chr1_136	0	0	0	0	0	0	0	0	0	0	0	0	0	0	0	0	0	0	0	0	0	0	0	0	0	0	0	0	0	0	0	0.0622246	0	0	0	0	0	0	0	0	0	0	0	0	0	0	0	0	0
ncRNA_inter_chr1_137	0	0	0	0	0.0840467	0	0	0	0	0	0	0	0	0	0	0	0	0	0	0	0	0	0	0	0	0	0	0	0	0	0	0	0	0	0	0	0	0	0	0	0	0	0	0	0	0	0	0	0
ncRNA_inter_chr1_138	0	0	0	0	0	0	0	0	0	0	0	0	0	0	0	0	0	0	0	0.030892	0	0	0	0	0	0	0	0	0	0	0	0	0	0	0	0	0	0	0	0	0	0	0	0	0	0	0	0	0.0257002
ncRNA_inter_chr1_139	0	0	0	0	0	0	0	0	0	0	0	0	0	0	0	0	0	0	0	0	0	0	0	0	0	0	0	0	0	0	0	0	0	0	0	0	0	0	0	0	0	0	0	0	0	0	0	0	0
ncRNA_inter_chr1_14	2.50411	0.251542	0.127467	0.11525	2.53109	0.0536082	4.33231	0.137506	0.349305	4.06137	0.187137	4.38938	0.113292	0.265157	0.226461	3.21757	2.93024	0.157836	0.244589	0.169659	0.243204	0.0644948	2.67344	0.193008	0	3.84015	0.152201	0.0583121	0.048212	0.154293	0.212478	0.316468	0.340087	3.52338	3.47738	0.178909	0.0986376	0.150347	0.181418	0.326747	0.042904	0.0557563	0.111534	0.315725	3.85851	2.50987	0.114092	2.13926	2.49999
ncRNA_inter_chr1_140	0	0	0	0	0	0	0	0	0	0	0	0	0	0	0	0	0	0	0	0	0	0	0	0	0	0	0	0	0	0	0	0	0	0	0	0	0	0	0	0	0	0	0	0	0	0	0	0	0
ncRNA_inter_chr1_141	0	0	0	0	0	0	0	0	0	0	0	0	0	0	0	0	0	0	0	0	0	0	0	0	0	0	0	0	0	0	0	0	0	0	0	0	0	0	0	0	0	0	0	0	0	0	0	0	0
ncRNA_inter_chr1_142	0	0.345481	0.233821	0.0528282	0.0445981	0.0490175	0.0823882	0.188278	0.126991	0.134811	0.0571865	0.047927	0	0	0.103534	0.0882008	0.235643	0.144077	0	0.0519333	0	0.118108	0.047971	0	0.102906	0.181246	0.0930213	0.0534528	0	0.0470654	0.0486978	0.116246	0.0776099	0.260491	0.0873807	0.0410735	0.0451581	0.0458619	0	0	0.117998	0	0.153375	0	0.0855353	0.0376742	0.0522975	0.0445474	0
ncRNA_inter_chr1_143	0	0	0	0.170469	0.143342	0	0	0	0	0	0	0	0	0	0.0826317	0	0	0	0	0	0.0894651	0	0	0	0	0	0	0	0	0	0	0	0	0	0.0698023	0	0.145719	0	0	0	0.0634031	0.0824708	0	0	0	0	0	0.0715897	0
ncRNA_inter_chr1_145	0.0312774	0.177677	0.0720042	0.0328421	0.165292	0	0.0768284	0.0780323	0.0391862	0.103998	0	0.0885535	0.0320206	0.0214125	0.191297	0.0814832	0.146494	0.067177	0.110231	0.0639706	0.103511	0.220275	0.0592642	0.0547643	0.063272	0.0223711	0	0.163563	0.0272677	0.0290727	0	0	0.120621	0.0647767	0.0807256	0.0252968	0.140369	0.0849878	0.103395	0.0616432	0.0489046	0.0953316	0.0635666	0.0297453	0.0531755	0.0929697	0	0	0.0537008
ncRNA_inter_chr1_146	0	0	0	0	0	0	0	0	0	0	0	0	0	0	0	0	0	0	0	0	0	0	0	0	0	0	0	0	0	0	0	0	0	0	0	0	0	0	0	0	0	0	0	0	0	0	0	0	0
ncRNA_inter_chr1_147	0.0415504	0	0.0938987	0.212508	0.0363445	0.0390512	0.0658661	0.252229	0.153252	0.0542296	0	0.114035	0.127551	0.0566021	0.0412417	0	0.0754228	0	0.109811	0.0827483	0.0885817	0	0.0783299	0.0702988	0.0819182	0.0291634	0.0744338	0.0876162	0.0353035	0.0386384	0.0782863	0.231735	0.0621019	0.125629	0.104515	0.196511	0.0722692	0.0376503	0.0909739	0.122888	0.125893	0	0.125843	0.1538	0.102665	0.270828	0.0420746	0	0.0694952
ncRNA_inter_chr1_148	0.0410567	0.139006	0.10566	0.159417	0.0359127	0.0788635	0.09947	0.0379029	0.0510954	0.101704	0.0575294	0.0385108	0.052178	0.055764	0.0832871	0.0709042	0.0947689	0.0434773	0.0718738	0.0835546	0.0670836	0.118749	0.0192925	0.133095	0.0516163	0.0802176	0.0654684	0.128823	0.0355913	0.142027	0.0686246	0.0934497	0.0312125	0.0839046	0.0965867	0.0412735	0.0363226	0.0461316	0.0222934	0.0301141	0.0474555	0.0205664	0.102793	0.0970616	0.0515998	0	0.0841683	0.0896186	0.0955775
ncRNA_inter_chr1_149	0	0	0.159138	0	0	0	0	0.342289	0	0	0	0	0	0	0	0.120059	0.128519	0.098224	0	0	0.15135	0.161039	0	0	0	0	0	0	0.12053	0.128419	0	0	0	0.142072	0	0	0	0.125135	0	0.136145	0	0	0	0.13139	0	0	0	0.121549	0.117779
ncRNA_inter_chr1_15	0.0593927	0.0134283	0.108676	0.0245983	0.0415556	0.045547	0.0575132	0.116829	0	0.0392068	0.0932088	0.0334134	0.0120959	0.0404381	0.0601272	0.102512	0.0987498	0.067051	0.0623428	0.0482879	0.0129145	0.0137467	0.0447687	0.0512452	0.0477543	0.109898	0.06497	0.0497222	0.0617406	0.0439294	0.0680251	0.0270181	0.0270888	0.0970463	0.0913791	0.10501	0.0525603	0.0321003	0.0903485	0.0348696	0.0824148	0.0595094	0.107124	0.101128	0.0298356	0.0615022	0	0.0934059	0.0503621
ncRNA_inter_chr1_150	0	0	0	0	0	0	0	0.252457	0	0.067787	0	0.0962335	0	0.0693679	0	0	0	0.0724458	0	0	0	0	0	0.177179	0	0.0729086	0	0	0	0	0	0	0	0	0	0	0.090827	0	0	0	0	0.205617	0	0	0	0	0.105187	0	0
ncRNA_inter_chr1_152	0.27355	0.154261	0.208454	0.117941	0.239276	0.153257	0.239296	0.112203	0.170109	0.271148	0.281089	0.171039	0.162236	0.340536	0.138731	0.177278	0.189343	0.241486	0.239438	0.0695885	0.297977	0.237491	0.257049	0.197063	0.137519	0.194228	0.207622	0.238343	0.197749	0.294304	0.261453	0.155609	0.208078	0.093143	0.195144	0.183456	0.242144	0.143389	0.198181	0.156161	0.158022	0.205617	0.342675	0.215568	0.0763655	0.168388	0.116992	0.119382	0.192848
ncRNA_inter_chr1_154	0	0	0	0	0	0	0	0	0	0	0	0	0	0	0	0	0	0	0	0	0	0	0	0	0	0	0	0	0	0	0	0	0	0	0	0	0	0	0	0	0	0	0	0	0	0	0	0	0
ncRNA_inter_chr1_155	0	0.018165	0.0367676	0.0665687	0.0141225	0.0308751	0.0130141	0.0791953	0.0200596	0.0318969	0	0.0150941	0	0	0.0163035	0.0970849	0.0446033	0.136163	0	0.0163559	0.0350178	0	0	0.180637	0	0.0457425	0.0293456	0.0168978	0.0139237	0	0	0.0182793	0.0122419	0.0164355	0.0687016	0.0258347	0.0284922	0	0	0	0.0372251	0.0161026	0	0.0303998	0	0.0237366	0.016475	0	0.0952419
ncRNA_inter_chr1_156	0	0.0333695	0	0	0	0	0	0.036371	0.0367977	0	0	0	0	0	0	0	0	0	0.0257939	0.0300462	0	0	0	0	0	0.0210076	0	0	0	0	0	0	0.0224886	0	0	0	0	0	0	0	0.0227945	0	0	0	0	0.0436667	0	0.0257472	0
ncRNA_inter_chr1_157	0.0911603	0.0342171	0.0346785	0	0	0.116318	0.0489593	0	0.0754648	0.0801119	0	0	0	0.0206593	0.0614214	0	0.168037	0.0642133	0.0265975	0.0924281	0.0659626	0.0350928	0.0571795	0.0523482	0.0304729	0.0861647	0.0552781	0	0.131326	0.0280501	0.115755	0.0344814	0.0461198	0.0619189	0.0518385	0.121834	0	0	0.0330218	0.0594749	0.116868	0.0607505	0	0.0286319	0.0762442	0.0447759	0	0.0265493	0.0256658
ncRNA_inter_chr1_158	0	0	0.0265095	0.0240226	0.0203176	0.0222522	0.0187227	0.0570773	0.0288587	0.0459655	0.0780534	0	0.0471831	0.0472793	0	0.0600907	0.0428289	0.0163707	0.0406313	0	0.0504757	0.0268467	0.0436189	0.020034	0	0.0988263	0	0.0971421	0	0.064259	0.0664672	0.0527716	0.0176413	0	0	0.0372823	0	0.0626317	0	0.136319	0.0178721	0.0232318	0.093064	0.0219096	0	0	0	0	0.0392598
ncRNA_inter_chr1_16	0.0672284	0.0303431	0.0768465	0.0696179	0.0235221	0.0386923	0.0325718	0.0661644	0.0669406	0.0888285	0.0452168	0.0630058	0.0546647	0.100526	0.0544835	0.104433	0.0993711	0.0474667	0.0823829	0.0273293	0.0438838	0.0466587	0.0252935	0.0464352	0.0945378	0.0859604	0.0735511	0.0140619	0.0815444	0.0744482	0.0898447	0.0305866	0.0409103	0.068656	0.0689234	0.0540361	0.0832524	0.108817	0.102282	0.0657918	0.103667	0.0673605	0.107798	0.0126951	0.101448	0.0297798	0.0827023	0.105729	0.09104
ncRNA_inter_chr1_160	0.140301	0.118768	0.0200615	0.0544829	0.0767015	0.0672901	0	0.12945	0.0218282	0.0463447	0.196592	0.0328965	0.0891525	0.0238469	0.0355323	0.075675	0.0972096	0.0742947	0.0460519	0.089116	0.0381593	0.0406023	0.0495014	0.0302834	0.141029	0.0747694	0.0479675	0.091775	0.0303888	0	0	0	0.0400204	0.0895502	0.0599771	0.0704809	0.108669	0.015775	0.114351	0.0686514	0.0811294	0.0702883	0.0351509	0.0496906	0.102917	0.0259028	0.0179785	0.0766142	0.0296954
ncRNA_inter_chr1_161	0.148856	0.326364	0.247301	0.254989	0.104164	0.322303	0.362838	0.160009	0.275995	0.382226	0.318548	0.256673	0.327448	0.340362	0.153523	0.324641	0.679916	0.393564	0.225045	0.245091	0.312046	0.363368	0.234235	0.151887	0.21517	0.512844	0.246692	0.248943	0.168648	0.364682	0.32809	0.344705	0.333479	0.420031	0.38641	0.504641	0.364121	0.303998	0.232061	0.330665	0.554929	0.530734	0.392792	0.207295	0.195081	0.195832	0.274316	0.278666	0.517088
ncRNA_inter_chr1_162	0.0206569	0	0	0.0213717	0.0180688	0.0197966	0.0166386	0.152336	0	0	0.0462591	0	0.020978	0.0140155	0	0.0178067	0.0190442	0	0.0180604	0.0419484	0	0	0.0193956	0	0.0829806	0	0	0.0215951	0.0356963	0	0.0590887	0.0234741	0	0	0.0176411	0.0331313	0.0182438	0	0.0224176	0.0403758	0.031788	0	0.0206732	0	0.034564	0	0	0.0180277	0
ncRNA_inter_chr1_163	0	0	0	0	0	0	0	0	0	0	0	0	0	0	0	0	0	0	0	0	0	0	0	0	0	0	0	0	0	0	0	0	0	0	0	0	0	0	0	0	0	0	0	0	0	0	0	0	0
ncRNA_inter_chr1_165	0.0177469	0	0.0202692	0	0	0.0510699	0.0285938	0.0436651	0.0440825	0.0233986	0.0397333	0	0	0	0.0358931	0.0153096	0	0.0125253	0.0155126	0.0180359	0	0	0.0499749	0.0153194	0.195999	0.0125906	0	0.148418	0	0	0.0677501	0	0	0.0362263	0.0606336	0	0.0627274	0.127556	0.0578237	0	0	0	0.0355287	0	0.0297035	0	0	0.0774377	0
ncRNA_inter_chr1_166	0	0	0	0	0	0	0	0	0	0	0	0	0	0	0	0	0	0	0	0	0	0	0	0	0	0	0	0	0	0	0	0	0	0	0.0390289	0	0	0	0	0	0	0	0	0	0	0	0	0	0
ncRNA_inter_chr1_167	0	0	0	0	0	0	0	0	0	0	0	0	0	0	0	0	0	0	0	0	0	0	0	0	0	0	0	0	0	0	0	0	0	0	0	0	0	0	0	0	0	0	0	0	0	0	0	0	0
ncRNA_inter_chr1_168	0	0	0	0	0	0	0	0	0	0	0	0	0	0	0	0.0481416	0	0	0	0	0	0	0	0	0	0.0396379	0	0.0583838	0	0	0	0	0	0	0	0	0	0	0	0	0	0	0	0	0	0	0	0	0
ncRNA_inter_chr1_169	0	0.0232888	0.118014	0	0	0.0791864	0.0500067	0.126947	0.102772	0.0272752	0.115674	0.0580818	0.0839311	0.126311	0.0209023	0.0356134	0	0.0145683	0.0722581	0	0.0224477	0.0477913	0.0971102	0.0178146	0.186749	0	0.0940582	0.1728	0	0.0190467	0.0393925	0	0.0941699	0.168534	0.0352983	0.0497535	0.0182646	0.0185639	0.0224176	0.0201879	0.0318169	0.0206646	0.103413	0	0.0345955	0.0304753	0.0211425	0.144254	0.0349214
ncRNA_inter_chr1_17	0.0956799	0.134956	0.246912	0.148621	0.083692	0.183606	0.0579608	0.058869	0.119151	0.221296	0.21451	0.247429	0.194504	0.390201	0.339333	0.144501	0.132587	0.185825	0.188484	0.170167	0.260301	0.11105	0.247494	0.165261	0.0964304	0.152929	0.152656	0.351414	0.145068	0.198673	0.045667	0.0544137	0.0727989	0.146568	0.451113	0.24994	0.254757	0.322653	0.0519885	0.304315	0.239751	0.143802	0.167801	0.225854	0.120381	0.123621	0.171649	0.0626976	0.283441
ncRNA_inter_chr1_170	0	0	0	0	0	0	0	0	0	0	0	0	0.0618092	0	0	0	0	0	0	0	0	0	0.0571221	0	0	0	0	0	0.105201	0	0.173865	0	0	0	0	0	0	0	0	0	0	0	0.0608436	0	0.0508975	0	0.0622389	0	0.0514004
ncRNA_inter_chr1_171	0	0	0	0	0	0	0	0	0	0	0	0	0	0	0	0	0	0	0	0	0	0	0	0	0	0	0	0	0	0	0	0	0	0	0	0	0	0	0	0	0	0	0	0	0	0	0	0	0
ncRNA_inter_chr1_172	0.0481191	0.108336	0.219594	0	0	0.0461571	0.193765	0.355182	0.059733	0.0634113	0.269702	0.225054	0.195691	0.261029	0.0487461	0	0.177343	0.0677694	0.210593	0.146708	0	0.0555543	0.0451537	0.291591	0.67537	0.0682023	0.131263	0.402895	0	0.0886026	0.138167	0	0.0732044	0.245705	0.0820639	0.0773533	0.255568	0.129849	0.104862	0	0.111006	0.0482137	0.144669	0.0454465	0	0	0.14838	0.294296	0
ncRNA_inter_chr1_174	0	0	0	0	0	0	0	0	0	0	0	0	0	0	0	0	0	0	0	0	0	0	0	0	0	0	0	0	0	0	0	0	0	0	0	0	0	0	0	0	0	0	0	0	0	0	0	0	0
ncRNA_inter_chr1_175	0.0283629	0	0.0323133	0	0.0496185	0	0	0	0.0351699	0	0	0.0264605	0	0	0	0	0	0.019926	0	0.0286813	0	0	0	0.0245188	0	0	0	0	0.0244815	0.0260515	0	0.0320997	0	0	0	0	0	0	0	0	0	0	0	0.0266542	0	0	0	0	0
ncRNA_inter_chr1_176	0	0	0	0	0	0.0752648	0	0	0	0	0	0	0	0	0	0	0	0	0	0	0	0	0	0	0	0	0	0	0	0	0	0	0	0	0	0	0	0	0	0	0	0	0	0	0.0656657	0	0	0	0
ncRNA_inter_chr1_177	0	0	0	0	0	0	0	0	0	0	0	0	0	0	0	0	0	0	0	0	0	0	0	0	0	0	0	0	0	0	0	0	0	0	0	0	0	0	0	0	0	0	0	0	0	0	0	0	0
ncRNA_inter_chr1_179	0	0	0	0	0	0	0	0	0	0	0	0	0	0	0	0	0	0.0280149	0	0.0403951	0	0	0	0	0	0	0	0	0	0	0	0	0	0	0	0	0	0	0	0	0	0	0	0	0	0	0	0	0
ncRNA_inter_chr1_181	0.264368	0.657033	0.786734	0.273844	0.300531	0.481958	1.00392	0.553051	0.757466	0.559381	0.563228	0.322424	0.188203	0.575664	0.268047	0.342324	0.635549	0.448369	0.393725	0.403127	0.805786	0.826994	0.547692	0.342576	0.478469	0.507638	0.410103	0.830552	0.573115	0.464078	0.429262	0.601565	0.744697	0.648334	0.429705	0.765635	0.398176	0.452078	0.919874	0.439949	0.489474	0.715821	0.636222	0.474676	0.598922	0.644835	0.813516	0.670237	0.851255
ncRNA_inter_chr1_182	0	0	0	0	0	0	0	0	0	0	0	0	0	0	0	0.0422213	0	0	0	0	0	0	0	0	0	0	0	0	0	0.0451615	0	0	0.0744284	0	0	0	0.0433069	0	0	0	0	0.0490199	0.0983769	0	0.082029	0	0	0	0
ncRNA_inter_chr1_183	0	0	0	0	0	0	0	0	0	0	0	0	0	0	0	0	0	0	0	0	0	0	0	0	0	0	0	0	0	0	0	0	0	0	0	0	0	0	0	0	0	0	0	0	0	0	0	0	0
ncRNA_inter_chr1_184	0	0	0	0	0	0	0.102581	0.156283	0	0	0	0.119146	0	0	0	0	0	0	0	0.129106	0	0	0	0	0.127696	0	0	0	0	0	0	0	0	0	0	0	0	0	0	0	0	0	0	0	0	0.0938161	0	0.110994	0
ncRNA_inter_chr1_185	0	0	0	0	0	0	0	0	0	0	0	0	0	0	0	0	0	0	0	0	0	0	0	0	0	0	0	0	0	0	0	0	0	0	0	0	0	0	0	0	0	0	0	0	0	0	0	0	0
ncRNA_inter_chr1_186	0	0	0	0	0	0	0	0	0	0	0	0	0	0	0	0	0	0	0	0	0	0	0	0	0	0	0	0	0	0	0	0	0	0	0	0	0	0	0	0	0	0	0	0	0	0	0	0	0
ncRNA_inter_chr1_187	0	0	0	0	0	0.112411	0	0	0	0.0774208	0	0	0	0.0796745	0.118716	0	0	0.165483	0	0	0	0.135656	0.110259	0.101179	0	0	0	0	0	0	0	0	0	0	0	0.0941931	0	0	0	0	0	0.11742	0	0.221361	0	0.0865435	0.120136	0	0
ncRNA_inter_chr1_188	0	0	0	0	0	0	0	0	0	0	0	0	0	0	0	0	0	0	0	0	0.0590898	0	0	0	0	0	0	0	0	0	0	0	0	0.0554675	0	0	0.0480785	0	0	0	0	0	0	0	0	0	0	0	0
ncRNA_inter_chr1_189	0	0	0	0	0	0	0	0	0	0	0	0	0	0	0	0	0	0	0	0	0	0	0	0	0	0	0	0	0	0	0	0	0	0	0	0	0	0	0	0	0	0	0	0	0	0	0	0	0
ncRNA_inter_chr1_190	0	0	0	0	0	0	0	0	0.0643645	0	0	0	0	0	0	0	0	0	0	0	0	0	0	0	0	0	0	0	0.0448036	0	0	0	0	0	0	0.0415652	0	0.0465155	0	0	0	0	0.0518246	0	0	0.0381897	0.0530131	0	0
ncRNA_inter_chr1_191	0	0.0126674	0	0	0	0	0.00906138	0	0.0419062	0	0.0125792	0	0.0113921	0.00763029	0.0341078	0.00966994	0.0103629	0	0	0	0	0	0.0105593	0	0.0112631	0	0	0	0.00972352	0.0207097	0.0107066	0	0	0.0114599	0.00959426	0.0180414	0	0.0100938	0	0	0.00865193	0.0112451	0	0.0105984	0.00940867	0.00828813	0	0.0098045	0.00950163
ncRNA_inter_chr1_192	0.08716	0.0985348	0.0166439	0.045129	0.0380224	0.0836463	0	0.0178709	0	0.048116	0.0163311	0.0408861	0.0442653	0.0395815	0.0441762	0.025049	0.053844	0.0720152	0	0.0442472	0.031679	0.0336963	0.0137071	0.0125804	0	0.020684	0.0265775	0.0609907	0.01261	0.026901	0.0278184	0.0165228	0.0332133	0	0.111959	0.0116911	0.0257508	0	0.0316234	0.0426078	0	0.0436937	0.0291627	0.041252	0.0488538	0.0429802	0.0149158	0.0381375	0.0369549
ncRNA_inter_chr1_193	0	0.101364	0	0	0	0	0.145036	0	0	0	0	0	0	0.0610575	0.181953	0.0775032	0.082965	0.063408	0.235822	0.0912689	0.097703	0.103958	0.0844955	0.155075	0	0.127626	0	0	0	0	0	0.102147	0.136624	0	0.0767825	0.0721836	0.158992	0.0807805	0.195189	0.0878874	0	0.179966	0	0.169637	0.150576	0.132643	0	0	0.0760319
ncRNA_inter_chr1_194	0.619594	0.551963	0.570355	0.442314	0.488438	0.243906	0.821848	0.450398	0.43114	0.329917	0.615813	0.477066	0.454996	0.602822	0.567965	0.676099	0.470598	0.697751	0.748323	0.568639	0.664214	0.696051	0.441036	0.553479	0.850188	0.767535	0.371667	0.628337	0.759536	0.545469	0.699517	0.405582	0.480749	0.364114	0.53939	0.368623	0.505202	0.832907	0.707706	0.71682	0.572647	0.765694	0.825995	0.788048	0.410062	0.450772	0.949464	0.328948	0.483133
ncRNA_inter_chr1_195	0.0276834	0.0156111	0	0.0143184	0	0.0530283	0	0	0	0.018275	0	0.0518722	0.0140578	0.018807	0	0	0.0127814	0	0.0121008	0.0421691	0	0.0160106	0	0.0119543	0.0139029	0.00982788	0	0.0144912	0.0119868	0	0.039651	0	0	0.0141248	0	0.0222408	0	0.0249086	0.0451398	0.0135356	0.0106753	0.0554333	0.0138758	0	0.0115951	0.051071	0	0.0120789	0.0117133
ncRNA_inter_chr1_196	0	0	0	0	0	0	0	0	0	0	0	0	0	0.010011	0	0	0	0.0207929	0	0	0	0	0	0	0	0	0	0	0.0127574	0	0	0	0.0112005	0	0.0125955	0	0	0	0	0	0	0.0147537	0.0147733	0	0	0	0	0	0
ncRNA_inter_chr1_199	0.0490958	0.124614	0.0140365	0.0127102	0.010739	0.0471067	0.0495421	0	0.0610741	0.0243197	0.0275176	0.0230231	0.0249579	0.0333701	0.0497221	0.0741271	0.0906624	0.0433185	0.0537169	0.0374215	0.106797	0.0710211	0	0.0317828	0.0370028	0.0610333	0.0671052	0.115583	0.138205	0.0679622	0.0234266	0.0139568	0.037335	0.0751873	0.0419758	0.0493138	0.0325856	0.0331121	0.0533389	0.07207	0.0283898	0.122948	0.110674	0.0695346	0.0205794	0.0453212	0.0503165	0.117963	0.103857
ncRNA_inter_chr1_2	0	0	0	0	0	0	0	0	0	0	0	0	0	0	0	0	0	0	0	0	0	0	0	0	0	0	0	0	0	0	0	0	0	0	0	0	0	0	0	0	0	0	0	0	0	0	0	0	0
ncRNA_inter_chr1_20	0.111158	0.125463	0	0	0.194461	0	0.180402	0	0	0	0.124605	0	0	0	0	0	0.205379	0.236609	0.0977753	0.112968	0	0	0	0.0964445	0.111734	0	0.202686	0.232677	0.0963058	0	0	0	0.0849694	0.113518	0	0.0893449	0	0.0999856	0	0.108782	0.171406	0	0.111397	0	0.28233	0.164178	0.113952	0	0.188216
ncRNA_inter_chr1_200	0.0598118	0	0.136884	0	0.0261503	0	0.0241567	0	0	0	0	0.0280483	0.0304053	0.0406781	0.121222	0	0	0	0	0.0303929	0.0650924	0.0346298	0.0281466	0	0	0.085028	0.0545488	0.0313101	0.0777561	0.0552305	0.0285569	0.0340265	0.068267	0.030551	0.0511377	0.0240453	0	0.107636	0.03251	0	0.0230576	0.0599491	0.179882	0	0	0	0.0306678	0	0.0253272
ncRNA_inter_chr1_201	0.329835	0.0620471	0.0628837	0.0569264	0	0	0.0887795	0	0.0684214	0.0726348	0	0.0515578	0	0	0.0556888	0.237207	0	0	0	0	0	0	0.0517215	0	0	0.0781227	0	0	0	0	0	0	0	0	0	0	0	0	0	0	0.084768	0	0	0	0.0460854	0	0	0	0
ncRNA_inter_chr1_202	0.0794957	0.269888	0.545617	0	0	0.0761875	0	0	0.0992051	0.0524726	0	0	0	0.054	0	0	0	0	0	0.0803676	0	0	0	0	0	0	0	0	0.205542	0	0.0758849	0	0	0	0	0	0.280004	0	0	0.30956	0	0	0.238792	0	0.133171	0	0	0	0.0671848
ncRNA_inter_chr1_203	0	0.0705323	0	0	0.027321	0	0	0.153753	0.0777784	0.0825964	0.07005	0	0.0635338	0.0425004	0.0316413	0.0539292	0.0288649	0.0441365	0	0	0.0339924	0.0361811	0.0588149	0.0269765	0	0	0	0.0327014	0	0.0288523	0	0.0711016	0.0713006	0.0319196	0.0534277	0	0.027658	0.0281048	0.0339546	0	0	0.125269	0.0626466	0	0.0261939	0	0	0	0
ncRNA_inter_chr1_204	0.0155024	0.104752	0.0885913	0.0481602	0.0135717	0.044649	0.0625368	0.0572139	0.134766	0.081863	0.0173778	0.0145395	0.0315226	0.0947767	0.047073	0.0401015	0.0857381	0.0328084	0.0542769	0.0157548	0.0674044	0.0717197	0.116585	0.0401193	0	0.0770421	0.0141023	0	0.107357	0.0857883	0.0443569	0.0176176	0.0353459	0.0474543	0.0530168	0.0248994	0.0685545	0.0139324	0	0	0.0119524	0.077598	0.0620903	0.0146289	0.0519849	0.0114484	0.0317571	0.0270893	0.0392866
ncRNA_inter_chr1_205	0.0161943	0.0913434	0.0554856	0.0503278	0.0425796	0.0155646	0.0391674	0.0398593	0.040291	0.0747978	0	0	0.0329414	0.0109964	0	0.0279067	0.0299053	0.0114198	0.0567198	0.0329279	0	0.13106	0	0.027919	0.032516	0	0.0442698	0.0169219	0.0140131	0	0.030868	0.0183967	0.0861209	0.0660704	0.0415523	0.0390008	0.0429517	0.0290867	0.0175704	0.015854	0.0124859	0.0324118	0.0324181	0.0152703	0.0679058	0.0119637	0.0331497	0.0424628	0.0274062
ncRNA_inter_chr1_206	0	0	0	0	0	0	0	0	0	0	0	0	0	0	0	0	0	0	0.0450077	0	0	0.0593878	0	0	0	0	0	0	0	0	0	0	0	0	0	0	0	0	0	0	0	0	0.0514142	0	0	0	0	0	0
ncRNA_inter_chr1_207	0	0	0	0	0	0	0	0	0	0	0	0	0	0	0	0	0	0	0	0	0	0	0	0	0	0	0	0	0	0	0	0	0	0	0	0	0	0	0	0	0	0	0	0	0	0	0	0	0
ncRNA_inter_chr1_208	0.040349	0	0	0.0417831	0	0	0	0.049638	0	0	0	0	0	0	0	0	0	0	0	0	0	0	0	0	0	0	0	0	0	0	0.0385163	0	0.0306918	0.0412058	0	0	0	0	0	0	0.0311092	0	0	0.0381079	0	0	0	0.0352534	0.0341602
ncRNA_inter_chr1_209	0.0764633	0.216398	0.196843	0.0989763	0.150455	0.164993	0.200708	0.164616	0.0477258	0.113683	0.0214283	0.0717138	0.11661	0.0389975	0.0968449	0.231006	0.212542	0.0539984	0.117124	0.0777084	0.020801	0.199194	0.143913	0.0495233	0.096095	0.190202	0.087398	0.160088	0.0993914	0.0882477	0.182514	0.0652414	0.189068	0.312414	0.441277	0.107575	0.118473	0.0515946	0.166223	0.168366	0.103169	0.153259	0.229933	0.0541737	0.192306	0.0707934	0.176405	0.116912	0.0649268
ncRNA_inter_chr1_21	0	0	0	0	0.215598	0.23643	0	0.606447	0	0	0	0.23117	0	0.167576	0.249691	0.212712	0	0.348055	0	0	0	0.570639	0	0	6.93722	0	0	0	0	0.455051	0	0	0.187487	0	0.421469	0	0	0	0	0	0	0.493928	0.741035	0.23279	0	0	0	0.215353	0.626023
ncRNA_inter_chr1_210	0.271842	0.170629	0.069057	0.313304	0.450194	0.435611	0.243737	0.223321	0.188159	0.159743	0.169293	0.0283757	0.0922808	0.10278	0.122515	0.156296	0.11154	0.170779	0.158628	0.276729	0	0.13995	0.142234	0.156365	0.18235	0.300772	0.137781	0.189548	0.366732	0.0279098	0.115254	0.102997	0.0919936	0.123508	0.0776021	0.218643	0.240793	0.217207	0.131208	0.059217	0.0931516	0.0908828	0.3029	0.28508	0.126819	0.200954	0.587924	0.581553	0.383961
ncRNA_inter_chr1_211	0	0	0	0	0	0	0.161685	0	0	0	0	0	0	0	0.200625	0	0	0	0	0	0	0	0	0	0.199945	0	0	0	0	0	0	0	0	0	0	0	0	0	0	0	0	0	0	0	0.16898	0.29315	0	0	0.336071
ncRNA_inter_chr1_212	0.0269473	0	0.123228	0.0836655	0.141426	0.129243	0.0652403	0.0331313	0.133961	0.124397	0.120829	0.0252584	0.0547621	0	0.054532	0.185934	0.174106	0.0570107	0.0235869	0.0547397	0.0585986	0.124552	0.0253236	0.0465041	0.135274	0.0956249	0.0490341	0.140932	0.0932765	0.0496911	0	0.0612639	0.0409467	0.0549737	0.0460513	0.0216208	0.0476222	0.0484491	0.0585334	0.0263558	0.186988	0.0539364	0.0269574	0.0763064	0.0677324	0.0198768	0.16565	0.0470604	0.091121
ncRNA_inter_chr1_213	0.0348998	0.0785707	0	0.0361402	0	0.0335672	0	0.0429343	0.0433213	0.0691693	0.0782436	0.032732	0.0709652	0.0236639	0.105779	0.0600754	0	0.0491497	0.0610955	0.106404	0.113599	0	0	0.030051	0	0	0	0.0364283	0.0301556	0.064259	0.0332251	0	0.105902	0	0.0895156	0	0	0	0.0378243	0.136616	0.0269079	0.0697489	0.0349751	0	0.0292578	0.0771121	0.107043	0.152462	0
ncRNA_inter_chr1_214	0	0	0	0.0868101	0	0.0804123	0	0	0.10434	0.110765	0	0.0786233	0.0852304	0	0	0	0.154889	0	0.0733767	0	0.0912015	0	0.0788729	0	0	0.1787	0.0764288	0	0.0726298	0	0	0	0	0	0.0716732	0.0673803	0	0.15081	0.0911	0	0	0.0839952	0.0840113	0	0	0.123816	0.085938	0	0
ncRNA_inter_chr1_215	0.0487135	0.0137383	0.041765	0.075637	0.0852431	0.0817946	0.0196547	0	0.0302994	0.016074	0	0.034252	0.0495337	0.0248128	0.0493284	0.0105029	0.0112491	0.0343573	0.0106597	0.0123717	0.0397209	0.0281646	0.0114459	0.0736024	0.0122284	0.0259326	0.0443886	0.0382123	0.0210798	0.0112298	0.0116174	0.0415276	0.00925364	0.0124236	0.0624483	0	0.0646119	0	0.0264511	0.03574	0.0281687	0.0365677	0.0121916	0.0229885	0.0204109	0.0269701	0	0.0425445	0.0515246
ncRNA_inter_chr1_216	0.0229283	0	0	0	0	0.0219935	0	0.0279945	0	0	0	0	0.0231765	0.0153556	0.0230523	0.0196383	0	0.0159467	0	0	0	0	0	0.019796	0	0	0.0206327	0.0238164	0.0587043	0	0	0	0.0343601	0.0230654	0.0389114	0.0181583	0.0799911	0	0	0.0222695	0.0353557	0.135781	0	0.0214919	0.038154	0.03361	0	0.019882	0
ncRNA_inter_chr1_217	0	0	0	0	0	0	0	0	0	0.0513045	0	0.0728343	0	0	0.23601	0	0	0	0	0	0.0844863	0	0	0	0	0	0.0708013	0.0812775	0.134564	0	0	0	0	0	0.0663959	0	0	0	0	0	0	0	0	0.0733447	0	0.1147	0	0	0
ncRNA_inter_chr1_218	0	0	0	0	0.0385895	0	0	0	0	0.0288928	0	0	0	0	0	0	0	0	0	0	0	0	0.0411477	0	0	0	0	0	0.0378908	0.080742	0	0.0497677	0.0332667	0	0	0	0	0.0393766	0.0475725	0.0429861	0.101697	0.0438201	0.0438074	0	0	0	0	0	0
ncRNA_inter_chr1_219	0	0	0.0173422	0	0	0.0144817	0.0244837	0	0	0	0	0.0283805	0.0153827	0.0412357	0.0459815	0.0392503	0.0140055	0.0107058	0	0	0.0164934	0	0	0.0261217	0	0.0215484	0.0276436	0	0.026274	0.0139969	0	0	0.0922704	0.0464547	0.0258717	0.0121854	0.0134199	0.0136367	0	0.0888403	0.0349901	0.0911563	0.0151931	0.143183	0	0.0223469	0	0.0396579	0
ncRNA_inter_chr1_22	0	0	0	0	0	0	0	0	0	0	0	0	0	0	0	0	0	0	0	0	0	0	0	0	0	0	0	0	0	0	0	0	0	0	0	0	0	0	0	0	0	0	0	0	0	0	0	0	0
ncRNA_inter_chr1_220	0.062233	0	0.0355945	0.128846	0.19046	0.2387	0.0502526	0	0.0387158	0	0.174404	0.0583474	0.158126	0	0.157556	0	0.028746	0.0658869	0.108945	0.126449	0	0.0360074	0.0585325	0.053731	0.0312671	0.0442052	0	0	0	0	0	0	0	0	0.132974	0.0500037	0	0	0	0.0608822	0.191927	0.0311669	0.0623459	0	0.0782314	0	0.0956963	0.10871	0
ncRNA_inter_chr1_223	0	0	0	0	0	0	0	0	0	0.0275765	0	0	0	0	0	0	0	0	0	0	0	0	0	0	0	0	0	0	0	0	0	0	0	0	0	0	0	0	0	0	0	0	0	0	0	0	0	0	0
ncRNA_inter_chr1_225	0.225633	0	0	0	0.197363	0.432866	0	0	0	0	0.252929	0	0.458803	0	0	0	0	0	0	0	0	0.261188	0	0	0	0	0	0	0	0	0.215385	0.256638	0	0.230425	0	0.181357	0.199729	0	0	0.662435	0	0	0	0	0	0.166629	0.231306	0.591416	0.191025
ncRNA_inter_chr1_226	0	0	0	0	0	0	0	0	0	0	0	0	0	0	0	0	0	0	0	0	0	0	0	0	0	0	0	0	0	0	0	0	0	0	0	0	0	0	0	0	0	0	0	0	0	0	0	0	0
ncRNA_inter_chr1_227	0	0	0	0	0	0.125009	0	0	0	0.0860973	0	0	0	0	0	0	0	0	0	0	0	0	0	0	0.130998	0	0	0	0	0	0	0	0	0	0	0	0	0	0	0	0	0	0	0	0.218508	0	0	0	0
ncRNA_inter_chr1_228	0	0	0	0	0	0	0	0	0	0	0	0	0	0	0	0	0	0	0	0	0	0	0	0	0	0	0	0	0	0	0	0	0	0	0	0	0	0	0	0	0	0	0	0	0	0	0	0	0
ncRNA_inter_chr1_23	0	0	0	0	0	0	0	0	0	0	0	0	0	0	0	0	0	0	0	0	0	0	0	0	0	0	0	0	0	0	0	0	0	0	0	0	0	0	0	0	0	0	0	0	0	0	0	0	0
ncRNA_inter_chr1_230	0.219624	0.0309298	0.408249	0.141886	0.0960533	0.184335	0.155176	0.101136	0.102137	0.0906836	0.123096	0.154486	0.111443	0.0186647	0.111243	0.189192	0.101262	0.0581496	0.120148	0.1674	0.119467	0.190328	0.128913	0.18962	0.165272	0.272603	0.174569	0.201127	0.0713549	0.0253418	0.157236	0.218181	0.167059	0.11194	0.0938866	0.242284	0.145543	0.123469	0.0895008	0.268663	0.253996	0.110028	0.082387	0.103713	0.206758	0.141917	0.0844294	0.095944	0.11579
ncRNA_inter_chr1_232	0.199033	0	0.0413956	0.0187109	0.0158048	0	0.277602	0.0444567	0	0	0.0405655	0	0.0183667	0	0	0.0155902	0.100273	0.0127574	0.0791877	0	0.0196848	0	0.0170001	0	0.14527	0.0256727	0.0164667	0.0189372	0.031309	0.0166792	0.0517438	0.0411522	0	0	0	0	0	0.048826	0.0786517	0.0176579	0.0837027	0	0	0.0341778	0.0302891	0	0	0	0
ncRNA_inter_chr1_233	0.0550726	0.0207326	0	0	0.0160413	0	0.0296711	0	0	0	0.0205783	0	0.0373584	0.0124885	0	0	0.0169762	0	0.0482049	0	0	0	0.0518472	0	0.0184677	0.0261095	0	0.0384574	0	0	0.0175379	0	0	0.0750502	0	0	0	0	0.0199656	0	0.0141652	0.0184048	0	0.0347039	0.0924135	0	0	0.0321044	0
ncRNA_inter_chr1_234	0.029507	0.0333044	0	0	0	0	0.0238266	0	0	0.0584812	0.0330766	0	0	0	0.0298915	0.0254646	0.0272592	0	0.0516549	0	0	0.0341567	0.194334	0	0.0593201	0.188699	0.0538035	0.0308823	0.102258	0.0272379	0.0281668	0	0.0448895	0.0904008	0.0504557	0	0	0.0265414	0.0320658	0.0866294	0	0	0	0	0.0742104	0.0871629	0	0	0
ncRNA_inter_chr1_235	0.101167	0.0292975	0.0766239	0.0070741	0.00358551	0.0026213	0.269341	0.048743	0.0203914	0.0288806	0.0582354	0.00128047	0.00832843	0.0260069	0.0235283	0.0188517	0.07951	0.0289373	0.100518	0.0166616	0.087746	0.0126435	0.165812	0.00354106	0.115278	0.070818	0.0248785	0.0557986	0.0319578	0.0290053	0.0782934	0.135188	0.0374093	0.0432222	0.0140073	0.0252389	0.0120778	0.0565629	0.10399	0.0280775	0.046375	0.026008	0.0287326	0.0490615	0.147648	0.0232057	0.00980395	0.0107357	0.00115586
ncRNA_inter_chr1_236	0	0	0	0	0	0	0	0	0	0	0	0	0	0	0	0	0	0	0	0	0	0	0	0	0	0	0	0	0	0	0	0	0	0	0	0	0	0	0	0	0	0	0	0	0	0	0	0	0
ncRNA_inter_chr1_237	0	0	0.236172	0	0	0	0.0555714	0	0	0	0.154291	0	0	0	0.0697166	0	0.0635772	0	0	0	0.149742	0	0	0	0.0691767	0	0	0	0	0	0.131388	0.0782765	0	0	0.0588394	0	0	0.0619031	0.149575	0	0.106121	0	0	0	0	0	0	0	0
ncRNA_inter_chr1_238	0.139304	0.354521	0.21953	0.126248	0.167256	0.100045	0.253583	0.192833	0.390942	0.19598	0.0585588	0.016366	0.14193	0.237276	0.123503	0.165652	0.145057	0.221769	0.152416	0.0708	0.132864	0.363593	0.262687	0.270615	0.0877019	0.347179	0.286365	0.273895	0.181421	0.177188	0.149887	0.198439	0.265468	0.142564	0.20887	0.210385	0.262591	0.219703	0.151676	0.272707	0.174868	0.20981	0.0874377	0.19773	0.0585155	0.192928	0.0892712	0.152462	0.295468
ncRNA_inter_chr1_239	0.160539	0	0.0917401	0.0830491	0	0	0.0647596	0	0	0.0529361	0	0	0	0	0	0	0	0	0	0	0.0872502	0	0	0	0.161086	0	0	0.167873	0	0	0.153112	0.0912188	0	0	0	0	0	0.216415	0.261459	0	0.247334	0	0	0.302976	0.134348	0.0592261	0	0	0
ncRNA_inter_chr1_24	0	0	0	0.144951	0.0306096	0	0.0282574	0	0	0	0	0.0656155	0	0	0.0709	0	0.0646564	0.0247076	0.0612605	0.106692	0	0.0404927	0.0657223	0	0	0	0	0.0366109	0.0303185	0.0322408	0.0668091	0.119408	0	0.142949	0	0.0281271	0	0	0	0.0342462	0.0269805	0	0	0.0330376	0.0586735	0	0	0	0.0591392
ncRNA_inter_chr1_240	0	0	0	0	0	0	0	0	0	0	0	0	0	0	0	0	0	0	0	0	0	0	0	0	0	0	0	0	0	0	0	0	0	0	0	0	0	0	0	0	0	0	0	0	0	0	0	0	0
ncRNA_inter_chr1_241	0.433578	0.417768	0.29837	0.629638	0.397837	0.477827	0.368585	0.293859	0.514022	0.315917	0.583236	0.305789	0.552476	0.399673	0.329421	0.356407	0.400932	0.476549	0.493363	0.616894	0.52024	0.553546	0.28679	0.393062	0.458824	0.370676	0.435242	0.52323	0.697951	0.482359	0.455709	0.542992	0.595214	0.421755	0.96636	0.680218	0.48021	0.371478	0.49604	0.318235	0.435723	0.436307	0.457442	0.513219	0.291554	0.336204	0.400031	0.474777	0.312837
ncRNA_inter_chr1_242	0.193813	0.218756	0.0739018	0.200702	0.11302	0.309851	0.156502	0	0.241229	0.469488	0.0724199	0.0605915	0	0.0439231	0.327231	0.278769	0.238731	0.091228	0.169644	0.0656564	0.14057	0.0747846	0.0607838	0.167335	0.129879	0.0918108	0	0	0.111945	0.0596363	0	0	0.196567	0.131953	0.220941	0.051927	0.114375	0.232445	0.561654	0.252895	0.0996205	0.194194	0.323719	0.122032	0.487442	0.14313	0.132457	0.0564457	0.218781
ncRNA_inter_chr1_243	0	0	0	0	0	0	0	0	0	0	0	0	0	0	0	0	0.01699	0	0	0	0	0	0	0	0	0	0	0	0	0	0	0	0	0	0	0	0	0.0330317	0.0199535	0	0.0141566	0	0.0184682	0	0	0	0	0.0161011	0
ncRNA_inter_chr1_244	0	0	0	0	0	0	0	0	0	0	0	0	0	0	0	0	0	0	0	0	0	0.049341	0	0	0	0	0.0388609	0	0	0	0	0	0	0	0	0	0	0	0	0	0	0	0	0.0398635	0	0	0	0	0
ncRNA_inter_chr1_245	0	0	0	0	0	0	0	0	0	0	0	0	0	0	0	0	0	0.1562	0	0	0	0	0	0	0	0	0	0	0	0	0	0	0	0	0	0	0	0	0	0	0	0	0	0	0	0	0	0	0
ncRNA_inter_chr1_248	0.0528697	0.0745215	0.0679737	0.143716	0.0520756	0.114215	0.0959656	0.130082	0.123302	0.0784114	0.074082	0.0433875	0.100816	0.11671	0.100291	0.159333	0.164734	0.209775	0.109907	0.0268301	0.107745	0.0840959	0.149088	0.0741762	0.0863022	0.0985493	0.102391	0.124383	0.171609	0.213316	0.113298	0.0750262	0.105328	0.0674905	0.175159	0.0794235	0.169169	0.095022	0.121975	0.0775082	0.10184	0.0992315	0.152228	0.0810646	0.071977	0.0633632	0.13532	0.144353	0.156559
ncRNA_inter_chr1_249	4.81108	3.24167	3.28585	4.14211	3.70941	4.38169	3.41597	4.26147	3.722	3.61371	4.05948	3.9599	3.58933	3.15086	4.38311	3.74041	3.86095	4.00954	3.71907	4.60975	2.76992	3.8093	3.89363	3.03635	3.58347	3.22906	4.33487	3.82625	3.72116	3.4345	3.24054	4.24733	4.06146	4.7123	5.38684	4.81629	5.87044	3.03005	5.76069	4.70759	3.85667	4.66971	5.71889	4.25435	5.18983	4.33436	3.8861	3.70038	4.55491
ncRNA_inter_chr1_25	0	0	0	0.0874567	0	0.0270038	0.0454644	0	0	0.0185983	0.0315573	0	0	0	0	0	0.0520141	0.0198765	0.0739232	0.0286101	0.0306269	0	0	0	0	0	0.025666	0	0	0	0.0537459	0	0.0214138	0	0.0722295	0.0678822	0	0	0	0.0275501	0.04341	0	0.0282124	0.0265963	0	0.0207898	0.0288594	0.0245964	0.0715233
ncRNA_inter_chr1_254	0.11657	0.321177	0.0888044	0.165367	0.041571	0.157485	0.125375	0.276098	0.21465	0.0797085	0.0387177	0.149772	0.118477	0.0791443	0.174789	0.104123	0.0557808	0.17047	0.0377903	0.0701401	0.103227	0.0748628	0.133864	0.111828	0.0953441	0.162369	0.0904082	0.194098	0.134475	0.0994978	0.0905224	0.0784663	0.0786643	0.193936	0.239854	0.0934863	0.102986	0.100865	0.093738	0.0675414	0.0798063	0.155518	0.164189	0.158861	0.133779	0.130605	0.101705	0.165921	0.131406
ncRNA_inter_chr1_255	0	0	0	0	0	0.0979799	0	0	0	0	0	0.0479	0	0	0.0517379	0	0	0	0	0	0	0	0	0	0	0	0	0.0534528	0	0	0	0	0	0	0	0	0	0	0	0	0	0	0	0	0	0.0377166	0	0	0
ncRNA_inter_chr1_256	0	0	0	0	0	0	0	0	0	0	0	0	0	0	0	0.0410263	0	0	0.0418742	0	0	0	0	0	0	0	0	0.0497548	0	0	0	0	0	0.0488559	0	0	0	0	0	0.0468177	0	0	0	0	0	0.0353295	0	0	0
ncRNA_inter_chr1_257	0	0	0	0	0	0	0	0	0	0	0	0	0	0	0	0	0	0	0	0	0	0	0	0	0	0	0	0	0	0	0	0	0	0	0	0	0	0	0	0	0	0	0	0	0	0	0	0	0
ncRNA_inter_chr1_258	0	0	0	0	0	0	0	0	0	0	0	0	0	0	0	0	0	0	0	0	0	0	0	0	0	0	0	0	0	0	0	0	0.0509565	0	0	0	0	0	0	0	0	0	0	0	0	0	0	0	0
ncRNA_inter_chr1_259	0.0265684	0	0.0304633	0.0274966	0.092687	0.0508213	0	0.0653315	0.0331266	0.0703124	0.059565	0.298842	0.0269963	0.0180951	0.0537819	0	0	0.0187917	0.0697659	0.0539547	0.0289724	0.0616183	0.0250412	0	0.0267454	0	0	0	0	0.0245685	0	0	0.0202391	0.1627	0.0227021	0.064215	0	0	0	0.103911	0.0205325	0	0	0.0251517	0	0.0588101	0.0272124	0.0463992	0
ncRNA_inter_chr1_26	0	0	0	0	0	0	0	0	0	0	0	0	0	0	0	0	0	0	0	0	0	0	0	0	0	0	0	0	0	0	0	0	0	0	0	0	0	0	0	0	0	0	0	0	0	0	0	0	0
ncRNA_inter_chr1_260	0	0	0	0	0	0.0172221	0.0290014	0.0220919	0	0.0118661	0	0	0	0	0	0	0.0165897	0.0126816	0	0.0182502	0	0	0	0.0310027	0	0	0	0.0563841	0.0155615	0	0	0	0	0.0183391	0.0153535	0	0	0.0161529	0	0	0.0138455	0	0	0	0	0.0530467	0.0552276	0.0313798	0
ncRNA_inter_chr1_261	0	0	0	0	0	0	0	0	0	0	0	0	0	0	0	0	0	0	0	0	0	0	0	0	0	0	0	0	0	0	0	0	0	0	0	0	0	0	0	0	0	0	0.0399386	0	0	0	0	0	0
ncRNA_inter_chr1_262	0.0399228	0	0.0456682	0.0413418	0.104762	0.0382949	0	0	0	0.0263749	0.0447524	0.037443	0.0405895	0.0271426	0.040443	0	0	0	0	0	0	0	0	0	0.0401298	0	0	0	0	0	0	0.0454087	0.0607352	0.0815411	0.136532	0.0320887	0	0	0.0867696	0	0.0307806	0.0400012	0.0400089	0.0377054	0	0.0294827	0	0	0
ncRNA_inter_chr1_263	0	0	0	0	0	0	0	0	0	0	0	0	0	0	0	0	0	0	0	0	0.0552829	0	0	0	0	0	0	0	0	0	0	0	0	0	0	0	0	0	0	0	0	0	0	0	0	0	0	0	0
ncRNA_inter_chr1_266	0.0643751	0.144397	0.222657	0.328651	0.610735	0	0.31525	0.0780869	0.319365	0.508546	0.145879	0.178096	0	0.130101	0.192904	0.110719	0.234555	0.0900732	0.113908	0.0643277	0.0705866	0.296185	0.421286	0.333483	0	0.683712	0.526353	0.203717	0.16626	0.117763	0	0.0721963	0.195177	0.0648221	0	0.412478	0.170349	0.175082	0.423048	0.124236	0.100335	0	0.192314	0.183834	0.272744	0.284235	0.13014	0	0.0543085
ncRNA_inter_chr1_267	0	0	0	0	0	0	0	0	0	0	0	0	0	0	0	0	0	0	0	0	0	0	0	0	0	0	0	0	0	0	0	0	0	0.032411	0	0	0	0.0284875	0	0	0	0	0	0	0	0	0	0	0
ncRNA_inter_chr1_268	1.15333	0.905196	0.943104	1.08016	0.721041	1.02212	0.742269	1.04102	1.02541	1.02586	0.899656	1.03311	0.793588	1.10051	1.15274	0.82418	0.795221	0.916358	1.16868	1.11205	0.98426	1.19833	1.26217	1.00151	0.578912	1.07229	1.07018	0.96215	1.14331	0.901909	0.800871	0.970704	0.88171	1.03544	1.38449	1.28326	1.06478	0.945038	0.76116	0.778088	1.00122	1.31502	0.949846	0.799334	0.581072	1.04983	0.785219	1.01341	1.10488
ncRNA_inter_chr1_269	0	0	0	0	0	0	0	0	0	0	0	0	0	0.0901579	0	0	0	0	0	0	0	0	0	0	0	0.0942269	0	0	0.114891	0.122411	0	0	0	0.135425	0	0	0	0	0	0	0	0	0	0	0	0	0	0	0
ncRNA_inter_chr1_27	0	0	0	0	0	0.0825485	0	0	0	0	0	0	0	0	0	0	0	0	0	0	0	0	0	0	0	0	0	0	0	0	0	0	0	0	0	0	0	0	0	0	0	0	0	0	0	0	0	0	0
ncRNA_inter_chr1_270	0	0	0	0	0	0	0.0648169	0	0	0.0530298	0	0	0	0	0	0	0	0	0	0	0	0	0.0755225	0	0	0.0570365	0	0.0840107	0	0	0.0766236	0	0	0	0	0	0	0	0	0.0785542	0	0.0804273	0	0	0	0	0	0	0
ncRNA_inter_chr1_271	0.0318187	0.0239256	0.109091	0.0549289	0.0464847	0.0305857	0.0854346	0.0522713	0.0527857	0.0279658	0.0594119	0.0199182	0.0755985	0.0432758	0.0860159	0.036553	0.0883186	0.0524505	0.0556692	0.0215831	0.0691682	0.0367724	0.0797295	0.00913483	0.0638629	0.0451444	0.00966639	0.0776314	0.0367093	0.0587781	0.0505279	0.0724328	0.0643987	0.0324375	0.081632	0.0851898	0.0656739	0.0190627	0.0690913	0.0519101	0.0897316	0.0956214	0.0636928	0.0300233	0.0799776	0.0390992	0.0217789	0.0371106	0.0717684
ncRNA_inter_chr1_273	0.169647	0.0638265	0.113202	0.0146397	0.0618298	0.189851	0.0456628	0.191849	0.141163	0.0653781	0.111245	0.0928138	0.0288275	0.0384464	0.0716073	0.0976037	0.144067	0.110107	0.111682	0.11494	0.153803	0.0654598	0.0931083	0.134265	0.113684	0.0803631	0.103402	0.103573	0.0734902	0.130868	0.161941	0.0964792	0.0752753	0.0577498	0.205479	0.0568153	0.137656	0.114447	0.0460896	0.110681	0.152598	0.0424951	0.12751	0.0934642	0.0950808	0.156604	0.0581337	0.0494076	0.0240051
ncRNA_inter_chr1_274	1.14671	0.582427	0.39352	0.35624	1.4544	0.384983	1.62042	0.493744	0.5709	1.09847	0.321357	0.107548	0.524636	0.350829	0.174247	0.346364	0.105935	0.283372	0.351299	0.58269	0.249507	0.331851	1.56439	0.346517	0.115265	0.366663	0.156819	0.960122	0.347723	0.105853	0.711505	0.32607	0.348901	0.40987	1.47061	0.921687	0.71054	0.72202	1.24615	0.953873	1.67982	1.37875	0.517132	2.11188	2.21105	1.56665	0.587768	1.25237	0.194165
ncRNA_inter_chr1_275	0.0402714	0.0909081	0.0461831	0.152481	0.105646	0.128365	0.0867167	0.0329357	0.0999959	0.106154	0.0451432	0.050345	0.0952679	0.0548974	0.149166	0.0808898	0.0494656	0.0947789	0.0704989	0.150066	0.0439229	0.0155001	0.0757796	0.0115899	0.0403786	0.057087	0.0610392	0.0985942	0.162823	0.024783	0.0384422	0.0456767	0.0916676	0.136745	0.103004	0.118388	0.0474113	0.0605254	0.043874	0.117901	0.0931482	0.080701	0.053811	0.152522	0.101283	0.168104	0.178395	0.128976	0.0453453
ncRNA_inter_chr1_276	0	0	0	0	0	0	0	0	0	0	0	0	0	0	0	0	0	0	0	0	0	0	0	0	0	0	0	0	0	0	0	0	0	0	0	0	0.191625	0	0	0	0	0	0	0	0	0	0	0	0
ncRNA_inter_chr1_277	0	0	0	0	0	0	0.047132	0.0718058	0	0.0771715	0	0	0.118686	0	0	0	0	0.0412111	0	0.0593189	0	0.135306	0	0	0	0.0414744	0	0	0	0	0	0	0.133281	0	0.0499358	0.0938294	0	0	0	0	0.0449734	0	0	0	0	0	0	0	0
ncRNA_inter_chr1_278	0.160079	0.497089	0	1.20209	0.192191	0.939053	0.77523	1.20567	0.299259	0.145703	0.067247	0.0187421	0.833736	0.652284	0.851176	0.934768	0.129341	1.29949	0.0875149	0.061007	0.0869428	0	0.263571	0.656205	0.947639	0.313562	0.0913768	0.355473	0.918824	0.720213	0.420406	0.136526	0.411775	0.122744	0.171193	0.386425	0.780213	0.107826	0.43423	0.254738	0.647962	0.541327	1.66587	1.92467	0.0670555	0	0.430581	0.209517	0.62736
ncRNA_inter_chr1_279	0.136193	0.512401	0	1.2693	0.277968	0.783839	0.549873	0.502641	0.452034	0.0899755	0.101779	0.0851556	1.01543	0.802487	0.59786	0.940279	0.335514	0.993646	0.357629	0.322959	0.148168	0.78827	0.213565	1.09748	1.50589	0.354837	0.165558	0.285081	0.471985	0.963852	0.346685	0.154908	0.448918	0.463617	0.621024	0.47436	0.2813	0.0816699	0.542679	0.17771	0.770039	0.227434	1.45586	0.986152	0.114176	0	0.139617	0	0.269042
ncRNA_inter_chr1_28	0	0	0	0	0	0	0	0	0	0	0	0	0	0	0	0	0	0	0	0.124234	0	0	0	0	0	0	0	0	0	0	0	0	0	0	0	0	0	0	0	0	0	0	0	0	0	0	0	0	0
ncRNA_inter_chr1_280	0.138551	1.13057	0.387288	1.99407	0.726656	1.31425	0.832167	2.63425	0.633166	0.193138	0.207083	0.202205	2.50596	0.534149	0.717254	1.44861	0.213472	1.18596	0.148223	0.140831	0.0334849	0.213699	0.46357	1.15537	0.897818	0.492412	0.168481	0.660369	0.373518	1.08111	0.352328	0.210083	0.959729	0.220025	0.749978	0.643211	1.07618	0.110741	0.836191	0.301209	0.47477	0.385685	2.08275	1.32264	0.33555	0.102249	0.663275	0.18837	0.599837
ncRNA_inter_chr1_281	0	0	0	0.0993952	0	0	0.0387735	0.0590403	0	0	0	0	0	0.0326632	0.0972343	0	0	0	0	0	0	0	0	0	0	0	0	0	0	0	0	0	0	0	0	0	0	0	0	0	0	0	0	0.0907485	0.0402546	0	0.0491984	0	0
ncRNA_inter_chr1_282	0	0	0	0	0	0	0	0	0	0	0	0	0	0	0	0	0	0	0	0	0	0	0	0	0	0	0	0	0	0	0	0	0	0	0	0	0	0	0	0	0	0	0	0	0	0	0	0	0
ncRNA_inter_chr1_283	0	0	0	0	0	0	0	0	0	0	0	0	0	0	0	0	0	0	0	0	0	0	0	0	0	0	0	0	0	0	0	0	0	0	0	0	0	0	0	0	0	0	0	0	0	0	0	0	0
ncRNA_inter_chr1_284	0	0	0	0	0	0	0	0	0	0	0	0	0	0	0	0	0	0	0	0	0	0	0	0	0	0	0	0	0	0	0	0	0	0	0	0	0	0	0	0	0	0	0	0	0	0	0	0	0
ncRNA_inter_chr1_285	0	0	0	0	0	0	0	0	0	0	0	0	0	0	0	0	0	0	0	0	0	0	0	0	0	0	0	0	0	0	0	0	0	0	0	0	0	0	0	0	0	0	0	0	0	0	0	0	0
ncRNA_inter_chr1_286	0	0	0	0	0	0	0	0	0	0	0	0	0	0	0	0	0	0	0	0	0	0	0	0	0	0	0	0	0	0	0	0	0	0	0	0	0	0	0	0	0	0	0	0	0	0	0	0	0
ncRNA_inter_chr1_287	0	0	0	0	0	0	0	0	0	0	0	0	0	0	0	0	0	0	0	0	0	0	0	0	0	0	0	0	0	0	0	0	0	0	0	0	0	0	0	0	0	0	0	0	0	0	0	0	0
ncRNA_inter_chr1_288	0	0	0	0	0	0	0	0	0	0	0	0	0	0	0	0	0	0	0	0	0	0	0	0	0	0	0	0	0	0	0	0	0	0	0	0	0	0	0	0	0	0	0	0	0	0	0	0	0
ncRNA_inter_chr1_289	0.104861	0.0890757	0.0601845	0.0272178	0.0686333	0.0251172	0.105843	0.096779	0.0654276	0.0695171	0.0587222	0.0246153	0.0799821	0.107311	0.0265875	0.0681075	0.145351	0.110959	0.0458525	0.133674	0.114378	0.0304517	0.0495014	0.0679014	0.0527633	0.0186923	0.0718887	0	0.0227126	0.0967132	0.0500489	0.089556	0.0400204	0.0805952	0.0224393	0.0845771	0	0.0471608	0.02839	0.154108	0.141484	0.131334	0.0790896	0.0744711	0.0659314	0.0388542	0.053764	0.0229311	0.044543
ncRNA_inter_chr1_29	0	0	0	0	0	0	0	0	0	0	0	0	0	0	0	0	0	0	0	0	0	0	0	0	0	0	0	0	0	0	0	0	0	0	0	0	0	0	0	0	0	0	0	0	0	0	0	0	0
ncRNA_inter_chr1_290	0	0.0127494	0.0055377	0	0	0	0	0	0.00200796	0.00213217	0	0.0423665	0.00327967	0.0021942	0.00163391	0.0013926	0	0.00113913	0	0.00327996	0.00175512	0.0037359	0.00910962	0.00278669	0	0	0.00147083	0	0.00838901	0	0.00924292	0.0128449	0.00245495	0.00164797	0.031732	0.00129702	0.00285682	0.00145159	0	0.00157882	0	0	0.00161715	0	0.0067646	0.00953349	0	0.00422868	0
ncRNA_inter_chr1_291	2.98891	3.90682	4.80006	2.32202	2.56862	2.97848	2.6736	2.79025	2.93526	2.63593	3.63082	3.6141	2.12194	2.79592	2.12733	2.61447	3.02901	4.28281	2.91963	3.61599	3.11245	3.05173	3.32338	2.88091	2.69457	3.17401	3.65984	3.04732	2.49469	3.30495	3.40657	3.56208	2.37306	3.69944	3.29556	3.61108	4.45047	3.0014	2.01478	2.17564	2.73159	2.83989	3.22983	1.83176	3.81798	3.44634	2.25842	2.10004	2.0737
ncRNA_inter_chr1_292	0.153588	0.333521	0.762569	0.435681	0.117927	0.313544	0.114472	0.20936	0.0794313	0.107751	0.172146	0.545949	0.353607	0.0835741	0.158189	0.0938441	0.397805	0.393674	0.109602	0.201789	0.282861	0.117667	0.137886	0.275391	0.183149	0.0923851	0.327551	0.338805	0.106454	0.0828745	0.0969896	0.247613	0.163619	0.217256	0.466879	0.532018	0.68217	0.0913928	0.0898333	0.115786	0.344321	0.120745	0.161095	0.0647383	0.182229	0.411999	0.392925	0.299781	0.164112
ncRNA_inter_chr1_293	0	0	0	0.0429682	0	0	0	0	0	0	0	0	0.0843727	0	0	0	0.0383324	0	0	0	0	0	0	0	0	0	0	0	0.0359494	0	0	0.0471951	0	0.0423745	0.0354759	0	0	0	0	0	0	0	0	0	0	0	0	0.0362533	0
ncRNA_inter_chr1_294	0	0	0	0	0	0	0	0	0	0	0	0	0	0	0	0	0	0	0	0	0	0	0	0	0	0	0	0	0	0	0	0	0	0	0	0	0	0	0	0	0	0	0	0	0	0	0	0	0
ncRNA_inter_chr1_295	0	0	0	0	0	0	0	0	0	0	0	0	0	0	0	0	0	0	0	0	0	0	0	0	0	0	0	0	0	0	0	0	0	0	0	0	0	0	0	0	0	0	0	0	0	0	0	0	0
ncRNA_inter_chr1_296	0	0	0	0	0	0	0	0	0	0	0	0	0	0	0	0	0	0	0	0	0	0	0	0	0	0	0	0	0	0	0	0	0	0	0	0.105355	0	0	0	0	0	0	0	0	0	0	0	0	0
ncRNA_inter_chr1_297	0	0	0	0	0	0.0468783	0	0	0	0	0	0	0	0.0330482	0.0494545	0	0	0	0	0	0.0529683	0.0562688	0.0457099	0	0.0979849	0.0690795	0	0.0509292	0	0	0	0.0554371	0.110865	0.0496147	0	0.0781409	0.0860568	0	0	0	0	0	0.0974279	0.0459831	0.0407726	0	0	0.0425845	0
ncRNA_inter_chr1_298	0.0899847	0	0	0	0	0	0	0.110701	0	0	0	0	0	0.0610575	0	0.155006	0	0	0.15784	0	0	0	0.0847472	0.0779233	0.0904513	0	0	0	0.0779618	0	0	0.204699	0	0	0.0767825	0.144367	0.0794961	0	0	0	0.0693785	0	0.180001	0.0849867	0	0	0.0924303	0	0
ncRNA_inter_chr1_3	0	0	0	0	0	0	0	0	0	0	0	0	0	0.0422384	0	0.0537625	0	0	0	0	0	0	0	0	0	0	0	0	0	0	0	0	0	0	0	0	0	0	0	0	0	0	0	0	0	0	0	0	0
ncRNA_inter_chr1_30	0	0	0	0	0	0	0	0	0	0	0	0	0	0	0	0	0	0.0299542	0	0	0	0	0	0	0	0	0	0	0	0	0	0	0	0.0866518	0	0.0681997	0	0	0	0	0	0	0	0	0	0	0	0	0.0359178
ncRNA_inter_chr1_301	0.0310313	0	0.0707763	0.0320356	0.0272272	0.029858	0	0	0	0	0	0.0291038	0	0.0210328	0.0628713	0.0266979	0.0286674	0	0	0	0	0.0358109	0.0290867	0.0267736	0	0	0	0	0	0	0	0.0352954	0	0	0	0.0248654	0	0	0	0.0303682	0	0	0	0	0	0	0.0318115	0	0.0261911
ncRNA_inter_chr1_302	0	0	0	0	0	0	0	0	0	0	0	0	0	0	0	0	0	0	0	0	0	0	0	0	0	0	0	0.0664791	0	0	0	0	0	0	0	0	0	0	0	0	0	0	0	0	0	0	0	0.11115	0
ncRNA_inter_chr1_303	0.0118344	0.00222734	0.00451475	0.0102207	0.0137845	0.00188807	0.0302618	0.0145706	0.00982767	0.00260748	0.00884672	0.00369687	0.0300656	0.0107333	0.00199714	0.00340607	0.0127489	0.0125373	0.0103618	0.00601668	0.0300657	0.00913737	0.0092836	0.0119208	0.00990537	0.0168265	0.0125979	0.0082573	0.00683545	0.00910637	0.00753123	0.00448354	0.00450331	0.0161276	0.0303696	0.0079314	0.0122278	0.00177416	0.0149966	0.00578646	0.0319352	0.0079075	0.00791056	0.00186442	0.0165357	0.00437199	0.0020204	0.0154976	0.00334155
ncRNA_inter_chr1_304	0	0	0	0	0.0222054	0	0.0815852	0	0	0	0	0	0.153443	0	0	0	0	0	0	0	0	0	0	0	0	0	0	0.0264435	0	0	0.0241183	0	0	0	0.192805	0	0	0	0	0.0492599	0.0389602	0	0	0	0	0	0	0.0219955	0
ncRNA_inter_chr1_305	0	0	0.169539	0	0	0	0	0	0	0	0	0	0	0	0	0	0	0.104644	0	0.150624	0	0	0	0	0	0	0	0	0	0	0	0	0	0	0	0	0	0	0	0	0	0	0	0	0	0	0	0	0
ncRNA_inter_chr1_306	0	0	0.483345	0.437555	0.123199	0	0	0.693082	0.175303	0	0	0	0.143198	0.191516	0.428042	0.2431	0.260232	0.0994442	0.123282	0	0	0	0.397549	0.121604	0.283152	0.200159	0	0.29482	0.732163	0.260029	0.134448	0	0.214271	0.143837	0.24084	0	0.124676	0.38007	0	0	0.43437	0	0.282299	0.133023	0.118076	0.104013	0.577546	0.369176	0
ncRNA_inter_chr1_307	0.0185737	0.209576	0.159301	0.124982	0.0325231	0	0.232399	0.125634	0.0462212	0.0797347	0.0208206	0.0348614	0.0472387	0.549142	0.122377	0.200302	0.0257539	0.013114	0.00812875	0.169833	0.161605	0.483612	0.340977	0.360815	0.0653852	0.164921	0.1185	0.252634	0.0563222	0	0.0797852	0.0739635	0.0847433	0.0853302	0.143009	0.447456	0.115054	0.0751119	0.0706669	0.0727294	0.143116	0.102325	0.446593	0.184135	0.023378	0.19215	0.142892	0.0893092	0
ncRNA_inter_chr1_308	0	0	0	0	0	0	0	0	0	0	0	0	0	0	0	0	0	0	0	0	0	0	0	0	0	0	0	0	0	0	0	0	0	0	0	0	0	0	0	0	0	0	0	0	0	0	0	0	0
ncRNA_inter_chr1_309	2.1819	1.94165	2.32561	2.59113	0.950994	0.893898	1.51017	2.11629	1.55718	3.0995	2.44585	1.16935	2.21833	1.38221	0.631522	1.61955	1.15182	1.54053	2.18264	3.17868	1.3611	2.89648	1.46633	1.48014	1.40992	2.00021	1.99611	1.30941	1.75535	0.86319	0.743854	1.59539	1.18957	2.07621	2.39846	1.50839	1.38433	1.8287	2.70055	1.52519	2.77323	2.50711	1.41052	1.92011	0.781242	1.61132	2.23675	1.63402	1.324
ncRNA_inter_chr1_31	0	0.0739082	0	0.0135872	0.0114769	0.0125822	0	0.0484105	0	0.0172741	0.0442589	0.0122545	0	0	0	0.068147	0	0.027784	0.0229627	0.0133732	0	0.015125	0	0.0226502	0	0.0186114	0	0	0.0227356	0.0120891	0	0	0.0199552	0.0134384	0	0.0210923	0	0	0.0570182	0	0.040465	0	0.0262984	0.0123814	0	0	0.0134898	0.0114988	0.0332626
ncRNA_inter_chr1_310	0.0346929	0.0194708	0.0197409	0.0178707	0	0.0167513	0.0139937	0.0212303	0	0.022802	0	0.016269	0	0.0117284	0.0351786	0.0446963	0.0160403	0.0367424	0.0455499	0.0876584	0.0187747	0.0199843	0.01633	0.0449128	0.0523593	0.0122671	0	0.0180548	0.0300461	0.0160125	0.0331171	0	0	0.0352476	0.014845	0.0415495	0.0305405	0.0154993	0	0.0169758	0.0265958	0.0345825	0.0345891	0.0162988	0.0146261	0	0.0177996	0.0151645	0.0292041
ncRNA_inter_chr1_311	1.75274	1.53765	1.69273	1.74317	1.18408	1.72661	1.61752	2.15756	1.61697	1.59245	1.98233	2.10658	2.21995	1.64022	2.08508	1.56016	1.94485	2.13805	1.47253	2.28365	1.74617	1.67598	2.09207	1.91188	1.56547	1.55706	1.7481	1.58971	1.76338	1.96467	2.4126	1.95833	2.00021	1.87819	2.52925	1.75501	2.29502	1.72469	1.51333	1.46284	1.79812	1.77294	1.74974	1.81168	1.89577	1.86101	1.98967	1.98381	2.25275
ncRNA_inter_chr1_313	0	0	0	0	0	0	0	0.150386	0	0	0	0	0	0	0	0	0	0	0	0	0	0	0	0	0	0	0	0	0	0	0	0	0	0	0	0	0	0	0	0	0	0	0	0	0	0	0	0	0
ncRNA_inter_chr1_314	0	0.0457861	0.13921	0.0843543	0	0.0776147	0	0.0501061	0.0506939	0.0267995	0	0.113985	0.124062	0.0275796	0	0.105024	0.0375761	0.0287184	0.0356025	0	0.0443107	0.0469578	0.0762308	0.0699535	0.162885	0.0576487	0.148533	0.0424562	0.070197	0.0375468	0.0386711	0.0460779	0.0308565	0.041427	0	0.130421	0.0359083	0	0	0.0396455	0.0624686	0.0408095	0	0	0	0.0299172	0.0830593	0	0
ncRNA_inter_chr1_315	0.0806263	0.0454204	0.0460329	0.0416719	0.0353723	0	0.0325525	0.0990117	0.049998	0	0	0	0	0	0	0	0	0.0569263	0.105858	0.0817938	0	0.0926722	0.113939	0	0.0810084	0.028493	0.109676	0.126352	0.0349891	0.0744262	0	0	0	0.0410234	0	0	0.0713698	0.036133	0.0439653	0	0.124271	0.0403207	0.120771	0.0380065	0	0.029705	0	0	0.0680179
ncRNA_inter_chr1_316	0.0510724	0	0.117108	0.053007	0.0892966	0.0980903	0	0	0	0	0	0	0.0520132	0.0696027	0.0518254	0	0	0.0360597	0.0447036	0	0	0.0592537	0.0481333	0.0881902	0	0.036372	0	0.0535734	0.0442486	0	0	0	0	0.104549	0.0437396	0.041143	0.045311	0	0	0	0	0	0	0	0	0.0377804	0.052445	0	0
ncRNA_inter_chr1_319	0	0	0	0	0	0	0	0	0	0	0	0	0	0	0	0	0	0	0	0	0	0	0	0	0	0	0	0	0	0	0	0	0	0	0	0	0	0	0	0	0	0	0	0	0	0	0	0	0
ncRNA_inter_chr1_32	0	0	0	0	0.0462894	0	0.0427323	0	0	0	0	0	0	0	0	0	0.0488884	0	0	0	0	0	0	0	0	0	0.0482474	0.110967	0.0458492	0	0	0	0	0	0	0	0	0	0	0	0	0.0530238	0	0	0	0.117243	0	0.0462367	0
ncRNA_inter_chr1_320	0	0	0	0	0	0	0	0	0	0	0	0	0	0	0	0	0	0	0	0	0	0	0	0	0	0	0	0	0	0	0	0	0	0	0	0	0	0	0	0	0	0	0	0	0	0	0	0	0
ncRNA_inter_chr1_321	0	0	0	0	0	0	0	0	0	0.0919075	0	0	0.141441	0	0	0	0	0	0.243538	0	0	0	0	0	0	0	0	0	0	0.385258	0	0	0	0	0	0	0	0	0	0	0	0	0	0.13139	0	0	0	0	0
ncRNA_inter_chr1_322	0	0	0	0	0	0	0	0	0	0	0	0	0	0	0	0	0	0	0	0	0	0	0	0	0	0	0	0	0	0	0	0	0	0	0	0	0	0	0	0	0	0	0	0	0	0	0	0	0
ncRNA_inter_chr1_323	0.0391136	0	0	0.0405039	0	0	0	0	0	0	0	0	0	0	0.0397433	0	0	0	0	0	0	0	0	0	0	0	0	0	0	0	0	0	0	0	0	0	0	0	0	0	0.0301958	0	0	0	0	0	0	0	0
ncRNA_inter_chr1_324	0.01218	0.0137088	0.01389	0.0126129	0	0	0	0	0	0.0160417	0.0136517	0.0114204	0	0	0	0.0104818	0	0	0.0106597	0	0	0	0	0.0209673	0.0122432	0.00862685	0	0	0	0.0224837	0	0	0	0	0.0208329	0	0.0108151	0	0	0.0118799	0.00939084	0	0	0.011465	0	0.0269051	0.0374587	0.0106418	0.0102787
ncRNA_inter_chr1_325	0.0792699	0	0	0.0410437	0	0.0566692	0.0320049	0	0.0245478	0.0130297	0	0.0554566	0	0.0269469	0.0398986	0	0.0364404	0.0419673	0	0.0200482	0	0	0.0186292	0.017032	0.019812	0.0560567	0.0359626	0.0207411	0.0171697	0	0.0567396	0	0.0150055	0.0402917	0	0.0158559	0.0174318	0.0356514	0.0432705	0.0193054	0.0151963	0	0.039539	0	0	0.0145651	0	0.0344414	0
ncRNA_inter_chr1_326	0	0	0	0.0528282	0	0	0	0	0.0634957	0	0	0	0	0.0346839	0	0	0.0471286	0.0360192	0	0	0.0555006	0	0	0	0	0.0362493	0	0.0533926	0	0	0.0486978	0	0	0.0520983	0	0	0	0	0	0	0	0	0	0.0481814	0	0	0	0	0
ncRNA_inter_chr1_327	0	0	0	0	0.0473955	0	0	0	0	0.0356689	0	0	0.0548925	0	0	0	0	0	0	0	0	0	0	0	0	0	0	0	0	0	0	0	0	0	0	0	0	0	0	0	0	0	0	0	0	0	0	0	0
ncRNA_inter_chr1_328	0	0	0	0	0	0	0	0.0410243	0.332045	0.132185	0.112186	0	0.135716	0	0	0	0.0924206	0.0942142	0.0875986	0	0	0	0	0	0	0.0710859	0.121612	0	0	0.0615884	0.15928	0	0	0	0	0	0	0	0	0	0	0.133651	0	0	0	0	0	0	0.0282324
ncRNA_inter_chr1_329	0	0	0	0	0	0	0	0	0	0	0	0	0.00535412	0	0	0	0	0	0	0	0	0	0	0	0.00529164	0	0	0	0	0	0	0	0.0120257	0	0	0	0	0	0	0	0	0	0	0	0	0	0.00539669	0.0137994	0
ncRNA_inter_chr1_33	0	0	0.145728	0.087948	0.0371442	0.0814664	0	0	0	0	0	0	0	0.0288708	0.043018	0	0	0.0299822	0	0	0	0	0	0.0733267	0	0.0603476	0.0387153	0	0.036791	0	0	0	0	0	0	0	0.0375894	0	0	0.0831145	0.0327404	0	0	0	0	0.0313599	0.0435323	0	0.0359514
ncRNA_inter_chr1_331	0	0	0	0	0.639839	0	0.85319	0.200334	0.101251	0	0	0	0	0.663097	0	0	0.0751522	0	0.711412	0	0	0	0.688229	0	0.163543	0.115608	0	0	0	0.375132	0	0	0	0	0.0696143	0.0654447	0	0.730423	0	0	0	0.0815824	0	0.153662	0	0	0	0	0
ncRNA_inter_chr1_334	0	0	0	0	0	0	0	0	0	0	0	0	0	0	0	0	0	0	0	0	0	0	0	0	0	0	0	0	0	0	0	0	0	0	0	0	0	0	0	0	0	0	0	0	0	0	0	0	0
ncRNA_inter_chr1_335	0	0	0	0	0	0	0	0	0	0	0	0	0.061194	0	0	0	0	0	0	0	0	0	0	0	0	0	0	0	0	0	0	0	0.0911429	0	0	0	0	0	0	0	0	0	0	0	0	0	0	0	0
ncRNA_inter_chr1_336	0	0.0916541	0	0.16818	0	0	0	0.0499491	0	0	0.0906217	0.0380799	0.0412799	0	0	0.0350395	0.0750176	0.0285392	0.0353804	0	0	0.0469998	0	0	0.0408124	0.0577003	0	0	0.0350203	0.0746252	0	0.138543	0.0308841	0.0414641	0.0694274	0.0979035	0.0359405	0	0	0.0397342	0.0313042	0.0406817	0.0813789	0	0	0.0299842	0	0	0
ncRNA_inter_chr1_337	0.0322792	0.0801305	0.0885938	0.0935543	0.0282651	0.0681381	0.0521712	0.0476321	0.0160637	0.0682114	0.0506903	0.108987	0.0262509	0.0571041	0.0588764	0.061268	0.0894351	0.104905	0.0452353	0.0393546	0.0491504	0.022413	0.0304027	0.0947154	0.0713825	0.0366825	0.0352999	0.0405722	0.0223906	0.101375	0.067779	0.102801	0.0981718	0.0527285	0.0607156	0.0985629	0.114326	0.0581154	0.0492008	0.0378965	0.0846171	0.109934	0.0582114	0.0670508	0.0216718	0.0476759	0.0529451	0.0902231	0.0382431
ncRNA_inter_chr1_338	0	0.153031	0.155094	0.0702007	0	0.260108	0.109318	0.166796	0	0	0	0.762964	0.137847	0.0460209	0.206023	0.175512	0.125254	0.143378	0	0	0.221256	0.0784735	0.0636869	0.292649	0.204428	0.192679	0.0618057	0	0.0586459	0	0.258848	0.231319	0.206264	0.207692	0.23184	0.163465	0.0600083	0	0.0734502	0.0663425	0.0522672	0.0679244	0.135875	0.192078	0.0567469	0	0	0	0
ncRNA_inter_chr1_339	0.182412	0.0514461	0.0521397	0.0944005	0.0398894	0.0437656	0.0736112	0	0	0.0301124	0.102188	0	0	0.030989	0.323544	0.0393358	0.0842158	0.0643639	0.0398963	0.18529	0.148764	0	0.0429062	0.157413	0	0	0.0415558	0.0954091	0.0394902	0	0	0.155609	0	0.0465481	0.116969	0.146544	0.0807757	0.0409991	0.0495328	0	0.421922	0.137009	0	0	0.0764614	0	0	0.119472	0
ncRNA_inter_chr1_34	0	0	0	0.0978422	0	0	0	0	0	0	0	0	0	0.0651882	0.095715	0	0	0	0	0	0	0	0	0	0	0	0	0	0	0	0	0	0	0	0.0823252	0.0759432	0	0	0	0	0	0	0	0	0	0	0	0	0.0811757
ncRNA_inter_chr1_340	0.229516	0.0518106	0.105018	0.0950693	0.140531	0.0440314	0.148228	0.0282354	0	0.0606515	0.0257281	0.0645614	0.0233348	0.0312085	0.139504	0.0198072	0.127186	0.0972299	0.100447	0.0233253	0.07489	0.0797046	0	0.0792641	0.0461412	0	0.0837004	0.0480426	0.059655	0.0635598	0.0438181	0.130494	0.0174583	0	0.137361	0.147507	0.0609497	0.0619344	0	0	0.230045	0.160936	0	0.0650139	0.0192411	0.0338991	0.0235286	0.160384	0
ncRNA_inter_chr1_341	0.0965876	0.0297321	0.0602661	0.0727423	0.130582	0.0336907	0.177224	0.0324064	0.0437155	0.0580094	0.00984389	0.0246987	0.0357093	0.107467	0.222378	0.060622	0.0486566	0.105404	0.0922376	0.0713894	0.1337	0.203287	0.140458	0.0909734	0.0529574	0.0187177	0.0400271	0.0643358	0.0380375	0.0567437	0.00838186	0.109828	0.0333955	0.0269015	0.0900875	0.246874	0.038863	0.0868885	0.14316	0.146082	0.155709	0.263862	0.0879964	0.190683	0.0441713	0.155628	0.081013	0.138052	0.0297356
ncRNA_inter_chr1_344	0	0	0	0	0	0	0	0	0	0	0	0.386684	0	0	0	0	0	0	0	0	0	0	0	0	0	0	0	0	0	0	0	0.468948	0	0	0	0	0	0	0	0	0	0	0	0	0	0	0	0	0
ncRNA_inter_chr1_348	0.165898	0.023406	0.0948862	0.214743	0.0544171	0.0994583	0.267922	0.102045	0.0258106	0.0137	0.0697377	0.0777965	0.0843341	0.0986914	0.252089	0.071585	0.172417	0.0439246	0.14521	0.0842996	0.248166	0.14403	0.136576	0.0895209	0	0.0589403	0.075625	0.0651112	0.107799	0.0957126	0.0593859	0.283041	0.0315479	0.169421	0.124109	0.200015	0.0367129	0.18653	0.157748	0.202941	0.239827	0.311669	0.145474	0.117512	0.121693	0.137829	0.0637757	0.181184	0.158009
ncRNA_inter_chr1_35	0.0193235	0	0	0	0	0.0556068	0	0.0237721	0	0	0	0.0180693	0.0196378	0.0131376	0	0.0166691	0	0	0	0	0	0	0	0	0.0193577	0	0	0	0.0167417	0	0	0	0	0	0	0	0.0170542	0	0	0	0.0148985	0	0	0	0.0162065	0.0142703	0	0.016876	0
ncRNA_inter_chr1_351	0	0.0329189	0.0332771	0	0.0255113	0	0	0	0	0.0192186	0.0326937	0.0273538	0.0296525	0.0198289	0	0	0.0268745	0	0	0	0	0.0336747	0	0	0	0	0	0	0	0	0	0	0	0	0	0	0	0	0	0.0285422	0	0.0292228	0	0	0	0.043077	0	0.0254822	0
ncRNA_inter_chr1_352	0.0818633	0.0263996	0.107022	0.230098	0.0716066	0.0112179	0.113321	0.0575483	0.0145559	0.0309044	0.0393286	0	0.0713404	0.0795101	0.106624	0.0706482	0.0648231	0.0247713	0.0204728	0.0831964	0.0763383	0.189526	0.0550157	0.181747	0.058777	0.0498591	0.0319866	0.0122398	0	0.0431818	0.0223271	0.0399053	0.0177914	0.0477724	0.109986	0.103399	0.0310564	0.084155	0.0635445	0.0686691	0.162301	0.164048	0.03516	0.0220904	0.00980414	0.017273	0.0479551	0.122614	0.049505
ncRNA_inter_chr1_353	0	0	0	0	0	0	0	0	0	0	0	0	0	0	0	0	0	0	0	0	0	0	0	0	0	0	0	0	0	0	0	0	0	0	0	0	0	0	0	0	0	0	0	0	0	0	0	0	0
ncRNA_inter_chr1_354	0.0306021	0	0.0174912	0.0316898	0.0267679	0	0.0370663	0	0	0	0.0171521	0.0143506	0.0155566	0.0208057	0.0155004	0	0	0.0432133	0.0401789	0.0155397	0	0.0354004	0.0431885	0	0.0153804	0.0217447	0.0279001	0.0320284	0.0265133	0.0282488	0	0	0.0116389	0.0156154	0.0261641	0.024597	0	0	0	0	0.0235943	0.0153311	0	0	0.0128274	0.0112997	0	0	0
ncRNA_inter_chr1_355	0.034806	0.0785707	0.0796302	0.0720863	0.0913354	0	0.0843167	0	0	0.0229945	0.0780334	0.0979322	0	0.0473277	0	0.0300377	0.0321545	0	0.0304657	0.0707457	0.0757329	0.161163	0	0.060102	0.0349865	0.0494637	0.0317329	0.0728566	0	0.0321295	0.0664502	0	0.0264755	0	0.119034	0.027976	0.0308101	0.0939236	0.0756487	0.0340623	0.0268356	0.0697489	0.104643	0.0328728	0.0291792	0.12852	0.0356811	0.0912315	0
ncRNA_inter_chr1_356	0.62958	0.0253661	0.28279	0.325817	0.649039	0.258947	0.70775	0.138239	0.167833	0.296946	0.302312	0.25306	0.045721	0.427826	0.911572	0.15516	0.290665	0.285619	0.216385	0.251238	0.757949	0.364214	0.423106	0.737337	0.226016	0.239536	0.49175	0.258735	0.0778845	0.207456	0.193173	0.43477	0.205139	0.0688534	0.480605	0.52385	0.258875	0.525593	0.464032	0.351898	0.658769	0.855686	0.292791	0.33961	0.39585	0.714016	0.368805	0.628343	0.266375
ncRNA_inter_chr1_357	0.330649	0.0601938	0.0854076	0.0994069	0.382519	0.163699	0.611508	0.0656081	0.0796534	0.147977	0.203259	0.120043	0.119287	0.232053	0.475424	0.119663	0.266046	0.240986	0.252073	0.184277	0.464158	0.308671	0.47166	0.414403	0.0857713	0.0757893	0.136141	0.234428	0.101651	0.0590753	0.0712714	0.48527	0.146039	0.130711	0.246221	0.745858	0.141623	0.383764	0.452051	0.292269	0.452298	0.491605	0.085513	0.312284	0.196719	0.433226	0.273356	0.475275	0.0903013
ncRNA_inter_chr1_358	0.205214	0	0	0	0.179502	0	0	0	0	0	0	0	0	0	0	0	0	0	0	0	0	0.237551	0	0.177179	0	0	0	0	0	0	0	0	0	0	0	0	0	0	0	0	0.158221	0	0	0	0	0	0	0	0
ncRNA_inter_chr1_359	0.132609	0	0.151693	0.274645	0	0	0	0	0.165052	0.0876078	0	0	0.134824	0.0901579	0.134337	0	0.122507	0	0.116072	0	0.144269	0.153505	0.249533	0	0	0	0	0	0	0	0	0.150831	0	0	0	0	0	0.119281	0	0	0.102242	0	0.132895	0	0.111171	0	0	0.231724	0.224539
ncRNA_inter_chr1_36	0	0	0	0	0	0	0	0	0	0	0	0	0	0	0	0	0	0	0	0	0	0	0	0	0	0	0	0	0	0	0	0	0	0	0	0	0	0	0	0	0	0	0	0	0	0	0	0	0
ncRNA_inter_chr1_360	0.0263599	0	0	0	0.0922023	0	0.0425708	0	0	0	0.0295488	0	0	0.0537646	0	0	0	0.0372229	0.0461456	0	0.0286861	0	0.0743815	0	0	0	0	0	0.0228446	0.0243329	0	0	0	0	0.0450743	0	0.0233269	0.0948425	0.0859124	0	0	0	0	0	0.0220921	0	0	0	0
ncRNA_inter_chr1_361	0	0	0	0	0	0	0.0953686	0	0	0	0	0	0	0.0401485	0.0598219	0	0	0	0	0	0.0642448	0.0683578	0	0	0	0	0	0	0	0	0	0.067167	0	0	0	0.0474645	0	0	0	0	0	0	0	0	0	0	0	0.0515949	0
ncRNA_inter_chr1_363	0	0	0	0	0	0	0	0	0	0	0	0	0	0	0	0	0	0	0	0	0	0	0	0	0	0	0	0	0	0	0	0	0	0	0	0	0	0	0	0	0	0	0	0	0	0	0	0	0
ncRNA_inter_chr1_364	0	0.027972	0	0	0	0	0	0	0	0	0	0	0	0	0	0	0	0	0	0	0	0.0286879	0	0	0	0	0	0	0	0	0	0	0	0	0	0	0	0	0	0	0	0	0	0	0	0	0	0	0
ncRNA_inter_chr1_365	0	0	0	0.0355655	0	0	0	0.0211257	0	0	0	0	0	0	0	0	0	0.0243182	0.0150738	0	0	0	0	0	0	0	0.0313124	0	0.0148977	0	0	0.0390716	0	0	0	0.0275635	0	0	0	0	0	0	0	0	0	0	0	0	0
ncRNA_inter_chr1_366	0	0.03234	0	0.0494986	0	0	0.0308587	0.0588039	0	0.00630975	0.0214193	0.00896611	0.0291403	0.0324774	0.038738	0	0.0970561	0.0134911	0.0083625	0.0194128	0.0207813	0.0110454	0	0.00824607	0.0288012	0.013573	0.0261475	0	0.0413869	0.0176384	0.0182514	0.0326207	0.00725807	0	0.00816577	0.145995	0	0	0	0.00935564	0.00736375	0	0.0287417	0	0	0.00705325	0.00980026	0.0334105	0.0646875
ncRNA_inter_chr1_37	0	0.164594	0	0	0	0	0	0	0	0	0	0.133759	0	0.0991447	0	0	0	0	0	0	0	0	0	0	0	0	0	0.149264	0.123562	0	0	0.162215	0	0	0	0.343894	0	0	0	0	0	0.142898	0	0	0	0.105322	0	0	0
ncRNA_inter_chr1_371	0	0	0	0	0	0	0	0	0	0	0	0	0	0	0	0	0	0	0	0	0	0	0	0.021223	0	0	0	0.0256781	0.0212566	0	0	0.027906	0.0186979	0	0.0209766	0.0395151	0	0	0	0	0	0	0	0	0	0	0	0.0214769	0
ncRNA_inter_chr1_372	0	0.0300228	0	0.0275047	0	0	0	0.0326753	0	0	0.0596699	0	0	0.0181217	0	0	0	0	0	0	0	0.0307911	0	0	0	0	0	0	0	0.0245685	0	0	0	0	0	0.0641397	0.0236987	0	0	0	0	0.0266519	0.026657	0	0	0	0	0.0232404	0
ncRNA_inter_chr1_374	0.0180112	0	0	0.018644	0	0.0345674	0.0436144	0	0.0224088	0.0118943	0.0201821	0	0.018312	0.0489623	0	0	0	0.0127118	0	0.0548918	0	0	0	0	0	0.012793	0.0164144	0.0188432	0.0155985	0.0332392	0.0343863	0.0204862	0.013695	0.0183864	0.0153992	0.0144711	0.0478492	0	0.058696	0.0176193	0	0.0180395	0.0180429	0	0	0.0133012	0	0.0314608	0.0152426
ncRNA_inter_chr1_375	0.0586705	0.0995892	0.134576	0	0.0256598	0.0841995	0.166246	0.217094	0.0732136	0.155444	0.164847	0	0.0298251	0.0199961	0.118563	0.0507641	0.0815124	0.0415318	0	0.209232	0.12799	0.0680918	0.0552008	0.0507866	0.0884621	0.0208986	0.0804436	0.123129	0.076445	0.0271496	0.0280028	0	0.11186	0.0600718	0.0752429	0.0236399	0.0259003	0.0264553	0.0639236	0.0863485	0.0226176	0.0589383	0.0294748	0.0555555	0.0737784	0.0649916	0.0601455	0.0770912	0.0996008
ncRNA_inter_chr1_376	0	0.0238143	0	0.0437589	0	0	0.0512309	0.0519852	0.0525095	0.0279104	0	0	0.0215365	0	0	0.0182042	0.0194917	0	0.0185326	0.0214426	0	0.0488361	0	0	0.021243	0	0	0.0442677	0.0366451	0	0	0.024043	0	0.021542	0	0.0848132	0	0.0570547	0.0230304	0.0206529	0.0488818	0	0.0422989	0	0	0.0156069	0.0216698	0	0.0357755
ncRNA_inter_chr1_377	0	0	0.12441	0	0	0	0	0	0	0	0	0	0	0	0	0	0	0	0	0	0	0	0	0	0	0	0	0	0	0	0	0	0	0	0	0	0	0	0	0	0	0	0	0	0	0	0	0	0
ncRNA_inter_chr1_378	0	0	0	0	0	0	0	0	0	0	0	0	0	0	0	0	0	0	0	0	0	0	0	0	0	0	0	0	0	0	0	0	0	0	0	0	0	0	0	0	0	0	0	0	0	0	0	0	0
ncRNA_inter_chr1_379	0.0699881	0	0.0800603	0	0	0	0	0	0	0	0	0.0656408	0	0	0	0	0	0.0494916	0	0	0	0	0	0	0	0	0	0	0	0.0647059	0	0	0	0	0	0	0	0	0	0	0	0	0.140278	0	0	0	0	0.0611495	0
ncRNA_inter_chr1_380	0.0147009	0.0829238	0.050466	0.0152012	0.0257013	0	0.059287	0.0361179	0.0183034	0.0291174	0.032916	0.0275532	0.0448102	0.0299505	0	0.012691	0.0271488	0.0518307	0.012851	0.0298661	0.0959145	0.0340459	0.0552902	0.0634215	0.0443314	0.0104391	0	0.0768432	0.0381668	0.0406585	0.0560781	0.0334149	0.022372	0.0300359	0.0377068	0.0472033	0.0390268	0.0925337	0	0.0431044	0.0680067	0.0588429	0.0441406	0.069332	0.0738979	0.0325695	0.0301166	0	0.0497117
ncRNA_inter_chr1_381	0	0	0	0	0	0	0.051616	0	0	0	0	0	0	0	0	0.0552812	0	0	0	0	0	0	0	0	0	0.0454843	0	0	0	0	0	0	0.0487254	0	0	0	0	0.0575376	0	0.0625996	0.0986369	0.0640923	0.0641046	0.0604137	0	0	0	0.0558884	0
ncRNA_inter_chr1_382	0.0666357	0.0450871	0.09139	0.0965208	0.0698314	0.0767701	0.0322042	0.0819041	0.116011	0.105561	0.0745109	0.0499973	0.0270557	0.0903826	0.0540508	0.0574561	0.0369031	0.0375448	0.069817	0.108258	0.0144862	0.0616545	0.0500751	0.0229926	0.0401888	0.0189228	0.0364192	0.125222	0.0575887	0.0613582	0.0508872	0.0454754	0.0303854	0.0543927	0.136733	0.117728	0.070845	0.155452	0.0721175	0.117278	0.0924775	0.0533663	0.0667207	0.0628792	0.0669276	0.039368	0.0409866	0.0581692	0.0338192
ncRNA_inter_chr1_383	0	0	0	0	0	0	0	0	0	0	0	0	0	0	0	0	0	0	0	0	0	0	0	0	0	0	0	0	0	0	0	0	0	0	0	0	0	0	0	0	0	0	0	0	0	0	0	0	0
ncRNA_inter_chr1_384	0.0765655	0.0288225	0.0730279	0.0264438	0.100459	0.0244674	0.0618607	0.0471226	0.0158918	0.0506112	0.0715636	0.0239365	0.012974	0.00868075	0.0258398	0.0330567	0.0117954	0	0.0223518	0.0519041	0.0138908	0.0739003	0.0600313	0.0330713	0.0513084	0.0272176	0.0232815	0.120269	0.077435	0.0117862	0.0121813	0.0145144	0.0388486	0.0782354	0.0218206	0.0615755	0	0.0459393	0.0138753	0.0874668	0.0295161	0.0383796	0.0383869	0.0120589	0.0213959	0.0188477	0.0130817	0.0111494	0.0324291
ncRNA_inter_chr1_386	0	0.0429797	0.0871185	0.118797	0.0673801	0	0.124088	0.0470431	0.0947904	0.101052	0.0864972	0.0358041	0.0391589	0.0783584	0	0.0657248	0.0703566	0.0544807	0.168851	0.0386993	0.0414274	0.0440796	0.036238	0.0330156	0.11512	0.081515	0.0697268	0.120625	0.0665697	0.320529	0	0.0868421	0.144826	0.0388878	0.032639	0.153034	0	0.10367	0.126372	0	0.117733	0.038154	0.0763226	0.0719283	0.161446	0	0	0.100063	0
ncRNA_inter_chr1_387	0.114816	0	0	0	0.10043	0.440537	0	0	0	0	0	0	0	0	0	0.0990863	0	0	0	0	0	0	0.108026	0	0	0	0	0	0	0	0	0	0	0	0.098165	0	0	0	0	0.112362	0	0	0	0	0.0962543	0	0	0	0
ncRNA_inter_chr1_388	0	0.0752408	0	0.0230104	0.0194366	0.0213146	0.0179429	0	0	0.04404	0.0249087	0	0.0225917	0.0151073	0.0450203	0.0383529	0.0205279	0.0156889	0	0.0225825	0.0241744	0.0514442	0.041813	0	0.0223359	0	0.0202587	0.0232563	0	0	0	0.050548	0	0	0.0569944	0.0357205	0.0196695	0.0399747	0.0482951	0.0217458	0	0.0222643	0	0	0.0186283	0	0.0227792	0	0.0188124
ncRNA_inter_chr1_389	0.0741656	0	0	0	0	0.0711998	0	0.0911652	0.18447	0	0.0831378	0.0695588	0	0	0.0751935	0	0	0	0	0.0753118	0.0806209	0	0	0.0639811	0	0.157969	0	0.0776223	0	0	0	0	0	0	0.18961	0	0	0.0667116	0	0.0725215	0	0	0	0	0.0622266	0.0545923	0.0760302	0	0
ncRNA_inter_chr1_39	0.019697	0	0	0	0.0344657	0	0	0.0242368	0	0	0	0	0	0.0133886	0	0	0.0182004	0.0139101	0	0.0200221	0	0	0.0185321	0.0340195	0	0	0	0	0.0511958	0	0	0	0	0	0	0	0.0174318	0	0	0.0192761	0	0.0197357	0	0	0	0.0145461	0	0.034419	0
ncRNA_inter_chr1_390	0	0.0436765	0	0.0400719	0.0677541	0.111546	0	0	0.0481636	0.102259	0.0433778	0	0	0.0263089	0.117803	0.0667903	0.0357486	0	0	0.0393266	0	0.0447942	0.0728782	0.0668199	0.116791	0.21997	0.0352799	0	0	0	0	0	0.0588696	0.0790365	0.0662258	0	0.0343124	0.0348073	0.0841043	0	0.119442	0	0.03878	0	0.0324684	0	0	0.0338385	0.0655224
ncRNA_inter_chr1_392	0	0	0	0	0	0	0	0.0409641	0	0.0219984	0.0373265	0	0	0	0	0	0	0	0	0	0	0	0	0	0	0	0	0	0	0	0	0	0	0	0	0	0	0	0	0	0	0	0	0	0	0	0	0	0
ncRNA_inter_chr1_394	0	0	0	0	0	0	0	0	0	0	0	0	0	0	0	0	0	0	0	0	0	0	0	0	0	0	0	0	0.123175	0.131237	0	0	0	0	0	0	0	0	0	0	0	0	0	0	0	0	0	0	0
ncRNA_inter_chr1_395	0	0	0.0298842	0.0269677	0	0	0.0211563	0	0	0	0	0	0	0	0	0	0	0.01844	0	0	0	0	0	0	0	0	0	0	0	0	0	0.0299039	0.0198148	0.0533587	0	0	0	0	0	0	0	0	0	0	0.0220408	0	0	0.0229046	0.0221176
ncRNA_inter_chr1_396	0.052674	0.416169	0.361526	0.163638	0	0	0.0850675	0.972005	0.196682	0.243592	1.65329	0.0494021	0.856858	1.2176	0.747044	0.59095	2.77369	0.520667	1.47537	0.267659	0.515749	4.08527	1.33809	0.363823	3.07093	4.67851	1.15256	0.220516	1.27781	3.69538	0.905066	2.09692	0.761271	0	0.0900701	0.127013	0.0466266	0.14214	0.114483	0.0515484	0.203059	0.158332	0.21115	0.0994966	0.0441585	0.0388994	0.539982	0.276132	0.0891895
ncRNA_inter_chr1_397	0	0	0	0	0	0	0	0.104481	0	0	0	0	0	0	0	0	0	0	0	0	0	0	0.0795344	0	0	0.0603476	0	0	0	0	0	0	0	0	0	0	0	0	0	0	0	0	0	0	0	0	0	0	0
ncRNA_inter_chr1_398	0.0209916	0	0	0	0	0.0604209	0	0	0	0.0138648	0	0	0.0213372	0	0	0	0	0	0.0183654	0	0	0	0.0197456	0	0	0	0	0	0	0	0	0	0	0	0	0	0.0185859	0	0	0	0	0	0	0	0	0	0.0215193	0	0
ncRNA_inter_chr1_399	0	0	0.0533186	0	0	0	0	0	0	0	0	0	0.0237007	0	0.0235969	0	0.0215411	0	0	0	0.0253676	0.0539556	0.0219328	0	0	0.0165684	0.0425391	0	0	0	0	0	0	0	0.0199205	0.0187514	0	0.0209738	0	0	0	0	0	0	0	0	0	0	0
ncRNA_inter_chr1_4	0	0.141211	0	0.0867299	0	0.0399661	0	0	0	0.0825775	0.0469425	0.0391128	0.127199	0	0	0.072279	0	0	0	0.127675	0.0453284	0.0965495	0	0	0.0419195	0	0.0763582	0.0436469	0	0.115489	0.0399744	0	0.0316928	0	0.0713107	0.033659	0	0.0375118	0.0455079	0.0409817	0	0	0.0419669	0.0393869	0	0.0615951	0	0.0731761	0.0353068
ncRNA_inter_chr1_40	0	0	0	0	0	0.0592685	0	0	0	0	0	0	0	0	0	0	0.114162	0	0.0540828	0	0	0	0	0	0.062066	0	0.0563324	0	0	0	0	0.0702782	0	0	0	0.0496631	0	0	0	0	0.0476387	0	0	0	0	0	0	0	0
ncRNA_inter_chr1_401	0.160312	0.235226	0.256736	0.116207	0.364588	0.18453	0.297736	0.31555	0.159626	0.561321	0.93447	0.0601417	0.472669	0.0762948	0.178641	0.0276699	0.162909	0.49803	0.294674	0.71686	0.401138	0.408262	0.301663	0.110729	0.402859	0.261997	0.219236	0.385903	0.208339	0.384759	0.35197	0.109405	0.0853599	0.147345	0.383777	0.128854	0.283814	0.40376	0.487799	0.517725	0.111241	0.626446	0.160658	0.166549	0.631658	0.295973	0.246514	0.280133	0.040717
ncRNA_inter_chr1_402	0	0	0	0	0	0	0	0	0	0	0.0590462	0.0494021	0	0	0	0	0	0	0	0	0	0.121948	0	0.0454779	0	0	0	0	0	0	0	0	0	0	0.0450351	0	0.0466266	0.0473799	0	0	0	0.0527775	0.0527876	0	0	0	0.0539982	0.0460219	0
ncRNA_inter_chr1_403	0.10112	0	0	0	0	0	0	0	0	0	0	0	0	0	0	0	0	0	0	0	0	0.0585271	0	0	0	0	0	0	0	0	0	0.0575075	0	0	0	0	0	0	0	0.0494795	0	0	0	0	0	0	0	0	0
ncRNA_inter_chr1_405	0	0	0	0	0	0	0	0	0	0	0	0	0	0	0	0	0	0	0	0	0	0	0	0	0	0	0	0	0	0	0	0	0	0	0	0	0	0	0	0	0	0	0	0	0	0	0	0	0
ncRNA_inter_chr1_406	0	0	0	0	0	0	0	0	0	0.0472584	0	0	0	0	0	0	0	0	0	0	0	0	0	0	0	0	0	0	0	0	0	0	0	0	0	0	0	0	0	0	0	0	0	0	0	0	0	0	0
ncRNA_inter_chr1_408	0	0	0	0	0	0	0	0	0	0	0	0	0	0	0	0.0248976	0	0	0	0	0	0	0	0	0	0	0	0	0	0	0	0	0	0	0	0	0	0	0	0	0	0	0	0	0	0	0	0	0
ncRNA_inter_chr1_409	0	0	0	0	0	0	0	0	0	0	0	0	0	0	0	0	0	0	0	0	0	0	0	0	0	0	0	0	0	0	0	0	0	0	0	0	0	0	0	0	0	0	0	0	0	0	0	0	0
ncRNA_inter_chr1_41	0	0	0	0	0	0	0	0	0	0	0	0	0	0	0	0	0.0686842	0	0	0	0	0	0	0	0	0	0.0677836	0	0.128829	0.0686307	0.070971	0.0845643	0	0	0	0	0	0	0	0.0727592	0.0573226	0	0	0	0	0	0	0	0
ncRNA_inter_chr1_410	0	0	0	0	0	0	0	0	0	0	0	0	0	0	0	0	0	0	0	0	0	0	0	0	0	0	0	0	0	0	0	0	0	0	0	0	0	0	0	0	0	0	0	0	0	0	0	0	0
ncRNA_inter_chr1_411	0.0836758	0.0471352	0.144443	0.261518	0	0	0.0338305	0.0517801	0.103955	0	0.0473359	0	0	0	0	0.0720794	0	0	0	0.0427757	0.0915824	0	0.0394912	0.144223	0.0420549	0.118695	0.038374	0.0876971	0	0	0.0399376	0	0.0317657	0.0859682	0.143082	0.0671321	0	0.11358	0	0.0408684	0.0645144	0	0	0.0394413	0.0701484	0.092691	0	0.0365543	0.106067
ncRNA_inter_chr1_413	0	0.1391	0	0.0319051	0	0	0.0249126	0.151612	0	0	0	0	0	0.0420225	0	0	0.0284629	0	0	0.0939351	0	0	0.0290768	0	0	0	0.0561793	0.0322898	0.106919	0.0284794	0.0589211	0	0	0	0	0	0	0	0	0.18091	0.0951801	0.0926116	0	0.0872961	0	0	0.0949148	0.161789	0.0260843
ncRNA_inter_chr1_414	0.647243	0.557125	0.549406	0.627199	0.682286	0.882496	0.668194	0.590947	0.354636	0.602456	0.757098	0.443823	0.736395	0.781267	0.670755	0.665509	0.553058	0.84557	0.731345	0.502603	0.530131	0.491509	0.64215	0.557836	0.734548	0.523391	0.660095	0.640843	0.626948	0.752003	0.930589	0.666115	0.523251	0.433684	0.606838	0.603217	0.567602	0.388039	0.688192	0.660403	0.47782	0.452812	0.564338	0.623818	0.729199	0.503606	0.521104	0.711824	0.68244
ncRNA_inter_chr1_415	0.0357151	0.0805912	0.0952533	0.0616086	0.083439	0.0799899	0.105815	0.0585524	0.0444237	0.141422	0.25376	0.100464	0.169721	0.129708	0.205158	0.277218	0.0549329	0.176656	0.208574	0.108833	0.0776295	0.082621	0.269248	0.0821751	0.0478671	0.0507091	0.0867858	0.0623733	0.216859	0.208966	0.204611	0.108313	0.0452487	0.085038	0.122143	0.0478006	0.0843615	0.0428004	0.142667	0.0465965	0.201987	0.0596031	0.0715562	0.0674186	0.179648	0.0791262	0.0976604	0.104043	0.0604187
ncRNA_inter_chr1_416	0	0	0.0950166	0.0857012	0	0.316386	0	0	0	0.0548752	0	0	0.0838357	0.280309	0	0	0	0	0	0.0844154	0.271099	0.192303	0.310329	0.14343	0	0.0590213	0	0	0	0	0	0.0941318	0	0	0.0707576	0	0.218976	0	0.0896093	0	0.063808	0.083226	0	0	0	0.122235	0	0.0723082	0
ncRNA_inter_chr1_417	0.208585	0.101031	0.0511964	0.12359	0.0390966	0.0142727	0.204792	0.312001	0.464208	0.0887029	0.0167233	0	0	0.0101294	0.0301465	0.0514988	0.0689101	0.0105332	0.0391744	0.10613	0.0973816	0.0690773	0.0140178	0.0386412	0.149762	0.159008	0.0816079	0.093683	0.0258505	0.0413139	0.0568887	0.0508386	0.113479	0.121883	0.165597	0.107919	0	0.228125	0.113485	0.408792	0.126358	0.418539	0.388718	0.338158	0.174864	0.308077	0.0152735	0.0911216	0.277867
ncRNA_inter_chr1_418	0.0872019	0.0656688	0.0499157	0.0452667	0.076411	0.111618	0.0353433	0.035851	0.0180748	0.0385485	0.0163364	0.041011	0.0592098	0.0395942	0.0442045	0.0751952	0	0.0514477	0	0	0	0.0168373	0.0684915	0.112843	0.175308	0.0620917	0.0664225	0.0152501	0.0631209	0	0.0555831	0.0331146	0.0662778	0.0297084	0.161537	0.0585304	0.115879	0.0523421	0.0475113	0.0570294	0.112235	0.0584643	0.0583068	0	0.0365523	0.118063	0.0746147	0.0127186	0.0739809
ncRNA_inter_chr1_42	0	0	0	0	0	0.117576	0	0	0	0	0	0	0	0	0.0620854	0	0	0	0	0	0	0	0	0	0	0	0.0558757	0	0	0	0	0	0	0	0	0	0	0	0	0	0	0	0	0	0	0	0	0	0
ncRNA_inter_chr1_420	0.148339	0.167102	0.101613	0.122649	0.846801	0.0475235	0.628935	0.157848	0.184269	0.475999	0.276298	0	0.0803479	0.0873104	0.0301135	0.0766598	0.182361	0.403743	0.31067	0.16049	0.0859021	0.057126	0.594836	0.170431	0.17893	0.0490923	0.152974	0.526254	0.478346	0.200223	0.0094401	0.0112482	0.0300305	0.352783	0.194468	0.571185	0.0526269	0.408385	0.353183	0.144885	0.388859	0.603248	0.0395649	0.233043	1.06119	0.131457	0.0811033	0.129606	0.133697
ncRNA_inter_chr1_422	0	0	0	0	0	0	0	0	0	0	0	0	0	0	0	0	0	0	0	0	0	0	0	0	0.0705143	0	0	0	0.0607776	0	0	0	0	0	0.0599771	0	0	0	0	0	0	0	0	0	0	0	0	0	0
ncRNA_inter_chr1_423	0.614529	0.647375	0.421781	0.212124	0.179178	0.353683	0.0661636	0.554403	0.356941	0.243592	0.137774	0.307391	0.29157	0.222829	0.539532	0.282848	0.378477	0.231408	0.0717196	0.333086	0.133713	0.379395	0.308366	0.672062	0.535354	0.698658	0.224108	0	0.177474	0.189091	0.195539	0.465982	0.311631	0.502064	0.490382	0.263434	0.689038	0.405362	0.0445213	0.441025	0.410631	0.533639	0.656913	0.541704	0.3778	0.211785	0.209993	0.214769	0.173424
ncRNA_inter_chr1_424	0.101318	0	0.0289665	0.0263179	0.110841	0.0243034	0.0613769	0	0.0315174	0.133908	0.0852046	0.0712682	0.0257668	0.0861526	0.0256666	0	0.070219	0	0.0665309	0.0257347	0.0275489	0.0293126	0.143069	0.0438851	0.0509215	0.0179931	0	0.079552	0	0.0701839	0.0725367	0.0864299	0	0	0.0649682	0.0407066	0.0448553	0	0.27549	0.0247812	0	0	0.0507539	0	0.127407	0.0374112	0.0259662	0.0221244	0.0643151
ncRNA_inter_chr1_425	0.0556128	0.0628084	0.0636553	0.0576248	0.0972305	0.0533126	0	0	0	0	0	0	0.0565069	0	0	0	0	0.0784829	0.0486778	0	0	0	0	0	0	0.0395406	0	0.0582048	0	0	0	0	0.0423283	0	0.0950955	0	0	0.0500542	0.0603984	0	0.0428777	0	0	0	0	0.246418	0	0	0
ncRNA_inter_chr1_426	0	0	0	0	0.0378892	0	0	0.0532885	0.0539137	0	0.0491671	0.0406258	0	0	0.0438808	0	0.0400166	0.0917508	0.0383915	0.0440218	0	0	0	0	0	0	0	0	0.0750578	0	0	0.0492686	0	0	0.0375002	0	0	0.0389629	0.0470727	0.0423908	0.0333971	0	0.0439556	0	0	0.0319889	0	0.0383219	0
ncRNA_inter_chr1_427	0.0228734	0	0	0.0118447	0.0200076	0	0.0092362	0	0.028473	0.00755658	0.0128219	0	0	0	0	0	0	0.0080749	0	0.0232488	0.0248878	0.0397217	0.0107604	0	0.011496	0.00812752	0	0	0	0.0105572	0.0109172	0.0130083	0	0.011681	0.00977813	0.00919363	0.0101224	0.0411542	0	0	0.0264532	0.0114606	0	0	0	0.0253378	0.0117242	0.0499683	0.038735
ncRNA_inter_chr1_428	0	0	0	0	0	0	0	0	0	0	0	0	0	0	0	0	0	0	0	0	0	0	0	0	0	0	0	0	0	0	0	0	0	0	0	0	0	0	0	0	0	0	0	0	0	0	0	0	0
ncRNA_inter_chr1_429	0	0	0	0	0	0	0	0	0	0.0332356	0	0	0	0	0	0	0	0	0	0	0	0	0	0	0	0	0	0	0	0	0	0	0	0	0	0	0	0	0	0	0	0	0	0	0	0	0	0	0
ncRNA_inter_chr1_43	0.0686116	0	0	0.0710503	0	0	0	0	0	0	0	0	0	0	0	0	0.0633848	0	0	0.0697289	0	0	0	0	0	0	0.125107	0	0	0	0	0.312159	0	0	0.0586614	0.0551478	0	0	0	0	0	0	0	0	0	0	0.0703365	0	0
ncRNA_inter_chr1_430	0	0	0	0	0	0	0	0	0	0	0	0	0	0	0	0	0	0	0	0	0	0	0	0	0	0	0	0	0	0	0	0	0	0	0	0	0	0	0	0	0	0	0	0	0	0	0	0	0
ncRNA_inter_chr1_431	0	0	0	0	0	0	0.0328887	0	0	0	0	0	0	0	0	0	0	0	0	0	0	0	0	0	0	0	0	0	0	0	0	0.0231164	0	0	0	0	0	0	0	0	0	0	0	0	0	0	0	0	0
ncRNA_inter_chr1_432	0	0	0	0	0	0	0	0	0	0	0	0	0	0	0	0	0	0	0.0121863	0	0	0.0161188	0	0	0	0	0	0	0	0	0	0	0	0	0	0	0	0	0	0	0	0	0	0	0	0	0	0	0
ncRNA_inter_chr1_433	0	0	0	0	0	0	0	0.0332696	0	0	0	0	0	0	0	0	0	0	0	0	0	0	0	0	0	0	0	0	0	0	0	0	0	0	0	0	0	0	0	0	0	0.0270807	0	0	0	0	0	0	0
ncRNA_inter_chr1_434	0	0.00946189	0	0	0	0	0	0	0.010434	0.00553824	0	0	0	0	0	0	0	0	0	0	0	0	0	0	0	0	0	0	0	0	0	0	0	0	0	0	0	0	0	0	0	0	0	0	0	0	0.00859539	0	0.0141945
ncRNA_inter_chr1_435	0	0	0	0	0	0	0	0	0	0	0	0	0	0	0	0	0	0	0	0.0185029	0	0	0	0	0	0	0	0	0	0	0	0	0	0	0.0155755	0	0	0	0	0	0	0	0	0	0.0152723	0	0	0	0.0154201
ncRNA_inter_chr1_436	0	0.0146337	0.0148311	0	0	0	0.00349059	0.00532606	0	0.0114206	0	0	0	0	0	0.00372966	0	0.00305442	0.00378371	0	0	0.0100055	0	0.00373791	0	0.00614172	0.00788031	0	0.0074904	0	0	0	0.00329317	0.0132405	0.00369869	0.0034745	0	0	0.00469874	0.0126881	0.00333541	0.00433023	0.00866212	0.00408169	0.00362669	0.00320042	0	0	0.00365886
ncRNA_inter_chr1_437	0	0	0	0	0	0	0	0	0	0	0	0	0	0	0	0	0	0	0	0	0	0	0	0	0	0	0	0	0	0	0	0	0	0	0	0	0	0	0	0	0	0	0	0	0	0	0	0	0
ncRNA_inter_chr1_438	0	0	0	0	0	0	0	0	0	0	0	0	0	0	0	0	0	0	0	0	0	0	0	0	0	0	0	0	0	0	0	0	0	0	0	0	0	0	0	0	0	0	0	0	0	0	0	0	0
ncRNA_inter_chr1_439	0	0	0	0.0165805	0	0	0	0	0	0	0	0	0	0	0	0	0	0	0	0	0	0	0	0	0	0	0	0	0	0	0	0	0	0	0	0	0	0	0	0	0	0	0	0	0	0	0	0	0
ncRNA_inter_chr1_44	0.217974	0.122958	0.140193	0.225722	0.190664	0.274426	0.297021	0.217876	0.0169564	0.243007	0.244344	0.140486	0.124602	0.120355	0.179412	0.23514	0.201369	0.269327	0.13117	0.166143	0.163034	0.283735	0.217803	0.152909	0.273758	0.0967591	0.23599	0.242283	0.212457	0.213692	0.260092	0.17045	0.176167	0.180865	0.186279	0.240901	0.180809	0.18373	0.118438	0.346639	0.262592	0.245703	0.191139	0.0771655	0.0799469	0.0804863	0.223454	0.214253	0.184458
ncRNA_inter_chr1_440	0	0	0	0	0	0	0	0	0	0	0	0	0	0	0	0	0	0	0	0	0	0	0	0	0	0	0	0	0	0	0	0	0	0	0	0	0	0	0	0	0	0	0	0	0	0	0	0	0
ncRNA_inter_chr1_441	0	0	0	0	0	0	0.00772281	0.0117126	0	0	0	0	0	0	0	0	0	0	0	0	0	0.0110315	0	0	0	0	0	0	0	0	0	0	0	0	0	0	0	0	0	0	0	0.00954752	0	0	0	0	0	0	0
ncRNA_inter_chr1_443	0	0	0	0	0	0	0	0	0	0.0177604	0	0	0	0	0	0	0.0248944	0	0	0.0273212	0	0.0311196	0	0	0	0	0.0245098	0	0	0.0248751	0	0	0	0	0.0229643	0	0	0.0483629	0	0.0263089	0.0207088	0	0	0	0	0	0	0.0234884	0
ncRNA_inter_chr1_444	0.10811	0.0305059	0	0	0	0	0.0109106	0.0997493	0.0336399	0.0178557	0	0	0	0	0.0273798	0.0233249	0.0124825	0.0381657	0	0.0137339	0.0588081	0.0469298	0	0.0233352	0.0135839	0.115229	0.0246412	0	0.0702388	0.0249455	0.0257999	0.0768537	0.0102794	0.0276015	0.277296	0.0108603	0	0.1094	0	0.119025	0	0.040621	0.108344	0.114869	0.124602	0	0.0138535	0.0826502	0.0686462
ncRNA_inter_chr1_445	4.29185	0.118219	2.57598	0.216925	2.19626	0.351236	1.69055	0.773115	0.847367	1.34932	1.17343	2.01263	2.1805	1.28031	0	1.85301	2.85279	2.14336	0.870443	0	1.08252	0.121244	2.06707	0.0452153	1.15744	0.893088	1.09816	1.64337	1.72317	0.241574	2.49811	3.5719	2.3503	0.534819	1.65572	2.18758	1.25021	2.16689	1.93275	1.38377	0.121062	1.1544	2.20428	0.0494611	1.79901	2.55106	1.07311	0.869368	0.620722
ncRNA_inter_chr1_446	0	0.050682	0	0	0.0787104	0	0	0	0	0	0	0	0	0	0	0	0.0830884	0	0	0	0	0	0	0.0775375	0	0.0319382	0	0	0.0389423	0	0	0	0.0341729	0	0	0	0	0	0	0.0439437	0	0	0	0	0	0.0331936	0	0	0
ncRNA_inter_chr1_447	0	0	0	0	0	0	0	0	0	0	0	0	0	0	0	0	0	0	0	0	0	0	0	0	0	0	0	0	0	0	0	0	0	0	0	0	0	0	0	0	0	0	0	0	0	0	0	0	0
ncRNA_inter_chr1_448	0.137016	0	0	0	0	0	0	0	0	0	0	0	0	0	0	0	0	0	0	0	0	0	0	0	0	0	0	0	0	0	0	0	0	0	0	0	0	0	0	0	0	0	0	0	0	0	0	0	0
ncRNA_inter_chr1_449	0	0	0	0	0	0	0	0	0	0	0	0	0	0	0	0	0	0	0	0	0	0	0	0	0	0	0	0	0	0	0	0	0	0	0	0	0	0	0	0	0.0817937	0	0.106316	0	0	0	0	0	0
ncRNA_inter_chr1_45	1.33222	1.6959	1.70228	1.93758	0.867782	3.8615	1.57955	1.27298	1.18206	1.23612	1.44573	2.43553	1.93114	1.4263	3.34576	1.11302	2.2127	1.65134	1.36479	1.98767	1.72717	4.33657	1.37366	1.12592	1.69741	1.64175	1.55055	3.56441	1.62083	2.76089	2.15109	1.43469	1.63889	1.54891	3.70788	1.4695	2.43687	1.28777	0.862489	2.27464	2.65529	2.47088	2.15888	1.71548	1.24794	0.837309	1.22043	1.25066	1.38008
ncRNA_inter_chr1_450	0	0	0	0	0	0	0	0	0	0	0	0	0	0	0	0	0	0	0	0	0	0	0	0	0	0	0	0	0	0	0	0	0	0	0	0	0	0	0	0	0	0	0	0	0	0	0	0	0
ncRNA_inter_chr1_451	0	0	0	0	0	0	0	0	0	0	0	0	0	0	0	0	0	0	0	0	0	0	0	0	0	0	0	0	0	0	0	0	0	0	0	0	0	0	0	0	0	0	0	0	0	0	0	0	0
ncRNA_inter_chr1_452	0	0	0	0	0	0	0	0	0	0	0	0	0	0	0	0	0	0	0	0	0	0	0	0	0	0	0	0	0	0	0	0	0	0	0	0	0.119126	0	0	0	0	0	0	0	0	0	0	0	0
ncRNA_inter_chr1_453	0.125979	0	0	0	0	0	0.101727	0	0	0	0	0	0	0	0	0	0	0	0	0	0	0	0	0	0	0	0	0	0	0	0	0	0	0	0	0	0	0	0	0	0	0	0.12625	0	0	0	0	0	0
ncRNA_inter_chr1_454	0	0	0	0	0	0	0.114801	0.08745	0	0.0469622	0	0	0	0	0	0	0	0.0501897	0	0	0	0	0	0.0613738	0.0714537	0	0	0.148796	0.123175	0	0	0	0	0	0	0	0	0	0.154499	0.069566	0	0	0	0	0.119186	0.104992	0	0	0
ncRNA_inter_chr1_455	0	0	0	0	0.133794	0.073361	0.0617564	0	0.09519	0	0	0	0.0777566	0	0	0	0	0.0539984	0.0669423	0	0	0	0	0.0660311	0	0	0	0.0800439	0	0.141196	0	0	0.0581747	0	0.0653882	0.122943	0.067699	0.0687928	0	0.0748451	0.0589659	0	0	0	0	0	0	0	0
ncRNA_inter_chr1_456	0	0	0	0	0	0	0	0	0	0	0	0	0	0	0	0	0	0	0	0	0	0	0	0.04752	0	0	0	0	0	0	0	0	0	0	0	0	0	0	0	0	0	0	0	0	0	0	0	0	0
ncRNA_inter_chr1_457	0	0	0	0	0	0	0	0	0	0	0	0	0	0	0	0	0	0	0	0	0	0	0	0	0	0	0	0	0	0	0	0	0	0	0	0.0914748	0	0	0	0	0	0	0	0	0	0	0	0	0
ncRNA_inter_chr1_458	0	0	0	0	0	0	0	0	0	0	0	0	0	0	0	0	0	0	0.0468675	0	0	0	0	0	0	0	0	0	0	0	0	0	0	0	0	0	0	0	0	0	0	0	0	0	0	0	0	0	0
ncRNA_inter_chr1_459	0	0	0	0	0	0	0	0	0	0	0	0	0	0	0	0	0	0	0	0.071348	0	0	0	0	0	0	0	0	0	0	0	0	0	0	0	0	0	0	0	0	0	0	0	0	0	0	0	0	0
ncRNA_inter_chr1_46	0	0	0	0	0	0	0	0	0	0	0	0	0	0	0	0	0	0	0	0	0	0	0	0	0	0	0	0	0	0	0	0	0	0	0	0	0	0	0	0	0	0	0	0	0	0	0	0	0
ncRNA_inter_chr1_460	0	0	0	0	0	0	0	0	0	0	0	0	0	0	0	0	0	0	0	0	0	0	0	0	0	0	0	0	0	0	0	0	0	0	0	0	0	0	0	0	0	0	0	0	0	0	0	0	0
ncRNA_inter_chr1_461	0	0	0	0	0	0	0	0	0	0	0.0604144	0.050607	0	0	0	0	0	0	0	0	0.0586683	0	0.0507375	0.0465871	0	0.0383182	0.0491653	0	0.0933874	0.0497501	0	0	0	0	0	0.0866375	0	0	0	0.0527742	0.0832047	0	0	0	0	0	0	0	0.0456553
ncRNA_inter_chr1_462	0	0	0	0	0	0	0	0	0	0	0	0	0	0	0	0	0	0	0	0	0	0	0	0	0	0	0	0	0	0	0	0	0	0	0	0	0	0	0	0	0	0	0	0	0	0	0	0	0
ncRNA_inter_chr1_463	0.0210679	0.222146	0.152775	0.211092	0.0123161	0	0.181956	0.302659	0	0.097452	0.157872	0	0	0	0.0854096	0.169854	0	0	0.178745	0.442906	0.0535058	0.577714	0.00662375	0.00606889	0.232949	0.00499003	0.14089	0.206358	0.0182941	0	0.0670835	0.143878	0.0534308	0.215203	0.240336	0.00565729	0.00621929	0.290845	0.00766606	0.378344	0.178803	0	0.323965	0.0066326	0.1771	0.145314	0.0936549	0.141189	0.261663
ncRNA_inter_chr1_464	0.0169256	0.0191289	0.0193868	0.0526505	0	0	0.0410786	0.0208494	0.0632585	0.0447777	0	0	0	0	0	0.014626	0.0156626	0.0119705	0.0593708	0.0172238	0.0553036	0	0.0318732	0.0585298	0	0.0722277	0.0617941	0.0532429	0.0587555	0	0	0.019255	0.0128891	0.0519134	0	0.0408816	0	0	0	0	0	0.0509243	0	0.032001	0	0	0	0.0148047	0.0430369
ncRNA_inter_chr1_465	0.390815	0.802647	0.508419	0.883513	0.139847	0.238373	0.588586	0.61227	0.309787	0.963101	0.37865	0.216591	0.144488	0.0966205	0.32367	0.552335	0.37775	0.338913	0.217858	0.505798	0.54156	0.740869	0.217279	0.230242	0.589262	0.757952	0.632009	0.558096	0.354266	0.229755	0.356106	0.464723	0.892529	0.617296	0.39489	0.414398	0.251401	0.703485	0.231839	0.956533	0.602521	0.587835	0.711966	0.537305	0.551345	0.944555	0.600842	0.372794	0.827664
ncRNA_inter_chr1_466	0.695587	0.633918	0.638511	1.29457	0.121687	0.400335	0	1.02529	0.173152	0.825901	0.78334	0.917555	0.565763	0.756663	0.845581	0.484695	0.385558	1.17869	1.10099	0.282333	0.75559	0.969208	0.916232	1.56626	0.139839	0.593109	0.380503	0.291203	0.602649	0.513677	0.800474	0.473975	0.211318	0.425562	0.716953	0.111818	0.246292	0.374831	0.302363	0.136145	1.0726	0.557563	0.278835	0.394171	0.583136	0.61548	0.28523	0.732663	0.353338
ncRNA_inter_chr1_467	0.13398	0	0.535624	0.138742	0.117194	0.0642586	0	0	0	0.0885136	0.0750942	0.062829	0.0681088	0.136635	0	0.173438	0.123774	0.141895	0.234545	0.407883	0.436637	0.387159	0.126057	0.0578382	0.0673375	0.0952012	0	0.140225	0.232158	0.0618386	0.191842	0	0.203826	0.546494	0	0	0	0	0.0727993	0.0655585	0.206598	0.134243	0.134269	0.0632693	0.280801	0.0494717	0	0.11706	0.170145
ncRNA_inter_chr1_468	0	0	0	0	0	0	0	0	0	0.03048	0	0	0	0	0	0	0	0	0	0.0468879	0	0	0	0.0398336	0	0	0	0	0	0.0424161	0	0	0.0350942	0	0	0	0	0	0	0	0.0355715	0	0.0462361	0	0	0	0	0.0403101	0
ncRNA_inter_chr1_469	0	0	0	0	0	0	0	0	0	0.0150147	0	0	0	0	0	0	0	0	0	0	0	0	0	0	0	0	0.0206947	0.0236797	0	0	0	0	0	0.023239	0	0.0363709	0	0	0	0	0	0	0.0227592	0	0	0	0	0	0
ncRNA_inter_chr1_47	0	0	0	0	0	0	0	0	0	0	0	0	0	0	0	0	0	0	0	0	0	0	0	0	0	0	0	0	0	0	0	0	0	0	0	0	0	0	0	0	0	0	0	0	0	0	0	0	0
ncRNA_inter_chr1_470	4.01432	2.99851	2.38774	0	0	1.84726	0	0	2.83419	0.0627473	3.23128	2.95819	0	0	0	0	0.177531	0.0678412	2.35489	2.60346	2.58054	0	0.0910784	0	2.59402	0	0	2.81578	0	3.54786	6.20417	0	0.0722462	2.61614	0.081718	5.40612	0	0	0	0	3.16875	2.47171	0	3.22594	0	4.87547	0	2.07243	0
ncRNA_inter_chr1_471	0.057263	0.193897	0.131008	0.296491	0.200354	0.109856	0.277436	0.140892	0	0.302645	0	0.0537061	0.116439	0.116796	0	0	0.0529007	0.0404306	0	0.232782	0.124596	0.198859	0.16163	0.0988799	0.0575599	0.162756	0.208828	0.239728	0.0992241	0	0.054662	0.130263	0.0435576	0.058479	0.195834	0.0460262	0.101378	0.154523	0.0622287	0	0.13245	0.172127	0.286933	0.324495	0.144017	0.296018	0.293513	0.200126	0.14544
ncRNA_inter_chr1_472	0	0	0	0	0	0	0	0	0	0	0	0	0	0	0	0	0	0	0	0	0	0	0	0.0751563	0	0	0	0	0.0756357	0.161173	0	0	0	0	0	0	0	0	0	0.0853522	0	0	0	0	0.0731866	0	0.178474	0	0.0738387
ncRNA_inter_chr1_474	0	0.0351934	0.0713359	0	0	0	0.0125999	0.0192059	0.0390236	0.0413409	0	0	0	0	0	0.026909	0	0.0110551	0	0.0475653	0	0.036094	0	0.0271073	0.0158235	0	0	0	0	0	0	0	0.0356995	0	0.0134217	0	0	0.0280855	0	0.0305564	0.0121118	0.0314582	0	0.0148263	0	0.0116011	0.0161041	0.0273369	0.0662687
ncRNA_inter_chr1_475	0.0646504	0	0.0736918	0	0	0	0.0520192	0	0.0801814	0	0	0	0	0	0.0657271	0	0	0	0	0.0654699	0	0	0	0	0.0649857	0	0	0	0	0	0	0	0	0	0	0.0517794	0.0574328	0.0579462	0	0	0	0	0	0	0	0	0	0	0
ncRNA_inter_chr1_476	0.0832152	0.187849	0.0951909	0.430865	0.218769	0.239466	0.134638	0.102373	0.207147	0.0549759	0.0934536	0	0.0847604	0.170041	0.168599	0.14363	0.154034	0.117724	0.072972	0	0	0.096328	0.156876	0.287387	0	0.236518	0.0758679	0	0	0.0769572	0	0.1893	0.126597	0.0849823	0.284588	0.0670087	0	0	0	0	0.0641592	0	0.166789	0.0785932	0.0698905	0.122908	0.0853072	0.0727062	0.0704516
ncRNA_inter_chr1_477	0.0204336	0.138286	0	0	0	0	0.0329775	0.0753961	0	0	0	0	0	0	0	0.0176223	0	0	0.0357468	0	0	0	0	0	0	0.014516	0	0.0427911	0	0	0.0195054	0	0	0.104314	0.0349405	0	0	0.0183757	0	0.0800057	0.0157615	0.0614073	0	0.0965149	0	0.10563	0	0	0
ncRNA_inter_chr1_478	0	0	0	0	0	0	0	0	0	0.0254345	0	0	0	0	0	0	0	0	0	0	0	0	0	0	0	0	0	0	0	0	0	0	0	0	0	0	0	0	0	0	0	0	0	0	0	0	0	0	0.0325943
ncRNA_inter_chr1_479	0	0	0	0	0	0	0	0	0	0	0	0	0	0.0807173	0	0	0	0	0	0.120657	0	0	0	0	0	0	0	0	0	0	0.113331	0.135037	0	0	0	0	0.105093	0	0.129019	0	0	0	0	0	0	0.175353	0	0	0
ncRNA_inter_chr1_48	0.0429676	0	0	0.0442433	0.113289	0.0411961	0	0.105719	0.0534543	0	0.240942	0	0	0	0	0.110719	0.0397131	0	0.0376094	0.0434819	0.0939362	0	0.24233	0.298193	0.430883	0.0303443	0.0783477	0.0450984	0.186133	0.0394392	0.164923	0.048895	0.163341	0	0.0365459	0	0.534002	0.0384488	0	0	0	0	0.0432858	0	0.0361755	0.0315668	0.264287	0.0751182	0
ncRNA_inter_chr1_480	0	0	0.115544	0	0	0.0968888	0	0	0	0	0	0.0947332	0	0	0	0	0.0933126	0	0	0	0	0	0	0	0.101531	0	0	0	0	0	0	0	0.076832	0	0.086359	0	0	0	0	0	0	0	0	0	0	0	0	0	0
ncRNA_inter_chr1_484	0	0	0	0	0	0	0	0	0	0	0.0244868	0.00680727	0	0	0	0	0	0	0	0	0	0	0	0	0	0	0	0	0	0	0	0	0.0110551	0.00742352	0	0	0	0	0	0	0	0	0	0	0.00610329	0	0	0	0
ncRNA_inter_chr1_485	0	0	0	0	0	0	0	0	0	0	0	0	0.0357439	0	0	0	0	0	0	0	0	0	0	0	0	0	0	0	0	0	0	0	0	0	0	0	0	0	0	0	0	0	0	0	0	0	0	0.030717	0
ncRNA_inter_chr1_486	0	0	0	0	0	0	0	0	0	0	0	0.0172347	0	0	0	0	0	0	0	0	0	0	0	0	0	0	0	0	0	0	0	0	0	0	0	0	0	0	0	0	0	0	0	0	0	0	0	0	0
ncRNA_inter_chr1_487	0	0	0	0	0	0	0	0	0	0	0	0	0	0	0	0	0	0	0	0	0	0.0211348	0	0	0	0	0	0	0	0	0	0	0	0	0	0	0	0	0	0	0	0	0	0	0	0	0	0	0
ncRNA_inter_chr1_488	0	0.0801077	0	0	0	0	0.0573556	0	0	0	0	0	0	0	0	0	0	0	0	0	0	0	0	0	0	0	0	0	0	0.0654648	0	0	0	0.0722549	0	0	0	0	0	0	0	0	0	0.0670318	0	0.0523727	0	0	0
ncRNA_inter_chr1_489	0.0913256	0.0618472	0.125362	0.226972	0.240619	0.192724	0.162894	0.11235	0.159136	0.0844676	0.0822301	0.0342612	0.111871	0.112214	0.111468	0.126103	0.135535	0.155379	0.144469	0.186376	0.119227	0.148003	0.0862722	0.157698	0.110159	0.16872	0.0666097	0.152931	0.222442	0.101572	0.156919	0.2493	0.111148	0.167877	0.171779	0.221104	0.129345	0.115006	0.0200102	0.214498	0.197155	0.18301	0.146436	0.120754	0.0768711	0.148975	0.224692	0.0478754	0.247417
ncRNA_inter_chr1_49	0	0	0	0.034724	0	0.0322006	0.027107	0.0412976	0	0	0.0375471	0	0	0	0	0.0289063	0	0	0.0293833	0.0340405	0.0365211	0	0.0630983	0.0579666	0.0673624	0	0	0.0350691	0	0	0.0319736	0	0	0	0	0.0269222	0	0	0	0	0	0	0	0	0	0	0.0343371	0.029265	0
ncRNA_inter_chr1_490	0	0	0	0	0	0	0	0	0	0	0	0	0	0	0.0577176	0	0	0	0	0	0	0	0	0	0	0	0	0	0	0	0	0	0	0	0.0485905	0	0	0	0	0	0	0	0	0	0	0.0418132	0	0	0
ncRNA_inter_chr1_491	0	0	0	0	0	0	0	0	0	0	0	0	0	0	0	0	0	0	0	0	0	0	0	0	0	0	0	0	0	0	0	0	0	0	0	0	0	0	0	0	0	0	0	0	0	0	0	0	0
ncRNA_inter_chr1_492	0	0	0	0	0	0	0	0	0	0	0	0	0	0	0	0	0	0	0	0	0	0	0	0	0	0	0	0.0788473	0	0	0	0	0	0	0	0	0	0	0	0	0	0	0	0	0	0	0	0	0
ncRNA_inter_chr1_493	0.0665803	0.150408	0.101549	0.413782	0.232953	0.085154	0.125447	0.518879	0	0.46953	0.14927	0.0832595	0.09019	0.150778	0.0898645	0.344838	0.205027	0.235046	0.0971294	0.157884	0.144869	0.282666	0.104328	0.13413	0.111543	0.142033	0.10117	0.302036	0.0769126	0.0614603	0.169483	0.479971	0.55723	0.181451	0.189656	0.0178384	0.0196311	0.319484	0.0964012	0.217139	0.11972	0.111267	0.289066	0.0839046	0.223157	0.54086	0.227403	0.194049	0.244322
ncRNA_inter_chr1_494	0	0	0	0	0	0	0	0	0	0.011789	0	0	0	0	0	0	0.0494851	0.126117	0	0	0	0	0	0.0154159	0	0.0253645	0.0162851	0	0	0	0.0170442	0	0.0135684	0	0.0152658	0.0287369	0	0	0	0	0	0.0178833	0	0	0.0149687	0	0	0.0311761	0
ncRNA_inter_chr1_495	0	0	0	0	0	0	0	0	0	0	0	0	0.0172825	0	0	0.0146808	0	0.0840132	0	0	0	0	0	0	0	0	0	0	0	0	0.0162295	0	0	0.0346802	0.0145416	0	0	0	0	0	0	0	0	0.0160816	0.0142532	0	0	0.0148603	0
ncRNA_inter_chr1_496	0.00968652	0.0145811	0.0184518	0.010033	0.00282339	0.0123777	0.0234678	0.0238288	0.0120473	0.0106577	0.0289453	0.00908096	0.0360937	0.032913	0.0196164	0.0529566	0.047731	0.139014	0.00282519	0.00656331	0.0175581	0.00747393	0.0121459	0.0278654	0.0129823	0.0275344	0.0323813	0.00676323	0.0167864	0.0506512	0.0863195	0.0366991	0.0196448	0.0461703	0.0662328	0.0285344	0.0314083	0.0203266	0.0140363	0.0347706	0.0398184	0.0873593	0.0226587	0.0640213	0.0108297	0.0476742	0.0165448	0.05923	0.0382622
ncRNA_inter_chr1_498	0	0	0.0606772	0.0550255	0	0.0508808	0	0	0	0.0702505	0	0	0	0	0	0	0	0	0.046429	0	0	0.122876	0	0	0	0	0	0.0555809	0	0	0	0	0.0405139	0.0541384	0	0	0	0.0479086	0	0	0.0409687	0	0	0	0	0.0786205	0	0	0.044934
ncRNA_inter_chr1_499	0	0	0	0	0	0.0591074	0	0	0	0	0	0	0	0	0.0624229	0	0	0	0	0	0	0	0	0	0.0619395	0.0437848	0	0	0	0	0	0	0	0.0629285	0	0	0	0	0	0	0	0.061741	0	0	0	0	0.0631691	0.0538381	0
ncRNA_inter_chr1_5	0	0	0	0	0	0	0	0	0	0	0	0	0	0	0	0	0	0	0	0	0	0	0	0	0	0	0	0	0	0	0	0	0	0	0	0	0	0	0	0	0	0	0	0	0	0	0	0	0
ncRNA_inter_chr1_50	0	0	0	0	0.0358356	0.0392982	0	0.0504003	0	0	0.0918496	0	0	0	0	0	0.0378477	0	0	0	0	0	0.0770916	0.0707434	0.0820287	0	0.0373514	0	0	0	0	0	0	0	0	0	0.0722367	0	0	0	0	0	0	0	0	0	0	0	0
ncRNA_inter_chr1_500	0.088406	0	0	0	0	0	0	0	0	0	0	0	0	0	0	0	0	0	0	0	0	0	0	0	0	0	0	0	0	0	0	0	0	0	0	0.0710579	0	0	0	0	0	0	0	0	0	0	0	0	0
ncRNA_inter_chr1_501	0.0307786	0	0.03522	0.031851	0.0269041	0.0295236	0.0496732	0	0.0765912	0.0813076	0.0344786	0	0.031282	0	0.124676	0.053124	0.0568678	0	0.0269222	0	0.100421	0	0.0578972	0.0265738	0.0309382	0.0437402	0.0280611	0	0	0.170355	0.0587213	0.0700159	0.0468081	0.0314322	0.0789451	0.0247305	0.0545085	0.0276758	0.0334136	0.0301107	0.0474609	0.0308286	0.0308346	0.0290592	0.0515706	0.0227298	0.0315524	0.0537651	0.0520978
ncRNA_inter_chr1_502	0.0852353	0.080435	0	0.0147316	0	0.0136309	0.0114873	0.0175202	0.0177202	0.00940865	0.0478407	0.0133277	0	0	0.028737	0	0.0394885	0.0100442	0.0249039	0.0144304	0	0	0.0133741	0.012296	0.0142796	0	0.0259805	0.014917	0.0123252	0	0.0271595	0.0486185	0.0216659	0.0727314	0.0485981	0.0114344	0.0125416	0.0256204	0	0.0139482	0.0219124	0	0	0.0268632	0	0	0.0584259	0.0249056	0.0241333
ncRNA_inter_chr1_503	0.0330556	0	0	0	0	0.031847	0	0.0403567	0.0406537	0	0	0	0.0336076	0	0	0	0	0	0	0	0.0358055	0.114793	0.0307312	0	0	0	0	0.0694964	0	0	0	0	0.024953	0	0	0	0.0293891	0	0	0	0	0	0	0.0310837	0	0	0	0.029008	0
ncRNA_inter_chr1_505	4.34785	3.79788	3.66737	4.48216	3.53134	3.94589	3.70761	4.06881	3.75225	4.5054	3.31112	3.45993	2.70752	2.80445	3.76499	3.068	3.68967	3.42769	3.13581	4.33726	2.92715	3.97975	3.74336	2.77974	2.89888	3.3473	3.38787	4.67005	3.24325	3.49604	3.79671	3.59426	4.36368	3.61559	3.36686	3.62	3.30656	3.83062	4.86256	4.15197	2.99103	4.01643	4.26645	3.77027	3.92279	4.23926	3.62941	3.51511	4.42174
ncRNA_inter_chr1_506	0	0	0	0	0	0	0	0	0.0302183	0	0	0	0	0	0	0	0	0	0	0	0	0.0281344	0	0	0	0	0	0	0.0210855	0	0	0	0	0	0	0	0	0.0218384	0	0	0	0	0	0	0	0	0	0	0
ncRNA_inter_chr1_507	0	0	0	0.205084	0	0	0	0	0	0.131412	0	0.185743	0	0.134941	0.200625	0	0.182958	0	0	0	0	0	0	0.171363	0	0.141031	0.180559	0.207275	0	0	0	0	0	0	0	0.318364	0.175308	0	0	0.193813	0	0	0.396944	0	0.332056	0	0.406048	0.173413	0.168035
ncRNA_inter_chr1_51	0	0	0	0.0440979	0	0	0.0342898	0.0522407	0	0	0.0477359	0	0	0	0.0429979	0	0	0	0	0	0.0461985	0	0.0400659	0	0.0856907	0	0	0.0446319	0	0	0.0406501	0	0	0	0	0	0	0	0	0	0	0	0	0	0	0	0	0	0
ncRNA_inter_chr1_511	0	0	0	0	0	0	0	0	0	0	0	0	0	0	0	0	0	0	0	0	0	0	0	0	0	0	0	0	0	0	0	0	0.0281843	0	0	0	0	0	0	0	0	0	0	0	0	0	0	0	0
ncRNA_inter_chr1_512	0	0	0	0	0	0	0	0	0	0	0	0	0	0	0	0	0	0	0	0	0	0	0	0	0	0	0	0	0	0	0	0	0	0	0	0	0	0	0	0	0	0	0	0	0	0	0	0	0
ncRNA_inter_chr1_513	0	0	0	0	0	0	0	0	0	0	0	0	0	0	0	0	0	0	0	0	0	0	0	0	0	0	0	0	0	0	0	0	0	0	0	0	0	0	0	0	0	0	0	0	0	0	0	0	0
ncRNA_inter_chr1_514	0	0	0	0	0	0	0	0	0	0	0	0	0	0	0	0	0	0	0	0	0	0	0	0	0	0	0	0	0	0	0	0	0	0	0	0	0	0	0	0	0	0	0	0	0	0	0	0	0
ncRNA_inter_chr1_515	0	0	0	0	0	0	0	0	0	0	0	0	0	0	0	0	0	0	0	0	0	0	0	0	0	0	0	0	0	0	0	0	0	0	0	0	0	0	0	0	0.0388089	0	0	0	0	0	0	0	0
ncRNA_inter_chr1_516	0	0	0	0	0	0	0	0	0	0	0	0	0	0	0	0	0	0	0	0	0	0	0	0	0	0	0	0	0	0	0	0	0	0	0	0	0	0	0	0	0	0	0	0	0	0	0	0	0
ncRNA_inter_chr1_517	0	0	0	0	0	0	0	0	0	0	0	0	0	0	0	0	0	0	0	0	0	0	0	0	0	0.042125	0	0	0.0520779	0	0	0	0	0	0	0	0	0	0	0	0	0	0	0	0.0503916	0	0	0	0
ncRNA_inter_chr1_518	16.6901	17.1073	22.87	14.0465	19.706	33.1506	20.6681	25.1033	18.6446	24.3903	16.3292	33.4087	17.6284	19.3665	31.6046	17.2538	22.1745	21.6111	15.6929	8.87053	22.8414	21.2316	14.0939	38.4945	23.3569	24.5987	26.723	19.9987	16.0952	15.8966	18.0713	23.6791	27.5442	17.1048	27.9847	15.6903	27.7208	25.8345	19.996	21.3547	29.5103	15.8365	15.7805	16.71	21.062	38.7623	18.863	25.7124	20.1218
ncRNA_inter_chr1_519	0.457773	0.295462	0.299879	0.338603	0.342598	0.251463	0.660086	0.120547	0.243922	0.258943	0.109961	0.276602	0.166221	0.0443815	0.398064	0.367106	0.120916	0.300125	0.171724	0.0664133	0.0356246	0.0378779	0.184453	0.310206	0.230572	0.162756	0.178996	0.342468	0.113317	0.150918	0.0624258	0.0372181	0.273297	0.0668331	0.252151	0.236535	0.290489	0.2938	0.426403	0.224157	0.328921	0.196716	0.262338	0.401466	0.383768	0.410061	0.16742	0.314483	0.221623
ncRNA_inter_chr1_52	0	0	0	0	0	0	0	0	0	0	0.0251552	0	0	0	0.0226936	0	0	0	0	0	0.0243715	0	0.0210665	0.0580239	0.045058	0	0.0613775	0	0	0	0.0214212	0	0.0170401	0	0	0	0.0793586	0	0	0	0	0	0	0	0	0	0.0230047	0	0.0189564
ncRNA_inter_chr1_520	0.0889696	0.251172	0.305021	0.046066	0.194843	0.51155	0.574737	0.383835	0.0554768	0	0	0.250085	0.0452277	0.0605776	0.26999	0.0768186	0.0822323	0.125634	0	0.0903741	0	0	0.0418335	0.307864	0.223359	0	0.121731	0.745296	0.0770824	0.041064	0.0424643	0	0.135617	0.0454518	0.227978	0.0357555	0.58922	0.16037	0.145027	0.174222	0.307927	0.0891882	0.223013	0.294098	0	0	0.228464	0.116658	0.263761
ncRNA_inter_chr1_525	0.0117569	0.0266054	0.107843	0.0365813	0.0205731	0.0678234	0.0570503	0.116024	0.0586927	0.0233651	0.131997	0.0551761	0.131691	0.103939	0.0119086	0.071199	0.130454	0.0665113	0.0824547	0.0596877	0.0767341	0.0409933	0.0331548	0.0304878	0.0473083	0.0419386	0.0644719	0.0123545	0.122233	0.163046	0.247288	0.134264	0.0807066	0.0601811	0.110657	0.0850485	0.0416555	0.0530207	0.140541	0.115521	0.0634935	0.14193	0.201107	0.0889696	0.108588	0.147773	0.0241708	0.0721952	0.119925
ncRNA_inter_chr1_526	0.0560597	0.0632742	0	0	0.0490359	0.0537739	0	0.0687531	0.0695597	0.221529	0	0	0	0	0	0.0483796	0	0	0	0	0.0611779	0	0	0	0.16853	0	0.0509525	0	0.14616	0	0	0	0	0	0	0	0	0.10054	0	0	0	0	0	0	0	0	0.057292	0.0489801	0.0474612
ncRNA_inter_chr1_527	0.109945	0	0	0.227982	0.0961698	0.10559	0.177775	0	0.273686	0	0.24679	0	0.223833	0	0.111513	0	0.203139	0.233163	0.0963514	0	0	0.127424	0.414274	0	0	0.156435	0.200475	0	0	0.101613	0.420314	0.125053	0	0.449119	0.282344	0	0	0	0.119479	0	0	0.220589	0	0.103964	0	0.162191	0	0	0
ncRNA_inter_chr1_528	0	0	0	0	0	0	0	0	0	0.0526108	0	0	0	0	0	0	0	0	0	0	0	0	0	0	0	0	0	0	0	0	0	0	0	0	0	0	0	0.0358157	0	0	0	0	0	0	0	0.0588101	0	0	0
ncRNA_inter_chr1_529	0.0765601	0.0431155	0.0655728	0.0991016	0.167419	0.0916433	0.0463662	0.140892	0.0713474	0.252204	0.0643664	0.0358644	0.0778386	0.143142	0.0582297	0.0494493	0.0705788	0.0675692	0.0335065	0.292578	0.104115	0.110477	0.108346	0.0164904	0.230482	0.0542519	0	0.0998865	0.182525	0.0706727	0.127895	0.130263	0.145192	0.058479	0.0980203	0.0923633	0.0338638	0.2232	0.062268	0.0373595	0	0.0956259	0.114773	0.0903847	0.224641	0.126865	0.15654	0.166771	0.03232
ncRNA_inter_chr1_53	0	0	0	0.0142835	0	0	0	0.0169713	0	0	0.0309238	0	0	0	0	0	0	0	0.0241501	0.0140179	0	0	0.0259551	0.0238214	0.0276959	0.00980098	0.0377263	0	0.0119503	0.0127326	0.0131668	0	0	0	0	0	0.0243897	0	0	0	0	0	0	0	0.0115669	0	0.0282801	0.0120514	0
ncRNA_inter_chr1_530	0.0345805	0	0.039557	0	0.0302478	0.0331705	0	0.0425577	0	0	0	0	0	0.0235105	0.0350177	0	0	0.0244156	0	0	0	0	0	0	0	0	0.0315393	0	0	0	0.0330098	0	0	0.0353283	0	0	0	0	0	0	0	0	0	0.0653196	0	0.0255472	0.0354633	0	0
ncRNA_inter_chr1_531	0	0	0.0319354	0	0	0	0.0225363	0	0	0.0368988	0	0	0	0	0.0282641	0.0241004	0	0	0.0244288	0	0	0	0	0	0	0	0	0.0292279	0	0	0	0	0	0.0285193	0	0	0.0247049	0	0	0	0.021518	0.0279812	0.0279865	0	0	0.0206234	0	0	0
ncRNA_inter_chr1_532	0	0	0	0	0	0	0	0	0	0	0	0	0	0	0	0	0	0	0	0	0	0	0	0	0	0	0	0	0	0	0	0	0	0	0	0	0	0	0	0	0	0	0	0	0	0	0	0	0
ncRNA_inter_chr1_533	0	0.0353636	0	0	0	0	0	0	0	0	0	0	0	0	0	0	0	0	0	0	0	0	0	0	0	0	0	0	0	0	0	0	0	0	0	0.0250448	0	0	0	0	0.0243163	0.0314691	0	0	0	0	0	0	0
ncRNA_inter_chr1_534	0	0	0	0	0	0	0	0	0	0	0.0837541	0.0350372	0	0	0	0	0	0	0	0	0	0	0	0	0	0	0	0	0	0	0	0.0424911	0	0	0	0	0	0	0	0	0.028803	0	0	0	0	0	0	0	0
ncRNA_inter_chr1_535	0.470415	0.0959042	0.097885	0.664902	0.527176	0.164162	0.656734	0.105369	0.160667	0.169756	0.38387	0.120099	0.348162	0.556095	0.0871375	0.25665	0.196057	0.302228	0.524544	1.00578	0.372553	0.0985893	0.971618	0.147551	0.300766	0.151294	0.038788	0.0891381	0.92497	0.829787	0.326889	0.146131	0.0651512	0	0.146321	0.44622	0.228316	0.115564	0.230628	0.0416743	0.198863	0.128004	0.0853524	0.404278	0.143541	0.126386	0.219511	0.0744129	0.144211
ncRNA_inter_chr1_536	0.0817895	0.110652	0.0248985	0.118568	0.0286134	0.0887338	0.0968591	0.113898	0.101586	0.0683609	0.0672309	0.0612421	0.0997805	0.10008	0.104849	0.117507	0.0805089	0.0808418	0.0906755	0.061018	0.0652489	0.088265	0.0770313	0.131658	0.0437605	0.12771	0.109248	0.0912041	0.122819	0.0654293	0.0624559	0.0805278	0.140849	0.0945609	0.088395	0.0306767	0.110687	0.112671	0.0473525	0.0852804	0.113175	0.0763996	0.0600398	0.0411958	0.0182835	0.0442435	0.044664	0.195103	0.17983
ncRNA_inter_chr1_537	0	0.0182264	0.00924266	0.0334742	0.0141514	0.0309989	0.0130512	0.0497132	0.0302048	0.0320276	0.0362261	0.00757933	0.0410703	0.0329981	0.0245817	0.0209039	0.052269	0.0228172	0.00707166	0.0164405	0	0.0654132	0.00761017	0.0139558	0.0243957	0.0172069	0.0221073	0.0169009	0.0210047	0.0298315	0.0462854	0.0551556	0.0122953	0.0247587	0.0552747	0.0324775	0.0286396	0.0363487	0.0175673	0.0790157	0.0436539	0.0566147	0.0404577	0.0381554	0.0338742	0.0119498	0.0165704	0.0141051	0.0410032
ncRNA_inter_chr1_538	0.024786	0.055557	0.0141379	0.0127776	0.010796	0.0710544	0.0398548	0.0454341	0	0.0325672	0.0553874	0	0.0502352	0.00839135	0.0250508	0.0318593	0.0685064	0.0436076	0.0324364	0	0.040316	0.0142776	0.0581972	0	0.0622525	0.0350183	0.0112696	0.0772853	0.053445	0.0798183	0.0706717	0.0420067	0.0187283	0.0885571	0.0316317	0.00991641	0.0328165	0.0553666	0	0.0120443	0.00952773	0.0493794	0.0616691	0.116792	0.0310329	0.0365238	0	0.0430588	0.0730162
ncRNA_inter_chr1_54	0	0	0	0	0	0.0345262	0	0	0	0	0	0	0	0.0244714	0	0	0	0	0	0	0	0	0	0.0621531	0	0	0.0656839	0.0376715	0	0.033226	0.0343863	0	0.027379	0	0	0	0.0318615	0	0	0	0.0277735	0	0	0	0	0	0	0	0
ncRNA_inter_chr1_542	0	0	0	0	0	0	0	0.147992	0	0.0794744	0	0.111641	0	0.0816795	0.120586	0	0	0	0.104328	0	0	0	0	0	0	0	0	0	0	0	0.113777	0	0	0	0.101906	0	0	0	0	0	0	0.119583	0	0.112571	0	0	0	0	0
ncRNA_inter_chr1_543	0.455937	0.696344	0.443476	0.456703	0.444089	0.33454	0.528792	0.427407	0.382583	0.345458	0.4209	0.213178	0.286311	0.399675	0.473921	0.393532	0.446112	0.302978	0.504719	0.463361	0.393903	0.46418	0.314306	0.358862	0.496976	0.571798	0.31792	0.545587	0.70871	0.396118	0.255148	0.364768	0.4269	0.643745	0.560054	0.42036	0.414237	0.324526	0.43874	0.784848	0.381418	0.564406	0.884088	0.542753	0.470564	0.415869	0.479445	0.597625	0.351997
ncRNA_inter_chr1_544	0.0157146	0.0532293	0	0	0.0824741	0	0	0.019339	0	0.0103854	0	0	0	0	0	0.0135664	0	0	0	0.0159705	0	0	0	0.0271354	0	0	0.0143321	0.0164584	0.0136197	0	0	0.0357603	0.0119576	0.0321077	0.0134988	0.0126309	0	0.0282802	0.0341546	0.0307789	0	0.0472691	0.0157594	0.0148469	0	0.0580255	0.0161152	0.0412187	0
ncRNA_inter_chr1_545	0	0	0	0	0	0	0.0273908	0	0.0422513	0	0	0	0	0	0	0	0.0313603	0	0	0	0	0	0	0	0	0	0	0	0.0293887	0.0313124	0	0	0	0	0	0	0	0	0	0	0.0261923	0	0	0	0	0	0	0	0
ncRNA_inter_chr1_546	0.0904332	0.0113375	0	0.0312158	0.0527585	0.0096395	0.0243413	0.0123628	0.0250267	0.00663901	0	0	0.0102159	0.0205036	0	0.0173374	0	0	0	0.0102118	0.0218633	0.0116276	0.00945705	0.0173527	0.0303041	0.0214124	0.00915792	0.0420519	0	0.0278263	0.0287752	0.0228603	0.0152881	0.0102581	0.0171838	0.064611	0.00889947	0.0271177	0.0218317	0.0196603	0	0.0100645	0.0100665	0.0284701	0.0336949	0.0148426	0	0	0
ncRNA_inter_chr1_547	0	0	0	0	0.0354355	0	0	0	0	0	0	0	0.123563	0	0	0	0	0	0	0	0	0	0	0	0	0	0	0.0422296	0	0	0	0	0	0	0	0	0	0	0	0	0	0	0	0	0	0	0	0.0352534	0
ncRNA_inter_chr1_548	0.0227045	0.02562	0.0260633	0	0.0198598	0.0218553	0	0.0279245	0	0	0	0	0	0	0.0461741	0	0	0.0160306	0	0.0461485	0	0.0262757	0	0	0	0.0161289	0	0.0237568	0.0393419	0.0209586	0	0.0516359	0	0.0231809	0	0	0	0.0204175	0	0.0222138	0	0	0.0227478	0	0	0	0	0	0
ncRNA_inter_chr1_549	0	0	0	0	0	0	0	0	0	0	0	0	0	0	0	0	0	0.038955	0	0	0	0	0	0	0	0.0392039	0	0	0	0	0	0	0.0419679	0	0	0	0	0	0	0	0.0430096	0	0	0	0	0	0	0.0241027	0
ncRNA_inter_chr1_55	0	0	0	0	0	0.024392	0	0	0	0	0.028513	0.0238426	0.025839	0	0	0	0.0234982	0.017954	0	0	0	0	0.0239116	0.0219548	0.127803	0.0180586	0.0463802	0	0	0	0.0242806	0	0.0193426	0	0	0	0	0	0	0	0	0	0	0	0	0	0	0	0
ncRNA_inter_chr1_550	0	0.0512401	0.104595	0.140752	0.0393162	0	0.14634	0	0	0.0297241	0	0.0856701	0	0	0.0458515	0.156713	0.0418555	0.031704	0	0	0.097703	0.0529756	0	0	0.0912662	0.128902	0	0.143691	0.0778074	0	0	0.103272	0.172661	0.0463154	0	0.0361276	0.283	0.040835	0.048894	0.0447862	0.10564	0.0454414	0.137589	0.0427905	0	0	0.093078	0	0.0383961
ncRNA_inter_chr1_551	0	0.144806	0.146551	0.26571	0.112221	0	0.207194	0.315661	0.318914	0.0423789	0.143815	0.0599933	0	0.0436125	0.0648916	0.276797	0.236708	0	0	0.195576	0.209364	0.222767	0.0603539	0.110768	0.257921	0.182323	0.116967	0.201412	0.16673	0.0592146	0	0	0.0975886	0.0655097	0.164302	0	0.226491	0.0577003	0	0.18833	0.295911	0.128547	0.32143	0.242338	0.0537772	0.0473725	0.0657602	0.16814	0.162925
ncRNA_inter_chr1_552	0	0	0.0346785	0.0312991	0.131794	0.0579461	0.414906	0.557745	0.112858	0.03979	0	0	0.0612346	0.122926	0.0612372	0.026084	0.0558445	0.27641	0	0.275626	0	0	0.0283523	0.598404	0.850683	0.107311	0.0275561	0	0.0782724	0.19459	0.14426	0	0.137944	0	0.0259192	0.121105	0.0536705	0.027187	0.0327476	0	0.0233735	0.030264	0	0.57092	0.126693	0.133524	0.185908	0.0791706	0.0511437
ncRNA_inter_chr1_553	0.0250565	0.0281877	0.028552	0.0518655	0.0658424	0.023962	0.566208	1.35368	0.0311264	0.132282	0	0	0	0.0341179	0.050738	0.0215524	0.0230712	0.212353	0	0.254645	0	0	0.02364	0.496882	0.728997	0.0710011	0.0455374	0	0.0434294	0.11568	0.0239052	0	0.133159	0	0	0	0.19885	0	0.0271543	0	0.0192442	0.0250297	0	0.425731	0	0	0.0512737	0	0.0845962
ncRNA_inter_chr1_554	0	0.10788	0.0546671	0	0.125406	0.0458409	0.0385896	0.0587915	0.178444	0.031572	0	0.179284	0	0	0.0484122	0	0.0882979	0.134967	0	0.0971355	0.0519916	0	0	0	0.0960748	0.0339574	0	0	0.124213	0.0441146	0	0	0	0.0488044	0.040859	0	0.0846059	0.128959	0	0.0935366	0.0368459	0	0	0.0451352	0.0400637	0.0705845	0.097982	0.0417543	0
ncRNA_inter_chr1_555	0	0	0	0	0	0	0	0	0	0	0	0	0.0428131	0	0	0	0	0	0	0	0	0	0	0	0	0	0	0	0	0	0	0	0	0	0	0	0	0.0378074	0	0	0.0325272	0	0	0	0	0	0	0	0.0355849
ncRNA_inter_chr1_556	0.029507	0.0666521	0.101194	0.336114	0.0516201	0.141427	0	0.181618	0.036702	0.0195064	0.165383	0	0.0599996	0.0601835	0.0298526	0.0764436	0.0544829	0.229168	0	0.11995	0.128406	0.136716	0.0554879	0.050985	0.267114	0.0209802	0.0269193	0.0618048	0.0255646	0.163428	0.0281668	0.167917	0.0449187	0.0301532	0.100846	0.142301	0.052137	0.212469	0.0641733	0.144476	0.113602	0.118337	0	0.0557362	0.0247368	0.109025	0.0908056	0.154785	0.0749924
ncRNA_inter_chr1_557	0.102343	0.13961	0.169691	0.211929	0.111095	0.138879	0.148162	0.19996	0.136252	0.17035	0.0949111	0.039734	0.0824956	0.0743566	0.0464488	0.216508	0.078322	0.229158	0.0648463	0.143462	0.145846	0.171792	0.0198913	0.0945734	0.291203	0.133044	0.125658	0.199701	0.0427992	0.0781574	0.0538922	0.108497	0.118244	0.184063	0.144948	0.192887	0.0531273	0.241517	0.145962	0.210937	0.054387	0.127431	0.166432	0.106642	0.0857849	0.284431	0.224549	0.246932	0.182447
ncRNA_inter_chr1_558	0	0.045021	0.0456481	0	0	0	0	0	0.049668	0	0	0	0	0.0271307	0	0.103269	0	0.0281751	0	0.0405729	0.043414	0.184692	0	0	0.080189	0.0566853	0	0.0417467	0	0.0368365	0	0.0453687	0	0.122258	0	0.0320745	0	0.0358787	0	0	0	0	0	0	0	0	0	0.0348504	0.101309
ncRNA_inter_chr1_559	0.0844549	0.0951465	0	0	0.369367	0	0	0	0.208872	0.0556912	0	0.0783337	0	0	0	0	0	0.0596295	0	0	0	0	0	0	0.0847351	0.0598989	0	0	0	0.155921	0.0806188	0	0.0641219	0	0.215218	0	0	0	0.091608	0.24749	0	0	0.0844798	0	0	0	0	0.0736522	0
ncRNA_inter_chr1_56	0	0	0	0	0.0465201	0.051015	0.0644179	0.0981409	0	0	0.0596349	0	0	0.0180316	0	0	0.0491465	0	0	0	0.0578599	0	0.0499067	0.0229589	0.187108	0.0188454	0.048502	0	0	0.0244823	0.0253914	0	0.0202273	0	0	0	0.0941554	0.0239262	0	0	0	0	0	0	0.0668589	0	0	0	0
ncRNA_inter_chr1_560	0	0	0	0	0	0	0	0	0	0	0	0	0	0	0	0	0	0	0	0	0	0	0	0	0	0	0	0	0	0	0	0	0	0	0	0	0	0	0	0	0	0	0	0	0	0	0	0	0
ncRNA_inter_chr1_561	0	0	0	0	0	0	0	0	0	0	0	0	0	0	0	0	0	0	0	0	0	0	0	0	0	0	0	0	0	0	0.0421131	0	0	0	0	0	0	0	0	0	0	0	0	0	0	0	0	0	0
ncRNA_inter_chr1_562	0	0	0.0431606	0	0	0	0	0	0	0	0	0	0	0.0256416	0	0.0325616	0	0.0266287	0	0	0	0	0	0.0325761	0.151705	0.05362	0	0	0	0	0.0360019	0	0	0	0.0322589	0	0	0	0	0	0	0	0.0756242	0.0356202	0.0316178	0.0278638	0	0	0
ncRNA_inter_chr1_563	0	0	0.0682619	0	0	0	0	0	0	0	0	0	0	0	0	0	0	0	0	0	0	0	0	0	0	0	0	0	0	0	0	0	0	0	0	0	0	0	0	0	0	0	0	0	0	0	0	0.052138	0
ncRNA_inter_chr1_565	0.0270841	0.0917089	0.0310374	0	0.0472403	0	0	0	0	0.0357753	0.0303606	0	0.0550727	0	0.0548248	0.0467472	0.0250657	0.0573682	0	0.0275251	0	0	0	0.046754	0.054287	0	0.0493855	0	0.0234654	0.100005	0	0	0.0205404	0	0	0.0217693	0.0719884	0	0	0	0.0208632	0.0271373	0	0	0	0.0199954	0	0.0236637	0.0229299
ncRNA_inter_chr1_566	0	0.0710956	0.216013	0.0652281	0.165292	0.362274	0	0.309962	0.313381	0.540978	0.141219	0.294974	0.192124	0	0.382594	0.326159	0.174451	0.266842	0.441075	0.12803	0.274111	0.14583	0.177793	0.217536	0.0633159	0.134273	0.172283	0	0	0.407018	0.0601282	0	0	0.128654	0.376719	0.0506288	1.05793	0.226634	0.136903	0	0.194125	0	0	0.178472	0.0528062	0.139551	0.193719	0	0.0533279
ncRNA_inter_chr1_567	0.0388623	0.0877272	0.0444551	0.0402436	0.0680738	0.298221	0	0	0.0967398	0.0771219	0.0871273	0	0.237068	0.0529112	0.0787373	0.0335382	0.359018	0.0274388	0.238113	0.0789903	0.0845587	0.0899722	0	0.134385	0	0.0276141	0.070862	0	0.0336699	0.143495	0.0370971	0.0884049	0.0887969	0.3175	0.132906	0.0937088	0.240804	0.0350014	0.0422323	0	0.0898889	0	0	0.0734075	0	0.114946	0.0398906	0.0339545	0
ncRNA_inter_chr1_568	0.0687156	0	0.0393321	0	0	0.0659637	0	0	0	0.0227156	0.0385142	0.0322481	0.0349316	0.0700773	0.0696109	0	0.127058	0	0	0.0349173	0	0	0	0.0593729	0.0345621	0.0732955	0.031348	0	0	0.126863	0	0	0.0261543	0.035114	0.11759	0	0.0608727	0	0.0373655	0	0.05298	0.0344514	0	0	0.0288034	0.0507845	0	0.0300416	0
ncRNA_inter_chr1_569	0	0	0.193146	0	0.0295384	0.226747	0	0	0	0.133858	0.113564	0	0.0343333	0	0.102628	0	0.124787	0	0	0.0343193	0	0	0	0.14578	0	0.0239952	0	0	0	0.155863	0	0	0	0.103459	0.115488	0.0542855	0.179355	0	0	0	0	0.0338357	0.0338422	0	0	0.0249385	0	0.0590095	0
ncRNA_inter_chr1_57	0	0	0	0	0	0	0	0	0	0	0	0	0	0	0	0	0	0	0	0	0	0	0	0	0	0	0	0	0	0	0	0	0.0773488	0	0	0	0	0	0	0	0	0	0	0	0	0	0	0	0
ncRNA_inter_chr1_570	0.111568	0	0	0	0.0487946	0.213906	0	0	0	0.0737069	0.187597	0	0	0.0379262	0.112952	0.0481416	0.20601	0.0393863	0.0488275	0	0	0	0	0.240815	0	0.0792758	0.101717	0	0	0.154482	0	0	0	0	0.238323	0	0.591826	0	0	0	0.214916	0	0	0	0	0	0	0.0487391	0.0472277
ncRNA_inter_chr1_571	0.0309678	0.0349531	0.0354123	0	0	0.0890848	0	0.03811	0	0.0409036	0.138856	0	0.0629698	0	0.0627425	0.0267252	0.0571977	0.0655945	0.027106	0	0	0	0	0.0534559	0.0933851	0.0220045	0.056467	0	0	0.0571727	0	0	0.0471118	0.0632292	0.132384	0	0.164419	0	0.0336417	0	0.095505	0.0620572	0	0	0	0.0457233	0.0317463	0.0270569	0.0262179
ncRNA_inter_chr1_572	0	0.0350249	0.0355579	0.0638752	0.0812356	0.0296949	0.0498083	0	0	0.0409875	0.0694044	0.0579499	0	0.0420942	0.0312965	0.0535602	0.0861495	0.0218574	0.0270968	0.0315907	0.0338177	0.0359212	0	0.0268932	0.0621294	0.0439191	0.0848744	0.16112	0	0.0285766	0.0883216	0.140318	0	0.0958249	0.0263687	0.0749542	0.164083	0.111194	0.169949	0.0602622	0.0476387	0.0619304	0.123422	0.117432	0.155133	0.069009	0.0950442	0.0270016	0.0784929
ncRNA_inter_chr1_573	0.952144	0.820706	0.84212	0.951663	0.709197	0.947873	0.700568	0.490176	0.570747	0.64283	0.692567	0.649532	0.896413	0.962469	0.839829	0.783004	0.870811	0.777011	0.799907	0.908805	0.847069	1.09497	0.792093	0.723162	0.724432	0.868861	0.744903	0.813857	0.669002	0.962407	0.717756	0.804062	0.758673	0.967028	0.887771	0.920628	0.847943	0.885571	0.721023	0.899361	0.775714	0.92856	0.631162	0.686743	0.684228	0.922877	0.758603	0.950277	0.822735
ncRNA_inter_chr1_574	0	0	0	0	0.153166	0	0	0	0	0	0	0	0	0	0	0	0	0	0	0	0	0	0	0	0	0	0	0	0	0	0	0	0	0	0	0	0	0	0	0	0	0	0	0	0	0	0	0	0
ncRNA_inter_chr1_575	0	0	0	0	0	0	0.0489593	0	0	0	0	0	0	0	0.0615861	0	0	0	0	0	0	0	0	0	0	0	0	0	0	0	0	0	0	0	0	0	0	0	0	0	0	0	0	0.0572638	0	0	0	0	0
ncRNA_inter_chr1_577	0.0944839	0	0	0	0	0.0906314	0	0	0	0.0624205	0.105914	0	0	0.0641707	0	0	0.0872861	0	0.0827016	0	0.102685	0	0	0	0	0	0	0	0	0.0871274	0	0.107355	0	0.0964903	0.0807816	0	0.0836365	0.0849878	0	0	0	0	0.189179	0.0891432	0	0	0	0	0
ncRNA_inter_chr1_578	0.102723	0.115943	0.117506	0.0527985	0.134779	0	0	0.0631858	0.0639272	0.0678638	0	0	0.0518377	0	0	0.0443251	0.0948977	0.0359989	0.0449567	0.0518165	0	0.11891	0.047971	0	0	0.0729912	0.0468267	0.0537554	0	0	0.0486704	0.0579924	0.0781372	0.209809	0.219565	0.0409811	0.0909298	0.0923989	0.111631	0	0	0.0514625	0	0	0	0.151721	0.0526528	0.0448753	0
ncRNA_inter_chr1_579	0.447065	0.0560666	0.0573883	0	0.0869004	0.190594	0	0.244439	0.123653	0.0656338	0	0	0.0503106	0.0336432	0	0.0428687	0.185387	0	0	0.10058	0.0538353	0	0	0.0857754	0.0499315	0.105889	0	0.103978	0.0428726	0.182716	0	0.112568	0	0.456559	0.0849402	0.119322	0.0897107	0.0446814	0.161944	0	0.0773601	0	0.049591	0	0	0.183419	0.152768	0.0434007	0.0420549
ncRNA_inter_chr1_58	0	0	0	0	0	0	0	0	0	0	0.0855871	0	0	0	0	0	0.0352671	0	0	0.038797	0.0415495	0	0	0.0329739	0.0767789	0	0	0.0399714	0	0	0	0	0	0	0	0	0	0	0	0	0	0	0	0	0	0	0	0	0
ncRNA_inter_chr1_580	0	0	0	0	0	0	0	0	0	0	0	0	0.0808941	0	0	0	0	0	0.0694607	0.0808611	0	0	0	0	0	0	0	0	0	0	0	0	0	0.081255	0	0.127904	0.0704307	0	0	0	0	0	0	0	0	0	0	0.0695173	0
ncRNA_inter_chr1_581	0	0.073653	0.0745389	0	0	0	0	0	0	0	0	0	0	0	0	0.0563153	0.0601973	0	0	0	0	0.0755378	0.0614845	0	0.0656407	0	0	0	0	0.0603238	0.124762	0	0	0.0666408	0	0	0	0.0587389	0	0	0.100479	0.0653833	0	0	0	0.0963809	0.0669438	0.0570142	0
ncRNA_inter_chr1_582	0	0	0	0.062122	0	0	0	0.0738004	0	0	0	0	0	0	0	0	0.0554198	0	0	0	0	0	0	0.0517943	0	0	0	0	0	0	0	0	0	0	0	0	0	0	0	0	0.0462524	0	0	0	0	0	0	0.0524139	0.0507885
ncRNA_inter_chr1_583	1.06635	0.930043	0.757493	1.6555	0.819687	1.37933	1.39523	1.31184	0.884823	1.12077	0.88746	1.13609	1.3791	1.19669	1.29164	1.14336	0.731115	2.02946	0.975802	1.34572	1.00138	0.766815	1.39778	1.29731	1.0394	1.28581	0.95747	1.11605	1.41306	1.29686	1.55689	1.08366	1.46249	0.775498	1.09129	1.15517	1.12905	0.770249	1.10615	1.20168	0.996205	1.71599	1.79632	1.40312	1.21839	1.00226	1.22566	1.38341	1.6688
ncRNA_inter_chr1_584	0	0.071145	0.0360898	0	0.0827033	0.0302314	0	0.116316	0.039227	0.0624639	0	0	0	0	0	0.0815965	0	0.0222214	0.0551727	0	0	0.0364828	0	0.0816326	0.1584	0.0223944	0.0287338	0	0.0545354	0.0290525	0	0.0357975	0.0719199	0.0643716	0	0.0252968	0.055913	0.0850468	0.0684991	0	0	0.0315785	0.0630814	0.0594494	0.0263848	0.0232747	0.0323089	0.0550728	0.0266825
ncRNA_inter_chr1_585	0	0.112011	0	0	0	0	0	0	0	0	0	0	0	0	0	0	0	0	0	0	0.0539825	0	0	0	0	0	0	0	0	0	0	0	0	0	0	0.0797653	0	0	0	0	0	0	0	0	0	0	0	0	0
ncRNA_inter_chr1_586	0	0	0	0	0	0	0	0	0	0.0189752	0	0	0	0	0	0	0	0	0	0	0	0	0	0	0	0	0.0262028	0	0	0	0	0	0	0	0	0	0	0	0	0	0	0	0.0287932	0	0	0	0	0	0
ncRNA_inter_chr1_587	0	0	0	0	0	0	0	0	0	0	0	0	0	0	0	0	0	0	0	0	0	0.0410789	0	0	0	0	0	0	0	0.0327708	0	0	0	0	0	0	0	0	0	0	0	0	0	0	0	0.0262068	0	0	0
ncRNA_inter_chr1_588	0	0	0	0	0	0	0	0.0390162	0	0	0	0	0	0	0	0	0	0	0	0.0973407	0	0	0	0	0	0	0	0	0	0.0589436	0	0	0	0	0	0	0	0	0	0	0	0	0	0	0.0267655	0	0	0	0
ncRNA_inter_chr1_589	0.0229632	0.0259184	0	0.0237613	0.0401722	0.0440537	0.037057	0.0564993	0	0.0151706	0	0	0	0	0	0	0	0	0.0200996	0	0	0.079745	0	0.0594782	0	0.0163168	0	0.0721003	0	0	0.0219035	0	0.0524014	0.0234508	0.019633	0.0368861	0	0.0413105	0.0249545	0	0.0177047	0	0.0459905	0	0.0577088	0.0169581	0	0	0
ncRNA_inter_chr1_59	0	0	0	0	0	0	0	0	0	0	0	0	0	0	0	0	0	0	0	0	0	0	0	0	0	0	0	0	0	0	0	0	0	0	0	0	0	0	0	0	0	0	0	0	0	0	0	0	0
ncRNA_inter_chr1_590	0.254737	0.112773	0.249543	0.188309	0.222464	0.0610692	0.0881032	0.100699	0.0791376	0.120015	0.081456	0.230174	0.240347	0.167122	0.12908	0.0940655	0.083971	0.295302	0.103491	0.157086	0.178051	0.157717	0.222776	0.25128	0.118848	0.0968124	0.0995338	0.209143	0.157549	0.176255	0.208303	0.0932245	0.172955	0.0650366	0.225211	0.182702	0.136878	0.163618	0.158139	0.133336	0.091105	0.172919	0.136678	0.223269	0.205804	0.382962	0.0932366	0.246019	0.12304
ncRNA_inter_chr1_591	0.164232	0.116713	0.188094	0.164244	0.186219	0.437598	0.147777	0.299319	0.143845	0.0924252	0.313651	0.0970993	0.266691	0.0829485	0.0681742	0.173228	0.0900171	0.202433	0.266207	0.0805946	0.192462	0.211234	0.241058	0.22057	0.152855	0.211783	0.205187	0.184618	0.232548	0.123885	0.12811	0.145708	0.268356	0.211202	0.353636	0.205934	0.0647682	0.300922	0.158643	0.261918	0.333375	0.213311	0.171175	0.0864213	0.127851	0.458184	0.0872981	0.170064	0.0875448
ncRNA_inter_chr1_592	0.106711	0.0481777	0.0485873	0.24351	0.112009	0.245664	0.172621	0.262556	0.132818	0.0845982	0	0.119509	0.217345	0.0726703	0	0.0552552	0.0980973	0.196217	0.0560425	0.0869023	0.116286	0.0741159	0.221246	0.0737063	0.0643588	0.0909899	0.0778315	0.0670109	0.129648	0.138135	0.122439	0.121575	0.0324683	0.0653864	0.0912357	0.171825	0.0187071	0.0959862	0.162351	0	0.147366	0.0641526	0.278507	0.161521	0.179215	0.173372	0.0437576	0.018647	0
ncRNA_inter_chr1_593	0	0	0.151693	0	0.115994	0.127202	0	0	0	0.0876078	0	0.124372	0.134824	0.270474	0.134337	0.114442	0	0.280886	0.116072	0	0	0.30701	0	0	0	0.0942269	0.241801	0	0	0	0	0	0	0	0	0.106587	0.234769	0	0.432325	0	0.102242	0	0	0	0.333513	0.293793	0.135943	0	0.224539
ncRNA_inter_chr1_595	0.00273548	0	0.000782295	0.000708146	0.00239248	0.00196793	0	0.00420582	0.00255462	0.00361533	0.00306719	0	0.00139075	0.000929603	0.00277063	0.00118024	0.00126382	0.000482906	0.00119697	0.00417055	0.000743817	0.00079155	0.0032167	0.00236137	0.000687298	0.00243031	0.00187048	0.000715815	0	0.00126272	0.00261114	0.00311095	0.0020802	0	0.00116919	0	0.00181668	0.000615032	0.00148608	0.00200829	0.000527379	0.0013706	0.000685321	0.000645727	0.00171988	0.00101007	0	0.00119533	0.00173739
ncRNA_inter_chr1_596	0.0283895	0.0320531	0.0325311	0	0	0	0.0114801	0	0	0.0281332	0.015912	0.013336	0.0288998	0	0.0144203	0.012252	0.0262762	0.0100348	0.049652	0.014444	0	0.0328682	0.0401162	0.0244881	0	0.0201725	0	0	0.0123155	0.0131196	0.0271425	0.0161655	0	0.0144939	0	0.0457087	0	0	0.0462337	0.0277829	0.0109648	0.014245	0.0427431	0	0.0119186	0.0104827	0	0.0124022	0
ncRNA_inter_chr1_597	0	0.0696447	0	0	0	0	0	0	0	0.0407644	0	0	0	0	0	0	0	0	0	0	0	0	0	0	0	0	0	0	0	0	0	0	0	0	0.0527553	0	0	0	0.0670546	0	0	0	0	0	0.0517285	0	0	0	0
ncRNA_inter_chr1_598	0	0	0	0	0	0	0.102725	0	0	0	0	0.238962	0	0	0	0	0.117689	0	0	0	0	0	0.11986	0	0	0	0	0	0	0.117433	0	0	0	0	0	0	0	0	0	0	0	0	0	0	0	0.094745	0	0	0
ncRNA_inter_chr1_599	0	0	0	0	0	0	0	0	0	0	0	0	0	0	0.0135366	0	0	0	0	0	0	0	0	0	0	0	0	0	0	0	0	0	0	0	0	0	0	0.0120693	0	0	0	0	0	0	0	0	0	0	0
ncRNA_inter_chr1_6	0	0	0.0547825	0	0	0	0	0	0	0	0	0	0	0	0	0	0.0884844	0	0	0	0	0	0	0	0	0	0	0	0	0	0	0	0.0364475	0	0.0409453	0	0	0	0	0.0468671	0	0	0	0	0	0	0	0	0
ncRNA_inter_chr1_60	0	0	0	0	0	0	0	0	0	0	0	0	0	0	0	0	0	0.0606459	0.0751833	0	0	0	0	0	0.0863399	0	0	0	0	0	0	0	0	0	0	0	0	0	0	0	0	0	0	0	0.0720084	0	0	0	0
ncRNA_inter_chr1_600	0	0	0	0	0	0	0	0	0	0	0	0	0	0	0	0	0	0	0	0	0	0	0	0	0	0	0	0	0	0	0	0	0	0	0	0	0	0	0	0	0	0	0	0	0	0	0	0	0
ncRNA_inter_chr1_602	4.09024	5.52982	2.67365	2.9789	4.04957	0.17246	3.33913	2.21182	0.167833	1.6629	2.82158	4.63714	1.82793	1.89466	4.23461	4.46085	1.16266	4.79205	1.41634	1.05063	5.23229	7.38833	3.42546	0.388072	0.54217	2.0121	3.52421	2.63439	5.25721	4.43957	2.96052	4.65229	2.11977	2.89184	2.34419	6.25007	0.716174	2.02151	2.34458	2.81518	2.4605	1.93655	4.86483	4.49983	3.73045	4.38156	1.01371	1.06033	2.01684
ncRNA_inter_chr1_61	0	0.0369595	0	0	0	0	0	0	0	0	0	0	0	0	0	0	0	0	0	0	0	0	0.0308088	0	0.0329033	0	0	0	0	0	0	0	0	0	0	0	0.0289755	0	0	0	0	0	0	0	0	0	0	0	0
ncRNA_inter_chr1_610	0.893127	0.268278	0	0.569845	0.33971	0.0668036	0.477154	0.528337	0.0360965	0.329546	0.533092	0	0.0294499	0.0433505	0.0117232	0.45528	0.251893	0.380351	0.655305	0.0176627	0.0125988	0.395939	0.386994	0.150322	0.297519	0.403902	1.03648	0.685891	0.00501663	0.502622	0.259914	0.573268	0.662184	0.0355225	0.605358	0.619224	0	0.297558	0.466649	0.522155	0.59929	0.62778	0.632824	0.00546866	0.315684	0.775206	0.220132	0.375015	0.407581
ncRNA_inter_chr1_62	0	0	0	0	0	0.0137995	0	0.0177065	0	0	0	0	0	0	0	0.0124153	0	0	0	0	0	0	0.0135569	0.0124188	0	0	0	0	0	0	0	0	0	0	0	0	0.0255257	0	0	0	0.0110918	0	0	0	0.0120662	0	0	0	0
ncRNA_inter_chr1_623	0.0220371	0.0497261	0.0756009	0.0608591	0.0256909	0.0281847	0.0830488	0.0180736	0.0182856	0.0339704	0.00823433	0.0964205	0.0373448	0.0399566	0.0967539	0.133072	0.0610798	0.036308	0.0128593	0.0522614	0.183747	0.0509986	0.041471	0.0190265	0.0147676	0.0208783	0.0200913	0	0.178141	0.0881576	0.0280504	0.100269	0.0167627	0.0599891	0.0439628	0.0767612	0.104054	0	0.0399134	0.050321	0.0679682	0.110411	0.176691	0.124838	0.0739038	0.0542474	0.0150607	0.0320901	0.006219
ncRNA_inter_chr1_628	0	0	0	0.0345834	0	0.0321174	0	0	0	0	0	0	0	0	0	0.0288211	0	0	0.0293073	0	0	0.0387445	0	0	0	0	0	0.0350303	0	0	0	0	0	0	0	0	0	0	0	0	0	0	0.0334684	0.0315415	0	0	0	0	0
ncRNA_inter_chr1_629	0	0	0	0	0	0	0.070698	0	0	0	0	0	0	0	0	0	0	0	0	0	0	0	0	0	0	0	0	0	0	0.0808199	0	0	0	0	0	0	0	0	0	0	0	0	0	0	0	0	0	0	0
ncRNA_inter_chr1_63	0	0	0	0	0	0	0.0212978	0.0324473	0	0	0	0	0	0	0	0	0	0	0.0230862	0	0	0	0	0	0	0	0	0	0.0228845	0	0	0	0.0200626	0	0	0	0.0233269	0	0	0	0	0	0	0	0.0220792	0	0	0	0
ncRNA_inter_chr1_630	0.0120762	0.0272916	0.069057	0	0.0158384	0.0231723	0.00488222	0.0669919	0.022531	0.0159754	0.0135326	0	0.177935	0	0.0122287	0.0104357	0.0111585	0.0085378	0	0	0.065651	0	0.0113598	0	0.0485813	0.0773208	0.0165403	0.0253169	0.0784234	0.0111624	0	0.0137329	0.2987	0.258797	0.00517313	0.00485228	0	0	0.00656522	0.0118182	0	0.0121024	0	0	0.00506872	0.00446594	0.043419	0.00529178	0.0102165
ncRNA_inter_chr1_631	0.0243306	0	0.0558891	0.025304	0.0212822	0.0233448	0.0197314	0	0.0302831	0.016074	0	0	0.0248436	0	0.0248611	0	0	0	0.0638897	0.0248334	0.0265841	0.0281646	0.0459808	0	0	0.0345768	0	0	0.0211707	0.0902257	0.0233256	0	0	0	0	0.039281	0.021712	0	0.0264476	0	0	0	0.0244882	0.0461566	0.0204852	0	0	0	0.0205988
ncRNA_inter_chr1_632	0	0.0546451	0.0831617	0.0251954	0	0.0232264	0.039136	0.0297801	0.0301376	0	0	0.0227279	0.0246444	0.0659199	0	0	0	0.119769	0.0425475	0	0.0263709	0.0280218	0.091567	0	0	0.0172008	0	0	0.105005	0.0447392	0.0693972	0	0.0184875	0.0247279	0	0.0586685	0.0214682	0.0217743	0	0.0238747	0	0	0.0485708	0.0228871	0.0203155	0	0	0	0.0204998
ncRNA_inter_chr1_633	0.0408947	0	0	0	0	0.117682	0.0660443	0	0	0	0	0	0.0415777	0.0278034	0	0	0.0377794	0.0577476	0.0357951	0	0	0.0946777	0.0384763	0	0.0411068	0.0290583	0	0	0.106292	0	0.0390373	0	0.0622139	0.0417632	0	0.0986097	0.0361997	0	0.044441	0	0.03153	0	0.040983	0	0	0	0	0	0.0346223
ncRNA_inter_chr1_634	0.145827	0	0	0	0	0.279762	0	0	0.363008	0.192681	0.163469	0	0.296525	0.0991447	0.295455	0	0	0	0.127642	0	0.15865	0.168806	0	0.125905	0.146584	0	0	0	0	0.134613	0	0	0	0	0	0	0	0	0	0.142711	0	0	0	0	0	0	0	0	0
ncRNA_inter_chr1_635	0	0	0	0	0	0.0757893	0	0	0.0983409	0	0	0.0737818	0.0799821	0	0	0.0339454	0	0.0555439	0.0691581	0.0399747	0	0	0.037008	0	0.0397103	0.0280711	0.0360174	0.0413467	0.0340787	0	0	0.0447391	0.0300502	0	0.0675526	0	0	0	0.0429313	0	0.0303268	0.0394115	0.078838	0.0371494	0	0	0.0404986	0	0
ncRNA_inter_chr1_636	0.0643203	0.174483	0.0295103	0.0533836	0.112555	0.123395	0.0729305	0.0158233	0.144326	0.0510641	0.0288488	0	0.0393595	0	0	0	0.0119162	0.0455491	0.0337366	0.144259	0.0561559	0.178948	0	0	0	0.091537	0.0703596	0.215694	0.0335405	0.0238206	0.0123164	0.0146546	0.00976992	0.0789466	0.0219939	0.0103588	0.011431	0.219821	0.0139618	0.0503068	0.0994363	0.012904	0.0646517	0.0609293	0.053991	0.0759894	0.11867	0.0675232	0.0763559
ncRNA_inter_chr1_637	0	0	0	0	0.112539	0	0	0	0	0.0853614	0	0	0	0.0878462	0	0	0	0	0	0.262626	0	0	0.121568	0	0.259758	0.0918108	0.117801	0.135231	0	0	0	0.293927	0	0	0	0	0	0.116223	0	0.252895	0	0.130018	0	0	0	0	0.132457	0	0.108925
ncRNA_inter_chr1_638	0	0.0249702	0	0	0	0	0	0	0	0	0	0	0	0	0	0	0	0	0	0	0	0	0	0	0	0	0	0	0	0	0	0	0	0	0	0	0	0	0	0	0	0	0	0	0	0	0	0	0
ncRNA_inter_chr1_639	0	0	0	0	0	0	0	0	0	0	0	0	0	0	0	0	0	0	0	0	0	0	0	0	0	0.0187576	0	0	0	0	0	0	0	0.0269667	0	0	0	0	0	0	0	0	0	0	0	0	0	0	0
ncRNA_inter_chr1_64	0	0	0	0	0	0	0	0	0	0	0	0	0	0	0	0	0	0	0	0	0	0	0	0	0	0	0	0	0	0	0	0	0	0	0	0	0	0	0	0	0	0	0	0	0.0420115	0	0	0	0
ncRNA_inter_chr1_640	0	0	0	0	0.0239553	0	0	0	0.0340868	0	0	0	0	0	0	0	0	0	0	0	0	0	0	0	0	0	0	0	0	0	0	0	0	0	0	0	0	0	0	0	0	0	0	0	0	0	0	0	0
ncRNA_inter_chr1_641	0	0	0	0	0	0	0	0	0	0	0	0	0	0	0	0	0	0	0	0	0	0	0	0	0	0	0	0	0	0	0	0	0	0	0	0	0	0	0	0	0	0	0	0	0	0	0	0	0
ncRNA_inter_chr1_642	0	0.169219	0	0	0.261848	0.0719059	0	0.09222	0	0	0	0.0703061	0	0.254406	0.151878	0.129385	0.0686279	0.10568	0.262025	0.152115	0.244257	0	0.210891	0.129229	0	0	0.136462	0	0	0.0690837	0.142879	0.0849823	0.17078	0	0.0640912	0.0600539	0.0651713	0.134857	0.0813286	0.146238	0.0572757	0	0	0	0.125687	0.0552679	0.076847	0.0654957	0.0634646
ncRNA_inter_chr1_643	0.127753	0.144499	0	0	0.335476	0.061445	0.0517254	0	0.239185	0.042319	0	0.120071	0	0.217754	0	0.165727	0	0	0	0.1953	0	0.222295	0.120198	0.220911	0.128597	0.0455164	0.17471	0.201127	0.166377	0.236524	0.0611473	0.0726538	0.194353	0.196113	0.0547672	0	0	0.115238	0.0695135	0.0625115	0.0493881	0.256008	0	0	0	0	0.0656673	0.111935	0.108387
ncRNA_inter_chr1_644	0	0	0	0	0.101328	0	0.0935416	0	0.14511	0	0	0	0	0	0	0	0.107017	0	0	0.235458	0	0	0.1083	0	0	0	0.105614	0.244041	0	0	0	0	0	0	0	0.0925196	0	0	0	0.112648	0	0	0	0	0	0	0	0	0
ncRNA_inter_chr1_645	0	0	0	0	0	0	0	0	0	0	0	0	0	0	0	0	0	0	0	0.129833	0	0	0	0.110611	0	0	0	0	0.110996	0	0	0	0.194902	0	0	0	0	0	0	0	0	0.128366	0	0	0	0.0943446	0.130965	0	0
ncRNA_inter_chr1_646	0	0	0	0	0.106212	0	0	0	0	0	0	0	0	0	0	0	0	0	0	0	0.0660509	0	0	0	0	0	0.0553521	0.0635422	0.0526007	0	0	0	0	0.0620018	0.0519079	0.0487988	0	0	0	0	0	0.121664	0.0608436	0	0.0508975	0.0448358	0	0.106091	0
ncRNA_inter_chr1_647	1.88282	0.928455	0.772445	1.1916	1.88676	1.15541	0.781692	1.41675	1.16035	0.881586	1.45488	1.80016	0.742806	1.29148	1.96133	0.788141	0.994746	1.08327	1.42403	1.00238	1.19227	1.4389	1.01391	1.45199	0.771735	0.922216	0.716632	1.45402	0.886184	1.16338	0.854339	0.477824	1.02895	0.840061	1.90672	1.17447	1.33872	1.61138	1.11244	1.25224	1.05534	1.44462	0.750486	1.05229	1.0574	1.24196	0.693358	1.82073	1.17523
ncRNA_inter_chr1_648	2.07193	2.72747	2.59971	0.326038	1.30849	1.9586	1.50278	2.0179	2.47138	1.52091	0.838444	0.701723	1.36815	0.85623	2.05932	0.840107	1.83376	1.03098	0.906204	1.10571	0.996768	2.23186	1.13141	0.670402	1.24303	2.31059	1.67911	2.22874	1.2403	1.48007	1.20256	1.20493	1.53177	1.99838	1.1806	1.38035	2.34203	2.4065	0.750059	0.0844321	2.41762	1.55651	1.37728	1.02757	1.68873	1.87013	1.9464	1.38241	1.76952
ncRNA_inter_chr1_649	0	0	0	0	0	0	0	0.200695	0	0	0	0	0	0	0	0	0	0	0	0	0	0	0	0	0.161372	0	0	0	0	0	0	0	0	0	0	0.130421	0	0	0	0	0	0	0	0	0	0	0	0	0
ncRNA_inter_chr1_65	0	0	0	0	0.0295384	0	0	0	0	0.0223096	0	0	0	0	0	0	0.0623937	0	0.0886748	0.0343193	0.0367387	0.0783564	0.0317723	0	0.068041	0	0	0.0354224	0.0292574	0	0.0322355	0.0384097	0	0	0.0288721	0	0	0	0	0	0	0	0	0	0.0283101	0	0.0692367	0	0
ncRNA_inter_chr1_650	0	0	0	0	0	0	0	0	0	0	0	0	0	0	0	0	0	0	0	0	0	0	0	0	0	0	0	0	0	0	0	0	0	0	0	0	0	0	0	0	0	0	0	0	0	0	0	0	0
ncRNA_inter_chr1_651	0	0	0.0512133	0.0463615	0.0783219	0	0	0	0	0.0295773	0	0.0419894	0.0455179	0	0	0.0386368	0.0413597	0	0	0.0454993	0	0.0518251	0.210613	0.038654	0.0450024	0	0.0816347	0	0	0.0413275	0	0	0.102165	0	0	0	0	0.0402706	0	0	0.0345181	0	0	0	0	0	0	0.0782327	0.0379034
ncRNA_inter_chr1_652	0	0.112072	0.113895	0	0.0438101	0	0	0	0.123653	0	0	0	0	0	0	0	0	0	0	0	0.0540121	0	0	0.0432668	0	0	0.0452633	0	0	0	0	0.0564688	0	0.101402	0.0424701	0.0399045	0.0442131	0	0.0544587	0	0.0384039	0.0498808	0	0	0	0	0	0	0
ncRNA_inter_chr1_653	0	0	0	0	0	0	0	0	0	0	0	0	0	0	0	0	0	0	0	0	0	0	0	0	0	0	0	0	0	0	0	0	0	0	0	0	0	0	0	0	0	0	0	0	0	0	0	0	0
ncRNA_inter_chr1_654	0	0	0	0	0	0	0	0	0	0	0	0	0	0	0	0	0	0	0	0.123237	0	0	0	0	0	0	0	0	0	0	0	0	0	0	0	0	0	0	0	0	0.0934941	0	0	0	0	0	0	0	0
ncRNA_inter_chr1_655	0	0	0	0	0	0	0	0	0	0	0	0	0	0	0	0	0	0	0	0	0	0	0	0	0	0	0	0	0	0	0	0	0	0	0	0	0	0	0	0	0	0	0	0	0	0	0	0	0
ncRNA_inter_chr1_656	0	0.034846	0	0.031992	0	0	0	0	0	0	0.0346195	0	0	0	0.0312858	0	0	0.0218053	0	0	0	0.0714755	0	0	0	0	0	0	0	0	0	0	0	0.0315285	0	0	0	0	0	0	0.0238031	0	0	0	0	0	0	0	0
ncRNA_inter_chr1_657	0	0	0	0.0569954	0.0962865	0	0	0	0	0	0.0616975	0	0	0.0748398	0.0557563	0	0	0	0	0	0	0	0.0517842	0	0.110649	0	0	0	0	0	0.105078	0.0626022	0.041866	0.168624	0	0	0	0.0495074	0.059812	0.107726	0	0	0	0	0.0461413	0	0.112914	0.144265	0
ncRNA_inter_chr1_658	0	0	0	0	0	0	0	0	0	0	0	0	0	0	0	0	0	0	0	0	0	0	0	0	0	0	0	0	0	0	0	0	0	0	0	0	0	0	0	0	0	0	0	0	0	0	0	0	0
ncRNA_inter_chr1_659	0	0.075002	0	0	0	0	0.107237	0	0	0	0	0	0	0.22589	0	0	0	0.0938345	0.0581638	0	0	0	0.0624747	0	0.0667948	0.0471824	0	0	0	0	0	0.075526	0	0	0.0568135	0	0	0.0597716	0.0722126	0	0	0.0667275	0	0.0627135	0.0556668	0	0	0	0.0562168
ncRNA_inter_chr1_66	0	0	0	0	0.0593419	0.0325378	0	0.0417301	0	0	0	0	0	0	0	0	0.0313368	0	0	0.0344733	0	0	0.0637344	0.0292868	0.0340714	0	0	0	0	0	0	0.0385821	0	0	0	0	0	0	0	0	0.0261532	0	0	0	0	0	0.0695474	0	0
ncRNA_inter_chr1_660	0.359345	0.135241	0.17102	0.29469	0.261331	0.230403	0.278169	0.331663	0.0560368	0.108808	0.268544	0.280206	0.15263	0.112309	0.348974	0.116332	0.373774	0.180251	0.170429	0.137311	0.260026	0.363134	0.366389	0.219835	0.075451	0.361727	0.149812	0.0469032	0.285482	0.207937	0.357433	0.323679	0.273429	0.259941	0.678694	0.325041	0.291389	0.107778	0.130212	0.219284	0.265118	0.314577	0.360239	0.239844	0.175325	0.154852	0.199769	0.183206	0.177995
ncRNA_inter_chr1_661	0	0	0	0	0	0	0	0	0	0	0	0	0	0	0	0	0	0	0	0	0	0	0	0	0	0	0	0	0	0	0	0	0	0	0	0	0	0	0	0	0	0	0	0	0	0	0	0	0
ncRNA_inter_chr1_662	0	0	0	0	0	0	0	0	0	0	0	0	0	0	0	0	0	0	0	0	0	0	0	0	0	0	0	0	0	0	0	0	0	0	0	0	0	0	0	0	0	0	0	0	0	0	0	0	0
ncRNA_inter_chr1_663	0	0	0	0	0	0	0	0	0	0	0	0	0	0	0	0	0	0	0	0	0	0	0	0	0	0	0	0	0	0	0	0	0	0	0	0	0	0	0	0	0	0	0	0	0	0	0	0	0
ncRNA_inter_chr1_664	0.190877	0.0861402	0.218346	0	0	0.292827	0	0.281665	0.475149	0.126102	0.128381	0	0.0388128	0.0778309	0	0	0.705343	0	0.0334007	0.232782	0	0	0	0.197677	0.115071	0	0	0	0	0.176124	0	0	0.0290262	0.701748	0.0978759	0	0.439303	0.17162	0.24881	0.0373595	0.235467	0.229502	0	0	0	0.0563607	0.0391186	0.0666805	0.0323064
ncRNA_inter_chr1_665	0.146771	0.153774	0.035919	0.119226	0.229254	0.0301581	0.143913	0	0.300115	0.13852	0	0	0	0	0	0	0.00966936	0.0147989	0.00917314	0.436124	0	0	0	0	0	0.0297868	0	0.230418	0.00908293	0	0	0	0	0	0.0179204	0.00842643	0.0462506	0.131974	0	0.0923366	0.0403494	0.0838983	0.0105063	0.188126	0.0439441	0.0309577	0.0429046	0.0915653	0.141961
ncRNA_inter_chr1_666	0	0	0	0	0.0284781	0	0	0	0	0	0	0	0	0	0	0	0	0	0	0	0	0	0	0	0	0	0	0	0	0	0	0	0	0	0	0	0	0	0	0	0	0	0	0.030749	0	0	0	0	0
ncRNA_inter_chr1_667	0.152804	0.173934	0.419507	0.316471	0.133659	0.147819	0.197421	0.265411	0.0760751	0.242279	0.0685158	0.11465	0.0932136	0.398129	0.185754	0.395611	0.282327	0.304651	0.215817	0.217409	0.16624	0.318389	0.0862605	0.638637	0.464704	0.0875993	0.139313	0.0959556	0.132388	0.170702	0.350073	0	0.0937753	0.187259	0.184456	0.196511	0.405784	0.332674	0.334931	0.0299078	0.353438	0.0612418	0.367521	0.0865902	0.0768607	0.0227607	0.473929	0.0807847	0.104373
ncRNA_inter_chr1_668	0.0510724	0.115355	0.175267	0	0	0.0980351	0.082481	0.125731	0.0635672	0.134963	0	0.1437	0.0519253	0.243198	0.103476	0	0.141545	0.03608	0.178915	0.0519041	0	0.118241	0.048052	0.13236	0.359563	0.0363105	0.046563	0.0534528	0.0884972	0.0471715	0	0	0.155482	0.208628	0.262142	0.0410504	0.226045	0.0459652	0.111065	0.049981	0.039377	0.102346	0.0511826	0.0482357	0.0428158	0.113214	0.471473	0.0446477	0.0432632
ncRNA_inter_chr1_669	0.444086	4.35716	2.5392	0.83326	0.485557	2.05128	0.783229	4.16825	0.207274	0.696787	0.311131	0.442533	0.253582	1.923	0.477259	0.765323	1.10222	2.44734	2.09058	1.52273	0.573721	0.160645	0.57363	6.40219	4.07579	0.49335	0.506095	0.784323	0.288123	1.20308	0.449722	0.315211	1.7534	0.283448	2.25575	0.60142	2.03797	1.74868	4.46675	0.162974	0.898504	0.472624	0.833183	0.471848	0.488635	2.09199	7.37162	1.65003	0.446057
ncRNA_inter_chr1_67	0	0	0	0	0	0	0	0.0675461	0	0	0	0	0	0	0	0	0	0	0	0.0558	0	0	0	0	0	0	0	0	0	0	0	0	0.0417646	0	0	0	0	0	0	0	0	0	0	0	0.0920592	0	0	0	0
ncRNA_inter_chr1_670	0.0369018	0.0416169	0.0843905	0	0	0.0353683	0.0595472	0.0907205	0.0459298	0.0487581	0.041366	0	0.0374875	0	0	0	0	0	0	0.0749749	0	0.0854333	0.0346912	0.0318345	0.037063	0.0523994	0	0.154487	0	0	0.035197	0.0419384	0	0.150742	0	0	0	0.033166	0.0801384	0.144453	0	0	0.0369513	0	0.0928083	0.0816886	0	0.0322153	0
ncRNA_inter_chr1_671	0	0	0	0	0	0	0	0	0	0	0	0	0	0	0	0	0	0	0.0537169	0	0.0666757	0	0	0	0.0616881	0	0	0	0	0	0	0	0	0	0	0	0	0.110404	0	0.0599772	0	0	0	0	0	0	0	0	0
ncRNA_inter_chr1_672	0.0265115	0	0.0202534	0.0183347	0.0154599	0.0169867	0.0214496	0.0326785	0.0109992	0.0116765	0	0	0.00900228	0	0.00896978	0	0	0	0	0.00899684	0.00961419	0.0102297	0.00833077	0.030579	0	0	0.0080569	0.0554942	0.0153427	0.0081895	0	0.0100711	0	0.0360993	0.0151406	0.0142338	0	0.0398225	0.0288667	0.0172966	0.0136509	0.00887008	0	0.00834632	0.014817	0.0457724	0.00909299	0.0309448	0
ncRNA_inter_chr1_673	0	0	0	0	0	0	0	0	0	0	0	0	0	0	0	0	0	0	0	0	0	0	0	0	0	0	0	0	0	0	0	0	0	0	0	0	0	0	0	0	0	0	0	0	0	0	0	0	0
ncRNA_inter_chr1_674	0	0	0	0	0	0	0	0	0	0	0	0	0	0	0	0	0.0467344	0	0	0	0	0	0	0	0	0	0	0	0	0	0	0	0	0	0	0	0	0	0	0	0	0	0	0	0	0	0	0	0
ncRNA_inter_chr1_675	0	0.0413146	0	0.0379203	0	0	0	0	0.0455959	0	0	0	0	0	0	0	0	0.0257507	0	0	0	0.0424061	0	0	0	0.0520187	0.066798	0	0	0	0	0	0.0278431	0	0	0	0.0648031	0.0658501	0	0	0	0	0	0	0	0.0270318	0	0	0.0308774
ncRNA_inter_chr1_676	0	0.0103328	0.0261896	0.0616422	0.0080182	0.0043907	0.00740166	0	0.0114093	0.0363357	0	0	0.00465966	0	0	0	0.00423013	0	0	0.0930704	0.00997272	0.00530559	0	0.00790401	0.0138032	0.0357773	0.00417867	0.0335788	0.0158831	0	0	0.0052129	0	0.00936137	0	0	0.0566913	0.0205865	0	0	0.017652	0.00917591	0	0.00432878	0.00384239	0.00676067	0.0515671	0.0239957	0.0348756
ncRNA_inter_chr1_677	0	0	0.0649706	0.0294078	0	0.013599	0.0114819	0	0	0	0	0	0	0	0	0	0.0131175	0	0	0.0432913	0	0	0	0.0122402	0	0.0100736	0	0.0445412	0.0246388	0	0	0	0	0	0.012121	0	0.0125809	0	0	0	0.0218953	0.0142271	0	0	0	0	0.116377	0	0.0240615
ncRNA_inter_chr1_678	0.0345234	0.0129904	0.065828	0.0715101	0.0503299	0.02208	0.0232385	0	0.0501312	0.0646221	0.00644998	0	0	0.00391369	0.00583073	0	0.021265	0	0.00503702	0.216389	0.0125197	0.0532847	0	0	0.0173534	0.0490683	0.0262294	0.126464	0.00997341	0	0.0054943	0.00654664	0.00437731	0.0235044	0.00492008	0.00462627	0.0611353	0.0672914	0	0	0.0266211	0.0230638	0	0.0489089	0.0192948	0.00849952	0.0708007	0.0351953	0.0146206
ncRNA_inter_chr1_679	0	0	0.0336877	0	0	0	0	0	0	0	0	0	0	0	0	0	0	0	0	0	0	0	0	0	0	0	0	0.0310236	0	0	0	0	0	0	0	0	0	0	0	0	0	0	0	0	0	0	0	0	0
ncRNA_inter_chr1_68	0	0	0	0	0	0	0	0	0	0	0.0384559	0	0	0	0	0.029606	0	0	0	0	0	0	0	0	0	0	0	0	0.0297222	0.0316438	0	0	0	0	0	0	0	0	0	0	0	0	0	0	0	0	0	0	0
ncRNA_inter_chr1_680	0	0	0	0	0	0	0	0	0	0	0	0	0	0	0	0	0	0	0	0	0	0	0	0	0	0	0	0	0	0	0	0	0	0	0	0	0	0	0	0	0	0	0	0	0	0	0	0	0
ncRNA_inter_chr1_681	0	0.0152031	0	0	0	0	0	0	0	0	0	0	0	0	0	0	0	0	0	0.0410792	0	0	0	0	0	0	0	0	0.01167	0	0	0	0	0	0	0	0	0	0	0	0	0	0	0	0	0.00994724	0.0138083	0	0
ncRNA_inter_chr1_682	0	0	0	0	0	0	0	0	0.0792805	0	0	0	0	0	0	0	0	0	0	0	0	0	0	0	0	0	0	0	0	0	0	0	0	0	0	0	0	0	0	0	0	0	0	0	0	0	0	0	0
ncRNA_inter_chr1_683	0	0	0	0	0	0	0	0	0	0	0	0	0	0	0	0	0	0	0	0	0	0	0	0	0	0	0	0	0	0	0	0	0	0	0	0	0	0	0	0	0	0	0	0	0	0	0	0	0
ncRNA_inter_chr1_684	0	0	0	0	0	0	0	0	0	0	0	0	0	0	0	0	0	0	0	0.0877502	0	0.0499988	0	0	0	0	0	0	0	0	0	0	0	0	0	0	0	0	0	0	0	0	0	0	0	0	0	0	0
ncRNA_inter_chr1_685	0	0	0	0	0	0	0	0	0	0	0	0	0	0	0	0	0	0	0	0	0	0	0	0	0	0	0	0	0	0	0	0	0	0	0	0	0	0	0	0	0	0	0	0	0	0	0	0	0
ncRNA_inter_chr1_686	0	0	0	0	0	0	0	0	0	0	0	0	0	0	0	0	0	0	0	0	0	0	0	0	0	0	0	0	0	0	0	0	0	0	0	0	0	0	0	0	0	0	0	0	0	0	0	0	0
ncRNA_inter_chr1_687	0	0	0	0	0	0	0	0	0	0	0	0	0	0	0	0	0	0	0	0	0	0	0	0	0	0	0	0	0	0	0	0	0	0	0	0	0	0	0	0	0	0	0	0	0	0	0	0	0
ncRNA_inter_chr1_688	0	0	0	0	0	0	0	0	0	0	0	0	0	0	0	0	0	0	0	0	0	0	0	0	0	0	0	0	0	0	0	0	0	0	0	0	0	0	0	0	0	0	0	0	0	0	0	0	0
ncRNA_inter_chr1_689	0	0	0	0	0	0	0	0	0	0	0	0	0	0	0	0	0	0	0	0	0	0	0	0	0	0	0	0	0	0	0	0	0	0	0	0	0	0	0	0	0	0	0	0	0	0	0	0	0
ncRNA_inter_chr1_69	0	0	0	0.0440359	0	0	0	0	0	0	0.0238344	0.040052	0	0	0	0.0183493	0.0196425	0	0	0	0	0	0	0	0.021463	0	0.0581547	0	0.0184214	0.0196272	0	0.0241839	0.0323465	0	0	0	0	0	0	0	0	0	0	0	0.0178249	0	0	0.0185771	0
ncRNA_inter_chr1_690	0	0	0	0	0	0	0	0	0	0	0	0	0	0	0	0	0	0	0	0	0	0	0	0	0	0	0	0	0	0	0	0	0	0	0	0	0	0	0	0	0	0	0	0	0	0	0	0	0
ncRNA_inter_chr1_691	0	0	0	0	0	0.0763211	0	0	0	0	0	0	0	0	0	0	0	0	0	0	0	0	0	0	0	0	0	0	0	0	0	0	0	0	0	0	0	0	0	0	0	0	0	0	0	0	0	0	0
ncRNA_inter_chr1_692	0.123889	0.0999099	0.101257	0.0183329	0.100626	0.0849006	0.135768	0.15244	0.13217	0.0877103	0.039679	0.0580969	0.017994	0.0721967	0.251007	0.076369	0.114485	0.024992	0.0852195	0.0989556	0.0962732	0.102437	0.116563	0.0917102	0.0533915	0.0880481	0.121054	0.175972	0.145671	0.0653498	0.109815	0.171109	0.127918	0.0994086	0.11351	0.07824	0.0862165	0.111438	0.0769479	0.0866012	0.122846	0.212861	0.168498	0.133723	0.0445248	0.0849811	0.0907347	0.0463992	0.0824272
ncRNA_inter_chr1_693	0	0	0	0	0	0	0.0579455	0	0.089316	0	0	0.134605	0.0729583	0	0	0	0.0662933	0.101332	0.125623	0.0729285	0	0	0	0.0619564	0	0	0	0.0751045	0	0	0	0	0	0	0	0.0576784	0	0.0645477	0	0.140453	0.110654	0.071901	0.0719148	0.0677742	0	0	0	0	0
ncRNA_inter_chr1_694	0.158788	0.0551158	0.139647	0.0505672	0.138893	0.0937566	0.108231	0.149941	0.0608109	0.20179	0.164305	0.114558	0.198215	0.0828426	0.148124	0.178765	0.146613	0.0774286	0.0320825	0.0744401	0.106308	0.16967	0.0917146	0.0210802	0.0614221	0.112859	0.0556501	0.115054	0.0844551	0.0674874	0.151209	0.222286	0.0557612	0.224529	0.0835672	0.186083	0.0108005	0.0769079	0.14605	0.179302	0.0658863	0.0489275	0.122408	0.173041	0.204686	0.117201	0.0500996	0.138772	0.0825501
ncRNA_inter_chr1_695	0	0	0	0	0	0	0	0	0	0	0	0.0798034	0	0	0	0	0	0	0	0	0	0	0	0	0.08553	0	0	0	0	0	0	0.0967809	0	0	0	0.0683916	0	0	0	0	0	0	0	0	0	0	0	0	0
ncRNA_inter_chr1_696	0.0833171	0.0470486	0.0953659	0.0719428	0.0607318	0.119917	0.0785028	0.119636	0.0518503	0.0458834	0.0933964	0.182331	0.0282405	0.132193	0.0703464	0.119856	0.243888	0.0980586	0.0729497	0.0988467	0.0755358	0.160743	0.117603	0.287915	0.153634	0.0987002	0.17735	0.0436002	0.108294	0.0769218	0.0397725	0.0789716	0.0422635	0.0425432	0.0712561	0.156282	0.233833	0.124905	0.0603799	0.122305	0.0535643	0.236674	0.111329	0.0262298	0.116484	0.102611	0.0854379	0.048545	0
ncRNA_inter_chr1_697	0	0	0	0	0	0	0	0.0973702	0	0	0	0	0	0.0269058	0	0	0	0	0	0	0	0	0	0.136971	0.0397796	0.0281201	0	0	0	0	0	0	0	0.0404148	0.101506	0	0.0351845	0	0.0430062	0.0387287	0	0	0	0	0	0.0292893	0.0811387	0	0
ncRNA_inter_chr1_698	0.0704228	0	0	0	0.0615994	0.202497	0	0	0.0876517	0	0	0.0660485	0	0.0478789	0.0713404	0.060775	0.130116	0.0497221	0.0615931	0	0	0.0815199	0	0	0	0	0	0	0.0610136	0	0.0672241	0	0	0.0719183	0.0601632	0.0566036	0.0623378	0.0633449	0	0.0689179	0	0.0705612	0.0705747	0	0	0	0	0	0.059575
ncRNA_inter_chr1_699	0	0	0.0746998	0	0	0	0	0	0	0	0	0	0	0	0	0	0	0	0	0	0	0	0	0	0	0	0.0595363	0	0	0	0	0	0	0	0	0	0	0	0	0	0	0	0	0	0	0	0	0	0
ncRNA_inter_chr1_7	0	0	0	0	0	0	0	0.0407249	0	0	0	0	0	0	0.0335352	0.0285687	0	0	0	0	0	0	0	0	0	0	0	0	0.0286808	0.0305582	0.0316002	0	0	0	0.0283237	0	0	0	0	0	0	0	0	0	0.0277522	0	0	0	0
ncRNA_inter_chr1_70	0	0	0	0	0	0	0	0	0	0	0	0	0	0	0	0	0	0	0.0624163	0	0	0	0.0670915	0	0.0721892	0	0	0	0.061781	0.065825	0	0	0	0	0	0	0	0	0	0	0	0	0	0	0	0	0	0	0
ncRNA_inter_chr1_700	0.0216479	0.0365635	0.012336	0.0446587	0.00946553	0.0207108	0.00871734	0.0132494	0	0.00711514	0.0121305	0.0202549	0	0.00732225	0.0218206	0	0.0199203	0.00762406	0	0.010957	0.0117757	0	0.0101596	0	0	0.00767094	0.0196125	0	0.0187064	0	0	0	0.0246411	0.0442151	0	0	0.0285259	0.0194258	0	0.0105901	0.0332581	0.0216105	0.0216429	0	0.00901706	0.0318558	0	0.00940985	0.0182361
ncRNA_inter_chr1_701	0.0226422	0.0383341	0.0388365	0.0234382	0.0496372	0.0651487	0.0182834	0.0277647	0.0988823	0.00745969	0.0254448	0.0318536	0.0114743	0.0153441	0.0228659	0.0195281	0.0104547	0.0159368	0	0.0460046	0.0246947	0.0262101	0	0.0293124	0.0340459	0.00804333	0.010292	0.0472769	0.0686165	0.05209	0.0215465	0.0257535	0.0171779	0.0463617	0.0289619	0.0363754	0.0299668	0.0406316	0.0123013	0.0222138	0.0261109	0.0113109	0.0226345	0	0.00946371	0.0166732	0.0115754	0.00986552	0.0191073
ncRNA_inter_chr1_702	0	0.0479184	0.0242766	0	0.111747	0.0408288	0.0171409	0	0	0	0.023868	0	0.0215466	0	0.0428875	0.0366471	0.0392114	0	0.0186282	0.021568	0.069493	0.0245723	0.0398787	0.0366462	0.0213825	0	0	0.0442987	0.0919774	0	0.0606193	0.0966902	0.0161581	0.108722	0.0181404	0.0341318	0	0	0.0462554	0.104186	0	0.0212244	0	0.0400967	0.0177376	0	0.0217509	0.018538	0
ncRNA_inter_chr1_703	0.0345344	0.0779723	0.0197672	0	0.0755764	0.0497083	0.0418373	0.0211819	0	0	0.0581125	0	0	0.0117062	0	0	0	0.0121522	0.0453505	0.0175651	0	0.0399838	0	0	0.0867672	0.0122717	0	0.0361371	0.0298464	0	0	0.0785447	0.0131269	0.123531	0	0.0138446	0.0305987	0	0	0.0845393	0.0532523	0.0346023	0.0345891	0.0163112	0	0.0637585	0	0.0301674	0.0145771
ncRNA_inter_chr1_704	0	0	0	0	0	0	0	0	0	0	0	0	0	0	0	0.0499861	0	0	0	0	0	0	0	0	0	0	0	0	0	0	0	0	0	0	0	0	0	0	0	0	0	0	0	0	0	0	0	0	0
ncRNA_inter_chr1_706	0	0	0	0	0	0	0	0	0	0	0	0	0	0.0117217	0	0	0	0.012173	0	0	0	0	0	0	0	0	0	0	0	0	0	0	0	0	0	0	0	0	0	0	0	0	0	0	0	0	0	0	0
ncRNA_inter_chr1_707	0	0	0	0.0260695	0	0	0	0	0	0	0	0	0	0	0	0	0	0	0	0	0	0	0	0	0	0	0	0	0	0	0	0	0	0	0	0	0	0	0	0	0	0	0	0	0	0.0186017	0	0	0
ncRNA_inter_chr1_708	0	0	0	0	0	0	0	0	0	0	0	0	0	0	0	0	0	0	0	0	0	0	0	0	0	0	0	0	0	0	0	0	0	0	0	0	0	0	0	0	0	0	0	0	0	0	0	0	0
ncRNA_inter_chr1_709	0.100189	0	0	0	0	0.224243	0	0	0	0	0	0.125288	0	0	0	0	0	0	0	0	0	0	0.0314098	0.115336	0	0.0237302	0	0	0.0289236	0	0	0	0	0	0.0285532	0.0536661	0	0	0	0.130731	0.0514975	0	0.100405	0	0.0559948	0.098652	0.034236	0.0291788	0
ncRNA_inter_chr1_71	0	0	0	0	0	0	0	0	0	0	0	0	0.018466	0	0	0	0	0	0	0	0	0.0210247	0	0	0.0182569	0.0129057	0	0	0	0	0	0.0206585	0	0	0	0	0.032155	0	0.0197377	0	0	0	0	0	0	0	0	0.015869	0.0153769
ncRNA_inter_chr1_711	0.0768683	0.0289121	0.0732548	0.0530445	0.123077	0.0367891	0.0517034	0.0157853	0.0635851	0.0253663	0.0573558	0.0720732	0	0.0436186	0.0650017	0.0110797	0	0.0452978	0.0223928	0.103954	0.0975099	0.0444779	0.0482695	0.0331694	0.11577	0.0363926	0.0816923	0.0669857	0.0664946	0.0355338	0.0245005	0.0436784	0.0681386	0.0783899	0.164139	0.0309621	0.0226619	0.0690451	0.0835459	0.0501504	0.0789875	0.102548	0.0641046	0.0604734	0.0536557	0.103925	0.0787229	0.123007	0.0217265
ncRNA_inter_chr1_712	0	0	0.105876	0.0958454	0.0403151	0.0442104	0.037217	0	0.114731	0.0608981	0	0.0432268	0.0468594	0	0	0.079551	0.0427524	0	0.0403422	0	0	0.0533524	0.043364	0	0.0926575	0.0654992	0	0	0	0	0	0	0	0.0470685	0	0	0.123398	0	0.0500865	0.0451048	0.0713608	0	0.0461892	0	0.0387964	0.0683517	0	0	0
ncRNA_inter_chr1_713	0.0194478	0	0.310587	0.120705	0.170624	0.0933943	0.015677	0.191072	0.170463	0.0512168	0.0437323	0.0181774	0.0594963	0.026399	0.0196675	0	0.0717881	0.0411229	0.0340891	0.178224	0	0	0.110117	0	0	0.0275904	0.0353628	0.0202846	0.0338002	0	0	0	0	0.238636	0	0.0312095	0.635594	0.297767	0	0.0570967	0.194718	0.273332	0.0585446	0.0550085	0.0487754	0.0575593	0.0397371	0.0846685	0.0328734
ncRNA_inter_chr1_714	0	0	0	0	0	0	0	0	0	0	0	0	0	0	0	0	0.0146828	0	0	0	0	0	0	0	0	0	0	0	0	0	0	0	0	0	0	0.0126792	0	0	0	0	0.012254	0.015936	0	0	0	0	0	0	0
ncRNA_inter_chr1_715	0	0	0	0	0	0	0	0	0	0	0	0.017827	0	0.0257863	0	0	0	0	0	0	0	0	0	0	0.0190982	0	0.017439	0.0198936	0	0	0.0181064	0	0	0.0194154	0.0162477	0	0	0	0	0	0.0294333	0	0.0190447	0	0	0.0423686	0	0.0332075	0
ncRNA_inter_chr1_716	0	0	0	0	0	0	0	0	0	0	0	0	0	0	0	0	0	0	0	0	0	0	0	0	0	0	0	0	0	0	0	0	0	0	0	0	0	0	0	0	0	0	0	0	0	0	0	0	0
ncRNA_inter_chr1_717	0	0	0	0	0	0	0	0	0	0	0	0	0	0	0	0	0	0	0	0	0	0	0	0	0	0	0	0	0	0	0	0	0	0	0	0	0	0	0	0	0	0	0	0	0	0	0	0	0
ncRNA_inter_chr1_718	0	0	0	0	0	0	0	0	0	0	0	0	0	0	0	0	0	0	0	0	0	0	0	0	0	0	0	0	0	0	0	0	0	0	0	0	0	0	0	0	0	0	0	0	0	0	0	0	0
ncRNA_inter_chr1_719	0	0	0	0	0	0	0	0	0	0	0	0	0	0	0	0	0	0	0	0	0	0	0	0	0	0	0	0	0	0	0	0	0	0	0	0	0	0	0	0	0	0	0	0	0	0	0	0	0
ncRNA_inter_chr1_72	0	0	0	0	0	0	0	0.0718058	0	0	0	0	0	0	0	0	0	0	0	0.118638	0	0	0.0549166	0.0503944	0	0	0	0	0	0	0	0	0	0.0596079	0	0	0	0	0	0	0	0	0	0	0	0	0	0	0
ncRNA_inter_chr1_720	0	0	0	0	0	0	0	0	0	0	0	0.0924679	0	0	0	0	0	0	0	0	0	0	0	0	0	0	0	0.0515935	0	0	0	0	0	0	0	0	0	0	0	0.0482425	0	0	0	0	0	0.0364047	0.0505353	0	0
ncRNA_inter_chr1_721	0.0332495	0	0	0	0	0	0	0	0	0	0	0	0	0	0	0	0	0	0	0	0	0	0	0	0	0	0	0.0347737	0	0	0	0	0	0	0	0	0	0	0	0	0.0255979	0	0	0	0.0278232	0	0	0	0.0281393
ncRNA_inter_chr1_722	0	0.064837	0	0	0.0502629	0	0	0	0	0	0	0	0	0	0	0	0	0	0	0	0	0	0	0	0	0	0	0	0	0	0	0	0	0	0	0	0	0	0	0	0	0	0	0	0	0	0	0	0
ncRNA_inter_chr1_723	0.0173547	0.0391427	0.0297386	0.0448689	0.0151673	0.0249492	0.0350043	0.010675	0.021582	0.0572775	0.0194375	0	0.0264441	0.053096	0.0175658	0.0374429	0.0240168	0.030607	0.0455325	0.0264206	0.0282967	0.0100361	0.0326568	0.0149709	0.0610041	0.024642	0.0237019	0.04537	0.0751152	0.0560224	0.0165522	0.0295838	0.0131897	0.0265621	0.0593006	0.0069746	0.0306688	0.0233956	0.0282895	0.0339385	0.0200709	0.0086828	0.147834	0.0491301	0.0363241	0.031998	0.0266636	0.0454501	0.0440786
ncRNA_inter_chr1_724	0	0	0	0	0	0	0	0	0	0	0	0	0	0	0	0	0	0	0	0	0	0	0	0	0	0	0	0	0	0	0	0	0	0	0	0	0	0	0	0	0	0	0	0	0	0	0	0	0
ncRNA_inter_chr1_725	0	0	0	0	0	0	0	0	0	0	0	0	0	0	0	0	0	0	0	0	0	0	0	0	0	0	0	0	0	0	0	0	0	0	0	0	0	0	0	0	0	0	0	0	0	0	0	0	0
ncRNA_inter_chr1_726	0	0	0	0	0	0	0	0	0	0	0	0	0	0.0550607	0	0	0	0	0	0	0	0	0	0	0	0.0575457	0	0	0	0	0	0	0	0	0	0	0	0	0	0.0792556	0	0	0	0	0	0	0	0	0
ncRNA_inter_chr1_727	0	0	0	0	0	0	0	0	0	0	0	0	0	0	0	0	0	0	0	0	0	0	0	0	0	0	0	0	0	0	0	0	0	0	0	0	0	0	0	0	0	0	0	0	0	0	0	0	0
ncRNA_inter_chr1_728	0.0872159	0.19688	0	0.0451579	0.0762885	0	0.140852	0.0536472	0.108553	0.0288095	0.0488834	0.0408992	0.0443362	0	0	0.0376337	0.0402859	0	0	0.0886362	0.142327	0.302878	0	0.0376504	0	0.0309862	0	0.0456404	0	0	0	0	0.0331708	0.089068	0	0.0350507	0	0.0784503	0	0.21338	0.0336219	0	0.174808	0.205929	0	0.0322042	0	0	0.110758
ncRNA_inter_chr1_73	0	0	0	0.00422797	0	0.0117512	0	0.0100474	0.0101653	0	0	0.00383494	0.00415103	0	0.00413679	0.00352351	0.0264075	0.00288322	0.00714871	0.0331947	0.0133291	0.00946649	0.0192104	0.0105781	0.0287709	0.00580223	0.00744539	0.0128397	0.0106139	0.00376888	0.0155924	0	0.00931863	0	0	0	0.00724028	0	0	0	0.00314846	0.012277	0	0	0.00342403	0.00301516	0	0	0.00345693
ncRNA_inter_chr1_730	0.0471162	0.0736049	0.101412	0.0792491	0.0514928	0.0847792	0.0522893	0.0725198	0.124673	0.0661753	0.0725891	0.0497359	0.0838684	0.100456	0.0657185	0.0508267	0.0924526	0.0709399	0.0669857	0.107787	0.0961544	0.10231	0.0499619	0.106735	0.112532	0.0836594	0.118183	0.111003	0.112309	0.087292	0.118223	0.0470997	0.0806751	0.138822	0.0705278	0.0758099	0.0834518	0.031829	0.0192771	0.0575582	0.0726535	0.0530858	0.0708912	0.0667792	0.0345775	0.0565162	0.102686	0.0826218	0.129759
ncRNA_inter_chr1_731	0	0	0	0	0.0249027	0.109236	0.0459781	0.0350019	0.106305	0.0188084	0	0	0	0.0580678	0.0288407	0.024554	0.0525853	0	0	0	0.030973	0.0329559	0.0267693	0	0.0286174	0.0202295	0	0.0595746	0.0246659	0.0262804	0.0271766	0	0.0649672	0	0.024341	0	0.0251854	0	0	0.0557227	0	0.0285167	0.0570265	0.107554	0.0238597	0.0210247	0	0	0.0481758
ncRNA_inter_chr1_734	0.00912062	0.0616114	0.0728931	0.0845779	0.00796747	0.0174746	0.0294208	0.0448813	0.0113372	0.0421235	0.0510532	0.0512575	0.0277825	0.0186027	0.00923296	0.0236133	0.00838366	0.0449914	0.0159457	0.00922277	0.0198192	0.0210881	0.0171728	0	0.0366238	0.0323615	0.00827373	0.0474898	0.0236751	0.0840319	0.0260849	0.0828829	0.0207859	0.0557792	0.00778774	0.0146617	0.016007	0.0327927	0.0395705	0.00891407	0.0210961	0	0.0182806	0.0258084	0.0380395	0.0538138	0.0840394	0.0318144	0.0231651
ncRNA_inter_chr1_735	0	0.0401481	0	0.0365623	0	0.0339337	0.0571319	0	0	0.0934847	0.0793116	0	0.0719339	0	0	0	0.0326176	0.0250458	0.0619294	0.0358823	0	0	0.0333101	0	0	0	0	0.0369529	0	0	0.0337694	0	0	0.0362263	0.0302459	0.0283789	0	0	0	0	0	0	0	0	0.0591988	0	0	0	0.0298919
ncRNA_inter_chr1_736	0	0.0570667	0	0	0	0	0	0	0	0.0334769	0.0568031	0	0.0515192	0	0	0	0	0	0	0	0	0	0	0	0.152807	0	0.0461731	0.0530051	0	0.046724	0.0483713	0.0575075	0.0385448	0	0	0	0	0	0.0550057	0	0	0	0	0	0	0	0	0	0
ncRNA_inter_chr1_737	0.086262	0.196597	0.024722	0.133738	0.0750616	0.0823142	0.10394	0.159181	0.0801055	0.0425192	0.0961944	0	0.130869	0.0439858	0.0218934	0.111666	0.0198848	0.122072	0.0563341	0.0875004	0.0233396	0.0993354	0.0817633	0.0926122	0.107823	0.152439	0.0392482	0.0901112	0.167282	0.0797993	0.0614366	0.0990576	0.0652745	0.176566	0.0917105	0.052001	0.0382338	0.0971983	0.140915	0.0629846	0.0498813	0.0647006	0.129672	0.162094	0.162403	0.0792156	0.175941	0.0944124	0.0547733
ncRNA_inter_chr1_738	0	0	0	0	0	0	0	0	0	0	0	0	0	0	0	0	0	0	0	0	0	0	0	0	0	0	0	0	0	0	0	0	0	0	0	0	0	0	0	0	0	0	0	0	0	0	0	0	0
ncRNA_inter_chr1_739	0	0	0	0	0	0	0	0	0	0	0	0	0	0	0	0	0	0	0	0	0	0	0	0	0	0	0	0	0	0	0	0	0	0	0	0	0	0	0	0	0	0	0	0	0	0	0	0	0
ncRNA_inter_chr1_74	0	0	0	0.0160397	0	0	0	0.0190518	0	0	0	0	0.0157478	0	0	0	0.0285696	0.0109343	0.0135553	0	0	0	0.0291364	0	0.0310965	0	0	0.0162139	0	0	0.0148008	0	0	0	0	0	0	0	0	0	0	0	0	0	0.0129984	0	0	0	0
ncRNA_inter_chr1_740	0	0	0	0	0	0	0	0	0	0	0	0	0	0	0	0	0	0	0	0	0	0	0	0	0	0	0	0	0	0	0	0	0	0	0	0	0	0	0	0	0	0	0	0	0	0	0	0	0
ncRNA_inter_chr1_741	0	0	0	0	0	0	0	0	0	0	0	0	0	0	0	0	0	0	0	0	0	0	0	0	0	0	0	0	0	0	0	0	0	0	0	0	0	0	0	0	0	0	0	0	0	0	0	0	0
ncRNA_inter_chr1_742	0	0	0	0	0	0	0	0	0	0	0	0	0	0	0	0	0	0	0	0	0	0	0	0	0	0	0	0	0	0	0	0	0	0	0	0	0	0	0	0	0	0	0	0	0	0	0	0	0
ncRNA_inter_chr1_743	0	0.0340125	0.0344711	0	0	0	0	0	0	0.0199082	0.0337799	0	0	0	0	0.0259974	0	0	0	0	0	0	0.0283429	0	0.0302907	0	0	0.0315389	0	0	0	0	0	0	0	0	0	0	0	0.0589809	0	0	0.0301994	0	0.0252628	0	0	0	0
ncRNA_inter_chr1_744	0	0.030744	0	0.0564474	0	0	0	0	0	0	0	0	0	0.0185134	0	0	0.0251863	0	0	0	0	0	0	0	0	0.0193663	0	0.0285167	0	0	0	0.0309908	0.0207193	0	0	0	0	0.0245083	0.0592013	0.0266886	0	0	0.0273056	0	0.0228351	0	0	0	0.0230538
ncRNA_inter_chr1_745	0	0	0	0	0	0	0	0	0	0	0	0	0	0	0	0	0.0954382	0	0	0	0	0	0	0	0	0	0	0	0	0	0	0	0	0	0	0	0	0	0	0	0	0	0	0	0	0	0	0	0
ncRNA_inter_chr1_747	0.0296226	0	0.135543	0.0307056	0	0.0284148	0.047887	0	0	0.0391402	0.0664776	0.0277826	0.0301173	0.0402796	0.0901142	0	0	0.0209151	0	0.0904037	0.128909	0.068581	0.0557416	0	0.0297763	0.0421387	0.0270337	0	0.0513295	0.0273447	0.0282771	0	0.0901309	0.0605034	0.0759801	0.0476195	0.0262732	0	0	0	0	0.0594783	0.0297157	0	0	0	0	0	0.0250791
ncRNA_inter_chr1_748	0	0.0647141	0	0.0587053	0	0	0	0	0	0	0	0	0	0	0	0	0	0	0	0	0	0.0658705	0	0.0493154	0	0	0	0	0	0	0	0	0	0	0.0486514	0	0	0.0515729	0.0618383	0	0	0	0	0	0.0477045	0.0421818	0	0.0994351	0
ncRNA_inter_chr1_75	0	0	0	0	0	0.0391919	0	0.0502641	0	0	0.183203	0	0	0.0277784	0	0	0.0754907	0.0288478	0.0357629	0	0	0	0.0768833	0.211657	0.0822137	0	0	0	0.212393	0.037716	0.234013	0	0.0310789	0	0	0	0.0723995	0	0	0	0	0	0	0	0	0	0.125655	0.0356981	0
ncRNA_inter_chr1_751	1.37292	0.567618	2.61355	5.81732	0.319597	4.60002	1.84399	9.62727	0	2.95696	2.91824	0.25701	2.64678	2.27132	3.97697	1.97473	7.46435	5.06529	11.5532	6.54132	10.6829	11.684	2.84756	5.00793	1.97408	11.0015	5.41041	0.191106	4.11525	7.33951	9.32986	4.36802	11.1518	0.559984	7.53636	0.0367838	7.99679	1.56189	1.39041	0.134088	0.740971	1.1005	2.15013	3.32141	3.02479	0.0674909	6.64847	3.47341	3.60327
ncRNA_inter_chr1_753	0	0	0	0	0	0	0	0	0	0	0	0	0	0	0	0	0	0	0	0	0	0	0	0	0	0	0	0	0	0	0	0	0	0	0	0	0	0	0	0	0.0489388	0	0	0	0	0	0	0	0
ncRNA_inter_chr1_754	0	0	0	0.032535	0.0549446	0.0602744	0	0	0	0	0	0	0.0638859	0	0.0318166	0.0271046	0.116059	0.0665487	0.0275004	0	0.0341927	0.0363691	0.02955	0.0542333	0.0315921	0.0446493	0.0286343	0	0.0544221	0.0580044	0	0	0.0239068	0.0320744	0.0537238	0.050506	0	0	0	0	0	0	0.0314752	0	0.0526781	0	0	0.0549011	0.0531986
ncRNA_inter_chr1_755	0	0	0	0	0	0	0	0	0	0.0101308	0.0343621	0	0	0.0104628	0	0	0	0	0	0	0	0	0	0	0	0	0	0	0	0	0	0.0174803	0	0	0	0	0	0	0	0	0	0	0	0	0	0	0	0	0
ncRNA_inter_chr1_756	0	0	0	0	0	0	0	0	0	0	0	0	0	0	0	0	0	0	0	0	0	0	0	0	0	0	0	0	0	0	0	0	0	0	0	0	0	0	0	0	0	0	0	0	0	0	0	0	0
ncRNA_inter_chr1_76	0.028434	0.032174	0	0	0	0.0272746	0	0.0699381	0.0353904	0.0375815	0.0957115	0	0.0289725	0.0193864	0	0.0490619	0.0525853	0	0.0497609	0	0	0.0329456	0	0.0245495	0.0285994	0	0.0777705	0	0.0986635	0.0526104	0.0271425	0.0647433	0.0648857	0	0.0243257	0	0	0.0255843	0	0	0.0439005	0.0570514	0.028567	0.0537263	0.143024	0.0840197	0.0582977	0.0497331	0.0241333
ncRNA_inter_chr1_761	0	0	0	0	0	0	0	0	0	0	0	0	0	0	0	0	0	0	0	0	0	0	0	0	0	0	0	0	0	0	0	0	0	0	0	0	0	0	0	0	0	0	0	0	0	0	0	0	0
ncRNA_inter_chr1_763	0	0	0	0	0.0544918	0.0597569	0.0503043	0	0.077538	0	0	0.0584275	0	0	0.0631088	0	0	0	0	0	0	0	0	0	0	0	0	0	0	0	0	0	0	0	0	0	0.0551449	0	0	0	0	0	0	0	0	0	0	0	0
ncRNA_inter_chr1_764	0.688704	0.640608	0.761781	0.673828	0.720792	0.710668	0.531101	0.521387	0.592405	0.799783	0.906927	0.447067	0.415056	0.493962	0.520777	0.50953	0.558724	0.448743	0.490084	0.759992	0.41151	0.779511	0.541256	0.469956	0.524693	0.473115	0.585861	0.625074	0.517096	0.607646	0.606699	0.60272	0.517895	0.957503	0.575837	0.729967	0.314211	0.796681	0.740017	0.725771	0.770361	0.454414	0.697018	0.464414	0.735798	0.725788	0.542955	0.542173	0.576518
ncRNA_inter_chr1_765	0.0129356	0	0.0147635	0	0	0	0	0	0	0.00852764	0	0	0	0.00879464	0	0	0	0	0	0	0	0	0	0	0	0	0	0	0	0	0	0	0	0	0.0110361	0.0103972	0	0	0	0	0	0	0	0	0	0	0	0	0
ncRNA_inter_chr1_766	0	0	0	0	0	0	0	0	0	0	0	0	0	0	0	0	0	0	0	0	0	0	0	0	0	0	0	0	0.0972593	0	0	0	0	0	0	0	0	0	0	0	0	0	0	0	0	0	0	0	0
ncRNA_inter_chr1_767	0	0	0	0	0	0	0	0.0113228	0	0	0	0	0	0	0.00930496	0.00792851	0	0	0.00804067	0	0	0	0.0346384	0	0	0.00652737	0	0	0	0	0	0	0.00700032	0.0374568	0.007854	0	0	0	0	0	0	0.00922013	0	0	0	0	0	0	0
ncRNA_inter_chr1_768	0	0	0	0	0.0280156	0	0	0	0	0	0	0	0	0	0	0	0	0	0	0	0	0.0370754	0	0	0	0	0	0	0	0	0	0	0.0243627	0	0	0	0	0	0.0348059	0	0	0	0	0	0	0.0236528	0	0	0
ncRNA_inter_chr1_769	0	0	0	0	0	0	0	0	0	0	0	0	0	0	0	0	0	0	0	0	0	0	0	0	0	0	0	0	0	0	0.0702797	0	0	0.0751873	0	0	0	0	0	0	0	0.0737087	0	0	0	0	0	0	0
ncRNA_inter_chr1_770	0	0	0	0	0	0	0	0	0	0	0	0	0	0	0	0	0	0	0	0	0	0	0	0	0	0	0	0	0	0	0	0	0	0	0	0	0	0	0	0	0	0	0	0	0.0583136	0	0	0	0
ncRNA_inter_chr1_772	0	0	0	0	0	0	0	0	0	0	0	0	0	0	0	0	0	0	0	0	0	0	0	0	0	0	0	0	0	0	0	0	0	0	0	0	0	0	0	0	0	0	0	0	0	0	0	0	0
ncRNA_inter_chr1_773	0	0	0	0.129735	0.109586	0	0	0	0	0	0	0	0	0	0	0	0	0	0	0	0.136298	0	0	0	0	0	0	0	0	0	0	0.142498	0	0	0	0	0	0	0	0	0	0	0	0	0.210058	0	0	0	0.106067
ncRNA_inter_chr1_774	0	0.112256	0	0.0514959	0	0.0954014	0	0	0	0	0.0557442	0	0	0	0	0	0	0	0	0	0	0.0575645	0	0	0	0	0	0	0.0430842	0	0	0	0	0.0507844	0	0.039992	0	0.0447304	0	0	0	0	0	0	0	0	0	0	0.042101
ncRNA_inter_chr1_775	0.0729648	0.0697137	0.0556665	0.114344	0.130978	0.114907	0.055905	0.046032	0.107133	0.10141	0.0838923	0.00877847	0.068508	0.0381593	0.0739262	0.0306644	0.0414868	0.0383296	0.0737158	0.0608447	0.0794394	0.140852	0.049287	0.0678733	0.111037	0.126333	0.0375309	0.0567928	0.121589	0.089857	0.0536083	0.0915331	0.0783292	0.112759	0.108834	0.0766919	0.0115913	0.107738	0.113921	0.104353	0.0793028	0.0956326	0.118138	0.0866462	0.0721897	0.0594375	0.122818	0.119396	0.14577
ncRNA_inter_chr1_776	0.0428256	0.0160921	0.016309	0.0590559	0.0124709	0.0957313	0.0230433	0.0175616	0.0354905	0.037676	0.015982	0	0.0144953	0.0194108	0.0433631	0.024639	0.0131815	0.0201327	0.0124793	0	0.0155108	0.0495116	0.026862	0	0.0716559	0.030392	0.0130086	0.029867	0.074114	0.0526435	0	0.0324327	0.0216898	0.02912	0.0609481	0.0344218	0	0.0512972	0.0464808	0.0837154	0.0110062	0.057186	0.100095	0.0134654	0	0.0315866	0.0730784	0.0498269	0.0844931
ncRNA_inter_chr1_777	0	0	0.0163142	0	0.0124749	0.068401	0.0115416	0	0.0177508	0.00942197	0.0319741	0.0133759	0	0.0388827	0.0144794	0	0.0264087	0	0.0124833	0.0145259	0.0465472	0.0495272	0.0134521	0.0246267	0.0143357	0.0202677	0	0.0299187	0.0247124	0.05266	0.0136139	0	0	0.0582583	0.0243869	0.0229841	0.0126802	0	0.0154985	0.0418709	0.0220472	0.0286426	0.014324	0	0.0239122	0.0210644	0.0146203	0.0498426	0.120742
ncRNA_inter_chr1_778	0	0	0	0.05349	0	0.0495479	0	0	0	0	0	0	0	0	0.0523271	0	0	0.0364704	0	0	0	0	0	0	0.051922	0.0734068	0	0	0.0447526	0.0476819	0	0.058752	0	0	0	0	0	0	0	0.101101	0.0796964	0	0.155297	0.0487851	0	0	0.0529527	0	0.0874626
ncRNA_inter_chr1_779	0.0765655	0.0287901	0	0	0.0446232	0.0244674	0	0.0313974	0	0.0337029	0	0	0.0259334	0.0173517	0.0258471	0.0660761	0	0.0180096	0	0.0259301	0.0277503	0.0295269	0.0240125	0.0220228	0	0.0181246	0.0232619	0.0534077	0	0.0470919	0	0.0290125	0.0388049	0.104197	0	0	0.0225917	0	0.0277194	0	0.0590323	0.0255648	0.0255697	0.0240907	0.0213838	0	0.0261487	0.0222862	0.0215951
ncRNA_inter_chr1_78	0	0	0	0	0.0226945	0	0.0209505	0	0	0	0	0	0.0526516	0.0352087	0	0	0.0239687	0	0	0	0	0.0300336	0.0243621	0	0	0.0183989	0.0236545	0	0.0449574	0.0478044	0	0	0	0	0	0	0	0	0	0.0253908	0	0	0.0260012	0	0.0217508	0	0	0	0
ncRNA_inter_chr1_780	0	0.0508835	0	0	0.0394334	0.0432436	0.0364031	0	0.056111	0	0	0	0	0	0	0.0389057	0	0	0	0	0.0490457	0.0521857	0.127247	0	0	0	0.0411014	0.047183	0.0781168	0.08323	0.0430341	0	0	0	0.0770878	0.0724706	0	0.0405508	0	0.0441184	0	0.0451704	0.135537	0	0.0377937	0	0	0	0.0381671
ncRNA_inter_chr1_781	0.0476389	0	0	0	0.0416702	0.091393	0.038468	0	0	0	0	0	0	0.0323887	0.0482597	0	0.0440098	0	0	0.0484147	0	0	0.0448217	0	0	0	0.0434328	0	0	0	0	0	0	0	0	0	0	0	0.0517701	0	0.0734596	0	0	0.044993	0	0	0	0	0.120996
ncRNA_inter_chr1_783	0	0.0157214	0.0159334	0.043385	0	0.0267835	0	0	0.0173259	0	0.0156091	0.0130978	0	0	0.0141103	0	0	0	0.0122238	0.0141513	0	0	0.0131111	0	0	0	0	0.014578	0.0120604	0	0	0.0316856	0	0.0142203	0.02388	0.0111715	0	0.0125289	0	0	0	0	0	0	0.0117076	0	0	0.0244033	0.0236466
ncRNA_inter_chr1_784	0	0	0	0	0	0	0	0	0	0	0	0	0	0	0	0	0	0	0	0	0	0	0	0	0	0	0	0	0	0	0	0	0	0	0	0	0	0	0	0	0	0	0	0	0	0	0	0	0
ncRNA_inter_chr1_785	0	0	0	0.0623695	0	0	0	0	0	0	0	0.169463	0	0	0	0.0520121	0	0	0	0.061169	0	0	0	0.104001	0	0	0	0	0	0.0555972	0	0	0	0.0615078	0	0.0484422	0	0	0	0	0	0	0.0603187	0	0.050492	0	0.061743	0	0
ncRNA_inter_chr1_786	0.0512455	0.0577101	0.0584882	0	0	0.0490452	0	0	0	0	0	0	0.0519838	0.0696814	0	0	0	0	0	0.0519626	0	0	0	0	0	0	0	0	0	0.0471981	0	0.0581558	0	0	0	0.164758	0	0	0.111128	0	0	0.0512304	0	0	0	0	0.0524154	0	0
ncRNA_inter_chr1_787	0	0.0606144	0.0307158	0.0278059	0	0	0.0433519	0	0	0	0.0601998	0.0503673	0.0273	0	0.0271934	0	0.074396	0.0568757	0.0940125	0.0545615	0	0.0621655	0	0	0	0.0190797	0.0244735	0.0561895	0.0465278	0.0991467	0.0768958	0.213789	0.163399	0.0548435	0.0229575	0.0863042	0.0475095	0.0241528	0.0875402	0.0788333	0.0827861	0.0268964	0.053819	0.0253602	0.0225106	0.0396594	0.0275266	0.0234536	0.022733
ncRNA_inter_chr1_788	0	0.0487978	0.0494557	0.0223906	0	0	0	0	0	0.0142846	0	0	0	0	0	0.0186643	0.020037	0.0457989	0	0	0	0	0	0	0	0.0307276	0.0197743	0	0	0	0.0619199	0.0245873	0.0164509	0	0.0369728	0	0.0192637	0.0972215	0.0704912	0	0.0166747	0	0.108318	0	0	0	0	0	0.0183057
ncRNA_inter_chr1_789	0	0	0	0	0	0	0	0	0	0	0.0754284	0.0631086	0	0	0	0.0585039	0	0.047509	0	0	0.0732048	0	0	0	0	0	0	0	0	0	0	0	0.0511834	0.0687172	0	0	0	0	0	0	0	0	0	0	0	0.0496919	0	0	0
ncRNA_inter_chr1_79	0	0.0321487	0.0162427	0	0.0248403	0.0272405	0.0343972	0.0524043	0.017673	0.0375227	0	0	0	0.00968253	0	0.0367618	0.026235	0.0601522	0.0124285	0	0	0.0164883	0.0133993	0	0.0286353	0.020239	0.025891	0	0.0492082	0	0.0271085	0	0.0108007	0.014544	0.07284	0.0570644	0.0378256	0	0.0925832	0.0138958	0.0109476	0.0142271	0.0853791	0.0134527	0.0238074	0.020972	0.0582247	0.0372181	0.0241144
ncRNA_inter_chr1_790	0	0	0	0	0	0	0	0	0	0	0	0	0	0	0	0.0897686	0	0	0.0910476	0	0	0	0.0978675	0	0	0	0	0	0	0	0	0	0.0791229	0	0	0	0	0.0935645	0	0.101796	0	0	0.104243	0	0	0	0	0	0
ncRNA_inter_chr1_791	0	0.274471	0.0927239	0.209849	0	0	0.196626	0	0	0.0535511	0.0454323	0.266083	0.0824123	0.0827019	0.082225	0.0349769	0	0.228926	0.106426	0.0824891	0.0881859	0.0938316	0.114448	0.139969	0.162958	0.0863957	0.148002	0.297326	0.0351142	0.374126	0.309507	0.276591	0.27746	0	0.173258	0.130363	0.143891	0.109368	0.132132	0.158653	0.0312622	0.0406635	0.162467	0.114835	0.101931	0.0299306	0.0830964	0.0354585	0.24019
ncRNA_inter_chr1_792	0.113324	0.0767833	0.0259395	0.0704464	0.059505	0.0652546	0.16414	0	0	0.0898856	0.0254194	0.106338	0.0691645	0.0924558	0.0457602	0.0978477	0.208652	0.160105	0.0595452	0.114768	0.07401	0.0787482	0.106622	0.117469	0.0455875	0.0644512	0.0823665	0.236385	0.0196464	0.0209324	0.0432923	0.0515842	0.103493	0.0926307	0.096938	0.109304	0.159308	0.142779	0.0492851	0.110958	0.157272	0.113151	0.0681752	0.0642499	0	0.0669847	0.139477	0.138135	0.0767922
ncRNA_inter_chr1_793	0.0482985	0	0	0	0.0423825	0	0	0	0	0.0960316	0	0	0	0	0	0	0	0	0	0	0	0	0	0.0418338	0	0	0	0	0.0839589	0.0447273	0	0	0	0	0.0414265	0.0388208	0	0	0	0.0474179	0	0	0	0	0	0.0357824	0	0	0.0410215
ncRNA_inter_chr1_794	2.03399	2.07067	2.37515	2.70976	2.18938	2.5919	2.42997	2.69473	2.08869	2.05759	1.61013	1.54722	1.85075	2.33056	2.22886	1.6308	1.98013	1.67686	2.14106	2.23602	1.93399	1.94257	2.48915	2.57851	2.18717	1.64561	1.9024	2.54044	1.46624	2.21861	2.19923	2.16754	1.48063	1.97519	1.87249	1.72632	2.28256	2.13629	2.90549	0.95941	1.08467	1.99117	2.67941	2.20278	2.01488	2.10049	2.58048	2.26959	2.12911
ncRNA_inter_chr1_797	0	0.142389	0	0.0651376	0	0	0	0	0	0	0	0.118318	0	0	0.0638988	0	0	0.088824	0.0550579	0	0	0	0	0	0	0	0	0.132034	0	0	0	0	0	0	0	0.0505586	0.0556803	0.0567373	0	0.0615577	0	0	0	0	0.0528796	0.0464526	0	0	0
ncRNA_inter_chr1_799	0.0258329	0	0.00591214	0	0.0135601	0.00495677	0	0.00635602	0	0.010241	0.00579326	0.00484566	0.00525376	0.00702529	0.0104708	0.00445877	0.00954599	0.0109461	0.00452333	0	0.0224809	0	0.00972208	0.0223076	0.0103885	0	0.0235507	0.0108179	0.0313482	0.0143111	0.00493219	0.00587687	0.00786001	0.00527901	0.0353385	0.0166166	0.00457551	0.0325331	0.0056159	0.0202351	0	0.0155284	0.0051795	0.00487906	0.00866365	0.0152646	0.0211847	0.0135447	0.00874826
ncRNA_inter_chr1_8	0	0	0	0	0	0	0	0	0	0	0	0	0	0	0	0	0	0	0	0	0	0	0	0	0	0	0	0	0	0	0	0	0	0	0.0541931	0	0	0	0	0	0	0	0.0636557	0.0599067	0	0	0	0	0
ncRNA_inter_chr1_800	0.259156	0.24364	0	0	0.075526	0.165647	0.104633	0	0.0537086	0.0856053	0.145184	0.486117	0.219465	0.146829	0.0875109	0.0372753	0.239413	0.121927	0.151154	0.0877502	0.140971	0.199995	0.0406383	0.410015	0.086792	0.0306911	0.196895	0.135617	0.299088	0.119557	0.164923	0.147384	0.0985645	0.220339	0.221572	0.381704	0.0764677	0.116555	0.0938317	0.0844589	0.19981	0.129833	0.173061	0.122381	0.03621	0	0.088557	0.150952	0.0365677
ncRNA_inter_chr1_801	0	0	0	0	0.0476803	0.0522873	0	0	0	0	0	0	0	0	0.0554535	0	0	0	0.0477125	0	0	0	0	0	0.0547926	0	0	0.0572916	0	0	0	0	0	0	0	0	0	0	0	0	0	0	0.0548583	0	0.0458907	0	0.0558803	0	0
ncRNA_inter_chr1_802	0.0417801	0	0.0954536	0.129795	0.0365454	0.0400765	0.134948	0.102797	0	0.0275638	0	0	0.0425366	0.0284054	0.0422661	0.10802	0.0385973	0.147494	0.03657	0	0.0910332	0.193455	0	0	0.0839935	0	0	0.043667	0.0361479	0.0385672	0.0398273	0.0949112	0.126946	0	0.142884	0.0335352	0	0	0	0	0	0.0838402	0.209062	0.0790282	0.0699548	0.0617086	0	0.0730076	0
ncRNA_inter_chr1_803	5.23055	4.06822	3.1192	4.34614	3.67112	5.61814	3.13827	3.19809	4.24917	5.6942	4.70794	5.7909	4.48996	3.89684	5.52462	4.27365	3.90618	4.88719	4.16706	4.71094	3.8845	4.93423	5.54006	3.1098	4.06131	4.49556	3.88351	5.97016	5.64426	3.46945	4.33521	4.49179	6.5846	3.5824	4.74306	3.29786	4.0201	3.9751	5.41183	3.31034	4.46744	4.45627	4.71149	3.52014	4.17778	4.51036	3.94929	5.88353	5.70108
ncRNA_inter_chr1_804	0	0	0	0	0	0	0	0	0	0	0	0	0	0	0	0	0	0	0	0	0	0	0	0	0	0	0	0	0	0	0	0	0	0	0	0	0	0	0	0	0	0	0	0	0	0	0	0	0
ncRNA_inter_chr1_805	0	0.209147	0.105984	0.0960414	0.0811248	0	0	0.114096	0	0	0	0	0	0.12611	0	0	0	0	0	0	0	0	0	0.0800745	0	0	0	0	0.0803533	0	0	0	0	0	0	0	0	0	0	0	0	0.0929272	0	0.0875937	0	0	0	0.0809497	0.157039
ncRNA_inter_chr1_806	0	0	0	0	0	0	0	0	0	0	0	0	0	0	0	0	0	0	0	0	0	0	0	0	0	0	0	0	0	0	0	0	0	0	0	0	0	0	0	0	0	0	0	0	0	0	0	0	0
ncRNA_inter_chr1_807	0.106711	0	0	0	0	0	0	0	0	0	0	0	0.108493	0	0	0	0	0	0	0	0	0	0.100401	0.0921328	0	0.075825	0	0	0	0	0	0	0	0	0	0	0	0	0.115965	0	0.0822748	0	0	0.100784	0	0	0.109394	0	0.180688
ncRNA_inter_chr1_808	0	0	0	0	0	0	0	0	0	0	0	0	0	0	0	0	0	0	0	0	0	0	0	0	0	0	0	0	0	0	0	0	0	0	0	0	0	0	0	0	0	0	0	0	0	0	0	0	0
ncRNA_inter_chr1_81	1.66481	0.929579	1.24518	1.33615	1.14417	1.83383	1.46988	2.04807	1.04744	1.43222	1.94824	1.61238	1.18158	0.790137	0.722786	1.15254	0.819694	1.76316	1.53727	2.38914	1.69177	1.15382	1.82528	0.60022	1.44314	1.08589	1.59287	1.85672	1.33935	0.734913	1.40582	1.29013	1.489	1.54198	1.61107	2.00718	1.46514	0.888618	1.65013	1.70085	1.32589	1.88805	1.38422	1.70141	1.56438	2.33055	1.9786	1.71031	0.898698
ncRNA_inter_chr1_811	0	0	0	0.0383069	0	0	0	0	0	0	0.0817672	0.0689667	0	0	0.0368578	0	0	0.0522366	0	0	0.0405757	0.0425608	0	0.0313001	0	0	0.0660775	0.0380795	0	0	0	0	0.055152	0.037246	0	0	0.0322066	0	0	0.0356921	0.0279511	0.0373696	0	0	0	0	0	0.0319041	0.0306801
ncRNA_inter_chr1_812	0	0.0112645	0	0.00516346	0	0	0	0	0	0	0	0	0	0.00339022	0	0	0	0	0.00436444	0.0101455	0	0	0	0	0	0	0	0	0	0	0	0	0.0113941	0	0.0042657	0.00400998	0	0.00449003	0	0.00488183	0.00384546	0	0	0	0.00418359	0	0.00511327	0	0
ncRNA_inter_chr1_813	0	0	0	0	0	0	0	0	0	0	0	0	0	0	0	0	0	0	0	0	0	0	0	0	0	0	0	0	0	0	0	0	0	0	0	0	0	0	0	0	0	0	0	0	0	0	0	0	0
ncRNA_inter_chr1_815	0	0	0	0	0	0	0	0	0	0	0	0	0	0	0	0	0	0	0.0472019	0	0	0	0	0	0	0	0.0491653	0	0	0	0	0	0.040971	0	0	0	0	0	0	0	0.0415776	0	0	0	0	0	0	0	0
ncRNA_inter_chr1_816	0	0	0	0	0	0	0	0	0	0	0	0	0	0	0	0	0	0	0	0	0	0	0	0	0	0	0	0	0	0	0	0	0	0	0	0	0	0	0	0	0	0	0	0	0	0	0	0	0
ncRNA_inter_chr1_817	0	0	0	0	0.0526826	0	0	0	0	0	0	0	0.122469	0	0	0	0	0.127574	0	0	0	0	0	0.0520006	0	0	0	0	0	0	0	0	0.0455714	0	0	0	0.0531729	0	0	0	0	0	0	0	0	0	0.123486	0.0523446	0
ncRNA_inter_chr1_818	0.120522	0.0272245	0	0.0747541	0.115979	0.0346868	0.0974755	0.0889606	0.0899326	0.063859	0.0405574	0.0452864	0.171411	0.049164	0.0367203	0.0208159	0.0779382	0.0764529	0.0526552	0.183922	0.0393043	0	0.0566971	0.0519868	0.0242325	0.017114	0.0109778	0.101166	0.0418064	0.0555309	0.0115139	0.0411522	0.00920426	0.0245966	0.0309623	0.0193897	0.0640705	0.0326005	0.0261737	0.0353557	0.0464181	0.0482649	0.0241724	0.102363	0	0.0534097	0.0494206	0.094872	0.0407764
ncRNA_inter_chr1_819	0.0864059	0.036607	0.111302	0.0559231	0.0661482	0.0414512	0.0348611	0.0531489	0.0402623	0.0714398	0.145427	0.172084	0.0438513	0.117491	0.164102	0.111959	0.0598676	0.0838846	0.0756309	0.098872	0.082116	0.1999	0.121944	0.0560579	0.0760153	0.0538247	0.0393978	0.124331	0.0281265	0.059821	0.0309378	0.135263	0.147917	0.0552557	0.119961	0.0607835	0.105231	0.0582635	0.047039	0.0529505	0.0500479	0.108039	0.0866749	0.0509193	0.0725062	0.0398908	0.0221129	0.141484	0.0548777
ncRNA_inter_chr1_82	0	0.0626355	0.0630365	0.028698	0.024189	0	0	0	0	0.0182694	0.123846	0.0516831	0.0281758	0.0943225	0.0560283	0	0	0.0585037	0.0725276	0.0280358	0.0300854	0.0318948	0.026106	0.0477518	0	0	0	0	0.023959	0.102327	0.0263978	0	0	0.0849044	0.0236434	0.0444545	0.0487795	0	0.0601038	0.0541258	0.0426424	0.0831245	0.0277135	0	0.0231832	0.0408443	0.0850472	0	0.023491
ncRNA_inter_chr1_821	0.143444	0.107596	0.0545234	0.197432	0.20912	0.229326	0.193765	0	0.119466	0.189532	0.267151	0.225054	0.14638	0.0325082	0	0.0412642	0.220861	0.0336532	0.125161	0.291253	0.0522117	0.111109	0.0899741	0.0822615	0.0480627	0.135402	0.0434328	0.301053	0.0412739	0.0879973	0	0.271925	0.0730108	0	0.123096	0	0.211403	0.215046	0	0.139423	0.0367298	0.192345	0.0955337	0.181305	0.19906	0.141243	0.245084	0.0836851	0.282324
ncRNA_inter_chr1_822	0.17263	0.166739	0.253481	0.357725	0.129429	0.141935	0.238836	0.182033	0.0922348	0.276371	0.137999	0.138702	0.150685	0.0838336	0.199645	0.19113	0.113913	0.121952	0.172782	0.250494	0.268736	0.14266	0.139218	0.297606	0.34705	0.122464	0.0897893	0.386741	0.213316	0.0911093	0.188023	0.251903	0.28062	0.301893	0.316102	0.0593693	0.152728	0.33202	0.240938	0.0482163	0.170847	0.222752	0.17272	0.116648	0.227173	0.109274	0.17697	0.107793	0.208448
ncRNA_inter_chr1_823	0	0	0.185282	0	0	0	0	0	0	0	0.0907835	0	0	0	0	0	0.0748167	0	0	0	0	0	0	0	0	0.0575457	0	0	0	0	0	0	0	0	0	0	0	0	0	0	0	0.0811454	0	0.076488	0	0	0	0	0
ncRNA_inter_chr1_824	0	0	0	0.0592235	0	0	0	0	0	0	0	0	0	0	0	0	0	0.0403796	0	0	0	0	0	0	0	0	0.0521412	0	0	0	0.0545931	0	0	0	0	0	0	0.0514428	0	0	0	0	0	0	0	0.042235	0	0.0999366	0.0484188
ncRNA_inter_chr1_825	0	0	0	0	0.064295	0.0705074	0.0594989	0	0.0914873	0	0.0824635	0	0.074732	0.0498932	0	0	0	0	0	0.0747015	0	0	0	0	0	0.052145	0	0	0	0	0	0	0	0	0	0	0	0	0.0797494	0	0	0	0	0	0	0.0542826	0	0	0
ncRNA_inter_chr1_828	0	0.0785406	0	0.0360293	0	0.033374	0.0562111	0.0428025	0	0.0229857	0	0.0326441	0.0707746	0.0236548	0.0704381	0.0600523	0.0321422	0.0491309	0.060908	0	0.0378665	0	0	0	0.0349731	0.0247129	0	0.109159	0.0301325	0.0642343	0.0331996	0.0395736	0	0.0355179	0	0.0559091	0	0.0312958	0.0377953	0	0.0804451	0.0348745	0	0	0.0291568	0.0256942	0	0.0303406	0.0294449
ncRNA_inter_chr1_829	0	0	0	0	0	0	0	0	0	0	0	0	0	0	0	0.0470422	0	0	0	0	0	0	0	0	0	0	0	0	0	0	0	0	0	0	0	0	0	0	0	0	0	0	0	0	0	0	0	0	0
ncRNA_inter_chr1_83	0	0.129756	0.262015	0	0	0.220269	0	0	0	0	0	0	0	0.0781597	0	0	0	0	0	0	0.249823	0	0.108163	0	0.23024	0	0.104678	0	0	0.106121	0	0	0.0873357	0.117403	0.098165	0	0	0	0.124772	0.337087	0	0.115042	0.115064	0	0.0962543	0	0	0	0
ncRNA_inter_chr1_830	0	0	0.0642465	0.0581961	0	0	0	0	0	0	0.0629582	0	0	0	0	0	0	0	0	0	0	0.065014	0	0	0	0	0	0	0	0.051877	0	0	0.042695	0	0.0480188	0	0	0	0	0	0	0	0.11264	0	0	0	0	0	0
ncRNA_inter_chr1_831	0	0	0	0	0	0	0	0	0	0.0523351	0	0.0742973	0	0	0.1605	0	0	0	0	0	0	0	0	0	0	0	0	0.0829101	0.0685139	0	0	0	0	0	0	0	0	0	0	0	0	0	0	0	0	0	0	0	0
ncRNA_inter_chr1_832	0.104019	0.147518	0	0.161574	0.113733	0.2245	0.042215	0.0319915	0.129467	0.0518072	0.117208	0.024516	0.0793171	0.0530402	0.0529605	0.0902342	0.144142	0.110164	0.0910476	0.184998	0.0282913	0.0302587	0.0244669	0.0898084	0.0522792	0.203258	0.0948348	0	0.135181	0.024005	0.0992943	0.0891946	0	0.0796709	0.0670464	0.104509	0.0690577	0.1881	0.197819	0.152694	0.100249	0.0260559	0.0521217	0.0245604	0.0654021	0.172839	0.266585	0	0.110081
ncRNA_inter_chr1_833	0.0384667	0.0288591	0.0438723	0	0.0111731	0	0.0310002	0	0	0.0169061	0	0	0	0.0435878	0	0.0110422	0.0473818	0.0270562	0	0.0389719	0	0.0148134	0	0	0.0128506	0	0.0232914	0	0.0111075	0.0117912	0.0122295	0.0291066	0.058454	0.0260858	0.0328232	0.0308921	0.0453942	0.023002	0.0138792	0.0124988	0.0295661	0.0128112	0.0255985	0.0241518	0.0429549	0	0.0130965	0	0.0324428
ncRNA_inter_chr1_834	0.0236826	0	0	0	0	0	0	0	0	0.0156377	0	0.0222	0	0.0161013	0	0	0.0218785	0	0.0207294	0.0240683	0	0	0	0	0	0	0	0	0	0	0	0	0.0179956	0	0.0202376	0	0.0209637	0	0	0.0231766	0.0182499	0	0.0237276	0	0	0	0	0	0.0200449
ncRNA_inter_chr1_835	0.0326981	0	0	0	0	0	0.0263939	0	0	0.0215863	0	0	0	0	0.0331003	0	0	0.0230782	0	0	0	0	0.0307644	0.0282107	0.0328558	0	0	0	0.0566382	0.0603455	0.0312017	0	0.0745625	0.0333684	0	0	0.0289337	0	0	0	0.0251922	0	0	0	0	0.0482773	0	0	0
ncRNA_inter_chr1_836	0	0	0	0	0	0	0.0668276	0	0	0.0546749	0	0	0	0.0562664	0	0	0.076455	0	0	0	0	0	0	0	0	0	0	0	0	0	0	0	0	0	0	0.0665196	0	0	0	0	0	0	0	0	0	0	0	0	0
ncRNA_inter_chr1_837	0.0164156	0.0092616	0.00938647	0	0.0143485	0.0157321	0.0132531	0.0201948	0.0204188	0.0216801	0.0183965	0.0230898	0	0.0167409	0.0416039	0.0354104	0.0151651	0	0.0215373	0.0166829	0.00892386	0.00949946	0.0154448	0	0.00824292	0.0233076	0	0.0515795	0.0355462	0.00757116	0.00783571	0.0280019	0.0437153	0.00837378	0.0210487	0.05938	0.0145442	0.0295289	0.0089107	0.0160489	0.0126485	0.00821874	0.0246587	0	0.00688028	0.00605593	0	0.0215392	0.0138902
ncRNA_inter_chr1_838	0.0723033	0.0621071	0.0668785	0.0730434	0.0677181	0.097385	0.0749958	0.0677705	0.057827	0.0613577	0.0751753	0.06291	0.0874747	0.0807587	0.0661843	0.06234	0.127229	0.0595198	0.08734	0.124119	0.0823706	0.0597278	0.1069	0.0683411	0.0968621	0.086812	0.0486244	0.068378	0.0894898	0.0825812	0.0492901	0.0762936	0.0392285	0.0878466	0.0529374	0.143877	0.0898758	0.0541364	0.0635659	0.127956	0.0902163	0.0827587	0.0844814	0.0682576	0.0634877	0.0571845	0.0740747	0.0676064	0.0771971
ncRNA_inter_chr1_839	0	0	0	0	0	0	0	0	0	0	0	0	0	0	0	0	0	0	0	0	0	0	0	0	0	0	0	0	0	0	0	0	0	0	0	0	0	0	0	0	0	0	0	0	0	0	0	0	0
ncRNA_inter_chr1_84	0.029507	0.199826	0	0.152779	0.0516201	0.141519	0.0953066	0.1815	0.0367259	0	0	0.0276742	0.0299998	0.140428	0.149457	0.0763938	0.0272592	0.0416669	0.0516549	0	0.0321015	0.0683133	0.027762	0.0509518	0.0889801	0.0209666	0.0538035	0.0617645	0	0.0817138	0.0281668	0.0335616	0.0448895	0.0904008	0.0756835	0.0474336	0.182836	0.0796242	0.0961973	0.202135	0.11375	0.05913	0.088712	0.0278681	0.0247368	0.0217907	0.0604977	0	0.124906
ncRNA_inter_chr1_840	0.415627	0.490946	0.578421	0.47558	0.420732	0.680448	0.355602	0.581491	0.470116	0.427513	0.55768	0.93823	0.422695	0.378615	0.559292	0.368329	0.491877	0.619737	0.416258	0.953403	0.41092	0.484599	0.577626	0.490453	0.398872	0.465442	0.515425	0.552212	0.550849	0.501704	0.534297	0.439067	0.471635	0.535727	0.713518	0.39092	0.548522	0.498921	0.534632	0.486777	0.326851	0.50914	0.378558	0.500449	0.703745	0.523867	0.548888	0.613123	0.4188
ncRNA_inter_chr1_841	0.0258582	0.00673493	0.0136515	0.0164834	0.0139233	0.0152696	0.00481947	0.0293641	0.0148625	0.011827	0.017837	0.0242568	0.0161873	0.0148757	0.00201545	0.00514988	0.00551269	0.0126435	0.0121911	0.0202228	0.0173214	0.0115149	0.00748584	0.00515307	0.00600046	0.0169638	0.0163248	0.00208226	0.0172303	0.018367	0.020883	0.0113123	0.0105895	0.0162528	0.0119068	0.0207808	0.00704307	0.0161033	0.00648559	0.00389368	0.0061356	0.0179468	0.00598094	0.0169168	0.0283411	0.00587791	0.00815961	0.00869462	0.0151593
ncRNA_inter_chr1_842	0	0	0	0	0	0	0	0	0	0	0	0	0	0	0	0	0	0	0	0	0	0	0	0	0	0	0	0	0	0	0	0	0	0	0	0	0	0	0	0	0	0	0	0	0	0	0	0	0
ncRNA_inter_chr1_843	0	0	0	0	0	0	0	0	0	0	0	0	0	0	0	0	0	0	0	0	0	0	0	0	0	0	0	0	0	0	0	0	0	0	0	0	0	0	0	0	0	0	0	0	0	0	0	0	0
ncRNA_inter_chr1_844	0	0	0	0	0	0	0	0	0	0	0	0	0	0	0	0	0	0	0	0	0	0	0	0	0	0	0	0	0	0	0	0	0	0	0	0	0	0	0	0	0	0	0	0	0	0	0	0	0
ncRNA_inter_chr1_845	0	0	0	0	0	0	0	0	0	0	0	0	0	0	0	0	0	0	0	0	0	0	0	0	0	0	0	0	0	0	0	0	0	0	0	0	0	0	0	0	0	0	0	0	0	0	0	0	0
ncRNA_inter_chr1_846	0.0732839	0.0117919	0.0597547	0.021655	0.054875	0.140527	0.0675752	0.103034	0.0130304	0.0483534	0.0702678	0.0981091	0.0319319	0.0854128	0.0530155	0.0270484	0.0580296	0.0516766	0.027456	0.12769	0.0113897	0.012109	0.0591	0.0270698	0.0420743	0.0148522	0.047603	0.0876364	0.054397	0.0386072	0.0898284	0.0475321	0.0397529	0.0533649	0.0715492	0.0672327	0.0649079	0.0375896	0.0567866	0.0613662	0.0322052	0.104897	0.0837212	0.0593259	0.0876552	0.0772781	0.0535936	0.0457879	0.0176818
ncRNA_inter_chr1_847	0.362697	0.273646	0.173335	0.0313722	0.158998	0.0290602	0.0978859	0.483379	0	0.280298	0.373689	0.653732	0.0308014	0.164393	0.153554	0.39074	0.139611	0.0855605	0.10607	0.123196	0	0.280648	0.113749	0.130261	0	0.0428817	0	0.412472	0.183305	0.0559315	0.115408	0.240326	0.461198	0	0.0518212	0.145762	0.0267637	0.299857	0	0.0592961	0.0231722	0	0.302497	0.0286128	0.126693	0.022373	0.0621142	0.132436	0
ncRNA_inter_chr1_848	0.00874008	0	0.00999885	0	0.0229351	0	0	0.0322566	0	0.00577467	0	0.00819798	0	0.00594219	0	0.00754198	0.0161485	0.00617095	0.0153004	0	0	0	0.0164464	0	0.0175708	0.00620917	0.00796686	0	0	0.0161359	0	0.00994012	0.0066495	0	0.00747329	0.01405	0.0232234	0.00786241	0	0	0.0202081	0	0	0	0	0	0	0.0152903	0.00739809
ncRNA_inter_chr1_849	0	0	0	0	0	0	0	0	0	0	0	0	0	0	0.0941459	0	0	0.0656169	0	0	0	0	0	0	0	0	0	0	0	0	0	0	0	0	0	0	0	0	0	0	0.0716532	0	0	0	0	0	0	0	0
ncRNA_inter_chr1_85	0	0	0	0.0978422	0.0826459	0.0906314	0	0	0	0	0	0.088615	0	0	0	0	0.0872861	0	0.0827016	0	0	0	0	0	0	0	0	0	0	0	0	0	0.07187	0	0	0.0759432	0	0	0.102677	0	0	0	0	0.089236	0.0792093	0	0	0	0.0799919
ncRNA_inter_chr1_850	0	0	0	0	0	0	0	0	0	0.0219501	0	0.0311613	0	0.022589	0	0	0.030694	0	0	0	0	0	0	0	0	0	0	0	0	0.0306701	0	0.0377906	0	0	0	0	0	0	0	0	0.0256167	0	0.0332968	0	0	0	0	0	0
ncRNA_inter_chr1_851	0	0.0221023	0	0.0202694	0.0171213	0	0.0158124	0	0	0.0129369	0	0.0183658	0	0	0.0198502	0	0.0180943	0	0.0171328	0	0	0	0	0	0	0.0139173	0	0.0410162	0	0	0	0.0222874	0.0149018	0.0199894	0.0167423	0.0157429	0.017349	0	0	0	0.015111	0	0.0196371	0	0	0.014455	0	0	0
ncRNA_inter_chr1_852	0.0155689	0.0527811	0.0713237	0.161417	0.0272693	0.0897124	0.0377672	0	0	0.0205959	0.0349467	0.116976	0.0317014	0.0317549	0.0158125	0.053781	0.0575315	0.0440227	0.0818631	0.0951634	0	0.018047	0.102537	0.0134489	0.0156685	0.0442735	0.0426048	0.0490099	0.0269729	0.014389	0.0594368	0.106323	0.0237178	0.0954956	0.0399882	0.0625583	0.0689904	0.014021	0.0169365	0.0305039	0.0960296	0	0.0312265	0.0147244	0.052199	0.0230228	0.0319591	0.0955803	0.0131877
ncRNA_inter_chr1_853	0	0.0137438	0.0696456	0.081929	0.00532341	0.0116724	0	0	0	0	0.0136498	0.00570943	0.0123734	0.0124072	0.012323	0.0157618	0.00561966	0.0429697	0.021308	0.00617798	0.00662015	0.00704682	0.01717	0.00525343	0	0.00864711	0.00554895	0.00636573	0.0158088	0.0393254	0.0116151	0.0207736	0	0.018643	0.0208189	0.00978006	0.00537999	0.00547646	0.00661279	0.0416855	0.0140768	0.0121941	0.0061011	0	0.0204013	0	0.00623892	0	0.0103056
ncRNA_inter_chr1_854	0.542098	0.338673	0.420746	0.390784	0.584005	0.780157	0.445698	0.512082	0.349409	0.275144	0.553362	0.817374	0.521625	0.394886	0.392467	0.217323	0.500801	0.505559	0.652155	0.688951	0.463385	0.403535	0.482715	0.443154	0.350373	0.350952	0.388493	0.446024	0.461379	0.803888	0.46213	0.451672	0.154731	0.593026	0.5547	0.568115	0.557101	0.331058	0.326043	0.663	0.679474	0.611058	0.34943	0.13714	0.365035	0.400421	0.416884	0.287689	0.311563
ncRNA_inter_chr1_855	0.0744701	0.0839161	0	0.230972	0.325164	0.213949	0.120268	0.0916143	0	0.0491178	0.166684	0	0.151427	0	0.0753168	0.128325	0	0.0524935	0.130153	0.528045	0.162036	0.17241	0.210198	0.256343	0.149467	0	0.406036	0.155626	0	0.205892	0.283884	0.169129	0	0.227408	0.0636702	0.179276	0.329062	0.0668756	0.161326	0.21792	0.228915	0.149233	0.149017	0	0.0623286	0.219622	0	0.0648525	0.251366
ncRNA_inter_chr1_856	1.03182	0.459489	0.411952	0.359066	0.675528	0.544639	0.636675	1.2303	0.869338	0.144918	0.579209	0.458481	0.59715	0.733886	0.745754	0.135219	0.835894	0.500763	0.358685	0	0.794414	0.565877	0.761701	0.270604	0.0317075	0.0445413	0.300037	0.0819652	0.532922	0.756547	0.51189	0.356429	0.274074	0.383829	0.63367	0.608496	0.530342	0.126843	0.493532	0.398467	0.0845776	1.11337	0.219831	0.779605	0.819207	0.733792	0.21019	0.396796	0.0530699
ncRNA_inter_chr1_857	0	0	0	0	0	0	0	0	0	0	0	0	0	0	0	0	0	0	0	0	0	0	0	0	0	0.19125	0	0	0	0	0	0	0	0	0	0	0	0	0	0	0	0	0	0	0	0	0	0	0
ncRNA_inter_chr1_859	0	0	0	0	0	0	0	0	0	0	0	0	0	0	0.0278275	0	0	0	0	0	0	0	0	0	0	0	0	0	0	0	0	0	0	0	0	0	0	0	0	0	0	0	0	0	0	0	0	0	0
ncRNA_inter_chr1_860	0	0	0	0	0.016172	0	0	0	0.0230117	0	0	0	0	0	0	0	0	0	0	0	0	0	0	0	0	0	0	0	0	0	0	0	0	0	0	0.0148605	0	0	0	0	0	0.0185248	0	0	0	0	0.0189533	0	0
ncRNA_inter_chr1_861	0	0	0	0	0	0	0	0	0	0	0	0	0	0	0	0	0	0	0	0	0	0	0	0	0	0	0	0	0.047029	0	0	0	0	0	0.0464096	0	0	0	0	0	0	0	0	0	0	0	0	0	0
ncRNA_inter_chr1_862	0	0	0	0	0	0	0	0	0	0	0	0	0	0	0	0	0	0	0	0	0	0	0	0	0	0	0	0	0	0	0	0	0	0	0	0	0	0	0	0	0	0	0	0	0	0.0561011	0	0	0
ncRNA_inter_chr1_863	0	0	0.0446656	0	0.136617	0	0.0945886	0	0	0.0515917	0	0.0366209	0	0	0	0	0	0	0	0	0	0	0.073506	0	0	0	0	0.122546	0	0	0.0372888	0	0	0	0	0	0.0345635	0.0702439	0	0	0	0.0391399	0	0	0	0	0	0.0341153	0
ncRNA_inter_chr1_864	0.106461	0.120162	0.121782	0	0.372489	0	0	0	0	0	0	0	0	0	0	0	0	0	0	0	0	0	0	0.0919166	0	0	0	0.222845	0	0	0	0	0	0	0.0910216	0	0	0	0	0	0	0	0	0	0	0	0	0.465081	0
ncRNA_inter_chr1_865	0.659669	0.744565	0.377302	1.19545	0.577019	0.632772	0.799016	0.202884	0.205264	0.326857	0.554605	0.464021	0	0.560618	0.501199	0	0.76177	1.39728	0.577408	1.00562	0.897091	1.33633	0.775822	0.284774	0.497318	0	0.300713	0.863019	0.142883	0.304471	0	0.375158	0.250892	0.336839	0.423002	0.132555	0.145984	0.445027	0.716874	0.645573	0.63576	0.826207	0.661093	0.62303	0.414769	0.974323	0.50719	1.00863	0.139622
ncRNA_inter_chr1_867	0.197184	0	0	0	0	0.378287	0.159224	0.242579	0	0	0	0	0	0.134061	0	0	0.182162	0	0.345189	0	0	0	0	0	0	0.140111	0	0.412748	0.170838	0	0	0	0	0	0	0.15849	0.174546	0.532097	0	0	0	0	0.197609	0	0	0.145619	0.202141	0.172282	0
ncRNA_inter_chr1_868	0.0309889	0.209934	0.390068	0.256811	0.189809	0	0.150191	0.114369	0	0.0614392	0.243248	0.784997	0.0315172	0.0842747	0.251227	0.213948	0.0572564	0.109436	0.217071	0.283539	0	0.179422	0.116625	0.0535107	0.155801	0.0880782	0.0847584	0.486665	0.187939	0.257541	0.118325	0.211483	0.495181	0.221605	0.265039	0	0.356605	0.278839	0	0.0303371	0.119422	0.0310604	0.155279	0	0.0779374	0.0457858	0.0953365	0.487524	0.0262358
ncRNA_inter_chr1_869	0.106837	0.120444	0	0.221008	0.0466706	0.15354	0.0430842	0.0657163	0	0.0352492	0.0598103	0.150124	0	0.108954	0.108102	0.23023	0	0.263703	0.0934042	0.325347	0.0580471	0.37058	0.150778	0.276398	0.214529	0.189562	0.0486447	0.0558424	0.231406	0.147758	0.254961	0.121375	0.324683	0.0544887	0.0912357	0.171744	0.472857	0.335952	0	0.0522155	0.205687	0.0534605	0.213883	0	0	0	0.164091	0.326323	0.0903438
ncRNA_inter_chr1_87	0	0	0	0	0.0142314	0.0156093	0.0131401	0	0	0	0.0182381	0.0305459	0	0	0.0164967	0.0140586	0	0.0229665	0	0.0165467	0	0.0188506	0.0306319	0	0	0	0	0	0	0.0150187	0.0155504	0	0	0.0332308	0	0.0130984	0	0	0	0.0318615	0	0	0.016305	0	0.0136372	0	0	0	0.0137769
ncRNA_inter_chr1_870	0	0	0	0	0	0	0.0992454	0	0	0	0	0	0	0	0.124507	0.211849	0	0	0	0	0	0	0	0	0.123376	0.435481	0	0	0	0	0	0	0.186979	0	0.105082	0	0	0	0	0	0.283514	0	0.123004	0	0	0	0	0	0.103773
ncRNA_inter_chr1_874	0	0	0	0	0	0.35154	0	0	0	0.060529	0	0	0	0	0	0	0	0	0	0	0	0	0	0.078865	0.0920959	0.259622	0	0	0	0	0	0	0	0	0	0.147284	0	0.32965	0	0.178784	0	0	0	0	0	0.0676613	0	0.0800503	0
ncRNA_inter_chr1_875	0	0	0	0	0	0	0	0	0	0	0	0	0	0	0	0	0	0	0	0	0	0	0	0	0	0	0.0562558	0	0	0	0	0	0	0	0	0	0	0	0	0	0	0	0	0	0	0	0	0	0
ncRNA_inter_chr1_876	0	0	0	0	0	0	0	0	0	0	0	0	0	0	0	0	0	0	0	0	0	0	0	0	0	0	0	0	0	0	0	0	0	0	0	0	0	0	0	0	0	0	0	0	0	0	0	0	0
ncRNA_inter_chr1_877	0	0	0	0	0	0	0	0	0	0	0	0	0	0	0	0	0	0	0	0	0	0	0	0	0	0	0	0	0	0	0	0	0	0	0	0	0	0	0	0	0	0	0	0	0	0	0	0	0
ncRNA_inter_chr1_88	0.117645	0.132958	0	0	0.0514527	0.0564608	0	0	0	0	0	0	0	0	0.119178	0	0	0	0	0	0.0640364	0	0	0	0	0	0	0.0615244	0.0509964	0.0542992	0	0.0669056	0	0	0.0502921	0	0	0	0	0	0	0.0589383	0	0.0555555	0	0	0	0.154182	0.0498327
ncRNA_inter_chr1_881	0	0	0	0	0	0	0	0	0	0	0	0	0	0	0	0	0	0	0	0	0	0	0	0	0	0	0	0	0	0	0	0	0	0	0	0	0	0	0	0	0	0	0	0	0	0	0	0	0
ncRNA_inter_chr1_882	0.0187097	0	0	0.0194388	0.0327648	0	0.060494	0	0.0232199	0.0123733	0.0420851	0.0175295	0.0190025	0.0508812	0.0189691	0.0162067	0.0518532	0	0.0327937	0.0379895	0	0.0432712	0.0176032	0.0161503	0.0188067	0.0531666	0	0	0.0162099	0.069041	0.035705	0.0213599	0.0572099	0.0381982	0.0319598	0	0.033185	0.0336794	0.0202736	0.0182986	0.0433831	0.037385	0.018781	0.0176196	0	0.0413316	0.019117	0.0163301	0
ncRNA_inter_chr1_884	0	0	0	0	0	0.029394	0	0	0	0	0	0	0.0311447	0	0	0	0	0	0	0	0	0	0	0	0	0	0	0	0.0265581	0	0	0	0	0	0	0.0246385	0	0	0	0	0	0	0	0	0	0	0	0	0
ncRNA_inter_chr1_885	0	0	0	0	0	0	0	0	0	0	0	0	0	0	0	0	0	0	0	0	0	0	0	0	0	0	0	0	0	0	0	0	0	0	0	0	0	0	0	0	0	0	0	0	0	0	0	0	0
ncRNA_inter_chr1_886	0	0	0	0	0	0	0	0	0	0	0	0	0	0	0	0	0	0	0	0	0	0	0	0	0	0	0	0	0	0	0	0	0	0	0	0	0.0408814	0	0	0	0	0	0	0	0	0	0	0	0
ncRNA_inter_chr1_887	0	0	0	0.0406265	0	0	0	0	0	0	0	0	0	0	0	0	0	0	0	0	0	0	0	0	0	0	0	0	0	0	0	0	0	0	0	0	0	0	0	0	0.0302481	0	0	0	0	0	0	0	0
ncRNA_inter_chr1_888	0	0	0	0	0	0	0	0	0	0	0	0	0	0	0	0	0	0	0	0	0	0	0	0	0	0	0	0	0	0	0	0	0	0	0.0948048	0	0	0	0	0	0	0	0	0	0	0	0	0	0
ncRNA_inter_chr1_889	0.353722	0.22814	0.375726	0.366295	0.221003	0.16965	0.693667	0.404073	0.251577	0.400604	0.198257	0.758288	0.179815	0.1546	0.358332	0.283459	0.186729	0.0713561	0.287498	0.641933	0.2199	0.350967	0.213945	0.130885	0.304763	0.323154	0.506772	0.581757	0.262681	0.186584	0.217065	0.0862132	0.211406	0.232222	0.324027	0.385851	0.246017	0.409078	0.192198	0.692327	0.642843	0.329102	0.531729	0.167038	0.275357	0.541102	0.181308	0.286977	0.213906
ncRNA_inter_chr1_890	0	0	0	0	0	0	0	0	0	0	0	0	0	0	0	0	0	0	0	0	0	0	0	0	0	0	0	0	0	0	0	0	0	0	0	0	0	0	0	0	0	0	0	0	0	0	0	0	0
ncRNA_inter_chr1_891	0	0	0	0	0	0	0	0	0	0	0	0	0	0	0	0	0	0	0	0	0	0	0	0	0	0	0	0	0	0	0	0	0	0	0	0	0	0	0	0	0	0	0	0	0	0	0	0	0
ncRNA_inter_chr1_892	0	0	0	0	0	0	0	0	0	0	0	0	0	0	0	0	0	0	0	0	0	0	0	0	0	0	0	0	0	0	0	0	0	0	0	0	0	0	0	0	0	0	0	0	0	0	0	0	0
ncRNA_inter_chr1_893	0	0	0	0	0	0	0	0	0	0	0	0	0	0	0	0	0	0	0	0	0	0	0	0	0	0	0	0	0	0	0	0	0	0	0	0	0	0	0	0	0	0	0	0	0	0	0	0	0
ncRNA_inter_chr1_894	0	0	0	0	0	0	0	0	0	0	0	0	0	0	0	0	0	0	0	0	0	0	0	0	0	0	0	0	0	0	0	0	0	0	0	0	0	0	0	0.0619876	0	0	0	0	0	0	0	0	0
ncRNA_inter_chr1_895	0	0	0	0	0	0	0	0	0	0	0	0	0	0	0	0	0	0	0	0	0	0	0	0	0	0	0	0	0	0	0	0	0	0	0	0	0	0	0	0	0	0	0	0	0	0	0	0	0
ncRNA_inter_chr1_896	0	0	0	0	0	0	0	0	0	0	0	0	0	0	0	0	0	0	0	0	0	0	0	0	0	0	0	0	0	0	0	0	0	0	0	0	0	0	0	0	0	0	0	0	0	0	0	0	0
ncRNA_inter_chr1_897	0	0	0	0	0	0	0	0	0	0	0	0	0	0	0	0	0	0	0	0	0	0	0	0	0	0	0	0	0	0	0	0	0	0	0	0	0	0	0	0	0	0	0	0	0	0	0	0	0
ncRNA_inter_chr1_898	0.17922	0.238256	0.307323	0.331201	0.262956	0.251551	0.175606	0.125988	0.191078	0.240844	0.193603	0.617887	0.156183	0.291338	0.466429	0.204238	0.18922	0.12195	0.302324	0.552453	0.125264	0.481233	0.210628	0.182239	0.276639	0.209065	0.19827	0.568937	0.221805	0.283448	0.31139	0.276455	0.287034	0.169941	0.448394	0.200629	0.334239	0.1956	0.173784	0.150239	0.197274	0.173049	0.596088	0.108745	0.0751233	0.179495	0.26228	0.45822	0.308663
ncRNA_inter_chr1_899	0	0	0	0	0	0	0	0.00453381	0	0.00243296	0	0	0	0.00250378	0.00372764	0.00317791	0	0.00260186	0	0	0	0.00426196	0	0	0.00740778	0	0	0.00385276	0.00319246	0	0	0	0.00280127	0	0	0	0.00326042	0	0.00400334	0	0	0	0	0	0	0	0	0.00321683	0
ncRNA_inter_chr1_9	0	0	0	0	0	0	0.0306842	0	0	0	0	0	0	0	0	0	0	0	0	0	0	0	0	0	0	0	0	0	0.0658722	0	0	0	0	0	0	0	0.0336368	0	0	0	0	0	0	0.0359039	0	0	0	0	0
ncRNA_inter_chr1_90	0	0	0	0	0	0	0.0496227	0	0	0	0	0	0	0	0	0	0	0	0	0	0	0	0	0	0.0616881	0	0	0	0	0	0	0.06985	0	0	0	0.0493605	0	0	0	0	0	0.0615737	0	0	0	0	0	0	0
ncRNA_inter_chr1_900	0	0	0	0	0	0	0	0	0	0	0	0	0	0	0	0	0	0	0	0	0	0	0	0	0	0	0	0	0	0	0	0	0	0	0	0	0	0	0	0	0	0	0	0	0	0	0	0	0
ncRNA_inter_chr1_901	0.0624902	0.17627	0.142917	0.161723	0.191247	0.0599216	0.17655	0.115315	0.388758	0.165079	0.210078	0.204989	0.0635338	0.106178	0.221337	0.0539106	0.115459	0.198477	0.19131	0.190392	0.237865	0.180719	0.117549	0.107869	0.0942214	0.0887758	0.142383	0.196073	0.162423	0.345989	0.0596313	0.0355263	0.118793	0.22336	0.133477	0.150683	0.276484	0.0280951	0.305486	0.244535	0.313064	0.21907	0.125164	0.117998	0.13097	0.115332	0.128078	0.190963	0.37021
ncRNA_inter_chr1_902	0	0	0	0	0	0	0.046007	0.0700918	0	0	0	0	0.115853	0	0	0	0	0	0	0	0.0619849	0.0659532	0.107212	0	0	0	0.0519447	0	0	0.315563	0	0	0	0	0.0487125	0	0	0.0512489	0	0.0557577	0	0.0570872	0	0	0	0.0841516	0	0.09956	0
ncRNA_inter_chr1_903	0	0	0.0892159	0.080764	0	0	0.0629777	0	0	0	0.0874269	0.366367	0.0792262	0.106141	0.238048	0.0673651	0.0719886	0.055019	0.0683838	0.158934	0.169553	0	0	0.0673949	0	0	0	0	0	0	0.0745135	0	0	0	0.0667962	0	0.138314	0	0	0	0.0601838	0.234234	0.156725	0.147193	0	0.0575965	0.0799526	0.0682599	0.0660862
ncRNA_inter_chr1_904	0.739942	1.04396	0.881697	1.02166	1.32144	0.85764	1.59332	1.02407	0.767474	1.161	0.933138	1.29857	1.37921	1.08999	1.21312	1.27714	1.62349	1.02311	1.07725	0.938076	1.20751	1.13973	0.899236	1.78347	0.991706	1.13918	1.32111	1.99654	1.54927	0.910721	1.0595	1.26243	1.03188	1.63725	0.815489	1.63554	1.85203	1.13702	1.17266	1.17671	1.21231	0.586939	1.29505	0.873555	1.86096	0.979042	0.695332	0.860242	0.991878
ncRNA_inter_chr1_905	0.108261	0.0203696	0	0.0560656	0.0789296	0.086556	0.131156	0.0443947	0.0224891	0.0476341	0.121382	0.0507479	0.091724	0.134807	0.0364773	0.0933365	0.116682	0.0382722	0.11051	0.128157	0.0589721	0.125271	0.186778	0.171193	0.0543463	0.102466	0.0657361	0.150836	0.15614	0.0500375	0.0344136	0.0615074	0.10969	0.202451	0.0462619	0.101398	0.143491	0.178353	0.137448	0.0883071	0.111182	0.108625	0.270805	0.0853253	0.135976	0.0799658	0.0925039	0.0472757	0.0305215
ncRNA_inter_chr1_906	0.0356216	0.0670274	0.149449	0.0737948	0.13502	0.0911178	0.124645	0.0730372	0.0591075	0.0470728	0.0266276	0.0111451	0.0120722	0.0242215	0.0120428	0.0307415	0.032908	0.0586927	0.0104014	0.0603757	0.20666	0.0550085	0.100545	0.0102517	0.0477481	0.0168743	0	0.149225	0.0102888	0.0328867	0	0.0135055	0.0451657	0.0121276	0.0203144	0.0381804	0.0210351	0.0320457	0.0258037	0.197594	0.0823825	0.0237913	0.0833401	0.0897032	0.0199086	0.0613814	0.0730343	0.0311394	0
ncRNA_inter_chr1_907	0.0616199	0	0	0	0.0538995	0	0	0	0	0.040709	0	0	0.062649	0	0	0	0	0.0435068	0	0.0626234	0	0	0	0	0.0619395	0.0437848	0	0.0644919	0	0	0	0.140175	0	0	0.0526837	0.148584	0	0	0	0	0	0	0.0617529	0.0581974	0	0	0	0	0
ncRNA_inter_chr1_908	0.0344099	0	0.0787239	0	0.090296	0	0.0555714	0	0	0	0.0385727	0.0654136	0	0	0	0	0	0	0.0610485	0.0708817	0.074871	0.0403682	0.0971249	0	0	0.0247794	0.0313718	0.0729966	0.0298124	0.0317638	0.032847	0	0	0.0702813	0	0	0.0308693	0.0309515	0	0	0.0265302	0.0344775	0	0	0	0.0254115	0.035275	0.030469	0
ncRNA_inter_chr1_909	0.0586958	0	0.0671284	0.101282	0.102683	0.0938375	0.0315975	0.0722085	0	0.0258515	0.0219274	0.0917103	0.019892	0.039906	0.11887	0	0.0180748	0.0828666	0.0684722	0.0795183	0.0425712	0.0452869	0.0368164	0.0168923	0	0.0138993	0.0356756	0.0204727	0.0339023	0.0180607	0.0186766	0.0222538	0.0446474	0.0399615	0.066897	0.0629038	0.0346306	0.0703954	0	0.0382861	0	0.0392074	0.0392065	0	0	0.0433464	0.0802286	0.068363	0.0165608
ncRNA_inter_chr1_91	0.0360082	0.0203312	0.0308957	0.0373139	0.047245	0.0345399	0.0726907	0.155058	0.0448175	0.0416385	0.121093	0.0844372	0.0457937	0.0306227	0.036481	0.0776801	0.0249488	0.0317858	0.0630358	0.0640468	0.0489776	0.135481	0.0508433	0.163249	0.0180974	0.0255987	0.0492433	0.0471127	0.093582	0.0415778	0.0687589	0.0409521	0.0684748	0.0367984	0.130854	0.0723627	0.0478113	0.0486175	0.0489134	0.0528843	0.034703	0.0360789	0.0360859	0.0425144	0.0830306	0.199419	0.0276851	0.0314608	0.0305064
ncRNA_inter_chr1_910	0	0.0716931	0.0363299	0.0657763	0.0277801	0.21325	0.0256453	0.0781416	0.0395292	0.104908	0.142405	0.0297553	0	0.0647773	0.0642113	0.109633	0.0293399	0.0896948	0.0555394	0.0644852	0.0345518	0	0	0.0274205	0	0.112716	0.115821	0.0332047	0.13758	0.0292351	0.0606335	0.10837	0.024158	0.0323431	0.1085	0.0509116	0.112021	0	0.0345134	0.0310806	0.0734596	0.0636434	0.0635889	0.0299953	0.0531012	0.0703621	0.0325577	0.0554388	0.0805794
ncRNA_inter_chr1_912	0	0	0.0669839	0	0.0513528	0	0	0	0	0	0	0	0	0	0.238048	0	0	0.0413976	0	0	0	0	0	0	0.117873	0.041716	0.0534903	0	0.101663	0.108317	0.0560056	0.133465	0	0.119755	0.100454	0.047127	0.0519347	0	0.0638408	0	0	0.0588619	0.0588351	0	0	0	0	0	0
ncRNA_inter_chr1_913	0.377936	0.426574	0.432325	0.195684	0.991751	0.181263	0.30518	0.697414	0	0.499364	1.69463	0.35446	1.15274	2.31255	0.57429	0.652318	0.698289	0.266842	0	0	0	0	0.355585	0.163152	0.189948	0.671367	0.689133	0	0.32744	0.697745	1.62346	1.93441	1.00618	1.15788	0.48469	1.36698	0.334546	1.01985	1.02677	1.10958	0.728475	0.378678	0.757502	0.178472	0.633674	1.39551	0	0	0.799919
ncRNA_inter_chr1_914	0.0299454	0.169052	0	0.0930599	0.104774	0	0.0967225	0.0368393	0.0372592	0.0989166	0.201475	0	0.0304455	0.264757	0	0.0775544	0	0	0	0.0304632	0.0325677	0	0.140872	0.129315	0.0903318	0.106496	0.191173	0.125489	0.129765	0.0552852	0.228757	0.204429	0.1595	0.152957	0	0.0963084	0.0795223	0	0.0650628	0.0293151	0.207861	0	0.120159	0.0565456	0.0502252	0.110572	0	0	0.10151
ncRNA_inter_chr1_915	0.046234	0.0596172	0.00755979	0.054697	0.0519468	0.0886138	0.0372982	0.0324709	0	0.0348748	0.0148024	0.0248236	0.0134303	0.0224117	0.013416	0.0341379	0.0427088	0.00466575	0.0173753	0.0604338	0.0215553	0.00765512	0.0372503	0.0284609	0.0265333	0.0563385	0.0420753	0.0414913	0.0285599	0.0182909	0.031467	0.037494	0.0501491	0.0202177	0.011308	0.0318249	0.00584658	0.0652327	0.0287084	0.0387682	0.0609974	0.0264694	0.0264861	0.0374253	0.00553226	0.0536033	0.040587	0.0173337	0.0671261
ncRNA_inter_chr1_916	0	0	0	0.0151816	0.0128361	0.0140764	0.0118574	0.00902947	0	0.00484741	0.0164341	0	0.00746655	0.0248902	0.00743177	0.0252673	0.013603	0	0	0.0148872	0	0	0	0.0189467	0.0220852	0.0104088	0.0467133	0.0306826	0.0253583	0.00677916	0.00698714	0.0582779	0.0167085	0.00747927	0.00628345	0.00588659	0.00650077	0.0394909	0	0.0286759	0.045133	0	0	0.00695346	0.00613778	0.00542211	0.0225801	0.0192634	0.0248117
ncRNA_inter_chr1_917	0	0	0	0	0.0241449	0.0264778	0	0.0339581	0	0	0	0	0	0	0	0	0	0	0	0	0	0	0	0	0.0277465	0.0392995	0	0	0.0239152	0.0254807	0	0	0.0209967	0	0	0	0	0.0744872	0	0	0.0425646	0	0.0277135	0	0.0231409	0.0203849	0.0848919	0	0.0234123
ncRNA_inter_chr1_919	0	0	0	0	0	0	0.0435452	0.0663414	0	0	0	0	0	0.0366635	0	0	0.0498185	0	0	0	0.0586683	0	0	0.0465594	0	0	0	0	0	0	0	0	0	0	0	0	0	0	0	0	0	0	0	0	0	0	0	0	0
ncRNA_inter_chr1_920	0.0138586	0.0312795	0.0158506	0.014349	0.0121148	0.0531416	0	0.0170361	0	0.00915005	0.0155328	0.0129779	0.01409	0	0.0140028	0	0.0128009	0	0	0.028117	0	0	0	0.0239014	0	0.00982938	0	0	0.0120014	0	0	0	0	0	0.0118325	0.0111408	0.0122675	0	0	0.0135521	0	0	0.013861	0	0.0116111	0	0.014207	0.0120918	0
ncRNA_inter_chr1_921	0.0170497	0.0383078	0.0390068	0	0.0593752	0.0976682	0.0548124	0.083507	0.0636628	0.0224223	0.0380458	0.0636874	0.0866723	0.0229676	0.171238	0.0437308	0.0472527	0.0601899	0.0742968	0.0858622	0.0927444	0.0393029	0.0319328	0.0145834	0.051174	0.0360197	0.0307992	0.0530545	0	0.0472158	0.0483713	0.0192192	0.0385448	0.0519911	0.0725719	0.0545597	0.0754615	0.0303867	0.0370565	0.0166073	0.0781672	0.0854162	0.0846687	0.0483082	0	0.0501289	0.0347932	0.0148324	0.0715278
ncRNA_inter_chr1_922	1.14574	1.05155	1.25602	1.73163	1.56716	1.26029	1.23454	1.82206	0.831861	1.37302	1.12469	0.516668	1.0678	0.9915	0.730417	1.38235	1.27897	0.926925	0.859555	0.925714	0.960832	0.914951	1.14626	1.52745	1.82494	1.14118	1.35138	1.12895	1.11762	0.92543	1.52904	1.11784	1.25479	1.48814	1.00342	1.53606	1.31001	1.33328	1.3748	1.49619	1.27522	1.55457	1.24916	1.0821	1.64218	1.58773	1.39588	1.10912	1.46116
ncRNA_inter_chr1_923	0.0163167	0.0736795	0.0373365	0.101398	0.0713618	0.0469542	0.0658779	0.0200875	0	0.0754571	0.0182939	0.0306892	0.0165892	0.0553971	0.033184	0.0281475	0	0	0.0286413	0.0332066	0	0.0757422	0	0.0985599	0.0491421	0.0348259	0.0297361	0.0683949	0.0423565	0.0301239	0.0778359	0.0743289	0.123958	0.0166422	0.0279713	0.0654918	0.0577737	0.117267	0.035508	0.0798545	0	0	0.0163843	0.0308597	0.0136715	0.0843484	0.0669076	0.0714606	0.0138414
ncRNA_inter_chr1_924	0	0.0713433	0.0723053	0.0327277	0	0.0608222	0.051201	0	0.0395846	0.020945	0.0708554	0.118483	0	0.107436	0	0.109099	0.029381	0	0	0.0320967	0	0.110022	0	0	0.0317683	0	0	0.132217	0	0.0292658	0.120675	0.0718443	0	0.064551	0.108348	0.0254026	0	0.14214	0	0.123716	0.0487003	0.0318663	0.0949515	0	0.0529902	0.117065	0.0325008	0.110723	0
ncRNA_inter_chr1_925	0.0626846	0.106128	0.179264	0.0324563	0.164492	0.21045	0.0759258	0	0.0780203	0.124237	0.105402	0.117379	0.0955971	0.0639268	0.0316413	0.0540969	0	0.0221293	0	0.0953932	0	0.0362185	0	0.0541209	0	0.0666967	0.1143	0.163732	0.0271546	0.0289321	0.0598373	0	0.0238408	0.0320079	0.0267507	0.0251919	0.13872	0.25373	0.102181	0.0306725	0.0964934	0.0942116	0.0313557	0.0592029	0.0262754	0.0694382	0	0.0546739	0.0529784
ncRNA_inter_chr1_926	0	0	0	0.0427725	0	0	0.033353	0	0	0.0272877	0	0	0	0	0	0	0.0381579	0	0	0	0	0	0	0	0	0	0	0	0.0357857	0	0	0	0	0	0	0	0	0	0.0448863	0	0	0	0	0	0	0	0	0	0
ncRNA_inter_chr1_927	0.368027	0.0957696	0.0647476	0.20502	0.148484	0.407078	0.205611	0.278096	0.246189	0.33644	0.0951146	0.265182	0.287826	0.134815	0.200751	0.0976646	0.261043	0.199446	0.272235	0.115119	0.184449	0.261921	0.399285	0.0732809	0.113969	0.221344	0.206353	0.355662	0.221022	0.444257	0.135035	0.22547	0.129285	0.260524	0.507813	0.159481	0.375894	0.0764412	0.33778	0.0830367	0.130839	0.283124	0.141722	0.613811	0.30853	0.125361	0.232027	0.247115	0.335233
ncRNA_inter_chr1_928	0.070501	0.068267	0.0922192	0.0991688	0.0793136	0.0434886	0.0569479	0.0185925	0.0250907	0.0299519	0.10735	0.0283301	0.0511988	0.0136934	0.0254448	0.0434565	0.0465578	0.0284821	0.0264395	0.0664464	0.0274142	0.075718	0.0379164	0.0478233	0.0252983	0.0178684	0.0550909	0.100012	0.0305271	0.0325397	0.0288407	0.0171614	0.0574513	0.0616853	0.0559247	0.0687787	0.0579493	0.086054	0.0164302	0.0591907	0.0271451	0.0151488	0.030243	0.0333185	0.0379804	0.0632422	0.0929539	0.0351694	0.0383237
ncRNA_inter_chr1_929	0	0	0	0.0388455	0	0.0356582	0	0	0	0	0	0	0	0	0	0	0	0.0264856	0	0	0	0	0	0	0	0	0	0	0	0	0	0	0	0	0	0	0	0	0	0	0	0	0	0	0	0	0	0	0
ncRNA_inter_chr1_93	0	0	0	0.0419324	0	0	0	0.0498153	0	0	0	0	0	0.0275304	0.0410207	0	0.0373084	0	0	0	0	0	0	0	0	0	0	0	0.0349891	0	0	0	0	0	0.0346207	0	0	0	0	0	0	0	0	0	0	0	0	0	0
ncRNA_inter_chr1_930	0	0	0	0	0	0	0	0	0	0	0	0	0	0.0142158	0	0	0	0	0	0	0	0	0	0	0	0	0	0	0	0	0.0199596	0	0	0	0	0	0	0	0	0	0	0	0	0	0	0	0	0	0
ncRNA_inter_chr1_931	0.272072	0.141732	0.454031	0.17338	0.0917014	0.160899	0.118516	0.180227	0.0782908	0.193928	0.187683	0.0195744	0.34045	0.185318	1.2674	0.270921	0.15496	0.13299	0.438437	0.0637494	0.136865	0.435675	0.177546	0.505944	0.168297	0.178288	0.114485	0.109419	0.290117	0.695491	0.439516	0.28539	0.207336	0.170984	0.0893849	0.302791	0.203784	0.15088	0.0227855	0.286739	0.209189	0.441179	0.104579	0.0594082	0.227667	0.325168	0.0859777	0.0365375	0.141357
ncRNA_inter_chr1_932	0	0	0	0	0	0	0	0	0	0	0	0	0	0	0	0	0	0.0326412	0	0	0	0	0	0	0	0	0	0	0	0	0	0	0	0	0	0	0	0	0	0	0	0	0	0	0	0	0	0	0
ncRNA_inter_chr1_933	0.286087	0.220861	0.258964	0.233808	0.105226	0.216361	0.230706	0.222283	0.224966	0.0794744	0.168731	0.183554	0.214321	0.193925	0.167343	0.220539	0.208721	0.138389	0.184483	0.198371	0.0983195	0.208916	0.254663	0.129786	0.151102	0.224048	0.13705	0.361437	0.286523	0.125094	0.157844	0.256171	0.114193	0.21492	0.295748	0.229566	0.159942	0.148539	0.130947	0.206228	0.347755	0.316928	0.256142	0.142256	0.151426	0.0555244	0.0924916	0.157685	0.127287
ncRNA_inter_chr1_934	0.209558	0.191461	0.27628	0.274856	0.186826	0.323592	0.191808	0.169494	0.228664	0.117368	0.163307	0.134902	0.223203	0.20348	0.172163	0.130909	0.256428	0.156468	0.194095	0.247647	0.199871	0.222051	0.165268	0.132693	0.208551	0.215727	0.207445	0.25085	0.191857	0.221078	0.171474	0.199917	0.173019	0.222068	0.234049	0.210056	0.240265	0.159734	0.125866	0.21093	0.246473	0.30413	0.230264	0.20369	0.0635738	0.14004	0.186211	0.186803	0.206367
ncRNA_inter_chr1_935	0.112258	0.0950288	0.353137	0.0581241	0.122741	0.107681	0.135971	0.0690295	0.104792	0.129785	0.0943789	0.104993	0.114133	0.0954023	0.113091	0.145273	0.129633	0.099075	0.0734899	0.142212	0.0915966	0.09719	0.0792145	0.0968919	0.14105	0.0795448	0.0767361	0.263619	0.267463	0.0777191	0.053563	0.0636646	0.149433	0.0859815	0.143567	0.0676721	0.0745276	0.0252439	0.213487	0.0823944	0.150998	0.112479	0.0280383	0.0530115	0.0940809	0.145078	0.0575402	0.195618	0.118433
ncRNA_inter_chr1_936	0.232904	0.183991	0.173019	0.0602879	0.285213	0.145215	0.225682	0.157608	0.246243	0.107707	0.208837	0.0984992	0.118397	0.0871465	0.0592816	0.120691	0.161268	0.0985895	0.0714981	0.403525	0.101288	0.48635	0.109565	0.0503102	0.163984	0.0746827	0.127502	0.415565	0.19182	0.171995	0.133498	0.106263	0.124092	0.119001	0.129716	0.187321	0.164932	0.303965	0.101175	0.182318	0.306173	0.151588	0.269213	0.0659481	0.127012	0.146198	0.11938	0.0815746	0.108771
ncRNA_inter_chr1_937	0.262332	0.169188	0.152445	0.18972	0.171321	0.199867	0.121041	0.204905	0.119219	0.110124	0.0513428	0.0117086	0.105848	0.164161	0.0716086	0.100601	0.0884884	0.0882122	0.0400665	0.148114	0.158577	0.0867072	0.164538	0.125911	0.171594	0.0295878	0.0910958	0.161116	0.11553	0.123013	0.135121	0.0662519	0.161529	0.153073	0.0639913	0.174047	0.18062	0.23236	0.0859887	0.0897206	0.0577433	0.112665	0.0416974	0.0825986	0.0523601	0.058424	0.153666	0.0472655	0.0528435
ncRNA_inter_chr1_938	0	0	0	0	0	0	0	0	0	0	0	0	0	0	0	0	0	0	0	0	0	0	0	0	0	0	0	0	0	0	0	0	0	0	0	0	0	0	0	0	0	0	0	0	0	0	0	0	0
ncRNA_inter_chr1_94	0	0	0	0	0	0	0	0	0	0	0	0	0	0.0485958	0	0	0	0	0	0	0	0	0	0	0	0	0.0650126	0	0	0	0	0	0	0.0729951	0	0	0	0	0	0	0	0	0.0714625	0.0675072	0	0	0	0	0
ncRNA_inter_chr1_940	0.86003	2.58856	2.29553	1.84057	2.55774	3.07986	2.176	1.19985	1.28452	2.31059	1.73533	0.591888	2.09854	1.05249	1.33674	0.692727	1.64199	1.21445	1.00435	1.10781	2.80695	2.39084	1.78017	1.43557	0.864491	1.26375	1.09773	2.28029	1.09285	1.37608	1.09462	1.37036	1.48283	2.51778	2.84498	2.25813	2.99442	2.16606	2.49229	1.62719	0.751974	2.8724	1.95484	1.89528	1.58619	2.20177	3.40905	1.45366	1.74859
ncRNA_inter_chr1_941	0.773966	1.35568	0.588698	1.04365	1.5384	1.5636	1.38554	0.607739	0.640693	2.05461	0.384596	0.362516	0.54516	0.541076	0.545514	0.612128	1.34769	1.0449	0.432304	0.436466	1.93719	0.994531	0.988811	0.538169	0.40963	0.335683	0.372328	0.810423	0.408719	0.752357	0.391041	0.586184	1.22361	1.05437	1.24874	0.913473	1.38596	0.793246	1.91172	0.545737	0.315315	1.8916	0.603989	1.56015	1.06313	1.75817	2.00703	0.882012	0.636299
ncRNA_inter_chr1_942	0.187148	0	0.0356802	0.0646001	0.0545668	0.0897587	0.151121	0	0.116467	0.082426	0.0699295	0.205555	0.0634246	0.106032	0.0947934	0.0538365	0.144076	0.0660682	0.0822163	0.0954591	0.135736	0.144974	0.0293468	0.0269302	0.125413	0.0444951	0.11375	0.130581	0.135119	0.0287928	0	0	0.023726	0.0637075	0.107077	0.100283	0.0828312	0	0.237274	0	0.07242	0.0312527	0.251019	0	0.0522977	0.0230346	0.0639511	0.0549201	0.159045
ncRNA_inter_chr1_943	0.0617878	0	0	0.063984	0.216185	0	0.149679	0	0.0769042	0.12246	0	0	0.0628197	0.126025	0	0	0.114162	0.0872508	0	0.0631814	0.201662	0.287862	0.116268	0.0533467	0.124217	0.0441749	0.112665	0.0646676	0.0535324	0	0.176944	0.141424	0.0469994	0	0.106306	0	0.109388	0	0.0671459	0	0.0479325	0.0619093	0.124606	0.116712	0	0.0456299	0	0.054655	0.0526334
ncRNA_inter_chr1_944	0	0	0	0	0	0	0	0	0	0	0	0	0	0	0	0	0	0	0	0	0	0	0	0	0	0.0300052	0	0	0	0	0	0	0	0	0	0	0	0	0	0	0	0	0	0	0	0	0	0	0
ncRNA_inter_chr1_945	0	0.0467478	0.0473781	0	0.0362283	0	0.0668887	0	0.0515504	0.0547248	0	0	0	0.0281589	0.0419573	0	0	0	0	0.126276	0	0.0479441	0.0389682	0.0357593	0	0.0882893	0	0	0	0	0.0790727	0	0.0315046	0	0.141645	0	0.109988	0	0	0	0.0319331	0	0	0.0391172	0	0	0	0.0361871	0.0350649
ncRNA_inter_chr1_946	0.0887303	0.0688358	0.0634412	0.103325	0.0630646	0.0585183	0.0895392	0.0749449	0.0621253	0.0732788	0.0683525	0.0467477	0.0451088	0.056545	0.140465	0.0526481	0.0819708	0.0900622	0.193867	0.21952	0.0723991	0.282079	0.057384	0.0430817	0.0613034	0.236128	0.085931	0.0406214	0.0336369	0.0563145	0.0794112	0.220419	0.0674769	0.0623013	0.445093	0.0178318	0.0490927	0.0249444	0.0482153	0.0651296	0.204959	0.105549	0.233106	0.0576174	0.0604422	0.0655307	0.0511687	0.299603	0.229762
ncRNA_inter_chr1_947	0	0	0	0	0	0	0	0	0	0	0	0	0	0	0	0	0	0	0	0	0	0	0	0	0	0	0	0	0	0	0	0	0	0	0	0	0	0	0	0	0	0	0	0	0	0	0	0	0
ncRNA_inter_chr1_948	0.755209	0.8524	0.818425	1.11134	0.973498	0.991305	1.38013	0.641017	0.69261	0.945335	0.668345	0.639062	1.13153	0.540474	1.89249	0.720352	0.991436	0.645472	1.40333	1.79231	0.821613	2.64466	0.523561	0.892259	1.5582	1.5949	0.942198	0.998409	0.860928	0.513677	0.417367	1.45886	0.60469	0.487103	1.88479	0.99039	0.844428	0.500542	0.734309	1.08916	2.0087	1.0753	2.12891	0.788343	0.699763	0.909959	0.937183	2.8253	2.47717
ncRNA_inter_chr1_949	0.185101	0.321854	0.194614	0.409466	0.262614	0.201592	0.404078	0.239534	0.224209	0.218181	0.185154	0.140403	0.142447	0.258623	0.111574	0.302366	0.124749	0.215511	0.240348	0.568271	0.108822	0.219503	0.20244	0.164178	0.336921	0.319206	0.168805	0.408603	0.407718	0.0877618	0.181559	0.147643	0.140799	0.163523	0.145058	0.301794	0.181604	0.247674	0.114193	0.186134	0.354055	0.185465	0.405179	0.226731	0.201411	0.107164	0.277	0.265355	0.342369
ncRNA_inter_chr1_95	0	0	0	0	0	0	0.0377153	0	0	0	0	0	0	0	0	0	0	0	0	0	0	0	0	0	0	0	0	0	0	0	0	0	0	0	0	0	0	0	0	0	0	0	0	0	0	0	0	0	0
ncRNA_inter_chr1_950	0	0.125156	0.126844	0	0	0	0.0895392	0	0	0	0	0	0	0	0	0.191389	0	0	0	0	0	0.128359	0	0	0	0.157582	0.101095	0	0	0	0.105849	0.126123	0	0	0.0948048	0.0891265	0	0	0	0.108516	0	0	0	0	0.185919	0.0818884	0	0.0968823	0
ncRNA_inter_chr1_951	0	0.125617	0.127781	0	0	0	0	0	0	0.0737977	0	0	0	0	0	0	0	0	0	0	0	0	0	0	0	0.0788877	0.101343	0	0	0.102862	0.106239	0	0	0	0	0	0	0	0	0.109184	0	0	0	0	0	0	0	0	0
ncRNA_inter_chr1_952	0.282569	0.523962	0.369246	0.856935	0.123528	0.541853	0.603025	0.570964	0.200881	0.439831	0.407253	0.397437	0.533534	0.644948	0.654287	0.418041	0.578023	0.712212	0.353253	0.225584	0.329373	0.303664	0.379797	0.453079	0.588356	0.745598	0.607247	0.337987	0.244706	0.260839	0.308267	0.596748	0.414524	0.535914	0.448567	0.535354	0.589587	0.181469	0.460404	0.394868	0.4823	0.38424	0.687566	0.324061	0.541457	0.566152	0.310363	0.458295	0.734608
ncRNA_inter_chr1_955	0	0.0455214	0	0.0208776	0.017557	0.0192534	0.0654248	0	0	0.0265208	0.0226	0	0	0.0274385	0	0.034798	0	0.0141717	0.0175805	0	0.0218415	0	0	0	0.0202701	0.0716921	0.0369343	0.0633585	0.0173862	0.0185283	0.0192624	0	0.0153391	0	0.0171762	0	0	0.036133	0	0.0394604	0	0.0404103	0.0202225	0	0	0.0148229	0	0.0351284	0.0170045
ncRNA_inter_chr1_956	0	0	0	0	0	0	0	0	0	0	0	0	0	0	0	0	0	0	0	0	0	0	0	0	0	0	0	0	0	0	0	0	0	0	0	0	0	0	0	0	0	0	0	0	0	0	0	0	0
ncRNA_inter_chr1_957	0	0.0448631	0	0	0	0.0381271	0.064192	0	0.0494721	0.0525186	0.0891126	0.0372789	0.0404116	0.0270237	0.0402657	0	0	0	0	0	0	0.0460112	0.0373972	0.0343177	0	0	0	0	0	0	0.0379424	0.0452097	0.0302345	0	0.067967	0	0	0.035753	0	0	0	0	0.0398336	0	0.033322	0.0293535	0.0407471	0	0
ncRNA_inter_chr1_958	0.0471437	0.106422	0	0	0.0414742	0.090963	0.0380681	0.115934	0	0.0313245	0	0	0.0958621	0.064104	0.047758	0.0406851	0.0435523	0.0334773	0.0414804	0	0.051289	0.0545442	0.0892216	0.0407032	0.0473882	0	0	0	0	0	0	0	0.0717205	0	0.0805718	0.0378926	0.0417313	0	0	0.0464016	0.108987	0	0.0472209	0	0	0.0350155	0.0483289	0	0.0398921
ncRNA_inter_chr1_959	0	0.106201	0	0	0	0	0	0	0	0	0	0	0	0.063971	0	0	0	0	0	0	0	0	0	0	0.0945798	0.0665818	0	0	0	0	0.0898181	0	0	0	0	0	0.0832895	0	0	0.0917955	0	0	0	0	0	0	0	0	0
ncRNA_inter_chr1_96	0	0	0	0	0	0.0273776	0.0230469	0	0	0	0	0	0	0.0193803	0	0	0.0263671	0	0	0	0	0	0	0	0	0	0	0	0	0	0	0	0.0217102	0.0291109	0	0	0	0	0	0	0	0	0	0	0	0.0209589	0.0292589	0	0
ncRNA_inter_chr1_960	0	0.291952	0	0.0892856	0	0	0	0	0	0	0	0	0	0.11724	0.0873445	0	0.0796528	0.121753	0.0747585	0	0	0	0	0	0	0	0.235825	0	0	0	0.0823048	0	0	0.088052	0	0.138604	0	0	0.0936979	0	0	0.0863905	0	0.0814321	0	0	0.0883887	0	0
ncRNA_inter_chr1_961	0	0.104895	0.10631	0.192476	0.081291	0.178291	0	0	0	0.122794	0	0.0869841	0.0945839	0.0631845	0	0	0.0858552	0.0656169	0	0	0	0.107359	0.087439	0	0.093417	0	0	0	0	0.0858763	0.0887138	0	0.0706918	0	0.237885	0.14955	0	0.0835945	0	0.181898	0	0.0931176	0	0.0877732	0.0779907	0	0.0952714	0	0
ncRNA_inter_chr1_962	0	0	0	0	0	0	0	0	0	0	0	0	0	0	0	0	0	0	0	0	0	0.0716707	0	0	0	0	0	0	0	0	0	0	0	0	0	0	0	0	0	0	0	0	0	0	0	0	0	0	0
ncRNA_inter_chr1_963	0	0	0	0	0	0	0	0	0	0	0	0	0	0	0	0.120428	0	0.0985263	0	0	0.151815	0	0	0	0	0	0	0	0	0	0	0	0	0	0.119125	0	0	0	0	0	0	0	0	0	0	0.103053	0	0	0
ncRNA_inter_chr1_964	0.0492424	0.0555796	0.056329	0	0.0430728	0.0708519	0	0.0606117	0.0919344	0.0650637	0.0827993	0.115522	0.0250324	0.0502183	0.0748261	0.0849926	0	0.0173838	0	0.0250357	0.0267861	0.0285165	0.115826	0.0212576	0.0247489	0.0350088	0.0224473	0.0515375	0.0213316	0.159095	0.0705087	0.0280197	0.0374567	0.100576	0.021062	0.118739	0.0653836	0	0.0535126	0.0963803	0	0.0493392	0.0493755	0.0697611	0.0619226	0.0727304	0.100961	0	0.0834244
ncRNA_inter_chr1_965	0	0	0	0	0	0	0	0	0	0	0	0	0	0	0	0	0	0	0	0	0	0	0	0	0	0	0	0	0	0	0	0	0	0	0	0	0	0	0	0	0	0	0	0	0	0.0328517	0	0	0
ncRNA_inter_chr1_966	0.101233	0	0	0	0	0.19421	0	0	0	0	0	0	0.102923	0.0688259	0	0	0	0.142951	0	0	0	0	0.095246	0	0.101758	0.0719322	0.0922946	0.105951	0.175414	0.093448	0	0	0.154007	0	0	0	0	0	0	0	0	0	0	0	0.254601	0	0	0	0
ncRNA_inter_chr1_967	0.0287768	0.0324802	0	0	0.075514	0.0276035	0.046474	0.0707361	0	0.057034	0	0	0.0585148	0	0.0291518	0.0248345	0.0265846	0.0609537	0.0503287	0	0	0	0	0.0248455	0.115704	0.0408566	0.0787081	0.0903542	0.0747958	0.159383	0.0549395	0.0327	0.0437787	0.0293879	0	0.0693897	0	0	0.0312723	0.112648	0	0.0288334	0	0	0	0	0	0	0.0486797
ncRNA_inter_chr1_969	0	0	0	0	0	0	0	0	0	0	0	0	0	0	0	0	0	0	0	0	0	0	0	0	0	0	0	0	0	0	0	0	0	0.0519813	0	0	0	0	0	0	0.0392444	0	0	0	0	0	0	0	0
ncRNA_inter_chr1_97	2.74652	2.91168	1.68133	2.41256	2.14597	3.14	2.92469	1.62737	2.20962	1.74496	2.14764	0.973068	2.20136	1.91278	1.27876	1.69375	2.54676	1.92695	2.35094	1.86368	2.70809	1.16097	2.27368	1.22809	1.87417	2.62037	2.90203	2.42626	1.71636	2.02268	2.43411	1.73177	2.00253	2.46768	1.95151	2.21326	3.03434	1.30037	2.02335	2.16999	1.98417	1.51674	1.64199	1.38067	2.09813	1.62178	3.53186	2.6813	2.38189
ncRNA_inter_chr1_970	0.0250219	0	0	0	0	0	0	0	0	0	0	0	0	0	0	0	0	0	0	0.0254294	0	0	0.0235422	0.0431952	0	0.0177747	0	0.0785428	0	0	0	0	0	0	0	0	0.0221493	0	0	0	0	0	0	0.0236387	0.020971	0.0184785	0	0.021856	0
ncRNA_inter_chr1_971	0	0.0477954	0.0484398	0.0219254	0	0	0	0	0	0	0.0237342	0	0	0	0	0	0	0.0149491	0.0185326	0	0	0	0	0	0	0	0	0	0	0.0195447	0	0	0.0161053	0.0216225	0	0.0170181	0	0	0	0	0	0	0	0	0	0	0	0.018499	0
ncRNA_inter_chr1_972	0	0	0	0	0	0	0	0	0	0	0	0	0	0	0	0	0	0	0	0	0	0	0.0665682	0	0	0	0	0	0	0.0653116	0	0.0804746	0	0	0	0	0	0	0	0	0	0	0	0	0	0	0	0	0
ncRNA_inter_chr1_973	0	0	0	0	0.0469468	0	0.0435452	0	0	0	0	0	0.0549906	0	0.0547922	0.0466775	0.0498185	0.0378947	0	0.0548374	0	0	0	0	0	0	0.0491653	0.05644	0	0	0	0	0	0.110144	0	0	0	0	0	0	0	0	0	0	0	0.0396359	0	0	0
ncRNA_inter_chr1_974	0.0517498	0.0436827	0	0.0534444	0.26028	0.0620409	0.0625119	0.0158729	0.0644104	0.128206	0.0145026	0	0.013118	0	0	0.0334046	0	0.0273996	0.0566207	4.22888	0	0.134612	0.0728368	0.0335052	0.0389692	2.88327	0.0353855	0.0405116	4.25452	0	0.0123164	2.60163	0	0.0658825	0.143612	0.0829649	0.0114212	0.406143	0.0140594	0.075966	3.69066	0.0129279	0.0517213	0.0243717	0.0757164	0.0286627	0.0132269	3.91789	0.0218812
ncRNA_inter_chr1_975	0.113836	0.0257101	0.0260437	0.0943057	0.258891	0.0655496	0.0367686	0.0560172	0.0566175	0.0150411	0	0	0	0	0.0461973	0	0.0210539	0	0.0398162	0.0462992	0	0	0	0	0	0.080847	0.0414724	0.0476567	0.0789407	0.0210375	0	0.0258827	0.0173355	0.0232507	0.058455	0.018318	0.0201736	0.184403	0	0.0445614	0.0351425	0	0.0456785	0.0215243	0.0955288	0	0	0.059706	0.0192848
ncRNA_inter_chr1_976	0.0321055	0.108727	0.0366973	0.0665216	0.0617345	0.0430876	0.0518829	0.0948661	0.055964	0.0212104	0.0432027	0.0541582	0.0652603	0.0436619	0.0390204	0.0332698	0.0711028	0.00906149	0.0168671	0.0652983	0.069778	0.104142	0.0725273	0.0277018	0.0258634	0.0548482	0.0702749	0.127687	0.0278553	0.0651775	0.0245247	0.0585311	0.0341729	0.0196724	0.0659302	0.0619111	0.0340914	0.0924251	0.013945	0.0439717	0.16824	0.0515026	0.0965176	0.0363456	0.0161537	0.0331678	0.098738	0.0337042	0.0326636
ncRNA_inter_chr1_977	0.0177608	0.220512	0.101564	0.202313	0.12426	0.0681332	0.229512	0.218539	0.088424	0.0469346	0.159276	0.0832718	0.126402	0.0966016	0.0899613	0.199298	0.082023	0.062688	0.0621841	0.1083	0.212506	0.205595	0.183815	0.0919885	0.0357129	0.18934	0.145734	0.223063	0.0307816	0.0983702	0.0169574	0.202053	0.0810595	0.235794	0.197406	0.214134	0.204383	0.191709	0.173675	0.173779	0.314954	0.213591	0.266987	0.15094	0.17871	0.183592	0.182073	0.0776045	0.135356
ncRNA_inter_chr1_98	0	0	0	0	0	0	0	0	0	0	0	0	0	0	0	0	0	0	0	0	0	0	0	0	0	0	0	0	0	0	0	0	0	0	0	0	0	0	0	0	0	0	0	0	0	0	0	0	0
ncRNA_inter_chr1_981	0	0	0	0	0	0	0	0	0	0	0	0	0	0	0	0	0	0	0	0	0	0	0	0	0	0	0	0	0	0	0	0	0	0	0	0	0	0	0	0	0	0	0	0	0	0	0	0	0
ncRNA_inter_chr1_982	0	0	0	0	0	0	0	0	0	0	0	0	0	0	0	0	0	0	0	0	0	0	0	0	0	0	0	0	0	0	0	0	0	0	0	0	0	0	0	0	0	0	0	0	0	0	0	0	0
ncRNA_inter_chr1_983	0.0211762	0.0558264	0.0484889	0.0658531	0.0494369	0.0745554	0.0683982	0.0607863	0	0.0373066	0.0712138	0.0463816	0.0430965	0.0288236	0.0357897	0.0243668	0.0261287	0.0249443	0.0308924	0.0358823	0.0692329	0.0572283	0.013296	0.0549051	0.0780122	0.0501332	0.0193065	0.0813345	0.0916912	0.0391289	0.0539048	0.0561745	0.0268694	0.0793627	0.169073	0.0511059	0.0437758	0.0127114	0.0230322	0.055319	0.103492	0.0141452	0.0495678	0.0400686	0.0236703	0.0626074	0.0217271	0.0554798	0.0537593
ncRNA_inter_chr1_984	0.117038	0	0.133881	0.181563	0	0.0560606	0.0472536	0.143982	0.0728357	0	0	0.0548842	0.118993	0	0.11841	0	0	0	0.0512216	0.237888	0.0636645	0.0676531	0	0	0	0	0	0.244986	0.152101	0	0.111722	0.133121	0.044513	0.179285	0.299808	0.0940715	0	0.0525698	0	0	0.135355	0.0586341	0.11714	0.0552688	0.0490586	0	0	0.102258	0.0990867
ncRNA_inter_chr1_985	0.0502425	0.0756252	0.134129	0.0867299	0.0439557	0.112473	0.0811408	0.0412061	0.0208448	0.055321	0.0563206	0.0628406	0.0681214	0.0683302	0.0509066	0.101172	0.0154774	0.0118268	0.0293181	0.10214	0.127588	0.0193901	0.03152	0.173547	0.0336687	0.0476006	0.0610753	0.0350626	0.0580395	0.030925	0.0639473	0.171439	0.0637075	0.0855316	0.114571	0.107709	0.029655	0.0301342	0	0.0163927	0.0645739	0.0335609	0.0839338	0	0.0421201	0.0123702	0.0515152	0.146325	0.0425363
ncRNA_inter_chr1_986	0.0490825	0.0553992	0.168438	0.127068	0.0858659	0.164784	0.0198169	0.0905732	0.0305453	0.0324262	0.137551	0.0230169	0.0249511	0.0166851	0.149166	0.0847167	0.0453435	0.0346548	0.0644428	0.0997907	0.0533983	0.113664	0.0461799	0.14832	0.0493504	0.156985	0.0223745	0.154111	0.0850723	0.11327	0.0937063	0.0558422	0.037335	0.0501249	0.314819	0.216981	0.0217238	0.088299	0.0266694	0.0480337	0.0378428	0.0737685	0.0983769	0.0463564	0.0617215	0.0362471	0	0.235926	0.0207827
ncRNA_inter_chr1_987	0.0406155	0.0860076	0.244068	0.178861	0.119977	0.160807	0.114775	0.124915	0.0315915	0.053665	0.102429	0.0428806	0.0878132	0.0518074	0.102937	0.0657137	0.0704473	0.0430414	0.05332	0.222274	0.0829616	0.0883174	0.052576	0.135968	0.0868527	0.108346	0.0185126	0.0797525	0.0572524	0.0891088	0.072695	0.127183	0.0772839	0.140074	0.208738	0.102091	0.116931	0.0776814	0.0441648	0.0596581	0.113586	0.015259	0.106912	0.0336098	0.123429	0.0862866	0.04687	0.142104	0.064553
ncRNA_inter_chr1_988	0	0	0	0	0	0.00539841	0	0	0	0	0	0	0	0	0	0	0	0	0	0	0	0	0	0	0	0	0	0	0	0	0	0	0	0	0	0	0	0	0	0	0	0	0	0	0	0	0	0	0
ncRNA_inter_chr1_99	0	0	0	0	0	0	0	0	0	0.0878647	0	0.249473	0	0	0	0	0	0	0	0	0	0	0	0	0.133688	0	0	0	0	0	0	0	0	0.271644	0	0	0	0	0	0	0.102542	0	0	0	0	0	0	0	0
ncRNA_inter_chr1_992	0.0486091	0	0	0	0	0	0	0	0	0	0	0	0	0	0	0	0	0	0	0	0	0	0	0	0	0	0	0	0	0	0	0	0	0	0	0	0	0	0	0	0	0	0	0	0	0	0	0.0423343	0
ncRNA_inter_chr1_993	0.290576	0.580258	0.613651	0.39349	0.566994	0.557457	0.595619	0.577454	0.61205	0.516838	0.375841	0.4612	0.272704	0.288736	0.407579	0.308638	0.702075	0.473451	0.430423	0.295308	0.0972696	0.413987	0.273392	0.308774	0.494295	0.412945	0.40757	0.678421	0.503505	0.474563	0.533419	0.864398	0.544072	0.228267	0.40132	0.592873	0.474861	0.542849	0.558678	0.831227	0.741041	0.492711	0.492806	0.422211	0.749541	0.907875	0.527021	0.429644	0.397397
ncRNA_inter_chr1_994	0.018065	0	0	0.0280943	0	0	0	0	0	0.0119346	0.0101272	0.0169463	0	0	0	0.0155917	0	0	0	0	0	0	0	0	0.018128	0	0	0	0	0	0	0	0	0	0	0	0	0	0	0.0176984	0.013931	0	0.0181239	0.00853423	0	0.00667178	0	0	0.0152668
ncRNA_inter_chr1_995	0.0454887	0.0513429	0	0	0	0	0.0367317	0	0.0566175	0.030052	0.0510173	0	0	0.0309268	0	0	0.0841312	0	0	0.0463457	0.0495382	0.0527626	0.0428201	0	0	0	0	0	0	0.0419907	0.17369	0.103687	0	0	0	0.0365808	0	0.0409169	0.0494582	0	0.105269	0	0.0912195	0.0430053	0	0.03361	0.0466557	0	0
ncRNA_inter_chr1_996	0.147248	0	0	0	0	0	0	0	0.0916359	0	0	0	0	0	0	0	0	0	0	0	0	0	0	0	0	0	0	0	0	0	0	0	0	0	0	0	0	0	0	0	0	0	0	0	0	0	0	0	0
ncRNA_inter_chr1_997	0	0	0.0214288	0.0193827	0	0	0	0	0.0466317	0	0	0	0.0380914	0.0127361	0	0	0.0173058	0	0	0.0190301	0.02038	0.0216758	0.0528315	0	0	0	0	0	0	0.0172923	0	0	0	0	0.0160096	0	0	0.0337002	0	0.0366349	0	0	0.0375156	0	0	0.0415023	0	0.0163604	0.0158531
ncRNA_inter_chr1_998	0.0984848	0.0222126	0	0.0813586	0.0172142	0.0188611	0.0158913	0.096842	0.0734996	0.0130127	0.0662394	0.0184735	0.0600647	0.120419	0.0398986	0	0.0909625	0.0278141	0.0172258	0	0.0642727	0.0227563	0.0369839	0.0170061	0.0197819	0.041924	0.0538385	0.0411942	0.0681279	0.0181783	0.0939911	0.067036	0.0898765	0.0401956	0.0840381	0.0316567	0.0522615	0.0354039	0.021405	0.0578282	0.0607326	0.0788742	0.0590901	0.0371978	0.0165091	0.0145461	0.0403493	0.0858797	0.0665732
ncRNA_inter_chr1_999	0	0	0	0	0	0	0.0402656	0	0.0620645	0	0	0	0	0	0	0	0.0459905	0	0	0.0505936	0	0	0	0	0	0	0.0454623	0	0	0.0459547	0	0.0567171	0	0	0	0.040014	0.0882804	0	0	0	0	0	0	0	0	0	0	0.043496	0
ncRNA_inter_chr10_8439	0.101546	0.181891	0.23232	0.123615	0.230001	0.120206	0.168652	0.11014	0.16324	0.0551639	0.206635	0.161848	0.139405	0.101049	0.114919	0.0617377	0.192177	0.134692	0.0936674	0.290355	0.181266	0.276309	0.0953775	0.221587	0.0960242	0.152678	0.157547	0.287578	0.124082	0.137649	0.108202	0.0949549	0.0633564	0.23683	0.22959	0.134229	0.142547	0.139458	0.175138	0.14592	0.165545	0.12562	0.11373	0.101088	0.07476	0.247078	0.164672	0.0833385	0.125856
ncRNA_inter_chr10_8440	0	0	0	0	0	0	0	0	0	0	0	0	0	0	0	0	0	0	0	0	0	0	0	0.0352761	0	0	0	0	0	0	0	0	0	0	0	0	0	0.0366854	0	0	0	0	0	0	0	0	0	0	0
ncRNA_inter_chr10_8441	0	0	0	0	0	0	0	0	0	0	0	0	0	0	0	0	0	0	0	0	0	0	0	0	0	0	0	0	0	0	0	0	0	0	0	0	0	0	0	0	0	0	0	0	0	0	0	0	0
ncRNA_inter_chr10_8442	0	0	0	0	0	0	0	0	0	0	0	0	0	0	0	0	0	0	0	0	0	0	0	0	0	0	0	0	0	0	0	0	0	0	0	0	0	0	0	0	0	0	0	0	0	0	0	0	0
ncRNA_inter_chr10_8443	0	0	0	0	0	0	0	0	0	0	0	0	0	0	0	0	0	0	0	0	0	0	0	0	0	0	0	0	0	0	0	0	0	0	0	0	0	0	0	0	0	0	0	0	0	0	0	0	0
ncRNA_inter_chr10_8444	0	0	0	0	0	0	0	0	0	0	0	0	0	0	0	0	0	0	0	0	0	0	0	0	0	0	0	0	0	0	0	0	0	0	0	0	0	0	0	0	0	0	0	0	0	0	0	0	0
ncRNA_inter_chr10_8445	0	0	0	0	0	0	0	0	0	0	0	0	0	0	0	0	0	0	0	0	0	0	0	0	0	0	0	0	0	0	0	0	0	0.0930027	0	0	0	0	0	0	0	0	0	0	0	0	0	0	0
ncRNA_inter_chr10_8446	0.15945	0.0514073	0.130284	0.165076	0.159397	0.306052	0.386459	0.392514	0.312179	0.301049	0.408857	0.0213691	0.301143	0.154906	0.138453	0.393556	0.505422	0.20913	0.358976	0.277865	0.247877	0.0527361	0.0857047	0.177089	0.183174	0.323875	0.291037	0.309924	0.375157	0.147263	0.348079	0.440669	0.329291	0.162837	0.116851	0.256387	0.0807351	0.0614524	0.0742618	0.0222807	0.175668	0.228349	0.20545	0.344475	0.114606	0.168219	0.280286	0.238884	0.404981
ncRNA_inter_chr10_8447	0	0.0379739	0.0383721	0	0.0880252	0	0.0270869	0.123801	0	0.0444538	0	0	0.034206	0	0	0	0	0.047509	0	0	0	0	0	0.0289619	0	0	0.0305828	0.105324	0	0	0	0.076308	0	0	0	0.0270421	0	0.0302627	0.072907	0	0	0.067221	0	0.0316346	0.0561602	0.0743173	0.103011	0	0.0853247
ncRNA_inter_chr10_8449	0	0	0	0	0.0321997	0	0	0.0452866	0	0	0	0	0	0.0250378	0	0	0	0	0	0	0.040065	0	0.034663	0	0	0	0	0	0	0	0	0	0	0	0	0	0	0.033139	0	0	0	0	0	0.0347814	0.0308608	0.0543928	0	0	0
ncRNA_inter_chr10_8450	0	0	0	0	0	0	0	0	0	0	0	0	0	0	0	0	0	0	0	0	0	0.0944223	0	0	0	0	0	0	0	0.0752962	0	0	0.0621019	0	0	0	0	0	0	0	0	0	0	0	0	0	0	0	0
ncRNA_inter_chr10_8451	0.0307473	0	0.105481	0.0955205	0.349634	0.117934	0.0744593	0.151252	0.114809	0.04064	0.0689339	0.115311	0.0938142	0.0418088	0.124507	0.31842	0.17043	0.0434331	0.0269222	0.249984	0.066879	0.106741	0.173633	0.0530755	0	0.218479	0.0280325	0.0965084	0.0532783	0.0283732	0.234885	0.139889	0.0467605	0.0942327	0.157676	0.148333	0.136133	0.165999	0.133655	0.090332	0.213357	0.0616155	0.0923783	0	0.0773297	0.204291	0	0.0806203	0.130156
ncRNA_inter_chr10_8452	0	0	0.0843562	0	0.0645041	0	0	0	0	0	0	0.069163	0	0	0.0747044	0.127282	0	0	0	0.149889	0	0	0	0	0	0	0	0	0	0	0	0	0	0	0.0630491	0	0	0	0	0	0	0.0738885	0	0	0	0	0.151195	0	0
ncRNA_inter_chr10_8453	0.0265063	0.0598175	0.030312	0.0274404	0	0	0.0427947	0	0	0.0350226	0	0.0495604	0.0269411	0.0539056	0.026836	0.0686049	0.0244086	0	0	0.0268594	0.0287445	0.0306741	0.0249388	0	0	0	0.0241519	0.0277336	0.0229581	0	0.025295	0.0301486	0.0200976	0.0269903	0	0	0.0469264	0.0238423	0.0576097	0	0	0	0.053096	0	0.0666636	0.019512	0	0	0.0448684
ncRNA_inter_chr10_8454	0.136466	0	0	0.0470819	0	0.0436121	0.0734267	0.111866	0	0.060104	0.152822	0	0	0	0.0460353	0.0784744	0.125881	0.0963039	0	0.13855	0	0.210521	0.0427986	0	0.0913577	0.0323064	0	0.047585	0.0787824	0.167794	0.0868016	0.0517395	0	0.0464082	0.0777447	0.109687	0.120799	0	0.0494334	0.0890334	0	0.0911106	0	0.0429191	0	0.134171	0.0465623	0.0397242	0.0384923
ncRNA_inter_chr10_8455	0	0	0	0	0	0	0	0	0	0	0	0	0	0	0	0	0	0	0	0	0	0	0	0	0	0	0	0	0	0	0	0	0	0	0	0	0	0	0	0	0	0	0	0	0	0	0	0	0
ncRNA_inter_chr10_8458	0.849061	0.682832	0.877296	0.777697	0.688968	0.815185	0.619286	0.63749	0.61917	0.592622	0.488499	0.564412	0.593869	0.535631	0.629934	0.643971	0.613459	0.618622	0.693872	0.885753	0.541207	0.575329	0.333361	0.948488	0.395869	0.6916	0.774802	0.802671	0.520791	0.688816	1.07534	0.683079	0.63139	0.639862	1.09774	0.670703	0.978709	0.787387	0.720148	0.657528	0.766395	0.706128	0.706264	0.528082	0.590272	0.597667	0.659467	0.565028	0.964286
ncRNA_inter_chr10_8459	0	0	0	0	0	0	0	0	0	0	0	0	0	0	0	0	0	0	0	0	0	0	0	0	0	0	0	0	0	0	0	0	0	0	0	0	0	0	0	0	0	0	0	0	0	0	0	0	0
ncRNA_inter_chr10_8461	0.0351568	0.0396659	0	0	0	0.0336972	0.0283668	0.0864339	0	0.0232172	0.0393794	0	0.0714601	0.0239023	0	0.0303169	0	0.0496258	0.0307608	0	0	0	0	0.0607077	0.0706235	0	0.0320279	0.0367954	0	0	0	0	0.16033	0	0	0.028247	0.0622652	0	0	0	0.027106	0	0.0352054	0.166021	0.0589464	0.0518859	0.108038	0.214935	0.0595288
ncRNA_inter_chr10_8462	0.103876	0.0467371	0	0	0	0	0.0335285	0.102162	0	0.0273874	0.0232725	0.0194491	0.0420997	0	0.0630223	0.0537502	0.0191575	0.0146181	0.0544288	0	0.0451212	0.0240104	0	0.017937	0.125069	0.0147384	0	0.0434372	0.0179788	0.0191425	0.059291	0	0.0630957	0	0.0532017	0.0166413	0	0	0.0225561	0	0.0480313	0.0207448	0.020782	0.0195899	0.0870432	0.0306286	0.0637757	0	0.0702421
ncRNA_inter_chr10_8463	0	0	0	0	0	0	0	0	0	0	0	0	0	0	0	0	0	0	0	0	0	0	0	0	0	0	0	0	0	0	0	0	0	0	0	0	0	0	0	0	0	0	0	0	0	0	0	0	0
ncRNA_inter_chr10_8464	0	0	0	0	0	0	0	0	0	0	0	0	0	0.0369712	0	0	0	0	0	0	0	0.0628728	0.0511021	0	0	0.0385935	0	0	0	0.0501374	0	0.0617775	0	0	0.0928747	0	0	0	0.118048	0	0.0418764	0	0	0	0	0	0	0	0
ncRNA_inter_chr10_8465	0.0151427	0	0.0346438	0.0470348	0.0662492	0.0290408	0.024447	0.0372451	0	0.0100023	0.0339095	0.0992985	0.0307962	0	0	0.0130681	0.0139774	0.0106933	0.0132521	0.0153764	0.0329593	0.0525777	0.0427414	0.0261479	0.0456483	0.0322848	0.0138103	0.0158484	0	0.0838692	0.0433718	0.0688938	0.0920396	0.0154488	0.0647224	0.0121732	0.0268128	0.0136207	0.0164585	0.0148191	0.0466924	0.015175	0.0151703	0.028608	0.0507701	0.0335091	0.0310105	0.0132326	0.0256444
ncRNA_inter_chr10_8466	0.0195737	0.0221621	0	0	0	0.0563268	0.0474168	0.0120399	0.0365436	0	0.0220057	0.147292	0	0	0.0694006	0.0422304	0.0453385	0.0346586	0.0343732	0	0.0212948	0.0226581	0.00923698	0.0422491	0	0.0347708	0.0446137	0	0.00847923	0.036137	0	0.0334999	0.037331	0	0.0585728	0.0315642	0	0	0	0.00963803	0.0528199	0.0393475	0.0294239	0.0277298	0.0656374	0.0362432	0	0	0.0331429
ncRNA_inter_chr10_8467	0	0	0	0	0	0	0	0	0	0	0	0	0	0	0	0.0219205	0	0.0359081	0	0	0	0	0	0	0	0.0180435	0	0	0	0.0234536	0	0	0	0	0	0	0	0	0	0	0	0	0	0	0	0	0	0	0
ncRNA_inter_chr10_8468	0	0	0	0	0	0	0	0	0	0	0	0	0	0	0	0	0	0.04932	0	0	0	0	0	0	0	0	0	0	0	0	0	0	0	0	0	0	0	0	0	0	0	0	0	0	0	0	0	0	0
ncRNA_inter_chr10_8469	0.0237198	0.0671153	0.0815495	0	0.0103875	0.0569114	0.0191636	0.116783	0.0147672	0	0.05313	0.233802	0.0362687	0.0483987	0.0361284	0	0.0657901	0.0755609	0.0207809	0	0.0129298	0.0275079	0.0111834	0.0409586	0.0477981	0.0168831	0.0325063	0.0248709	0	0.120695	0.0567545	0.0540786	0.0180592	0.0363828	0.142276	0.0382304	0.12626	0	0.0387157	0.11643	0.155449	0.0476575	0.0595677	0.0224405	0.0596555	0.0438726	0	0	0.0201158
ncRNA_inter_chr10_8470	0	0	0	0	0	0	0	0	0	0	0	0	0	0	0	0	0	0	0	0	0	0	0	0	0	0	0	0	0	0	0	0	0	0	0	0	0	0	0	0	0	0	0	0	0	0	0	0	0
ncRNA_inter_chr10_8471	0	0	0	0	0	0	0	0	0	0	0	0	0	0	0	0	0	0	0	0	0	0	0	0	0	0	0	0	0	0	0	0	0	0	0	0	0	0	0	0	0	0	0	0	0	0	0	0	0
ncRNA_inter_chr10_8472	0	0	0	0	0	0	0	0	0	0	0	0	0	0	0	0	0	0	0	0	0	0	0	0	0	0	0	0	0	0	0	0	0	0	0	0	0	0	0	0	0	0	0	0	0	0	0	0	0
ncRNA_inter_chr10_8473	0	0	0.0468645	0	0.0358356	0	0	0	0	0	0	0	0	0	0	0.035356	0	0	0	0.0416923	0	0	0	0	0	0	0	0	0	0	0	0	0	0	0	0	0	0	0	0	0	0	0	0.0386931	0	0	0	0	0
ncRNA_inter_chr10_8474	0	0.0571942	0	0	0	0.0486611	0.0409637	0.0623387	0.0631406	0.0335144	0	0.0475254	0	0	0.0513906	0	0	0.0358177	0.0444036	0.103111	0.0551902	0	0	0	0	0	0	0	0	0	0	0	0	0	0	0	0	0	0	0	0	0.0508293	0	0	0.0850569	0.11239	0.0519469	0	0
ncRNA_inter_chr10_8475	0.0255794	0.0578568	0	0	0.0223745	0.0490728	0.0413103	0.0629541	0.0318374	0.0338552	0	0.0241198	0	0	0	0.0220751	0	0	0	0	0	0	0	0	0	0	0	0	0	0	0.0244589	0	0	0	0	0.0411895	0.0227196	0	0.0277976	0.0753534	0	0.0256731	0.0256491	0.0241587	0	0.0377804	0.0527275	0	0.021656
ncRNA_inter_chr10_8476	0	0.0728494	0.0493381	0.0891162	0.0754542	0.0620586	0.017414	0	0	0.0284403	0.0242841	0	0	0.0147285	0	0.0372045	0	0.0303805	0	0.0220162	0	0.0249519	0.0202516	0.0186193	0.130064	0	0.0392855	0.0451413	0.0186753	0.059693	0.0205372	0.0244823	0	0.0220812	0	0.0345851	0.0950865	0.0387225	0.0468712	0.0840988	0	0.0646699	0	0	0	0.031852	0	0	0
ncRNA_inter_chr10_8477	0	0	0	0	0	0	0	0	0	0	0	0	0	0	0	0	0	0	0	0.0180042	0	0.0204315	0	0	0	0	0	0	0	0	0	0	0	0	0	0	0.0313637	0	0	0	0	0	0.0176711	0.0166537	0	0.0260945	0	0	0
ncRNA_inter_chr10_8478	0	0.0284225	0	0	0	0	0	0	0	0	0	0	0	0	0	0	0	0	0	0	0	0	0	0	0	0	0	0	0	0.0465163	0	0	0	0	0	0	0	0.0226508	0	0	0	0	0	0	0	0	0	0	0
ncRNA_inter_chr10_8479	0	0	0	0	0	0	0	0	0	0	0	0	0	0	0	0	0	0	0	0	0	0	0	0	0	0	0	0	0	0	0	0	0	0	0	0	0	0	0	0	0	0	0	0	0	0	0	0	0
ncRNA_inter_chr10_8480	0	0	0	0	0	0	0	0	0	0	0	0	0.0689233	0	0	0	0	0	0	0	0	0	0	0	0	0	0	0	0	0	0	0.0771065	0	0	0	0	0	0	0	0	0.0522672	0	0	0	0	0	0	0	0
ncRNA_inter_chr10_8481	0	0.209576	0	0	0.081458	0	0	0	0	0.184003	0	0	0.283171	0	0	0	0	0.131099	0	0	0	0	0.174699	0	0.0936088	0.132343	0.424517	0	0	0.343858	0.088623	0.105597	0.0708369	0.0948114	0	0	0.327719	0	0	0.181156	0	0.0930223	0.0933268	0	0.156141	0.0687728	0	0.0811154	0
ncRNA_inter_chr10_8482	0	0	0	0	0	0	0	0	0	0	0	0	0	0	0	0	0	0	0	0	0	0	0	0	0	0	0	0	0	0	0	0	0	0	0	0	0	0	0	0	0	0	0	0	0	0	0	0	0
ncRNA_inter_chr10_8483	0.103781	0	0	0	0	0	0	0	0	0	0	0	0	0	0	0	0	0	0	0	0	0	0	0	0	0	0	0	0	0	0	0	0	0	0	0	0	0	0	0	0	0	0	0	0	0	0	0	0
ncRNA_inter_chr10_8484	0	0	0.134054	0	0	0	0	0	0	0	0	0	0	0	0	0	0	0	0	0	0	0	0	0	0	0	0	0	0	0	0	0	0	0	0	0	0	0	0	0	0	0	0	0	0	0	0	0	0
ncRNA_inter_chr10_8485	0	0	0	0	0	0	0	0	0	0	0	0	0	0	0	0	0	0	0	0	0	0	0	0	0	0	0	0	0	0	0	0	0	0	0	0	0	0	0	0	0	0	0	0	0	0	0	0	0
ncRNA_inter_chr10_8486	0	0	0	0	0	0	0	0	0	0	0	0	0	0	0	0	0	0	0	0	0	0	0	0	0	0	0	0	0	0	0	0	0	0	0	0	0	0	0	0	0	0	0	0	0	0	0	0	0
ncRNA_inter_chr10_8487	0	0	0	0	0	0	0	0	0	0	0	0	0	0	0	0	0	0	0	0	0	0	0	0	0	0	0	0	0	0	0	0	0	0	0	0	0	0	0	0	0	0	0	0	0	0	0	0	0
ncRNA_inter_chr10_8488	0	0	0	0	0	0	0	0	0	0	0	0	0	0	0	0	0	0	0	0	0	0	0	0	0	0	0	0	0	0	0	0	0	0	0	0	0	0	0	0	0	0	0	0	0	0	0	0	0
ncRNA_inter_chr10_8489	0	0	0	0	0	0	0	0	0	0	0	0	0	0	0	0	0	0	0	0	0	0	0	0	0	0	0	0	0	0	0	0	0	0	0	0	0	0	0	0	0	0	0	0	0	0	0	0	0
ncRNA_inter_chr10_8490	0	0	0	0	0	0	0	0	0	0	0.101172	0	0	0	0	0	0	0	0	0	0	0	0	0	0	0	0	0	0	0	0	0	0	0	0	0	0	0	0	0	0	0	0	0	0	0	0	0	0
ncRNA_inter_chr10_8491	0	0	0	0	0	0	0	0	0	0	0	0	0	0	0	0	0	0	0	0	0	0	0	0	0	0	0	0	0	0	0	0	0	0	0	0	0	0	0	0	0	0	0	0	0	0	0	0	0
ncRNA_inter_chr10_8492	0	0	0	0	0	0	0	0	0	0	0	0	0	0	0	0	0	0	0	0	0	0	0	0	0	0	0	0	0	0	0	0	0	0	0	0	0	0	0	0	0	0	0	0	0	0	0	0	0
ncRNA_inter_chr10_8493	0	0	0	0	0	0	0	0	0	0	0	0	0	0	0	0	0	0	0	0	0	0	0	0	0	0	0	0	0	0	0	0	0	0	0	0	0	0	0	0	0	0	0	0	0	0	0	0	0
ncRNA_inter_chr10_8494	0	0	0	0	0	0	0	0	0	0	0	0	0	0	0	0	0	0	0	0	0	0	0	0	0	0	0	0	0	0	0	0	0	0	0	0	0	0	0	0	0	0	0	0	0	0	0	0	0
ncRNA_inter_chr10_8495	0	0	0	0	0	0	0	0	0	0	0	0	0	0	0	0	0	0	0	0	0	0	0	0	0	0	0	0	0	0	0	0	0	0	0	0	0	0	0	0	0	0	0	0	0	0	0	0	0
ncRNA_inter_chr10_8496	0	0	0	0	0	0	0	0	0	0	0	0	0	0	0	0	0	0	0	0	0	0	0	0	0	0	0	0	0	0	0	0	0	0	0	0	0	0	0	0	0	0	0	0	0	0	0	0	0
ncRNA_inter_chr10_8497	0	0	0	0	0	0	0	0	0	0	0	0	0	0	0	0	0	0	0	0	0	0	0	0	0	0	0	0	0	0	0	0	0	0	0	0	0	0	0	0	0	0	0	0	0	0	0	0	0
ncRNA_inter_chr10_8498	0	0	0	0	0	0	0	0	0	0	0	0	0	0	0	0	0	0	0	0	0	0	0	0	0	0	0	0	0	0	0	0	0	0	0	0	0	0.0618562	0	0	0	0	0	0	0	0	0	0	0
ncRNA_inter_chr10_8499	0	0	0	0	0	0	0	0	0	0	0	0	0	0	0	0	0	0	0	0	0	0	0	0	0	0	0	0	0	0	0	0	0	0	0	0	0	0	0	0	0	0	0	0	0	0	0	0	0
ncRNA_inter_chr10_8500	0	0	0	0	0	0	0	0	0	0	0	0	0	0	0	0	0	0	0	0	0	0	0	0	0	0	0	0	0	0	0	0	0	0	0	0	0	0	0	0	0	0	0	0	0	0	0	0	0
ncRNA_inter_chr10_8501	0	0	0	0	0	0	0	0	0	0	0	0	0	0	0	0	0	0	0	0	0	0	0	0	0	0	0	0	0	0	0	0	0	0	0	0	0	0	0	0	0	0	0	0	0	0	0	0	0
ncRNA_inter_chr10_8502	0	0	0	0	0	0	0	0	0	0	0	0	0	0	0	0	0	0	0	0	0	0	0	0	0	0	0	0	0	0	0	0	0	0	0	0	0	0	0	0	0	0	0	0	0	0	0	0	0
ncRNA_inter_chr10_8503	0	0	0	0	0	0	0	0	0	0	0	0	0	0	0	0	0	0	0	0	0	0	0	0	0	0	0	0	0	0	0	0	0	0	0	0	0	0	0	0	0	0	0	0	0	0	0	0	0
ncRNA_inter_chr10_8504	0	0	0	0	0	0	0	0	0	0	0	0	0	0	0	0	0	0	0	0	0	0	0	0	0	0	0	0	0	0	0	0	0	0	0	0	0	0	0	0	0	0	0	0	0	0	0	0	0
ncRNA_inter_chr10_8505	0	0	0	0	0	0	0	0	0	0	0	0	0	0	0	0	0	0	0	0	0	0	0	0	0	0	0	0	0	0	0	0	0	0	0	0	0	0	0	0	0	0	0	0	0	0	0	0	0
ncRNA_inter_chr10_8506	0	0	0	0	0	0	0	0	0	0	0	0	0	0	0	0	0	0	0	0	0	0	0	0	0	0	0	0	0	0	0	0	0	0	0	0	0	0	0	0	0	0.0843069	0	0	0	0	0	0	0
ncRNA_inter_chr10_8507	0	0	0	0	0	0	0	0	0	0	0	0	0	0	0	0	0	0	0	0	0	0	0	0	0	0	0	0	0	0	0	0	0	0.022626	0	0	0	0.0199336	0	0	0	0	0	0	0	0	0	0	0
ncRNA_inter_chr10_8508	0	0	0	0	0	0	0	0	0	0	0	0	0	0	0	0	0	0	0	0	0	0	0	0	0	0	0	0	0	0	0	0	0	0	0	0	0	0	0	0	0	0	0	0	0	0	0	0	0
ncRNA_inter_chr10_8509	0	0	0	0	0	0	0	0	0	0	0	0	0	0	0	0	0	0	0	0	0	0	0	0	0	0	0	0	0	0	0	0	0	0	0	0	0	0	0	0	0	0	0	0	0	0.0386302	0	0	0
ncRNA_inter_chr10_8510	0	0	0	0	0	0	0	0	0	0	0	0	0	0	0	0	0	0	0	0	0	0	0	0	0	0	0	0	0	0	0	0	0	0	0	0	0	0	0	0	0	0	0	0	0	0	0	0	0
ncRNA_inter_chr10_8511	0	0	0	0	0	0	0	0	0	0	0	0	0	0	0	0	0	0	0	0	0	0	0	0	0	0	0	0	0	0	0	0	0	0	0	0	0	0	0	0	0	0	0	0	0	0	0	0	0
ncRNA_inter_chr10_8512	0	0	0	0	0	0	0	0	0	0	0	0	0	0	0	0	0	0	0	0	0	0	0	0	0	0	0	0	0	0	0	0	0	0	0	0	0	0	0	0	0	0	0	0	0	0	0	0	0
ncRNA_inter_chr10_8513	0	0	0	0	0	0	0	0	0	0	0	0	0	0	0	0	0	0	0	0	0	0	0	0	0	0	0	0	0	0	0	0	0	0	0	0	0	0	0	0	0	0	0	0	0	0	0	0	0
ncRNA_inter_chr10_8514	0	0	0	0	0	0	0	0	0	0	0	0	0	0	0	0	0	0	0	0	0	0	0	0	0	0	0	0	0	0	0	0	0	0	0	0	0	0	0	0	0	0	0	0	0	0	0	0	0
ncRNA_inter_chr10_8515	0	0	0	0	0	0	0	0	0	0	0	0	0	0	0	0	0	0	0	0	0	0	0	0	0	0	0	0	0	0	0	0	0	0	0	0	0	0	0	0	0	0	0	0	0	0	0	0	0
ncRNA_inter_chr10_8516	0	0	0	0	0	0	0	0	0	0	0	0	0	0	0	0	0	0	0	0	0	0	0	0	0	0	0	0	0	0	0	0	0	0	0	0	0	0	0	0	0	0	0	0	0	0	0	0	0
ncRNA_inter_chr10_8517	0	0	0	0	0	0	0	0	0	0	0	0	0	0	0	0	0	0	0	0	0	0	0	0	0	0	0	0	0	0	0	0	0	0	0	0	0	0	0	0	0	0	0	0	0	0	0	0	0
ncRNA_inter_chr10_8518	0	0	0	0	0	0	0	0	0	0	0	0	0	0	0	0	0	0	0	0	0	0	0	0	0	0	0	0	0	0	0	0	0	0	0	0	0	0	0	0	0	0	0	0	0	0	0	0	0
ncRNA_inter_chr10_8519	0	0	0	0	0	0	0	0	0	0	0	0	0	0	0	0	0	0	0	0	0	0	0	0	0	0	0	0	0	0	0	0	0	0	0	0	0	0	0	0	0	0	0	0	0	0	0	0	0
ncRNA_inter_chr10_8520	0	0	0	0	0	0	0	0	0	0	0	0	0	0	0	0	0	0	0	0	0	0	0	0	0	0	0	0	0	0	0	0	0	0	0	0	0	0	0	0	0	0	0	0	0	0	0	0	0
ncRNA_inter_chr10_8521	0	0	0	0	0	0.0108136	0	0	0	0	0	0	0	0	0	0	0	0	0.00985154	0	0	0	0	0	0	0	0	0	0	0	0	0	0	0	0	0	0	0	0	0	0	0	0	0	0	0	0	0	0
ncRNA_inter_chr10_8522	0	0	0	0	0	0	0	0	0	0	0	0	0	0	0	0	0	0	0	0	0	0	0	0	0	0	0	0	0	0	0	0	0	0	0	0	0	0	0	0	0	0	0	0	0	0	0	0	0
ncRNA_inter_chr10_8523	0	0	0	0	0	0	0	0	0	0	0	0	0	0	0	0	0	0	0	0	0	0	0	0	0	0	0	0.0565072	0	0.0498389	0	0	0	0	0	0	0	0.0485644	0.0586727	0	0	0	0.0541073	0	0	0	0	0	0
ncRNA_inter_chr10_8524	0	0	0	0	0	0	0	0	0	0	0	0	0	0	0	0	0	0	0	0	0	0	0	0	0	0	0	0	0	0	0	0	0	0	0.0587503	0	0	0	0	0	0	0	0	0	0	0	0	0	0
ncRNA_inter_chr10_8525	0	0	0	0	0	0	0	0	0	0	0	0	0	0	0	0	0	0	0	0	0	0	0	0	0	0	0	0	0	0	0	0	0	0	0	0	0	0	0	0	0	0	0	0	0	0	0	0	0
ncRNA_inter_chr10_8526	0	0	0	0	0	0	0	0	0	0	0	0	0	0	0	0	0	0	0	0	0	0	0	0	0	0	0	0	0	0	0	0	0	0	0	0	0	0	0	0	0.0309167	0	0	0	0	0	0	0	0
ncRNA_inter_chr10_8527	0	0	0	0	0	0	0	0	0	0	0	0	0	0	0	0	0	0	0	0	0	0	0	0	0	0	0	0	0	0	0	0	0	0	0	0	0	0	0	0	0	0	0	0	0	0	0	0	0
ncRNA_inter_chr10_8528	0	0	0	0	0	0	0	0	0	0	0	0	0	0	0	0	0	0	0	0	0	0	0	0	0	0	0	0	0	0	0	0	0	0	0	0	0	0	0	0	0.0495983	0	0	0	0	0	0	0	0
ncRNA_inter_chr10_8529	0	0	0	0	0	0	0	0	0	0	0	0	0	0	0	0	0	0	0	0	0	0	0	0	0	0	0	0	0	0	0	0	0	0	0	0	0	0	0	0	0	0	0	0	0	0	0	0	0
ncRNA_inter_chr10_8530	0	0	0	0	0	0	0	0	0	0	0	0	0	0	0	0	0	0	0	0	0	0	0	0	0	0	0	0	0	0	0	0	0	0	0	0	0	0	0	0	0	0	0	0	0	0	0	0.150094	0
ncRNA_inter_chr10_8531	0	0	0	0	0	0	0	0	0	0	0	0	0	0	0	0	0.0786805	0	0	0	0	0	0	0.0714534	0	0	0	0	0	0	0	0	0	0	0	0	0	0	0	0	0	0	0	0	0	0	0	0	0
ncRNA_inter_chr10_8532	0	0	0	0	0.0157109	0	0	0	0	0	0	0.00842282	0	0.01222	0.00910849	0	0.00830226	0	0.0078662	0	0	0	0.00846128	0	0.0180473	0	0	0	0.00779154	0	0	0	0	0	0	0	0	0.00808926	0	0	0.0138867	0	0	0	0	0	0	0	0
ncRNA_inter_chr10_8533	0	0	0	0	0	0	0	0	0	0	0	0	0	0	0	0	0	0	0.0277115	0	0	0	0	0.0136719	0	0	0	0	0	0	0	0	0	0	0	0.0126991	0	0	0	0	0.0122091	0	0	0	0.0132753	0	0	0	0
ncRNA_inter_chr10_8534	0	0	0	0	0.0343761	0	0	0	0	0	0	0	0	0	0	0	0	0	0	0	0	0	0	0.0340047	0	0	0	0	0	0	0	0	0	0	0	0	0	0.0352433	0	0	0	0	0	0	0	0	0	0	0
ncRNA_inter_chr10_8535	0	0	0	0	0	0	0	0	0	0	0	0	0	0	0	0	0	0	0	0	0	0	0	0	0	0	0	0	0	0	0	0	0	0	0	0	0	0	0	0	0	0	0	0	0	0	0	0	0
ncRNA_inter_chr10_8536	0	0	0	0	0	0	0	0	0	0	0	0	0	0	0	0	0	0	0	0	0	0	0	0	0	0	0	0	0	0	0	0	0	0	0	0	0	0	0	0	0	0	0	0	0	0	0	0	0
ncRNA_inter_chr10_8537	0	0	0	0	0.0253969	0	0	0	0	0	0	0	0	0.0197654	0	0	0	0	0	0	0	0	0	0	0	0	0	0	0	0	0	0	0	0	0	0	0	0	0	0	0	0	0	0.0274221	0	0	0	0	0
ncRNA_inter_chr10_8538	0	0	0	0	0	0	0	0	0	0	0	0	0	0	0	0	0	0	0	0	0	0	0	0	0	0	0	0	0	0	0	0	0	0	0	0	0	0.0457077	0.110381	0	0	0	0	0	0	0	0	0	0
ncRNA_inter_chr10_8539	0	0	0	0	0	0	0	0	0	0	0	0	0	0	0	0	0	0	0	0	0	0	0	0	0	0	0	0	0	0	0	0	0	0	0	0	0	0	0	0	0	0	0	0	0	0	0	0	0
ncRNA_inter_chr10_8540	0	0	0	0	0	0	0	0	0	0	0	0	0	0	0	0	0	0	0	0	0	0	0	0	0	0	0	0	0	0	0	0	0	0	0	0	0	0	0	0	0	0	0	0	0	0	0	0	0
ncRNA_inter_chr10_8541	0.119663	0	0	0	0	0	0	0	0	0	0	0	0	0.0813562	0	0	0	0	0	0	0	0	0	0.103315	0	0	0	0	0	0	0	0	0	0	0	0	0	0	0	0	0	0	0	0	0	0	0	0	0
ncRNA_inter_chr10_8542	0	0	0	0	0	0	0	0	0	0	0	0	0	0	0	0	0	0	0	0	0	0	0	0	0	0	0	0	0	0	0	0	0	0	0	0	0	0	0	0	0	0	0	0	0	0	0	0	0
ncRNA_inter_chr10_8543	0	0	0.0261092	0	0	0	0	0	0	0	0	0	0	0.0154712	0	0	0	0	0	0	0	0	0	0.0197063	0	0	0	0	0	0	0	0	0	0	0	0	0	0	0	0	0	0	0	0	0	0	0	0	0
ncRNA_inter_chr10_8544	0	0	0	0	0	0	0	0	0	0	0	0	0	0	0	0	0	0	0	0	0	0	0	0	0	0	0	0	0	0	0	0	0	0	0	0	0	0	0	0	0	0	0	0	0	0	0	0	0
ncRNA_inter_chr10_8545	0	0	0	0	0.00674087	0.00739219	0	0	0	0	0	0	0	0	0	0	0	0	0	0	0	0	0.00725006	0.0199608	0.0232392	0.00547589	0	0	0.00667676	0	0	0	0.00586195	0	0	0	0.013641	0.00693129	0.0083747	0	0.00594168	0	0	0	0	0	0	0.00673263	0
ncRNA_inter_chr10_8546	0	0	0	0	0.0128175	0.0140559	0	0.018021	0	0	0	0	0	0.00996897	0.0148443	0.0126459	0.0135459	0	0.0128344	0	0.0318837	0	0	0.0379546	0	0	0	0	0	0	0	0	0	0	0	0	0	0	0	0	0	0	0	0.0138395	0.0122845	0.0108214	0	0	0
ncRNA_inter_chr10_8547	0	0	0	0	0	0	0	0	0	0	0	0	0	0	0	0.112146	0	0	0.113744	0	0	0	0.122264	0	0	0	0.118476	0	0	0	0	0	0	0	0	0	0	0	0	0	0.100191	0	0	0	0	0	0	0	0
ncRNA_inter_chr10_8548	0	0	0	0	0.0147199	0	0	0	0	0	0	0	0	0.0114646	0	0	0	0	0	0	0	0	0.0317192	0.0145293	0	0	0.0153425	0	0	0	0	0	0	0	0	0	0	0	0	0	0	0	0	0	0	0	0	0	0
ncRNA_inter_chr10_8549	0	0	0	0	0	0	0	0	0	0	0	0	0	0	0	0	0	0	0	0	0	0	0	0	0	0	0	0	0	0	0	0	0	0	0	0	0	0	0	0	0	0	0	0	0	0	0	0	0
ncRNA_inter_chr10_8550	0	0	0	0	0	0	0	0	0	0	0	0	0	0	0	0	0	0	0	0	0	0	0	0	0	0	0	0	0	0	0	0	0	0	0	0	0	0	0	0	0	0	0	0	0	0	0	0	0
ncRNA_inter_chr10_8551	0	0	0	0	0	0	0	0	0	0	0	0	0	0	0	0	0	0	0	0	0	0	0	0	0	0	0	0	0	0	0	0	0	0	0	0	0	0	0	0	0	0	0	0	0	0	0	0	0
ncRNA_inter_chr10_8552	0	0	0	0	0	0	0	0	0	0	0	0	0	0	0	0	0	0	0	0	0	0	0	0	0	0	0	0	0	0	0	0	0	0	0	0	0	0	0	0	0	0	0	0	0	0	0	0	0
ncRNA_inter_chr10_8553	0.0449477	0	0	0	0	0	0	0	0	0	0	0	0	0	0	0	0	0	0	0	0	0	0	0	0	0	0	0	0	0	0	0	0	0	0	0	0	0	0	0	0	0	0	0	0	0	0	0	0
ncRNA_inter_chr10_8554	0	0	0	0	0	0	0	0	0	0	0	0	0	0	0	0	0	0	0	0	0	0	0	0	0	0	0	0	0	0	0	0	0	0	0	0	0	0	0	0	0	0	0	0	0	0	0	0	0
ncRNA_inter_chr10_8555	0	0	0	0	0	0	0	0	0	0	0	0	0	0	0	0	0	0	0	0	0	0	0	0	0	0	0	0	0	0	0	0	0	0	0	0	0	0	0	0	0	0	0	0	0	0	0	0	0
ncRNA_inter_chr10_8556	0	0	0	0	0	0	0	0	0	0	0	0	0	0	0	0	0	0	0	0	0	0	0	0	0	0	0	0	0	0	0	0	0	0	0	0	0	0	0	0	0	0	0	0	0	0	0	0	0
ncRNA_inter_chr10_8557	0	0	0	0	0	0	0	0	0	0	0	0	0	0	0	0	0	0	0	0	0	0	0	0.0757378	0	0	0	0	0	0	0	0	0	0	0	0	0	0	0	0	0	0	0	0	0	0	0	0	0
ncRNA_inter_chr10_8558	0	0	0	0	0	0	0	0	0	0	0	0	0	0.0283596	0	0	0.0192676	0	0.0182556	0	0	0	0	0	0	0	0	0	0	0	0	0	0	0	0	0	0	0	0	0	0	0	0	0	0	0	0	0	0
ncRNA_inter_chr10_8559	0	0	0	0	0	0	0	0	0	0	0	0	0	0	0	0	0	0	0	0	0	0	0	0	0	0	0	0	0	0	0	0	0	0	0	0	0	0	0	0	0	0	0	0	0	0	0	0	0
ncRNA_inter_chr10_8560	0	0	0	0	0	0	0	0	0	0	0	0	0	0	0	0	0	0	0	0	0	0	0	0	0	0	0	0	0	0	0	0	0	0	0	0	0	0	0	0	0	0	0	0	0	0	0	0	0
ncRNA_inter_chr10_8561	0	0	0	0	0	0	0	0	0	0	0	0	0	0	0	0	0	0	0	0	0	0	0	0	0	0	0	0	0	0	0	0	0	0	0	0	0	0.0123562	0	0	0	0	0	0	0	0	0	0	0
ncRNA_inter_chr10_8562	0	0	0	0	0	0	0	0	0	0	0	0	0	0	0	0	0	0	0.00819419	0	0	0	0	0	0	0	0	0	0	0	0	0	0	0	0	0	0	0	0	0	0	0	0	0	0	0	0	0	0
ncRNA_inter_chr10_8563	0	0	0	0	0	0	0	0	0	0	0	0	0	0	0	0	0	0	0	0	0	0	0	0	0	0	0	0	0	0	0	0	0	0	0	0	0	0	0	0	0	0	0	0	0.0591758	0	0	0	0
ncRNA_inter_chr10_8564	0	0	0	0	0	0	0	0	0	0	0	0.0712483	0	0	0	0	0	0	0	0	0	0	0	0	0	0	0	0	0	0	0	0	0	0	0	0	0	0	0.0825546	0	0	0	0	0	0	0	0	0	0
ncRNA_inter_chr10_8565	0	0	0	0	0	0	0	0	0	0	0	0	0	0	0	0	0	0	0	0	0	0	0	0	0	0	0	0	0	0	0	0	0	0	0	0	0	0	0	0	0	0	0	0	0	0	0	0	0
ncRNA_inter_chr10_8566	0	0	0	0	0	0	0	0.0231988	0.0234905	0	0	0	0	0	0	0	0	0	0	0	0	0	0	0	0	0	0	0	0	0	0	0	0	0	0	0	0	0	0	0	0	0	0	0	0	0	0	0	0
ncRNA_inter_chr10_8567	0	0	0	0	0	0	0	0.00778038	0	0	0	0	0	0	0	0	0	0	0	0	0	0	0	0.00545811	0	0	0	0	0	0	0	0	0	0	0	0	0	0	0	0	0	0	0	0	0	0	0	0	0
ncRNA_inter_chr10_8568	0	0	0	0	0	0	0	0	0	0	0	0	0	0	0	0	0	0	0	0	0	0	0	0	0	0	0	0	0	0	0	0	0	0	0	0.0145028	0	0	0	0	0	0	0	0	0	0	0	0	0
ncRNA_inter_chr10_8569	0	0	0	0	0	0	0	0	0	0	0	0	0	0	0	0	0	0	0	0	0	0	0	0	0	0	0	0	0	0	0	0	0	0	0	0	0	0	0	0	0	0	0	0	0	0	0	0	0
ncRNA_inter_chr10_8570	0	0	0	0	0	0	0	0	0	0	0	0	0	0	0	0	0	0	0	0	0	0	0	0	0	0	0	0	0	0	0	0	0	0	0	0	0	0	0	0	0	0	0	0	0	0	0	0	0
ncRNA_inter_chr10_8571	0	0	0	0	0	0	0	0	0	0	0	0	0	0	0	0	0	0	0	0	0	0	0	0	0	0	0	0	0	0	0	0	0	0	0	0	0	0	0	0	0	0	0	0	0	0	0	0	0
ncRNA_inter_chr10_8572	0	0	0	0	0	0	0	0	0	0	0	0	0	0	0	0	0	0	0	0	0	0	0	0	0	0	0	0	0	0	0	0	0	0	0	0	0	0	0	0	0	0	0	0	0	0	0	0	0
ncRNA_inter_chr10_8573	0	0	0	0	0	0	0	0	0.0129023	0	0	0	0	0	0	0	0	0	0	0	0	0	0	0	0	0	0	0	0	0	0	0	0	0	0	0	0	0	0	0	0	0	0	0	0	0	0	0	0
ncRNA_inter_chr10_8574	0	0	0	0	0	0	0	0	0	0	0	0	0	0	0	0	0	0	0	0	0	0	0	0	0	0	0	0	0	0	0	0	0	0	0	0	0	0	0	0	0	0	0	0	0	0	0	0	0
ncRNA_inter_chr10_8575	0	0	0	0	0	0	0	0	0	0	0.00931027	0	0	0	0	0	0	0	0	0	0	0	0	0	0	0	0	0	0	0	0	0	0	0	0	0	0	0	0	0	0	0	0	0	0	0	0	0	0.0070194
ncRNA_inter_chr10_8576	0	0	0	0	0	0	0	0	0	0	0	0	0	0	0	0	0	0	0	0	0	0	0	0	0	0	0	0	0	0	0	0	0	0	0	0	0	0	0	0	0	0	0	0	0	0	0	0	0
ncRNA_inter_chr10_8577	0	0	0	0	0	0.0112367	0	0	0	0	0	0	0	0	0	0	0	0	0	0	0	0	0	0	0	0	0	0	0	0	0	0	0	0	0	0	0	0	0	0	0	0	0	0	0	0	0	0	0
ncRNA_inter_chr10_8578	0	0	0	0	0	0	0	0	0	0	0	0	0	0	0	0	0	0	0	0	0	0	0	0	0	0	0	0	0	0.0101898	0	0	0	0	0	0	0	0	0	0	0	0	0	0	0	0.00815296	0	0	0
ncRNA_inter_chr10_8579	0	0	0	0	0	0	0	0	0	0	0	0	0	0	0	0	0	0	0	0	0	0	0	0	0	0	0	0.0269082	0	0	0.0245282	0	0	0	0	0	0	0	0	0	0	0	0	0	0	0	0	0	0
ncRNA_inter_chr10_8580	0	0	0	0	0	0	0	0	0	0	0	0	0	0	0	0	0	0	0	0	0	0	0	0	0	0	0	0	0	0	0	0	0	0	0	0	0	0	0	0	0	0	0	0	0	0	0	0	0
ncRNA_inter_chr10_8581	0	0	0	0	0	0	0	0	0	0	0	0	0	0	0	0	0	0	0	0	0	0	0	0	0	0	0	0	0	0	0	0	0	0	0	0	0	0	0	0	0	0	0	0	0	0	0	0	0
ncRNA_inter_chr10_8582	0	0	0	0	0	0	0	0	0	0	0	0	0	0	0	0	0	0	0	0	0	0	0	0	0	0	0	0	0	0	0	0	0	0	0	0	0	0	0	0	0	0	0	0	0	0	0	0	0
ncRNA_inter_chr10_8583	0	0	0	0	0	0	0	0	0	0	0	0	0	0	0	0	0	0	0	0	0	0	0	0	0	0	0	0	0	0	0	0	0	0	0	0	0	0	0	0	0	0	0	0	0	0	0	0	0
ncRNA_inter_chr10_8584	0	0	0	0	0	0	0	0	0	0	0	0	0	0	0	0	0	0	0	0	0	0	0	0	0	0	0	0	0	0	0	0	0	0	0	0	0	0	0	0	0	0	0	0	0	0	0	0	0
ncRNA_inter_chr10_8585	0	0	0	0	0	0	0	0	0	0	0	0	0	0	0	0	0	0	0	0	0	0	0	0	0	0	0	0	0	0	0	0	0	0	0	0	0	0	0	0	0	0	0	0	0	0	0	0	0
ncRNA_inter_chr10_8586	0	0	0	0	0	0	0	0	0	0	0	0	0	0	0	0	0	0	0	0	0	0	0	0	0	0	0	0	0	0	0	0	0	0	0	0	0	0	0	0	0	0	0	0	0	0	0	0	0
ncRNA_inter_chr10_8587	0	0	0	0	0	0	0	0	0	0	0	0	0	0	0	0	0	0	0	0	0	0	0	0	0	0	0	0	0	0	0	0	0	0	0	0	0	0	0	0	0	0	0	0	0	0	0	0	0
ncRNA_inter_chr10_8588	0	0	0	0	0	0	0	0	0	0	0	0	0	0	0	0	0	0	0	0	0	0	0	0	0	0	0	0	0	0	0	0	0	0	0	0	0	0	0	0	0	0	0	0	0	0	0	0	0
ncRNA_inter_chr10_8589	0	0	0	0	0	0	0	0	0	0	0	0	0	0	0	0	0	0	0	0	0	0	0	0	0	0	0	0	0	0	0	0	0	0	0	0	0	0	0	0	0	0	0	0	0	0	0	0	0
ncRNA_inter_chr10_8590	0	0	0	0	0	0	0	0	0	0	0	0	0	0	0	0	0	0	0	0	0	0	0	0	0	0	0	0	0	0	0	0	0	0	0	0	0	0	0	0	0	0	0	0	0	0	0	0	0
ncRNA_inter_chr10_8591	0	0	0.211751	0	0	0	0	0.227727	0	0	0	0	0	0	0	0	0	0	0	0	0	0	0	0	0	0	0	0	0	0	0	0	0	0	0	0	0	0	0	0	0	0	0	0	0	0	0	0	0
ncRNA_inter_chr10_8592	0	0	0	0	0	0	0	0	0	0	0	0	0	0	0	0	0	0	0	0	0	0	0	0	0	0	0	0	0	0	0	0	0	0	0	0	0	0	0	0	0	0	0	0	0	0	0	0	0
ncRNA_inter_chr10_8593	0	0	0	0	0	0	0	0	0	0	0	0	0	0	0	0	0	0	0	0	0	0	0	0	0	0	0	0	0	0	0	0	0	0	0	0	0	0	0	0	0	0	0	0	0	0	0	0	0
ncRNA_inter_chr10_8594	0	0	0	0	0.028914	0	0	0	0	0	0	0	0	0	0	0	0	0	0	0	0	0	0	0	0	0	0	0	0	0	0	0	0	0	0	0	0	0	0	0	0	0	0	0	0	0	0.0337146	0	0
ncRNA_inter_chr10_8595	0	0	0	0	0	0	0	0	0	0	0	0	0	0	0	0	0	0	0	0	0	0	0	0	0	0	0	0	0	0	0	0	0	0	0	0	0	0	0	0	0	0	0	0	0	0	0	0	0
ncRNA_inter_chr10_8596	0	0	0	0	0	0	0	0	0	0	0	0	0	0	0	0	0	0	0	0	0	0	0	0	0	0	0	0	0	0	0	0	0	0	0	0	0	0	0	0	0	0	0	0	0	0	0	0	0
ncRNA_inter_chr10_8597	0	0	0	0	0	0	0	0	0	0	0	0	0	0	0	0	0	0	0	0	0	0	0	0	0	0	0	0	0	0	0	0	0	0	0	0	0	0	0	0	0	0	0	0	0	0	0	0	0
ncRNA_inter_chr10_8598	0	0	0	0	0	0	0	0	0	0	0	0	0	0	0	0	0	0	0	0	0	0	0	0	0	0	0	0	0	0	0	0	0	0	0	0	0	0	0	0	0	0	0	0	0	0	0	0	0
ncRNA_inter_chr10_8599	0	0	0	0	0	0	0	0	0	0.100882	0	0	0	0	0	0	0	0	0	0	0	0	0	0	0	0	0	0	0	0	0	0	0	0	0	0	0	0	0	0	0	0	0	0	0	0	0	0	0
ncRNA_inter_chr10_8600	0	0	0	0	0	0	0	0	0	0	0	0	0	0	0	0	0	0	0	0	0	0	0	0	0	0	0	0	0.154696	0	0	0	0	0	0	0	0	0	0	0	0	0	0	0	0	0	0	0	0
ncRNA_inter_chr10_8601	0	0	0	0	0	0	0	0	0	0	0	0	0	0	0	0	0	0	0	0	0	0	0	0	0	0	0	0	0	0	0	0	0	0	0	0	0	0	0	0	0	0	0	0	0	0	0	0	0
ncRNA_inter_chr10_8602	0	0	0	0	0	0	0	0	0	0	0	0	0	0	0	0	0	0	0	0	0	0	0	0	0	0	0	0	0	0	0	0	0	0	0	0	0	0	0	0	0	0	0	0	0	0	0	0	0
ncRNA_inter_chr10_8603	0	0	0	0	0	0	0	0	0	0	0	0	0	0	0	0	0	0	0	0	0	0	0	0	0	0	0	0	0	0	0	0	0	0	0	0	0	0	0	0	0	0	0	0	0	0	0	0	0
ncRNA_inter_chr10_8604	0	0	0	0.18168	0	0	0.141944	0	0	0	0	0	0	0	0	0	0	0	0	0	0	0	0	0	0	0	0	0	0	0	0	0	0	0	0	0	0.155002	0	0	0	0	0	0	0	0	0	0	0	0
ncRNA_inter_chr10_8605	0	0	0	0	0	0	0	0	0	0	0	0	0	0	0	0	0	0	0	0	0	0	0	0	0	0	0	0	0	0	0	0	0	0	0	0	0	0	0	0	0	0	0	0	0	0	0	0	0
ncRNA_inter_chr10_8606	0	0	0	0	0	0	0	0	0	0	0	0	0	0	0	0	0	0	0	0	0	0	0	0	0	0	0	0	0	0	0	0	0	0	0	0	0	0	0	0	0	0	0	0	0	0	0	0	0
ncRNA_inter_chr10_8607	0	0	0	0	0	0	0	0	0	0	0	0	0	0	0	0	0	0	0	0	0	0	0	0	0	0	0	0	0	0	0	0	0	0	0	0	0	0	0	0	0	0	0	0	0	0	0	0	0
ncRNA_inter_chr10_8608	0	0	0	0	0	0	0	0	0	0	0	0	0	0	0	0	0	0	0	0	0	0	0.0220575	0	0	0	0	0	0	0	0	0	0	0	0	0	0	0	0	0	0	0	0	0	0	0	0	0	0
ncRNA_inter_chr10_8609	0	0	0	0	0	0	0	0	0	0	0	0	0	0	0	0	0	0	0	0	0	0	0	0	0	0	0	0	0	0	0	0	0	0	0	0	0	0	0	0.0276186	0	0	0	0	0	0	0	0	0
ncRNA_inter_chr10_8610	0	0	0	0	0	0	0	0	0	0	0	0	0	0	0	0	0	0	0	0	0	0	0	0	0	0	0	0	0	0	0	0	0	0	0	0	0	0	0	0	0	0	0	0	0	0	0	0	0
ncRNA_inter_chr10_8611	0	0	0	0	0	0	0	0	0	0	0	0	0	0	0	0	0	0	0.0923181	0	0	0	0	0	0	0	0	0	0	0	0	0	0	0	0	0	0	0	0	0	0	0	0	0	0	0	0	0	0
ncRNA_inter_chr10_8612	0	0	0	0	0	0	0	0	0	0	0	0	0	0	0	0	0	0	0	0	0	0	0	0	0	0	0	0	0	0	0	0	0	0	0	0	0	0	0	0	0	0	0	0	0	0	0	0	0
ncRNA_inter_chr10_8613	0	0	0	0	0	0	0	0	0	0	0	0	0	0	0	0	0	0	0	0	0	0	0	0	0	0	0	0	0	0	0	0	0	0	0	0	0	0	0	0	0	0	0	0	0	0	0	0	0
ncRNA_inter_chr10_8614	0	0	0	0	0	0	0	0	0	0	0	0	0	0	0	0	0	0	0	0	0	0	0	0	0	0	0	0	0	0	0	0	0	0	0	0	0	0	0	0	0	0	0	0	0	0	0	0	0
ncRNA_inter_chr10_8615	0.0207183	0	0	0	0	0	0	0	0	0	0	0	0.0211367	0	0	0	0	0	0	0.0210797	0	0	0	0	0	0	0	0	0	0	0	0	0	0	0	0	0	0	0	0	0	0	0	0	0	0	0	0	0
ncRNA_inter_chr10_8616	0	0	0	0	0	0	0	0	0	0	0	0	0	0	0	0	0	0	0	0	0	0	0	0	0	0	0	0	0	0	0	0	0	0	0	0	0	0	0	0.0231887	0	0	0	0	0	0	0	0	0
ncRNA_inter_chr10_8617	0	0	0	0	0	0	0	0	0	0	0	0	0	0	0	0	0	0	0	0	0	0	0	0	0	0	0	0	0	0	0	0	0	0	0	0	0	0	0	0	0	0	0	0	0.0553427	0	0	0	0
ncRNA_inter_chr10_8618	0	0	0	0	0	0	0	0	0	0	0	0	0	0	0	0	0	0	0	0	0	0	0	0	0	0	0	0	0	0	0	0	0	0	0	0	0	0	0	0	0	0	0	0	0	0	0	0	0
ncRNA_inter_chr10_8619	0	0	0	0	0	0	0	0	0	0	0	0	0	0	0	0	0	0	0	0	0	0	0	0	0	0	0	0	0	0	0	0	0	0	0	0	0	0	0	0	0	0	0	0	0	0	0	0	0
ncRNA_inter_chr10_8620	0	0	0	0	0	0	0	0	0	0	0	0	0	0	0	0	0	0	0	0	0	0	0	0	0	0	0	0	0	0	0	0	0	0	0	0	0	0	0	0	0.00490349	0	0	0	0	0	0	0	0
ncRNA_inter_chr10_8621	0	0	0	0	0	0	0	0	0	0	0	0	0	0	0	0	0	0	0	0	0	0	0	0	0	0	0	0	0	0	0	0	0	0	0	0	0	0	0	0	0	0	0	0	0	0	0	0	0
ncRNA_inter_chr10_8622	0	0	0	0	0	0	0	0	0	0	0	0	0	0	0	0	0	0	0	0	0	0	0	0	0	0	0	0	0	0	0	0	0	0	0	0	0	0	0	0	0	0	0	0	0	0	0	0	0
ncRNA_inter_chr10_8623	0	0	0	0	0	0	0	0	0	0	0	0	0	0	0	0	0	0	0	0	0	0	0	0	0	0	0	0	0	0	0	0	0	0	0	0	0	0	0	0	0	0	0	0	0	0	0	0	0
ncRNA_inter_chr10_8624	0	0	0	0	0	0	0	0	0	0	0	0	0	0	0	0	0	0	0	0	0	0	0	0	0	0	0	0	0.0798633	0	0	0	0	0	0	0	0	0	0	0	0	0	0	0	0	0	0	0	0
ncRNA_inter_chr10_8625	0	0	0	0	0	0	0	0	0	0	0	0	0	0	0	0	0	0	0	0	0	0	0	0	0	0	0	0	0	0	0	0	0	0	0	0	0	0	0	0	0	0	0	0	0	0	0	0	0
ncRNA_inter_chr10_8626	0.0170658	0	0	0	0	0	0	0	0	0	0	0	0	0	0	0	0	0	0	0	0	0	0	0	0	0	0	0	0	0	0	0	0	0	0	0	0	0	0	0	0	0	0	0	0	0	0	0	0
ncRNA_inter_chr10_8627	0	0.0070242	0.00712918	0	0	0	0.00503251	0	0	0	0	0	0	0	0	0	0	0	0	0	0	0	0	0	0	0	0	0	0	0	0	0	0	0	0	0.0050014	0	0	0	0	0	0.0124693	0	0	0	0	0	0	0
ncRNA_inter_chr10_8628	0.0117859	0	0	0	0.0102986	0	0.00952694	0	0	0	0	0	0	0	0	0	0	0	0	0	0	0	0	0	0	0	0	0	0	0	0	0	0	0	0	0	0	0	0	0	0	0	0	0	0	0	0	0	0
ncRNA_inter_chr10_8629	0	0.184133	0	0	0	0	0	0	0	0	0	0	0	0	0	0	0	0	0	0	0	0	0	0	0	0	0	0	0	0	0	0	0	0	0	0	0	0	0	0	0	0	0	0	0	0	0	0	0
ncRNA_inter_chr10_8630	0	0	0.00701163	0	0	0	0	0	0	0	0	0	0	0	0	0	0	0	0	0	0	0	0	0	0.0061613	0	0	0	0	0	0	0	0	0	0	0	0	0	0	0	0	0	0	0	0	0	0	0	0.00519287
ncRNA_inter_chr10_8631	0	0.0137753	0	0	0	0	0	0	0	0	0	0	0	0	0	0	0	0	0	0	0	0	0	0	0	0	0	0	0	0	0	0	0	0	0	0	0	0	0	0	0	0	0	0	0	0	0	0	0
ncRNA_inter_chr10_8632	0	0	0	0	0	0	0	0	0	0	0	0	0	0	0	0	0	0	0	0	0	0	0	0	0	0	0.0428033	0	0	0	0	0	0.0357488	0	0	0	0	0	0	0	0	0	0	0	0	0	0	0	0
ncRNA_inter_chr10_8633	0	0	0	0	0	0	0	0	0	0	0	0	0	0	0	0	0	0	0	0	0	0	0	0	0	0	0	0	0	0	0	0	0	0	0	0	0	0	0	0	0	0	0	0	0	0	0	0	0
ncRNA_inter_chr10_8634	0.00814078	0	0	0	0	0	0	0	0	0.00538446	0	0	0	0	0	0	0	0	0	0	0	0.0282479	0	0	0	0.0115452	0	0	0	0	0	0	0	0	0	0	0	0	0	0	0.00627657	0.00814946	0	0	0	0	0	0	0.0068638
ncRNA_inter_chr10_8635	0	0	0	0	0	0	0	0	0	0	0	0	0	0	0	0	0	0	0	0	0	0	0	0	0	0	0	0	0	0	0	0	0	0	0	0	0	0	0	0	0	0	0	0	0	0	0	0	0
ncRNA_inter_chr10_8636	0	0	0	0	0	0	0	0	0	0	0	0	0	0	0	0	0	0	0	0	0	0	0	0	0	0	0	0	0	0	0	0	0	0	0	0	0	0	0	0	0	0	0	0	0	0	0	0	0
ncRNA_inter_chr10_8637	0	0	0	0	0	0	0	0	0	0.0197703	0	0	0	0	0	0	0	0	0	0	0	0	0	0	0	0	0	0	0	0	0	0	0	0	0	0	0	0	0	0	0	0	0	0	0	0	0	0	0
ncRNA_inter_chr10_8638	0	0	0	0	0	0	0	0	0	0	0	0	0	0	0	0	0	0	0	0	0	0	0	0	0	0	0	0	0	0	0	0	0	0	0	0	0	0	0	0	0	0	0	0	0	0	0	0	0
ncRNA_inter_chr10_8639	0	0	0	0	0	0	0	0	0.00917252	0	0	0	0	0	0	0	0	0	0	0	0	0	0.0138821	0.00636173	0	0	0	0	0	0	0	0	0.0224338	0	0	0	0	0	0.0160147	0	0	0	0	0	0.00617315	0.01089	0	0	0.00624428
ncRNA_inter_chr10_8640	0	0	0	0	0	0	0	0	0	0.00587775	0	0	0	0	0	0	0	0	0	0	0	0	0	0	0	0	0	0	0	0	0	0	0	0.0045483	0	0	0	0	0	0	0	0	0	0	0	0	0	0	0
ncRNA_inter_chr10_8641	0	0	0	0	0	0	0	0	0	0	0	0	0	0	0	0	0	0	0	0	0	0	0	0	0	0	0	0	0	0	0	0	0	0	0	0	0	0	0	0	0	0	0	0	0	0	0	0	0
ncRNA_inter_chr10_8642	0	0	0	0	0	0	0	0	0	0	0	0	0	0	0	0	0	0	0	0	0	0	0	0	0	0	0	0	0	0	0	0	0	0	0	0	0	0	0	0	0	0	0	0	0	0	0	0	0
ncRNA_inter_chr10_8643	0	0	0	0	0	0	0	0	0	0	0	0	0	0	0	0	0	0	0	0	0	0	0	0	0	0	0	0	0	0.0255039	0	0	0	0	0	0	0	0	0	0	0	0	0	0	0	0	0	0	0
ncRNA_inter_chr10_8644	0	0	0	0.0101952	0	0.00944487	0	0	0	0	0	0	0	0	0	0	0	0	0	0	0	0	0	0	0	0	0	0	0	0	0	0	0	0	0	0	0	0	0.0106967	0	0	0	0	0	0	0.00727146	0	0	0
ncRNA_inter_chr10_8645	0	0	0	0	0	0	0	0	0	0	0	0	0	0	0	0	0	0	0	0	0	0	0	0	0	0	0	0	0	0	0	0	0	0	0	0	0	0	0	0	0	0	0	0	0	0	0	0	0
ncRNA_inter_chr10_8646	0	0	0	0	0	0	0.0520562	0	0	0	0	0	0	0	0	0	0	0	0	0	0	0	0	0	0	0	0	0	0	0	0	0	0	0	0	0	0	0	0	0	0	0	0	0	0	0	0	0	0
ncRNA_inter_chr10_8647	0	0	0	0	0	0	0	0	0	0	0	0	0	0	0	0	0	0	0	0	0	0	0	0	0	0	0	0	0	0	0	0	0	0	0	0	0	0	0	0	0	0	0	0	0	0	0	0	0
ncRNA_inter_chr10_8648	0	0	0	0	0	0	0	0	0	0	0	0	0	0	0	0	0	0	0	0.00682625	0	0	0	0	0	0	0	0	0	0	0	0	0	0	0	0	0	0	0	0	0	0	0	0	0	0	0	0	0
ncRNA_inter_chr10_8649	0	0	0	0	0	0	0	0	0	0.00374945	0	0	0	0	0	0	0	0	0	0	0	0	0.00533978	0	0	0	0	0	0	0	0	0.00645529	0	0	0	0	0	0	0	0	0	0	0	0	0	0	0	0.00495869	0
ncRNA_inter_chr10_8650	0	0	0	0.00584314	0.00492734	0	0	0	0	0	0	0	0	0	0	0	0	0	0	0	0	0	0	0	0	0	0	0	0	0	0	0	0	0	0	0	0.00499882	0	0	0	0	0	0	0	0	0	0	0.00493276	0
ncRNA_inter_chr10_8651	0	0	0	0	0	0	0	0	0	0	0	0	0	0	0	0	0	0	0	0	0	0	0	0	0	0	0	0	0	0	0	0	0	0	0	0	0	0	0	0	0	0	0	0	0	0	0	0	0
ncRNA_inter_chr10_8652	0	0	0	0	0	0	0	0	0	0	0	0	0	0	0	0	0	0	0	0	0	0	0	0	0	0	0	0	0	0.0154028	0	0	0	0	0	0	0	0	0	0	0	0	0	0	0	0	0	0	0
ncRNA_inter_chr10_8653	0	0	0	0	0	0	0	0	0	0	0	0	0	0	0	0	0	0	0	0	0	0	0	0	0	0	0	0	0	0	0	0	0	0	0	0	0	0	0	0	0	0	0	0	0	0	0	0	0
ncRNA_inter_chr10_8654	0	0	0	0	0	0	0	0	0	0	0	0	0	0	0	0	0	0	0.00802847	0	0	0	0	0	0	0	0	0	0	0	0	0	0	0	0	0	0	0	0	0	0	0	0	0	0	0	0	0	0
ncRNA_inter_chr10_8655	0	0	0	0	0	0	0	0	0	0	0	0	0	0	0	0	0	0	0	0	0	0	0	0	0	0	0	0	0	0	0	0	0	0.0211293	0	0	0	0	0	0	0	0	0	0	0	0	0	0	0
ncRNA_inter_chr10_8656	0	0	0	0	0	0	0	0	0	0	0	0	0	0	0	0	0	0	0	0	0	0	0	0	0	0	0	0	0	0	0	0	0	0	0	0	0	0	0	0	0	0	0	0	0	0	0	0	0
ncRNA_inter_chr10_8657	0	0	0	0	0	0	0	0	0	0	0	0	0	0	0	0	0	0	0	0.0216287	0	0	0	0	0	0	0	0	0	0	0	0	0	0	0	0	0	0	0	0	0	0	0	0	0	0	0	0	0
ncRNA_inter_chr10_8658	0.00324049	0	0	0	0.00283216	0	0.00261723	0	0	0	0	0	0	0	0	0	0	0	0	0	0	0	0	0.00559558	0	0	0	0.00338946	0	0	0	0	0	0	0.00277124	0	0	0	0	0	0.00250156	0	0	0	0	0	0	0	0
ncRNA_inter_chr10_8659	0	0	0	0	0	0	0	0	0	0	0	0	0	0	0	0	0	0	0	0	0	0	0	0	0	0	0	0	0	0	0	0	0	0	0	0	0	0	0	0	0	0	0	0	0	0.0255083	0	0	0
ncRNA_inter_chr10_8660	0	0	0	0	0	0	0	0	0	0	0	0	0	0	0	0	0	0	0	0	0	0	0	0	0	0	0	0	0	0	0	0	0	0	0	0	0	0	0	0	0	0	0	0	0	0	0	0	0
ncRNA_inter_chr10_8661	0	0	0	0	0	0	0	0	0	0	0	0	0	0	0	0	0	0	0	0	0	0	0	0	0	0	0	0	0	0	0	0	0	0	0	0	0	0	0	0	0	0	0	0	0	0	0	0	0
ncRNA_inter_chr10_8662	0	0	0	0	0	0	0	0	0	0	0	0	0	0	0	0	0	0	0	0	0	0	0	0	0	0	0	0	0	0	0	0	0	0	0	0	0	0	0	0	0	0	0	0	0	0	0	0	0
ncRNA_inter_chr10_8663	0.0293542	0	0	0	0	0	0	0	0	0	0	0	0	0	0	0	0	0	0	0	0	0	0	0	0	0	0	0	0	0	0	0	0	0	0	0	0.0259842	0	0	0	0	0	0	0	0	0	0	0	0
ncRNA_inter_chr10_8664	0	0	0	0	0	0	0	0	0	0	0	0	0	0	0	0	0.0114053	0	0	0	0	0	0	0	0	0	0	0	0	0	0	0	0	0	0	0	0	0.0110944	0	0	0	0	0	0	0	0	0	0	0
ncRNA_inter_chr10_8665	0	0	0	0	0	0	0	0	0	0	0	0	0	0	0	0	0	0	0	0	0	0	0	0	0	0	0.00781478	0	0	0	0	0	0	0	0	0	0	0	0	0.00838367	0	0.008586	0	0	0	0	0	0.00748699	0
ncRNA_inter_chr10_8666	0	0	0	0	0	0	0	0	0	0	0	0	0	0	0	0	0	0	0	0	0	0	0	0	0	0	0	0	0	0	0	0	0	0	0	0	0	0	0	0	0	0	0	0	0	0	0	0	0
ncRNA_inter_chr10_8667	0	0.0165821	0	0.00760678	0	0.00705074	0.0178063	0	0.00914725	0.0145599	0	0	0.00746776	0	0	0	0	0	0.00643019	0.0149318	0	0	0	0.00634626	0	0	0	0.00769304	0	0	0.00701147	0	0.0111824	0.00749804	0	0	0.00649919	0.00660741	0	0.00718522	0	0.00735953	0	0	0	0	0	0	0
ncRNA_inter_chr10_8668	0	0	0	0	0	0	0	0	0	0	0	0.0529374	0	0	0	0	0.0260718	0.0199198	0	0	0.0306269	0	0.0265445	0.0243057	0	0.0200035	0	0	0	0	0	0	0.0214138	0	0	0.0453533	0	0	0	0.0276703	0.021705	0	0.0282124	0	0	0	0	0	0.0476674
ncRNA_inter_chr10_8669	0	0	0	0	0	0	0.0269871	0.041115	0	0.0221857	0	0	0	0	0	0	0.0310236	0	0	0.0339652	0	0	0	0	0	0	0	0.0699573	0	0	0.0322115	0.114589	0	0	0	0	0.0298702	0	0	0	0	0	0	0	0.028018	0	0	0	0
ncRNA_inter_chr10_8670	0	0	0.0153171	0	0	0.0256883	0	0	0	0.0176897	0	0	0	0.0181992	0.0135626	0	0.0123627	0	0.0117151	0	0.0145632	0	0.025189	0.0231216	0.0134595	0	0	0	0	0.0123586	0	0.0456767	0.0101853	0	0.0114482	0	0	0	0.0145491	0.0131001	0.0103223	0.0134125	0.013423	0	0	0	0.0137267	0	0
ncRNA_inter_chr10_8671	0	0	0	0	0	0.0727476	0.0612401	0	0	0	0	0	0	0	0	0	0.0700625	0	0	0	0	0	0	0	0	0.053889	0	0.0793747	0	0	0	0	0	0	0	0	0	0	0	0	0	0	0	0.0716276	0	0	0	0	0
ncRNA_inter_chr10_8672	0	0	0	0	0	0.0339602	0	0	0	0	0.0396868	0	0	0	0	0	0	0	0	0	0	0.0409347	0.0333101	0	0	0	0	0	0	0	0	0.0402687	0.0269302	0	0	0	0	0.0318455	0	0	0.0818894	0.0354734	0	0	0	0	0	0	0
ncRNA_inter_chr10_8673	0	0	0	0	0	0	0	0	0	0	0	0	0	0	0	0	0	0	0	0	0	0	0	0	0	0	0	0	0	0	0	0	0	0	0	0	0	0	0	0.050264	0	0	0	0	0	0	0	0	0
ncRNA_inter_chr10_8674	0.917237	1.05686	0.606227	1.47355	0.784486	0.782077	0.872334	0.827493	0.583504	1.37168	0.821452	0.553645	0.78643	0.705806	0.619459	0.932302	0.940246	0.81921	0.819592	0.827483	0.752945	0.731444	1.0725	0.686338	0.98346	0.796588	0.854835	0.981321	1.04192	0.77144	0.893827	0.85665	0.82174	1.038	1.06305	0.916226	0.79282	1.09859	0.974627	0.835541	1.06865	0.816924	0.531103	0.750786	1.14489	1.21927	1.04477	1.24495	1.13894
ncRNA_inter_chr10_8675	0	0	0	0.0409721	0	0	0	0	0	0	0.0221134	0	0	0.0268238	0.0398467	0	0	0	0	0.0400964	0	0	0.0371126	0	0	0	0.0179306	0.0205837	0	0	0	0	0	0.020203	0	0	0	0	0.0213726	0.0193559	0	0	0	0	0	0	0	0.0516959	0
ncRNA_inter_chr10_8676	0	0	0.0591551	0.0268214	0.0226169	0.0248022	0.0417578	0.0318181	0.0643645	0.0512899	0	0.0485562	0.0263108	0.0351886	0.0262009	0.0446411	0	0.0365433	0	0.0263	0	0	0.0243551	0.0892964	0.0779717	0	0.0707206	0.108246	0.0224018	0.0238749	0	0	0.0196679	0.0529016	0.0221193	0.0624012	0.0229076	0.069853	0.0281067	0	0.0199411	0.0259073	0.103708	0.0244204	0	0.0381897	0	0.0226105	0.0437812
ncRNA_inter_chr10_8677	0	0	0	0	0.0577439	0	0	0	0	0.0436126	0	0.0619144	0	0	0	0	0	0	0	0	0	0	0	0	0	0	0.0601863	0	0	0	0.0630165	0	0	0.0674168	0	0.0530607	0.058436	0.0593801	0	0.0646043	0.152693	0	0	0	0	0	0	0	0
ncRNA_inter_chr10_8678	0	0	0	0	0.0390453	0.042818	0	0.0549145	0.0555588	0.02949	0.100076	0	0	0	0.0452197	0	0	0.0315168	0.0390716	0	0.048563	0.051672	0.0419982	0	0	0.0317181	0	0	0	0	0.0426105	0.101544	0	0	0	0.0717573	0	0	0	0	0	0	0.0447344	0.0421588	0	0	0	0.117003	0
ncRNA_inter_chr10_8679	0	0.0278806	0.0282258	0	0	0	0	0	0.0307115	0	0.0276673	0.0462968	0	0	0	0	0	0	0	0	0	0.057126	0	0.0213038	0	0	0	0.0258248	0.021378	0.0227773	0.0235797	0.084288	0	0	0.0632892	0.0397088	0.0218658	0.0666571	0.0268145	0.0242002	0.0951218	0.0247233	0	0.0233043	0.0206858	0.0182222	0	0.0215822	0.0417803
ncRNA_inter_chr10_8680	0.0296517	0.0167147	0.0169595	0.0153228	0.0259366	0.0497747	0.0119717	0.0273518	0.0461325	0.0146788	0.00830088	0.0486037	0.0376498	0.0302072	0.0225267	0.0447779	0.0410457	0.0366044	0.0324082	0.0526795	0.0161123	0.0600476	0.0348385	0.0064002	0.00745137	0.0210677	0.0405505	0.0387921	0.00642248	0.0342116	0.0282795	0.0673863	0.0169161	0.0302221	0.0316739	0.0297646	0.0327799	0.0466295	0.0241653	0.0506905	0.0685791	0.02971	0.0445517	0.0840143	0.018642	0.0328464	0.00759743	0.0194129	0.0564833
ncRNA_inter_chr10_8682	0.0591102	0.100207	0.0338084	0.122303	0.155062	0.113437	0.095493	0.182092	0.220858	0.039051	0.198848	0.0554747	0.0600386	0.160646	0.119956	0.255811	0.273214	0.125082	0.129263	0.240056	0.257398	0.205878	0.139218	0.127587	0.0594361	0.189562	0.270248	0.154663	0.127989	0.0819805	0.197746	0.168301	0.157421	0.150766	0.354806	0.213729	0.366148	0.0532387	0.0964798	0.0578282	0.114121	0.20763	0.14853	0.0839869	0.0248175	0.130957	0.273485	0.232707	0.225859
ncRNA_inter_chr10_8683	0.421305	0.279339	0.453587	0.103332	0.45523	0.404127	0.320188	0.181983	0.0619114	0.197226	0.38893	0.463725	0.101451	0.185849	0.124744	0.212712	0.0229763	0.0880667	0.239268	0.656636	0.189405	0.198537	0.139559	0.385145	0.124556	0.262709	0.0905265	0.830007	0.429429	0.250074	0.142604	0.337428	0.527832	0.101904	0.356505	0.29994	0.286282	0.289084	0.508508	0.366601	0.360776	0.248517	0.27039	0.139674	0.309697	0.585659	0.379427	0.10877	0.333879
ncRNA_inter_chr10_8684	1.00378	1.2757	0.787068	1.06725	1.1435	1.26493	1.01715	0.932205	1.2234	1.56668	1.07134	1.04957	0.918102	1.28962	1.17497	0.873716	1.25148	1.3999	0.810666	0.669286	1.39016	1.27435	1.8309	1.50389	1.03743	1.07558	1.40694	1.09046	1.12411	0.961677	1.31345	1.48677	1.23366	1.31313	1.13451	1.21654	1.63557	1.29954	1.46339	1.82964	1.13812	1.72537	0.896394	1.2811	1.15501	1.37918	1.09833	1.50273	0.998598
ncRNA_inter_chr10_8685	0	0	0	0	0	0	0	0	0	0	0.105475	0	0	0	0	0	0.086924	0	0	0	0	0	0	0	0	0	0	0	0	0	0	0	0	0	0	0	0	0	0	0	0	0	0	0	0	0	0	0	0
ncRNA_inter_chr10_8686	0	0	0	0	0.0323046	0	0	0	0	0	0.0827993	0	0	0	0	0	0.0338155	0.0258443	0	0	0	0	0	0	0	0	0	0	0	0	0	0.0417011	0	0	0	0	0	0	0	0	0.0284746	0	0	0.0697611	0	0	0	0	0
ncRNA_inter_chr10_8688	0	0	0	0	0	0.0443005	0.0372928	0	0	0	0	0	0	0.0313992	0	0	0	0	0	0.0469357	0	0	0.0434524	0	0	0	0.0842118	0	0	0	0	0	0	0	0.0394859	0.0742418	0	0	0	0.0451967	0	0	0	0	0	0	0.0473447	0	0
ncRNA_inter_chr10_8689	0	0	0	0	0.0330584	0	0.0305944	0.0466303	0.0471971	0	0	0	0	0	0	0	0.0348274	0.0266177	0	0.0385053	0	0	0.0712953	0	0	0.0269332	0	0	0.032826	0.0697745	0	0	0	0	0	0	0.0334546	0	0	0.0369859	0	0	0.0379859	0	0.0317631	0	0.0386471	0	0
ncRNA_inter_chr10_8690	0	0	0	0	0	0	0	0.0446702	0	0	0	0	0	0	0	0	0	0	0	0	0	0	0.0341635	0	0	0	0.0331049	0	0	0.0336668	0	0	0	0	0	0	0	0	0	0	0.0279958	0	0	0	0.0304407	0.0536307	0	0	0
ncRNA_inter_chr10_8691	0	0	0	0.0804182	0	0	0.0627081	0.0955361	0	0	0	0	0	0	0	0	0.071742	0	0	0	0	0	0	0	0	0	0	0	0	0	0	0	0	0	0	0	0	0	0	0	0.0598746	0	0	0	0	0	0	0	0
ncRNA_inter_chr10_8692	0.0574807	0	0	0	0	0	0.0930662	0	0.0719079	0	0.0644344	0	0	0	0	0	0	0	0.0503128	0	0	0	0.0542188	0.049628	0	0	0	0	0	0	0	0	0	0.0594931	0	0	0	0	0.0627836	0	0.0444305	0	0	0.108852	0	0	0	0	0
ncRNA_inter_chr10_8693	0	0	0	0	0	0	0.0330818	0	0	0	0	0	0	0	0	0	0	0	0	0	0	0	0	0	0	0	0	0	0.0354948	0	0.0391078	0	0	0	0	0	0	0.0368511	0.0445213	0	0	0	0.041057	0	0.0343455	0.0302551	0	0	0
ncRNA_inter_chr10_8694	0	0	0	0	0	0	0	0	0	0	0	0	0	0.0238653	0	0	0	0	0	0.0356464	0	0	0	0	0	0	0	0	0.0303888	0	0.0334691	0	0	0	0	0	0	0.0315378	0	0	0	0	0	0.0662541	0	0.0259028	0	0	0
ncRNA_inter_chr10_8695	0.0304378	0.0686868	0	0	0.0266152	0	0.0983129	0.0748901	0.0378844	0	0	0	0	0	0	0	0	0	0.0266421	0	0	0.0352341	0.0286377	0.131397	0	0	0	0.0318564	0	0	0.0290455	0	0	0.0310737	0.0260236	0	0	0.0273694	0.0330773	0.0297773	0.0234676	0.0304874	0.0610069	0.229977	0.0255171	0	0	0.026585	0
ncRNA_inter_chr10_8696	0.077415	0	0	0	0	0	0.0625119	0	0.0963819	0	0	0	0	0	0	0	0	0	0	0	0	0	0	0.0668389	0.0259462	0	0	0	0	0	0	0	0	0	0.0441379	0	0	0.0231983	0.0841521	0.0757176	0.0398028	0.025841	0.025868	0.0487573	0	0	0.0264387	0	0
ncRNA_inter_chr10_8697	0.0170836	0.00175157	0.00355312	0	0.0190085	0.0148924	0.0739627	0.0362925	0.0289951	0.00512738	0.0139275	0	0	0.0168997	0.00157211	0.0026797	0	0	0.0217502	0.0268319	0	0.0107806	0.0160681	0.0630215	0.0109206	0.00661909	0.00283278	0.0211227	0.014801	0.00143232	0.0059269	0.00882476	0.00118045	0.0158655	0.0185791	0.00124723	0	0.0321027	0.0809847	0.0227859	0.0191523	0.0077764	0.0404437	0.0615906	0.0351421	0.0137579	0.00636349	0.00406861	0.00131442
ncRNA_inter_chr10_8698	0	0	0	0	0	0	0	0	0	0	0	0	0	0	0	0	0	0	0	0	0	0	0	0	0	0	0	0	0	0	0	0	0	0	0	0	0	0	0	0	0	0	0	0	0	0	0	0	0
ncRNA_inter_chr10_8699	0	0	0	0	0	0	0	0	0	0	0	0	0	0	0	0	0	0	0	0	0	0	0	0	0	0	0	0	0	0	0	0	0	0	0	0	0	0	0	0	0	0	0	0	0	0	0	0	0
ncRNA_inter_chr10_8700	0	0	0	0	0	0	0	0	0	0	0	0	0	0	0	0	0	0	0	0	0	0	0	0	0	0	0	0	0	0	0	0	0	0	0	0	0	0	0	0	0	0	0	0	0	0	0	0	0
ncRNA_inter_chr10_8701	0	0	0	0	0	0	0	0	0	0	0	0	0	0	0	0	0	0	0	0	0	0	0	0	0	0	0	0	0	0	0	0	0	0	0	0	0	0	0	0	0	0	0	0	0	0	0	0	0
ncRNA_inter_chr10_8702	0	0	0	0	0	0	0	0	0	0	0	0	0	0	0	0	0	0	0	0	0	0	0	0	0	0	0	0	0	0	0	0	0	0	0	0	0	0	0	0	0	0	0	0	0	0	0	0	0
ncRNA_inter_chr10_8703	0	0.164594	0	0	0	0	0	0	0	0.0963404	0	0	0	0	0	0	0	0	0	0	0.15865	0.337613	0	0.125905	0.293167	0	0	0	0	0	0	0	0	0.148924	0	0	0	0.131171	0	0	0	0	0	0	0	0	0.149493	0	0
ncRNA_inter_chr10_8704	0	0	0	0	0	0	0.0494218	0	0	0	0	0	0	0.0416395	0	0	0	0	0	0.0622849	0	0.0709443	0	0	0	0	0	0	0	0	0	0	0	0	0	0	0	0	0	0	0	0	0	0	0	0	0	0	0
ncRNA_inter_chr10_8705	0.044463	0	0.0508618	0	0.0388922	0	0.0359035	0	0	0	0	0	0	0.0302294	0	0	0	0	0.0389184	0	0	0	0	0	0	0	0	0.186141	0	0	0	0	0	0	0	0	0	0	0.0483187	0	0	0	0	0	0.0372749	0	0	0	0
ncRNA_inter_chr10_8706	0	0	0	0	0	0.121857	0	0	0	0	0	0	0	0	0	0	0	0	0	0.129106	0	0	0	0	0	0	0	0	0.110064	0	0	0	0	0	0	0	0	0	0	0	0	0	0	0	0	0	0	0	0
ncRNA_inter_chr10_8707	0	0	0	0	0	0	0.076936	0	0	0	0	0	0	0	0	0.0821387	0	0	0	0	0	0	0	0	0	0	0	0	0	0	0	0	0	0	0	0	0	0	0	0	0.0733056	0	0.0952833	0	0	0	0	0	0
ncRNA_inter_chr10_8708	0.0316706	0	0	0	0	0	0	0	0	0	0	0	0	0	0	0	0	0	0	0	0	0	0	0	0.0318126	0.0224961	0	0	0	0	0	0	0	0	0	0.025438	0	0	0	0	0	0	0	0	0	0	0	0	0
ncRNA_inter_chr10_8709	0.0568324	0.0641464	0	0	0	0	0	0	0	0	0	0	0	0	0	0	0	0	0	0	0	0	0.0534714	0	0	0	0	0.0594813	0	0	0	0.0646419	0	0	0	0	0	0	0	0	0	0	0	0	0	0.0419704	0	0	0
ncRNA_inter_chr10_8710	0	0	0	0	0.071801	0	0	0	0	0	0	0	0	0	0	0	0.0752872	0	0.145944	0	0	0	0	0	0.0831888	0	0	0	0	0	0	0	0	0	0	0	0	0.0735692	0	0	0	0	0	0	0	0	0	0	0
ncRNA_inter_chr10_8711	0.149783	0.0604212	0.158764	0.0220645	0.0936497	0.0615609	0.0691136	0.0658093	0.0665814	0.0353657	0.143917	0.0401655	0.0543106	0.123394	0.108382	0.0461546	0.0592189	0.0301729	0.0561879	0.010873	0.0698372	0.0990543	0.291848	0.129321	0.343975	0.212811	0.165821	0.134338	0.129771	0.0988308	0.112421	0.0608735	0.0651051	0.0872229	0.0182902	0.0171906	0.0947722	0.0288842	0.162734	0	0.0247407	0	0.085755	0.0303066	0.188264	0.0237198	0.0658533	0.0280431	0.0362227
ncRNA_inter_chr10_8712	0	0	0	0.0573434	0.145311	0	0	0	0	0	0.0620742	0	0.2252	0.112945	0.0560967	0.0477889	0	0	0	0	0	0.0641011	0.0521004	0.14343	0.0556624	0.0393475	0.100972	0.0579561	0	0.0511169	0.15858	0.0629844	0	0	0	0.133526	0.245089	0.0996194	0.0601772	0.108384	0	0	0	0	0.139269	0	0.0567673	0.048382	0
ncRNA_inter_chr10_8713	10.6488	10.6311	10.4942	9.29277	10.4982	9.52043	11.3346	10.1365	10.3022	9.02273	7.30131	8.38085	6.2813	7.31575	11.818	7.94385	9.66126	7.5788	9.04942	11.5227	8.10452	8.22102	9.17604	6.01034	8.55631	9.62726	10.3095	10.0707	8.41987	7.55094	6.05994	7.96319	8.95257	10.3901	10.8176	9.86107	10.3798	11.2921	12.4009	10.0878	7.70545	10.8852	9.22477	9.83326	12.4809	13.3969	11.6717	8.55777	10.6826
ncRNA_inter_chr10_8714	0.0542491	0	0.0620563	0.113167	0.334567	0.104074	0.0876114	0.133476	0.0675212	0.0721972	0.0608119	0.0512473	0	0.110648	0	0	0.151436	0.0771591	0.0474842	0.165398	0.0590192	0	0	0	0.163591	0.0770948	0.0989186	0.0567776	0.0470009	0	0.0521594	0.186449	0.0412651	0.110802	0.0927636	0	0.0967362	0.0491496	0.0589535	0.15927	0.0418263	0.109497	0.0543662	0.102472	0.045479	0.0400626	0	0.0473982	0
ncRNA_inter_chr10_8715	0	0	0	0	0	0	0	0	0	0	0	0	0	0	0	0	0	0	0	0	0	0.0367896	0	0	0	0	0	0.0332745	0	0	0	0	0	0	0	0	0	0	0.0691478	0	0	0	0	0.0300479	0	0	0	0	0
ncRNA_inter_chr10_8716	0	0	0	0	0	0	0	0	0	0.0794744	0	0	0	0	0	0	0	0	0	0	0	0	0	0	0.120922	0	0	0	0	0	0	0	0	0	0.102852	0	0	0	0	0	0	0	0	0	0	0	0	0	0
ncRNA_inter_chr10_8719	0.0177504	0	0.0609147	0.0741199	0.0467807	0.0511299	0.0286666	0.0219054	0.0441861	0.0117775	0.0397955	0.167726	0.090964	0.0605657	0.0539451	0.0153336	0.0330616	0.0505363	0	0.0541184	0.115867	0.0618968	0.016717	0.0306508	0.0178774	0.0505005	0.0161832	0.0371554	0.0615151	0.0329125	0.0170174	0.0202968	0.040506	0.07278	0.0761941	0.043029	0.0631219	0.0160512	0.0386171	0.0697711	0.0410971	0.0178622	0.0178621	0.0504515	0.0446861	0.0393257	0	0.0622299	0.0150425
ncRNA_inter_chr10_8720	0	0	0	0	0	0	0	0	0	0.00313408	0.00531675	0.00445909	0	0	0.00480427	0	0	0	0	0	0	0	0	0	0	0	0	0.00496351	0	0	0	0	0.0072148	0	0	0	0	0	0	0	0	0	0	0	0.00397537	0	0	0	0
ncRNA_inter_chr10_8721	0	0	0	0	0	0	0	0	0	0	0	0	0	0	0	0	0	0	0	0	0	0	0	0	0	0	0	0	0	0	0	0	0	0	0	0	0	0	0	0	0	0	0	0	0	0	0	0	0
ncRNA_inter_chr10_8722	0	0	0	0	0	0	0	0	0	0	0	0	0	0	0	0	0	0	0	0	0	0	0	0	0	0	0	0	0	0	0	0	0	0	0	0	0	0	0	0	0.0137936	0	0	0	0	0	0	0	0
ncRNA_inter_chr10_8723	0	0	0	0	0	0	0	0	0	0	0	0	0	0	0	0	0	0	0.0781433	0	0	0	0	0	0	0	0	0	0.0773479	0	0	0	0	0	0	0	0	0	0	0	0	0	0	0	0	0	0	0	0
ncRNA_inter_chr10_8724	0	0	0	0	0	0.0112834	0	0	0	0	0	0	0	0	0	0	0	0	0	0.011953	0	0	0	0	0	0	0.010723	0	0	0	0	0	0	0	0	0	0	0	0	0.0115536	0	0	0	0	0	0	0	0	0
ncRNA_inter_chr10_8725	0	0	0	0	0	0	0	0	0	0	0	0	0	0	0	0	0	0	0	0	0	0	0	0	0	0	0	0	0	0	0	0	0	0	0	0	0	0	0	0	0	0	0	0	0	0	0	0	0
ncRNA_inter_chr10_8726	0	0	0	0	0	0	0	0	0	0	0	0	0	0	0	0	0	0	0	0	0	0	0	0	0	0	0	0	0	0	0	0	0	0	0	0	0	0	0	0	0	0	0	0	0	0	0	0	0
ncRNA_inter_chr10_8727	0	0	0	0.0109819	0	0	0	0	0	0	0	0.00993233	0	0	0	0	0	0	0	0	0	0	0.00998718	0	0	0	0	0	0	0.00980094	0	0	0	0	0.00905645	0	0	0	0.0115408	0	0	0	0.0106155	0	0	0	0	0	0
ncRNA_inter_chr10_8728	0	0	0	0	0	0	0	0	0	0	0	0	0	0	0	0	0	0	0	0	0	0	0	0	0	0	0	0	0	0	0	0	0	0	0	0	0	0	0	0	0	0	0	0	0	0	0	0	0
ncRNA_inter_chr10_8729	0.0321419	0	0	0	0	0	0	0	0	0	0	0	0	0	0	0	0	0	0	0	0	0	0	0	0	0	0	0	0	0	0	0.0365586	0	0	0	0	0	0	0	0	0	0	0	0	0	0	0	0	0
ncRNA_inter_chr10_8730	0	0	0	0	0	0	0	0	0	0	0	0	0	0	0	0	0	0	0	0	0	0	0	0	0	0	0	0	0	0	0	0	0	0	0	0	0	0	0	0	0	0	0	0	0	0	0	0	0
ncRNA_inter_chr10_8731	0	0	0	0	0	0	0	0	0	0	0	0	0	0	0	0	0	0	0	0	0	0	0	0	0	0	0	0	0.0137243	0	0	0	0.0120452	0.0162339	0	0.0126969	0	0	0.0172205	0	0	0	0	0	0	0	0	0.0138452	0
ncRNA_inter_chr10_8732	0	0	0	0	0	0	0	0	0	0	0	0	0	0	0	0	0	0	0	0	0	0	0	0	0	0	0	0	0.0225691	0.0241853	0	0	0	0	0	0	0	0	0	0	0	0	0	0	0	0	0	0.0227598	0
ncRNA_inter_chr10_8733	0	0	0	0	0	0	0	0	0.118339	0	0	0	0	0	0	0	0	0	0	0	0	0	0	0	0	0	0	0	0	0	0	0.107244	0	0.0971991	0	0	0	0	0	0	0	0	0	0	0	0	0.0966579	0	0
ncRNA_inter_chr10_8734	0	0	0	0	0	0.0583151	0	0	0	0	0	0	0	0	0	0	0	0	0	0	0	0	0	0	0	0.0431979	0	0	0	0.0560438	0	0	0	0	0	0	0	0	0	0	0.0468724	0	0	0	0	0	0	0	0
ncRNA_inter_chr10_8735	0	0	0	0	0	0	0	0	0	0.018535	0	0	0	0	0	0	0	0	0	0	0	0	0	0	0	0.0197946	0	0	0.0240912	0	0	0	0	0	0	0	0.0248348	0	0	0	0	0	0	0	0	0	0	0.0243247	0
ncRNA_inter_chr10_8736	0	0	0	0	0	0	0	0	0	0	0	0	0	0	0	0	0	0	0	0	0	0	0	0	0	0	0	0	0	0	0	0	0	0	0.0526658	0	0	0	0	0	0	0	0	0	0	0	0	0	0
ncRNA_inter_chr10_8737	0	0	0	0	0	0	0	0	0	0	0.0433408	0	0	0	0	0	0	0	0	0	0	0	0	0	0	0	0	0	0	0	0	0	0	0	0	0	0	0	0	0	0	0	0	0	0	0	0	0	0
ncRNA_inter_chr10_8738	0	0	0	0	0	0	0	0	0	0	0.0209817	0.0175874	0.0190575	0	0	0	0.0173165	0.0132346	0	0	0	0	0	0	0	0	0	0	0	0	0.0178931	0	0	0	0.0159931	0	0.033185	0	0	0.018325	0	0	0	0	0	0	0	0	0
ncRNA_inter_chr10_8739	0	0	0	0	0	0	0	0	0	0	0	0	0	0	0	0	0	0	0	0	0	0	0	0	0	0	0.0447005	0	0	0	0	0	0	0	0	0	0	0	0	0	0	0	0	0	0	0	0	0	0
ncRNA_inter_chr10_8740	0	0	0	0	0	0	0	0	0	0	0	0	0	0	0	0	0	0	0.0707607	0	0	0	0.076061	0	0	0	0	0.169219	0	0	0	0	0	0	0	0	0	0	0	0	0	0	0	0	0	0	0.0828742	0	0
ncRNA_inter_chr10_8741	0	0	0	0	0	0	0	0	0	0	0	0	0	0	0	0	0	0	0	0	0	0	0	0	0	0	0	0	0	0	0	0	0	0	0	0	0	0	0	0	0	0	0	0	0	0	0	0	0
ncRNA_inter_chr10_8742	0	0	0	0	0.0488247	0	0	0	0	0	0	0	0	0	0	0	0	0	0	0	0	0	0	0	0.0561422	0	0	0	0	0	0	0	0	0	0	0	0	0.0502082	0	0	0	0	0	0	0	0	0	0	0
ncRNA_inter_chr10_8743	0	0	0	0	0	0	0	0	0	0	0	0	0	0	0	0	0	0	0	0	0	0	0	0	0	0	0	0	0	0	0	0	0	0	0	0	0	0	0	0	0	0	0	0	0	0	0	0	0
ncRNA_inter_chr10_8744	0	0	0	0	0	0	0	0	0	0	0	0	0	0	0	0	0	0	0	0	0	0	0	0	0	0	0	0	0	0	0	0	0	0	0	0	0	0	0	0	0	0	0	0	0	0	0	0	0
ncRNA_inter_chr10_8745	0	0	0	0.00780721	0	0	0.00609851	0.00930118	0	0	0	0	0	0	0	0	0	0	0	0	0	0	0	0	0	0	0	0	0	0	0	0	0.00574099	0	0	0.0121236	0	0	0	0	0	0	0.00757439	0	0	0.0111604	0	0	0.00639935
ncRNA_inter_chr10_8746	0.0154865	0	0	0	0	0	0	0.0190453	0.0384783	0	0	0	0	0	0	0	0	0	0	0	0	0	0	0	0	0	0.0141071	0	0	0	0	0	0	0	0	0.0124497	0	0.0139324	0	0	0	0	0	0	0	0	0	0	0
ncRNA_inter_chr10_8747	0	0.0182622	0	0	0	0.0310847	0	0	0	0	0	0	0	0	0.0164494	0	0	0	0	0	0	0.0375125	0	0	0	0.0115463	0	0	0	0.014925	0	0	0	0	0	0	0	0	0	0	0	0	0	0	0.0135836	0	0	0	0.0137571
ncRNA_inter_chr10_8748	0	0	0	0	0	0	0	0	0	0	0	0	0	0	0	0	0	0	0	0	0	0	0	0	0	0	0	0	0	0	0	0	0	0	0	0	0	0	0	0	0	0	0	0	0	0	0	0	0
ncRNA_inter_chr10_8749	0	0	0	0	0	0	0	0	0	0	0	0	0	0	0	0	0	0	0	0	0	0	0	0	0	0	0	0	0	0	0	0	0	0	0	0	0	0	0	0	0	0	0	0	0	0	0	0	0
ncRNA_inter_chr10_8750	0	0	0	0	0	0	0	0	0	0	0	0	0	0	0	0	0	0	0	0	0	0	0	0	0	0	0	0	0	0	0	0	0	0	0	0	0	0	0	0	0	0	0	0	0	0	0	0	0
ncRNA_inter_chr10_8751	1.07329	0.592225	0.862038	0.472596	0.758471	1.16096	1.05107	0.78661	0.880664	0.663306	0.665563	0.834653	0.510396	0.729707	0.601321	0.847209	0.126483	0.483336	0.599197	1.09077	0.521591	1.13668	0.730507	0.650636	0.78045	0.730004	1.01991	0.979913	1.00903	0.652984	0.413864	0.415269	0.799038	0.629665	0.585286	0.476866	0.706965	0.801093	0.793921	0.759259	0.862725	0.548726	1.14426	0.905612	0.957212	0.64084	0.514504	0.738042	0.753812
ncRNA_inter_chr10_8753	0.163268	0.081853	0.103654	0.0938534	0.0634213	0.139126	0.131706	0.0891798	0.203293	0.0838261	0.040671	0.118885	0.128875	0.0740016	0.091813	0.172246	0.0669822	0.16621	0.0951961	0.239672	0.0986011	0.0419319	0.0511736	0.0939755	0.0910657	0.115966	0.0827125	0.170707	0.172888	0.20059	0.103715	0.0618145	0.0275705	0.129683	0.216751	0.0728035	0.0160454	0.0652315	0.0591185	0.0886422	0.139783	0.018162	0.108906	0.136957	0.0303981	0.0937786	0.130101	0.142536	0.0614092
ncRNA_inter_chr10_8756	0	0	0	0.0765513	0.0646618	0	0	0	0	0	0	0	0.0751584	0	0	0	0	0	0	0	0	0.0855726	0.0695521	0	0.0743678	0.0524847	0	0.0773063	0	0	0	0	0	0	0	0.118932	0	0	0	0	0.113991	0	0	0.139522	0.061973	0	0	0	0
ncRNA_inter_chr10_8757	0.0322792	0.0364333	0	0	0	0	0.0260652	0	0	0	0	0	0	0	0.0326998	0	0	0.0227908	0.0566288	0.0328048	0.0351174	0	0	0.0278694	0	0	0.0294292	0	0	0	0.030813	0.0367148	0.024606	0	0.027598	0.077835	0.0285733	0.0872602	0.140264	0	0	0.0324118	0.097012	0.0304863	0.0270512	0.023838	0	0.0282028	0
ncRNA_inter_chr10_8758	0.0662077	0.0747282	0.151472	0.0685276	0.115825	0.127047	0.124745	0.0271499	0.109874	0.11664	0.0989081	0.103492	0.0448756	0.149971	0.0447136	0.0190458	0.142647	0.062328	0.0386155	0.0897145	0.0480195	0.102212	0.0207691	0.0571627	0.044389	0.172413	0.120724	0.0923913	0.0191206	0.0407442	0.0632005	0	0.033558	0.0450539	0.132081	0.0532157	0.0195355	0.059539	0.0719666	0.0216029	0.0680784	0.110509	0.0884889	0.0208435	0.0740238	0.0977879	0.0678722	0.115693	0.168076
ncRNA_inter_chr10_8760	0.0917598	0.207242	0.209983	0.380277	0.160567	0.175903	0.296456	0.338739	0.228533	0.439612	0.205773	0.408992	0.350023	0.187204	0.395261	0.514858	0.233234	0.372714	0.301342	0.39633	0.299636	0.185789	0.129402	0.277284	0.46048	0.358787	0.355637	0.288182	0.218624	0.275426	0.350545	0.417686	0.488832	0.328062	0.686807	0.202925	0.609343	0.247487	0.249166	0.359014	0.371141	0.183973	0.413601	0.281798	0.42277	0.355761	0.282343	0.160425	0.291468
ncRNA_inter_chr10_8761	0.0339209	0	0	0	0	0	0	0	0	0	0	0	0	0	0	0	0	0	0	0	0	0	0.0319149	0	0	0	0	0	0	0	0	0	0	0.0347844	0	0	0	0	0	0	0	0	0.0339941	0	0	0	0	0	0
ncRNA_inter_chr10_8762	0	0	0	0	0	0	0	0	0	0	0	0	0	0	0	0	0	0	0	0	0	0	0	0	0	0	0	0	0	0	0	0	0	0	0	0	0	0	0	0	0	0	0	0	0	0	0	0	0
ncRNA_inter_chr10_8763	0.0944839	0	0.108081	0.0978422	0.0826459	0.0906314	0.0762949	0	0.117599	0	0	0.443075	0.288185	0.0642375	0.095715	0.0815398	0	0.200131	0	0.288068	0	0	0.0888963	0.244728	0	0.134273	0.0861416	0.494438	0.0818599	0.0872181	0.180385	0.107467	0.14374	0.0964903	0.323127	0.379716	0.167273	0.0849878	0.102677	0.18493	0.218542	0.0946696	0	0	0.0792093	0.0697757	0	0.165104	0
ncRNA_inter_chr10_8764	0	0	0.0882297	0	0	0	0	0	0	0	0.0901396	0	0	0	0	0	0	0	0	0	0	0	0	0	0	0	0	0	0	0	0	0.0877283	0	0	0	0	0	0	0	0	0	0	0	0	0	0	0	0	0
ncRNA_inter_chr10_8765	0	0.0921284	0.0233269	0.0845061	0.0535478	0.0391215	0	0.0501737	0.0761435	0.0269623	0.137093	0.114753	0	0.0415833	0.0619738	0.0352208	0.0565416	0.115261	0.0535719	0	0.0222002	0.118028	0.0959312	0.0352126	0.020498	0.101407	0	0.0640279	0.0530028	0.0941838	0.0779164	0.02321	0.0465241	0.0624617	0.104609	0.0820638	0.0541897	0.0550157	0.0665266	0.0199699	0.031445	0.0204231	0.0613086	0.0192726	0.0170955	0.090357	0	0.0356339	0.103563
ncRNA_inter_chr10_8766	0	0	0	0	0	0	0	0	0	0	0	0	0	0	0	0	0	0	0	0	0	0	0	0	0	0	0	0	0	0	0	0	0	0	0	0	0	0	0	0	0	0	0	0	0	0	0	0	0
ncRNA_inter_chr10_8767	0.0316411	0	0	0.0218413	0.0184426	0.0303263	0.0170194	0.0259292	0	0.00696463	0.0236624	0	0.246518	0.035866	0.0106758	0.00909788	0.0681971	0.0669896	0.0184615	0	0.103222	0.0243784	0.0396609	0	0.021169	0.0524786	0.0384454	0	0.00913785	0.0583887	0.12076	0.0359723	0.0481138	0	0.0180057	0.0931645	0.0746546	0.0094826	0.0915761	0.0412339	0.0243756	0	0.0105526	0.019897	0.0176695	0.0311303	0.0215968	0	0.00893244
ncRNA_inter_chr10_8768	0	0	0	0	0	0	0	0	0	0	0	0.111058	0	0	0	0	0	0	0	0	0	0	0	0	0	0	0	0.123932	0	0	0	0	0.0454813	0	0.101241	0	0.0525465	0	0.129019	0	0	0	0	0	0	0	0	0	0.0506211
ncRNA_inter_chr10_8769	0	0	0	0	0	0	0	0	0	0	0	0	0	0	0	0	0	0	0	0	0	0	0	0	0	0	0	0	0	0	0	0	0	0	0	0	0	0	0	0.114982	0	0	0	0	0	0	0	0	0
ncRNA_inter_chr10_8770	0	0.0406826	0	0.0373622	0.0315279	0.0173181	0.0291573	0	0.0450141	0.0238123	0	0	0	0	0	0	0	0	0	0	0	0	0	0.0155878	0	0	0	0.0188957	0.0469261	0	0	0	0	0	0	0	0	0.0975353	0	0	0	0	0	0.017021	0	0	0	0.0315736	0
ncRNA_inter_chr10_8771	0.928549	0.165481	0.503137	0.102152	0.940453	0.468783	0.27624	0.300609	0.304136	1.00088	0	0	0.546558	0.503002	0	0.463933	0.0455654	0.276043	0.129516	0.546335	0.212672	0	0.229904	0	0.0982489	0.210281	0.401004	0.40919	0.592778	0.225564	0.606466	0.444692	0	0.15111	0	0.43209	0.216301	0.0887311	0.106218	0.191307	0.188399	0	0	0.0923131	0.245822	0.577454	0.250498	0.0853984	0.125273
ncRNA_inter_chr10_8774	0.0398877	0.0112552	0	0.0103264	0	0.00956532	0.0161045	0.0122676	0	0	0.0558913	0.0280575	0	0.0474578	0.0202037	0.0172116	0.00921226	0	0	0	0	0.0115433	0.046911	0.0344384	0.0200473	0.042514	0	0	0	0	0	0	0.0303409	0.0203674	0.0341031	0	0	0.0179394	0.0108367	0.00975882	0.0384419	0.019983	0.00999343	0	0.0167196	0	0.0204452	0	0.0168848
ncRNA_inter_chr10_8775	0.0764208	0.0862029	0.0715683	0.0646346	0.206504	0.113289	0.145947	0.0683687	0.0952631	0.0779838	0.1243	0.0587278	0.127267	0.0471757	0.169155	0.083893	0.237052	0.0736511	0.145687	0.169452	0.0832232	0.0884563	0.0653649	0.161952	0.146651	0.172831	0.139272	0.196441	0.156497	0.12197	0.066384	0.134468	0.0951147	0.0992067	0.0951757	0.14503	0.0799038	0.0873803	0.0452745	0.122314	0.133911	0.187487	0.104427	0.0918044	0.0466652	0.112872	0.0711764	0.0792071	0.217692
ncRNA_inter_chr10_8776	0.0108119	0.00813587	0.00824524	0	0	0.00691622	0	0.004437	0.00448514	0.00237925	0.00403194	0.0304403	0.00732219	0	0	0	0	0.0101698	0.00314954	0	0	0	0	0	0	0	0	0.00377194	0	0.00332405	0.0068748	0	0.00274346	0	0.0431658	0	0	0.00323956	0	0.0176277	0.00277955	0	0	0	0	0.0399225	0	0	0.00914338
ncRNA_inter_chr10_8777	0.0511139	0.224484	0.11694	0.341558	0.124272	0.16939	0.123915	0.125755	0.113463	0.150166	0.17214	0.0908416	0.168093	0.471338	0.0981199	0.215778	0.304708	0.213339	0.179218	0.0636853	0.0372143	0.0857231	0.0964723	0.0441614	0.212516	0.129648	0.243681	0.112937	0.17715	0.19472	0.212244	0.194535	0.246226	0.197346	0.15588	0.278788	0.236431	0.13845	0.161052	0.0780951	0.0483118	0.222249	0.0685049	0.150273	0.0574942	0.0419415	0.192238	0.0499431	0.173782
ncRNA_inter_chr10_8778	0	0	0	0	0	0	0	0	0	0	0	0	0	0	0	0	0	0	0	0	0	0	0	0	0	0	0	0	0	0	0	0	0	0	0	0	0	0	0	0	0	0	0	0	0	0	0	0	0
ncRNA_inter_chr10_8779	0	0	0	0	0	0	0	0	0	0	0	0	0	0	0	0	0	0.0640421	0	0	0	0	0	0	0	0	0	0	0	0	0	0	0	0	0	0	0	0	0	0	0	0	0	0	0	0	0	0	0
ncRNA_inter_chr10_8780	0	0	0	0	0	0	0	0.0889842	0	0	0	0	0	0	0	0	0	0	0.0633122	0	0	0	0.136109	0	0	0	0	0.0757034	0	0	0	0	0	0	0.0618424	0.0583244	0	0	0	0	0.0557684	0	0.0724883	0	0	0	0	0	0
ncRNA_inter_chr10_8781	0	0	0	0	0	0	0	0	0	0	0	0	0	0	0	0	0	0	0	0	0	0	0	0	0	0	0	0	0	0	0	0	0	0	0	0	0	0	0	0	0	0	0	0	0	0	0	0	0
ncRNA_inter_chr10_8782	0	0	0.097334	0	0	0.0814664	0	0.104677	0.105707	0	0	0	0	0	0	0	0	0	0	0	0	0	0	0	0	0	0	0	0	0.0783983	0.0810718	0.0965997	0	0	0	0	0.0753199	0	0	0	0	0	0	0	0	0	0	0	0.0719028
ncRNA_inter_chr10_8783	0	0	0.0914974	0.0827564	0	0	0	0	0	0	0	0	0	0.0543331	0	0.0689676	0	0.0564247	0	0	0	0	0	0	0	0	0	0	0	0	0	0	0	0	0	0.0641773	0	0	0	0	0.0616698	0	0	0	0	0.0590694	0	0	0
ncRNA_inter_chr10_8784	0	0	0.114777	0	0	0	0	0	0	0	0	0	0	0	0	0	0	0	0	0	0	0	0	0	0.100413	0	0	0	0	0	0	0	0	0	0	0	0	0	0	0	0	0.0996522	0	0	0	0	0	0	0
ncRNA_inter_chr10_8785	0	0	0	0	0	0	0	0	0	0	0	0	0	0	0	0	0	0	0	0	0	0	0	0	0	0	0	0	0	0	0	0	0	0	0	0	0	0	0	0	0	0	0	0	0	0	0	0	0.0274945
ncRNA_inter_chr10_8786	0	0	0.0527762	0	0	0	0	0	0	0	0	0	0	0	0	0	0	0	0	0	0	0	0	0	0	0	0	0	0	0	0	0	0	0	0	0	0	0	0	0	0	0	0	0	0	0	0	0	0
ncRNA_inter_chr10_8787	0	0	0	0	0	0	0	0	0.0917849	0	0	0	0	0	0	0	0	0	0.0645476	0	0	0	0	0	0	0	0	0	0	0	0	0	0	0	0	0	0	0.0663319	0	0	0	0	0	0	0	0	0	0	0
ncRNA_inter_chr10_8789	0	0.176818	0	0	0.138706	0	0	0	0	0	0	0	0	0	0	0	0	0	0	0	0	0	0	0	0	0	0	0	0	0	0	0	0	0	0	0	0	0	0	0	0	0	0	0.147956	0	0	0	0	0
ncRNA_inter_chr10_8792	0	0.109145	0.0221233	0.119654	0.10135	0.0926385	0.0777693	0.0475341	0.0480815	0.114821	0.0430108	0	0.117953	0.235674	0.0391923	0.133325	0.124536	0.150173	0.201506	0.0196549	0.0631081	0.156114	0	0.0332186	0.136082	0.136868	0.14046	0.0404828	0.0670239	0.107094	0.147661	0.0219929	0.0882856	0.098355	0.0330776	0.108768	0.0855799	0.0692894	0.231139	0.0946134	0.0297843	0.269112	0	0.0730632	0	0.0142855	0.0396524	0.0168976	0.228306
ncRNA_inter_chr10_8793	0	0	0	0	0	0	0	0	0	0	0	0	0	0	0	0	0	0	0	0	0	0	0	0	0	0	0	0	0	0	0	0	0	0	0	0	0	0	0	0	0	0	0	0	0	0	0	0	0
ncRNA_inter_chr10_8794	0.11413	0.00998366	0.101197	0.00479532	0.0460408	0.0827883	0.0404583	0.0435191	0.0597374	0.0336605	0.00188681	0.0165891	0.0115591	0.000286212	0.0260241	0.0254375	0.00155562	0.0139734	0.00110497	0.125849	0.0142014	0.0131591	0.0665552	0.0312525	0.0444413	0.0158513	0.000767612	0.0877392	0.0477992	0.0174917	0.010049	0.0191579	0.0230646	0.0429981	0.0331258	0.000677053	0.0495902	0.00189332	0.0279229	0.0519291	0.0983663	0.00337299	0.0544505	0.0139234	0.0448304	0.0460436	0.0112267	0.0378883	0.0135412
ncRNA_inter_chr10_8795	0.242382	0	0.740028	0.0280049	0.260364	0.258332	0.152137	0.0662626	0.13408	0.125139	0.0603069	0.0252584	0.110047	0.0735457	0.0818466	0.0467054	0.049967	0.114634	0.0706348	0.0821095	0.0294391	0.155783	0.228047	0.092953	0.135355	0.0765	0.271215	0.423174	0.139998	0.0249789	0.0774922	0.184669	0.266312	0.0274869	0.207231	0.196687	0.0958127	0.121628	0.147032	0.15889	0.269934	0.0269522	0.161936	0.153341	0.293507	0.298328	0.11096	0.141181	0.182296
ncRNA_inter_chr10_8796	0.127167	0.00551782	0.0447595	0	0.0683708	0.145354	0	0.0421239	0.0790925	0.0322674	0	0.0275324	0.0248342	0	0.0396511	0.054796	0	0.0241447	0	0.0746209	0.0478333	0	0.0782306	0.0379975	0.0983495	0.0312786	0	0.0511901	0.0381462	0.0360767	0.0279802	0.0388958	0.0334946	0.00499788	0.0209155	0	0.00432696	0.00439592	0.0106241	0.0143511	0.18478	0	0.107934	0.00461715	0.0205061	0.00361532	0	0.0640764	0.0621129
ncRNA_inter_chr10_8797	2.13782	1.465	2.18346	2.53006	2.47103	2.3436	2.21949	1.59677	2.28071	1.81587	2.22527	1.21734	1.55251	2.12827	1.46956	1.4496	1.41069	1.34769	2.20538	1.3191	1.32902	0.795436	1.79588	1.3184	1.45819	1.41055	1.39219	2.47718	1.45529	1.97342	1.82207	2.34474	2.61345	1.79336	2.28473	2.02515	3.04133	1.99163	3.65075	2.54045	1.35393	1.98902	1.68334	1.80275	3.26438	4.00329	1.95675	1.00063	2.77952
ncRNA_inter_chr10_8798	0	0	0	0	0	0	0	0	0	0	0	0	0	0	0	0	0	0	0	0	0	0	0	0	0	0	0	0	0	0	0	0	0	0	0	0	0	0	0	0	0	0	0	0	0	0	0	0	0
ncRNA_inter_chr10_8799	0	0	0	0	0	0	0	0	0	0	0	0	0	0	0	0	0	0	0	0	0	0	0	0	0	0	0	0	0	0	0	0	0	0	0	0	0	0	0	0	0	0	0	0	0	0	0	0	0
ncRNA_inter_chr10_8800	0	0	0	0	0	0	0	0	0	0	0	0	0	0	0	0	0	0	0	0	0	0	0	0	0	0	0	0	0	0	0	0	0	0	0	0	0	0	0	0	0	0	0	0	0	0	0	0	0
ncRNA_inter_chr10_8801	0	0	0	0	0	0	0	0	0	0	0	0	0.035306	0	0	0	0	0.0245184	0	0	0.037794	0	0.0326975	0	0	0	0	0	0	0	0	0	0	0	0	0	0	0	0	0.033997	0	0	0	0	0	0	0	0.0303639	0
ncRNA_inter_chr10_8802	0	0.0881047	0.0892927	0.161667	0.0682789	0	0.0630319	0.0960294	0.0971561	0.0515695	0	0	0.158725	0	0.0790761	0.202095	0	0	0	0	0	0.0903594	0.0734427	0	0	0.0554658	0	0	0	0.144113	0	0	0	0	0	0.0627413	0	0	0.0848281	0.0763909	0	0	0	0	0	0.115292	0	0	0.0660862
ncRNA_inter_chr10_8803	0.133585	0	0.229215	0	0	0.128139	0.0538949	0.0821695	0	0.0441264	0.224454	0.125288	0.0679082	0.0453775	0.0676631	0	0	0.0943182	0	0.0678804	0.0726657	0	0.125685	0.115251	0.134278	0.142276	0.121791	0.139812	0	0.123313	0.0637589	0.0759709	0.0508065	0	0.0571063	0.0536859	0.0591245	0	0.14517	0.0653654	0.102995	0.334128	0.133874	0.252332	0.223979	0.147978	0	0	0.0565064
ncRNA_inter_chr10_8804	0.0465152	0	0.159628	0.048794	0.122944	0.089237	0.0755473	0	0	0.0309523	0.0524381	0.174503	0.0945839	0.0320353	0.141364	0	0.0435977	0.0656842	0.0411792	0.0945453	0	0.0541504	0	0	0.0467564	0.232676	0.043026	0.0490352	0.0403003	0.0858763	0	0	0.035638	0.0477724	0	0	0.0829453	0.0420775	0	0	0.0717267	0.0471384	0.139847	0	0.116986	0.0691991	0	0.0812818	0.079208
ncRNA_inter_chr10_8805	0	0	0	0	0	0	0	0	0	0	0.038823	0	0	0	0	0	0	0	0	0	0.0376929	0	0	0.0299018	0	0	0	0.0362613	0	0	0	0	0	0	0	0	0	0	0	0	0	0	0	0	0	0	0	0	0
ncRNA_inter_chr10_8806	0	0.0951465	0	0	0.0737361	0	0	0	0	0	0	0.158123	0	0	0	0	0.0778761	0	0.148816	0.0856707	0	0	0.239945	0	0.16947	0	0	0	0.0730348	0.155631	0.080469	0	0	0.0868142	0.216218	0.135512	0.0746199	0	0	0	0	0.0859006	0	0.0796158	0.07067	0.0622534	0	0.0736522	0
ncRNA_inter_chr10_8807	0	0.0797955	0.121307	0	0	0.0339073	0.0285326	0.0869729	0.0439966	0.0233439	0	0	0.107817	0.0960561	0.107428	0.0914821	0.228412	0	0	0.0718485	0	0.0818057	0.0664904	0	0.0710639	0.10043	0.12881	0.0369817	0.122503	0	0.0674598	0	0.0537555	0.0721704	0.0302223	0	0.125113	0.0317835	0	0.103739	0.0817618	0.070781	0.106275	0.100117	0.059268	0.104378	0.0724464	0.0617691	0.0598303
ncRNA_inter_chr10_8808	0	0.103621	0.0525092	0	0.0812494	0	0	0	0	0	0	0	0	0.0317059	0	0.040081	0.0434169	0.03241	0.0806845	0	0	0	0	0	0.0922823	0	0	0.0486083	0	0	0.0443342	0	0.0353278	0	0	0	0.0411116	0	0	0	0	0	0	0	0	0	0	0.0802123	0
ncRNA_inter_chr10_8809	0	0	0	0	0	0.0465273	0	0	0	0	0	0.0454922	0	0	0	0	0.0454912	0.0342471	0	0	0	0	0.0912244	0.0418562	0	0.0344475	0	0	0.0420243	0	0	0	0	0.0495087	0	0	0.0865205	0	0.159327	0	0	0	0	0	0	0	0	0	0.0410434
ncRNA_inter_chr10_8810	0.0134817	0.0454204	0.0306886	0.013936	0.0826828	0	0.0216952	0.016502	0.0503398	0.0443814	0	0.0252885	0.0411204	0.0548974	0.0819439	0.0695703	0.0870271	0.0475937	0.0354594	0.0681514	0.0292342	0.0622116	0.0126412	0.0116002	0.0406547	0.038381	0.0368083	0.0703097	0.0233573	0.0248898	0.0644519	0.0460779	0.0308152	0.027438	0.0576326	0.0431968	0.0594572	0.0362561	0	0.0394458	0.0206843	0.0539364	0.0268856	0.0380684	0	0.0396829	0.027547	0.0591946	0.0685951
ncRNA_inter_chr10_8811	0	0	0	0	0	0	0	0	0	0	0	0	0	0	0	0	0	0	0	0	0	0	0	0	0	0	0	0	0	0	0	0	0	0	0	0	0	0	0	0	0	0	0	0	0	0	0	0	0
ncRNA_inter_chr10_8812	0	0	0	0	0	0	0	0	0	0	0	0	0	0	0	0.0064194	0	0	0	0	0	0	0	0	0	0	0	0	0.00645095	0	0	0	0	0	0	0	0	0	0	0	0	0	0	0	0.00624412	0	0.00762546	0	0
ncRNA_inter_chr10_8813	0	0	0	0	0	0	0	0.0748901	0	0	0	0	0	0	0	0	0	0	0	0	0	0	0	0	0	0	0	0.0632881	0	0.112388	0	0	0.0459968	0	0	0	0.0535274	0.0544285	0	0	0.0469353	0.0602671	0	0	0	0.0446565	0	0.0531878	0
ncRNA_inter_chr10_8814	0.0111857	0.0126205	0.0128017	0.0115775	0	0.0214591	0.0180736	0.0825342	0.0139222	0.0147595	0	0.0104909	0.0227449	0	0.0113314	0.0192803	0	0.0315906	0	0	0.0243054	0.0129547	0	0	0.0112437	0	0.0203484	0.0350734	0.00969114	0.0103255	0.0106671	0	0.0255002	0	0.038254	0.0089785	0.0889925	0.0100664	0.0364176	0.0327954	0.034484	0	0.0112057	0.0211001	0.028132	0.0577454	0	0.0195534	0
ncRNA_inter_chr10_8815	0	0	0	0	0	0	0	0.0614461	0	0	0	0	0	0	0	0.0431047	0	0	0	0	0	0	0.0469678	0	0	0	0	0	0	0	0	0	0	0	0	0.0401462	0	0	0	0	0.0385097	0	0	0	0	0	0	0	0.0422632
ncRNA_inter_chr10_8816	0	0	0.0342097	0	0	0	0	0	0	0.0197768	0.0335237	0	0	0	0.0302956	0	0.027765	0.0633453	0	0	0.0325677	0.0692368	0	0	0	0	0	0	0.0518203	0.0276061	0	0	0	0	0	0	0.0264987	0	0	0	0	0	0.0597635	0.0282728	0.0250712	0	0	0.0262069	0
ncRNA_inter_chr10_8817	0	0	0	0	0.077104	0	0	0	0	0.0572884	0	0	0	0	0	0.0748358	0	0	0	0	0.0943404	0	0	0	0	0	0.238546	0.0907573	0.075928	0	0.0841444	0	0	0	0	0.0696993	0	0	0	0.169725	0	0	0	0.0818992	0	0.0640389	0.0888957	0	0.0747733
ncRNA_inter_chr10_8818	0.0211927	0.0239256	0.0121298	0.054852	0.0185201	0	0	0.0130388	0	0.0349776	0	0.0496907	0.0323199	0.0144051	0.0214688	0.0274147	0.127051	0.0448893	0	0.0215428	0.0230399	0.0122747	0.0199533	0.0183102	0.0106513	0.00753287	0.0578698	0.0332473	0.0275416	0.0195629	0.0505279	0	0.0885792	0	0.0452981	0.0510662	0.0656126	0	0.0115071	0.082901	0.0245152	0.0212591	0.0106217	0.0100008	0.0355331	0.0547388	0.0868409	0.027768	0.0269257
ncRNA_inter_chr10_8820	0.0349401	0.0788734	0.0399684	0.18091	0.183375	0.0335154	0.0282138	0.171936	0	0	0.078334	0	0.0355236	0.04751	0	0.361841	0.451897	0	0.0917491	0	0.114037	0.161784	0.0328738	0	0	0.124136	0.0637103	0.548529	0	0	0	0.0794826	0.053155	0	0	0.814429	0.0618575	0.0314285	0.15188	0.068387	0	0.0700176	0	0.164997	0.0292916	0.0516061	0.25073	0	0.029581
ncRNA_inter_chr10_8821	0.0114295	0.0903029	0.182788	0.117808	0.189332	0.0548174	0.0921645	0.0421823	0.0284515	0.0903146	0.178875	0.0321587	0.174306	0.146958	0.0231569	0.678372	0.220292	0.088768	0.0199808	0.0116156	0.446179	0.264245	0.128864	0.0393631	0.126377	0.154092	0.269166	0.357694	0.0198048	0.0316517	0.0108747	0.403002	0.164646	0.0233121	0	0.888197	0.0605057	0.0205331	0.173321	0.111487	0.0352488	0.0228722	0.068725	0.268986	0.0383271	0.1935	0.338679	0.0299583	0.0869674
ncRNA_inter_chr10_8822	0.556958	0.596259	0.575256	0.825624	0.440778	0.582743	0.427447	0.35744	0.295882	0.297866	0.386493	0.668871	0.537096	0.451714	0.561915	0.595097	0.541246	0.447586	0.417861	0.590564	0.173123	0.643405	0.747071	0.480869	0.212405	0.394945	0.218515	0.471885	0.25173	0.463267	0.35444	0.390562	0.322784	0.729801	0.632327	0.511617	0.516492	0.714225	0.432325	0.726741	0.570221	0.424314	0.767649	0.526023	0.287866	0.489654	0.57096	0.34617	0.470568
ncRNA_inter_chr10_8823	0.0986865	0.0195876	0.0728778	0.0361125	0.0507776	0.0721352	0.0607982	0.0640482	0.0647996	0.0268458	0.0520023	0.0325525	0.0588133	0.0592734	0.123062	0.0651275	0.107636	0.0735177	0.0659836	0.0940629	0.0378931	0.0603396	0.0544923	0.0250329	0.063962	0.0535001	0.0265562	0.0303783	0.0852011	0.0854382	0.0775798	0.0986943	0.0618197	0.0650621	0.0890247	0.0466595	0.041109	0.0468868	0.0630849	0.0454483	0.0490605	0.0522282	0.0579721	0.0657919	0.0436459	0.0342962	0.0238041	0.0555961	0.0686476
ncRNA_inter_chr10_8824	0	0.0487513	0	0.0447705	0.075526	0	0	0.0531363	0.0537597	0.0285215	0.0485566	0	0.0878279	0.0293937	0	0.0372576	0.0797285	0.0304962	0.0379148	0.043896	0	0	0.0813929	0.0747974	0.0434166	0.0614699	0	0.0903685	0	0.0797423	0	0	0.164196	0	0.0369287	0.0347004	0.0764313	0	0.0469159	0	0.0333017	0	0.0865717	0.0407742	0	0.0956469	0	0.037738	0.0732401
ncRNA_inter_chr10_8825	0.154085	0	0	0	0.0449264	0	0	0.126372	0	0.0339319	0.057575	0	0.0522193	0.174598	0	0	0.142347	0.0362639	0	0	0	0	0.0483241	0	0.206512	0.0364956	0.234134	0	0.0889983	0	0	0.116839	0.156274	0	0.043913	0.0412828	0.0454649	0.0461995	0	0.100528	0.0396	0	0	0	0.0430583	0.113791	0	0.0448753	0
ncRNA_inter_chr10_8826	0	0.104042	0	0	0	0.0884208	0.074434	0	0	0	0	0	0.0468594	0	0.0933805	0	0.0425786	0.0325417	0.0403422	0	0.0501423	0	0	0	0.0463287	0	0	0.0482379	0	0	0.263978	0	0	0	0	0	0	0.0414575	0	0	0	0.0461803	0	0	0	0.0680739	0	0.0402692	0.0390204
ncRNA_inter_chr10_8827	0	0	0	0	0	0	0	0	0	0	0	0	0.0225917	0	0	0	0	0	0	0	0	0	0	0	0	0	0	0	0	0	0	0	0	0	0	0	0	0	0	0	0	0	0	0	0	0	0	0	0
ncRNA_inter_chr10_8828	0	0	0	0	0	0	0	0	0	0	0	0.0143458	0	0	0	0	0	0	0	0	0	0	0	0	0	0	0	0.0159872	0	0	0	0	0	0	0	0	0.0135444	0	0.0165999	0	0	0	0	0	0	0	0	0	0
ncRNA_inter_chr10_8829	0.0210013	0.0591915	0.0360313	0.0217452	0.009185	0.0201217	0.0848016	0.180644	0.0391635	0.0138744	0	0.00983701	0.0106748	0	0	0.0815776	0	0.0222163	0.0367605	0.0533088	0	0	0.0889066	0.0090745	0	0.029842	0.0287538	0.0219801	0.0999815	0.00968194	0.0100237	0.0238871	0.0159748	0.257129	0.0358697	0	0.0928864	0.0283325	0.0114112	0.0102763	0.0161734	0	0.0105111	0	0.00879289	0.0155093	0.0538232	0.00916394	0
ncRNA_inter_chr10_8830	0	0	0	0	0	0	0	0	0	0	0	0	0	0	0	0	0	0	0	0	0	0	0	0	0	0	0	0	0	0	0	0	0	0	0	0	0	0	0	0	0	0	0	0	0	0	0	0	0
ncRNA_inter_chr10_8831	0.0496467	0.112072	0	0	0	0	0	0	0.0620645	0.032799	0.0560515	0.0467677	0.101563	0	0.0505148	0	0	0	0.0436949	0.0506492	0.0540121	0.057691	0	0	0.0501237	0	0.090181	0.0519606	0.0432026	0.0460305	0	0.0564688	0.0755697	0.101792	0	0	0	0	0	0	0	0.100202	0	0	0.0418037	0	0	0	0.0422632
ncRNA_inter_chr10_8834	0	0.0464438	0.0785094	0.0426431	0.155945	0.0394824	0.011084	0.0168814	0.0512307	0.0090615	0.0461751	0.038604	0.0279072	0.0279843	0.0555961	0.0473481	0.0379964	0.0290616	0.0120148	0.0418373	0.0149221	0.047654	0.0645736	0.0592741	0.0137914	0.0390141	0.0249988	0.0143554	0.0713225	0.0506607	0.0392733	0.0312017	0.0208634	0.0280275	0.070383	0.0220491	0.0242938	0.0617345	0.0149055	0.040269	0.0317399	0	0.0550077	0.0259203	0.0230044	0.081034	0.0421828	0	0.0464844
ncRNA_inter_chr10_8835	0	0	0	0	0	0	0	0	0	0	0	0	0	0	0	0	0	0	0	0	0	0	0.276183	0	0.147532	0	0	0	0.127161	0	0	0	0	0	0	0	0.129921	0	0	0	0	0	0	0	0	0	0	0	0
ncRNA_inter_chr10_8836	0.0246079	0.0277747	0	0	0	0	0.0397305	0	0	0.0162571	0	0	0	0.0167258	0.0249285	0	0.0227332	0	0	0	0	0	0	0.042469	0.0247355	0	0.0448703	0	0	0.0227155	0.0234901	0	0.0187182	0	0.0210392	0	0.0217827	0	0.0267418	0	0.0189728	0	0.024661	0	0	0	0.0252265	0	0
ncRNA_inter_chr10_8837	0.145971	0.100648	0.286676	0.267984	0.21267	0.32636	0.2807	0.328839	0.362846	0.123179	0.135763	0.24295	0.123299	0.247619	0.401824	0.230785	0.224852	0.274442	0.162808	0.386765	0.0881938	0.543446	0.182611	0.278842	0.0895388	0.385006	0.125745	0.169688	0.287551	0.291532	0.131517	0.138258	0.172611	0.148951	0.311447	0.208506	0.34392	0.269148	0.149763	0.222134	0.293419	0.250789	0.332968	0.275308	0.251184	0.0777987	0.132966	0.268787	0.205327
ncRNA_inter_chr10_8838	0.0378672	0.0569873	0.11564	0.0523424	0.0662455	0.0846598	0.0408153	0.062044	0.047079	0.0833895	0.0567872	0.0473008	0.0642375	0.0602059	0.0894085	0.0980384	0.0817168	0.0979237	0.0442427	0.038441	0.0274645	0.0291903	0.0237783	0.043738	0.0253475	0.026937	0.103687	0.0924749	0.043695	0.0581939	0.0843435	0.143569	0.0672093	0.154513	0.129358	0.131891	0.0446433	0.0568322	0.0685849	0.0617633	0.097211	0.0380688	0.139146	0.0714484	0.0634203	0.0559293	0.0517589	0.0110161	0.0748879
ncRNA_inter_chr10_8839	0.0397827	0	0	0.0411786	0	0	0.0642202	0	0	0	0	0	0	0	0	0.0343325	0	0	0.0348065	0.120762	0.0432807	0	0	0.0344687	0	0.0282557	0	0.0416369	0	0.0731261	0	0	0.030261	0.0809002	0.0338648	0	0	0.0357686	0.129698	0.0389326	0.0305387	0	0.0398685	0.037409	0	0.0881378	0	0	0
ncRNA_inter_chr10_8840	0.0362383	0	0	0	0.031698	0	0	0	0	0	0	0.0339874	0	0	0	0	0	0	0.0317067	0.0368137	0	0	0	0.0938254	0.0364263	0	0	0.151649	0	0.0334516	0	0.0412015	0.05513	0.0740158	0.0619659	0.0291156	0	0	0	0.0354498	0.0279287	0	0	0	0.0607598	0	0	0	0
ncRNA_inter_chr10_8841	0	0	0.0992426	0.0898407	0	0.124651	0.0350278	0.0533395	0	0.0286716	0	0.0813293	0	0	0.0878455	0	0	0.122451	0.0379692	0.22053	0.0472153	0.351667	0.0816264	0.149738	0	0.0616463	0	0	0.150259	0.0800472	0	0.148089	0	0	0.11121	0.069766	0.0384168	0	0.0471628	0.127416	0.200766	0	0	0.0819776	0.109045	0	0.0444904	0.0378461	0.220351
ncRNA_inter_chr10_8842	0.115498	0	0.177213	0.120318	0.101027	0.184962	0.0312737	0.0948862	0	0.050869	0	0	0	0	0.0390674	0	0	0	0.0677998	0.352736	0.0837691	0.312493	0.0364391	0	0	0.110079	0	0.0402938	0.100237	0.0711985	0	0	0	0.0393838	0.197833	0.0928338	0.0341373	0	0	0.0753534	0.148668	0	0.0771649	0.218537	0.0646606	0.0568631	0.0394673	0.0673892	0.0327892
ncRNA_inter_chr10_8843	0.0607939	0.0959619	0.097321	0.0881012	0.053177	0.0935801	0.0785133	0.0149861	0.0151619	0.120361	0.068039	0.02285	0.0123701	0.0082477	0.0370211	0.0419273	0.0111995	0.0172017	0.0851063	0.371002	0.0528549	0.183119	0.080046	0.0733659	0.0122448	0.0345444	0.0221053	0.088983	0.0844324	0.0449795	0.0116065	0.0276295	0.0184974	0.0497613	0.135395	0.0976238	0.0969438	0.109324	0.052796	0.0356587	0.131348	0.0121631	0.12172	0.0574635	0.0612739	0.0358782	0.0996089	0.0213094	0.0926075
ncRNA_inter_chr10_8844	0	0	0	0	0	0	0	0	0	0	0.179325	0	0	0	0	0	0.0723616	0	0	0	0	0	0	0	0	0	0	0	0	0	0	0	0	0	0	0	0	0.0711319	0	0	0	0	0	0	0	0	0	0	0
ncRNA_inter_chr10_8845	0	0	0	0	0	0	0.0563192	0	0	0	0.0391067	0	0	0	0	0	0	0	0.0305242	0	0	0	0	0	0	0.0247794	0	0	0	0	0	0	0	0	0	0	0	0	0	0	0	0.0349549	0	0	0	0	0	0	0
ncRNA_inter_chr10_8846	0	0	0	0	0	0	0	0.0932995	0	0	0	0	0	0	0	0.06545	0	0	0	0	0	0	0.0714146	0	0	0	0	0.158749	0	0	0	0	0	0	0	0	0.067133	0	0	0.0742193	0	0	0	0	0	0	0	0	0
ncRNA_inter_chr10_8849	0.226149	0.0848024	0.129294	0.117045	0	0.108329	0.0304229	0.0695386	0	0.062239	0.105914	0.105568	0.0382653	0.115291	0.0380089	0.14589	0.26034	0.0132455	0.0164888	0.0190852	0.0204349	0.0434773	0.0708955	0.0652608	0.0942864	0.107084	0.445339	0.15727	0.0325069	0.0173174	0.0716464	0.0640931	0.0573407	0.250145	0.0962362	0.181169	0.216104	0.0508338	0.122473	0.0367638	0.130311	0.0378678	0.112943	0.0354727	0.0471815	0.0277427	0.115533	0.0163739	0.0159485
ncRNA_inter_chr10_8850	0.0967515	0	0.0551905	0	0	0	0.0389591	0	0	0	0.0544896	0	0	0	0	0	0	0.0679852	0.0422306	0.0486703	0	0.110874	0	0	0	0	0	0	0.041712	0.0444424	0	0	0	0	0.0411626	0.0387589	0.0423923	0	0	0	0.0738475	0.0487046	0	0.0452305	0.0403614	0	0	0	0
ncRNA_inter_chr10_8851	0	0	0	0	0	0.0657146	0	0	0	0	0	0	0	0.0463669	0	0	0	0.0482608	0	0	0	0	0	0	0	0	0.0621774	0	0.0592204	0	0	0	0.0519542	0.0696996	0	0.0547749	0	0	0	0	0	0	0	0.0643143	0.0573029	0	0	0	0
ncRNA_inter_chr10_8852	0	0	0	0	0	0	0	0.0977968	0	0	0	0	0	0	0.0805315	0	0	0	0.0695824	0	0	0.184206	0	0	0	0.0564866	0	0	0	0	0	0	0.0604161	0	0.067967	0.0638961	0	0	0	0	0	0	0	0	0	0	0	0.0693956	0
ncRNA_inter_chr10_8853	0	0.129102	0	0	0	0.0555595	0	0	0	0	0.0641094	0	0.0588885	0	0	0	0	0	0	0	0	0.0662028	0.0538086	0	0	0	0	0.0598563	0.100365	0.106934	0	0	0	0	0	0.0459681	0.0506249	0	0.0621502	0	0	0	0	0	0.0485574	0	0	0	0
ncRNA_inter_chr10_8854	0.211137	0.26214	0.21737	0.131185	0.0738734	0.344298	0.289835	0.181821	0.157675	0.306872	0.142008	0.198022	0.364927	0.186612	0.1925	0.182212	0.390106	0.223611	0.258731	0.17166	0.206732	0.268849	0.238381	0.072917	0.212232	0.0600104	0.346492	0.309369	0.182927	0.136431	0.241857	0.168105	0.240905	0.258745	0.180518	0.135764	0.224277	0.170925	0.206502	0.392588	0.13023	0.169242	0.275071	0.019941	0.194704	0.420993	0.432891	0.055342	0.214503
ncRNA_inter_chr10_8855	0	0	0	0	0	0	0	0	0	0	0	0	0	0	0	0	0	0	0	0	0	0	0	0	0.0521	0.0368082	0	0.0543712	0	0	0	0	0	0	0	0	0	0	0	0	0	0	0	0	0	0	0	0	0
ncRNA_inter_chr10_8856	8.86314	7.19432	6.94737	8.31332	7.22199	8.72407	11.0391	7.8701	6.36623	8.0436	4.72465	3.7372	5.0123	6.10355	9.96174	9.22162	4.98163	6.38364	6.69081	9.33665	7.16267	9.00172	6.88547	6.71654	9.25218	10.0695	4.59776	10.0737	6.96519	3.49545	3.32376	3.76411	7.45056	5.21226	6.11637	5.36676	5.89283	7.50369	6.88877	7.61766	7.6855	5.47908	7.20522	11.3745	6.13406	6.39384	7.62132	7.69099	8.21507
ncRNA_inter_chr10_8857	0.132222	0.0497462	0.10103	0.0457295	0.115656	0	0.106976	0.0543263	0.164891	0.349409	0.198009	0.041417	0.134692	0.11986	0.134206	0.304288	0.0406376	0	0.0386531	0.0897582	0.143848	0.0511186	0	0	0.044389	0.156892	0.0802095	0.230642	0.0765195	0.122292	0.168289	0	0.167627	0	0.113267	0.106276	0.11727	0.198608	0	0.172529	0.102143	0.0442467	0.176677	0.0834144	0.0370209	0.0325484	0.135546	0.0771663	0.0747733
ncRNA_inter_chr10_8858	0	0	0	0	0	0	0	0	0	0	0	0	0	0	0	0.0209636	0	0	0	0	0	0	0	0	0	0	0	0.0254237	0	0	0	0	0	0	0	0	0	0	0	0	0	0	0	0	0	0	0	0	0
ncRNA_inter_chr10_8859	0.029642	0	0.0341647	0.030928	0.0259112	0.0283962	0.0482339	0	0.0369543	0	0.0335569	0.0556198	0	0.0202589	0.0300381	0	0.0274018	0	0.0522842	0	0	0	0.0562005	0	0.0298445	0.042444	0	0	0.0256899	0	0	0	0	0.0303409	0.0507031	0.0477912	0.0527536	0	0	0	0.0459485	0	0.0595872	0.0562117	0	0	0.0304769	0.0258479	0
ncRNA_inter_chr10_8860	0.178236	0.0401954	0.0814907	0.0368853	0.0311504	0.10242	0.100668	0.0218925	0.0221277	0.10606	0.0999976	0.116718	0.162964	0.145529	0.0180099	0.0307335	0.115329	0.0878664	0.0467663	0.0542032	0.0581154	0.102898	0.0502692	0.0616152	0.125093	0.0632743	0.0325191	0.111816	0.0462086	0.0656444	0.0509921	0.141771	0.0813462	0.0545207	0.076	0.114496	0.0314743	0.0640788	0.0193503	0.052277	0.0822425	0.0713786	0.124912	0.0335816	0.0596165	0.105198	0.0730152	0.0621323	0.135702
ncRNA_inter_chr10_8861	0	0	0.0195181	0	0	0	0.0137779	0.0209748	0	0	0.0574233	0	0	0.0231835	0.0172719	0.0294058	0	0	0.0149348	0	0.0185349	0.0197364	0.0160535	0	0	0	0.0620841	0	0	0	0.0162631	0	0.0259185	0	0	0.0136937	0.0150923	0.0306954	0.0370286	0	0	0	0.0170737	0	0.0142934	0	0.0174652	0	0.0144455
ncRNA_inter_chr10_8862	0	0.0580372	0	0	0	0	0.0415446	0	0	0	0	0.0964517	0.0523082	0	0.10418	0	0.0950053	0	0	0	0.0559411	0	0	0	0.0516865	0	0	0	0	0	0.0490843	0	0	0	0.0439628	0	0.0455165	0	0	0	0	0	0	0.0485638	0	0	0.0527125	0.0449262	0
ncRNA_inter_chr10_8863	0.392903	0.380351	1.08347	0.519261	0.490966	1.22319	0.899792	1.02373	0.897639	0.595885	0.313433	0.104062	0.849165	0.383269	0.730596	1.26021	0.735041	1.01841	0.633978	1.35395	0.366613	0.514064	0.629045	0.337972	1.22682	1.22727	0.725403	1.23441	0.865161	0.409685	0.375057	0.574933	0.298865	0.339929	0.33202	0.270856	1.37586	0.701619	0.549308	0.714527	0.770382	0.558248	0.78799	0.838841	0.232541	0.497719	0.690909	0.532853	0.849054
ncRNA_inter_chr10_8864	0.0131	0	0	0	0.0229009	0.00418842	0	0	0	0.00864991	0	0.00409524	0	0.0089017	0	0	0.0040313	0.00308295	0	0	0	0	0	0.00376867	0	0	0.0159138	0.00914039	0	0	0.00833065	0	0	0	0	0.0105294	0	0	0.028472	0.0256402	0	0	0.00875219	0	0.0109817	0.0386971	0.0134294	0.00381228	0
ncRNA_inter_chr10_8865	0.125248	0	0	0	0.28859	0.0240149	0	0	0.0311607	0.182038	0	0	0	0.0851533	0	0.0864714	0.328423	0.0353531	0	0	0.0817564	0	0	0.064016	0	0	0.0463023	0.104868	0	0	0.096905	0.0854751	0.0571625	0	0.04281	0.322145	0	0	0.707767	0.441257	0	0	0.125518	0	0.0629651	0.35148	0.102717	0.0443231	0
ncRNA_inter_chr10_8866	0.0559099	0.0147233	0.0191695	0.00578496	0.114004	0.0196467	0.00601413	0	0.00927063	0.0479734	0.0187682	0.0157179	0.0245873	0.101272	0.0150909	0.0353858	0.182492	0.0157768	0.00325985	0	0.0223042	0.00431538	0.00350424	0.01285	0.00374351	0.00132316	0.0832533	0.0877791	0.0016134	0.0120323	0.0924214	0.0635966	0.0354403	0.0190344	0.0222887	0.173773	0.0131976	0.0100499	0.0668382	0.153212	0.00718565	0.0205237	0.0541662	0.00352088	0.0171717	0.0784541	0.0515872	0.016253	0.00472917
ncRNA_inter_chr10_8867	0.00662415	0.0149195	0.0151427	0.00685409	0.0406039	0.00634664	0.00534465	0	0	0.00438263	0	0	0.0202102	0.022551	0.00670264	0.01715	0.0368005	0.00467153	0.0115869	0	0.0072066	0.00765065	0.0186754	0.00572086	0.00665074	0.00940619	0.00605299	0.0277316	0	0.0122152	0.0126604	0.00753439	0.0100774	0.0202486	0	0.0159729	0.0117008	0.0357217	0.0215958	0.0259304	0.0101914	0	0.00663845	0.0062421	0.0166404	0.0244595	0	0.00578719	0.0112073
ncRNA_inter_chr10_8868	0	0.0109524	0.0221907	0.0100442	0.0297392	0.00930497	0.0313289	0	0.0120757	0.0192474	0	0	0	0.00990386	0.00491424	0	0.0224699	0	0.00424496	0	0	0	0.0136924	0	0.0146286	0	0	0.0610202	0	0.00447799	0.0139092	0	0	0	0	0.0117155	0.00429548	0.00872462	0.0211195	0.0237737	0	0.0194371	0	0.00916612	0	0.00717603	0.0498071	0	0.0410588
ncRNA_inter_chr10_8869	0	0	0	0	0	0	0	0	0	0	0	0.0747543	0	0	0	0	0	0	0	0	0	0	0	0.0686353	0	0	0.0720348	0	0	0	0	0	0	0	0	0.0637843	0.0705545	0.0715059	0	0	0	0	0	0	0	0	0	0	0
ncRNA_inter_chr10_8870	0.0766733	0	0.0587199	0.0265785	0.0894476	0.0980627	0.0207253	0.0315661	0.0318194	0.0339127	0.0288857	0.071931	0.0521898	0.0174499	0.0517962	0	0	0.0361004	0.0449313	0.0259813	0.0556257	0	0.0481062	0	0.0256976	0.0364749	0.0466155	0	0.0221492	0.0707971	0.0732114	0.0872338	0.0583222	0.0261005	0.0218575	0	0.0905198	0.0230867	0.0277819	0.0250187	0.0394214	0.102867	0.0256201	0.0482901	0.0642961	0.0188796	0	0.0223365	0.0434591
ncRNA_inter_chr10_8871	0	0	0	0	0	0.103579	0.0865758	0	0.134399	0	0	0.101274	0	0	0	0	0	0	0	0	0	0.124997	0.101596	0	0	0.0761835	0.0984476	0	0	0.0996779	0	0	0	0	0	0	0	0	0.117345	0	0	0	0	0	0.0905249	0.0797437	0	0	0.0907709
ncRNA_inter_chr10_8872	0.0180041	0.0609633	0.0205992	0.0186477	0.047245	0.01727	0.029082	0.0443066	0.0224088	0	0	0	0.0183084	0.012243	0.0364773	0.0155376	0	0	0.0157621	0	0	0.0208411	0	0.0310951	0.0180974	0.0127956	0	0.0376864	0	0.0166196	0.0343726	0.0204781	0	0	0.0307862	0	0.0159371	0.0323956	0.0195653	0	0.0138812	0.018043	0	0	0.0452804	0.0132959	0.0184567	0	0.0304912
ncRNA_inter_chr10_8873	0.0392066	0.0442045	0.0223979	0.010138	0	0.0375715	0.0158107	0	0.0243782	0	0	0.0826462	0.00995566	0	0.0595248	0	0	0.034565	0.0257076	0	0.0426586	0.0453357	0.0460702	0.067635	0.00984398	0.00695642	0	0	0.00849481	0.0361643	0.00935949	0	0	0.0299938	0.0334918	0.00787911	0.069336	0.0616425	0.0319584	0.0191865	0.0377448	0.0294278	0	0.00924726	0.0492599	0.0144785	0	0.0941412	0.0165768
ncRNA_inter_chr10_8874	0.215393	0.0810377	0.439188	0.0996589	0.355973	0.206665	0.213141	0.618288	0.26887	0.284598	0.376583	0.225651	0.243387	0.227797	0.267465	0.207085	0.177343	0.135539	0.252043	0.146708	0.104423	0.167105	0.270994	0.124011	0.241267	0.153455	0.218772	0.1758	0.270339	0.287274	0.159961	0.218404	0.164274	0.245055	0.184693	0.27002	0.362055	0.280595	0.182537	0.399213	0.1484	0.216388	0.288572	0.181786	0.261586	0.177678	0.221393	0.0627638	0.162523
ncRNA_inter_chr10_8875	0	0.0277071	0	0	0	0	0	0	0	0	0	0	0	0	0	0	0	0	0	0	0	0.0283931	0.0230401	0	0	0	0	0	0	0	0	0	0	0	0	0	0	0	0	0	0	0	0	0	0	0	0	0	0
ncRNA_inter_chr10_8876	0	0	0	0	0	0	0	0	0	0	0	0	0	0	0	0	0	0	0	0	0	0	0	0	0	0	0	0	0	0	0	0	0	0	0	0	0	0	0	0	0	0	0	0	0	0	0	0	0
ncRNA_inter_chr10_8877	0	0	0	0	0	0	0	0	0	0	0	0	0	0	0	0	0	0	0	0	0	0	0	0	0	0	0	0	0	0	0	0	0	0	0	0	0	0	0	0	0	0	0	0	0	0	0	0	0
ncRNA_inter_chr10_8878	0	0	0	0	0	0	0	0	0	0	0	0	0	0	0	0	0	0	0	0	0	0	0	0	0	0	0	0	0	0	0	0	0	0	0	0	0	0	0	0	0	0	0	0	0	0	0	0	0
ncRNA_inter_chr10_8879	0	0	0	0	0	0	0	0	0	0	0	0	0	0	0	0	0	0	0	0	0	0	0	0	0	0	0	0	0	0	0	0	0	0	0	0	0	0	0	0	0	0	0	0	0	0	0	0	0
ncRNA_inter_chr10_8880	0	0	0	0	0.0401519	0.022038	0	0.028264	0.0285956	0	0	0	0	0	0	0	0	0.0648856	0	0	0	0	0	0.0198361	0.023094	0	0	0	0	0.0636242	0.0219313	0.0783955	0	0	0.0392859	0	0	0	0	0	0.0177137	0	0.0230011	0	0.0577818	0.0169496	0	0.0602202	0
ncRNA_inter_chr10_8881	0	0	0	0	0	0	0	0	0	0	0	0	0	0	0	0	0	0	0	0	0	0	0	0	0	0	0	0	0	0	0	0	0	0	0	0	0	0	0	0	0	0	0	0	0	0	0	0	0
ncRNA_inter_chr10_8882	0	0	0	0	0	0	0	0	0	0	0	0	0	0	0	0	0	0	0	0	0	0	0	0	0	0	0	0	0	0	0	0	0	0	0	0	0	0	0	0	0	0	0	0	0	0	0	0	0
ncRNA_inter_chr10_8883	0.0135745	0.0153813	0.046766	0	0.0239156	0	0	0.0167648	0	0.0449743	0.0151712	0.01287	0	0	0	0.023592	0.037734	0.0288695	0	0.0139458	0.0148704	0	0.0387383	0.0235351	0	0.00968317	0.0124131	0.0286112	0.0352823	0.0125814	0.013099	0	0.0207942	0.0140137	0.0234681	0	0.0121469	0	0.0297077	0	0.01058	0.0136543	0.0136981	0	0.034517	0.0302824	0.0140122	0	0
ncRNA_inter_chr10_8884	0	0	0	0	0	0	0	0	0	0	0	0	0	0	0	0	0	0	0	0	0	0	0	0	0	0	0	0	0	0	0	0	0	0	0	0	0	0	0	0	0	0	0	0	0	0	0	0	0
ncRNA_inter_chr10_8885	0	0	0	0	0	0.0801161	0	0	0	0	0	0	0	0	0	0	0	0	0	0.0848818	0	0	0	0.0721113	0	0	0	0	0	0.0770989	0	0	0	0	0	0	0	0	0	0	0	0	0	0	0	0	0	0.072974	0
ncRNA_inter_chr10_8888	0	0	0	0	0	0	0	0	0	0	0	0	0	0	0	0	0	0	0	0	0	0	0	0	0	0	0	0	0	0	0	0	0	0	0.109534	0	0	0	0	0	0	0	0	0	0	0	0	0	0
ncRNA_inter_chr10_8889	0	0	0	0	0	0	0	0	0	0	0	0	0	0	0.136736	0	0	0	0	0	0	0	0	0	0	0	0	0	0	0	0	0	0	0	0.0577012	0	0	0	0	0	0	0.0676211	0	0	0	0	0	0	0
ncRNA_inter_chr10_8890	0	0	0.152138	0	0	0	0	0	0	0	0	0	0	0	0	0	0	0	0	0	0	0	0	0	0	0	0	0	0	0.12277	0	0	0	0	0	0	0	0	0	0	0	0	0	0	0	0	0	0.116202	0
ncRNA_inter_chr10_8891	0	0.0920663	0.0933076	0	0	0.077823	0	0	0	0	0	0	0	0	0.164376	0	0	0	0	0	0	0	0	0.0704253	0	0	0	0	0	0	0	0	0	0	0	0	0	0.0733707	0	0	0.0625524	0.0817292	0	0.0766249	0.0680151	0	0	0	0
ncRNA_inter_chr10_8892	0	0	0	0	0	0	0	0	0	0	0	0	0	0	0	0	0	0.11644	0	0	0	0	0	0	0	0	0	0	0	0	0	0	0	0	0	0	0	0.0741712	0	0	0	0	0	0	0	0	0	0	0
ncRNA_inter_chr10_8893	0.102452	0.154241	0	0.0352056	0.089213	0.130444	0.0275869	0.126086	0.0425218	0.135984	0	0.0956564	0.138885	0.139943	0.137761	0.117889	0	0.0964852	0.0897102	0.103653	0.0743072	0.118063	0.0319867	0.0884892	0.136694	0.0241571	0.0312768	0.107228	0.148667	0.0946095	0.064906	0.0386688	0.0519542	0.104157	0.0872006	0.137247	0.0601882	0.0614601	0.0371123	0.033421	0.026212	0.102692	0.239571	0.192654	0.199508	0.252201	0.0351683	0.118815	0.201479
ncRNA_inter_chr10_8894	0.0267092	0.0603286	0	0.0829757	0	0	0.0863207	0	0	0	0	0.0250502	0.0543106	0	0.0270573	0.0461002	0	0.0188692	0.070177	0.0814325	0	0	0.0753891	0.0230739	0.107391	0	0.048702	0.0838623	0	0.0246698	0.0509921	0.0607588	0.0203166	0.0272764	0.0228358	0.0429361	0	0.0480779	0.0290254	0.0261385	0.0205929	0.053555	0.0803006	0	0.0447826	0.0394492	0.0547614	0	0
ncRNA_inter_chr10_8895	0.0357809	0	0	0	0.0314094	0	0	0	0.0445171	0	0	0.0336779	0	0	0	0.030879	0	0.0757595	0.0939198	0.0729862	0.038927	0	0	0.061761	0.0360946	0	0	0	0	0	0.0342774	0	0	0.0733418	0.0307009	0.0287595	0.0635717	0	0	0	0	0	0	0	0.0301033	0.0264239	0.0365507	0	0
ncRNA_inter_chr10_8896	0	0	0	0	0.186682	0.10236	0	0	0	0	0	0	0	0	0	0	0	0	0	0	0	0	0	0	0	0	0	0	0	0	0	0.121375	0	0	0.0912357	0	0.09446	0	0	0	0.0822748	0	0	0.100784	0.0894599	0	0	0	0
ncRNA_inter_chr10_8897	0	0	0	0.0178639	0	0	0	0.0212181	0	0	0	0.0161792	0	0	0.0174722	0	0	0	0	0.0175317	0	0	0.0162275	0.0298108	0	0	0	0	0	0	0	0	0.0131344	0.0528513	0.0294924	0	0.0152703	0	0.0187646	0	0.0133004	0	0	0.0162926	0.0144592	0.0127517	0	0	0
ncRNA_inter_chr10_8898	0	0	0.0123038	0.00554216	0.00468166	0.010268	0.0086853	0.0132321	0.0133873	0	0.006058	0.0050195	0	0	0	0	0	0.00759467	0.00470731	0.0217563	0.0117065	0	0.0100714	0.00464544	0	0	0	0.0112619	0	0.00496469	0.00510884	0.0182621	0	0.00546558	0.0183042	0.00432442	0.028425	0	0	0.0157956	0.0247582	0.00538852	0.00539179	0.00505467	0	0	0	0.00935321	0
ncRNA_inter_chr10_8899	0.236888	0.589224	0.325728	0.441324	0.476206	0.374635	0.402382	0.160556	0.280577	0.17224	0.293249	0.166544	0.204664	0.193367	0.323713	0.337318	0.142322	0.19262	0.176545	0.661706	0.283489	0.616665	0.300651	0.511181	0.202241	0.32806	0.129651	0.533048	0.205587	0.251834	0.271213	0.121185	0.180191	0.338686	0.182138	0.276085	0.293415	0.309491	0.218816	0.312965	0.346838	0.320973	0.320489	0.447228	0.188515	0.166193	0.230822	0.279121	0.270607
ncRNA_inter_chr10_8900	0	0	0	0	0	0	0	0	0	0	0	0	0	0	0	0	0	0	0	0	0	0	0	0	0	0	0	0	0	0	0	0	0	0	0	0	0	0	0	0	0	0	0	0	0	0	0	0	0
ncRNA_inter_chr10_8901	0	0	0	0	0	0	0	0	0	0	0	0	0	0	0	0	0	0	0	0	0	0	0	0	0	0	0	0	0	0	0	0	0	0	0	0	0	0	0	0	0	0	0	0	0	0	0	0	0
ncRNA_inter_chr10_8902	0	0	0	0	0	0	0	0	0	0	0	0	0	0	0	0	0	0	0	0	0	0	0	0	0	0	0	0	0	0	0	0	0	0	0	0	0	0	0	0	0	0	0	0	0	0	0	0	0
ncRNA_inter_chr10_8903	0	0	0	0	0	0	0	0	0	0	0	0	0	0	0	0	0	0	0	0	0	0	0	0	0	0	0	0	0	0	0	0	0	0	0	0	0	0	0	0	0	0	0	0	0	0	0	0	0
ncRNA_inter_chr10_8904	0	0.0708006	0.0717552	0	0	0	0.101304	0	0	0.082882	0	0	0	0	0	0.0541343	0	0.0442891	0.0549056	0.0637494	0	0.0726124	0.0590183	0	0	0	0.0571895	0	0	0	0.119757	0	0	0	0.053631	0	0	0.0564234	0	0.0613875	0.0483635	0.0628512	0.0628633	0	0.105174	0.0463241	0	0.0548062	0
ncRNA_inter_chr10_8905	0.0904332	0.0343895	0	0.0944321	0.132942	0.0291575	0	0.112713	0.0379225	0.118504	0	0.0285089	0.0612957	0.0406513	0	0.0260147	0.055696	0.0645369	0	0	0.0655899	0.105561	0.0285993	0	0.0611092	0.0431979	0.0817693	0.0315494	0.0527951	0.0562509	0	0.172869	0.114648	0.0615691	0.0519775	0.0244321	0.0807216	0.0548124	0.0327585	0.118001	0.0234362	0.0610566	0.0302095	0.0574173	0.0764486	0.0222614	0.0919429	0.0531165	0.0514693
ncRNA_inter_chr10_8906	4.22133	3.84833	4.14785	3.30655	5.39664	4.77599	3.7146	2.72973	2.89648	5.11282	2.366	5.02504	4.73202	3.56909	4.44081	3.59631	2.99981	4.01218	3.17385	4.23507	3.35606	3.50827	3.86985	3.411	3.48162	4.26855	3.99664	2.66218	2.53199	3.44709	5.88941	5.10918	5.18699	4.20044	4.76592	3.87147	4.74273	2.92082	6.05772	4.87261	4.21437	4.1754	4.66433	5.00914	6.80557	6.67449	4.7713	3.07353	5.04006
ncRNA_inter_chr10_8907	0	0.0951465	0	0.043365	0.0366298	0.040169	0.102105	0	0	0	0	0	0.0851517	0	0	0	0.0773728	0.0297593	0	0	0	0	0	0	0	0.0595117	0	0.0876566	0	0.0389077	0.0399744	0.0476309	0	0.0427658	0.0358035	0.0673181	0.0741376	0	0	0.0409817	0.0645739	0.0422318	0.167868	0	0	0.0618511	0.0429293	0.0365881	0
ncRNA_inter_chr10_8909	0	0.212843	0	0	0	0.0908206	0	0	0	0.187262	0	0	0.096162	0	0	0	0	0.0665718	0.0827878	0.096223	0	0	0	0	0	0.0672768	0	0	0	0.0870368	0	0	0	0	0	0.0761017	0	0	0.102784	0	0	0.0944728	0	0	0	0	0	0	0
ncRNA_inter_chr10_8911	0	0	0	0	0	0.0383625	0	0	0.0501312	0.0528428	0.0451499	0	0	0.054381	0	0.0690284	0.073893	0.0566744	0.0700119	0.0406445	0.0435097	0	0.0376281	0.0345295	0	0.0284176	0.145848	0.0418572	0.0347723	0.0370484	0	0	0.0304212	0.0819741	0.0341933	0.0642905	0.0708034	0	0	0.0391386	0	0	0.0400795	0.0377719	0	0	0	0	0
ncRNA_inter_chr10_8912	0	0	0	0	0	0	0	0	0	0	0	0	0	0	0	0	0	0	0	0	0	0	0	0	0	0	0	0	0	0	0	0	0	0	0	0	0	0	0	0	0.068697	0	0	0	0	0	0	0	0
ncRNA_inter_chr10_8913	0.0288822	0.0979847	0.0165194	0.0299899	0.0253888	0	0.0116834	0	0.0179942	0	0.0324123	0.122228	0.0587291	0	0.0147018	0.0249254	0	0.0409542	0.0379208	0	0.0314218	0.0335241	0.0136545	0	0	0.0205783	0.0131305	0.0151142	0.0125356	0.06693	0	0.0164701	0	0.014776	0.0496322	0.139666	0.0256357	0.0130146	0.0156934	0.0141325	0.0111644	0.0144972	0.0144723	0.013676	0.0608327	0.0959819	0.0147642	0.0254169	0.0122593
ncRNA_inter_chr10_8914	0	0	0	0	0	0	0	0	0	0	0	0	0	0	0	0	0	0	0	0	0	0	0	0.0159076	0	0	0	0	0	0	0	0	0	0	0	0	0	0	0	0	0	0	0	0	0	0	0	0	0.0154948
ncRNA_inter_chr10_8915	0	0	0	0	0	0	0	0	0	0	0	0	0	0	0	0	0	0	0	0	0	0	0	0	0	0	0	0	0	0	0	0	0	0	0	0	0	0	0	0	0	0	0	0	0	0	0	0	0
ncRNA_inter_chr10_8916	0.0637866	0	0.0729663	0.132108	0.0557947	0.0611857	0	0.0785818	0	0	0	0	0	0.0433671	0	0	0	0.0450683	0	0	0	0.073838	0	0.165217	0.0641174	0	0	0.0667596	0	0.0589229	0.0608893	0	0	0	0.0545361	0	0	0	0	0.0624235	0	0	0	0	0.0534746	0	0.0653902	0	0
ncRNA_inter_chr10_8918	0	0.389057	0.168987	0.10089	0.213051	0.280363	0.159051	0	0.123925	0.032889	0.111611	0.182751	0.150194	0.0676927	0.0493482	0.169985	0.272947	0.208606	0.129305	0.0990136	0.160717	0	0.183331	0.0425152	0.440695	0.138456	0.0453875	0	0.0426631	0.136367	0.186004	0.277037	0.149827	0	0.0832979	0.0783088	0.0862417	0.0442933	0.0535126	0.0481902	0.0375583	0.148018	0.0986974	0.0920157	0.367545	0.0727304	0.0510345	0.170247	0.164967
ncRNA_inter_chr10_8919	0.406944	0.384878	0.47809	0.740043	0.743572	0.622225	0.559582	0.52801	0.50681	0.319826	0.456451	0.649629	0.402558	0.366537	0.782869	0.541028	0.632567	0.959227	0.587245	0.648065	0.382898	0.496352	0.78942	0.553044	0.663091	0.656231	0.170528	0.552533	0.848182	0.683131	0.566736	0.587748	0.552162	0.483037	1.07604	0.821843	0.47688	0.494714	0.310759	0.344431	0.491654	0.484943	0.440889	0.539959	0.758928	0.397993	0.383489	1.00733	0.688803
ncRNA_inter_chr10_8921	0	0	0	0	0	0	0	0	0	0	0	0	0	0	0	0	0	0	0	0	0	0	0	0	0	0	0	0	0	0	0	0	0	0	0	0	0	0	0	0	0	0	0	0	0	0	0	0	0
ncRNA_inter_chr10_8925	0	0	0	0.0550577	0	0	0	0	0	0	0	0	0	0	0	0	0	0	0	0	0	0	0	0	0	0	0	0	0	0	0	0	0	0	0	0.0427347	0	0	0	0	0	0	0	0	0	0	0	0	0
ncRNA_inter_chr10_8926	0.0495563	0.037313	0.00944801	0.0342367	0.0722982	0.0317135	0.0200209	0	0.0102857	0.00545257	0.00926362	0.054264	0.0335893	0.0280769	0.0753579	0.0213836	0.0152604	0.0700232	0.0506383	0.0588	0.0179712	0.0861106	0.108872	0.0570482	0.0249248	0.0234923	0.00752466	0.025933	0.0644437	0.0534037	0.0473399	0.0752094	0.0376954	0.0337606	0.0777341	0.0132869	0.0585318	0.0371701	0.0538537	0.0242487	0.019118	0.0496854	0.041386	0.0468379	0.0277167	0.0244136	0	0.0649943	0.0209929
ncRNA_inter_chr10_8931	0.0963575	0	0	0	0.0560707	0.12289	0.0258171	0.156832	0.0396681	0.0638392	0.0714529	0.060078	0.0326556	0.0218371	0.0324687	0.0277189	0.0296934	0	0.0279653	0	0.10483	0.0741508	0.0301556	0.0555017	0.0321945	0.0910328	0.0587329	0.0336162	0.110723	0.0590267	0.152868	0.182148	0.0244317	0.130512	0.191821	0.102974	0.113405	0.0287384	0.174522	0.125731	0.0493881	0.128049	0.0965654	0.0302495	0.0268696	0.0471889	0.0330202	0	0.0271159
ncRNA_inter_chr10_8935	0	0	0	0	0	0	0.0386507	0	0	0	0	0	0	0	0	0	0	0	0	0	0	0	0.0448924	0	0	0	0	0	0	0	0	0	0	0	0	0	0	0	0	0	0	0	0	0	0	0	0	0	0
ncRNA_inter_chr10_8938	0.0254431	0	0.0291047	0.0790644	0.0222615	0	0.020545	0.0625834	0	0.0336084	0.0570261	0	0	0.0345964	0.0773455	0.0219574	0.0235048	0.0538923	0	0	0.0276802	0	0.0239451	0.0219672	0	0.0542519	0.0231901	0.0798868	0.0881745	0.0704595	0.0485885	0.0868421	0.0580605	0.0259834	0.0435187	0.0818243	0.0225283	0.11443	0	0.0248994	0	0.0254931	0	0	0	0.0375791	0.0521508	0	0.0430933
ncRNA_inter_chr10_8941	0	0	0	0	0.123199	0.135103	0	0	0	0	0	0	0	0	0	0	0.0649068	0.0496066	0	0.0715696	0	0	0	0	0	0	0	0	0	0	0	0	0	0	0	0	0	0	0	0	0	0	0.0704107	0	0	0	0	0	0
ncRNA_inter_chr10_8942	0	0.0317549	0	0	0	0	0	0	0	0	0	0	0	0	0.0285184	0	0	0.0397777	0	0	0	0	0	0	0	0	0.0255392	0.0293726	0.0243752	0	0.0268396	0	0	0	0	0	0	0	0	0	0.0216781	0.0563789	0	0	0	0.0207769	0	0	0
ncRNA_inter_chr10_8944	0.219225	0.12357	0.125387	0	0.14408	0.105334	0.0884045	0.268559	0.407565	0.50599	0.122356	0.360468	0.167165	0.111785	0.333728	0.141894	0.151894	0.347845	0.23957	0.1116	0.417378	0.254231	0.206635	0.236595	0.331144	0.117042	0.249385	0.114722	0.284558	0.151592	0.209648	0.187352	0.667023	0.279513	0.14083	0.0441316	0.0972046	0.0492385	0.238236	0.375446	0.0423327	0.274239	0.219699	0	0	0.68723	0.504743	0.143916	0.0929688
ncRNA_inter_chr10_8945	0	0	0	0	0	0	0	0	0	0	0	0	0	0	0	0	0	0	0	0	0	0	0	0	0	0	0	0	0	0	0	0	0	0	0	0	0	0	0	0	0	0	0	0	0	0	0	0	0
ncRNA_inter_chr10_8946	0	0	0	0	0	0	0	0	0	0	0	0	0	0	0	0	0	0	0	0	0	0	0	0	0	0	0	0	0	0	0	0	0	0	0	0	0	0	0	0	0	0	0	0	0	0	0	0	0
ncRNA_inter_chr10_8947	0	0	0	0	0	0	0	0	0	0	0	0	0	0	0	0	0	0	0	0	0	0.146645	0	0	0	0	0	0	0	0	0	0	0	0	0	0	0	0	0	0	0	0	0	0	0	0	0	0	0
ncRNA_inter_chr10_8948	0	0	0	0	0	0	0	0	0	0	0	0	0	0	0	0	0	0	0	0	0	0	0	0	0	0	0	0	0	0	0	0	0	0	0	0	0	0	0	0	0	0	0	0	0	0	0	0	0
ncRNA_inter_chr10_8949	0	0	0	0	0	0	0	0	0	0	0	0	0	0	0	0	0	0	0	0	0	0	0	0	0	0	0	0	0	0	0	0	0.089372	0	0	0	0	0	0	0	0	0	0	0	0	0	0	0	0
ncRNA_inter_chr10_8950	0.038702	0.0436796	0.0737862	0.12693	0.0338506	0.0247528	0.0417191	0.0079568	0.00805016	0.0213024	0.0217508	0.0362954	0.0327903	0.0526253	0.0914748	0.0556625	0.0536191	0.0182391	0.02827	0.0262215	0.035085	0.0671961	0.0364106	0.0167038	0.0129666	0.0183321	0.0235199	0.0675097	0.0223811	0.00596151	0.0677405	0.0587018	0.039252	0.0395126	0.0606595	0.0673946	0.0228424	0.04062	0.0350534	0.02525	0.0497288	0.00647083	0.0323212	0.00609293	0.0216286	0.0286157	0.0264462	0.0169024	0.0382241
ncRNA_inter_chr10_8951	0	0	0	0.0103264	0	0	0	0	0	0.00658719	0	0	0.0101295	0.00677373	0.0101096	0	0	0	0	0	0	0	0	0.00860865	0	0	0	0	0	0	0	0	0.00757856	0	0	0.00802128	0	0	0	0	0.00769431	0	0.00998465	0	0	0.00736905	0	0	0
ncRNA_inter_chr10_8952	0.103702	0	0.039542	0	0.121408	0.099854	0	0	0	0.0228368	0.0774391	0.0325442	0.0351446	0	0.105455	0	0	0.0244435	0	0.175651	0	0.0803348	0.0652949	0.0298449	0.0348795	0.0246562	0.0313956	0	0	0	0.0662468	0.0394677	0	0.106309	0.0890019	0	0.0614316	0.0936361	0	0.101486	0.107014	0.0346881	0.0692837	0.0655445	0.0581797	0	0	0.0303174	0.0293773
ncRNA_inter_chr10_8954	0.0288745	0.043431	0.02202	0.059789	0	0.0184609	0.0233209	0.0118331	0.0239439	0.0254507	0.0107823	0	0.00978558	0.0261749	0.0097544	0.00830186	0	0.0135942	0.0168421	0.0293447	0.0209312	0.0222712	0.00905949	0.00831524	0.00966963	0.00683542	0.00877504	0.0201469	0.024998	0	0.0183714	0.0437804	0.0219637	0.00983028	0.049348	0.0154641	0	0.025967	0	0.00941917	0.00741686	0.0192732	0.0385825	0.0181767	0.00807228	0.0284376	0.0493446	0.0336731	0.0407213
ncRNA_inter_chr10_8955	0.00942581	0.0212843	0.0431292	0	0	0.0180886	0.015232	0.0232133	0.0117428	0.0186814	0.010576	0	0.0479161	0.0384504	0	0.00813703	0.034831	0.0199778	0.0247666	0.0191586	0.0307734	0.0109145	0.0177423	0	0	0.0133994	0.0343743	0.0197303	0.0245146	0	0.0270014	0	0.0286793	0.00962897	0.0161227	0.0151571	0.0250388	0.0169622	0	0.0184488	0.0218088	0.0189005	0	0.00890505	0.00790446	0.027861	0.0289793	0.016476	0.0159651
ncRNA_inter_chr10_8956	0	0	0	0	0	0	0	0	0	0	0	0	0	0	0	0	0	0	0	0	0	0	0	0	0	0.0778396	0	0	0	0	0	0	0	0	0	0	0	0	0	0	0	0	0	0	0	0	0	0	0
ncRNA_inter_chr10_8957	0	0	0	0	0	0	0	0	0	0	0	0	0	0	0	0.0589444	0	0	0	0	0	0	0	0	0	0	0	0	0.0592204	0	0	0	0	0	0	0	0	0	0	0	0	0	0	0	0	0	0	0	0
ncRNA_inter_chr10_8958	0	0	0	0	0	0	0	0	0	0	0	0.0829147	0	0	0	0	0	0	0	0	0	0	0	0	0	0	0	0	0	0	0	0	0	0	0	0	0.0391282	0.0397604	0	0	0	0	0	0	0	0	0	0	0
ncRNA_inter_chr10_8960	0.0589756	0	1.48419	0.0610718	0	0	1.04769	2.75701	1.24787	0.116886	1.98331	0	0.0599605	0.200481	0.0597441	0	0.108966	1.08264	1.03243	0.059936	0.0641613	0	0.0554879	0	0	0	0.161306	0.185173	1.07301	1.41545	0	0.134159	0.269162	0	0	0	0	0	0.12818	0.0577154	0	1.65456	0.0591029	0	0	1.17593	0	0	0
ncRNA_inter_chr10_8961	0.119296	0.269297	0	0.061768	0.139102	0.209791	0.0802225	0.048877	0.0494721	0	0.0222684	0.335657	0	0.0811066	0.181236	0.13727	0.0183639	0.0280579	0.0521868	0.0606192	0.0865235	0.207141	0.0374054	0.102976	0.0399715	0.32494	0.181271	0.104047	0.154967	0.0550248	0.0759181	0.497524	0.0756194	0.142103	0.152993	0.255696	0.2464	0.214612	0.237675	0.0583733	0.137966	0.159304	0.0398511	0.11267	0.149982	0.0146735	0	0.0347282	0.117831
ncRNA_inter_chr10_8963	0	0	0	0	0	0	0	0	0	0	0	0	0	0	0	0	0	0	0	0	0	0	0	0	0	0	0	0	0	0	0	0	0	0	0	0	0	0	0	0	0	0	0	0	0	0	0	0	0
ncRNA_inter_chr10_8964	0.0930303	0.0525014	0.079978	0.0361263	0.0406872	0.278866	0.0470351	0.0287149	0.275496	0.0076845	0.0261651	0.0872517	0.11826	0.253062	0.153144	0.130464	0.612503	0.172421	0.132561	0.0472848	0.0506051	0	0.0656465	0.0401605	0.12858	0.0743668	0.180281	0.0608695	0.111025	0.150284	0.166509	0.277761	0.221195	0.0831301	0.159078	0.0841217	0.174993	0.0627602	0.0884604	0.079662	0.170351	0.20973	0.18651	0.142778	0.0487442	0.103239	0.0357818	0.0609613	0.0590709
ncRNA_inter_chr10_8965	0.287951	0	0.164695	0.149093	0.125937	0.138105	0.116259	0.531363	0	0	0	0	0.14638	0.489429	0	0.124251	0.931052	0.304962	0.126022	0.14632	0	0	0	0	0.144722	0	0.131263	0	0.249478	0	0.137436	0.327519	0	0	0.615479	0.115723	0.254892	0.129505	0	0.140899	0.111006	0.144258	0	0.135979	0.2414	0	0	0.37738	0
ncRNA_inter_chr10_8966	0	0	0	0	0	0.152109	0.253876	0	0.19841	0.105872	0.179642	0	0.165268	0	0	0	0.148047	0.223923	0	0	0	0	0	0	0.159397	0.112677	0	0	0.276223	0	0.151372	0.180364	0	0.161942	0.133708	0	0	0.142637	0.172326	0	0.366784	0	0.488711	0	0	0.116091	0	0	0
ncRNA_inter_chr10_8967	0	0.038315	0	0	0.0296931	0	0.0818969	0	0	0	0	0	0	0.0230794	0.0343886	0	0	0	0	0	0.0369311	0	0	0.0293087	0	0	0	0	0.0585803	0	0.0324044	0	0.0774646	0	0	0.027285	0	0.0305345	0.03689	0	0.0523455	0	0	0.0320609	0.0284584	0.0249663	0.0347997	0	0
ncRNA_inter_chr10_8968	0.245368	0.184631	0.351484	0.148688	0.429252	0.314812	0.659699	0.704967	0.255016	0.162065	0.642367	0.0575319	0.10425	0.0697129	0.289993	0.123134	0.0755418	0.18768	0.466282	0.0416829	0.400415	0.307703	0.288572	0.264809	0.184981	0.17435	0.186968	0.150243	0.442386	0.151	0.176224	0.163315	0.0935951	0.208816	0.104562	0.328699	0.236043	0.221406	0.156036	0.220115	0.331065	0.0819502	0.184382	0.193728	0.256318	1.01058	0	0.534268	0.346223
ncRNA_inter_chr10_8969	0	0	0	0	0	0	0	0	0	0	0	0	0	0	0	0	0	0	0	0	0	0	0	0	0	0	0	0	0	0	0	0	0	0	0	0	0	0	0	0.0154028	0	0	0	0	0.0131878	0	0	0	0
ncRNA_inter_chr10_8970	0	0	0.0177486	0.0160233	0.0135485	0.0148424	0	0.0382014	0	0	0.0348091	0	0	0.0105343	0	0.0133558	0	0	0.0542862	0.015736	0	0.0358231	0.0291463	0	0.0155509	0	0	0	0.0268439	0	0	0	0	0	0	0	0.0411257	0	0.0168295	0	0	0.0620043	0	0.0146164	0	0	0	0.0135215	0.0131
ncRNA_inter_chr10_8971	0	0.0523002	0	0	0	0.0443005	0.0187514	0.0287002	0	0.0152672	0	0	0	0	0	0	0	0	0.0203156	0	0	0.0268193	0	0	0	0.0164626	0.0210583	0.0483484	0.020176	0	0.0220429	0	0	0	0.0198186	0	0	0	0.0250942	0.0453468	0	0	0	0.0218092	0.0193784	0.0342984	0.0236844	0.0202529	0
ncRNA_inter_chr10_8972	0.0584436	0	0.0663415	0	0	0	0	0.0713467	0	0.0384619	0	0	0	0	0	0	0	0	0.101917	0	0	0	0	0	0	0	0	0	0.102458	0.0547967	0.0557891	0	0.0442844	0	0	0	0	0	0.0635117	0	0	0	0	0.0551976	0	0.042994	0	0	0
ncRNA_inter_chr10_8973	0.0238633	0	0	0	0	0	0	0	0	0	0	0	0	0	0	0	0	0	0	0.0484529	0.0259821	0	0	0	0	0	0	0	0	0	0	0	0	0.0487402	0	0	0	0	0	0	0.0366913	0	0	0	0	0	0	0	0
ncRNA_inter_chr10_8974	0.0758399	0	0	0	0	0	0	0.19042	0	0	0	0	0	0	0	0	0	0	0.0670554	0	0	0	0	0	0	0	0	0	0	0.0700079	0	0	0	0	0	0	0	0	0	0	0	0	0	0	0	0	0	0	0
ncRNA_inter_chr10_8975	0	0	0	0	0.100942	0	0	0	0.287266	0	0	0	0	0	0	0	0	0	0	0	0	0	0	0	0	0	0	0	0	0	0	0	0	0	0	0	0	0	0	0	0	0	0	0	0	0	0	0	0
ncRNA_inter_chr10_8976	0	0	0.0499798	0	0	0	0.0705958	0	0	0	0.0489776	0	0	0	0	0	0	0.0308636	0	0.0444035	0	0	0	0	0	0	0	0	0	0	0	0	0	0	0	0	0	0	0	0	0	0	0	0	0	0	0	0	0
ncRNA_inter_chr10_8977	0	0	0	0	0	0	0	0	0	0.0297684	0	0	0	0.0306349	0	0	0	0	0.0788808	0	0	0	0	0	0	0	0	0	0.039039	0	0	0	0	0	0	0	0	0	0	0.0882368	0	0	0	0	0	0	0	0	0
ncRNA_inter_chr10_8978	0	0	0	0	0	0	0	0	0	0	0	0	0	0	0	0	0	0	0	0	0	0	0	0	0	0	0	0	0	0	0	0	0	0	0	0	0	0	0	0	0	0	0	0	0	0	0	0	0
ncRNA_inter_chr10_8979	0	0	0	0	0.0234595	0	0	0	0	0	0	0	0	0	0	0	0	0	0	0	0	0	0	0	0	0	0	0	0	0	0	0	0	0	0.0229303	0.0215569	0	0	0	0	0	0	0	0	0	0	0	0	0
ncRNA_inter_chr10_8980	0	0	0	0	0	0	0	0	0	0	0	0	0	0	0	0	0	0.037694	0	0	0	0	0.0502298	0	0	0	0	0	0	0	0	0	0	0	0	0	0	0	0	0	0	0	0	0.0504218	0	0	0	0	0
ncRNA_inter_chr10_8981	0	0	0	0	0	0.0511801	0	0	0	0	0	0	0	0	0	0	0	0	0	0	0	0	0	0	0	0	0	0	0	0	0	0.0606873	0	0	0	0	0	0	0	0	0	0	0.0534707	0.0503921	0	0	0	0	0
ncRNA_inter_chr10_8982	0	0.0295037	0.0298327	0	0	0	0	0	0	0	0	0	0	0	0	0	0	0	0.0228932	0.0265806	0	0	0	0	0	0	0	0.0273737	0	0	0	0	0	0	0	0.0209378	0	0.0235125	0	0	0	0	0	0	0.0218383	0	0	0	0
ncRNA_inter_chr10_8983	0	0	0	0	0.0472262	0	0	0	0	0	0	0	0	0.0367072	0	0	0	0	0.0945161	0	0.0587381	0	0	0	0	0	0	0	0	0	0	0.0614098	0	0	0	0	0	0	0	0	0	0	0	0	0	0	0	0	0
ncRNA_inter_chr10_8984	0	0	0	0	0.0238689	0	0	0	0	0	0	0	0	0	0	0.0236347	0	0	0	0.0277321	0	0	0	0	0	0	0	0	0	0	0	0	0	0	0	0	0	0	0	0	0	0	0	0.0257566	0	0	0	0	0
ncRNA_inter_chr10_8985	0.0351704	0	0	0	0	0	0	0	0	0	0	0	0	0	0	0.0304822	0	0	0	0	0.0382926	0.0410467	0.0659764	0	0.0353803	0	0	0	0	0	0	0	0	0	0	0	0	0.0316602	0	0	0	0	0	0	0.0294961	0	0.0362373	0	0
ncRNA_inter_chr10_8986	0	0	0	0	0	0.0701662	0	0	0	0	0	0	0	0	0	0	0	0.0516468	0	0	0	0	0	0	0	0	0	0.0757034	0	0	0	0	0	0	0	0	0.129502	0.131594	0	0	0	0	0	0.069086	0	0	0	0	0
ncRNA_inter_chr10_8987	0	0	0	0	0	0	0	0	0	0	0	0	0	0	0	0	0	0	0	0	0.0580471	0	0	0	0	0	0	0	0	0	0	0	0	0	0	0	0	0	0	0	0	0	0	0	0	0	0	0	0
ncRNA_inter_chr10_8988	0	0	0	0	0	0	0	0	0	0	0	0	0	0.0416676	0	0	0	0	0	0	0	0	0	0	0	0	0	0	0	0	0	0	0	0	0	0	0	0	0	0	0	0	0	0	0	0	0	0	0
ncRNA_inter_chr10_8989	0	0	0	0	0	0	0	0	0	0	0	0	0	0	0	0	0	0	0	0	0	0	0	0	0	0	0	0	0	0	0	0	0	0	0	0	0	0	0	0	0	0	0	0	0	0	0	0	0
ncRNA_inter_chr10_8990	0	0	0	0.00387238	0	0.00717399	0	0.00460339	0	0.00247414	0.00419462	0	0.00380725	0	0.00378851	0	0	0	0.00654846	0.0076114	0.00407264	0	0.00703722	0	0.00752579	0	0	0	0.00648877	0.00345561	0	0	0.00854535	0	0.00320086	0	0	0.00672726	0.00406375	0.00366349	0	0	0.00751366	0	0	0.00276271	0	0	0
ncRNA_inter_chr10_8991	0.00276378	0.00311624	0.00316403	0	0	0.00265295	0	0.00340409	0	0.0036511	0	0	0.00281114	0	0	0	0.00255277	0	0.00242135	0	0.006007	0.00319549	0.00260018	0.00477212	0.00277507	0.00196151	0.00252083	0.00578854	0	0	0.00263986	0.00314528	0	0.00281955	0.00235873	0	0.00244782	0.00248737	0.0030051	0.00270151	0.00212836	0.00829854	0.00276637	0.00261187	0.00231521	0	0.00850316	0	0
ncRNA_inter_chr10_8992	0	0	0	0	0	0.0512403	0	0	0	0	0	0	0	0	0	0	0	0	0	0	0	0	0	0	0	0	0	0	0	0	0	0.0607588	0	0.0544566	0	0	0	0	0	0	0	0	0	0	0	0	0	0	0
ncRNA_inter_chr10_8993	0.0173365	0	0	0.0179424	0	0	0	0	0	0	0	0	0	0	0.0175624	0.0149643	0	0	0	0	0.0188537	0.0200607	0	0	0	0	0	0	0.0150144	0	0	0	0	0	0	0	0.0153403	0	0	0.0169595	0	0	0.0522415	0	0	0	0	0	0
ncRNA_inter_chr10_8994	0.0915796	0.0574897	0.0232121	0.0843922	0.106807	0.12703	0.0163891	0.0249299	0.101161	0.0201402	0.0567904	0.0382167	0.0930881	0.0345828	0.134005	0.035126	0.0375508	0.043155	0.0355706	0.0620334	0.0775786	0.0943374	0.0478688	0.131781	0.0409591	0.101338	0.0649251	0.159711	0.061615	0.112843	0.0777939	0.0695205	0.0619068	0.0728229	0.0173997	0.106443	0.0901741	0.0641417	0.0553516	0.0996926	0.109958	0.0918627	0.0407807	0.0577268	0	0.0224831	0.010415	0.0533429	0.129367
ncRNA_inter_chr10_8995	0	0	0	0	0	0	0	0	0	0	0	0	0	0	0	0	0	0	0	0	0	0	0	0.100401	0	0	0	0	0.10127	0	0	0	0	0	0	0	0	0	0	0	0	0	0	0	0	0	0	0	0
ncRNA_inter_chr10_8996	0	0	0	0	0	0	0.0708347	0	0	0	0	0.163597	0	0	0	0	0	0	0	0	0	0	0	0	0	0.0619723	0	0	0	0	0	0	0	0	0.0745677	0	0	0	0	0	0	0	0	0	0	0	0	0.0762017	0
ncRNA_inter_chr10_8997	0.0330075	0	0	0	0	0	0	0	0	0	0	0.0309572	0	0	0	0.056971	0	0	0	0	0.0359098	0	0	0	0	0	0	0	0	0	0	0	0.0502148	0	0.0282207	0	0	0	0	0	0	0	0	0.0311742	0	0	0	0	0.0558895
ncRNA_inter_chr10_8998	0	0	0	0	0.0683966	0	0.0946293	0	0	0.0516584	0	0.0366683	0	0	0	0.168703	0	0	0	0	0	0.0452576	0.0367847	0	0	0.0277807	0	0	0	0.0360903	0	0	0	0	0.0668538	0	0	0	0	0	0	0.0391736	0	0.0369253	0.0983287	0.0576957	0	0.102478	0.198601
ncRNA_inter_chr10_8999	0.326497	0.597319	0.218646	0.382341	0.285512	0.54305	0.402981	0.295402	0.329387	0.448378	0.779905	0.507883	0.41368	0.226274	0.368195	0.3561	0.210897	0.582201	0.673375	0.363388	0.20748	0.619728	0.254955	0.446652	0.0680225	0.144411	0.297892	0.471015	0.325262	0.261299	0.258532	0.26597	0.772334	0.170254	0.605533	0.331388	0.103496	0.841344	0.0936216	0.445638	0.555104	0.184922	0.0494124	0.20347	0.34113	1.16934	0.132926	0.269045	0.338912
ncRNA_inter_chr10_9000	0.258182	0.231278	0.147583	0.161118	0.066592	0.282611	0.0989194	0.122237	0.111276	0.194437	0.408403	0.340964	0.423672	0.159645	0.234721	0.119779	0.119144	0.240347	0.304323	0.245361	0.140227	0.374923	0.0716283	0.188616	0.0232547	0.0892286	0.238204	0.263066	0.14607	0.137286	0.183281	0.173203	0.243852	0.175463	0.542468	0.151416	0.0703279	0.282879	0.039572	0.184357	0.267554	0.148771	0.0430164	0.0500243	0.077689	0.310522	0.206618	0.187672	0.153875
ncRNA_inter_chr10_9001	0.0473777	0	0	0	0.0414417	0.0227289	0.0191235	0	0	0	0	0.022229	0.0240907	0	0	0.0817954	0	0.0334686	0.0207348	0.0481618	0.0257852	0.027436	0	0	0	0.0168368	0.0216029	0.0743982	0	0.0218786	0	0	0.0180285	0	0.101294	0	0	0.0213135	0	0.0231947	0.0548212	0	0	0.0223789	0	0.122426	0	0.0414053	0.0401213
ncRNA_inter_chr10_9002	0	0	0	0	0	0	0	0	0	0	0	0	0.0950715	0	0.0947283	0.0806992	0.0863863	0	0	0	0	0	0	0	0	0	0	0	0	0	0	0	0	0.0954956	0.0799488	0.0751603	0	0.0841116	0	0	0	0	0	0	0	0	0	0	0
ncRNA_inter_chr10_9003	0.39891	0.428358	0.520634	0.471607	0.432009	0.309436	0.413889	0.256466	0.54288	0.47688	0.679833	0.622901	0.617368	0.296729	0.577297	0.44262	0.350973	0.334948	0.36518	0.424267	0.598686	0.285558	0.214468	0.442816	0.228891	0.580398	0.449811	0.258184	0.345034	0.595565	0.380393	0.410084	0.389722	0.310061	0.438505	0.503322	0.520716	0.477923	0.288699	0.51997	0.277979	0.418289	0.380336	0.28675	0.334771	0.46264	0.389058	0.431517	0.353807
ncRNA_inter_chr10_9006	0	0	0	0	0	0	0	0	0	0	0	0	0	0	0	0	0	0	0	0	0	0	0	0	0	0	0	0	0	0	0	0	0	0	0	0	0	0	0	0	0.130473	0	0	0	0	0	0	0	0
ncRNA_inter_chr10_9008	0.0830374	0.0314428	0.190673	0.0287595	0.0965501	0.18648	0.0445789	0.136706	0.103416	0.109717	0.0621121	0.0783819	0.113292	0.0944091	0.223704	0.238872	0.204564	0.137683	0.0242423	0.0566226	0.0302143	0.225732	0.103852	0.0721556	0.223331	0.118006	0.177786	0.0583121	0.0722072	0.180008	0.106369	0.0944766	0.105951	0.113068	0.283981	0.134347	0.0490177	0.0999244	0.0905421	0.0272624	0.150349	0.195387	0.0558355	0.0524596	0.0922267	0.0203849	0.0854117	0.0967345	0.0937348
ncRNA_inter_chr10_9009	0	0	0.0571985	0	0	0	0	0	0	0	0	0	0	0	0	0	0	0	0	0.0508729	0	0	0	0	0	0	0	0	0	0	0	0	0	0.0511207	0.0428455	0.0402793	0	0	0	0.0490421	0	0	0	0	0.0420115	0	0	0	0
ncRNA_inter_chr10_9010	0.866604	0.108681	0	0.199424	0	0	0.233258	0.473827	0.599232	0	0.107938	0.270925	0.685282	0.065465	0.097544	0.415489	0.088954	0.543882	0.168564	0.195715	0.419023	0.111462	0.0905949	0.581943	0	0.547356	0	0.403109	0.0834241	0.622193	0.0919157	0.219041	0	0.491671	0	0.0773943	0.511408	0	0	0.188463	0	0	0.385988	0.545647	0	0.071109	0	0.336517	0.815204
ncRNA_inter_chr10_9011	0.297213	0.718896	0.632671	0.761344	0.307684	0.553622	0.46034	0.553073	0.294865	0.481057	0.633271	0.307257	0.611911	0.384289	0.45464	0.371036	0.252259	0.625302	0.388142	0.920457	0.673043	0.912961	0.36519	0.654746	0.627952	0.180716	0.354728	1.1256	0.346817	0.431162	0.289561	0.221095	0.263006	0.439977	0.274395	0.516887	0.612991	0.612131	0.495162	0.445286	0.67824	0.0849486	0.267568	0.72307	0.294417	0.398612	0.579442	0.269827	0.13842
ncRNA_inter_chr10_9012	0	0.0404655	0	0	0	0	0	0.0439835	0.0444996	0.0472771	0	0	0	0	0	0.0308912	0	0	0	0.036421	0	0.041501	0	0	0	0	0	0.0376118	0.0309027	0	0	0	0	0	0.0612079	0	0.031811	0	0.0390532	0	0	0	0	0	0	0	0.0367384	0	0
ncRNA_inter_chr10_9013	0	0.122023	0	0.0559765	0.0472825	0	0	0	0	0	0	0	0	0.0365765	0.110044	0.0466497	0	0.0381657	0	0	0.0588081	0.062573	0.0508584	0.0466704	0.108671	0.0384095	0.0980972	0	0	0.0997967	0	0	0	0	0.0462159	0.0868956	0	0.145867	0	0	0	0	0	0	0	0	0	0	0.0457641
ncRNA_inter_chr10_9017	0.30279	0.384076	0.151598	0.411108	0.380726	0.145071	0.168199	0.1629	0.141266	0.162666	0.127309	0.177304	0.0769456	0.0771815	0.134281	0.0816589	0.0874866	0.040043	0.231806	0.173057	0.287937	0.459556	0.0890261	0.16322	0.228032	0.228598	0.0689996	0.415501	0.262225	0.0349018	0.0721839	0.0860096	0.1438	0.251451	0.177979	0.0607799	0.184077	0.391107	0.246528	0.703026	0.145756	0.303069	0.322678	0.285674	0.269986	0.363591	0.116377	0.181879	0.160217
ncRNA_inter_chr10_9018	0.0343903	0.0970221	0	0.0712119	0.0300815	0	0.0138928	0.0211618	0.0214101	0.0113192	0	0.016124	0	0	0.0174291	0	0	0.0121384	0.0451699	0.0696367	0.0374071	0.159208	0.0485348	0.103903	0.0172811	0.048873	0	0.089966	0.0298067	0	0.0328221	0	0.0130772	0.0174973	0.0147015	0.041455	0.0456545	0.123712	0.0186828	0.0672982	0.013255	0.0689028	0.0171704	0.016237	0.0288361	0	0.0175609	0	0.0727888
ncRNA_inter_chr10_9019	0	0	0	0.0432452	0	0	0	0	0	0.0551784	0	0.0391669	0	0	0	0	0	0	0.0365532	0.0424409	0.0454328	0	0	0	0	0.0296737	0.0380737	0	0	0	0	0	0	0	0	0	0	0	0	0	0	0	0.0837019	0.0394413	0.0350096	0.0308401	0	0	0
ncRNA_inter_chr10_9020	0.0717032	0.0404655	0.0820222	0.0742518	0	0	0.0578997	0	0.0892454	0.0236853	0.160755	0	0	0	0	0.03094	0.165602	0.0253131	0.0313808	0	0	0	0.0674628	0.0309537	0.0360375	0.0254748	0	0	0.155307	0.0992839	0.0342232	0.122334	0.0545416	0	0	0	0	0	0	0	0.0276417	0	0.035929	0	0.0300557	0.0794285	0	0.062648	0.121411
ncRNA_inter_chr10_9022	0.0352936	0.0796713	0	0.036548	0.0926149	0.135418	0.0569985	0.0434188	0.0439282	0.0467059	0.0791265	0.0662027	0.0359389	0	0	0	0	0.0249191	0.0617849	0.0359242	0.0767938	0.0817102	0.0332064	0	0	0.0250783	0	0.0738771	0.030578	0.0325795	0.101072	0.12043	0	0.0360993	0.0603505	0.0283679	0.0624833	0.0634928	0.0383542	0.0345394	0.108846	0.035363	0.0354249	0	0	0	0	0.0925094	0.0896407
[truncated: 11,922 more rows]
[truncated: 389 more columns]
