# Supplementary material for: Genetic factors contributing to extensive variability of sex-specific hepatic gene expression in Diversity Outbred mice
Source: PLoS One. 2020 Dec 2;15(12):e0242665. doi: 10.1371/journal.pone.0242665 (PMC7710091; doi:10.1371/journal.pone.0242665)
Supplement: S3 Table — (XLSX) [file pone.0242665.s014.xlsx]

## Sheet: S3A Table
S3A Table. Number of X chromosome-linked eQTLs discovered when using all, male only or female only DO mouse livers. The number of genes associated with each set of eQTLs is shown in parenthesis. None of the 4,392 eQTLs on ChrX were cis-acting, based on their overlap with TAD assignment of the eQTL's gene target, and only 448 were cis-acting based on chromosomal location of the target gene (i.e., …
Types of eQTLs	Set of genes	All Livers	Male Livers	Female Livers	Combined
All ChrX-linked eQTLs	Protein-coding	2,070 (2,070 genes)	3,464 (3,464 genes)	423 (423 genes)	3,872 (3,872 genes)
	LncRNA	259 (259 genes)	468 (468 genes)	45 (45 genes)	520 (520 genes)
	Total eQTLs:	2329	3932	468	4392
ChrX-linked eQTLs associated with sex-specific genes	Protein-coding	44 44 genes)	130 (130 genes)	19 (19 genes)	150 (150 genes)
	LncRNA	16 (16 genes)	29 (29 genes)	1 (1 genes)	35 (35 genes)
	Total eQTLs:	60	159	20	185

## Sheet: S3B Table
S3B Table. Combined number of autosomal + sex chromosome-linked eQTLs found when using all, male only or female only DO mouse livers. The number of genes associated with each set of eQTLs is shown in parenthesis. See Table S4A for listing of eQTLs, where columns L-N = TRUE indicate the eQTLS identified with each set of livers.
Types of eQTLs	Set of genes	All Livers	Male Livers	Female Livers	Combined
		number of eQTLs (number of genes)
All eQTLs	Protein-coding	11,158 (10,395 genes)	9,958 (8,801 genes)	7,642 (7,246 genes)	15,234 (12,269 genes)
	LncRNA	1,496 (1,368 genes)	1,388 (1,213 genes)	1,059 (980 genes)	2,044 (1,567 genes)
	Total eQTLs:	12654	11346	8701	17278
eQTLs associated with sex-specific genes	Protein-coding	752 (710 genes)	685 (603 genes)	621 (592 genes)	980 (807 genes)
	LncRNA	147 (128 genes)	128 (108 genes)	106 (97 genes)	192 (141 genes)
	Total eQTLs:	899	813	727	1172
