# Supplementary material for: Genetic factors contributing to extensive variability of sex-specific hepatic gene expression in Diversity Outbred mice
Source: PLoS One. 2020 Dec 2;15(12):e0242665. doi: 10.1371/journal.pone.0242665 (PMC7710091; doi:10.1371/journal.pone.0242665)
Supplement: S4 Table — (XLSX) [file pone.0242665.s015.xlsx]

## Sheet: Legend Table S4
Legend for Table S4
eqtl ID	ID for each eQTL
Gene	The gene each eQTL is associated with. A given gene can be associated with more than one eQTL.
Gene Chr	Chromosomal location of each gene
QTL Chr	Chromosomal location for the SNP marker associated with each eQTL
Is the gene sex-specific?	Does the gene show any sex-specific gene expression in datasets from the 8 DO founder strains and CD-1 mouse, with male/female gene expression fold-change > 2 and at FDR < 0.05 for any RNA-Seq datasets, or fold-change > 1.5 at FDR < 0.05 for the microarray dataset.
Is the gene sex-specific in any of the founder strains based on microarray data? 1=YES, 0=NO	Does the gene show any sex-specific gene expression in datasets from the 8 DO founder strains, with male/female gene expression fold-change > 1.5 at FDR < 0.05.
max M/F log2 FC across strains with signifcant sex specificity	max log2 M/F fold-change based on gene expression data from 8 DO founder strains and CD-1 mice
comparison where the max M/F log2 FC occurs	The dataset where max log2 M/F fold-change occurs
max FPKM across male samples (based on CD1 and C57Bl6/J RNA-Seq data)	max FPKM among male DO liver samples used to establish the sex-specificity of protein-coding genes. Sample names that start with G118 refer to CD-1 mouse liver RNA-seq datasets. Sample names that start with AdultRiboM refers to C57BL/6J mouse liver RNA-seq datasets.
sample where max FPKM across male samples occurs	The dataset where the maximum RNA-seq FPKM in male liver occurs. Sample names that start with G118 refer to CD-1 mouse liver datasets. Sample names that start with AdultRiboM refer to C57BL/6J datasets.
max FPKM across female samples (based on CD1 and C57Bl6/J RNA-Seq data)	max FPKM across the female DO liver samples used to establish the sex-specificity of protein-coding genes. Sample names that start with G118 refer to the CD-1 mouse liver datasets. Sample names that start with AdultRiboM refers to C57BL/6J datasets.
sample where max FPKM across female samples occurs	The dataset where the maximum RNA-seq FPKM in female liver occurs. Sample names that start with G118 refer to CD-1 liver datasets. Sample names that start with AdultRiboM refer to C57BL/6J datasets.
is eQTL significant when using all samples	Flag to denote if the eQTL is significant when using all DO liver samples.
is eQTL significant when using male samples	Flag to denote if the eQTL is significant when using male DO liver samples.
is eQTL significant when using female samples	Flag to denote if the eQTL is significant when using female DO liver samples.
Male LOD - Female LOD (for autosomal eQTLs that are significant in either the male only or female only samples)	Difference between Male LOD and Female LOD for autosomal eQTLs that are significant in either male liver only or female liver only DO mouse tissue samples
Which eQTL has the highest LOD? combined = all samples, combined_male = male only samples and combined_female = female only samples	Which of the three ways performing eQTL yield the highest LOD score? combined = all samples, combined_male = male only lliver samples and combined_female = female only liver samples
Based on TAD (cis = gene and eQTL are in the same TAD)	cis if the eQTL region and the gene is in the same TAD, otherwise trans, and defined based on the interval for the liver sample set (i.e. all livers, male only livers, or female only livers) that gave the most significant LOD score.
Based on chr (cis = gene and eQTL are in the same chr)	cis if the eQTL region and the gene is in the same chromosome, otherwise trans
QTL Chr	Chromosomal location for each eQTL
QTL Genomic Position (at the most significant SNP marker)	SNP marker with the highest LOD score
Name of the most significant SNP marker	Name of the SNP marker with the highest LOD score
LOD score	The strength of association b/w gene expression and QTL (genotype)
QTL p value	p-value (permutation test) of the association b/w the genotype of the QTL region and the gene expression of each gene
QTL FDR	Adjusted p-value of the association b/w the genotype of the QTL region and the gene expression of each gene
QTL start (95% Bayesian Credible int.)	Start of the 95% Bayesian Credible interval	These properties were only calculated for autosomal eQTLs. X-linked eQTLs were not analyzed further than computing their LOD score. So any x-linked eQTLs will have 0 or NA for all of their regression coefficients, 95% credible interval and all of the other eQTL properties that are available for autosomal eQTLs.
QTL end (95% Bayesion Credible int.)	End of the 95% Bayesian Credible interval
Width of QTL region	Width of the 95% Bayesian Credible interval
Number of strain with high coefficients	Number of strains that are associated with the QTL region: the strain with the maximum coefficient, and any strain whose coefficient is within 20% of the absolute maximum coefficient
Strain - Coef column pairs	Strain and regression coefficient pairs for the 8 DO founder strains, which are sorted by the absolute magniture of each pair's coefficient.
All DHS	#DHS in the 95% Bayesian Credible interval that contains strain-specific SNPs/indels. The strain referred to here is the strain with the highest regression coefficient (in absolute value)
Male-specific DHS	#Male-specific DHS in the 95% Bayesian Credible interval that contains strain-specific SNPs/indels. The strain referred to here is the strain with the highest regression coefficient (in absolute value)
Female-specific DHS	#Female-specific DHS in the 95% Bayesian Credible interval that contains strain-specific SNPs/indels. The strain referred to here is the strain with the highest regression coefficient (in absolute value)
All Stat5	#STAT5 binding site in the 95% Bayesian Credible interval that contains strain-specific SNPs/indels. The strain referred to here is the strain with the highest regression coefficient (in absolute value)
Male-specific Stat5	#Male-specific STAT5 binding site in the 95% Bayesian Credible interval that contains strain-specific SNPs/indels. The strain referred to here is the strain with the highest regression coefficient (in absolute value)
Female-specific Stat5	#Female-specific STAT5 binding site in the 95% Bayesian Credible interval that contains strain-specific SNPs/indels. The strain referred to here is the strain with the highest regression coefficient (in absolute value)
All Bcl6	#BCL6 binding site in the 95% Bayesian Credible interval that contains strain-specific SNPs/indels. The strain referred to here is the strain with the highest regression coefficient (in absolute value)
Male-specific Bcl6	#Male-specific BCL6 binding site in the 95% Bayesian Credible interval that contains strain-specific SNPs/indels. The strain referred to here is the strain with the highest regression coefficient (in absolute value)
Female-specific Bcl6	#Female-specific BCL6 binding site in the 95% Bayesian Credible interval that contains strain-specific SNPs/indels. The strain referred to here is the strain with the highest regression coefficient (in absolute value)
All Hnf6	#HNF6 binding site in the 95% Bayesian Credible interval that contains strain-specific SNPs/indels. The strain referred to here is the strain with the highest regression coefficient (in absolute value)
Male-specific Hnf6	#Male-specific HNF6 binding site in the 95% Bayesian Credible interval that contains strain-specific SNPs/indels. The strain referred to here is the strain with the highest regression coefficient (in absolute value)
Female-specific Hnf6	#Female-specific HNF6 binding site in the 95% Bayesian Credible interval that contains strain-specific SNPs/indels. The strain referred to here is the strain with the highest regression coefficient (in absolute value)

## Sheet: Table S4A
Table S4A. List of eQTLs found in all, male only and female only DO liver samples. See Table 1 and Table S3 for summary information. In addition, 10,597 autosomal eQTLs are significant in either male or female livers, or in both sexes. The observation that many eQTLs with strong sex-difference in LOD score (column O) are not associated with sex-specific genes may be due to the underestimation of …
eqtl ID	Gene	Gene Chr	QTL Chr	Information about the sex-specificity of gene expression (based on CD1 and C57Bl6/J mouse RNA-seq, and microarray on 8 founder strains for protein-coding genes)								eQTL signifcance flag			Male LOD - Female LOD (for eQTLs that are significant in either the male only or the female only DO liver samples	Which eQTL has the highest LOD? combined = all samples, combined_male = male only samples and combined_female = female only samples	Assignment of cis/TAD		eQTL result based on all samples																										eQTL result based on male only samples
																			QTL Chr	QTL Genomic Position (at the most significant SNP marker)	Name of the most significant SNP marker	LOD score	QTL p value	QTL FDR	QTL start (95% Bayesian Credible int.)	QTL end (95% Bayesian Credible int.)	Width of QTL region (MB)	Number of strain with high coefficients (absolute maximum regression coefficient of the second strain is within 20% of the top identified regulating strain)	8 founder strains sorted by its contributing coefficients to the eQTL																QTL Chr	QTL Genomic Position (at the most significant SNP marker)	Name of the most significant SNP marker	LOD score	QTL p value
				Is the gene sex-specific?	Is the gene sex-specific in any of the founder strains based on microarray data? 1=YES, 0=NO	max M/F log2 FC across strains with signifcant sex specificity	comparison where the max M/F log2 FC occurs	max FPKM across male samples (based on CD1 and C57Bl6/J RNA-Seq data)	sample where max FPKM across male samples occurs	max FPKM across female samples (based on CD1 and C57Bl6/J RNA-Seq data)	sample where max FPKM across female samples occurs	is eQTL significant when using all samples	is eQTL significant when using male samples	is eQTL significant when using female samples			Based on TAD (cis = gene and eQTL are in the same TAD)	Based on chr (cis = gene and eQTL are in the same chr)											Strain1	coef1	Strain 2	coef2	Strain 3	coef3	Strain 4	coef4	Strain 5	coef5	Strain 6	coef6	Strain 7	coef7	Strain 8	coef8
0610009B22Rik_chr11	0610009B22Rik	chr11	chr11	FALSE	0	0.35	C57_limma_microarray	19.6443	G118_M14	19.124	G118_M18	TRUE	FALSE	TRUE	-1.96774	combined	cis	cis	chr11	52135497	UNC19625588	9.90676	0.001	0.00115912	46305386	56065076	9.75969	3	G	0.775706	H	-0.733904	E	0.650189	F	-0.415232	B	-0.334465	D	-0.298578	C	-0.271467	A	-0.163423	NA	NA		6.48232	NA
0610009B22Rik_chr6	0610009B22Rik	chr11	chr6	FALSE	0	0.35	C57_limma_microarray	19.6443	G118_M14	19.124	G118_M18	FALSE	TRUE	FALSE	3.90946	combined_male	trans	trans	NA	NA		NA	NA	NA	NA	NA	NA	NA	NA	NA	NA	NA	NA	NA	NA	NA	NA	NA	NA	NA	NA	NA	NA	NA	chr6	115468001	UNC11907015	7.89021	0.028
0610009O20Rik_chr18	0610009O20Rik	chr18	chr18	FALSE	0	-0.105	PWK_limma_microarray	12.122	G118_M15	12.8719	G118_M16	TRUE	TRUE	TRUE	-7.35189	combined	cis	cis	chr18	38429568	UNC29069978	26.019	0	0	37620531	38498524	0.877993	2	G	1.09875	F	1.03444	H	-0.528523	B	-0.443677	C	-0.440619	D	-0.436745	A	-0.368333	E	-0.0664815	chr18	36149142	UNC29044695	11.4498	0
0610009O20Rik_chr6	0610009O20Rik	chr18	chr6	FALSE	0	-0.105	PWK_limma_microarray	12.122	G118_M15	12.8719	G118_M16	FALSE	TRUE	FALSE	4.37515	combined_male	trans	trans	NA	NA		NA	NA	NA	NA	NA	NA	NA	NA	NA	NA	NA	NA	NA	NA	NA	NA	NA	NA	NA	NA	NA	NA	NA	chr6	139503836	UNC12223145	8.66683	0.008
0610010B08Rik_chr2	0610010B08Rik	chr2	chr2	FALSE	0	0	AdultRiboM_edgeR_RNASeq	0.0290511	AdultRiboM_M_Adult_4	0.0269745	AdultRiboM_F_Adult_7	TRUE	TRUE	TRUE	14.7838	combined	cis	cis	chr2	177297145	UNC4561324	43.2842	0	0	175003050	177829785	2.82673	2	G	1.59692	F	1.39416	B	-0.985272	A	-0.984821	C	-0.748868	E	-0.640384	D	0.324178	H	0.123588	chr2	177297145	UNC4561324	32.5135	0
0610010F05Rik_chr11	0610010F05Rik	chr11	chr11	FALSE	0	0.238333	WSB_limma_microarray	5.31215	AdultRiboM_M_Adult_4	6.17531	AdultRiboM_F_Adult_1	TRUE	FALSE	FALSE	NA	combined	cis	cis	chr11	25144907	UNC19271912	8.44573	0.007	0.00796971	23081861	26386005	3.30414	2	F	-0.732441	A	0.604244	E	0.262255	H	0.262243	B	-0.219563	G	-0.190941	D	0.135834	C	-0.0888596	NA	NA		NA	NA
0610011F06Rik_chr17	0610011F06Rik	chr17	chr17	FALSE	0	0.534296	AdultRiboM_edgeR_RNASeq	108.283	AdultRiboM_M_Adult_8	79.6149	AdultRiboM_F_Adult_10	TRUE	FALSE	TRUE	-2.02399	combined	trans	cis	chr17	23672164	UNC27678762	10.8829	0	0	23124000	25485542	2.36154	1	G	0.76855	F	0.581969	H	-0.468214	A	-0.321024	C	-0.310069	D	-0.302986	E	-0.202788	B	-0.119953	NA	NA		6.17767	NA
0610030E20Rik_chr6	0610030E20Rik	chr6	chr6	FALSE	0	-0.353333	AJ_limma_microarray	10.8399	G118_M13	11.8088	G118_M17	TRUE	TRUE	TRUE	-2.66722	combined	cis	cis	chr6	72231808	UNC11344435	23.7573	0	0	71526078	72275630	0.749552	1	F	-1.54908	H	0.881336	E	0.429081	A	0.302058	G	0.0478141	D	-0.0434273	B	-0.0319319	C	-0.0230202	chr6	72219145	UNC11344169	11.5564	0
0610037L13Rik_chr4	0610037L13Rik	chr4	chr4	FALSE	0	-0.365	WSB_limma_microarray	9.41531	G118_M13	10.4502	G118_M18	TRUE	TRUE	FALSE	3.80791	combined	cis	cis	chr4	116180181	UNC8045482	10.5212	0	0	107102679	117233151	10.1305	2	F	-0.75175	A	0.604533	G	-0.577159	H	0.395727	B	0.310081	C	0.18893	E	0.139731	D	0.116331	chr4	109653572	UNC7962711	8.09938	0.018
1110001J03Rik_chr6	1110001J03Rik	chr6	chr6	FALSE	0	0	AdultRiboM_edgeR_RNASeq	36.0533	AdultRiboM_M_Adult_10	41.1221	AdultRiboM_F_Adult_3	TRUE	TRUE	FALSE	0.65901	combined	cis	cis	chr6	39705834	JAX00607805	10.8194	0	0	33206526	39983664	6.77714	1	G	-1.05367	A	0.402504	B	0.391025	H	0.32635	C	0.257856	E	0.16861	F	-0.121526	D	-0.0708365	chr6	39779160	UNC10926067	7.83408	0.029
1110004E09Rik_chr16	1110004E09Rik	chr16	chr16	FALSE	0	0.178333	PWK_limma_microarray	10.3404	G118_M15	11.1147	G118_M18	TRUE	TRUE	TRUE	-1.02078	combined	cis	cis	chr16	90150622	UNC27371013	14.6855	0	0	89517827	91136701	1.61887	1	A	-1.12026	B	-0.718521	G	0.640645	D	0.419873	H	0.325091	E	0.257539	F	0.207883	C	0.161089	chr16	92383282	UNC27403943	7.95347	0.024
1110007C09Rik_chr13	1110007C09Rik	chr13	chr13	FALSE	0	0.393333	PWK_limma_microarray	7.06344	G118_M13	6.30004	G118_M16	TRUE	FALSE	TRUE	-3.3734	combined	trans	cis	chr13	51772463	UNC22590020	10.4122	0	0	51380745	52554005	1.17326	2	H	0.879908	F	-0.864457	E	0.290104	B	-0.284857	D	-0.130931	A	0.124623	G	0.088915	C	0.0426388	NA	NA		4.29956	NA
1110008L16Rik_chr12	1110008L16Rik	chr12	chr12	FALSE	0	-0.163333	WSB_limma_microarray	3.55003	AdultRiboM_M_Adult_12	5.05616	AdultRiboM_F_Adult_3	TRUE	TRUE	TRUE	10.9077	combined	trans	cis	chr12	59955312	UNC21194070	25.2353	0	0	56878721	60238619	3.3599	1	F	1.27835	G	0.990852	B	-0.608356	A	-0.564204	D	-0.551787	H	-0.509903	C	-0.22147	E	-0.21089	chr12	57107315	UNC120405756	21.2501	0
1110012L19Rik_chrX	1110012L19Rik	chrX	chrX	FALSE	0	-0.453333	CAST_limma_microarray	8.90162	AdultRiboM_M_Adult_8	11.2337	AdultRiboM_F_Adult_3	TRUE	TRUE	TRUE	NA	combined	trans	cis	chrX	67862872	UNC30941283	35.2152	0	0	0	0	0	0		0		0		0		0		0		0		0		0	chrX	66973984	UNC200016809	25.9282	0
1110032A03Rik_chr9	1110032A03Rik	chr9	chr9	FALSE	0	-0.323333	PWK_limma_microarray	9.76654	AdultRiboM_M_Adult_4	9.87344	G118_M17	TRUE	TRUE	TRUE	2.77133	combined	cis	cis	chr9	50160499	UNC16344447	35.4096	0	0	50132193	51165111	1.03292	1	F	-1.2142	B	0.912375	H	0.87382	G	0.777909	E	-0.730526	A	-0.531015	D	-0.528497	C	0.495444	chr9	50160499	UNC16344447	23.4191	0
1110032F04Rik_chr3	1110032F04Rik	chr3	chr3	FALSE	0	-0.816145	AdultRiboM_edgeR_RNASeq	0	AdultRiboM_M_Adult_1	0.0781644	AdultRiboM_F_Adult_4	FALSE	FALSE	TRUE	-4.8105	combined_female	trans	cis	NA	NA		NA	NA	NA	NA	NA	NA	NA	NA	NA	NA	NA	NA	NA	NA	NA	NA	NA	NA	NA	NA	NA	NA	NA	NA	NA		4.26591	NA
1110032F04Rik_chrX	1110032F04Rik	chr3	chrX	FALSE	0	-0.816145	AdultRiboM_edgeR_RNASeq	0	AdultRiboM_M_Adult_1	0.0781644	AdultRiboM_F_Adult_4	FALSE	TRUE	FALSE	NA	combined_male	trans	trans	NA	NA		NA	NA	NA	NA	NA	NA	NA	NA	NA	NA	NA	NA	NA	NA	NA	NA	NA	NA	NA	NA	NA	NA	NA	chrX	160117142	UNC31545940	6.67377	0.001
1110034G24Rik_chr10	1110034G24Rik	chr2	chr10	FALSE	0	0	AdultRiboM_edgeR_RNASeq	3.3136	AdultRiboM_M_Adult_10	4.24659	AdultRiboM_F_Adult_4	FALSE	TRUE	FALSE	3.04432	combined_male	trans	trans	NA	NA		NA	NA	NA	NA	NA	NA	NA	NA	NA	NA	NA	NA	NA	NA	NA	NA	NA	NA	NA	NA	NA	NA	NA	chr10	94825789	UNC18483765	8.2642	0.013
1110034G24Rik_chr2	1110034G24Rik	chr2	chr2	FALSE	0	0	AdultRiboM_edgeR_RNASeq	3.3136	AdultRiboM_M_Adult_10	4.24659	AdultRiboM_F_Adult_4	TRUE	TRUE	TRUE	-0.548005	combined	cis	cis	chr2	133665858	UNC4010264	24.1927	0	0	132373357	134553102	2.17975	1	F	-1.16036	D	0.792294	H	-0.730348	G	-0.651944	C	0.57421	A	0.507729	B	0.484035	E	0.208879	chr2	1.32484e+08	UNC3994179	12.9385	0
1110034G24Rik_chrX	1110034G24Rik	chr2	chrX	FALSE	0	0	AdultRiboM_edgeR_RNASeq	3.3136	AdultRiboM_M_Adult_10	4.24659	AdultRiboM_F_Adult_4	FALSE	FALSE	TRUE	NA	combined_female	trans	trans	NA	NA		NA	NA	NA	NA	NA	NA	NA	NA	NA	NA	NA	NA	NA	NA	NA	NA	NA	NA	NA	NA	NA	NA	NA	NA	NA		NA	NA
1110038F14Rik_chr15	1110038F14Rik	chr15	chr15	FALSE	0	-0.291667	PWK_limma_microarray	5.54865	G118_M14	6.65121	G118_M17	TRUE	FALSE	FALSE	NA	combined	cis	cis	chr15	76836258	UNC25919222	10.7049	0	0	74322120	77776922	3.4548	1	F	0.938297	A	-0.624573	C	-0.597781	E	-0.279749	G	0.174661	B	0.152646	H	0.0982553	D	0.0893876	NA	NA		NA	NA
1110051M20Rik_chr2	1110051M20Rik	chr2	chr2	FALSE	0	-0.205415	AdultRiboM_edgeR_RNASeq	0.949893	AdultRiboM_M_Adult_2	1.09091	AdultRiboM_F_Adult_3	TRUE	FALSE	FALSE	NA	combined	trans	cis	chr2	155413798	UNC4279526	8.45076	0.007	0.00796971	154985420	157304720	2.3193	1	A	-0.765155	F	0.470926	C	0.349184	B	-0.325507	H	-0.281786	G	0.23913	D	0.223846	E	0.186806	NA	NA		NA	NA
1110057K04Rik_chr12	1110057K04Rik	chr12	chr12	TRUE	1	0.698333	WSB_limma_microarray	16.6398	AdultRiboM_M_Adult_1	11.3427	AdultRiboM_F_Adult_10	TRUE	TRUE	TRUE	0.951135	combined	cis	cis	chr12	7080189	UNC20578215	14.6886	0	0	5892464	9777324	3.88486	1	F	-1.13403	D	0.458453	C	0.356022	A	0.271885	E	0.264194	H	-0.0962052	G	-0.0858239	B	0.0577915	chr12	7080189	UNC20578215	9.4603	0.003
1110058L19Rik_chr1	1110058L19Rik	chr1	chr1	FALSE	0	-0.261893	AdultRiboM_edgeR_RNASeq	23.1101	G118_M13	20.0207	G118_M16	TRUE	TRUE	FALSE	7.05541	combined	cis	cis	chr1	23190072	UNC275165	12.4457	0	0	23019880	25457598	2.43772	1	F	0.870193	D	-0.529511	E	-0.274819	H	0.228178	A	-0.207669	G	-0.13585	C	-0.0885773	B	0.0796054	chr1	24115179	UNC288334	12.0988	0
1110059E24Rik_chr19	1110059E24Rik	chr19	chr19	FALSE	0	0.354235	G118_edgeR_RNASeq	15.8602	G118_M13	13.5547	G118_M18	TRUE	TRUE	TRUE	-4.26568	combined	cis	cis	chr19	21112517	UNC30036431	24.2217	0	0	20887815	21973262	1.08545	3	D	1.11953	H	1.1192	E	-0.972848	B	-0.472091	G	-0.35371	A	-0.260792	F	-0.227815	C	-0.139622	chr19	21112517	UNC30036431	12.2976	0
1110059G10Rik_chr9	1110059G10Rik	chr9	chr9	FALSE	0	0.202182	AdultRiboM_edgeR_RNASeq	2.95693	G118_M13	3.00904	G118_M18	TRUE	FALSE	TRUE	-4.01369	combined	cis	cis	chr9	122849245	UNC17298365	11.7707	0	0	121795779	123170637	1.37486	2	G	0.868087	H	0.844929	D	-0.46034	A	-0.445401	E	-0.419145	B	-0.289792	C	-0.271543	F	-0.105473	NA	NA		4.76157	NA
1110065P20Rik_chr12	1110065P20Rik	chr4	chr12	FALSE	0	0.630488	AdultRiboM_edgeR_RNASeq	15.8815	G118_M13	14.624	G118_M16	FALSE	TRUE	FALSE	4.20063	combined_male	trans	trans	NA	NA		NA	NA	NA	NA	NA	NA	NA	NA	NA	NA	NA	NA	NA	NA	NA	NA	NA	NA	NA	NA	NA	NA	NA	chr12	44617750	UNC20998296	7.71279	0.035
1110065P20Rik_chrX	1110065P20Rik	chr4	chrX	FALSE	0	0.630488	AdultRiboM_edgeR_RNASeq	15.8815	G118_M13	14.624	G118_M16	FALSE	TRUE	FALSE	NA	combined_male	trans	trans	NA	NA		NA	NA	NA	NA	NA	NA	NA	NA	NA	NA	NA	NA	NA	NA	NA	NA	NA	NA	NA	NA	NA	NA	NA	chrX	65539908	UNC30926143	6.35598	0.002
1190002N15Rik_chr9	1190002N15Rik	chr9	chr9	FALSE	0	0.525647	G118_edgeR_RNASeq	12.9763	G118_M15	11.9453	AdultRiboM_F_Adult_10	TRUE	FALSE	TRUE	-6.58772	combined_female	cis	cis	chr9	94084051	UNC16899401	9.27107	0.002	0.00230211	90399753	105597040	15.1973	4	H	0.609528	F	-0.597191	B	0.594387	E	-0.522812	C	-0.369512	D	-0.234286	A	-0.193056	G	0.143495	NA	NA		4.5907	NA
1190003K10Rik_chr12	1190003K10Rik	chr13	chr12	FALSE	0	-0.108333	NOD_limma_microarray	0	AdultRiboM_M_Adult_1	0	AdultRiboM_F_Adult_1	FALSE	TRUE	FALSE	3.61895	combined_male	trans	trans	NA	NA		NA	NA	NA	NA	NA	NA	NA	NA	NA	NA	NA	NA	NA	NA	NA	NA	NA	NA	NA	NA	NA	NA	NA	chr12	50042567	UNC21072198	7.90705	0.027
1190003K10Rik_chr2	1190003K10Rik	chr13	chr2	FALSE	0	-0.108333	NOD_limma_microarray	0	AdultRiboM_M_Adult_1	0	AdultRiboM_F_Adult_1	FALSE	FALSE	TRUE	-4.37172	combined_female	trans	trans	NA	NA		NA	NA	NA	NA	NA	NA	NA	NA	NA	NA	NA	NA	NA	NA	NA	NA	NA	NA	NA	NA	NA	NA	NA	NA	NA		4.00315	NA
1190003K10Rik_chrX	1190003K10Rik	chr13	chrX	FALSE	0	-0.108333	NOD_limma_microarray	0	AdultRiboM_M_Adult_1	0	AdultRiboM_F_Adult_1	TRUE	TRUE	FALSE	NA	combined_male	trans	trans	chrX	13900107	UNC30673331	19.6249	0	0	0	0	0	0		0		0		0		0		0		0		0		0	chrX	13667392	JAX00709553	19.7922	0
1190005I06Rik_chr8	1190005I06Rik	chr8	chr8	FALSE	0	0.538333	WSB_limma_microarray	5.89098	G118_M14	7.81427	AdultRiboM_F_Adult_2	TRUE	TRUE	TRUE	2.76367	combined	cis	cis	chr8	122916518	UNC15632853	23.3632	0	0	122833790	123223317	0.389527	1	F	-1.34435	G	-0.806571	H	0.461566	C	0.458189	E	0.420642	D	0.379641	B	0.31151	A	0.292404	chr8	123072653	UNC15634435	13.9851	0
1190007I07Rik_chr10	1190007I07Rik	chr10	chr10	FALSE	0	-0.243333	PWK_limma_microarray	8.85762	G118_M13	9.69823	AdultRiboM_F_Adult_4	TRUE	TRUE	TRUE	-3.33603	combined	cis	cis	chr10	80726605	UNC18306791	22.0698	0	0	79492157	82829536	3.33738	1	F	-1.19436	B	-0.836186	E	0.66482	G	0.381717	H	0.378928	A	0.287717	D	0.251694	C	0.196772	chr10	80073836	backupJAX00293794	11.3409	0
1200014J11Rik_chr11	1200014J11Rik	chr11	chr11	FALSE	0	0.151667	AJ_limma_microarray	2.87049	AdultRiboM_M_Adult_12	2.95459	AdultRiboM_F_Adult_3	FALSE	FALSE	TRUE	-2.27183	combined_female	cis	cis	NA	NA		NA	NA	NA	NA	NA	NA	NA	NA	NA	NA	NA	NA	NA	NA	NA	NA	NA	NA	NA	NA	NA	NA	NA	NA	NA		5.89011	NA
1300017J02Rik_chr9	1300017J02Rik	chr9	chr9	FALSE	0	0.15071	AdultRiboM_edgeR_RNASeq	261.641	G118_M14	260.498	G118_M16	TRUE	TRUE	TRUE	7.46607	combined	cis	cis	chr9	103078162	UNC17020990	42.325	0	0	102962217	103519740	0.557523	1	F	-2.09836	E	1.14186	G	0.50804	A	0.326508	D	0.2603	B	-0.0788567	C	0.077853	H	0.0488805	chr9	102992861	UNC17019497	28.9999	0
1500009L16Rik_chr4	1500009L16Rik	chr10	chr4	FALSE	0	1.88434	G118_edgeR_RNASeq	0.042605	G118_M14	0.185909	AdultRiboM_F_Adult_6	FALSE	TRUE	FALSE	3.51854	combined_male	trans	trans	NA	NA		NA	NA	NA	NA	NA	NA	NA	NA	NA	NA	NA	NA	NA	NA	NA	NA	NA	NA	NA	NA	NA	NA	NA	chr4	147473795	UNC8419016	7.61799	0.043
1500009L16Rik_chrX	1500009L16Rik	chr10	chrX	FALSE	0	1.88434	G118_edgeR_RNASeq	0.042605	G118_M14	0.185909	AdultRiboM_F_Adult_6	FALSE	TRUE	FALSE	NA	combined_male	trans	trans	NA	NA		NA	NA	NA	NA	NA	NA	NA	NA	NA	NA	NA	NA	NA	NA	NA	NA	NA	NA	NA	NA	NA	NA	NA	chrX	116716956	JAX00718249	7.92319	0.001
1500012F01Rik_chr2	1500012F01Rik	chr2	chr2	FALSE	0	-0.488333	CAST_limma_microarray	10.8507	AdultRiboM_M_Adult_10	13.1319	AdultRiboM_F_Adult_2	TRUE	FALSE	FALSE	NA	combined	cis	cis	chr2	165597061	UNC4422726	8.53141	0.006	0.00683771	164702689	167420384	2.7177	1	G	0.8715	H	-0.592731	F	0.591984	C	-0.46744	A	-0.296522	E	-0.288936	D	-0.204528	B	-0.133716	NA	NA		NA	NA
1500015O10Rik_chrX	1500015O10Rik	chr1	chrX	FALSE	0	-3.21777	G118_edgeR_RNASeq	0	AdultRiboM_M_Adult_1	0.243121	AdultRiboM_F_Adult_3	FALSE	TRUE	FALSE	NA	combined_male	trans	trans	NA	NA		NA	NA	NA	NA	NA	NA	NA	NA	NA	NA	NA	NA	NA	NA	NA	NA	NA	NA	NA	NA	NA	NA	NA	chrX	133959877	UNC31365866	6.40017	0.002
1600002H07Rik_chr1	1600002H07Rik	chr17	chr1	FALSE	0	0.858862	AdultRiboM_edgeR_RNASeq	37.8594	AdultRiboM_M_Adult_9	26.2938	AdultRiboM_F_Adult_3	TRUE	FALSE	TRUE	-1.79506	combined_female	trans	trans	chr1	165266984	UNC2085343	7.60509	0.037	0.0413505	35209829	177406986	142.197	3	A	0.72065	C	-0.675255	G	0.61682	D	0.448227	E	-0.409442	B	-0.404035	H	-0.398002	F	-0.358987	NA	NA		5.90715	NA
1600002H07Rik_chr17	1600002H07Rik	chr17	chr17	FALSE	0	0.858862	AdultRiboM_edgeR_RNASeq	37.8594	AdultRiboM_M_Adult_9	26.2938	AdultRiboM_F_Adult_3	TRUE	TRUE	TRUE	9.5851	combined	cis	cis	chr17	24279904	UNC27684694	40.8283	0	0	22493050	25086028	2.59298	1	G	1.82485	E	-0.921017	A	-0.749983	B	0.717368	C	-0.710941	D	-0.67969	F	0.270674	H	0.146197	chr17	24064577	UNC27682610	31.7842	0
1600002K03Rik_chr10	1600002K03Rik	chr10	chr10	FALSE	0	0.225	NOD_limma_microarray	4.56946	G118_M13	4.77366	AdultRiboM_F_Adult_6	TRUE	TRUE	TRUE	-0.281446	combined	cis	cis	chr10	77882200	UNC18284232	12.7588	0	0	75704198	82550911	6.84671	1	H	1.03094	F	-0.588655	G	-0.45417	B	-0.414121	E	0.306204	A	0.281743	C	-0.266635	D	0.0794606	chr10	82496103	UNC18321247	8.72799	0.008
1600012H06Rik_chr17	1600012H06Rik	chr17	chr17	FALSE	0	-0.196667	NZO_limma_microarray	10.1652	G118_M15	11.8107	G118_M18	TRUE	TRUE	FALSE	8.54948	combined	trans	cis	chr17	16677660	UNC27614647	15.908	0	0	15286754	17980584	2.69383	1	G	-1.27563	E	0.941005	F	-0.389676	D	0.387731	B	0.366248	A	0.299422	C	0.249273	H	-0.198808	chr17	17464326	UNC27618894	14.4178	0
1600014C10Rik_chr7	1600014C10Rik	chr7	chr7	FALSE	0	-0.215	CAST_limma_microarray	41.2502	G118_M13	43.5792	G118_M17	TRUE	FALSE	TRUE	-4.62699	combined	cis	cis	chr7	38310304	UNC12649716	10.858	0	0	37590441	47152961	9.56252	1	A	-0.880967	G	0.637033	F	0.628988	H	-0.358642	D	-0.309648	E	0.151605	B	0.151513	C	0.0703746	NA	NA		5.26578	NA
1600014K23Rik_chrX	1600014K23Rik	chrX	chrX	TRUE	0	-3.89342	AdultRiboM_edgeR_RNASeq	0.24224	G118_M14	2.68069	AdultRiboM_F_Adult_9	FALSE	TRUE	FALSE	NA	combined_male	trans	cis	NA	NA		NA	NA	NA	NA	NA	NA	NA	NA	NA	NA	NA	NA	NA	NA	NA	NA	NA	NA	NA	NA	NA	NA	NA	chrX	73316925	UNC200099708	8.7343	0.001
1600015I10Rik_chr13	1600015I10Rik	chr6	chr13	FALSE	0	0.116667	NZO_limma_microarray	0	AdultRiboM_M_Adult_1	0	AdultRiboM_F_Adult_1	FALSE	FALSE	TRUE	-7.75913	combined_female	trans	trans	NA	NA		NA	NA	NA	NA	NA	NA	NA	NA	NA	NA	NA	NA	NA	NA	NA	NA	NA	NA	NA	NA	NA	NA	NA	NA	NA		0	NA
1700001C02Rik_chrX	1700001C02Rik	chr5	chrX	FALSE	0	0.16	PWK_limma_microarray	0	AdultRiboM_M_Adult_1	0	AdultRiboM_F_Adult_1	FALSE	TRUE	FALSE	NA	combined_male	trans	trans	NA	NA		NA	NA	NA	NA	NA	NA	NA	NA	NA	NA	NA	NA	NA	NA	NA	NA	NA	NA	NA	NA	NA	NA	NA	chrX	146931236	UNC31453882	7.87973	0.001
1700001C19Rik_chr17	1700001C19Rik	chr17	chr17	FALSE	0	-0.415	129S_limma_microarray	5.5668	AdultRiboM_M_Adult_2	4.45486	AdultRiboM_F_Adult_10	TRUE	TRUE	TRUE	-9.20295	combined	cis	cis	chr17	47550916	UNC27945482	71.1133	0	0	47289630	47589387	0.299757	4	E	1.55614	G	-1.45612	D	-1.37121	A	1.28674	B	1.05162	F	-1.02448	H	-0.240505	C	0.239289	chr17	47550916	UNC27945482	40.7557	0
1700001F09Rik_chrX	1700001F09Rik	chr14	chrX	FALSE	0	0	AdultRiboM_edgeR_RNASeq	0	AdultRiboM_M_Adult_1	0	AdultRiboM_F_Adult_1	TRUE	TRUE	FALSE	NA	combined	trans	trans	chrX	137239402	UNC31391395	25.3747	0	0	0	0	0	0		0		0		0		0		0		0		0		0	chrX	137246051	UNC31391530	12.9228	0
1700001J03Rik_chr5	1700001J03Rik	chr5	chr5	FALSE	0	1.33814	G118_edgeR_RNASeq	0.402707	AdultRiboM_M_Adult_2	0.278152	AdultRiboM_F_Adult_11	TRUE	TRUE	TRUE	1.74538	combined	trans	cis	chr5	145210749	backupJAX00136775	18.6726	0	0	144741561	145779457	1.0379	1	F	1.42298	G	-0.510771	A	-0.357201	D	-0.336391	B	-0.296718	H	-0.139775	C	0.0723123	E	-0.0408143	chr5	145210749	backupJAX00136775	13.5111	0
1700001K19Rik_chr12	1700001K19Rik	chr12	chr12	FALSE	0	0	AdultRiboM_edgeR_RNASeq	0.242025	AdultRiboM_M_Adult_5	0	AdultRiboM_F_Adult_1	TRUE	TRUE	TRUE	0.237	combined	cis	cis	chr12	110837052	UNC21870402	13.6198	0	0	109999091	113331360	3.33227	1	B	0.781643	C	0.543314	F	-0.481596	E	0.466901	A	-0.444425	D	-0.411287	G	-0.377523	H	0.0782584	chr12	110807212	UNC21870094	8.63356	0.008
1700001P01Rik_chr11	1700001P01Rik	chr11	chr11	FALSE	0	0.644214	AdultRiboM_edgeR_RNASeq	0.370019	AdultRiboM_M_Adult_5	0.392384	AdultRiboM_F_Adult_7	TRUE	TRUE	TRUE	2.35662	combined	cis	cis	chr11	97997330	UNC20213971	16.1128	0	0	97008591	98277322	1.26873	2	F	-0.722283	H	0.693365	E	0.539731	C	-0.489061	D	0.443533	G	-0.364432	B	-0.311203	A	0.229326	chr11	96953376	UNC20201721	10.549	0
1700001P01Rik_chrX	1700001P01Rik	chr11	chrX	FALSE	0	0.644214	AdultRiboM_edgeR_RNASeq	0.370019	AdultRiboM_M_Adult_5	0.392384	AdultRiboM_F_Adult_7	FALSE	TRUE	FALSE	NA	combined_male	trans	trans	NA	NA		NA	NA	NA	NA	NA	NA	NA	NA	NA	NA	NA	NA	NA	NA	NA	NA	NA	NA	NA	NA	NA	NA	NA	chrX	152690385	UNC31491598	6.95072	0.001
1700003E16Rik_chr6	1700003E16Rik	chr6	chr6	FALSE	0	0.484385	G118_edgeR_RNASeq	0.248148	G118_M14	0.210625	AdultRiboM_F_Adult_3	TRUE	FALSE	TRUE	-2.29276	combined	cis	cis	chr6	84285902	UNC11513451	12.3265	0	0	81313793	85219549	3.90576	1	E	0.906224	F	0.5388	H	-0.462863	C	-0.429392	B	-0.386368	A	-0.326587	G	0.317633	D	-0.264196	NA	NA		6.10787	NA
1700003M02Rik_chrX	1700003M02Rik	chr4	chrX	FALSE	0	0.23	WSB_limma_microarray	0	AdultRiboM_M_Adult_1	0	AdultRiboM_F_Adult_1	TRUE	TRUE	FALSE	NA	combined	trans	trans	chrX	31115679	UNC30740794	12.6572	0	0	0	0	0	0		0		0		0		0		0		0		0		0	chrX	31115679	UNC30740794	8.39538	0.001
1700006E09Rik_chrX	1700006E09Rik	chr11	chrX	FALSE	0	-0.228333	129S_limma_microarray	0	AdultRiboM_M_Adult_1	0	AdultRiboM_F_Adult_1	TRUE	TRUE	FALSE	NA	combined_male	trans	trans	chrX	163832828	JAX00187059	14.9686	0	0	0	0	0	0		0		0		0		0		0		0		0		0	chrX	163650767	UNC31576173	17.575	0
1700007B14Rik_chr8	1700007B14Rik	chr8	chr8	FALSE	0	0.115	AJ_limma_microarray	0	AdultRiboM_M_Adult_1	0	AdultRiboM_F_Adult_1	TRUE	TRUE	FALSE	9.38874	combined	cis	cis	chr8	79126643	UNC080503812	15.5506	0	0	75085573	79298333	4.21276	1	H	0.713538	E	-0.178099	A	-0.165324	D	-0.128498	C	-0.115556	B	-0.111548	G	-0.0523025	F	-0.0485377	chr8	79126643	UNC080503812	15.5431	0
1700007B14Rik_chrX	1700007B14Rik	chr8	chrX	FALSE	0	0.115	AJ_limma_microarray	0	AdultRiboM_M_Adult_1	0	AdultRiboM_F_Adult_1	TRUE	TRUE	FALSE	NA	combined	trans	trans	chrX	128056494	UNC31323268	20.7579	0	0	0	0	0	0		0		0		0		0		0		0		0		0	chrX	54605314	UNC30850457	17.629	0
1700007G11Rik_chrX	1700007G11Rik	chr5	chrX	FALSE	0	-0.145994	AdultRiboM_edgeR_RNASeq	0.176053	AdultRiboM_M_Adult_12	0.250997	AdultRiboM_F_Adult_5	FALSE	TRUE	FALSE	NA	combined_male	trans	trans	NA	NA		NA	NA	NA	NA	NA	NA	NA	NA	NA	NA	NA	NA	NA	NA	NA	NA	NA	NA	NA	NA	NA	NA	NA	chrX	136751541	UNC31387356	7.17207	0.001
1700007K13Rik_chr2	1700007K13Rik	chr2	chr2	FALSE	0	0.807152	G118_edgeR_RNASeq	0.188534	AdultRiboM_M_Adult_12	0.0572731	G118_M16	TRUE	TRUE	TRUE	-12.2969	combined	trans	cis	chr2	28854242	UNC2802561	30.7706	0	0	28512287	29051304	0.539017	1	G	2.16804	F	-0.605608	B	-0.439466	D	-0.371095	E	-0.33202	H	-0.197956	C	-0.19707	A	-0.145479	chr2	28980447	UNC2804046	11.7264	0
1700008F21Rik_chrX	1700008F21Rik	chr8	chrX	FALSE	0	0.0866667	CAST_limma_microarray	0	AdultRiboM_M_Adult_1	0	AdultRiboM_F_Adult_1	TRUE	TRUE	FALSE	NA	combined	trans	trans	chrX	33248619	JAX00177959	10.6747	0	0	0	0	0	0		0		0		0		0		0		0		0		0	chrX	3.32486e+07	JAX00177959	8.99201	0.001
1700008I05Rik_chr16	1700008I05Rik	chrX	chr16	FALSE	0	-0.149229	AdultRiboM_edgeR_RNASeq	0.0650034	AdultRiboM_M_Adult_5	0.117034	AdultRiboM_F_Adult_1	FALSE	FALSE	TRUE	-3.97687	combined_female	trans	trans	NA	NA		NA	NA	NA	NA	NA	NA	NA	NA	NA	NA	NA	NA	NA	NA	NA	NA	NA	NA	NA	NA	NA	NA	NA	NA	NA		4.48398	NA
1700008O03Rik_chr7	1700008O03Rik	chr7	chr7	FALSE	0	1.98653	AdultRiboM_edgeR_RNASeq	0.254786	AdultRiboM_M_Adult_10	0.0735193	G118_M18	TRUE	TRUE	TRUE	-1.0205	combined	cis	cis	chr7	50639258	UNC12705786	18.2605	0	0	49384096	51072072	1.68798	1	G	1.17032	F	0.831035	E	-0.519075	D	-0.411528	C	-0.394265	B	-0.34568	A	-0.308788	H	-0.235066	chr7	51535385	UNC12716769	11.2888	0
1700010B08Rik_chr2	1700010B08Rik	chr2	chr2	FALSE	0	1.1268	AdultRiboM_edgeR_RNASeq	0.169176	AdultRiboM_M_Adult_12	0	AdultRiboM_F_Adult_1	FALSE	TRUE	FALSE	3.23904	combined_male	trans	cis	NA	NA		NA	NA	NA	NA	NA	NA	NA	NA	NA	NA	NA	NA	NA	NA	NA	NA	NA	NA	NA	NA	NA	NA	NA	chr2	75734405	UNC3355360	7.79429	0.03
1700010B08Rik_chr8	1700010B08Rik	chr2	chr8	FALSE	0	1.1268	AdultRiboM_edgeR_RNASeq	0.169176	AdultRiboM_M_Adult_12	0	AdultRiboM_F_Adult_1	FALSE	TRUE	FALSE	1.94975	combined_male	trans	trans	NA	NA		NA	NA	NA	NA	NA	NA	NA	NA	NA	NA	NA	NA	NA	NA	NA	NA	NA	NA	NA	NA	NA	NA	NA	chr8	78970689	UNC15028509	8.1126	0.017
1700010B08Rik_chrX	1700010B08Rik	chr2	chrX	FALSE	0	1.1268	AdultRiboM_edgeR_RNASeq	0.169176	AdultRiboM_M_Adult_12	0	AdultRiboM_F_Adult_1	TRUE	TRUE	FALSE	NA	combined	trans	trans	chrX	126035097	UNC200035873	10.6221	0	0	0	0	0	0		0		0		0		0		0		0		0		0	chrX	125988473	backupUNC200687147	9.02953	0.001
1700010I14Rik_chr17	1700010I14Rik	chr17	chr17	FALSE	0	-0.424595	G118_edgeR_RNASeq	0.539993	G118_M13	0.641944	G118_M18	TRUE	TRUE	TRUE	-3.6241	combined	cis	cis	chr17	9202253	UNC27542842	39.7218	0	0	9081966	9335893	0.253927	2	E	1.48317	H	1.47547	G	-1.04049	C	-0.968454	F	-0.720507	B	-0.200639	A	0.0664467	D	-0.0261456	chr17	6288637	UNC27525198	20.5258	0
1700011A15Rik_chr2	1700011A15Rik	chr15	chr2	FALSE	0	-0.113333	AJ_limma_microarray	0	AdultRiboM_M_Adult_1	0	AdultRiboM_F_Adult_1	FALSE	TRUE	FALSE	3.77881	combined_male	trans	trans	NA	NA		NA	NA	NA	NA	NA	NA	NA	NA	NA	NA	NA	NA	NA	NA	NA	NA	NA	NA	NA	NA	NA	NA	NA	chr2	123146677	UNC3880394	8.23123	0.013
1700011A15Rik_chrX	1700011A15Rik	chr15	chrX	FALSE	0	-0.113333	AJ_limma_microarray	0	AdultRiboM_M_Adult_1	0	AdultRiboM_F_Adult_1	FALSE	TRUE	FALSE	NA	combined_male	trans	trans	NA	NA		NA	NA	NA	NA	NA	NA	NA	NA	NA	NA	NA	NA	NA	NA	NA	NA	NA	NA	NA	NA	NA	NA	NA	chrX	50154215	UNC30831221	6.88793	0.001
1700011E24Rik_chr3	1700011E24Rik	chr17	chr3	FALSE	0	-1.86047	G118_edgeR_RNASeq	0	AdultRiboM_M_Adult_1	0.262072	AdultRiboM_F_Adult_6	FALSE	FALSE	TRUE	-4.05733	combined_female	trans	trans	NA	NA		NA	NA	NA	NA	NA	NA	NA	NA	NA	NA	NA	NA	NA	NA	NA	NA	NA	NA	NA	NA	NA	NA	NA	NA	NA		3.98868	NA
1700011E24Rik_chrX	1700011E24Rik	chr17	chrX	FALSE	0	-1.86047	G118_edgeR_RNASeq	0	AdultRiboM_M_Adult_1	0.262072	AdultRiboM_F_Adult_6	TRUE	TRUE	FALSE	NA	combined	trans	trans	chrX	157090825	UNC31524298	10.6893	0	0	0	0	0	0		0		0		0		0		0		0		0		0	chrX	157172037	UNC31524753	8.78624	0.001
1700011I03Rik_chrX	1700011I03Rik	chr18	chrX	FALSE	0	-0.0733333	PWK_limma_microarray	0	AdultRiboM_M_Adult_1	0	AdultRiboM_F_Adult_1	FALSE	TRUE	FALSE	NA	combined_male	trans	trans	NA	NA		NA	NA	NA	NA	NA	NA	NA	NA	NA	NA	NA	NA	NA	NA	NA	NA	NA	NA	NA	NA	NA	NA	NA	chrX	60774482	backupJAX00179850	15.8132	0
1700012A03Rik_chrX	1700012A03Rik	chr6	chrX	FALSE	0	1.12678	AdultRiboM_edgeR_RNASeq	0.165663	AdultRiboM_M_Adult_12	0	AdultRiboM_F_Adult_1	TRUE	TRUE	FALSE	NA	combined_male	trans	trans	chrX	126727904	UNC31315830	26.1028	0	0	0	0	0	0		0		0		0		0		0		0		0		0	chrX	100622399	UNC31162073	35.7846	0
1700012B07Rik_chrX	1700012B07Rik	chr11	chrX	FALSE	0	0.30878	AdultRiboM_edgeR_RNASeq	0.103117	AdultRiboM_M_Adult_12	0.134545	AdultRiboM_F_Adult_2	TRUE	TRUE	FALSE	NA	combined	trans	trans	chrX	161824206	UNC31560729	28.9791	0	0	0	0	0	0		0		0		0		0		0		0		0		0	chrX	161824206	UNC31560729	28.6961	0
1700012B09Rik_chr2	1700012B09Rik	chr9	chr2	FALSE	0	0	AdultRiboM_edgeR_RNASeq	0	AdultRiboM_M_Adult_1	0	AdultRiboM_F_Adult_1	FALSE	TRUE	FALSE	5.42179	combined_male	trans	trans	NA	NA		NA	NA	NA	NA	NA	NA	NA	NA	NA	NA	NA	NA	NA	NA	NA	NA	NA	NA	NA	NA	NA	NA	NA	chr2	173084730	UNC4538730	9.5214	0.003
1700012B09Rik_chrX	1700012B09Rik	chr9	chrX	FALSE	0	0	AdultRiboM_edgeR_RNASeq	0	AdultRiboM_M_Adult_1	0	AdultRiboM_F_Adult_1	TRUE	TRUE	FALSE	NA	combined_male	trans	trans	chrX	133547849	UNC31362412	45.1739	0	0	0	0	0	0		0		0		0		0		0		0		0		0	chrX	133332540	UNC200263540	129.163	0
1700012L04Rik_chrX	1700012L04Rik	chrX	chrX	FALSE	0	0	AdultRiboM_edgeR_RNASeq	0.653394	AdultRiboM_M_Adult_7	0.845619	AdultRiboM_F_Adult_6	FALSE	TRUE	FALSE	NA	combined_male	trans	cis	NA	NA		NA	NA	NA	NA	NA	NA	NA	NA	NA	NA	NA	NA	NA	NA	NA	NA	NA	NA	NA	NA	NA	NA	NA	chrX	9417433	UNC30635548	6.569	0.002
1700012P22Rik_chr2	1700012P22Rik	chr4	chr2	FALSE	0	1.88444	G118_edgeR_RNASeq	0.0523358	G118_M14	0	AdultRiboM_F_Adult_1	TRUE	FALSE	TRUE	-8.76726	combined	trans	trans	chr2	64801487	UNC3210626	9.20794	0.002	0.00230211	64684330	69245890	4.56156	1	E	0.322009	G	-0.0715122	C	-0.0538225	D	-0.04935	A	-0.0452253	B	-0.0449982	F	-0.0414844	H	-0.0370209	NA	NA		0	NA
1700012P22Rik_chr7	1700012P22Rik	chr4	chr7	FALSE	0	1.88444	G118_edgeR_RNASeq	0.0523358	G118_M14	0	AdultRiboM_F_Adult_1	TRUE	FALSE	TRUE	-7.64526	combined_female	trans	trans	chr7	149512200	UNC14021526	7.57945	0.038	0.0424663	149185934	149814455	0.628521	1	D	0.216497	B	-0.0545373	G	-0.0486242	C	-0.0382646	E	-0.0262351	F	-0.0261696	A	-0.022701	H	-0.019049	NA	NA		0	NA
1700013D24Rik_chr11	1700013D24Rik	chr6	chr11	FALSE	0	-0.173333	PWK_limma_microarray	0	AdultRiboM_M_Adult_1	0	AdultRiboM_F_Adult_1	FALSE	TRUE	TRUE	0.934688	combined_male	trans	trans	NA	NA		NA	NA	NA	NA	NA	NA	NA	NA	NA	NA	NA	NA	NA	NA	NA	NA	NA	NA	NA	NA	NA	NA	NA	chr11	5628197	UNC19008219	8.90909	0.006
1700013D24Rik_chr7	1700013D24Rik	chr6	chr7	FALSE	0	-0.173333	PWK_limma_microarray	0	AdultRiboM_M_Adult_1	0	AdultRiboM_F_Adult_1	FALSE	FALSE	TRUE	-5.5985	combined_female	trans	trans	NA	NA		NA	NA	NA	NA	NA	NA	NA	NA	NA	NA	NA	NA	NA	NA	NA	NA	NA	NA	NA	NA	NA	NA	NA	NA	NA		2.58407	NA
1700013F07Rik_chr18	1700013F07Rik	chr3	chr18	FALSE	0	0.178333	129S_limma_microarray	0	AdultRiboM_M_Adult_1	0	AdultRiboM_F_Adult_1	TRUE	FALSE	FALSE	NA	combined	trans	trans	chr18	70277650	UNC29534707	7.6786	0.028	0.0313792	69343439	70447087	1.10365	3	E	-0.412051	D	0.38531	B	0.344292	A	-0.295726	C	0.222861	H	-0.196628	G	0.140649	F	-0.137678	NA	NA		NA	NA
1700013F07Rik_chrX	1700013F07Rik	chr3	chrX	FALSE	0	0.178333	129S_limma_microarray	0	AdultRiboM_M_Adult_1	0	AdultRiboM_F_Adult_1	TRUE	TRUE	FALSE	NA	combined_male	trans	trans	chrX	100214320	UNC31159982	10.9815	0	0	0	0	0	0		0		0		0		0		0		0		0		0	chrX	100214320	UNC31159982	11.0612	0
1700013H16Rik_chr1	1700013H16Rik	chrX	chr1	FALSE	0	-0.840803	AdultRiboM_edgeR_RNASeq	0.0552346	G118_M13	0.200039	AdultRiboM_F_Adult_7	FALSE	TRUE	FALSE	5.93936	combined_male	trans	trans	NA	NA		NA	NA	NA	NA	NA	NA	NA	NA	NA	NA	NA	NA	NA	NA	NA	NA	NA	NA	NA	NA	NA	NA	NA	chr1	24528086	UNC295523	10.5638	0
1700013H16Rik_chr14	1700013H16Rik	chrX	chr14	FALSE	0	-0.840803	AdultRiboM_edgeR_RNASeq	0.0552346	G118_M13	0.200039	AdultRiboM_F_Adult_7	FALSE	TRUE	FALSE	5.77336	combined_male	trans	trans	NA	NA		NA	NA	NA	NA	NA	NA	NA	NA	NA	NA	NA	NA	NA	NA	NA	NA	NA	NA	NA	NA	NA	NA	NA	chr14	46570368	UNC23944837	8.77392	0.008
1700013H16Rik_chrX	1700013H16Rik	chrX	chrX	FALSE	0	-0.840803	AdultRiboM_edgeR_RNASeq	0.0552346	G118_M13	0.200039	AdultRiboM_F_Adult_7	TRUE	TRUE	FALSE	NA	combined_male	trans	cis	chrX	30516753	UNC30740657	20.4186	0	0	0	0	0	0		0		0		0		0		0		0		0		0	chrX	30516753	UNC30740657	48.6923	0
1700015E13Rik_chrX	1700015E13Rik	chr1	chrX	FALSE	0	0.671033	AdultRiboM_edgeR_RNASeq	0.212597	AdultRiboM_M_Adult_12	0	AdultRiboM_F_Adult_1	FALSE	TRUE	FALSE	NA	combined_male	trans	trans	NA	NA		NA	NA	NA	NA	NA	NA	NA	NA	NA	NA	NA	NA	NA	NA	NA	NA	NA	NA	NA	NA	NA	NA	NA	chrX	100985947	backupUNC200029276	6.35972	0.002
1700015F17Rik_chr5	1700015F17Rik	chr5	chr5	FALSE	0	1.88445	G118_edgeR_RNASeq	0.0716484	G118_M14	0	AdultRiboM_F_Adult_1	TRUE	FALSE	FALSE	NA	combined	cis	cis	chr5	8422063	UNC8606323	8.72008	0.003	0.00343007	3160082	8584078	5.424	1	D	0.547312	G	0.303639	E	-0.233991	C	-0.205651	A	-0.178188	H	-0.153251	B	-0.105669	F	0.0178263	NA	NA		NA	NA
1700015F17Rik_chrX	1700015F17Rik	chr5	chrX	FALSE	0	1.88445	G118_edgeR_RNASeq	0.0716484	G118_M14	0	AdultRiboM_F_Adult_1	TRUE	TRUE	FALSE	NA	combined_male	trans	trans	chrX	48134954	UNC30818325	11.4339	0	0	0	0	0	0		0		0		0		0		0		0		0		0	chrX	87983163	UNC31084060	11.5528	0
1700015G11Rik_chr15	1700015G11Rik	chr7	chr15	FALSE	0	0	AdultRiboM_edgeR_RNASeq	0.297541	AdultRiboM_M_Adult_5	0	AdultRiboM_F_Adult_1	FALSE	FALSE	TRUE	-4.55018	combined_female	trans	trans	NA	NA		NA	NA	NA	NA	NA	NA	NA	NA	NA	NA	NA	NA	NA	NA	NA	NA	NA	NA	NA	NA	NA	NA	NA	NA	NA		4.23854	NA
1700015G11Rik_chrX	1700015G11Rik	chr7	chrX	FALSE	0	0	AdultRiboM_edgeR_RNASeq	0.297541	AdultRiboM_M_Adult_5	0	AdultRiboM_F_Adult_1	TRUE	TRUE	FALSE	NA	combined_male	trans	trans	chrX	43187160	UNC30786865	10.5947	0	0	0	0	0	0		0		0		0		0		0		0		0		0	chrX	43187160	UNC30786865	12.2797	0
1700016C15Rik_chr1	1700016C15Rik	chr1	chr1	FALSE	0	-1.85496	G118_edgeR_RNASeq	0.154134	AdultRiboM_M_Adult_5	0.0614787	G118_M16	TRUE	FALSE	TRUE	-5.96624	combined	cis	cis	chr1	182134257	UNC2306218	16.3382	0	0	178560696	182371964	3.81127	2	A	0.766853	H	0.638799	B	-0.51692	D	-0.480258	E	-0.372853	C	-0.249855	G	0.220896	F	-0.14419	NA	NA		6.75586	NA
1700016C15Rik_chr12	1700016C15Rik	chr1	chr12	FALSE	0	-1.85496	G118_edgeR_RNASeq	0.154134	AdultRiboM_M_Adult_5	0.0614787	G118_M16	FALSE	TRUE	FALSE	4.18866	combined_male	trans	trans	NA	NA		NA	NA	NA	NA	NA	NA	NA	NA	NA	NA	NA	NA	NA	NA	NA	NA	NA	NA	NA	NA	NA	NA	NA	chr12	80738724	UNC21467539	8.01968	0.02
1700016D06Rik_chrX	1700016D06Rik	chr8	chrX	FALSE	0	-0.125	NOD_limma_microarray	0	AdultRiboM_M_Adult_1	0	AdultRiboM_F_Adult_1	TRUE	TRUE	FALSE	NA	combined	trans	trans	chrX	115285642	UNC200151113	23.9245	0	0	0	0	0	0		0		0		0		0		0		0		0		0	chrX	115285642	UNC200151113	22.1661	0
1700016K19Rik_chrX	1700016K19Rik	chr11	chrX	FALSE	0	-0.133333	NOD_limma_microarray	0	AdultRiboM_M_Adult_1	0	AdultRiboM_F_Adult_1	TRUE	TRUE	FALSE	NA	combined_male	trans	trans	chrX	136521428	UNC31385860	10.3216	0.002	0.00230211	0	0	0	0		0		0		0		0		0		0		0		0	chrX	136722190	UNC31387173	13.6795	0
1700017B05Rik_chrX	1700017B05Rik	chr9	chrX	FALSE	0	0.560295	AdultRiboM_edgeR_RNASeq	1.79834	G118_M15	1.57463	G118_M18	FALSE	TRUE	FALSE	NA	combined_male	trans	trans	NA	NA		NA	NA	NA	NA	NA	NA	NA	NA	NA	NA	NA	NA	NA	NA	NA	NA	NA	NA	NA	NA	NA	NA	NA	chrX	7212619	UNC30621363	6.11855	0.003
1700017D01Rik_chrX	1700017D01Rik	chr19	chrX	FALSE	0	0	AdultRiboM_edgeR_RNASeq	0.0966884	AdultRiboM_M_Adult_5	0.165646	AdultRiboM_F_Adult_2	TRUE	TRUE	FALSE	NA	combined_male	trans	trans	chrX	45725003	UNC30801046	52.5549	0	0	0	0	0	0		0		0		0		0		0		0		0		0	chrX	45725003	UNC30801046	276.464	0
1700018B08Rik_chrX	1700018B08Rik	chr8	chrX	FALSE	0	0.131667	WSB_limma_microarray	0	AdultRiboM_M_Adult_1	0	AdultRiboM_F_Adult_1	TRUE	TRUE	FALSE	NA	combined	trans	trans	chrX	165531423	UNC31591264	14.9149	0	0	0	0	0	0		0		0		0		0		0		0		0		0	chrX	165398024	UNC31590581	11.8366	0
1700019A02Rik_chr1	1700019A02Rik	chr1	chr1	FALSE	0	-0.17754	G118_edgeR_RNASeq	0.967027	AdultRiboM_M_Adult_12	0.399209	AdultRiboM_F_Adult_12	TRUE	TRUE	FALSE	0.534064	combined	cis	cis	chr1	53142148	UNC679641	12.4882	0	0	52260754	53356247	1.09549	1	B	0.671286	E	-0.451413	F	-0.391202	H	-0.308805	C	0.283225	A	0.175375	G	0.106687	D	0.0229107	chr1	52447243	UNC670616	7.60961	0.043
1700019B03Rik_chr8	1700019B03Rik	chr8	chr8	FALSE	0	-0.158139	AdultRiboM_edgeR_RNASeq	0.167656	G118_M13	0.151796	AdultRiboM_F_Adult_7	FALSE	FALSE	TRUE	-2.75651	combined_female	trans	cis	NA	NA		NA	NA	NA	NA	NA	NA	NA	NA	NA	NA	NA	NA	NA	NA	NA	NA	NA	NA	NA	NA	NA	NA	NA	NA	NA		5.86672	NA
1700019G17Rik_chr6	1700019G17Rik	chr6	chr6	TRUE	1	-0.616667	CAST_limma_microarray	3.49004	G118_M15	3.04437	G118_M18	TRUE	TRUE	TRUE	-18.9249	combined_female	cis	cis	chr6	86099185	UNC11526578	26.7163	0	0	85476425	86274232	0.797807	1	F	2.23865	G	-1.15343	D	-0.468745	H	-0.339242	C	-0.33092	B	0.235624	E	-0.196287	A	-0.115	chr6	83571579	UNC060134544	8.42299	0.01
1700019L03Rik_chr2	1700019L03Rik	chr2	chr2	FALSE	0	0.308955	AdultRiboM_edgeR_RNASeq	0.0944585	AdultRiboM_M_Adult_4	0.114047	AdultRiboM_F_Adult_10	TRUE	TRUE	TRUE	-6.82271	combined	cis	cis	chr2	31871323	UNC2834974	17.6304	0	0	31476268	34844499	3.36823	1	G	1.59551	E	-0.582995	C	-0.551069	F	-0.518443	D	0.42468	H	-0.412899	A	-0.141361	B	0.076475	chr2	3.33759e+07	UNC2848293	7.73972	0.032
1700019N19Rik_chr2	1700019N19Rik	chr19	chr2	FALSE	0	1.68536	AdultRiboM_edgeR_RNASeq	0.375231	AdultRiboM_M_Adult_5	0	AdultRiboM_F_Adult_1	FALSE	FALSE	TRUE	-5.38247	combined_female	trans	trans	NA	NA		NA	NA	NA	NA	NA	NA	NA	NA	NA	NA	NA	NA	NA	NA	NA	NA	NA	NA	NA	NA	NA	NA	NA	NA	NA		3.83368	NA
1700019N19Rik_chrX	1700019N19Rik	chr19	chrX	FALSE	0	1.68536	AdultRiboM_edgeR_RNASeq	0.375231	AdultRiboM_M_Adult_5	0	AdultRiboM_F_Adult_1	TRUE	TRUE	FALSE	NA	combined	trans	trans	chrX	100214320	UNC31159982	22.28	0	0	0	0	0	0		0		0		0		0		0		0		0		0	chrX	100214320	UNC31159982	21.4558	0
1700019O17Rik_chr6	1700019O17Rik	chr1	chr6	FALSE	0	0.670974	AdultRiboM_edgeR_RNASeq	0.0670808	AdultRiboM_M_Adult_5	0	AdultRiboM_F_Adult_1	TRUE	FALSE	FALSE	NA	combined	trans	trans	chr6	99065402	UNC11685604	7.62685	0.036	0.0402827	97978256	103576378	5.59812	1	F	0.204148	H	-0.0487596	A	-0.041559	C	-0.0380965	G	-0.0371087	B	-0.0306461	E	-0.0296975	D	-0.0208904	NA	NA		NA	NA
1700019O17Rik_chrX	1700019O17Rik	chr1	chrX	FALSE	0	0.670974	AdultRiboM_edgeR_RNASeq	0.0670808	AdultRiboM_M_Adult_5	0	AdultRiboM_F_Adult_1	TRUE	TRUE	FALSE	NA	combined	trans	trans	chrX	104388721	JAX00183045	25.8411	0	0	0	0	0	0		0		0		0		0		0		0		0		0	chrX	104388721	JAX00183045	13.2285	0
1700020A23Rik_chrX	1700020A23Rik	chr2	chrX	FALSE	0	-0.115	129S_limma_microarray	0	AdultRiboM_M_Adult_1	0	AdultRiboM_F_Adult_1	FALSE	TRUE	FALSE	NA	combined_male	trans	trans	NA	NA		NA	NA	NA	NA	NA	NA	NA	NA	NA	NA	NA	NA	NA	NA	NA	NA	NA	NA	NA	NA	NA	NA	NA	chrX	1.34089e+08	UNC31366829	7.76314	0.001
1700020L24Rik_chrX	1700020L24Rik	chr11	chrX	FALSE	0	0.810083	G118_edgeR_RNASeq	0.0546406	G118_M14	0.0533855	G118_M17	FALSE	TRUE	FALSE	NA	combined_male	trans	trans	NA	NA		NA	NA	NA	NA	NA	NA	NA	NA	NA	NA	NA	NA	NA	NA	NA	NA	NA	NA	NA	NA	NA	NA	NA	chrX	164328339	UNC31582051	6.29197	0.002
1700021F05Rik_chr10	1700021F05Rik	chr10	chr10	FALSE	0	0.249399	AdultRiboM_edgeR_RNASeq	16.0882	G118_M14	16.7166	G118_M16	TRUE	FALSE	TRUE	-3.23205	combined	cis	cis	chr10	45618620	UNC17880717	9.49609	0.001	0.00115912	40253628	53201958	12.9483	1	F	0.819986	G	-0.626727	A	0.474028	B	-0.407429	H	-0.358991	D	-0.338337	E	-0.317399	C	0.299568	NA	NA		5.21926	NA
1700021K19Rik_chr16	1700021K19Rik	chr16	chr16	FALSE	0	-0.276667	WSB_limma_microarray	3.80152	AdultRiboM_M_Adult_8	3.9238	AdultRiboM_F_Adult_2	TRUE	TRUE	TRUE	-7.35242	combined	cis	cis	chr16	33053792	backupUNC160203731	18.0172	0	0	31655971	33476049	1.82008	3	B	0.722728	C	0.67575	F	-0.586387	E	-0.472264	D	-0.402206	A	-0.365939	H	0.330871	G	-0.124115	chr16	33175089	UNC26609904	9.02242	0.005
1700022I11Rik_chrX	1700022I11Rik	chr4	chrX	FALSE	0	-0.138333	AJ_limma_microarray	0	AdultRiboM_M_Adult_1	0	AdultRiboM_F_Adult_1	FALSE	TRUE	FALSE	NA	combined_male	trans	trans	NA	NA		NA	NA	NA	NA	NA	NA	NA	NA	NA	NA	NA	NA	NA	NA	NA	NA	NA	NA	NA	NA	NA	NA	NA	chrX	57973998	UNC30875720	7.35389	0.001
1700023E05Rik_chr5	1700023E05Rik	chr5	chr5	FALSE	0	1.07682	AdultRiboM_edgeR_RNASeq	0.134318	AdultRiboM_M_Adult_5	0	AdultRiboM_F_Adult_1	FALSE	TRUE	FALSE	3.67097	combined_male	trans	cis	NA	NA		NA	NA	NA	NA	NA	NA	NA	NA	NA	NA	NA	NA	NA	NA	NA	NA	NA	NA	NA	NA	NA	NA	NA	chr5	94123896	UNC9710582	7.82636	0.029
1700023E05Rik_chrX	1700023E05Rik	chr5	chrX	FALSE	0	1.07682	AdultRiboM_edgeR_RNASeq	0.134318	AdultRiboM_M_Adult_5	0	AdultRiboM_F_Adult_1	TRUE	TRUE	FALSE	NA	combined	trans	trans	chrX	126900113	UNC31316877	13.6415	0	0	0	0	0	0		0		0		0		0		0		0		0		0	chrX	126900113	UNC31316877	11.3228	0
1700023F06Rik_chrX	1700023F06Rik	chr11	chrX	FALSE	0	0	AdultRiboM_edgeR_RNASeq	0	AdultRiboM_M_Adult_1	0	AdultRiboM_F_Adult_1	FALSE	TRUE	FALSE	NA	combined_male	trans	trans	NA	NA		NA	NA	NA	NA	NA	NA	NA	NA	NA	NA	NA	NA	NA	NA	NA	NA	NA	NA	NA	NA	NA	NA	NA	chrX	110194218	UNC31221166	7.49796	0.001
1700024P04Rik_chr2	1700024P04Rik	chr13	chr2	FALSE	0	-0.188333	129S_limma_microarray	0	AdultRiboM_M_Adult_1	0	AdultRiboM_F_Adult_1	TRUE	FALSE	FALSE	NA	combined	trans	trans	chr2	125127688	UNC3906007	7.70813	0.028	0.0313792	118973747	126216214	7.24247	1	E	0.520246	G	0.215032	A	-0.212836	F	-0.169071	B	-0.162696	H	-0.109313	D	-0.106056	C	-0.103759	NA	NA		NA	NA
1700024P04Rik_chrX	1700024P04Rik	chr13	chrX	FALSE	0	-0.188333	129S_limma_microarray	0	AdultRiboM_M_Adult_1	0	AdultRiboM_F_Adult_1	TRUE	TRUE	FALSE	NA	combined	trans	trans	chrX	41943521	UNC30781136	14.5699	0	0	0	0	0	0		0		0		0		0		0		0		0		0	chrX	42124687	UNC30781834	14.5049	0
1700025G04Rik_chr1	1700025G04Rik	chr1	chr1	FALSE	0	-0.295614	AdultRiboM_edgeR_RNASeq	0.567729	AdultRiboM_M_Adult_4	0.54837	AdultRiboM_F_Adult_10	TRUE	FALSE	FALSE	NA	combined	cis	cis	chr1	154195188	UNC010317552	8.96938	0.003	0.00343007	141375407	155132506	13.7571	1	G	-0.796878	A	0.53186	E	-0.283691	C	-0.259976	H	0.25612	B	0.242546	F	0.242302	D	0.217033	NA	NA		NA	NA
1700028K03Rik_chr5	1700028K03Rik	chr5	chr5	FALSE	0	2.30028	AdultRiboM_edgeR_RNASeq	0.137734	AdultRiboM_M_Adult_8	0.0680158	AdultRiboM_F_Adult_8	TRUE	TRUE	FALSE	3.71134	combined	cis	cis	chr5	107962989	UNC9874400	13.2958	0	0	107427731	110932098	3.50437	1	F	-1.07104	G	0.717045	C	0.574218	B	-0.494946	A	0.226037	D	0.112753	H	0.0913065	E	0.0799486	chr5	109025331	UNC9885058	10.1745	0
1700028K03Rik_chrX	1700028K03Rik	chr5	chrX	FALSE	0	2.30028	AdultRiboM_edgeR_RNASeq	0.137734	AdultRiboM_M_Adult_8	0.0680158	AdultRiboM_F_Adult_8	TRUE	TRUE	FALSE	NA	combined	trans	trans	chrX	82736650	UNC200106567	12.109	0	0	0	0	0	0		0		0		0		0		0		0		0		0	chrX	69120388	UNC30951697	8.20493	0.001
1700028P14Rik_chr19	1700028P14Rik	chr19	chr19	FALSE	0	0.670958	AdultRiboM_edgeR_RNASeq	0.172062	AdultRiboM_M_Adult_8	0	AdultRiboM_F_Adult_1	TRUE	TRUE	TRUE	-7.97926	combined	cis	cis	chr19	23919161	UNC30084504	27.7902	0	0	23756257	23965868	0.209611	1	E	0.941757	G	0.72488	F	-0.398728	D	-0.325375	B	-0.323481	A	-0.303926	C	-0.209868	H	-0.19131	chr19	23927810	UNC30084655	11.6515	0
1700029H14Rik_chr12	1700029H14Rik	chr8	chr12	FALSE	0	1.1267	AdultRiboM_edgeR_RNASeq	0.112265	AdultRiboM_M_Adult_1	0	AdultRiboM_F_Adult_1	FALSE	FALSE	TRUE	-4.91257	combined_female	trans	trans	NA	NA		NA	NA	NA	NA	NA	NA	NA	NA	NA	NA	NA	NA	NA	NA	NA	NA	NA	NA	NA	NA	NA	NA	NA	NA	NA		4.09223	NA
1700029H14Rik_chr15	1700029H14Rik	chr8	chr15	FALSE	0	1.1267	AdultRiboM_edgeR_RNASeq	0.112265	AdultRiboM_M_Adult_1	0	AdultRiboM_F_Adult_1	FALSE	FALSE	TRUE	-5.36174	combined_female	trans	trans	NA	NA		NA	NA	NA	NA	NA	NA	NA	NA	NA	NA	NA	NA	NA	NA	NA	NA	NA	NA	NA	NA	NA	NA	NA	NA	NA		5.4282	NA
1700029H14Rik_chr16	1700029H14Rik	chr8	chr16	FALSE	0	1.1267	AdultRiboM_edgeR_RNASeq	0.112265	AdultRiboM_M_Adult_1	0	AdultRiboM_F_Adult_1	FALSE	FALSE	TRUE	-3.97669	combined_female	trans	trans	NA	NA		NA	NA	NA	NA	NA	NA	NA	NA	NA	NA	NA	NA	NA	NA	NA	NA	NA	NA	NA	NA	NA	NA	NA	NA	NA		3.75953	NA
1700029H14Rik_chrX	1700029H14Rik	chr8	chrX	FALSE	0	1.1267	AdultRiboM_edgeR_RNASeq	0.112265	AdultRiboM_M_Adult_1	0	AdultRiboM_F_Adult_1	FALSE	TRUE	FALSE	NA	combined_male	trans	trans	NA	NA		NA	NA	NA	NA	NA	NA	NA	NA	NA	NA	NA	NA	NA	NA	NA	NA	NA	NA	NA	NA	NA	NA	NA	chrX	1.29734e+08	UNC31333344	10.6766	0
1700029I15Rik_chr2	1700029I15Rik	chr2	chr2	FALSE	0	0.67294	AdultRiboM_edgeR_RNASeq	5.07455	AdultRiboM_M_Adult_5	3.71173	AdultRiboM_F_Adult_9	TRUE	TRUE	TRUE	2.44734	combined	cis	cis	chr2	92840742	UNC3529876	18.2327	0	0	88224696	96163791	7.9391	1	G	1.48657	F	-0.803174	E	-0.548907	D	-0.418623	C	-0.300396	B	-0.195076	H	0.178833	A	-0.165056	chr2	93230249	UNC3535542	13.5267	0
1700029J07Rik_chr8	1700029J07Rik	chr8	chr8	FALSE	0	-0.880815	G118_edgeR_RNASeq	0.686072	AdultRiboM_M_Adult_2	0.773061	G118_M16	TRUE	FALSE	TRUE	-1.75237	combined	cis	cis	chr8	47125385	UNC14652625	13.1204	0	0	46242357	47857825	1.61547	3	D	0.72509	G	-0.674154	A	0.603655	B	0.45272	H	-0.43163	E	-0.421728	C	-0.218107	F	-0.0916229	NA	NA		6.59603	NA
1700029P11Rik_chr19	1700029P11Rik	chr15	chr19	FALSE	0	0.21	NZO_limma_microarray	0	AdultRiboM_M_Adult_1	0	AdultRiboM_F_Adult_1	FALSE	FALSE	TRUE	-7.69126	combined_female	trans	trans	NA	NA		NA	NA	NA	NA	NA	NA	NA	NA	NA	NA	NA	NA	NA	NA	NA	NA	NA	NA	NA	NA	NA	NA	NA	NA	NA		2.99372	NA
1700029P11Rik_chrX	1700029P11Rik	chr15	chrX	FALSE	0	0.21	NZO_limma_microarray	0	AdultRiboM_M_Adult_1	0	AdultRiboM_F_Adult_1	TRUE	TRUE	FALSE	NA	combined_male	trans	trans	chrX	42124687	UNC30781834	17.8091	0	0	0	0	0	0		0		0		0		0		0		0		0		0	chrX	41943521	UNC30781136	21.6268	0
1700030F18Rik_chrX	1700030F18Rik	chr15	chrX	FALSE	0	-1.86044	G118_edgeR_RNASeq	0.185903	AdultRiboM_M_Adult_5	0.0800352	G118_M17	TRUE	TRUE	FALSE	NA	combined_male	trans	trans	chrX	114762149	UNC200033728	15.0419	0	0	0	0	0	0		0		0		0		0		0		0		0		0	chrX	114762149	UNC200033728	21.223	0
1700030J22Rik_chr17	1700030J22Rik	chr8	chr17	FALSE	0	0.613931	AdultRiboM_edgeR_RNASeq	0.201076	AdultRiboM_M_Adult_8	0.185988	G118_M16	FALSE	FALSE	TRUE	-2.33627	combined_female	trans	trans	NA	NA		NA	NA	NA	NA	NA	NA	NA	NA	NA	NA	NA	NA	NA	NA	NA	NA	NA	NA	NA	NA	NA	NA	NA	NA	NA		5.35822	NA
1700030K09Rik_chr8	1700030K09Rik	chr8	chr8	FALSE	0	0.129615	AdultRiboM_edgeR_RNASeq	1.36901	AdultRiboM_M_Adult_4	1.42469	AdultRiboM_F_Adult_5	TRUE	TRUE	TRUE	-4.5095	combined	trans	cis	chr8	77105187	UNC15007177	38.1187	0	0	76156656	77529514	1.37286	1	F	1.80384	C	-0.777242	E	-0.464879	A	-0.410377	B	-0.339823	G	0.250916	D	-0.161779	H	0.0572442	chr8	76486601	UNC15000682	21.5578	0
1700031F05Rik_chrX	1700031F05Rik	chrX	chrX	FALSE	0	-0.158333	PWK_limma_microarray	0	AdultRiboM_M_Adult_1	0	AdultRiboM_F_Adult_1	TRUE	TRUE	FALSE	NA	combined	trans	cis	chrX	55299352	UNC30855847	35.0277	0	0	0	0	0	0		0		0		0		0		0		0		0		0	chrX	55299352	UNC30855847	31.7492	0
1700034J05Rik_chr6	1700034J05Rik	chr6	chr6	FALSE	0	0	AdultRiboM_edgeR_RNASeq	0.113516	AdultRiboM_M_Adult_5	0.0452778	G118_M16	TRUE	TRUE	TRUE	2.72772	combined	cis	cis	chr6	146748426	UNC12336065	21.1145	0	0	146330880	147762997	1.43212	1	C	0.933419	A	0.702682	G	-0.684579	F	-0.563414	E	-0.561894	B	-0.536139	H	0.454155	D	-0.308238	chr6	147762997	UNC12350838	13.2104	0
1700037C18Rik_chr5	1700037C18Rik	chr16	chr5	FALSE	0	-1.36332	AdultRiboM_edgeR_RNASeq	0.369775	G118_M13	0.607042	AdultRiboM_F_Adult_6	FALSE	TRUE	FALSE	3.48828	combined_male	trans	trans	NA	NA		NA	NA	NA	NA	NA	NA	NA	NA	NA	NA	NA	NA	NA	NA	NA	NA	NA	NA	NA	NA	NA	NA	NA	chr5	130031095	UNC10157873	7.6908	0.035
1700037H04Rik_chr2	1700037H04Rik	chr2	chr2	FALSE	0	-0.39	WSB_limma_microarray	2.32075	AdultRiboM_M_Adult_12	3.85221	AdultRiboM_F_Adult_1	TRUE	TRUE	TRUE	-3.7783	combined	cis	cis	chr2	131072417	UNC3974926	19.6639	0	0	129694866	131534039	1.83917	1	F	1.66871	B	-0.755606	G	0.62731	D	-0.546494	A	-0.413274	C	-0.277957	E	-0.262827	H	-0.223637	chr2	131072417	UNC3974926	9.4252	0.003
1700037H04Rik_chrX	1700037H04Rik	chr2	chrX	FALSE	0	-0.39	WSB_limma_microarray	2.32075	AdultRiboM_M_Adult_12	3.85221	AdultRiboM_F_Adult_1	FALSE	TRUE	FALSE	NA	combined_male	trans	trans	NA	NA		NA	NA	NA	NA	NA	NA	NA	NA	NA	NA	NA	NA	NA	NA	NA	NA	NA	NA	NA	NA	NA	NA	NA	chrX	111934773	UNC200031673	6.42245	0.002
1700039E15Rik_chr7	1700039E15Rik	chr7	chr7	FALSE	0	1.89806	G118_edgeR_RNASeq	0.0666547	AdultRiboM_M_Adult_5	0	AdultRiboM_F_Adult_1	TRUE	FALSE	TRUE	-3.42438	combined	cis	cis	chr7	47628593	UNC12677273	13.455	0	0	47208334	52479385	5.27105	1	G	1.22563	C	-0.431244	B	-0.423339	D	-0.387831	H	-0.290294	F	0.263512	A	-0.256871	E	-0.249172	NA	NA		6.14728	NA
1700040L02Rik_chr10	1700040L02Rik	chr10	chr10	TRUE	0	-1.67215	G118_edgeR_RNASeq	1.27801	AdultRiboM_M_Adult_4	1.8869	G118_M17	TRUE	FALSE	TRUE	-2.7413	combined	cis	cis	chr10	68421747	UNC18164738	14.1762	0	0	67832231	70689986	2.85776	1	G	-0.913063	C	0.47472	B	0.378602	H	-0.246354	F	0.233673	D	0.209355	E	-0.161747	A	-0.119724	NA	NA		7.41523	NA
1700042B14Rik_chrX	1700042B14Rik	chrX	chrX	FALSE	0	0.085	129S_limma_microarray	0	AdultRiboM_M_Adult_1	0	AdultRiboM_F_Adult_1	TRUE	TRUE	FALSE	NA	combined	trans	cis	chrX	63477851	UNC30914051	10.7997	0	0	0	0	0	0		0		0		0		0		0		0		0		0	chrX	63477851	UNC30914051	8.29349	0.001
1700049G17Rik_chr2	1700049G17Rik	chr7	chr2	FALSE	0	-0.315539	AdultRiboM_edgeR_RNASeq	1.09335	AdultRiboM_M_Adult_2	0.888849	AdultRiboM_F_Adult_10	TRUE	FALSE	FALSE	NA	combined	trans	trans	chr2	153546962	UNC4256707	12.5584	0	0	152384059	157575218	5.19116	1	G	-1.44454	H	0.832787	A	0.679697	C	0.346369	F	-0.308222	D	0.228435	E	-0.148604	B	-0.077415	NA	NA		NA	NA
1700049G17Rik_chr7	1700049G17Rik	chr7	chr7	FALSE	0	-0.315539	AdultRiboM_edgeR_RNASeq	1.09335	AdultRiboM_M_Adult_2	0.888849	AdultRiboM_F_Adult_10	TRUE	TRUE	FALSE	1.33043	combined	cis	cis	chr7	28717199	UNC12539606	11.9405	0	0	25157698	29536489	4.37879	2	G	-0.855569	C	-0.739967	D	0.600448	A	0.556056	E	-0.527246	B	0.508999	F	0.402458	H	0.206041	chr7	28717199	UNC12539606	8.43601	0.01
1700052N19Rik_chr10	1700052N19Rik	chr10	chr10	FALSE	0	0.268333	WSB_limma_microarray	8.50256	G118_M13	7.8675	G118_M18	TRUE	TRUE	TRUE	3.82682	combined	cis	cis	chr10	7382283	UNC100010006	25.1295	0	0	3428171	8677337	5.24917	3	B	-1.12417	F	0.980375	H	-0.902996	C	0.76654	E	-0.731444	D	0.640487	A	0.429767	G	0.184288	chr10	4651880	backupUNC100355859	17.4666	0
1700055N04Rik_chr19	1700055N04Rik	chr19	chr19	TRUE	0	-5.65749	G118_edgeR_RNASeq	0.156732	AdultRiboM_M_Adult_2	2.04379	G118_M18	TRUE	TRUE	TRUE	-23.4087	combined	cis	cis	chr19	4262698	UNC29831860	42.0227	0	0	3295723	5340514	2.04479	1	G	1.3733	H	-0.471863	F	-0.468281	B	-0.249134	E	-0.18478	C	-0.118897	A	0.0725099	D	-0.0553243	chr19	4740699	JAX00469261	14.6695	0
1700057G04Rik_chrX	1700057G04Rik	chr9	chrX	FALSE	0	1.8787	G118_edgeR_RNASeq	0.0428144	G118_M15	0	AdultRiboM_F_Adult_1	TRUE	TRUE	FALSE	NA	combined	trans	trans	chrX	117703573	UNC200167426	13.8329	0	0	0	0	0	0		0		0		0		0		0		0		0		0	chrX	117703573	UNC200167426	7.29776	0.001
1700066M21Rik_chr1	1700066M21Rik	chr1	chr1	FALSE	0	0.473952	G118_edgeR_RNASeq	13.7445	AdultRiboM_M_Adult_5	16.009	AdultRiboM_F_Adult_10	TRUE	TRUE	TRUE	-2.12012	combined	cis	cis	chr1	57576461	UNC731988	25.1766	0	0	56099626	58043396	1.94377	1	D	-1.06824	A	0.761387	F	-0.619565	E	0.504642	C	0.470042	G	-0.437395	B	0.392322	H	0.108633	chr1	57692533	UNC733491	12.5985	0
1700067K01Rik_chr8	1700067K01Rik	chr8	chr8	FALSE	0	-1.0563	G118_edgeR_RNASeq	0.437873	AdultRiboM_M_Adult_4	0.623187	AdultRiboM_F_Adult_9	TRUE	TRUE	TRUE	-7.14961	combined	cis	cis	chr8	86460808	UNC15133262	34.9909	0	0	85878800	86711354	0.832554	4	B	1.06123	G	1.04672	E	0.975087	C	-0.865953	H	-0.738301	A	-0.58094	F	-0.57749	D	-0.348406	chr8	85640716	UNC15122037	16.1673	0
1700084C01Rik_chr1	1700084C01Rik	chr1	chr1	FALSE	0	1.88433	G118_edgeR_RNASeq	0.119108	AdultRiboM_M_Adult_7	0.153649	AdultRiboM_F_Adult_8	TRUE	TRUE	TRUE	3.52115	combined	cis	cis	chr1	171354276	UNC2168801	40.331	0	0	170931506	171900060	0.968554	1	F	2.05504	D	-0.736391	C	-0.665271	H	-0.642547	G	0.460659	A	-0.326343	B	-0.142457	E	-0.127411	chr1	170632325	UNC2157704	23.1639	0
1700084C01Rik_chrX	1700084C01Rik	chr1	chrX	FALSE	0	1.88433	G118_edgeR_RNASeq	0.119108	AdultRiboM_M_Adult_7	0.153649	AdultRiboM_F_Adult_8	FALSE	TRUE	FALSE	NA	combined_male	trans	trans	NA	NA		NA	NA	NA	NA	NA	NA	NA	NA	NA	NA	NA	NA	NA	NA	NA	NA	NA	NA	NA	NA	NA	NA	NA	chrX	158361836	backupJAX00722366	6.76355	0.001
1700093K21Rik_chr11	1700093K21Rik	chr11	chr11	FALSE	0	2.661	G118_edgeR_RNASeq	0.062254	G118_M15	0	AdultRiboM_F_Adult_1	TRUE	TRUE	TRUE	5.65858	combined	cis	cis	chr11	21563671	backupJAX00025163	51.0195	0	0	21370327	24147000	2.77667	1	G	2.39421	B	-0.674833	F	-0.463932	H	-0.409651	D	-0.373178	C	-0.35443	E	-0.239166	A	-0.178586	chr11	24263195	UNC110266043	34.6372	0
1700093K21Rik_chr8	1700093K21Rik	chr11	chr8	FALSE	0	2.661	G118_edgeR_RNASeq	0.062254	G118_M15	0	AdultRiboM_F_Adult_1	FALSE	FALSE	TRUE	-4.11247	combined_female	trans	trans	NA	NA		NA	NA	NA	NA	NA	NA	NA	NA	NA	NA	NA	NA	NA	NA	NA	NA	NA	NA	NA	NA	NA	NA	NA	NA	NA		3.77094	NA
1700093K21Rik_chrX	1700093K21Rik	chr11	chrX	FALSE	0	2.661	G118_edgeR_RNASeq	0.062254	G118_M15	0	AdultRiboM_F_Adult_1	FALSE	TRUE	TRUE	NA	combined_female	trans	trans	NA	NA		NA	NA	NA	NA	NA	NA	NA	NA	NA	NA	NA	NA	NA	NA	NA	NA	NA	NA	NA	NA	NA	NA	NA	chrX	90095128	UNC200027297	6.27857	0.002
1700101E01Rik_chr2	1700101E01Rik	chr2	chr2	FALSE	0	0.942741	G118_edgeR_RNASeq	0.336527	AdultRiboM_M_Adult_2	0.241867	AdultRiboM_F_Adult_9	TRUE	FALSE	TRUE	-1.99223	combined	trans	cis	chr2	26248147	UNC2768357	11.0841	0	0	26071166	27394044	1.32288	3	C	0.761472	F	-0.713213	G	-0.648134	D	0.375751	A	0.284629	B	0.158991	E	-0.0916877	H	0.050312	NA	NA		6.51332	NA
1700102P08Rik_chr9	1700102P08Rik	chr9	chr9	FALSE	0	0.582111	G118_edgeR_RNASeq	0.570686	AdultRiboM_M_Adult_2	0.788352	AdultRiboM_F_Adult_11	TRUE	TRUE	TRUE	-4.64149	combined	cis	cis	chr9	108046489	UNC17092085	16.102	0	0	107637580	108948989	1.31141	1	G	1.09823	F	0.724404	C	-0.707822	E	-0.503777	B	-0.48878	D	-0.369144	A	0.2868	H	0.132623	chr9	105354752	UNC17059826	8.86022	0.007
1700109H08Rik_chr5	1700109H08Rik	chr5	chr5	FALSE	0	0.241667	WSB_limma_microarray	2.62914	AdultRiboM_M_Adult_2	3.32474	AdultRiboM_F_Adult_5	TRUE	TRUE	TRUE	0.590607	combined	cis	cis	chr5	6778826	UNC8583796	21.0059	0	0	4110268	8122312	4.01204	1	D	-1.38169	G	-1.09623	E	0.666529	H	0.595455	B	0.575515	C	0.548518	A	0.392757	F	-0.2051	chr5	6778826	UNC8583796	14.0632	0
1700112E06Rik_chr14	1700112E06Rik	chr14	chr14	FALSE	0	-0.863498	G118_edgeR_RNASeq	1.03174	AdultRiboM_M_Adult_2	1.4219	AdultRiboM_F_Adult_3	TRUE	TRUE	FALSE	5.65815	combined_male	cis	cis	chr14	22637992	UNC23680310	10.8079	0	0	22204174	22858694	0.65452	5	E	-0.584066	H	-0.547049	A	0.534504	F	0.524155	B	0.470421	C	-0.347369	D	-0.121627	G	0.046809	chr14	22854485	UNC23682990	10.8796	0
1700113H08Rik_chr10	1700113H08Rik	chr10	chr10	TRUE	1	1.07167	PWK_limma_microarray	0.151021	G118_M13	0.161134	AdultRiboM_F_Adult_11	TRUE	TRUE	FALSE	8.38252	combined_male	trans	cis	chr10	85618041	UNC18360160	8.52951	0.006	0.00683771	85413623	86384974	0.971351	1	G	0.719355	F	-0.35689	B	0.216636	A	-0.216518	D	-0.199833	H	-0.185814	C	-0.100034	E	0.0361515	chr10	85618041	UNC18360160	11.2829	0
1700122O11Rik_chr17	1700122O11Rik	chr17	chr17	FALSE	0	0.161667	NZO_limma_microarray	0	AdultRiboM_M_Adult_1	0	AdultRiboM_F_Adult_1	TRUE	FALSE	FALSE	NA	combined	cis	cis	chr17	48150591	UNC27953528	8.63041	0.004	0.00456556	46226178	49484827	3.25865	1	F	0.55334	G	0.416554	H	-0.303054	C	-0.25576	D	-0.234774	E	-0.209025	A	-0.0998415	B	-0.092681	NA	NA		NA	NA
1700122O11Rik_chrX	1700122O11Rik	chr17	chrX	FALSE	0	0.161667	NZO_limma_microarray	0	AdultRiboM_M_Adult_1	0	AdultRiboM_F_Adult_1	FALSE	TRUE	TRUE	NA	combined_male	trans	trans	NA	NA		NA	NA	NA	NA	NA	NA	NA	NA	NA	NA	NA	NA	NA	NA	NA	NA	NA	NA	NA	NA	NA	NA	NA	chrX	54860348	UNC30852286	8.21759	0.001
1700123K08Rik_chr1	1700123K08Rik	chr5	chr1	FALSE	0	-0.148333	AJ_limma_microarray	0	AdultRiboM_M_Adult_1	0	AdultRiboM_F_Adult_1	TRUE	FALSE	TRUE	-7.6565	combined	trans	trans	chr1	75524231	UNC956412	7.76199	0.027	0.0303193	73537200	75873902	2.3367	1	D	0.203611	C	-0.0530007	G	0.0425285	H	-0.0406987	B	-0.0285827	A	-0.0251629	E	-0.022309	F	-0.0213475	NA	NA		0	NA
1700123O20Rik_chr14	1700123O20Rik	chr14	chr14	FALSE	0	0.373333	C57_limma_microarray	13.2225	G118_M14	11.4717	G118_M17	TRUE	TRUE	TRUE	-1.13792	combined	cis	cis	chr14	54859205	UNC24026616	21.6433	0	0	52168577	55500789	3.33221	2	F	-1.11761	B	-0.954551	H	0.683449	D	0.661097	G	0.41305	A	0.32994	E	0.17405	C	0.0765138	chr14	54859205	UNC24026616	12.6369	0
1700125H20Rik_chrX	1700125H20Rik	chr11	chrX	FALSE	0	0.0916667	NZO_limma_microarray	0	AdultRiboM_M_Adult_1	0	AdultRiboM_F_Adult_1	TRUE	TRUE	FALSE	NA	combined	trans	trans	chrX	127410157	UNC31319750	12.1992	0	0	0	0	0	0		0		0		0		0		0		0		0		0	chrX	127410157	UNC31319750	11.0722	0
1810009J06Rik_chr15	1810009J06Rik	chr6	chr15	FALSE	0	0	AdultRiboM_edgeR_RNASeq	0	AdultRiboM_M_Adult_1	0	AdultRiboM_F_Adult_1	FALSE	TRUE	FALSE	5.70964	combined_male	trans	trans	NA	NA		NA	NA	NA	NA	NA	NA	NA	NA	NA	NA	NA	NA	NA	NA	NA	NA	NA	NA	NA	NA	NA	NA	NA	chr15	18166421	UNC25132304	8.79174	0.007
1810009J06Rik_chrX	1810009J06Rik	chr6	chrX	FALSE	0	0	AdultRiboM_edgeR_RNASeq	0	AdultRiboM_M_Adult_1	0	AdultRiboM_F_Adult_1	TRUE	TRUE	FALSE	NA	combined_male	trans	trans	chrX	13397012	JAX00709530	40.8062	0	0	0	0	0	0		0		0		0		0		0		0		0		0	chrX	13279578	UNC30669207	208.183	0
1810010H24Rik_chr11	1810010H24Rik	chr11	chr11	FALSE	0	0.489352	AdultRiboM_edgeR_RNASeq	1.93097	AdultRiboM_M_Adult_12	2.20027	AdultRiboM_F_Adult_4	TRUE	TRUE	TRUE	7.90796	combined	cis	cis	chr11	106732785	UNC20321647	24.6094	0	0	106585561	107565869	0.980308	3	F	-1.06376	G	-1.0317	B	0.853597	D	0.484012	A	0.388159	C	0.320452	E	0.0866737	H	-0.0130612	chr11	107050578	UNC20324744	16.9436	0
1810011H11Rik_chr14	1810011H11Rik	chr14	chr14	FALSE	0	-0.490331	AdultRiboM_edgeR_RNASeq	0.912522	AdultRiboM_M_Adult_8	1.35626	AdultRiboM_F_Adult_6	TRUE	TRUE	TRUE	-2.57875	combined	cis	cis	chr14	33260815	JAX00376744	24.0895	0	0	33091231	33834773	0.743542	1	G	-1.4204	C	0.49472	H	0.452923	D	0.378457	F	-0.302704	B	0.27853	E	0.235995	A	0.150897	chr14	33260815	JAX00376744	12.1906	0
1810011O10Rik_chr8	1810011O10Rik	chr8	chr8	TRUE	1	-0.855	129S_limma_microarray	17.5259	AdultRiboM_M_Adult_10	31.6417	AdultRiboM_F_Adult_4	TRUE	TRUE	FALSE	6.53356	combined_male	cis	cis	chr8	25296835	UNC14323848	8.982	0.003	0.00343007	19984292	26754718	6.77043	2	G	0.819946	F	0.70186	C	-0.495957	H	-0.400023	E	-0.284802	A	-0.26011	B	-0.25155	D	-0.210894	chr8	26520819	UNC14340808	9.84386	0.002
1810024B03Rik_chr2	1810024B03Rik	chr2	chr2	FALSE	0	0.36622	G118_edgeR_RNASeq	0.854435	G118_M13	1.19491	AdultRiboM_F_Adult_5	TRUE	TRUE	TRUE	5.86213	combined	cis	cis	chr2	126843304	UNC3924665	47.2349	0	0	126652959	127064792	0.411833	2	G	1.53182	H	-1.33938	A	-1.12078	E	0.628086	F	-0.604366	B	0.339502	C	0.314717	D	0.263754	chr2	126843304	UNC3924665	30.5797	0
1810030O07Rik_chrX	1810030O07Rik	chrX	chrX	FALSE	0	-0.33232	AdultRiboM_edgeR_RNASeq	3.4562	AdultRiboM_M_Adult_5	4.16648	G118_M18	TRUE	TRUE	TRUE	NA	combined	trans	cis	chrX	16509574	UNC30692071	28.6854	0	0	0	0	0	0		0		0		0		0		0		0		0		0	chrX	17272263	UNC30697358	7.86678	0.001
1810037I17Rik_chr3	1810037I17Rik	chr3	chr3	FALSE	0	0	AdultRiboM_edgeR_RNASeq	15.1008	G118_M13	15.8519	G118_M18	TRUE	TRUE	TRUE	3.55686	combined	cis	cis	chr3	122866398	JAX00536296	29.9989	0	0	122161150	123020869	0.859719	1	G	1.39087	C	1.07353	H	-0.841779	A	-0.72765	D	-0.540795	B	-0.513335	F	0.481792	E	-0.41426	chr3	122925370	UNC6127004	21.2985	0
1810043G02Rik_chr10	1810043G02Rik	chr10	chr10	FALSE	0	0.172955	G118_edgeR_RNASeq	3.18902	G118_M13	2.56557	AdultRiboM_F_Adult_2	TRUE	TRUE	TRUE	-4.6401	combined	cis	cis	chr10	77628286	UNC18281303	29.0467	0	0	75177093	80285178	5.10808	1	G	1.50002	H	0.79613	B	-0.661913	D	-0.611227	E	-0.608869	C	-0.605926	F	0.445047	A	-0.382006	chr10	77526033	UNC18280208	15.7454	0
1810043H04Rik_chr11	1810043H04Rik	chr11	chr11	FALSE	0	-0.1	AJ_limma_microarray	19.0231	G118_M13	19.3878	G118_M18	TRUE	FALSE	FALSE	NA	combined	cis	cis	chr11	117384853	UNC20489646	8.20222	0.012	0.0136137	114718184	121838680	7.1205	2	F	-0.626393	G	0.563164	B	-0.485142	H	0.47506	E	-0.42988	A	0.40405	D	-0.338608	C	0.145623	NA	NA		NA	NA
1810046K07Rik_chr9	1810046K07Rik	chr9	chr9	TRUE	1	-0.781667	WSB_limma_microarray	1.81404	G118_M14	2.86597	G118_M17	TRUE	FALSE	TRUE	-1.9601	combined	cis	cis	chr9	51295236	UNC16357682	14.1972	0	0	50299431	51580811	1.28138	1	F	0.829656	C	-0.61152	B	-0.604422	H	-0.446091	D	0.327177	E	0.269861	A	0.23946	G	-0.163365	NA	NA		6.88385	NA
1810062G17Rik_chr3	1810062G17Rik	chr3	chr3	FALSE	0	0.897386	AdultRiboM_edgeR_RNASeq	0.68783	AdultRiboM_M_Adult_2	0.545575	G118_M17	TRUE	TRUE	TRUE	-10.0743	combined	cis	cis	chr3	35676390	UNC5033882	40.115	0	0	35177279	36179722	1.00244	1	B	1.46181	H	-1.10947	G	-0.943264	D	0.859555	C	-0.79394	A	0.617316	F	0.0365758	E	0.0290712	chr3	34854797	UNC5022101	17.2625	0
1810065E05Rik_chrX	1810065E05Rik	chr11	chrX	FALSE	0	-0.16	AJ_limma_microarray	0	AdultRiboM_M_Adult_1	0	AdultRiboM_F_Adult_1	TRUE	TRUE	FALSE	NA	combined	trans	trans	chrX	116716956	JAX00718249	10.2275	0.003	0.00343007	0	0	0	0		0		0		0		0		0		0		0		0	chrX	158482679	UNC31533263	9.91392	0
2010001E11Rik_chr10	2010001E11Rik	chr10	chr10	FALSE	0	-0.980458	AdultRiboM_edgeR_RNASeq	0.137114	AdultRiboM_M_Adult_2	0.194289	AdultRiboM_F_Adult_6	TRUE	TRUE	TRUE	-2.94427	combined	cis	cis	chr10	39582631	UNC17801806	56.4624	0	0	39201084	39628408	0.427324	1	G	2.22224	B	-1.15651	F	0.76215	D	-0.678362	A	-0.603043	C	-0.419769	E	-0.412222	H	0.211534	chr10	39855464	UNC17805351	29.1505	0
2010001E11Rik_chrX	2010001E11Rik	chr10	chrX	FALSE	0	-0.980458	AdultRiboM_edgeR_RNASeq	0.137114	AdultRiboM_M_Adult_2	0.194289	AdultRiboM_F_Adult_6	FALSE	TRUE	FALSE	NA	combined_male	trans	trans	NA	NA		NA	NA	NA	NA	NA	NA	NA	NA	NA	NA	NA	NA	NA	NA	NA	NA	NA	NA	NA	NA	NA	NA	NA	chrX	139492921	UNC31409692	6.38828	0.002
2010002M12Rik_chr19	2010002M12Rik	chr19	chr19	FALSE	0	-1.36077	G118_edgeR_RNASeq	0.121497	AdultRiboM_M_Adult_11	0.139326	G118_M18	TRUE	FALSE	TRUE	-4.68634	combined_female	cis	cis	chr19	34969879	UNC30238184	7.64614	0.031	0.0347124	24640628	35623260	10.9826	1	F	-0.987485	E	0.57389	A	0.454449	C	-0.451848	H	0.410525	G	0.403874	B	-0.394942	D	0.272679	NA	NA		3.92919	NA
2010002M12Rik_chrX	2010002M12Rik	chr19	chrX	FALSE	0	-1.36077	G118_edgeR_RNASeq	0.121497	AdultRiboM_M_Adult_11	0.139326	G118_M18	FALSE	TRUE	FALSE	NA	combined_male	trans	trans	NA	NA		NA	NA	NA	NA	NA	NA	NA	NA	NA	NA	NA	NA	NA	NA	NA	NA	NA	NA	NA	NA	NA	NA	NA	chrX	90851867	UNC31099284	6.52155	0.002
2010003K11Rik_chr19	2010003K11Rik	chr19	chr19	TRUE	0	1.67626	G118_edgeR_RNASeq	12.3975	G118_M13	5.7349	AdultRiboM_F_Adult_3	TRUE	FALSE	TRUE	-1.50205	combined	cis	cis	chr19	4732824	UNC29836189	10.011	0.001	0.00115912	3151739	6532855	3.38112	2	G	-0.730285	H	0.590688	A	0.293521	F	0.277623	E	-0.271996	C	-0.142172	B	0.129561	D	-0.099343	NA	NA		6.1721	NA
2010005H15Rik_chr1	2010005H15Rik	chr16	chr1	FALSE	0	-1.87549	G118_edgeR_RNASeq	0.218648	AdultRiboM_M_Adult_5	0.126849	G118_M18	TRUE	FALSE	TRUE	-3.70829	combined	trans	trans	chr1	137706755	UNC010285573	10.365	0	0	137438652	139903467	2.46482	1	A	0.601254	H	-0.215105	E	-0.176177	G	-0.166537	F	0.132483	D	-0.129632	B	-0.0834984	C	-0.0766827	NA	NA		4.02544	NA
2010005H15Rik_chrX	2010005H15Rik	chr16	chrX	FALSE	0	-1.87549	G118_edgeR_RNASeq	0.218648	AdultRiboM_M_Adult_5	0.126849	G118_M18	FALSE	TRUE	FALSE	NA	combined_male	trans	trans	NA	NA		NA	NA	NA	NA	NA	NA	NA	NA	NA	NA	NA	NA	NA	NA	NA	NA	NA	NA	NA	NA	NA	NA	NA	chrX	163832828	JAX00187059	6.87612	0.001
2010012O05Rik_chr19	2010012O05Rik	chr19	chr19	FALSE	0	-0.438772	G118_edgeR_RNASeq	3.15602	G118_M14	4.46302	G118_M18	TRUE	FALSE	FALSE	NA	combined	cis	cis	chr19	47280511	UNC30406793	8.7559	0.003	0.00343007	46135237	47619182	1.48395	3	D	0.455035	H	-0.405907	B	0.371172	G	-0.273986	E	-0.223015	A	-0.201783	C	0.170869	F	0.1333	NA	NA		NA	NA
2010106E10Rik_chrX	2010106E10Rik	chrX	chrX	TRUE	0	2.79796	AdultRiboM_edgeR_RNASeq	0.359892	AdultRiboM_M_Adult_3	0	AdultRiboM_F_Adult_1	TRUE	TRUE	FALSE	NA	combined	trans	cis	chrX	106079075	UNC200112780	13.2571	0	0	0	0	0	0		0		0		0		0		0		0		0		0	chrX	106079075	UNC200112780	7.21705	0.001
2010107G12Rik_chr14	2010107G12Rik	chr6	chr14	FALSE	0	0.911618	G118_edgeR_RNASeq	0.0626573	G118_M13	0.0310362	G118_M18	TRUE	FALSE	FALSE	NA	combined	trans	trans	chr14	118074369	UNC_rs32609050	9.00607	0.003	0.00343007	116554320	118768879	2.21456	3	D	0.517692	F	-0.507818	E	-0.443306	H	0.347435	B	0.304998	A	-0.207524	C	0.134844	G	-0.119435	NA	NA		NA	NA
2010107G12Rik_chr5	2010107G12Rik	chr6	chr5	FALSE	0	0.911618	G118_edgeR_RNASeq	0.0626573	G118_M13	0.0310362	G118_M18	FALSE	FALSE	TRUE	-4.27655	combined_female	trans	trans	NA	NA		NA	NA	NA	NA	NA	NA	NA	NA	NA	NA	NA	NA	NA	NA	NA	NA	NA	NA	NA	NA	NA	NA	NA	NA	NA		4.13513	NA
2010107G12Rik_chrX	2010107G12Rik	chr6	chrX	FALSE	0	0.911618	G118_edgeR_RNASeq	0.0626573	G118_M13	0.0310362	G118_M18	FALSE	TRUE	FALSE	NA	combined_male	trans	trans	NA	NA		NA	NA	NA	NA	NA	NA	NA	NA	NA	NA	NA	NA	NA	NA	NA	NA	NA	NA	NA	NA	NA	NA	NA	chrX	11557068	UNC30654286	8.81536	0.001
2010107G23Rik_chr10	2010107G23Rik	chr10	chr10	FALSE	0	-0.523937	AdultRiboM_edgeR_RNASeq	1.40604	G118_M13	1.62137	AdultRiboM_F_Adult_3	TRUE	TRUE	TRUE	3.04203	combined	cis	cis	chr10	63359702	UNC18098815	14.8235	0	0	61003304	63631116	2.62781	1	H	0.935641	C	0.478875	F	-0.476895	E	-0.430169	D	-0.318571	B	-0.19976	G	-0.129513	A	0.0904337	chr10	61525797	UNC18076860	10.9926	0
2010109A12Rik_chr5	2010109A12Rik	chr5	chr5	FALSE	0	-0.762696	G118_edgeR_RNASeq	0.635337	AdultRiboM_M_Adult_10	0.810128	AdultRiboM_F_Adult_6	TRUE	TRUE	TRUE	-2.36976	combined	cis	cis	chr5	94123896	UNC9710582	21.782	0	0	93386088	95939957	2.55387	2	A	0.947704	E	0.885732	F	-0.660554	H	-0.61694	B	0.395506	C	-0.387079	G	-0.332701	D	-0.319864	chr5	96664852	UNC9714592	10.0595	0
2010109I03Rik_chr15	2010109I03Rik	chr15	chr15	FALSE	0	-0.827014	AdultRiboM_edgeR_RNASeq	0.0269583	G118_M14	0.117252	AdultRiboM_F_Adult_8	TRUE	TRUE	TRUE	-11.9041	combined	cis	cis	chr15	75045718	UNC25900408	27.1376	0	0	73490465	75402854	1.91239	1	F	1.51373	A	-0.715147	H	-0.526135	C	0.489193	E	0.37591	B	-0.353907	D	-0.338085	G	-0.293236	chr15	71272131	UNC25850849	11.9453	0
2200002D01Rik_chr13	2200002D01Rik	chr7	chr13	TRUE	0	1.18088	G118_edgeR_RNASeq	12.1706	AdultRiboM_M_Adult_4	7.15412	AdultRiboM_F_Adult_4	FALSE	TRUE	FALSE	4.07797	combined_male	trans	trans	NA	NA		NA	NA	NA	NA	NA	NA	NA	NA	NA	NA	NA	NA	NA	NA	NA	NA	NA	NA	NA	NA	NA	NA	NA	chr13	41384179	UNC22487642	7.93896	0.025
2200002D01Rik_chr7	2200002D01Rik	chr7	chr7	TRUE	0	1.18088	G118_edgeR_RNASeq	12.1706	AdultRiboM_M_Adult_4	7.15412	AdultRiboM_F_Adult_4	TRUE	TRUE	TRUE	2.97684	combined	cis	cis	chr7	29925221	UNC12554083	28.502	0	0	28999578	30099405	1.09983	1	G	-1.5489	H	0.66152	C	0.56252	A	0.412873	B	0.179421	E	-0.117891	D	0.0815556	F	-0.0572896	chr7	29925221	UNC12554083	18.2597	0
2200002J24Rik_chr4	2200002J24Rik	chr7	chr4	FALSE	0	0.125	WSB_limma_microarray	0	AdultRiboM_M_Adult_1	0	AdultRiboM_F_Adult_1	FALSE	FALSE	TRUE	-4.05989	combined_female	trans	trans	NA	NA		NA	NA	NA	NA	NA	NA	NA	NA	NA	NA	NA	NA	NA	NA	NA	NA	NA	NA	NA	NA	NA	NA	NA	NA	NA		4.04037	NA
2200002J24Rik_chrX	2200002J24Rik	chr7	chrX	FALSE	0	0.125	WSB_limma_microarray	0	AdultRiboM_M_Adult_1	0	AdultRiboM_F_Adult_1	TRUE	TRUE	FALSE	NA	combined_male	trans	trans	chrX	161239899	UNC31555745	12.9144	0	0	0	0	0	0		0		0		0		0		0		0		0		0	chrX	160576311	UNC31549745	13.0932	0
2210016F16Rik_chr13	2210016F16Rik	chr13	chr13	FALSE	0	0	AdultRiboM_edgeR_RNASeq	8.94107	G118_M14	9.56286	AdultRiboM_F_Adult_3	TRUE	TRUE	TRUE	0.170094	combined	cis	cis	chr13	56895384	JAX00045106	17.4094	0	0	55952847	59113243	3.1604	1	G	-1.76862	F	-0.873573	C	0.660294	E	0.599037	B	0.531838	A	0.418887	H	0.379942	D	0.309328	chr13	58701763	UNC22689295	10.7482	0
2210016L21Rik_chr5	2210016L21Rik	chr5	chr5	FALSE	0	-0.303333	PWK_limma_microarray	6.04367	G118_M13	6.03502	G118_M16	TRUE	TRUE	TRUE	-7.47528	combined	cis	cis	chr5	115056045	UNC9958096	39.4981	0	0	113945176	115474918	1.52974	1	F	1.73622	A	-0.710693	H	-0.501436	G	0.45091	C	-0.445934	D	-0.420491	B	-0.325872	E	0.0555372	chr5	114992931	UNC9957213	20.3929	0
2210016L21Rik_chr7	2210016L21Rik	chr5	chr7	FALSE	0	-0.303333	PWK_limma_microarray	6.04367	G118_M13	6.03502	G118_M16	TRUE	FALSE	FALSE	NA	combined	trans	trans	chr7	36621517	UNC12621517	8.5027	0.006	0.00683771	35190925	37969237	2.77831	2	D	0.88109	C	-0.872159	B	-0.374944	F	0.355963	A	0.305325	G	-0.261496	H	-0.235315	E	0.0904635	NA	NA		NA	NA
2210404O09Rik_chr17	2210404O09Rik	chr17	chr17	FALSE	0	0	AdultRiboM_edgeR_RNASeq	1.1398	AdultRiboM_M_Adult_4	1.32031	G118_M17	TRUE	TRUE	TRUE	-4.81915	combined	cis	cis	chr17	21358201	UNC27662527	40.6361	0	0	19906931	22108316	2.20139	1	G	2.09385	F	-0.930897	B	-0.738431	D	-0.657238	A	0.149451	H	0.0741997	E	0.0696716	C	-0.052648	chr17	22108316	UNC27669246	22.4419	0
2210407C18Rik_chrX	2210407C18Rik	chr11	chrX	FALSE	0	-2.65574	G118_edgeR_RNASeq	0	AdultRiboM_M_Adult_1	0.252531	AdultRiboM_F_Adult_6	FALSE	TRUE	FALSE	NA	combined_male	trans	trans	NA	NA		NA	NA	NA	NA	NA	NA	NA	NA	NA	NA	NA	NA	NA	NA	NA	NA	NA	NA	NA	NA	NA	NA	NA	chrX	125278433	JAX00184389	6.79568	0.001
2210408I21Rik_chr13	2210408I21Rik	chr13	chr13	FALSE	0	0.256274	AdultRiboM_edgeR_RNASeq	1.00133	AdultRiboM_M_Adult_2	0.644023	AdultRiboM_F_Adult_4	FALSE	FALSE	TRUE	-4.25451	combined_female	cis	cis	NA	NA		NA	NA	NA	NA	NA	NA	NA	NA	NA	NA	NA	NA	NA	NA	NA	NA	NA	NA	NA	NA	NA	NA	NA	NA	NA		3.92612	NA
2300002M23Rik_chrX	2300002M23Rik	chr17	chrX	FALSE	0	-0.085	NOD_limma_microarray	0	AdultRiboM_M_Adult_1	0	AdultRiboM_F_Adult_1	TRUE	TRUE	FALSE	NA	combined	trans	trans	chrX	56419442	UNC30864378	33.9613	0	0	0	0	0	0		0		0		0		0		0		0		0		0	chrX	56419442	UNC30864378	17.175	0
2300003K06Rik_chr5	2300003K06Rik	chr11	chr5	FALSE	0	0	AdultRiboM_edgeR_RNASeq	0	AdultRiboM_M_Adult_1	0	AdultRiboM_F_Adult_1	TRUE	FALSE	TRUE	-9.66429	combined_female	trans	trans	chr5	120668930	UNC10031457	8.92307	0.003	0.00343007	120493040	121008356	0.515316	1	C	0.229337	A	-0.0470433	D	-0.0468633	H	-0.0429904	F	-0.0358232	E	-0.0284284	G	-0.0238898	B	-0.0125367	NA	NA		0	NA
2310002L09Rik_chrX	2310002L09Rik	chr4	chrX	FALSE	0	-0.0633333	NOD_limma_microarray	0	AdultRiboM_M_Adult_1	0	AdultRiboM_F_Adult_1	TRUE	TRUE	FALSE	NA	combined_male	trans	trans	chrX	62505783	UNC200228740	17.9448	0	0	0	0	0	0		0		0		0		0		0		0		0		0	chrX	94394277	UNC31120967	260.742	0
2310007L24Rik_chr4	2310007L24Rik	chr11	chr4	FALSE	0	-1.87563	G118_edgeR_RNASeq	0	AdultRiboM_M_Adult_1	0.0848874	G118_M18	TRUE	FALSE	FALSE	NA	combined	trans	trans	chr4	106236558	UNC7922368	7.82339	0.024	0.0270073	101405435	108946146	7.54071	1	H	0.834957	F	-0.346217	B	-0.28782	D	-0.240754	A	-0.143881	C	0.114476	E	0.0863781	G	-0.0729616	NA	NA		NA	NA
2310009B15Rik_chr1	2310009B15Rik	chr1	chr1	FALSE	0	0.655713	AdultRiboM_edgeR_RNASeq	6.8005	AdultRiboM_M_Adult_8	4.01461	AdultRiboM_F_Adult_10	TRUE	FALSE	TRUE	-6.55413	combined	cis	cis	chr1	141116827	UNC1784366	18.0577	0	0	139755866	142731327	2.97546	1	F	-1.43393	A	0.675132	C	0.63905	G	-0.514935	D	0.408033	E	0.328866	B	0.204178	H	0.150626	NA	NA		7.04969	NA
2310011J03Rik_chr10	2310011J03Rik	chr10	chr10	FALSE	0	0.323333	WSB_limma_microarray	7.14028	G118_M15	7.86835	AdultRiboM_F_Adult_2	TRUE	TRUE	TRUE	2.83674	combined	cis	cis	chr10	79492157	UNC18298171	15.9138	0	0	77437536	80726605	3.28907	2	F	-0.829413	G	-0.768321	A	0.534081	B	0.486197	E	0.474215	C	0.391072	H	-0.25689	D	-0.0481518	chr10	74781169	UNC18246512	10.8162	0
2310011J03Rik_chr11	2310011J03Rik	chr10	chr11	FALSE	0	0.323333	WSB_limma_microarray	7.14028	G118_M15	7.86835	AdultRiboM_F_Adult_2	FALSE	TRUE	FALSE	4.06298	combined_male	trans	trans	NA	NA		NA	NA	NA	NA	NA	NA	NA	NA	NA	NA	NA	NA	NA	NA	NA	NA	NA	NA	NA	NA	NA	NA	NA	chr11	115043196	UNC20457954	8.01558	0.02
2310014L17Rik_chr7	2310014L17Rik	chr7	chr7	TRUE	0	-1.64911	AdultRiboM_edgeR_RNASeq	0.769573	G118_M14	1.18155	G118_M17	TRUE	TRUE	TRUE	-7.82116	combined	cis	cis	chr7	15163473	UNC12442110	46.4358	0	0	10074557	16495999	6.42144	1	G	1.98617	A	-0.818158	B	-0.806338	E	-0.740177	D	0.470965	C	-0.164365	F	-0.152947	H	0.0733271	chr7	12286861	backupUNC070619888	21.7674	0
2310022A10Rik_chrX	2310022A10Rik	chr7	chrX	FALSE	0	0.208333	NZO_limma_microarray	1.92156	G118_M15	2.08306	G118_M16	FALSE	TRUE	FALSE	NA	combined_male	trans	trans	NA	NA		NA	NA	NA	NA	NA	NA	NA	NA	NA	NA	NA	NA	NA	NA	NA	NA	NA	NA	NA	NA	NA	NA	NA	chrX	162102341	UNC31562702	6.07944	0.004
2310022B05Rik_chr8	2310022B05Rik	chr8	chr8	FALSE	0	-0.466667	WSB_limma_microarray	5.43007	G118_M14	5.20768	G118_M16	TRUE	FALSE	TRUE	-2.11998	combined	cis	cis	chr8	126245893	UNC15677828	13.4487	0	0	125923472	127690550	1.76708	3	F	0.708983	A	-0.650649	C	-0.639619	D	0.481367	E	0.402053	G	-0.378003	H	0.219171	B	-0.110546	NA	NA		6.70988	NA
2310030G06Rik_chr9	2310030G06Rik	chr9	chr9	FALSE	0	0.183333	WSB_limma_microarray	10.6492	G118_M14	10.6774	G118_M18	TRUE	FALSE	TRUE	-1.54444	combined	cis	cis	chr9	50247961	UNC16345549	15.2283	0	0	50125773	51227250	1.10148	1	C	-1.06353	D	0.702744	F	-0.676407	E	0.526567	A	0.419589	B	0.209922	H	-0.179012	G	0.0879744	NA	NA		7.53004	NA
2310033P09Rik_chr11	2310033P09Rik	chr11	chr11	FALSE	0	-0.406667	AJ_limma_microarray	3.97689	G118_M13	4.03391	AdultRiboM_F_Adult_12	TRUE	FALSE	FALSE	NA	combined	cis	cis	chr11	59020247	UNC19725928	8.66408	0.004	0.00456556	58622854	60345650	1.7228	1	E	-0.76233	G	0.534715	F	0.495014	B	0.472872	C	-0.374851	D	-0.330431	A	-0.269734	H	-0.106647	NA	NA		NA	NA
2310045N01Rik_chr8	2310045N01Rik	chr8	chr8	FALSE	0	0.333333	WSB_limma_microarray	18.9916	G118_M14	20.8749	G118_M16	TRUE	TRUE	TRUE	-1.63964	combined	cis	cis	chr8	72491278	JAX00671748	16.5521	0	0	70491673	74232360	3.74069	1	C	1.30753	F	-0.994848	E	-0.522032	H	0.513009	B	-0.18993	A	0.167102	G	-0.142102	D	-0.1394	chr8	72190014	JAX00671692	8.53863	0.008
2310047M10Rik_chr11	2310047M10Rik	chr11	chr11	FALSE	0	0.293333	PWK_limma_microarray	4.29004	AdultRiboM_M_Adult_12	4.01411	G118_M18	TRUE	TRUE	TRUE	-7.64566	combined	cis	cis	chr11	68860373	UNC19864128	33.8597	0	0	68422250	69253020	0.83077	1	G	2.41216	E	-0.765944	B	-0.615611	D	-0.543584	C	-0.432353	A	-0.345429	F	0.233003	H	-0.0886006	chr11	69219866	UNC19868209	15.8947	0
2310057J18Rik_chr5	2310057J18Rik	chr10	chr5	FALSE	0	1.87817	G118_edgeR_RNASeq	0.0875254	AdultRiboM_M_Adult_5	0	AdultRiboM_F_Adult_1	FALSE	FALSE	TRUE	-2.2692	combined_female	trans	trans	NA	NA		NA	NA	NA	NA	NA	NA	NA	NA	NA	NA	NA	NA	NA	NA	NA	NA	NA	NA	NA	NA	NA	NA	NA	NA	NA		5.55616	NA
2310057J18Rik_chrX	2310057J18Rik	chr10	chrX	FALSE	0	1.87817	G118_edgeR_RNASeq	0.0875254	AdultRiboM_M_Adult_5	0	AdultRiboM_F_Adult_1	FALSE	TRUE	FALSE	NA	combined_male	trans	trans	NA	NA		NA	NA	NA	NA	NA	NA	NA	NA	NA	NA	NA	NA	NA	NA	NA	NA	NA	NA	NA	NA	NA	NA	NA	chrX	13667392	JAX00709553	7.17813	0.001
2310061I04Rik_chr17	2310061I04Rik	chr17	chr17	FALSE	0	0.323759	G118_edgeR_RNASeq	14.2387	G118_M15	12.0689	G118_M16	TRUE	FALSE	TRUE	-4.99045	combined	cis	cis	chr17	44534438	UNC27906493	12.3317	0	0	35743575	44723511	8.97994	1	H	-1.20572	E	0.882585	B	0.379992	D	-0.323736	A	0.281148	F	0.265081	C	0.22045	G	0.16419	NA	NA		6.97334	NA
2310067B10Rik_chr11	2310067B10Rik	chr11	chr11	FALSE	0	-0.305054	G118_edgeR_RNASeq	8.36978	G118_M14	10.8298	G118_M16	TRUE	TRUE	TRUE	6.63728	combined	cis	cis	chr11	116257246	UNC20473481	19.0919	0	0	115351354	116417496	1.06614	2	B	-0.88129	H	0.760252	F	0.468793	G	-0.390805	C	0.153605	A	-0.15204	D	0.112116	E	-0.0598263	chr11	116226967	UNC20473081	14.5141	0
2310079G19Rik_chr15	2310079G19Rik	chr16	chr15	FALSE	0	0.111667	WSB_limma_microarray	0	AdultRiboM_M_Adult_1	0	AdultRiboM_F_Adult_1	FALSE	FALSE	TRUE	-4.56194	combined_female	trans	trans	NA	NA		NA	NA	NA	NA	NA	NA	NA	NA	NA	NA	NA	NA	NA	NA	NA	NA	NA	NA	NA	NA	NA	NA	NA	NA	NA		3.38437	NA
2310079G19Rik_chrX	2310079G19Rik	chr16	chrX	FALSE	0	0.111667	WSB_limma_microarray	0	AdultRiboM_M_Adult_1	0	AdultRiboM_F_Adult_1	TRUE	TRUE	FALSE	NA	combined	trans	trans	chrX	58700060	UNC30881185	12.8681	0	0	0	0	0	0		0		0		0		0		0		0		0		0	chrX	58700060	UNC30881185	10.5188	0
2410002F23Rik_chr7	2410002F23Rik	chr7	chr7	FALSE	0	0	AdultRiboM_edgeR_RNASeq	4.84041	G118_M15	5.17021	G118_M18	TRUE	FALSE	FALSE	NA	combined	cis	cis	chr7	53516979	UNC12742629	8.05016	0.014	0.0158172	48222853	55196738	6.97389	2	A	0.739825	F	-0.663737	G	-0.59099	H	0.495133	E	-0.277191	C	0.257602	B	0.186049	D	0.117192	NA	NA		NA	NA
2410004P03Rik_chrX	2410004P03Rik	chr12	chrX	FALSE	0	0	AdultRiboM_edgeR_RNASeq	0.0738525	AdultRiboM_M_Adult_9	0.0276429	G118_M17	FALSE	TRUE	FALSE	NA	combined_male	trans	trans	NA	NA		NA	NA	NA	NA	NA	NA	NA	NA	NA	NA	NA	NA	NA	NA	NA	NA	NA	NA	NA	NA	NA	NA	NA	chrX	158296095	UNC31532013	6.93258	0.001
2410089E03Rik_chr15	2410089E03Rik	chr15	chr15	FALSE	0	-0.113333	CAST_limma_microarray	0.970413	AdultRiboM_M_Adult_5	1.06015	AdultRiboM_F_Adult_6	TRUE	TRUE	TRUE	-5.05604	combined	trans	cis	chr15	7703459	UNC24993874	33.3066	0	0	6549181	7905508	1.35633	1	G	-1.64724	F	-0.786734	C	0.572939	D	0.54009	B	0.53602	A	0.525378	E	0.295604	H	0.22986	chr15	7774712	UNC24994731	18.8848	0
2410089E03Rik_chrX	2410089E03Rik	chr15	chrX	FALSE	0	-0.113333	CAST_limma_microarray	0.970413	AdultRiboM_M_Adult_5	1.06015	AdultRiboM_F_Adult_6	FALSE	TRUE	FALSE	NA	combined_male	trans	trans	NA	NA		NA	NA	NA	NA	NA	NA	NA	NA	NA	NA	NA	NA	NA	NA	NA	NA	NA	NA	NA	NA	NA	NA	NA	chrX	94729992	UNC31123087	6.48016	0.002
2410127L17Rik_chr19	2410127L17Rik	chr19	chr19	FALSE	0	0.185	WSB_limma_microarray	10.4966	G118_M15	10.1712	G118_M18	TRUE	TRUE	TRUE	2.47864	combined	cis	cis	chr19	18825191	UNC29997895	25.0111	0	0	18360130	18902738	0.542608	2	G	1.18994	E	1.03981	H	-0.601849	C	-0.593628	B	-0.506154	F	-0.374143	A	-0.288058	D	-0.106196	chr19	18597319	UNC29993459	16.51	0
2410127L17Rik_chrX	2410127L17Rik	chr19	chrX	FALSE	0	0.185	WSB_limma_microarray	10.4966	G118_M15	10.1712	G118_M18	FALSE	TRUE	FALSE	NA	combined_male	trans	trans	NA	NA		NA	NA	NA	NA	NA	NA	NA	NA	NA	NA	NA	NA	NA	NA	NA	NA	NA	NA	NA	NA	NA	NA	NA	chrX	27063993	UNC30740562	6.10761	0.003
2410131K14Rik_chr5	2410131K14Rik	chr5	chr5	FALSE	0	-0.31	129S_limma_microarray	2.38018	G118_M13	3.08708	G118_M16	TRUE	TRUE	TRUE	-12.9928	combined	cis	cis	chr5	118951370	UNC10011505	48.1384	0	0	118608953	119078868	0.469915	1	F	-1.63103	G	-1.28539	D	1.04382	H	0.717265	A	0.493689	C	0.479315	E	0.248528	B	0.110963	chr5	118553466	UNC10007155	22.2332	0
2410137M14Rik_chrX	2410137M14Rik	chr17	chrX	FALSE	0	-0.085	WSB_limma_microarray	0	AdultRiboM_M_Adult_1	0	AdultRiboM_F_Adult_1	TRUE	TRUE	FALSE	NA	combined_male	trans	trans	chrX	116716956	JAX00718249	72.2082	0	0	0	0	0	0		0		0		0		0		0		0		0		0	chrX	116716956	JAX00718249	154.273	0
2510002D24Rik_chr16	2510002D24Rik	chr16	chr16	FALSE	0	0.571667	WSB_limma_microarray	11.1072	G118_M14	8.87533	G118_M17	TRUE	TRUE	FALSE	17.0796	combined_male	trans	cis	chr16	21134672	UNC26446231	18.5866	0	0	18974789	21478840	2.50405	1	G	-1.62867	H	0.612922	A	0.607021	F	-0.389174	B	0.367781	C	0.351378	E	0.279785	D	0.120048	chr16	21134672	UNC26446231	23.1488	0
2510003E04Rik_chr10	2510003E04Rik	chr10	chr10	FALSE	0	0.121667	WSB_limma_microarray	5.60658	G118_M13	5.66281	G118_M16	TRUE	TRUE	FALSE	2.78279	combined	cis	cis	chr10	65485719	UNC18126459	10.0689	0	0	61384485	67170468	5.78598	1	G	-0.864768	F	0.647656	B	-0.419371	C	0.403946	E	0.345875	A	-0.260491	H	0.208206	D	-0.0922577	chr10	65884322	UNC18131377	7.94246	0.025
2510009E07Rik_chr16	2510009E07Rik	chr16	chr16	FALSE	0	-0.526667	129S_limma_microarray	2.58095	G118_M14	3.667	G118_M17	TRUE	TRUE	TRUE	-4.84444	combined	cis	cis	chr16	21464187	UNC26450378	28.731	0	0	20975274	21725621	0.750347	1	H	-1.81476	G	0.557286	F	0.377751	B	0.308325	D	0.256439	A	0.205064	C	0.159554	E	0.111591	chr16	21464187	UNC26450378	14.2396	0
2610002M06Rik_chrX	2610002M06Rik	chrX	chrX	FALSE	0	-0.216667	WSB_limma_microarray	4.47652	G118_M14	5.51541	G118_M18	TRUE	TRUE	TRUE	NA	combined	trans	cis	chrX	109553684	UNC31217431	12.3018	0	0	0	0	0	0		0		0		0		0		0		0		0		0	chrX	106204842	backupUNC200112872	7.82988	0.001
2610008E11Rik_chr10	2610008E11Rik	chr10	chr10	FALSE	0	-0.144555	AdultRiboM_edgeR_RNASeq	4.5192	AdultRiboM_M_Adult_2	3.67561	AdultRiboM_F_Adult_3	TRUE	FALSE	TRUE	-1.67498	combined	cis	cis	chr10	78679654	UNC18292957	11.9946	0	0	76158749	81932396	5.77365	1	F	-0.925023	H	-0.654327	A	0.528031	C	0.514558	G	-0.452909	B	0.403358	D	0.31802	E	0.294715	NA	NA		7.57846	NA
2610015P09Rik_chr16	2610015P09Rik	chr16	chr16	FALSE	0	-0.126556	G118_edgeR_RNASeq	1.80605	AdultRiboM_M_Adult_2	1.42638	AdultRiboM_F_Adult_1	TRUE	FALSE	FALSE	NA	combined	cis	cis	chr16	44306340	UNC26725914	9.96789	0.001	0.00115912	43291489	45772213	2.48072	1	G	0.833602	F	0.558847	B	-0.488285	A	-0.449897	C	-0.276526	H	-0.255743	D	0.220453	E	-0.107754	NA	NA		NA	NA
2610020H08Rik_chr3	2610020H08Rik	chr7	chr3	FALSE	0	-0.328038	G118_edgeR_RNASeq	1.88676	AdultRiboM_M_Adult_4	1.47115	AdultRiboM_F_Adult_3	FALSE	TRUE	FALSE	5.18134	combined_male	trans	trans	NA	NA		NA	NA	NA	NA	NA	NA	NA	NA	NA	NA	NA	NA	NA	NA	NA	NA	NA	NA	NA	NA	NA	NA	NA	chr3	34079667	JAX00519141	8.54727	0.008
2610020H08Rik_chr7	2610020H08Rik	chr7	chr7	FALSE	0	-0.328038	G118_edgeR_RNASeq	1.88676	AdultRiboM_M_Adult_4	1.47115	AdultRiboM_F_Adult_3	TRUE	FALSE	TRUE	-5.99793	combined_female	cis	cis	chr7	126733923	UNC13728274	9.94667	0.001	0.00115912	125582905	127494510	1.91161	1	F	-1.06462	B	0.621419	H	0.485197	D	0.482498	E	-0.314264	G	-0.244905	A	0.140012	C	0.130735	NA	NA		4.8472	NA
2610301B20Rik_chr4	2610301B20Rik	chr4	chr4	FALSE	0	0.320848	AdultRiboM_edgeR_RNASeq	3.83043	G118_M13	3.85793	G118_M18	TRUE	TRUE	TRUE	-3.2085	combined	cis	cis	chr4	11399247	UNC6736815	22.8486	0	0	10551366	11470223	0.918857	2	F	-1.1686	G	1.00386	A	0.532017	D	0.520596	B	-0.384841	H	-0.370659	E	-0.0847528	C	-0.0632865	chr4	11399247	UNC6736815	11.451	0
2610305D13Rik_chr4	2610305D13Rik	chr4	chr4	TRUE	0	4.44086	AdultRiboM_edgeR_RNASeq	1.22338	AdultRiboM_M_Adult_2	0.640438	G118_M17	TRUE	TRUE	TRUE	-23.418	combined_female	cis	cis	chr4	146784077	UNC040352055	42.0665	0	0	144257837	147282762	3.02493	1	D	1.50938	E	-1.13934	G	0.922842	F	-0.866174	H	0.741872	C	-0.535868	B	-0.414134	A	-0.363864	chr4	146784077	UNC040352055	19.2972	0
2610318N02Rik_chr18	2610318N02Rik	chr16	chr18	FALSE	0	1.32234	G118_edgeR_RNASeq	0.183341	AdultRiboM_M_Adult_10	0.170934	AdultRiboM_F_Adult_11	TRUE	TRUE	FALSE	1.0909	combined	trans	trans	chr18	57439693	UNC29331764	12.0738	0	0	56870642	61120006	4.24936	1	F	0.845239	B	-0.511642	D	-0.277816	E	-0.164211	C	-0.15708	H	0.149979	G	-0.132133	A	-0.082486	chr18	60766519	UNC29386698	8.37948	0.011
2610524H06Rik_chr3	2610524H06Rik	chr5	chr3	FALSE	0	-0.759415	AdultRiboM_edgeR_RNASeq	0.71542	G118_M13	0.877097	G118_M16	TRUE	TRUE	TRUE	12.4006	combined	trans	trans	chr3	136546629	UNC6331517	26.3396	0	0	135486075	137460646	1.97457	1	F	1.76402	B	-0.642082	H	-0.451154	C	-0.410107	A	-0.394601	E	-0.34613	G	0.32039	D	-0.115629	chr3	136718159	UNC6333596	23.6939	0
2610528A11Rik_chr14	2610528A11Rik	chr14	chr14	FALSE	0	1.87837	G118_edgeR_RNASeq	0.0595777	G118_M15	0	AdultRiboM_F_Adult_1	TRUE	FALSE	FALSE	NA	combined	cis	cis	chr14	39934515	UNC23902619	8.02659	0.014	0.0158172	35989441	43788975	7.79953	1	F	0.809972	G	0.503449	C	-0.406446	D	-0.380904	E	-0.288164	B	-0.27286	A	0.194102	H	-0.137683	NA	NA		NA	NA
2610528J11Rik_chr4	2610528J11Rik	chr4	chr4	FALSE	0	-0.24	C57_limma_microarray	13.6692	G118_M13	13.9401	G118_M16	TRUE	FALSE	TRUE	-7.2501	combined_female	cis	cis	chr4	117200931	UNC8057766	9.45897	0.002	0.00230211	116180181	119597713	3.41753	2	B	-0.722574	D	0.588643	F	0.516424	A	0.425657	C	-0.397756	H	-0.39202	E	0.174238	G	-0.132404	NA	NA		4.78358	NA
2610528J11Rik_chrX	2610528J11Rik	chr4	chrX	FALSE	0	-0.24	C57_limma_microarray	13.6692	G118_M13	13.9401	G118_M16	FALSE	TRUE	FALSE	NA	combined_male	trans	trans	NA	NA		NA	NA	NA	NA	NA	NA	NA	NA	NA	NA	NA	NA	NA	NA	NA	NA	NA	NA	NA	NA	NA	NA	NA	chrX	108929708	backupUNC200114004	7.65108	0.001
2700029M09Rik_chr8	2700029M09Rik	chr8	chr8	FALSE	0	0	AdultRiboM_edgeR_RNASeq	7.13819	G118_M14	7.47839	G118_M17	TRUE	FALSE	TRUE	-6.06234	combined	trans	cis	chr8	61119481	UNC080237919	17.9019	0	0	60375844	62443138	2.06729	1	H	-1.30723	F	-0.986538	E	0.714205	D	0.554061	C	0.546045	A	0.450747	B	0.0930308	G	0.0800503	NA	NA		7.02697	NA
2700060E02Rik_chr14	2700060E02Rik	chr14	chr14	FALSE	0	0.25	C57_limma_microarray	37.6988	G118_M13	34.9074	G118_M18	TRUE	FALSE	FALSE	NA	combined	trans	cis	chr14	21814339	UNC140099638	7.93836	0.018	0.0203002	21012702	22918716	1.90601	2	A	0.621467	F	-0.528436	G	-0.349317	B	0.315421	E	-0.267483	H	0.254835	C	0.1171	D	-0.084126	NA	NA		NA	NA
2700060E02Rik_chrX	2700060E02Rik	chr14	chrX	FALSE	0	0.25	C57_limma_microarray	37.6988	G118_M13	34.9074	G118_M18	TRUE	FALSE	FALSE	NA	combined	trans	trans	chrX	9516562	UNC_rs50627251	10.417	0.002	0.00230211	0	0	0	0		0		0		0		0		0		0		0		0	NA	NA		NA	NA
2700062C07Rik_chr18	2700062C07Rik	chr18	chr18	FALSE	0	-0.24603	AdultRiboM_edgeR_RNASeq	5.42223	G118_M14	6.13277	AdultRiboM_F_Adult_2	TRUE	FALSE	FALSE	NA	combined	cis	cis	chr18	24995119	UNC28901739	7.92277	0.018	0.0203002	23776308	25501940	1.72563	1	F	0.901391	C	-0.444397	A	-0.291691	H	-0.20942	G	0.150655	B	-0.134542	D	-0.127586	E	-0.124613	NA	NA		NA	NA
2700094K13Rik_chr2	2700094K13Rik	chr2	chr2	FALSE	0	-0.526667	CAST_limma_microarray	6.49497	AdultRiboM_M_Adult_10	11.0201	AdultRiboM_F_Adult_1	TRUE	FALSE	FALSE	NA	combined	cis	cis	chr2	86089251	UNC020427785	10.0091	0.001	0.00115912	82539179	89377242	6.83806	1	A	-0.710687	B	0.544755	F	-0.471559	H	-0.458926	G	0.447982	E	0.417435	D	0.381027	C	0.344403	NA	NA		NA	NA
2810004N23Rik_chr19	2810004N23Rik	chr8	chr19	FALSE	0	0.11	NOD_limma_microarray	14.7249	G118_M13	14.2057	G118_M17	FALSE	FALSE	TRUE	-4.60873	combined_female	trans	trans	NA	NA		NA	NA	NA	NA	NA	NA	NA	NA	NA	NA	NA	NA	NA	NA	NA	NA	NA	NA	NA	NA	NA	NA	NA	NA	NA		3.05426	NA
2810004N23Rik_chr8	2810004N23Rik	chr8	chr8	FALSE	0	0.11	NOD_limma_microarray	14.7249	G118_M13	14.2057	G118_M17	TRUE	TRUE	TRUE	8.94891	combined	cis	cis	chr8	126749791	UNC15686202	28.7844	0	0	126341049	127690550	1.3495	1	G	-1.42262	D	1.05306	H	0.6927	A	-0.647547	E	0.271378	F	0.173453	B	-0.171477	C	0.0790913	chr8	126383850	UNC15680212	21.9992	0
2810006K23Rik_chr5	2810006K23Rik	chr5	chr5	FALSE	0	-0.252798	G118_edgeR_RNASeq	2.86197	G118_M15	3.41857	G118_M18	TRUE	TRUE	TRUE	-4.24183	combined	cis	cis	chr5	125695553	UNC10087262	23.3419	0	0	124503032	125831660	1.32863	1	H	-1.42119	G	0.986698	C	0.335632	D	0.28361	E	-0.187133	B	-0.0943221	A	0.0466858	F	-0.0251115	chr5	125244786	UNC10082158	10.7804	0
2810007J24Rik_chr7	2810007J24Rik	chr7	chr7	FALSE	0	0.531028	AdultRiboM_edgeR_RNASeq	381.472	AdultRiboM_M_Adult_4	299.496	G118_M17	TRUE	FALSE	TRUE	-19.7796	combined_female	cis	cis	chr7	15544808	UNC070011630	12.2587	0	0	11018666	16739326	5.72066	1	G	0.790824	F	0.482751	A	-0.420083	C	-0.331155	E	-0.267136	D	-0.217251	H	-0.161523	B	-0.104569	NA	NA		3.5456	NA
2810021J22Rik_chr11	2810021J22Rik	chr11	chr11	FALSE	0	-0.238606	G118_edgeR_RNASeq	0.94628	G118_M14	1.10897	G118_M18	TRUE	TRUE	TRUE	-2.38455	combined	cis	cis	chr11	58715003	backupUNC110087516	43.087	0	0	58250363	58931620	0.681257	4	C	1.13333	A	-1.09225	G	-0.946194	H	0.924619	E	0.718422	B	-0.706202	F	-0.559183	D	0.519105	chr11	59065188	UNC19726300	24.2651	0
2810403A07Rik_chr3	2810403A07Rik	chr3	chr3	FALSE	0	0.195696	AdultRiboM_edgeR_RNASeq	14.8591	G118_M14	13.7886	G118_M17	FALSE	TRUE	FALSE	5.8582	combined_male	trans	cis	NA	NA		NA	NA	NA	NA	NA	NA	NA	NA	NA	NA	NA	NA	NA	NA	NA	NA	NA	NA	NA	NA	NA	NA	NA	chr3	96656272	UNC5794598	9.529	0.003
2810408M09Rik_chr2	2810408M09Rik	chr2	chr2	FALSE	0	-0.121667	PWK_limma_microarray	3.59469	G118_M14	3.62366	G118_M16	TRUE	TRUE	TRUE	-0.636208	combined	cis	cis	chr2	165659252	UNC4423848	11.9928	0	0	164923857	166905517	1.98166	1	G	-1.31293	B	0.537808	D	0.520693	C	0.398655	A	-0.324909	F	-0.29775	H	0.280368	E	0.246879	chr2	166032699	UNC4429182	7.61508	0.043
2810428I15Rik_chr8	2810428I15Rik	chr8	chr8	FALSE	0	0.273786	AdultRiboM_edgeR_RNASeq	30.5756	G118_M15	31.5394	G118_M16	TRUE	FALSE	FALSE	NA	combined	cis	cis	chr8	69795960	UNC14935231	10.2296	0	0	68933136	74780796	5.84766	1	H	0.782567	E	0.580976	C	0.522251	B	-0.513624	G	-0.493812	A	-0.447785	D	-0.39989	F	-0.117315	NA	NA		NA	NA
2810459M11Rik_chr1	2810459M11Rik	chr1	chr1	FALSE	0	0.411372	G118_edgeR_RNASeq	30.1465	G118_M14	23.9631	G118_M17	TRUE	TRUE	TRUE	-5.00267	combined	trans	cis	chr1	84228321	UNC1068624	39.857	0	0	83968228	84855502	0.887274	3	F	-0.868802	B	0.824816	G	-0.795401	D	0.694329	H	0.574744	C	-0.201489	A	-0.186583	E	-0.09815	chr1	84228321	UNC1068624	18.3172	0
2810474O19Rik_chr2	2810474O19Rik	chr6	chr2	FALSE	0	0.297197	AdultRiboM_edgeR_RNASeq	10.4962	AdultRiboM_M_Adult_2	7.76665	AdultRiboM_F_Adult_10	FALSE	FALSE	TRUE	-4.92767	combined_female	trans	trans	NA	NA		NA	NA	NA	NA	NA	NA	NA	NA	NA	NA	NA	NA	NA	NA	NA	NA	NA	NA	NA	NA	NA	NA	NA	NA	NA		3.29685	NA
2900011O08Rik_chr16	2900011O08Rik	chr16	chr16	FALSE	0	0.52373	G118_edgeR_RNASeq	0.0671838	AdultRiboM_M_Adult_4	0.17652	AdultRiboM_F_Adult_1	TRUE	TRUE	TRUE	-2.6812	combined	cis	cis	chr16	14941102	UNC26381248	21.3465	0	0	14187859	15085058	0.897199	1	H	1.43381	E	-0.500839	D	-0.400675	A	-0.254636	C	-0.180039	B	-0.16981	F	-0.119025	G	0.0944151	chr16	13593696	JAX00414418	11.3465	0
3110001I22Rik_chr16	3110001I22Rik	chr16	chr16	FALSE	0	-0.15259	G118_edgeR_RNASeq	2.49479	AdultRiboM_M_Adult_1	3.43755	AdultRiboM_F_Adult_2	TRUE	TRUE	FALSE	2.49913	combined	cis	cis	chr16	11094829	UNC26336048	12.8511	0	0	9218242	16441530	7.22329	1	F	1.2298	G	-0.598115	D	-0.511896	A	-0.43386	E	-0.229021	H	-0.209905	C	0.201574	B	-0.167906	chr16	9650696	UNC26318869	9.54119	0.003
3110002H16Rik_chr18	3110002H16Rik	chr18	chr18	FALSE	0	0.241667	PWK_limma_microarray	9.1773	G118_M13	8.79323	AdultRiboM_F_Adult_10	TRUE	TRUE	TRUE	-1.16331	combined	cis	cis	chr18	13291013	UNC28756673	19.4929	0	0	11530063	14041888	2.51182	1	H	-1.25061	E	0.697939	F	0.475425	D	-0.372378	B	0.315096	G	0.293113	A	-0.141628	C	0.109582	chr18	12651721	UNC28747070	10.5406	0
3110007F17Rik_chrX	3110007F17Rik	chrX	chrX	FALSE	0	0	AdultRiboM_edgeR_RNASeq	0.808347	G118_M13	0.859921	AdultRiboM_F_Adult_2	TRUE	TRUE	TRUE	NA	combined	trans	cis	chrX	115001622	JAX00718093	17.1569	0	0	0	0	0	0		0		0		0		0		0		0		0		0	chrX	115001622	JAX00718093	10.5368	0
3110009E18Rik_chr1	3110009E18Rik	chr1	chr1	FALSE	0	-0.605186	G118_edgeR_RNASeq	0.744983	G118_M13	0.958438	G118_M17	TRUE	TRUE	TRUE	-6.41901	combined	cis	cis	chr1	122881650	UNC1544022	25.9931	0	0	121280516	122999705	1.71919	2	B	-1.15411	G	1.11109	C	0.446959	H	-0.383169	E	-0.278347	F	0.191354	A	0.0945833	D	0.0835749	chr1	122300511	UNC1535912	11.1601	0
3110040N11Rik_chr7	3110040N11Rik	chr7	chr7	FALSE	0	-0.286667	WSB_limma_microarray	9.97225	G118_M14	10.2651	G118_M17	TRUE	TRUE	TRUE	-0.652675	combined	cis	cis	chr7	88907010	UNC13234031	23.2175	0	0	88458541	89150862	0.692321	1	F	2.17281	C	-0.52089	H	-0.365663	D	-0.358543	B	-0.336699	E	-0.32624	G	-0.297469	A	-0.23319	chr7	88907010	UNC13234031	12.3343	0
3110043O21Rik_chr4	3110043O21Rik	chr4	chr4	FALSE	0	0.58501	AdultRiboM_edgeR_RNASeq	4.87621	AdultRiboM_M_Adult_1	3.43468	G118_M17	TRUE	FALSE	TRUE	-2.76037	combined	cis	cis	chr4	35439449	UNC7051637	9.49967	0.001	0.00115912	34004855	36567181	2.56233	1	F	-0.95267	E	0.482949	B	0.371313	D	0.360976	C	-0.142053	H	-0.136818	A	-0.133486	G	-0.0737072	NA	NA		5.32652	NA
3110052M02Rik_chr17	3110052M02Rik	chr17	chr17	FALSE	0	-0.488034	G118_edgeR_RNASeq	1.77121	AdultRiboM_M_Adult_5	2.42323	G118_M18	TRUE	TRUE	TRUE	0.752321	combined	cis	cis	chr17	21104394	UNC27661125	19.8846	0	0	18836786	22695159	3.85837	4	H	-0.803322	G	-0.756028	A	0.709507	E	0.659051	C	0.604479	F	-0.17762	D	-0.156958	B	-0.145819	chr17	19319611	UNC27636369	12.2072	0
3110057O12Rik_chr3	3110057O12Rik	chr3	chr3	FALSE	0	-0.26	WSB_limma_microarray	9.36978	G118_M14	9.43378	G118_M17	TRUE	TRUE	TRUE	5.31748	combined	cis	cis	chr3	41284473	UNC5116963	19.694	0	0	39038306	45619382	6.58108	1	G	-1.44788	F	-0.575801	A	0.544014	H	0.523797	E	0.390777	D	0.375274	C	0.302899	B	0.298921	chr3	40694177	UNC5109453	13.9257	0
3110062M04Rik_chr6	3110062M04Rik	chr6	chr6	FALSE	0	-0.151742	G118_edgeR_RNASeq	1.35425	G118_M15	1.28562	G118_M16	TRUE	TRUE	TRUE	16.848	combined	cis	cis	chr6	34939038	UNC10868681	46.9471	0	0	34265584	35051533	0.785949	1	G	2.0499	B	-0.812681	C	-0.783388	F	0.68215	D	-0.584545	A	-0.305195	H	-0.287639	E	-0.210964	chr6	34939038	UNC10868681	37.827	0
3110079O15Rik_chrX	3110079O15Rik	chr1	chrX	FALSE	0	-1.85489	G118_edgeR_RNASeq	0	AdultRiboM_M_Adult_1	0.0996701	G118_M16	FALSE	TRUE	FALSE	NA	combined_male	trans	trans	NA	NA		NA	NA	NA	NA	NA	NA	NA	NA	NA	NA	NA	NA	NA	NA	NA	NA	NA	NA	NA	NA	NA	NA	NA	chrX	50633386	UNC30835089	6.62247	0.001
3300002I08Rik_chr13	3300002I08Rik	chr2	chr13	FALSE	0	0.720767	G118_edgeR_RNASeq	1.06894	AdultRiboM_M_Adult_5	1.6675	AdultRiboM_F_Adult_5	FALSE	FALSE	TRUE	-3.24806	combined_female	trans	trans	NA	NA		NA	NA	NA	NA	NA	NA	NA	NA	NA	NA	NA	NA	NA	NA	NA	NA	NA	NA	NA	NA	NA	NA	NA	NA	NA		4.37931	NA
3425401B19Rik_chrX	3425401B19Rik	chr14	chrX	FALSE	0	0	AdultRiboM_edgeR_RNASeq	0	AdultRiboM_M_Adult_1	0	AdultRiboM_F_Adult_1	FALSE	TRUE	FALSE	NA	combined_male	trans	trans	NA	NA		NA	NA	NA	NA	NA	NA	NA	NA	NA	NA	NA	NA	NA	NA	NA	NA	NA	NA	NA	NA	NA	NA	NA	chrX	49884094	UNC30829237	6.66523	0.001
3830403N18Rik_chrX	3830403N18Rik	chrX	chrX	FALSE	0	-0.929489	G118_edgeR_RNASeq	0.155116	AdultRiboM_M_Adult_4	0.328314	G118_M18	TRUE	TRUE	FALSE	NA	combined	trans	cis	chrX	53945036	UNC30844954	13.7168	0	0	0	0	0	0		0		0		0		0		0		0		0		0	chrX	55793182	UNC30859275	8.76843	0.001
3830406C13Rik_chr14	3830406C13Rik	chr14	chr14	FALSE	0	-0.482802	AdultRiboM_edgeR_RNASeq	5.47389	G118_M15	6.20295	G118_M18	TRUE	TRUE	TRUE	-6.4113	combined	trans	cis	chr14	18226359	UNC140085650	26.9066	0	0	15933686	19129953	3.19627	1	D	-1.44621	H	0.756557	F	-0.629129	E	0.503164	A	0.492479	B	0.413972	C	-0.137521	G	0.120116	chr14	17371469	UNC140438480	12.5381	0
3830406C13Rik_chrX	3830406C13Rik	chr14	chrX	FALSE	0	-0.482802	AdultRiboM_edgeR_RNASeq	5.47389	G118_M15	6.20295	G118_M18	FALSE	TRUE	FALSE	NA	combined_male	trans	trans	NA	NA		NA	NA	NA	NA	NA	NA	NA	NA	NA	NA	NA	NA	NA	NA	NA	NA	NA	NA	NA	NA	NA	NA	NA	chrX	95513692	UNC31127108	6.79522	0.001
4430402I18Rik_chr19	4430402I18Rik	chr19	chr19	FALSE	0	-0.784251	AdultRiboM_edgeR_RNASeq	0.593217	AdultRiboM_M_Adult_10	1.4705	AdultRiboM_F_Adult_2	TRUE	TRUE	TRUE	-5.54762	combined	cis	cis	chr19	29315318	UNC30168030	18.6891	0	0	28851565	29571669	0.720104	1	G	-1.0724	C	-0.713593	F	0.482698	E	0.395041	B	0.374082	A	0.368061	D	0.354195	H	-0.0764973	chr19	32576042	UNC30210284	10.9314	0
4833403I15Rik_chrX	4833403I15Rik	chr18	chrX	FALSE	0	-0.64391	G118_edgeR_RNASeq	0.0717279	AdultRiboM_M_Adult_5	0.0670678	AdultRiboM_F_Adult_3	FALSE	TRUE	FALSE	NA	combined_male	trans	trans	NA	NA		NA	NA	NA	NA	NA	NA	NA	NA	NA	NA	NA	NA	NA	NA	NA	NA	NA	NA	NA	NA	NA	NA	NA	chrX	39112518	UNC30767521	7.52346	0.001
4833420G17Rik_chr13	4833420G17Rik	chr13	chr13	FALSE	0	-0.358333	NOD_limma_microarray	10.6168	G118_M13	10.5673	G118_M18	TRUE	TRUE	TRUE	3.16548	combined	cis	cis	chr13	120210801	UNC23497978	62.1712	0	0	120200568	120282046	0.081478	1	F	-1.62637	B	1.09695	C	-1.05238	D	1.01498	A	0.990302	E	-0.922456	H	0.483592	G	0.0954619	chr13	120194736	UNC23497770	35.5958	0
4833423E24Rik_chrX	4833423E24Rik	chr2	chrX	FALSE	0	0.11	AJ_limma_microarray	0	AdultRiboM_M_Adult_1	0	AdultRiboM_F_Adult_1	TRUE	TRUE	FALSE	NA	combined	trans	trans	chrX	93786251	UNC31117443	46.6798	0	0	0	0	0	0		0		0		0		0		0		0		0		0	chrX	93786251	UNC31117443	23.4283	0
4833427G06Rik_chrX	4833427G06Rik	chr9	chrX	FALSE	0	-0.0716667	129S_limma_microarray	0	AdultRiboM_M_Adult_1	0	AdultRiboM_F_Adult_1	TRUE	TRUE	FALSE	NA	combined	trans	trans	chrX	126727904	UNC31315830	28.7738	0	0	0	0	0	0		0		0		0		0		0		0		0		0	chrX	126727904	UNC31315830	18.9575	0
4921504E06Rik_chr6	4921504E06Rik	chr2	chr6	FALSE	0	1.88441	G118_edgeR_RNASeq	0.0253844	G118_M14	0	AdultRiboM_F_Adult_1	FALSE	TRUE	FALSE	2.04786	combined_male	trans	trans	NA	NA		NA	NA	NA	NA	NA	NA	NA	NA	NA	NA	NA	NA	NA	NA	NA	NA	NA	NA	NA	NA	NA	NA	NA	chr6	143396320	UNC12283344	8.18124	0.015
4921504E06Rik_chrX	4921504E06Rik	chr2	chrX	FALSE	0	1.88441	G118_edgeR_RNASeq	0.0253844	G118_M14	0	AdultRiboM_F_Adult_1	TRUE	TRUE	FALSE	NA	combined_male	trans	trans	chrX	148372319	UNC31463752	11.4179	0	0	0	0	0	0		0		0		0		0		0		0		0		0	chrX	148372319	UNC31463752	19.6438	0
4921506M07Rik_chr12	4921506M07Rik	chr12	chr12	FALSE	0	0.678708	G118_edgeR_RNASeq	0.97828	AdultRiboM_M_Adult_1	0.876706	AdultRiboM_F_Adult_5	TRUE	FALSE	TRUE	-2.10946	combined	cis	cis	chr12	57610525	UNC21163813	12.2562	0	0	56036835	58880935	2.8441	3	A	-0.760659	D	-0.705221	B	0.610013	C	0.413911	E	0.408106	G	0.350375	H	-0.176627	F	0.149178	NA	NA		6.605	NA
4921507P07Rik_chr13	4921507P07Rik	chr6	chr13	FALSE	0	1.58198	G118_edgeR_RNASeq	0.231572	G118_M15	0.327384	AdultRiboM_F_Adult_10	FALSE	TRUE	FALSE	3.64422	combined_male	trans	trans	NA	NA		NA	NA	NA	NA	NA	NA	NA	NA	NA	NA	NA	NA	NA	NA	NA	NA	NA	NA	NA	NA	NA	NA	NA	chr13	57337478	UNC22669355	7.6413	0.04
4921507P07Rik_chr6	4921507P07Rik	chr6	chr6	FALSE	0	1.58198	G118_edgeR_RNASeq	0.231572	G118_M15	0.327384	AdultRiboM_F_Adult_10	TRUE	TRUE	TRUE	-8.61238	combined	cis	cis	chr6	50518417	UNC11061488	32.7062	0	0	49942809	50755891	0.813082	1	F	1.81426	B	-0.824114	D	-0.760647	G	0.743617	C	-0.566963	H	-0.546479	E	0.417534	A	-0.277977	chr6	52119709	UNC11084324	14.6072	0
4921509C19Rik_chrX	4921509C19Rik	chr2	chrX	FALSE	0	0.185	AJ_limma_microarray	0	AdultRiboM_M_Adult_1	0	AdultRiboM_F_Adult_1	TRUE	TRUE	TRUE	NA	combined	trans	trans	chrX	49061398	UNC30822917	19.6005	0	0	0	0	0	0		0		0		0		0		0		0		0		0	chrX	125988473	backupUNC200687147	11.801	0
4921511H03Rik_chrX	4921511H03Rik	chr5	chrX	FALSE	0	1.89841	G118_edgeR_RNASeq	0.064634	G118_M13	0	AdultRiboM_F_Adult_1	FALSE	TRUE	FALSE	NA	combined_male	trans	trans	NA	NA		NA	NA	NA	NA	NA	NA	NA	NA	NA	NA	NA	NA	NA	NA	NA	NA	NA	NA	NA	NA	NA	NA	NA	chrX	159410628	backupJAX00722521	12.5757	0
4921530L21Rik_chr7	4921530L21Rik	chr14	chr7	FALSE	0	0.670974	AdultRiboM_edgeR_RNASeq	0.0998668	AdultRiboM_M_Adult_5	0	AdultRiboM_F_Adult_1	FALSE	TRUE	FALSE	4.01907	combined_male	trans	trans	NA	NA		NA	NA	NA	NA	NA	NA	NA	NA	NA	NA	NA	NA	NA	NA	NA	NA	NA	NA	NA	NA	NA	NA	NA	chr7	137764512	UNC13857167	8.63097	0.008
4921530L21Rik_chrX	4921530L21Rik	chr14	chrX	FALSE	0	0.670974	AdultRiboM_edgeR_RNASeq	0.0998668	AdultRiboM_M_Adult_5	0	AdultRiboM_F_Adult_1	TRUE	TRUE	FALSE	NA	combined_male	trans	trans	chrX	163650767	UNC31576173	17.6119	0	0	0	0	0	0		0		0		0		0		0		0		0		0	chrX	163547612	UNC31575070	30.3684	0
4921539E11Rik_chr4	4921539E11Rik	chr4	chr4	FALSE	0	0.892531	G118_edgeR_RNASeq	0.0736261	G118_M15	0.0203113	G118_M17	TRUE	TRUE	TRUE	-2.9859	combined	cis	cis	chr4	102967286	JAX00560231	46.8834	0	0	102881474	103088465	0.206991	1	G	1.52884	A	0.733079	E	-0.643053	B	-0.61805	C	-0.539058	F	-0.523188	D	-0.439936	H	0.423041	chr4	102967286	JAX00560231	26.1021	0
4921539E11Rik_chrX	4921539E11Rik	chr4	chrX	FALSE	0	0.892531	G118_edgeR_RNASeq	0.0736261	G118_M15	0.0203113	G118_M17	TRUE	FALSE	FALSE	NA	combined	trans	trans	chrX	99609865	UNC31156667	10.1194	0.003	0.00343007	0	0	0	0		0		0		0		0		0		0		0		0	NA	NA		NA	NA
4922502D21Rik_chrX	4922502D21Rik	chr6	chrX	FALSE	0	0.929802	AdultRiboM_edgeR_RNASeq	0.147441	AdultRiboM_M_Adult_5	0.132728	AdultRiboM_F_Adult_1	TRUE	TRUE	FALSE	NA	combined	trans	trans	chrX	157172037	UNC31524753	48.8817	0	0	0	0	0	0		0		0		0		0		0		0		0		0	chrX	157172037	UNC31524753	41.9345	0
4930402F06Rik_chrX	4930402F06Rik	chr2	chrX	FALSE	0	2.66118	G118_edgeR_RNASeq	0.065705	G118_M15	0	AdultRiboM_F_Adult_1	TRUE	TRUE	FALSE	NA	combined	trans	trans	chrX	160029499	UNC31545232	735.551	0	0	0	0	0	0		0		0		0		0		0		0		0		0	chrX	160029499	UNC31545232	367.742	0
4930402H24Rik_chr2	4930402H24Rik	chr2	chr2	FALSE	0	0.346795	G118_edgeR_RNASeq	7.79305	AdultRiboM_M_Adult_1	8.99003	AdultRiboM_F_Adult_10	TRUE	FALSE	FALSE	NA	combined	cis	cis	chr2	129303517	UNC3954654	8.44053	0.007	0.00796971	127743012	132598106	4.85509	3	F	-0.685367	A	0.610627	B	0.608992	D	-0.546192	H	-0.342517	C	0.216732	E	0.179834	G	-0.144025	NA	NA		NA	NA
4930415O20Rik_chrX	4930415O20Rik	chr15	chrX	FALSE	0	-3.16008	G118_edgeR_RNASeq	0.284035	AdultRiboM_M_Adult_1	0.382337	AdultRiboM_F_Adult_11	FALSE	TRUE	FALSE	NA	combined_male	trans	trans	NA	NA		NA	NA	NA	NA	NA	NA	NA	NA	NA	NA	NA	NA	NA	NA	NA	NA	NA	NA	NA	NA	NA	NA	NA	chrX	1.33273e+08	UNC31359741	7.0648	0.001
4930430F08Rik_chr10	4930430F08Rik	chr10	chr10	FALSE	0	0.171667	WSB_limma_microarray	2.33851	AdultRiboM_M_Adult_5	2.45285	AdultRiboM_F_Adult_2	TRUE	FALSE	FALSE	NA	combined	cis	cis	chr10	100441737	UNC18559413	8.36047	0.008	0.00909527	98450346	106266802	7.81646	1	G	-0.825467	F	-0.521087	E	0.51282	C	0.447899	D	0.377276	B	0.372874	H	-0.210357	A	0.172818	NA	NA		NA	NA
4930432M17Rik_chr15	4930432M17Rik	chr3	chr15	FALSE	0	0.198333	C57_limma_microarray	0	AdultRiboM_M_Adult_1	0	AdultRiboM_F_Adult_1	FALSE	TRUE	FALSE	3.70803	combined_male	trans	trans	NA	NA		NA	NA	NA	NA	NA	NA	NA	NA	NA	NA	NA	NA	NA	NA	NA	NA	NA	NA	NA	NA	NA	NA	NA	chr15	46192096	UNC25507165	7.77376	0.031
4930432M17Rik_chrX	4930432M17Rik	chr3	chrX	FALSE	0	0.198333	C57_limma_microarray	0	AdultRiboM_M_Adult_1	0	AdultRiboM_F_Adult_1	TRUE	TRUE	FALSE	NA	combined	trans	trans	chrX	31115679	UNC30740794	10.172	0.003	0.00343007	0	0	0	0		0		0		0		0		0		0		0		0	chrX	140128230	UNC31415394	7.34123	0.001
4930444P10Rik_chrX	4930444P10Rik	chr1	chrX	FALSE	0	0.09	PWK_limma_microarray	0	AdultRiboM_M_Adult_1	0	AdultRiboM_F_Adult_1	TRUE	TRUE	TRUE	NA	combined	trans	trans	chrX	158361836	backupJAX00722366	17.9112	0	0	0	0	0	0		0		0		0		0		0		0		0		0	chrX	158361836	backupJAX00722366	12.8483	0
4930447A16Rik_chrX	4930447A16Rik	chr15	chrX	FALSE	0	0.0883333	AJ_limma_microarray	0	AdultRiboM_M_Adult_1	0	AdultRiboM_F_Adult_1	FALSE	TRUE	FALSE	NA	combined_male	trans	trans	NA	NA		NA	NA	NA	NA	NA	NA	NA	NA	NA	NA	NA	NA	NA	NA	NA	NA	NA	NA	NA	NA	NA	NA	NA	chrX	148127143	UNC31462494	7.06781	0.001
4930447C04Rik_chrX	4930447C04Rik	chr12	chrX	FALSE	0	0	AdultRiboM_edgeR_RNASeq	0	AdultRiboM_M_Adult_1	0	AdultRiboM_F_Adult_1	FALSE	TRUE	FALSE	NA	combined_male	trans	trans	NA	NA		NA	NA	NA	NA	NA	NA	NA	NA	NA	NA	NA	NA	NA	NA	NA	NA	NA	NA	NA	NA	NA	NA	NA	chrX	54860348	UNC30852286	39.2072	0
4930451I11Rik_chrX	4930451I11Rik	chr7	chrX	FALSE	0	-0.121667	PWK_limma_microarray	0	AdultRiboM_M_Adult_1	0	AdultRiboM_F_Adult_1	TRUE	TRUE	FALSE	NA	combined	trans	trans	chrX	110194218	UNC31221166	59.3196	0	0	0	0	0	0		0		0		0		0		0		0		0		0	chrX	110194218	UNC31221166	29.9438	0
4930452B06Rik_chr14	4930452B06Rik	chr14	chr14	FALSE	0	0.409267	G118_edgeR_RNASeq	0.739664	G118_M14	0.518893	G118_M16	TRUE	TRUE	TRUE	-1.5602	combined	trans	cis	chr14	20134824	UNC140439234	40.5885	0	0	19210233	20435217	1.22498	1	F	1.83316	H	-0.758441	C	0.586643	B	-0.557022	A	-0.467929	D	-0.465367	E	-0.368165	G	0.150668	chr14	20435217	UNC23654361	21.2062	0
4930453N24Rik_chr16	4930453N24Rik	chr16	chr16	FALSE	0	0.131043	G118_edgeR_RNASeq	15.3344	AdultRiboM_M_Adult_4	16.886	AdultRiboM_F_Adult_5	TRUE	FALSE	FALSE	NA	combined	cis	cis	chr16	59755113	UNC26921580	9.05084	0.002	0.00230211	59570385	66883762	7.31338	1	G	0.787799	F	-0.620423	H	0.482911	D	-0.463157	B	-0.339206	A	-0.336836	C	0.292681	E	0.189034	NA	NA		NA	NA
4930453N24Rik_chr19	4930453N24Rik	chr16	chr19	FALSE	0	0.131043	G118_edgeR_RNASeq	15.3344	AdultRiboM_M_Adult_4	16.886	AdultRiboM_F_Adult_5	FALSE	FALSE	TRUE	-5.80456	combined_female	trans	trans	NA	NA		NA	NA	NA	NA	NA	NA	NA	NA	NA	NA	NA	NA	NA	NA	NA	NA	NA	NA	NA	NA	NA	NA	NA	NA	NA		2.32488	NA
4930467E23Rik_chr8	4930467E23Rik	chr8	chr8	FALSE	0	0	AdultRiboM_edgeR_RNASeq	0	AdultRiboM_M_Adult_1	0	AdultRiboM_F_Adult_1	TRUE	FALSE	FALSE	NA	combined	cis	cis	chr8	18596304	UNC14274936	11.5976	0	0	18413325	25920758	7.50743	1	G	0.774313	C	0.32817	F	-0.316731	B	-0.261438	E	-0.225558	A	-0.218124	D	-0.132354	H	-0.0879561	NA	NA		NA	NA
4930468A15Rik_chrX	4930468A15Rik	chrX	chrX	FALSE	0	0.166667	WSB_limma_microarray	0	AdultRiboM_M_Adult_1	0	AdultRiboM_F_Adult_1	TRUE	TRUE	FALSE	NA	combined	trans	cis	chrX	61353396	UNC200056842	13.7688	0	0	0	0	0	0		0		0		0		0		0		0		0		0	chrX	61353396	UNC200056842	6.8032	0.001
4930469G21Rik_chr17	4930469G21Rik	chr1	chr17	FALSE	0	0.15	PWK_limma_microarray	0	AdultRiboM_M_Adult_1	0	AdultRiboM_F_Adult_1	TRUE	TRUE	FALSE	8.03122	combined_male	trans	trans	chr17	79904346	UNC28424929	7.93441	0.018	0.0203002	77432656	80427200	2.99454	1	B	0.250187	E	-0.0577014	G	-0.0503605	F	-0.0483256	D	-0.0458006	C	-0.036745	A	-0.0289545	H	0.0159147	chr17	79904346	UNC28424929	8.03122	0.019
4930469G21Rik_chrX	4930469G21Rik	chr1	chrX	FALSE	0	0.15	PWK_limma_microarray	0	AdultRiboM_M_Adult_1	0	AdultRiboM_F_Adult_1	TRUE	TRUE	FALSE	NA	combined	trans	trans	chrX	160607985	UNC31550037	46.2983	0	0	0	0	0	0		0		0		0		0		0		0		0		0	chrX	160607985	UNC31550037	23.2208	0
4930486L24Rik_chr13	4930486L24Rik	chr13	chr13	FALSE	0	-1.01517	G118_edgeR_RNASeq	0.326119	AdultRiboM_M_Adult_6	0.471721	AdultRiboM_F_Adult_3	TRUE	TRUE	TRUE	-7.72559	combined	cis	cis	chr13	59340075	UNC22698903	19.426	0	0	59164851	62541026	3.37617	1	A	1.12664	F	-0.752324	G	0.603785	C	-0.586516	D	-0.491995	H	0.362387	B	-0.272288	E	0.241282	chr13	62541026	UNC22735484	7.72653	0.033
4930502E18Rik_chrX	4930502E18Rik	chrX	chrX	FALSE	0	0	AdultRiboM_edgeR_RNASeq	0	AdultRiboM_M_Adult_1	0	AdultRiboM_F_Adult_1	TRUE	TRUE	FALSE	NA	combined	trans	cis	chrX	65539908	UNC30926143	11.2459	0	0	0	0	0	0		0		0		0		0		0		0		0		0	chrX	92108217	UNC31107638	9.13524	0
4930503B20Rik_chrX	4930503B20Rik	chr3	chrX	FALSE	0	1.89841	G118_edgeR_RNASeq	0.0666737	G118_M13	0	AdultRiboM_F_Adult_1	FALSE	TRUE	FALSE	NA	combined_male	trans	trans	NA	NA		NA	NA	NA	NA	NA	NA	NA	NA	NA	NA	NA	NA	NA	NA	NA	NA	NA	NA	NA	NA	NA	NA	NA	chrX	88686882	UNC31088309	7.69166	0.001
4930503E14Rik_chr14	4930503E14Rik	chr14	chr14	FALSE	0	-0.827056	AdultRiboM_edgeR_RNASeq	0	AdultRiboM_M_Adult_1	0.171649	AdultRiboM_F_Adult_8	TRUE	TRUE	TRUE	0.814412	combined	cis	cis	chr14	40129124	UNC23905155	14.9	0	0	38325582	46490770	8.16519	1	E	0.869365	F	0.348905	C	-0.285232	B	-0.269356	H	-0.268442	A	-0.236053	D	-0.211791	G	-0.201025	chr14	37662104	UNC23866673	10.5267	0
4930503E14Rik_chr5	4930503E14Rik	chr14	chr5	FALSE	0	-0.827056	AdultRiboM_edgeR_RNASeq	0	AdultRiboM_M_Adult_1	0.171649	AdultRiboM_F_Adult_8	FALSE	FALSE	TRUE	-2.92632	combined_female	trans	trans	NA	NA		NA	NA	NA	NA	NA	NA	NA	NA	NA	NA	NA	NA	NA	NA	NA	NA	NA	NA	NA	NA	NA	NA	NA	NA	NA		5.64414	NA
4930503L19Rik_chr18	4930503L19Rik	chr18	chr18	FALSE	0	-0.360561	AdultRiboM_edgeR_RNASeq	1.36898	AdultRiboM_M_Adult_8	1.69622	AdultRiboM_F_Adult_3	TRUE	TRUE	TRUE	-2.83488	combined	cis	cis	chr18	71100430	UNC29547377	17.0314	0	0	70528303	71402040	0.873737	2	C	-0.863211	E	0.69875	F	-0.612327	B	0.596963	H	-0.590668	A	0.448881	G	0.236251	D	0.162455	chr18	72062205	UNC29562668	8.10897	0.018
4930505A04Rik_chrX	4930505A04Rik	chr11	chrX	FALSE	0	0	AdultRiboM_edgeR_RNASeq	0	AdultRiboM_M_Adult_1	0	AdultRiboM_F_Adult_1	TRUE	TRUE	FALSE	NA	combined	trans	trans	chrX	159919665	UNC31544492	14.2215	0	0	0	0	0	0		0		0		0		0		0		0		0		0	chrX	160029499	UNC31545232	10.4491	0
4930519F16Rik_chrX	4930519F16Rik	chrX	chrX	FALSE	0	0	AdultRiboM_edgeR_RNASeq	0	AdultRiboM_M_Adult_1	0	AdultRiboM_F_Adult_1	FALSE	TRUE	FALSE	NA	combined_male	trans	cis	NA	NA		NA	NA	NA	NA	NA	NA	NA	NA	NA	NA	NA	NA	NA	NA	NA	NA	NA	NA	NA	NA	NA	NA	NA	chrX	157172037	UNC31524753	7.03729	0.001
4930519G04Rik_chr5	4930519G04Rik	chr5	chr5	FALSE	0	-1.85544	G118_edgeR_RNASeq	0.848452	AdultRiboM_M_Adult_5	1.35666	AdultRiboM_F_Adult_2	TRUE	FALSE	TRUE	-2.65192	combined_female	cis	cis	chr5	112036933	UNC9915541	9.44678	0.002	0.00230211	106105148	115982421	9.87727	1	F	-0.899547	B	0.50111	C	0.495868	A	0.456077	G	-0.354517	H	0.201768	D	0.156784	E	0.104338	NA	NA		7.17614	NA
4930524N10Rik_chrX	4930524N10Rik	chrX	chrX	FALSE	0	-0.06	AJ_limma_microarray	0	AdultRiboM_M_Adult_1	0	AdultRiboM_F_Adult_1	TRUE	TRUE	FALSE	NA	combined	trans	cis	chrX	136771523	UNC31387496	72.1418	0	0	0	0	0	0		0		0		0		0		0		0		0		0	chrX	136751541	UNC31387356	36.5972	0
4930538K18Rik_chr4	4930538K18Rik	chr4	chr4	FALSE	0	-0.333291	AdultRiboM_edgeR_RNASeq	0.210396	AdultRiboM_M_Adult_4	0.449159	AdultRiboM_F_Adult_9	TRUE	TRUE	TRUE	3.81513	combined	cis	cis	chr4	118372568	UNC8072503	25.6885	0	0	118196937	118759946	0.563009	2	F	1.17927	G	-1.12242	A	-0.537972	B	0.423562	D	0.343433	E	-0.333312	H	0.278794	C	-0.192047	chr4	118372568	UNC8072503	15.9445	0
4930539E08Rik_chr17	4930539E08Rik	chr17	chr17	FALSE	0	0.405497	AdultRiboM_edgeR_RNASeq	0.0974666	AdultRiboM_M_Adult_6	0.0966369	AdultRiboM_F_Adult_6	TRUE	FALSE	FALSE	NA	combined	cis	cis	chr17	28906852	UNC27737475	9.69167	0.001	0.00115912	27659188	31269818	3.61063	1	B	1.02262	F	-0.594494	D	-0.438514	G	0.240744	H	-0.196472	C	0.166973	E	-0.146462	A	0.0830747	NA	NA		NA	NA
4930548H24Rik_chrX	4930548H24Rik	chr5	chrX	FALSE	0	-0.666398	AdultRiboM_edgeR_RNASeq	0.0809012	AdultRiboM_M_Adult_5	0.155554	AdultRiboM_F_Adult_6	TRUE	TRUE	FALSE	NA	combined	trans	trans	chrX	116757089	UNC200236388	11.6448	0	0	0	0	0	0		0		0		0		0		0		0		0		0	chrX	116757089	UNC200236388	7.58621	0.001
4930550L24Rik_chrX	4930550L24Rik	chrX	chrX	FALSE	0	-0.166667	PWK_limma_microarray	0	AdultRiboM_M_Adult_1	0	AdultRiboM_F_Adult_1	FALSE	TRUE	FALSE	NA	combined_male	trans	cis	NA	NA		NA	NA	NA	NA	NA	NA	NA	NA	NA	NA	NA	NA	NA	NA	NA	NA	NA	NA	NA	NA	NA	NA	NA	chrX	115285642	UNC200151113	7.15904	0.001
4930555G01Rik_chr14	4930555G01Rik	chr14	chr14	FALSE	0	0	AdultRiboM_edgeR_RNASeq	0	AdultRiboM_M_Adult_1	0	AdultRiboM_F_Adult_1	TRUE	TRUE	TRUE	-6.56474	combined	cis	cis	chr14	7321883	UNC140001432	31.002	0	0	3262706	20583356	17.3207	1	G	1.41101	A	-0.394602	H	-0.385973	D	-0.297188	B	-0.272298	F	-0.219163	C	-0.215111	E	-0.0402321	chr14	7771454	UNC140001742	13.0335	0
4930555G01Rik_chrX	4930555G01Rik	chr14	chrX	FALSE	0	0	AdultRiboM_edgeR_RNASeq	0	AdultRiboM_M_Adult_1	0	AdultRiboM_F_Adult_1	FALSE	TRUE	FALSE	NA	combined_male	trans	trans	NA	NA		NA	NA	NA	NA	NA	NA	NA	NA	NA	NA	NA	NA	NA	NA	NA	NA	NA	NA	NA	NA	NA	NA	NA	chrX	87713270	UNC31082403	6.13331	0.003
4930557A04Rik_chrX	4930557A04Rik	chrX	chrX	FALSE	0	-1.99527	AdultRiboM_edgeR_RNASeq	0	AdultRiboM_M_Adult_1	0.785847	AdultRiboM_F_Adult_5	FALSE	TRUE	FALSE	NA	combined_male	trans	cis	NA	NA		NA	NA	NA	NA	NA	NA	NA	NA	NA	NA	NA	NA	NA	NA	NA	NA	NA	NA	NA	NA	NA	NA	NA	chrX	126856262	UNC31316617	46.4832	0
4930562C15Rik_chr16	4930562C15Rik	chr16	chr16	FALSE	0	-1.86045	G118_edgeR_RNASeq	0.0419859	AdultRiboM_M_Adult_1	0.0129804	G118_M17	TRUE	TRUE	TRUE	3.59678	combined	cis	cis	chr16	4493359	UNC26254047	16.6839	0	0	3990589	6432157	2.44157	1	G	1.09977	F	0.775563	C	-0.528713	H	-0.469599	D	-0.318634	B	-0.295797	A	-0.208553	E	-0.162581	chr16	7154000	UNC26287572	12.4367	0
4930563D23Rik_chrX	4930563D23Rik	chr16	chrX	FALSE	0	1.12681	AdultRiboM_edgeR_RNASeq	0.0565813	AdultRiboM_M_Adult_12	0	AdultRiboM_F_Adult_1	FALSE	TRUE	FALSE	NA	combined_male	trans	trans	NA	NA		NA	NA	NA	NA	NA	NA	NA	NA	NA	NA	NA	NA	NA	NA	NA	NA	NA	NA	NA	NA	NA	NA	NA	chrX	100214320	UNC31159982	7.92081	0.001
4930563E22Rik_chr11	4930563E22Rik	chr11	chr11	FALSE	0	-1.12402	AdultRiboM_edgeR_RNASeq	0.0951661	G118_M15	0.29562	AdultRiboM_F_Adult_7	TRUE	FALSE	TRUE	-4.27315	combined	cis	cis	chr11	68746459	UNC19862914	12.2934	0	0	68062848	72655032	4.59218	2	F	0.821972	G	-0.676254	D	-0.56703	C	0.499528	E	-0.451219	B	-0.438822	A	0.373985	H	0.331127	NA	NA		5.17107	NA
4930564C03Rik_chr2	4930564C03Rik	chr17	chr2	FALSE	0	0.155	NZO_limma_microarray	0	AdultRiboM_M_Adult_1	0	AdultRiboM_F_Adult_1	FALSE	FALSE	TRUE	-4.91468	combined_female	trans	trans	NA	NA		NA	NA	NA	NA	NA	NA	NA	NA	NA	NA	NA	NA	NA	NA	NA	NA	NA	NA	NA	NA	NA	NA	NA	NA	NA		4.3581	NA
4930564C03Rik_chrX	4930564C03Rik	chr17	chrX	FALSE	0	0.155	NZO_limma_microarray	0	AdultRiboM_M_Adult_1	0	AdultRiboM_F_Adult_1	TRUE	TRUE	FALSE	NA	combined_male	trans	trans	chrX	106983223	UNC200669476	21.4901	0	0	0	0	0	0		0		0		0		0		0		0		0		0	chrX	106983223	UNC200669476	22.45	0
4930564D02Rik_chrX	4930564D02Rik	chr3	chrX	FALSE	0	0.055	C57_limma_microarray	0	AdultRiboM_M_Adult_1	0	AdultRiboM_F_Adult_1	TRUE	TRUE	FALSE	NA	combined	trans	trans	chrX	163650767	UNC31576173	358.77	0	0	0	0	0	0		0		0		0		0		0		0		0		0	chrX	163650767	UNC31576173	179.868	0
4930568D16Rik_chr13	4930568D16Rik	chr2	chr13	FALSE	0	-0.106667	AJ_limma_microarray	0	AdultRiboM_M_Adult_1	0	AdultRiboM_F_Adult_1	TRUE	FALSE	FALSE	NA	combined	trans	trans	chr13	100849058	UNC23212879	7.5882	0.037	0.0413505	100253288	105938924	5.68564	1	G	0.206848	D	-0.0448679	H	-0.0425367	C	-0.0357931	B	-0.0327548	E	-0.0250866	F	-0.0193882	A	-0.0171376	NA	NA		NA	NA
4930578C19Rik_chrX	4930578C19Rik	chrX	chrX	FALSE	0	0.838394	G118_edgeR_RNASeq	0.0751608	G118_M13	0.112011	AdultRiboM_F_Adult_4	TRUE	TRUE	TRUE	NA	combined	trans	cis	chrX	17949376	UNC30701595	24.7545	0	0	0	0	0	0		0		0		0		0		0		0		0		0	chrX	17949376	UNC30701595	15.6171	0
4930578I06Rik_chrX	4930578I06Rik	chr14	chrX	FALSE	0	-0.135	C57_limma_microarray	0	AdultRiboM_M_Adult_1	0	AdultRiboM_F_Adult_1	FALSE	TRUE	FALSE	NA	combined_male	trans	trans	NA	NA		NA	NA	NA	NA	NA	NA	NA	NA	NA	NA	NA	NA	NA	NA	NA	NA	NA	NA	NA	NA	NA	NA	NA	chrX	49265092	UNC30824327	15.8532	0
4930579F01Rik_chr3	4930579F01Rik	chr3	chr3	FALSE	0	1.8084	AdultRiboM_edgeR_RNASeq	0.29662	G118_M14	0.129012	AdultRiboM_F_Adult_8	TRUE	TRUE	TRUE	0.815772	combined	cis	cis	chr3	138073928	UNC6353809	23.1878	0	0	137615956	139485987	1.87003	2	G	-1.13234	H	-1.10201	C	0.828798	E	0.727949	A	0.668299	B	-0.647023	D	0.322535	F	0.275626	chr3	137535417	UNC6344933	14.8072	0
4930579G24Rik_chr3	4930579G24Rik	chr3	chr3	FALSE	0	-0.244791	AdultRiboM_edgeR_RNASeq	0.707292	AdultRiboM_M_Adult_10	0.818721	AdultRiboM_F_Adult_4	TRUE	TRUE	FALSE	1.30288	combined	cis	cis	chr3	80664353	UNC5629462	10.7704	0	0	71267004	81307851	10.0408	2	F	-0.979163	B	0.794051	E	-0.498567	D	0.493507	H	0.427252	A	0.396146	G	-0.386773	C	0.0703139	chr3	77236676	UNC5579487	7.87531	0.029
4930590J08Rik_chr6	4930590J08Rik	chr6	chr6	FALSE	0	1.19473	AdultRiboM_edgeR_RNASeq	0.13643	AdultRiboM_M_Adult_3	0.0651709	AdultRiboM_F_Adult_8	TRUE	FALSE	TRUE	-10.5632	combined	cis	cis	chr6	92362208	UNC11594458	18.0219	0	0	91802383	92609813	0.80743	1	G	1.58572	A	-0.347945	F	-0.340584	H	-0.330712	E	-0.296656	C	-0.266018	D	-0.23933	B	0.146386	NA	NA		5.6996	NA
4930590J08Rik_chr9	4930590J08Rik	chr6	chr9	FALSE	0	1.19473	AdultRiboM_edgeR_RNASeq	0.13643	AdultRiboM_M_Adult_3	0.0651709	AdultRiboM_F_Adult_8	FALSE	TRUE	FALSE	6.64568	combined_male	trans	trans	NA	NA		NA	NA	NA	NA	NA	NA	NA	NA	NA	NA	NA	NA	NA	NA	NA	NA	NA	NA	NA	NA	NA	NA	NA	chr9	53335499	UNC16382565	9.46308	0.003
4931406B18Rik_chrX	4931406B18Rik	chr7	chrX	FALSE	0	0.143333	PWK_limma_microarray	0	AdultRiboM_M_Adult_1	0	AdultRiboM_F_Adult_1	TRUE	FALSE	TRUE	NA	combined	trans	trans	chrX	53089397	UNC30839952	18.1282	0	0	0	0	0	0		0		0		0		0		0		0		0		0	NA	NA		NA	NA
4931406P16Rik_chr13	4931406P16Rik	chr7	chr13	FALSE	0	-0.198333	C57_limma_microarray	4.13625	AdultRiboM_M_Adult_10	4.99937	AdultRiboM_F_Adult_10	FALSE	FALSE	TRUE	-3.92739	combined_female	trans	trans	NA	NA		NA	NA	NA	NA	NA	NA	NA	NA	NA	NA	NA	NA	NA	NA	NA	NA	NA	NA	NA	NA	NA	NA	NA	NA	NA		4.31083	NA
4931408C20Rik_chr1	4931408C20Rik	chr1	chr1	FALSE	0	-1.86037	G118_edgeR_RNASeq	0	AdultRiboM_M_Adult_1	0.0114758	G118_M17	TRUE	FALSE	FALSE	NA	combined	cis	cis	chr1	31941420	UNC383727	8.34222	0.008	0.00909527	25628045	32885508	7.25746	2	D	0.489341	A	0.391976	B	-0.292473	E	-0.252533	C	-0.226801	H	-0.224852	G	0.157025	F	-0.0811803	NA	NA		NA	NA
4931408C20Rik_chrX	4931408C20Rik	chr1	chrX	FALSE	0	-1.86037	G118_edgeR_RNASeq	0	AdultRiboM_M_Adult_1	0.0114758	G118_M17	FALSE	TRUE	FALSE	NA	combined_male	trans	trans	NA	NA		NA	NA	NA	NA	NA	NA	NA	NA	NA	NA	NA	NA	NA	NA	NA	NA	NA	NA	NA	NA	NA	NA	NA	chrX	57973998	UNC30875720	6.99705	0.001
4931429I11Rik_chr18	4931429I11Rik	chr9	chr18	FALSE	0	-2.65335	G118_edgeR_RNASeq	0	AdultRiboM_M_Adult_1	0.0218306	G118_M18	FALSE	TRUE	FALSE	2.13536	combined_male	trans	trans	NA	NA		NA	NA	NA	NA	NA	NA	NA	NA	NA	NA	NA	NA	NA	NA	NA	NA	NA	NA	NA	NA	NA	NA	NA	chr18	16996215	UNC28800169	7.76508	0.031
4931429I11Rik_chr9	4931429I11Rik	chr9	chr9	FALSE	0	-2.65335	G118_edgeR_RNASeq	0	AdultRiboM_M_Adult_1	0.0218306	G118_M18	TRUE	FALSE	TRUE	-2.28622	combined	cis	cis	chr9	42013727	UNC16242829	10.868	0	0	37681201	42220728	4.53953	1	D	0.768493	F	-0.423377	B	-0.392926	E	0.314931	G	-0.201403	A	0.132838	C	0.0925045	H	-0.069353	NA	NA		6.39643	NA
4931431F19Rik_chr3	4931431F19Rik	chr7	chr3	FALSE	0	-1.87508	G118_edgeR_RNASeq	0.0604113	AdultRiboM_M_Adult_5	0.0350477	G118_M18	TRUE	TRUE	FALSE	7.8551	combined	trans	trans	chr3	126983401	UNC6193799	8.02695	0.014	0.0158172	125749892	127243751	1.49386	1	C	0.214057	F	-0.0446412	D	-0.0382089	B	-0.0374389	H	-0.0349081	A	-0.0338856	G	-0.0280473	E	-0.0209458	chr3	126876339	UNC6191818	7.8551	0.029
4931431F19Rik_chrX	4931431F19Rik	chr7	chrX	FALSE	0	-1.87508	G118_edgeR_RNASeq	0.0604113	AdultRiboM_M_Adult_5	0.0350477	G118_M18	TRUE	TRUE	FALSE	NA	combined	trans	trans	chrX	143823319	JAX00720993	65.359	0	0	0	0	0	0		0		0		0		0		0		0		0		0	chrX	143587588	UNC200202584	32.255	0
4931440F15Rik_chr11	4931440F15Rik	chr11	chr11	FALSE	0	0	AdultRiboM_edgeR_RNASeq	0.0925971	AdultRiboM_M_Adult_12	0.123096	AdultRiboM_F_Adult_4	TRUE	FALSE	FALSE	NA	combined	cis	cis	chr11	29546541	backupUNC110303471	11.0494	0	0	28490347	30055440	1.56509	2	G	0.922186	F	0.863807	D	-0.513312	C	-0.395273	B	-0.355696	A	-0.312371	E	-0.221807	H	-0.192211	NA	NA		NA	NA
4932411E22Rik_chr2	4932411E22Rik	chr11	chr2	FALSE	0	-0.141667	C57_limma_microarray	0	AdultRiboM_M_Adult_1	0	AdultRiboM_F_Adult_1	FALSE	TRUE	FALSE	3.4142	combined_male	trans	trans	NA	NA		NA	NA	NA	NA	NA	NA	NA	NA	NA	NA	NA	NA	NA	NA	NA	NA	NA	NA	NA	NA	NA	NA	NA	chr2	64074422	UNC3203502	8.68098	0.008
4932411E22Rik_chrX	4932411E22Rik	chr11	chrX	FALSE	0	-0.141667	C57_limma_microarray	0	AdultRiboM_M_Adult_1	0	AdultRiboM_F_Adult_1	TRUE	TRUE	TRUE	NA	combined	trans	trans	chrX	166446176	UNC31596457	17.3874	0	0	0	0	0	0		0		0		0		0		0		0		0		0	chrX	160367644	UNC31547541	11.3716	0
4932411N23Rik_chr1	4932411N23Rik	chrX	chr1	FALSE	0	-0.0766667	WSB_limma_microarray	0	AdultRiboM_M_Adult_1	0	AdultRiboM_F_Adult_1	FALSE	TRUE	FALSE	5.5119	combined_male	trans	trans	NA	NA		NA	NA	NA	NA	NA	NA	NA	NA	NA	NA	NA	NA	NA	NA	NA	NA	NA	NA	NA	NA	NA	NA	NA	chr1	25698838	UNC310436	8.81933	0.007
4932411N23Rik_chrX	4932411N23Rik	chrX	chrX	FALSE	0	-0.0766667	WSB_limma_microarray	0	AdultRiboM_M_Adult_1	0	AdultRiboM_F_Adult_1	TRUE	TRUE	FALSE	NA	combined	trans	cis	chrX	59120831	UNC200093585	12.4606	0	0	0	0	0	0		0		0		0		0		0		0		0		0	chrX	59120831	UNC200093585	11.5209	0
4932414N04Rik_chrX	4932414N04Rik	chr2	chrX	FALSE	0	0.671037	AdultRiboM_edgeR_RNASeq	0.041609	AdultRiboM_M_Adult_12	0	AdultRiboM_F_Adult_1	FALSE	TRUE	TRUE	NA	combined_female	trans	trans	NA	NA		NA	NA	NA	NA	NA	NA	NA	NA	NA	NA	NA	NA	NA	NA	NA	NA	NA	NA	NA	NA	NA	NA	NA	chrX	61353396	UNC200056842	7.15653	0.001
4932416K20Rik_chrX	4932416K20Rik	chr8	chrX	FALSE	0	-0.108333	CAST_limma_microarray	0	AdultRiboM_M_Adult_1	0	AdultRiboM_F_Adult_1	TRUE	TRUE	FALSE	NA	combined	trans	trans	chrX	162663531	UNC31565950	36.4395	0	0	0	0	0	0		0		0		0		0		0		0		0		0	chrX	162663531	UNC31565950	33.4442	0
4932418E24Rik_chrX	4932418E24Rik	chr2	chrX	FALSE	0	1.46455	AdultRiboM_edgeR_RNASeq	0.0733689	AdultRiboM_M_Adult_5	0	AdultRiboM_F_Adult_1	FALSE	TRUE	FALSE	NA	combined_male	trans	trans	NA	NA		NA	NA	NA	NA	NA	NA	NA	NA	NA	NA	NA	NA	NA	NA	NA	NA	NA	NA	NA	NA	NA	NA	NA	chrX	102498312	UNC31173965	6.73363	0.001
4932438H23Rik_chr8	4932438H23Rik	chr16	chr8	FALSE	0	-0.761047	G118_edgeR_RNASeq	0.0430127	AdultRiboM_M_Adult_5	0.0370357	G118_M17	FALSE	FALSE	TRUE	-3.83766	combined_female	trans	trans	NA	NA		NA	NA	NA	NA	NA	NA	NA	NA	NA	NA	NA	NA	NA	NA	NA	NA	NA	NA	NA	NA	NA	NA	NA	NA	NA		4.73876	NA
4932443I19Rik_chr2	4932443I19Rik	chr8	chr2	FALSE	0	-0.551667	C57_limma_microarray	0	AdultRiboM_M_Adult_1	0	AdultRiboM_F_Adult_1	TRUE	FALSE	FALSE	NA	combined	trans	trans	chr2	69822642	UNC3283929	8.30962	0.009	0.0102265	69719516	69837569	0.118053	1	G	0.419235	E	-0.120894	B	-0.0962834	F	-0.0925754	D	-0.0736387	H	-0.0314254	C	-0.0207768	A	0.0123674	NA	NA		NA	NA
4932443I19Rik_chrX	4932443I19Rik	chr8	chrX	FALSE	0	-0.551667	C57_limma_microarray	0	AdultRiboM_M_Adult_1	0	AdultRiboM_F_Adult_1	TRUE	TRUE	FALSE	NA	combined_male	trans	trans	chrX	49912011	UNC30829501	24.2042	0	0	0	0	0	0		0		0		0		0		0		0		0		0	chrX	49912011	UNC30829501	28.0849	0
4933402E13Rik_chrX	4933402E13Rik	chrX	chrX	FALSE	0	0.0883333	CAST_limma_microarray	0	AdultRiboM_M_Adult_1	0	AdultRiboM_F_Adult_1	TRUE	TRUE	FALSE	NA	combined	trans	cis	chrX	119726548	UNC200034449	45.7155	0	0	0	0	0	0		0		0		0		0		0		0		0		0	chrX	119726548	UNC200034449	22.7696	0
4933402J07Rik_chr15	4933402J07Rik	chr8	chr15	FALSE	0	0.670974	AdultRiboM_edgeR_RNASeq	0.11285	AdultRiboM_M_Adult_5	0	AdultRiboM_F_Adult_1	TRUE	FALSE	FALSE	NA	combined	trans	trans	chr15	4149548	UNC24952531	7.67405	0.028	0.0313792	3219262	8941380	5.72212	1	D	0.21764	C	-0.0774797	B	-0.0676147	F	-0.0642124	H	-0.055136	E	-0.0271944	A	-0.0267344	G	-0.0202138	NA	NA		NA	NA
4933402J07Rik_chrX	4933402J07Rik	chr8	chrX	FALSE	0	0.670974	AdultRiboM_edgeR_RNASeq	0.11285	AdultRiboM_M_Adult_5	0	AdultRiboM_F_Adult_1	TRUE	TRUE	FALSE	NA	combined_male	trans	trans	chrX	23971987	UNC30740362	49.5612	0	0	0	0	0	0		0		0		0		0		0		0		0		0	chrX	23971987	UNC30740362	111.175	0
4933402P03Rik_chr15	4933402P03Rik	chr11	chr15	FALSE	0	-0.136667	129S_limma_microarray	0	AdultRiboM_M_Adult_1	0	AdultRiboM_F_Adult_1	FALSE	FALSE	TRUE	-4.87395	combined_female	trans	trans	NA	NA		NA	NA	NA	NA	NA	NA	NA	NA	NA	NA	NA	NA	NA	NA	NA	NA	NA	NA	NA	NA	NA	NA	NA	NA	NA		3.95626	NA
4933402P03Rik_chr6	4933402P03Rik	chr11	chr6	FALSE	0	-0.136667	129S_limma_microarray	0	AdultRiboM_M_Adult_1	0	AdultRiboM_F_Adult_1	FALSE	FALSE	TRUE	-4.53949	combined_female	trans	trans	NA	NA		NA	NA	NA	NA	NA	NA	NA	NA	NA	NA	NA	NA	NA	NA	NA	NA	NA	NA	NA	NA	NA	NA	NA	NA	NA		3.88322	NA
4933402P03Rik_chrX	4933402P03Rik	chr11	chrX	FALSE	0	-0.136667	129S_limma_microarray	0	AdultRiboM_M_Adult_1	0	AdultRiboM_F_Adult_1	TRUE	TRUE	FALSE	NA	combined	trans	trans	chrX	23971987	UNC30740362	18.349	0	0	0	0	0	0		0		0		0		0		0		0		0		0	chrX	23971987	UNC30740362	11.8275	0
4933403O08Rik_chrX	4933403O08Rik	chrX	chrX	FALSE	0	0.670956	AdultRiboM_edgeR_RNASeq	0.104091	AdultRiboM_M_Adult_4	0	AdultRiboM_F_Adult_1	TRUE	TRUE	FALSE	NA	combined_male	trans	cis	chrX	111273114	UNC31227929	16.2536	0	0	0	0	0	0		0		0		0		0		0		0		0		0	chrX	108944738	JAX00183375	37.682	0
4933405L10Rik_chr1	4933405L10Rik	chr8	chr1	FALSE	0	0.118333	PWK_limma_microarray	0	AdultRiboM_M_Adult_1	0	AdultRiboM_F_Adult_1	TRUE	FALSE	FALSE	NA	combined	trans	trans	chr1	156548644	UNC1989439	7.57287	0.039	0.0435471	146824058	159996429	13.1724	1	C	0.793021	A	-0.515622	B	-0.485187	H	0.324938	D	-0.280202	E	0.221735	G	-0.204644	F	-0.141792	NA	NA		NA	NA
4933405O20Rik_chr8	4933405O20Rik	chr7	chr8	FALSE	0	0	AdultRiboM_edgeR_RNASeq	0	AdultRiboM_M_Adult_1	0	AdultRiboM_F_Adult_1	TRUE	FALSE	FALSE	NA	combined	trans	trans	chr8	33316072	UNC14439227	7.56986	0.039	0.0435471	29567941	36633428	7.06549	1	F	0.209816	A	-0.0380211	D	-0.0380211	C	-0.03466	E	-0.0335156	H	-0.0316929	G	-0.0284135	B	-0.0244703	NA	NA		NA	NA
4933405O20Rik_chrX	4933405O20Rik	chr7	chrX	FALSE	0	0	AdultRiboM_edgeR_RNASeq	0	AdultRiboM_M_Adult_1	0	AdultRiboM_F_Adult_1	TRUE	TRUE	FALSE	NA	combined	trans	trans	chrX	125278433	JAX00184389	20.2759	0	0	0	0	0	0		0		0		0		0		0		0		0		0	chrX	125278433	JAX00184389	10.0184	0
4933406J08Rik_chr16	4933406J08Rik	chr2	chr16	FALSE	0	0.148333	NOD_limma_microarray	0	AdultRiboM_M_Adult_1	0	AdultRiboM_F_Adult_1	TRUE	TRUE	FALSE	9.14626	combined_male	trans	trans	chr16	22857849	UNC26470127	8.83672	0.003	0.00343007	22759284	23891187	1.1319	1	G	0.294987	F	-0.062621	H	-0.0620676	A	0.0580562	D	-0.0563478	E	-0.052446	C	-0.0356055	B	-0.0289307	chr16	23014459	UNC26472109	9.14626	0.004
4933406J08Rik_chrX	4933406J08Rik	chr2	chrX	FALSE	0	0.148333	NOD_limma_microarray	0	AdultRiboM_M_Adult_1	0	AdultRiboM_F_Adult_1	TRUE	TRUE	FALSE	NA	combined	trans	trans	chrX	115285642	UNC200151113	57.9539	0	0	0	0	0	0		0		0		0		0		0		0		0		0	chrX	115285642	UNC200151113	29.3097	0
4933406M09Rik_chr1	4933406M09Rik	chr1	chr1	FALSE	0	0.225	AJ_limma_microarray	0	AdultRiboM_M_Adult_1	0	AdultRiboM_F_Adult_1	TRUE	TRUE	FALSE	7.60859	combined_male	trans	cis	chr1	178116254	UNC2265856	8.46238	0.007	0.00796971	175433685	179320049	3.88636	1	C	0.450575	G	-0.178161	B	-0.139133	E	-0.121403	F	0.121131	A	-0.0945242	H	-0.0792291	D	0.0578958	chr1	176823058	UNC2245374	11.2606	0
4933406M09Rik_chrX	4933406M09Rik	chr1	chrX	FALSE	0	0.225	AJ_limma_microarray	0	AdultRiboM_M_Adult_1	0	AdultRiboM_F_Adult_1	TRUE	TRUE	FALSE	NA	combined_male	trans	trans	chrX	117398709	UNC200165746	13.5694	0	0	0	0	0	0		0		0		0		0		0		0		0		0	chrX	119726548	UNC200034449	13.633	0
4933408B17Rik_chr18	4933408B17Rik	chr18	chr18	FALSE	0	-0.457343	G118_edgeR_RNASeq	0.294805	AdultRiboM_M_Adult_10	0.37591	AdultRiboM_F_Adult_6	TRUE	TRUE	FALSE	3.25347	combined	cis	cis	chr18	34583827	UNC29029166	12.3519	0	0	34107228	35421811	1.31458	2	G	-0.89648	B	0.861169	F	-0.564528	E	0.39862	C	-0.385385	H	0.328104	A	0.214903	D	-0.023384	chr18	34583827	UNC29029166	10.5284	0
4933409G03Rik_chrX	4933409G03Rik	chr2	chrX	FALSE	0	1.688	AdultRiboM_edgeR_RNASeq	0.258654	AdultRiboM_M_Adult_5	0	AdultRiboM_F_Adult_1	TRUE	TRUE	FALSE	NA	combined	trans	trans	chrX	166185486	UNC31594704	87.6089	0	0	0	0	0	0		0		0		0		0		0		0		0		0	chrX	166185486	UNC31594704	43.449	0
4933411G11Rik_chrX	4933411G11Rik	chr5	chrX	FALSE	0	-0.138471	AdultRiboM_edgeR_RNASeq	0.0691631	AdultRiboM_M_Adult_6	0.100279	AdultRiboM_F_Adult_11	TRUE	TRUE	FALSE	NA	combined_male	trans	trans	chrX	96214153	UNC200028187	16.8036	0	0	0	0	0	0		0		0		0		0		0		0		0		0	chrX	96214153	UNC200028187	39.4686	0
4933411K16Rik_chr19	4933411K16Rik	chr19	chr19	FALSE	0	0	AdultRiboM_edgeR_RNASeq	7.67535	AdultRiboM_M_Adult_8	6.64191	AdultRiboM_F_Adult_11	TRUE	TRUE	FALSE	3.17271	combined	cis	cis	chr19	42003769	UNC30335216	13.7013	0	0	40918807	42313560	1.39475	2	H	-0.727467	D	0.638048	F	-0.513237	E	0.458899	A	0.401087	B	-0.222935	C	0.18642	G	-0.139007	chr19	42003769	UNC30335216	9.28451	0.003
4933413G19Rik_chrX	4933413G19Rik	chr6	chrX	FALSE	0	0	AdultRiboM_edgeR_RNASeq	0	AdultRiboM_M_Adult_1	0	AdultRiboM_F_Adult_1	TRUE	TRUE	TRUE	NA	combined_male	trans	trans	chrX	119447684	JAX00184153	20.4204	0	0	0	0	0	0		0		0		0		0		0		0		0		0	chrX	120353246	UNC200034671	21.4018	0
4933417A18Rik_chr13	4933417A18Rik	chr13	chr13	FALSE	0	0	AdultRiboM_edgeR_RNASeq	0	AdultRiboM_M_Adult_1	0.0641534	G118_M18	FALSE	TRUE	FALSE	6.47995	combined_male	cis	cis	NA	NA		NA	NA	NA	NA	NA	NA	NA	NA	NA	NA	NA	NA	NA	NA	NA	NA	NA	NA	NA	NA	NA	NA	NA	chr13	35042944	UNC22402000	11.8588	0
4933425L06Rik_chrX	4933425L06Rik	chr13	chrX	FALSE	0	0.166667	NZO_limma_microarray	0	AdultRiboM_M_Adult_1	0	AdultRiboM_F_Adult_1	TRUE	TRUE	FALSE	NA	combined_male	trans	trans	chrX	160288548	UNC31546983	22.6388	0	0	0	0	0	0		0		0		0		0		0		0		0		0	chrX	100273560	UNC31160153	49.4113	0
4933427D06Rik_chrX	4933427D06Rik	chr6	chrX	FALSE	0	-0.186667	CAST_limma_microarray	0	AdultRiboM_M_Adult_1	0	AdultRiboM_F_Adult_1	TRUE	TRUE	FALSE	NA	combined_male	trans	trans	chrX	101353358	UNC31167322	63.823	0	0	0	0	0	0		0		0		0		0		0		0		0		0	chrX	101353358	UNC31167322	310.814	0
4933427D14Rik_chrX	4933427D14Rik	chr11	chrX	FALSE	0	-0.243582	AdultRiboM_edgeR_RNASeq	1.08486	AdultRiboM_M_Adult_2	1.39542	AdultRiboM_F_Adult_3	TRUE	TRUE	FALSE	NA	combined	trans	trans	chrX	102284811	UNC31172248	10.6429	0	0	0	0	0	0		0		0		0		0		0		0		0		0	chrX	102284811	UNC31172248	7.47533	0.001
4933427G17Rik_chr8	4933427G17Rik	chr7	chr8	FALSE	0	0	AdultRiboM_edgeR_RNASeq	0.035904	G118_M13	0.132928	AdultRiboM_F_Adult_12	FALSE	TRUE	FALSE	5.61042	combined_male	trans	trans	NA	NA		NA	NA	NA	NA	NA	NA	NA	NA	NA	NA	NA	NA	NA	NA	NA	NA	NA	NA	NA	NA	NA	NA	NA	chr8	120134353	UNC15591638	9.82024	0.002
4933433C11Rik_chrX	4933433C11Rik	chr2	chrX	FALSE	0	0.0983333	AJ_limma_microarray	0	AdultRiboM_M_Adult_1	0	AdultRiboM_F_Adult_1	FALSE	TRUE	FALSE	NA	combined_male	trans	trans	NA	NA		NA	NA	NA	NA	NA	NA	NA	NA	NA	NA	NA	NA	NA	NA	NA	NA	NA	NA	NA	NA	NA	NA	NA	chrX	49061398	UNC30822917	6.2967	0.002
4933434E20Rik_chr3	4933434E20Rik	chr3	chr3	FALSE	0	-0.26	WSB_limma_microarray	11.6758	G118_M14	11.4436	AdultRiboM_F_Adult_6	TRUE	FALSE	FALSE	NA	combined	cis	cis	chr3	89469120	UNC5739497	11.2226	0	0	88658882	93107872	4.44899	2	F	-1.02355	G	-0.879642	D	0.727715	E	0.457291	A	0.349416	C	0.317316	B	0.177147	H	-0.0583205	NA	NA		NA	NA
5031414D18Rik_chr14	5031414D18Rik	chr14	chr14	FALSE	0	-0.547141	AdultRiboM_edgeR_RNASeq	0.354553	AdultRiboM_M_Adult_2	0.548835	AdultRiboM_F_Adult_1	TRUE	TRUE	TRUE	6.43034	combined	cis	cis	chr14	76180394	UNC24272927	24.5536	0	0	75422059	76797860	1.3758	1	F	2.07525	D	-0.988186	H	-0.506995	G	-0.401423	A	-0.365808	E	0.245675	C	-0.210022	B	-0.067198	chr14	75487303	UNC24263757	17.184	0
5031414D18Rik_chr2	5031414D18Rik	chr14	chr2	FALSE	0	-0.547141	AdultRiboM_edgeR_RNASeq	0.354553	AdultRiboM_M_Adult_2	0.548835	AdultRiboM_F_Adult_1	TRUE	FALSE	FALSE	NA	combined	trans	trans	chr2	148579092	JAX00506866	8.83652	0.003	0.00343007	147777484	151537175	3.75969	2	F	0.814415	G	0.670718	A	-0.500795	D	0.497274	E	-0.439057	C	-0.398845	B	-0.39366	H	-0.25926	NA	NA		NA	NA
5031414D18Rik_chr3	5031414D18Rik	chr14	chr3	FALSE	0	-0.547141	AdultRiboM_edgeR_RNASeq	0.354553	AdultRiboM_M_Adult_2	0.548835	AdultRiboM_F_Adult_1	FALSE	FALSE	TRUE	-4.51267	combined_female	trans	trans	NA	NA		NA	NA	NA	NA	NA	NA	NA	NA	NA	NA	NA	NA	NA	NA	NA	NA	NA	NA	NA	NA	NA	NA	NA	NA	NA		3.23576	NA
5031439G07Rik_chr15	5031439G07Rik	chr15	chr15	FALSE	0	-0.355	NZO_limma_microarray	5.9342	G118_M14	7.62513	AdultRiboM_F_Adult_2	TRUE	FALSE	FALSE	NA	combined	cis	cis	chr15	83742102	UNC25999157	9.62177	0.001	0.00115912	82803660	84945054	2.14139	1	G	0.706182	C	-0.467072	B	-0.385813	F	0.268766	A	-0.222369	D	0.165038	E	-0.0713681	H	0.0447715	NA	NA		NA	NA
5330417C22Rik_chr3	5330417C22Rik	chr3	chr3	FALSE	0	-0.722224	G118_edgeR_RNASeq	0.470996	AdultRiboM_M_Adult_2	0.567851	G118_M17	TRUE	FALSE	TRUE	-6.75565	combined	cis	cis	chr3	107822430	UNC5923926	15.1361	0	0	107333879	108825634	1.49175	3	F	-0.772798	H	0.765922	G	-0.73455	E	-0.518061	D	0.448725	B	0.44693	C	0.378142	A	0.220885	NA	NA		5.38124	NA
5430401F13Rik_chr5	5430401F13Rik	chr6	chr5	FALSE	0	0	AdultRiboM_edgeR_RNASeq	0	AdultRiboM_M_Adult_1	0	AdultRiboM_F_Adult_1	TRUE	TRUE	FALSE	8.76183	combined_male	trans	trans	chr5	37298999	UNC8965349	8.22373	0.011	0.0124799	36001351	37569510	1.56816	1	A	0.217118	G	0.0548432	E	-0.0394899	H	-0.0376107	C	-0.0344751	F	-0.0307611	D	-0.0304368	B	-0.0293146	chr5	37251599	UNC050086387	8.76183	0.008
5430401F13Rik_chrX	5430401F13Rik	chr6	chrX	FALSE	0	0	AdultRiboM_edgeR_RNASeq	0	AdultRiboM_M_Adult_1	0	AdultRiboM_F_Adult_1	TRUE	TRUE	FALSE	NA	combined	trans	trans	chrX	111015434	UNC200219382	813.793	0	0	0	0	0	0		0		0		0		0		0		0		0		0	chrX	111015434	UNC200219382	406.739	0
5430419D17Rik_chr2	5430419D17Rik	chr7	chr2	FALSE	0	0.141667	WSB_limma_microarray	0	AdultRiboM_M_Adult_1	0	AdultRiboM_F_Adult_1	FALSE	FALSE	TRUE	-6.44803	combined_female	trans	trans	NA	NA		NA	NA	NA	NA	NA	NA	NA	NA	NA	NA	NA	NA	NA	NA	NA	NA	NA	NA	NA	NA	NA	NA	NA	NA	NA		4.85121	NA
5430419D17Rik_chrX	5430419D17Rik	chr7	chrX	FALSE	0	0.141667	WSB_limma_microarray	0	AdultRiboM_M_Adult_1	0	AdultRiboM_F_Adult_1	TRUE	TRUE	FALSE	NA	combined	trans	trans	chrX	161239899	UNC31555745	27.6047	0	0	0	0	0	0		0		0		0		0		0		0		0		0	chrX	161239899	UNC31555745	16.5032	0
5430421N21Rik_chrX	5430421N21Rik	chr15	chrX	FALSE	0	0	AdultRiboM_edgeR_RNASeq	0	AdultRiboM_M_Adult_1	0	AdultRiboM_F_Adult_1	FALSE	TRUE	FALSE	NA	combined_male	trans	trans	NA	NA		NA	NA	NA	NA	NA	NA	NA	NA	NA	NA	NA	NA	NA	NA	NA	NA	NA	NA	NA	NA	NA	NA	NA	chrX	1.34089e+08	UNC31366829	12.2155	0
5430427O19Rik_chrX	5430427O19Rik	chrX	chrX	FALSE	0	0.812154	G118_edgeR_RNASeq	0.194719	AdultRiboM_M_Adult_8	0.309437	AdultRiboM_F_Adult_2	FALSE	TRUE	FALSE	NA	combined_male	trans	cis	NA	NA		NA	NA	NA	NA	NA	NA	NA	NA	NA	NA	NA	NA	NA	NA	NA	NA	NA	NA	NA	NA	NA	NA	NA	chrX	49912011	UNC30829501	8.82856	0.001
5730409E04Rik_chr4	5730409E04Rik	chr4	chr4	FALSE	0	0.21696	G118_edgeR_RNASeq	2.87125	G118_M15	2.54834	G118_M16	TRUE	TRUE	TRUE	7.32851	combined	cis	cis	chr4	125891356	UNC8162356	32.4603	0	0	125823144	126355211	0.532067	1	A	-1.54784	H	-1.16407	E	0.880098	B	0.831043	D	0.446415	C	0.353429	G	0.297181	F	-0.0746794	chr4	125949848	UNC8163189	22.2145	0
5730507C01Rik_chr12	5730507C01Rik	chr12	chr12	FALSE	0	0.691771	G118_edgeR_RNASeq	1.26486	AdultRiboM_M_Adult_1	0.679437	AdultRiboM_F_Adult_3	TRUE	FALSE	TRUE	-5.00739	combined_female	cis	cis	chr12	26429301	UNC20750527	10.7147	0	0	15809851	30697689	14.8878	2	B	0.837284	F	-0.734267	E	0.564263	D	-0.512225	H	-0.365764	G	-0.313651	C	-0.279191	A	0.223088	NA	NA		6.58824	NA
5730507C01Rik_chr2	5730507C01Rik	chr12	chr2	FALSE	0	0.691771	G118_edgeR_RNASeq	1.26486	AdultRiboM_M_Adult_1	0.679437	AdultRiboM_F_Adult_3	TRUE	FALSE	FALSE	NA	combined	trans	trans	chr2	177706756	UNC4561390	9.53144	0.001	0.00115912	174156880	177829785	3.6729	1	G	-0.758707	D	-0.560531	E	0.492927	C	0.489004	B	0.350671	A	0.19409	H	-0.160423	F	-0.0949903	NA	NA		NA	NA
5730508B09Rik_chr3	5730508B09Rik	chr3	chr3	FALSE	0	0.279141	AdultRiboM_edgeR_RNASeq	2.63396	G118_M14	3.06955	G118_M17	TRUE	TRUE	TRUE	-0.511834	combined	cis	cis	chr3	127243751	UNC6198711	15.4723	0	0	126986037	127857057	0.87102	1	A	-0.837951	G	-0.603713	C	-0.590993	D	0.582937	B	0.535363	F	0.435663	E	0.412165	H	0.0571348	chr3	127243751	UNC6198711	8.92028	0.006
5830411N06Rik_chrX	5830411N06Rik	chr7	chrX	FALSE	0	1.87867	G118_edgeR_RNASeq	0.037648	AdultRiboM_M_Adult_8	0.0498568	AdultRiboM_F_Adult_2	FALSE	TRUE	FALSE	NA	combined_male	trans	trans	NA	NA		NA	NA	NA	NA	NA	NA	NA	NA	NA	NA	NA	NA	NA	NA	NA	NA	NA	NA	NA	NA	NA	NA	NA	chrX	58502448	UNC30879842	8.04922	0.001
5830415F09Rik_chr4	5830415F09Rik	chr4	chr4	FALSE	0	0.260088	AdultRiboM_edgeR_RNASeq	1.93673	AdultRiboM_M_Adult_10	2.07854	AdultRiboM_F_Adult_3	TRUE	TRUE	FALSE	1.13388	combined	cis	cis	chr4	46153871	UNC040398056	12.0421	0	0	45651567	46580132	0.928565	2	A	-0.91469	H	-0.891707	D	0.576516	G	0.544206	B	0.296758	C	0.231981	E	0.20088	F	0.057743	chr4	46327855	UNC7175255	8.30772	0.011
5830473C10Rik_chr5	5830473C10Rik	chr5	chr5	FALSE	0	0	AdultRiboM_edgeR_RNASeq	26.7291	G118_M13	33.1436	G118_M16	TRUE	TRUE	TRUE	-26.3187	combined	cis	cis	chr5	91205833	UNC9673509	55.257	0	0	90862821	91266738	0.403917	1	F	2.32784	G	0.987709	C	-0.864107	H	-0.841448	E	-0.785884	D	-0.733378	A	-0.183132	B	-0.124	chr5	91205833	UNC9673509	22.9267	0
6030419C18Rik_chrX	6030419C18Rik	chr9	chrX	FALSE	0	-1.26773	G118_edgeR_RNASeq	0.0751585	AdultRiboM_M_Adult_1	0.10117	AdultRiboM_F_Adult_11	TRUE	TRUE	FALSE	NA	combined	trans	trans	chrX	155695403	UNC31512943	10.5814	0	0	0	0	0	0		0		0		0		0		0		0		0		0	chrX	155929945	UNC31514736	6.93635	0.001
6030458C11Rik_chr15	6030458C11Rik	chr15	chr15	FALSE	0	-0.173333	PWK_limma_microarray	4.05179	G118_M14	3.69541	G118_M17	TRUE	TRUE	TRUE	0.066417	combined	cis	cis	chr15	12857311	UNC25059989	40.181	0	0	12235113	13046523	0.81141	1	G	-1.50989	F	-0.991001	C	0.722323	B	0.676015	E	0.664872	H	-0.577807	D	0.562181	A	0.530894	chr15	12912019	UNC25060884	23.1747	0
6030498E09Rik_chrX	6030498E09Rik	chrX	chrX	FALSE	0	0	AdultRiboM_edgeR_RNASeq	0.264617	AdultRiboM_M_Adult_2	0.211406	AdultRiboM_F_Adult_12	FALSE	TRUE	FALSE	NA	combined_male	trans	cis	NA	NA		NA	NA	NA	NA	NA	NA	NA	NA	NA	NA	NA	NA	NA	NA	NA	NA	NA	NA	NA	NA	NA	NA	NA	chrX	65539908	UNC30926143	6.52517	0.002
6330403A02Rik_chr1	6330403A02Rik	chr1	chr1	FALSE	0	-0.924321	G118_edgeR_RNASeq	0.0955639	AdultRiboM_M_Adult_2	0.0950977	AdultRiboM_F_Adult_1	TRUE	TRUE	TRUE	-4.98461	combined	cis	cis	chr1	182624353	UNC2312124	66.434	0	0	182402122	182656339	0.254217	1	F	2.09335	H	1.29144	E	-0.928519	A	-0.816486	B	-0.577407	C	-0.538282	D	-0.463879	G	-0.103319	chr1	182592269	UNC2311795	31.5909	0
6330403K07Rik_chr11	6330403K07Rik	chr11	chr11	FALSE	0	-3.16812	G118_edgeR_RNASeq	0.09901	AdultRiboM_M_Adult_4	0.13007	AdultRiboM_F_Adult_1	TRUE	TRUE	TRUE	3.35055	combined	cis	cis	chr11	69724548	UNC19872316	33.3312	0	0	69488703	70622314	1.13361	1	D	2.04162	C	-0.56672	H	-0.484728	E	-0.456075	A	-0.406627	B	-0.302341	F	-0.081963	G	0.023558	chr11	69639702	UNC19871625	21.1538	0
6330416G13Rik_chr4	6330416G13Rik	chr4	chr4	FALSE	0	0.283333	PWK_limma_microarray	3.67164	G118_M14	3.84745	G118_M17	TRUE	FALSE	TRUE	-3.28419	combined	cis	cis	chr4	63194100	UNC7371772	13.0536	0	0	62630774	65978677	3.3479	1	H	0.944328	F	0.695751	B	-0.553355	C	-0.497537	G	0.426481	D	-0.411109	A	-0.405205	E	-0.368987	NA	NA		6.4781	NA
6430531B16Rik_chrX	6430531B16Rik	chr7	chrX	FALSE	0	-1.87513	G118_edgeR_RNASeq	0	AdultRiboM_M_Adult_1	0.0576883	G118_M18	FALSE	TRUE	FALSE	NA	combined_male	trans	trans	NA	NA		NA	NA	NA	NA	NA	NA	NA	NA	NA	NA	NA	NA	NA	NA	NA	NA	NA	NA	NA	NA	NA	NA	NA	chrX	101195867	UNC31166226	7.64247	0.001
6430548M08Rik_chrX	6430548M08Rik	chr8	chrX	FALSE	0	0.255398	AdultRiboM_edgeR_RNASeq	2.97946	AdultRiboM_M_Adult_9	1.79401	AdultRiboM_F_Adult_2	TRUE	FALSE	FALSE	NA	combined	trans	trans	chrX	36776332	UNC30756990	10.3837	0.002	0.00230211	0	0	0	0		0		0		0		0		0		0		0		0	NA	NA		NA	NA
6430550D23Rik_chrX	6430550D23Rik	chr2	chrX	FALSE	0	0	AdultRiboM_edgeR_RNASeq	0.985055	AdultRiboM_M_Adult_8	1.14294	AdultRiboM_F_Adult_12	FALSE	TRUE	FALSE	NA	combined_male	trans	trans	NA	NA		NA	NA	NA	NA	NA	NA	NA	NA	NA	NA	NA	NA	NA	NA	NA	NA	NA	NA	NA	NA	NA	NA	NA	chrX	131122929	UNC31343118	6.17028	0.003
6430571L13Rik_chr9	6430571L13Rik	chr9	chr9	FALSE	0	-0.227587	G118_edgeR_RNASeq	0.613845	AdultRiboM_M_Adult_2	0.678378	AdultRiboM_F_Adult_11	TRUE	TRUE	TRUE	-0.395832	combined	cis	cis	chr9	107453248	UNC17087139	18.5552	0	0	106228770	107508889	1.28012	1	G	1.21929	B	0.726983	A	-0.589224	C	-0.434011	D	-0.409791	E	-0.345993	H	-0.259783	F	-0.197363	chr9	106299545	UNC17075106	10.7708	0
6430573F11Rik_chr8	6430573F11Rik	chr8	chr8	FALSE	0	-0.553333	PWK_limma_microarray	2.7201	AdultRiboM_M_Adult_5	3.20802	AdultRiboM_F_Adult_9	TRUE	TRUE	FALSE	8.30315	combined	cis	cis	chr8	37445972	UNC14510156	16.8	0	0	37061352	38720570	1.65922	1	B	1.03778	G	0.713858	C	-0.651662	E	-0.578973	A	-0.528111	F	0.468052	D	-0.437462	H	0.0684525	chr8	37445972	UNC14510156	14.7653	0
6720489N17Rik_chrX	6720489N17Rik	chr13	chrX	FALSE	0	0	AdultRiboM_edgeR_RNASeq	0.26007	AdultRiboM_M_Adult_7	0.491034	AdultRiboM_F_Adult_3	FALSE	TRUE	FALSE	NA	combined_male	trans	trans	NA	NA		NA	NA	NA	NA	NA	NA	NA	NA	NA	NA	NA	NA	NA	NA	NA	NA	NA	NA	NA	NA	NA	NA	NA	chrX	162180003	UNC200050581	7.5792	0.001
7420461P10Rik_chr16	7420461P10Rik	chr1	chr16	FALSE	0	0	AdultRiboM_edgeR_RNASeq	0	AdultRiboM_M_Adult_1	0	AdultRiboM_F_Adult_1	TRUE	FALSE	TRUE	-5.13082	combined	trans	trans	chr16	88527581	UNC27344741	9.76394	0.001	0.00115912	87819371	88698410	0.879039	1	B	0.362658	F	-0.120809	D	-0.104627	H	-0.0832353	C	-0.0592922	G	-0.0468646	E	0.0264132	A	0.0114897	NA	NA		2.78181	NA
7420461P10Rik_chrX	7420461P10Rik	chr1	chrX	FALSE	0	0	AdultRiboM_edgeR_RNASeq	0	AdultRiboM_M_Adult_1	0	AdultRiboM_F_Adult_1	FALSE	TRUE	FALSE	NA	combined_male	trans	trans	NA	NA		NA	NA	NA	NA	NA	NA	NA	NA	NA	NA	NA	NA	NA	NA	NA	NA	NA	NA	NA	NA	NA	NA	NA	chrX	137239402	UNC31391395	12.69	0
8430419L09Rik_chr6	8430419L09Rik	chr6	chr6	FALSE	0	0.385	NOD_limma_microarray	6.11031	G118_M15	5.54998	G118_M17	TRUE	TRUE	TRUE	0.820604	combined	cis	cis	chr6	135036358	UNC12149808	30.877	0	0	134342278	135394451	1.05217	1	G	1.1771	F	0.867526	E	-0.795338	H	-0.795093	C	-0.67945	B	0.478768	D	-0.187024	A	-0.135866	chr6	135052533	UNC061759927	19.8936	0
9030025P20Rik_chr17	9030025P20Rik	chr17	chr17	FALSE	0	0	AdultRiboM_edgeR_RNASeq	0.653468	AdultRiboM_M_Adult_5	0.837641	AdultRiboM_F_Adult_6	TRUE	TRUE	TRUE	-24.109	combined	trans	cis	chr17	15436348	UNC27601230	69.1984	0	0	15286754	15818737	0.531983	4	B	-1.41442	G	-1.36144	C	1.28717	E	1.18593	D	-1.07306	A	1.0484	H	0.83395	F	-0.534416	chr17	15286754	UNC27599582	29.7256	0
9030617O03Rik_chr12	9030617O03Rik	chr12	chr12	FALSE	0	-0.410606	AdultRiboM_edgeR_RNASeq	10.0197	G118_M14	12.5522	AdultRiboM_F_Adult_1	TRUE	FALSE	TRUE	-12.0415	combined_female	cis	cis	chr12	102684673	UNC21756903	13.6621	0	0	101554975	103983454	2.42848	2	G	0.934622	C	-0.794472	E	-0.501537	H	0.233936	B	0.19373	F	0.187716	D	0.179924	A	-0.139316	NA	NA		4.84683	NA
9030624G23Rik_chr12	9030624G23Rik	chr12	chr12	FALSE	0	0.565324	AdultRiboM_edgeR_RNASeq	1.27591	AdultRiboM_M_Adult_1	0.856711	AdultRiboM_F_Adult_3	TRUE	TRUE	TRUE	-8.02683	combined	trans	cis	chr12	19429980	UNC20720313	19.2289	0	0	17810209	21481367	3.67116	2	F	-1.02558	B	0.898344	C	0.577314	H	-0.540478	G	-0.342329	D	0.303784	E	0.280534	A	-0.145158	chr12	27375357	UNC20766308	8.87481	0.006
9030624G23Rik_chr2	9030624G23Rik	chr12	chr2	FALSE	0	0.565324	AdultRiboM_edgeR_RNASeq	1.27591	AdultRiboM_M_Adult_1	0.856711	AdultRiboM_F_Adult_3	FALSE	TRUE	FALSE	3.76042	combined_male	trans	trans	NA	NA		NA	NA	NA	NA	NA	NA	NA	NA	NA	NA	NA	NA	NA	NA	NA	NA	NA	NA	NA	NA	NA	NA	NA	chr2	142047216	UNC4114650	8.06252	0.019
9030624J02Rik_chr7	9030624J02Rik	chr7	chr7	FALSE	0	0.1	NOD_limma_microarray	6.56919	AdultRiboM_M_Adult_2	6.98545	AdultRiboM_F_Adult_4	FALSE	TRUE	FALSE	1.99923	combined_male	cis	cis	NA	NA		NA	NA	NA	NA	NA	NA	NA	NA	NA	NA	NA	NA	NA	NA	NA	NA	NA	NA	NA	NA	NA	NA	NA	chr7	124844050	UNC13700297	7.68652	0.035
9130011E15Rik_chr19	9130011E15Rik	chr19	chr19	FALSE	0	-0.250781	G118_edgeR_RNASeq	2.81283	AdultRiboM_M_Adult_2	3.15785	G118_M17	TRUE	FALSE	TRUE	-1.99824	combined	cis	cis	chr19	46478845	UNC30395278	11.172	0	0	45903419	47619182	1.71576	1	H	-0.935166	F	0.740285	G	0.664229	C	-0.458567	B	0.152886	D	-0.141119	E	-0.110931	A	-0.0869793	NA	NA		5.74192	NA
9130019O22Rik_chr7	9130019O22Rik	chr7	chr7	FALSE	0	-0.159001	G118_edgeR_RNASeq	1.01628	AdultRiboM_M_Adult_12	1.03445	AdultRiboM_F_Adult_10	TRUE	TRUE	TRUE	0.465663	combined	cis	cis	chr7	134613367	UNC13813472	21.8821	0	0	134181453	136258279	2.07683	1	F	1.23523	G	-0.961589	A	-0.70071	H	-0.6388	D	0.530239	B	0.386332	E	0.255176	C	-0.136964	chr7	133203858	UNC13800157	13.2652	0
9130023H24Rik_chr7	9130023H24Rik	chr7	chr7	FALSE	0	0	AdultRiboM_edgeR_RNASeq	2.27477	AdultRiboM_M_Adult_2	1.8131	G118_M16	TRUE	FALSE	FALSE	NA	combined	cis	cis	chr7	131837394	UNC13782967	8.47801	0.006	0.00683771	131308496	136735612	5.42712	1	D	0.871772	G	-0.686062	C	-0.650864	H	0.457667	A	0.273154	B	0.257681	E	0.173922	F	-0.152441	NA	NA		NA	NA
9130204L05Rik_chrX	9130204L05Rik	chr3	chrX	FALSE	0	-0.151667	PWK_limma_microarray	0	AdultRiboM_M_Adult_1	0	AdultRiboM_F_Adult_1	TRUE	TRUE	FALSE	NA	combined	trans	trans	chrX	14878354	UNC30681058	19.2194	0	0	0	0	0	0		0		0		0		0		0		0		0		0	chrX	14668684	UNC30679070	9.37685	0
9130401M01Rik_chr15	9130401M01Rik	chr15	chr15	FALSE	0	0.223539	AdultRiboM_edgeR_RNASeq	7.81395	AdultRiboM_M_Adult_10	8.42421	AdultRiboM_F_Adult_3	TRUE	TRUE	TRUE	2.28014	combined	cis	cis	chr15	57854514	UNC25669272	40.9718	0	0	57529968	58653082	1.12311	1	G	-1.68681	A	0.803027	B	0.775927	H	-0.698509	E	0.53574	D	0.422888	C	0.27949	F	-0.198077	chr15	54952339	UNC25629027	25.9402	0
9130409I23Rik_chr1	9130409I23Rik	chr1	chr1	TRUE	1	0.988333	NZO_limma_microarray	61.1539	G118_M15	34.9327	G118_M17	TRUE	TRUE	TRUE	-5.69129	combined	cis	cis	chr1	183080688	UNC2317745	62.5856	0	0	182798117	183291822	0.493705	2	G	1.74755	A	1.5894	E	-1.21765	B	-0.615127	H	-0.583879	C	-0.580231	D	-0.386436	F	0.0362895	chr1	182988992	UNC2316495	29.1224	0
9230104L09Rik_chrX	9230104L09Rik	chr2	chrX	FALSE	0	-0.15	129S_limma_microarray	0	AdultRiboM_M_Adult_1	0	AdultRiboM_F_Adult_1	TRUE	TRUE	FALSE	NA	combined	trans	trans	chrX	49102700	UNC30823100	18.8942	0	0	0	0	0	0		0		0		0		0		0		0		0		0	chrX	49102700	UNC30823100	15.2594	0
9230110C19Rik_chr9	9230110C19Rik	chr9	chr9	FALSE	0	-0.433899	G118_edgeR_RNASeq	0.479306	G118_M14	0.718055	G118_M17	TRUE	TRUE	TRUE	-4.26653	combined	cis	cis	chr9	8815551	UNC15814354	32.9003	0	0	7550116	9245509	1.69539	1	G	1.66578	C	1.13713	A	-0.73036	E	-0.721328	F	-0.624471	D	-0.526974	B	-0.326295	H	0.0389684	chr9	8815551	UNC15814354	16.0036	0
9230112D13Rik_chr11	9230112D13Rik	chr14	chr11	FALSE	0	0.153333	AJ_limma_microarray	0	AdultRiboM_M_Adult_1	0	AdultRiboM_F_Adult_1	FALSE	FALSE	TRUE	-5.42622	combined_female	trans	trans	NA	NA		NA	NA	NA	NA	NA	NA	NA	NA	NA	NA	NA	NA	NA	NA	NA	NA	NA	NA	NA	NA	NA	NA	NA	NA	NA		3.56397	NA
9230112D13Rik_chr8	9230112D13Rik	chr14	chr8	FALSE	0	0.153333	AJ_limma_microarray	0	AdultRiboM_M_Adult_1	0	AdultRiboM_F_Adult_1	FALSE	TRUE	FALSE	5.55162	combined_male	trans	trans	NA	NA		NA	NA	NA	NA	NA	NA	NA	NA	NA	NA	NA	NA	NA	NA	NA	NA	NA	NA	NA	NA	NA	NA	NA	chr8	79238360	UNC15032372	8.3323	0.011
9230112D13Rik_chrX	9230112D13Rik	chr14	chrX	FALSE	0	0.153333	AJ_limma_microarray	0	AdultRiboM_M_Adult_1	0	AdultRiboM_F_Adult_1	TRUE	TRUE	FALSE	NA	combined_male	trans	trans	chrX	115285642	UNC200151113	11.3605	0	0	0	0	0	0		0		0		0		0		0		0		0		0	chrX	115285642	UNC200151113	13.0911	0
9330159F19Rik_chrX	9330159F19Rik	chr10	chrX	FALSE	0	0	AdultRiboM_edgeR_RNASeq	0	AdultRiboM_M_Adult_1	0	AdultRiboM_F_Adult_1	FALSE	TRUE	FALSE	NA	combined_male	trans	trans	NA	NA		NA	NA	NA	NA	NA	NA	NA	NA	NA	NA	NA	NA	NA	NA	NA	NA	NA	NA	NA	NA	NA	NA	NA	chrX	11071957	UNC30650037	6.31491	0.002
9330182L06Rik_chr5	9330182L06Rik	chr5	chr5	FALSE	0	-1.36001	G118_edgeR_RNASeq	0.135425	AdultRiboM_M_Adult_2	0.247714	AdultRiboM_F_Adult_10	TRUE	TRUE	TRUE	-3.41565	combined	cis	cis	chr5	9265934	UNC050013632	33.6312	0	0	8798637	9281193	0.482556	2	G	1.40736	F	1.26094	C	-0.967894	E	-0.882584	D	-0.623979	H	0.386418	B	-0.328544	A	-0.30645	chr5	9265934	UNC050013632	18.4123	0
9430015G10Rik_chr4	9430015G10Rik	chr4	chr4	FALSE	0	-0.145	CAST_limma_microarray	2.06541	G118_M14	2.19138	AdultRiboM_F_Adult_3	TRUE	TRUE	TRUE	-1.42553	combined	cis	cis	chr4	155570197	UNC8538643	19.6649	0	0	154968847	155628841	0.659994	1	B	-1.23582	G	0.77349	A	0.73592	F	-0.703363	C	0.665797	D	-0.470964	H	0.325295	E	0.169233	chr4	155570197	UNC8538643	10.6695	0
9430038I01Rik_chr10	9430038I01Rik	chr7	chr10	FALSE	0	-0.438333	129S_limma_microarray	4.24816	AdultRiboM_M_Adult_8	5.96422	G118_M17	FALSE	TRUE	FALSE	2.89194	combined_male	trans	trans	NA	NA		NA	NA	NA	NA	NA	NA	NA	NA	NA	NA	NA	NA	NA	NA	NA	NA	NA	NA	NA	NA	NA	NA	NA	chr10	37401849	UNC17771143	7.67427	0.038
9430038I01Rik_chr7	9430038I01Rik	chr7	chr7	FALSE	0	-0.438333	129S_limma_microarray	4.24816	AdultRiboM_M_Adult_8	5.96422	G118_M17	TRUE	TRUE	TRUE	-5.15799	combined	cis	cis	chr7	144801584	UNC13955905	19.6727	0	0	144478071	144894695	0.416624	1	F	1.02465	G	0.538917	H	-0.515595	E	-0.466746	B	-0.288032	A	-0.238206	C	-0.0825498	D	0.0414214	chr7	144894695	UNC13957149	9.39705	0.003
9430069I07Rik_chrX	9430069I07Rik	chr15	chrX	FALSE	0	0	AdultRiboM_edgeR_RNASeq	0	AdultRiboM_M_Adult_1	0.377432	AdultRiboM_F_Adult_3	TRUE	TRUE	FALSE	NA	combined_male	trans	trans	chrX	88396054	UNC31086757	14.853	0	0	0	0	0	0		0		0		0		0		0		0		0		0	chrX	88396054	UNC31086757	24.363	0
9530002B09Rik_chrX	9530002B09Rik	chr4	chrX	FALSE	0	0.085	C57_limma_microarray	0	AdultRiboM_M_Adult_1	0	AdultRiboM_F_Adult_1	TRUE	TRUE	FALSE	NA	combined	trans	trans	chrX	162663531	UNC31565950	58.0948	0	0	0	0	0	0		0		0		0		0		0		0		0		0	chrX	160367644	UNC31547541	28.9468	0
9530003J23Rik_chrX	9530003J23Rik	chr10	chrX	FALSE	0	-1.85499	G118_edgeR_RNASeq	0	AdultRiboM_M_Adult_1	0.0377749	G118_M16	TRUE	TRUE	FALSE	NA	combined	trans	trans	chrX	30516753	UNC30740657	10.6734	0	0	0	0	0	0		0		0		0		0		0		0		0		0	chrX	27063993	UNC30740562	8.33417	0.001
9530053A07Rik_chr7	9530053A07Rik	chr7	chr7	FALSE	0	1.89808	G118_edgeR_RNASeq	0.0191342	AdultRiboM_M_Adult_12	0	AdultRiboM_F_Adult_1	TRUE	FALSE	TRUE	-3.24859	combined	cis	cis	chr7	29868462	UNC12553046	13.9041	0	0	27327944	30333369	3.00542	1	G	1.03875	E	-0.466464	B	-0.391834	D	-0.357014	C	0.349742	A	-0.334499	F	-0.233017	H	-0.0911966	NA	NA		7.19821	NA
9530068E07Rik_chr11	9530068E07Rik	chr11	chr11	FALSE	0	-0.176667	PWK_limma_microarray	58.8615	G118_M15	64.5823	G118_M16	TRUE	TRUE	TRUE	6.55874	combined	cis	cis	chr11	52310567	UNC19628032	25.6269	0	0	51987580	52819965	0.832385	4	C	0.979395	H	-0.919076	B	0.810797	A	0.810488	D	-0.665321	E	-0.394832	G	-0.387997	F	-0.308438	chr11	52053141	UNC19624762	18.8764	0
9530077C05Rik_chr9	9530077C05Rik	chr9	chr9	FALSE	0	-0.678488	AdultRiboM_edgeR_RNASeq	0.125373	G118_M13	0.183386	AdultRiboM_F_Adult_2	TRUE	FALSE	FALSE	NA	combined	cis	cis	chr9	23176458	UNC15991874	7.6343	0.035	0.0391787	9855280	26923187	17.0679	3	F	-0.697181	G	0.563256	H	-0.561641	C	0.553014	D	-0.444977	B	0.410679	E	0.315836	A	0.243539	NA	NA		NA	NA
9630033F20Rik_chr6	9630033F20Rik	chr6	chr6	FALSE	0	0.235	NOD_limma_microarray	2.40147	AdultRiboM_M_Adult_2	2.66216	AdultRiboM_F_Adult_5	TRUE	TRUE	TRUE	-0.0993532	combined	cis	cis	chr6	127342482	UNC12046128	30.8449	0	0	126770472	127528650	0.758178	1	G	1.70696	D	-1.00428	F	-0.959173	A	-0.646348	B	0.428367	C	0.368961	E	0.137572	H	0.0800663	chr6	127348167	UNC061532637	18.85	0
9830107B12Rik_chr17	9830107B12Rik	chr17	chr17	FALSE	0	-1.86045	G118_edgeR_RNASeq	0	AdultRiboM_M_Adult_1	0.0557243	AdultRiboM_F_Adult_1	TRUE	FALSE	TRUE	-3.25008	combined	cis	cis	chr17	48186091	UNC27953993	16.2416	0	0	47589387	48835857	1.24647	1	G	0.903574	A	-0.532924	E	-0.520096	F	0.496347	H	-0.297749	B	-0.197456	D	0.168214	C	-0.040363	NA	NA		7.53827	NA
9830147E19Rik_chr7	9830147E19Rik	chr7	chr7	FALSE	0	0	AdultRiboM_edgeR_RNASeq	2.25085	AdultRiboM_M_Adult_2	1.65772	AdultRiboM_F_Adult_2	TRUE	TRUE	TRUE	-8.45298	combined	cis	cis	chr7	49472788	UNC12697604	43.1187	0	0	49384096	49797180	0.413084	1	G	1.71465	F	0.888147	C	-0.717637	B	-0.707301	A	-0.526448	D	-0.489952	E	-0.429774	H	0.266438	chr7	49472788	UNC12697604	20.4882	0
9930104L06Rik_chr4	9930104L06Rik	chr4	chr4	FALSE	0	-0.13	NZO_limma_microarray	1.98847	G118_M14	2.25379	G118_M18	TRUE	TRUE	TRUE	-3.84083	combined	cis	cis	chr4	124237974	UNC8139131	18.0982	0	0	124096856	125140838	1.04398	1	D	-1.11432	G	-0.793098	F	0.606284	A	0.420469	B	0.402128	C	0.375067	E	0.349839	H	-0.27273	chr4	124988535	UNC8149025	10.667	0
9930111J21Rik1_chr11	9930111J21Rik1	chr11	chr11	FALSE	0	0	AdultRiboM_edgeR_RNASeq	0.973253	AdultRiboM_M_Adult_2	1.66639	AdultRiboM_F_Adult_6	TRUE	FALSE	TRUE	-4.50487	combined	cis	cis	chr11	48715974	UNC19584274	15.0678	0	0	46627422	49438942	2.81152	1	G	-1.44225	E	0.477387	D	0.458758	A	0.390905	C	0.332352	B	0.32997	F	-0.26921	H	-0.167589	NA	NA		6.56938	NA
9930111J21Rik2_chr11	9930111J21Rik2	chr11	chr11	FALSE	0	0	AdultRiboM_edgeR_RNASeq	0.0552588	AdultRiboM_M_Adult_9	0.0823062	AdultRiboM_F_Adult_2	TRUE	FALSE	TRUE	-6.68618	combined	cis	cis	chr11	48334744	UNC19580406	13.569	0	0	45684433	49235275	3.55084	1	G	-1.36894	E	0.507887	H	-0.450139	D	0.380994	A	0.372223	B	0.336623	C	0.240499	F	0.222655	NA	NA		4.81175	NA
a_chrX	a	chr2	chrX	FALSE	0	0.21	CAST_limma_microarray	0	AdultRiboM_M_Adult_1	0	AdultRiboM_F_Adult_1	TRUE	TRUE	FALSE	NA	combined_male	trans	trans	chrX	162663531	UNC31565950	10.0797	0.004	0.00456556	0	0	0	0		0		0		0		0		0		0		0		0	chrX	162663531	UNC31565950	10.6377	0
A130010J15Rik_chr1	A130010J15Rik	chr1	chr1	FALSE	0	-0.205	129S_limma_microarray	2.58956	AdultRiboM_M_Adult_5	2.83725	AdultRiboM_F_Adult_2	TRUE	TRUE	TRUE	1.7435	combined	cis	cis	chr1	193736944	UNC2440006	21.1982	0	0	193206569	195264257	2.05769	1	F	-1.6427	H	0.897434	E	0.543438	G	-0.318478	C	0.279848	D	0.264925	B	0.187662	A	-0.179187	chr1	193804587	UNC2440360	12.5777	0
A230046K03Rik_chr10	A230046K03Rik	chr10	chr10	FALSE	0	0.212521	AdultRiboM_edgeR_RNASeq	12.2398	AdultRiboM_M_Adult_1	11.5236	AdultRiboM_F_Adult_4	TRUE	TRUE	TRUE	9.39271	combined	cis	cis	chr10	84243804	UNC18344369	21.2855	0	0	82585918	84527672	1.94175	1	F	1.25208	G	0.811711	B	-0.597947	H	-0.494522	C	-0.30504	D	-0.301257	E	-0.300799	A	-0.214939	chr10	84105083	UNC100292715	18.2556	0
A230050P20Rik_chr9	A230050P20Rik	chr9	chr9	FALSE	0	0.489618	AdultRiboM_edgeR_RNASeq	22.5788	G118_M14	17.6009	G118_M17	TRUE	TRUE	TRUE	3.31105	combined	cis	cis	chr9	20931809	backupUNC090022615	30.1915	0	0	20335270	21915020	1.57975	1	F	1.72758	C	-0.739606	E	-0.609642	H	-0.312728	D	-0.290694	G	0.196576	B	-0.0601375	A	0.0575154	chr9	20335270	UNC15956968	19.8936	0
A230065H16Rik_chrX	A230065H16Rik	chr12	chrX	FALSE	0	-1.85504	G118_edgeR_RNASeq	0	AdultRiboM_M_Adult_1	0.0700876	G118_M16	TRUE	TRUE	FALSE	NA	combined	trans	trans	chrX	157614105	UNC31527426	20.6877	0	0	0	0	0	0		0		0		0		0		0		0		0		0	chrX	157614105	UNC31527426	17.7523	0
A330050F15Rik_chr4	A330050F15Rik	chr17	chr4	FALSE	0	0.126667	WSB_limma_microarray	0	AdultRiboM_M_Adult_1	0	AdultRiboM_F_Adult_1	TRUE	FALSE	FALSE	NA	combined	trans	trans	chr4	68620116	UNC7441249	7.89671	0.019	0.0214083	63629935	71769605	8.13967	1	B	0.366589	A	-0.14212	C	-0.105713	H	-0.0842228	E	-0.0559614	F	0.0434592	D	-0.0352626	G	-0.0152777	NA	NA		NA	NA
A330050F15Rik_chrX	A330050F15Rik	chr17	chrX	FALSE	0	0.126667	WSB_limma_microarray	0	AdultRiboM_M_Adult_1	0	AdultRiboM_F_Adult_1	TRUE	TRUE	FALSE	NA	combined	trans	trans	chrX	126491322	UNC31314306	12.5377	0	0	0	0	0	0		0		0		0		0		0		0		0		0	chrX	126491322	UNC31314306	10.7299	0
A330070K13Rik_chrX	A330070K13Rik	chr5	chrX	FALSE	0	-0.126667	WSB_limma_microarray	0	AdultRiboM_M_Adult_1	0	AdultRiboM_F_Adult_1	TRUE	TRUE	FALSE	NA	combined_male	trans	trans	chrX	124814369	UNC200198049	10.8084	0	0	0	0	0	0		0		0		0		0		0		0		0		0	chrX	124814369	UNC200198049	12.4929	0
A430005L14Rik_chr4	A430005L14Rik	chr4	chr4	FALSE	0	0.209999	G118_edgeR_RNASeq	17.6259	G118_M13	16.6736	AdultRiboM_F_Adult_1	TRUE	TRUE	TRUE	6.93313	combined	cis	cis	chr4	153058150	UNC8500862	30.4313	0	0	152966191	153356486	0.390295	1	G	-1.62997	F	-1.11759	A	0.637194	C	0.571112	B	0.554444	E	0.463022	H	0.385963	D	0.283492	chr4	153241458	UNC8504275	22.2967	0
A430005L14Rik_chrX	A430005L14Rik	chr4	chrX	FALSE	0	0.209999	G118_edgeR_RNASeq	17.6259	G118_M13	16.6736	AdultRiboM_F_Adult_1	FALSE	TRUE	FALSE	NA	combined_male	trans	trans	NA	NA		NA	NA	NA	NA	NA	NA	NA	NA	NA	NA	NA	NA	NA	NA	NA	NA	NA	NA	NA	NA	NA	NA	NA	chrX	105492878	UNC_rs52510521	6.56111	0.002
A430033K04Rik_chr5	A430033K04Rik	chr5	chr5	FALSE	0	-0.298128	AdultRiboM_edgeR_RNASeq	1.8946	AdultRiboM_M_Adult_2	2.18054	AdultRiboM_F_Adult_4	TRUE	TRUE	FALSE	1.90763	combined_male	cis	cis	chr5	91235280	UNC9673765	8.25307	0.011	0.0124799	85778269	140592850	54.8146	2	B	0.828062	F	0.732766	E	-0.534304	G	-0.504738	C	-0.437757	H	-0.338875	D	-0.335033	A	-0.274706	chr5	139981792	UNC10293590	9.05729	0.005
A430078G23Rik_chr3	A430078G23Rik	chr8	chr3	FALSE	0	-0.496621	G118_edgeR_RNASeq	0.910835	G118_M15	1.42148	AdultRiboM_F_Adult_6	TRUE	TRUE	TRUE	7.04987	combined	trans	trans	chr3	98160678	UNC030674885	60.7809	0	0	98000086	98778412	0.778326	4	A	1.28609	F	-1.10105	G	-1.08888	B	1.03292	C	1.00799	E	-0.994793	H	-0.636845	D	0.584459	chr3	98160678	UNC030674885	37.8397	0
A430089I19Rik_chrX	A430089I19Rik	chr5;chrUn_random	chrX	FALSE	0	0	AdultRiboM_edgeR_RNASeq	0	AdultRiboM_M_Adult_1	0	AdultRiboM_F_Adult_1	TRUE	TRUE	FALSE	NA	combined	trans	trans	chrX	125988473	backupUNC200687147	11.3967	0	0	0	0	0	0		0		0		0		0		0		0		0		0	chrX	125988473	backupUNC200687147	8.08285	0.001
A430105I19Rik_chr2	A430105I19Rik	chr2	chr2	FALSE	0	0.283478	G118_edgeR_RNASeq	0.812089	AdultRiboM_M_Adult_10	0.894301	AdultRiboM_F_Adult_6	TRUE	TRUE	FALSE	0.845914	combined	cis	cis	chr2	117946323	UNC3827724	11.8437	0	0	113257650	122549055	9.2914	1	B	1.42084	A	-0.848503	F	-0.651693	G	0.401376	E	-0.274393	D	-0.222253	C	0.215247	H	-0.208486	chr2	113257650	UNC3774084	8.34333	0.011
A4gnt_chr9	A4gnt	chr9	chr9	FALSE	0	0.641047	AdultRiboM_edgeR_RNASeq	0.0837476	AdultRiboM_M_Adult_5	0.0783065	AdultRiboM_F_Adult_3	TRUE	TRUE	TRUE	-13.5573	combined	cis	cis	chr9	99322875	UNC16971066	44.6333	0	0	99149113	99416072	0.266959	2	E	1.68523	G	1.40438	H	-0.96415	F	-0.618936	D	-0.484926	A	-0.453317	B	-0.376933	C	-0.249372	chr9	99889108	UNC16979138	18.1263	0
A530016L24Rik_chr12	A530016L24Rik	chr12	chr12	TRUE	0	-1.22387	G118_edgeR_RNASeq	0.187955	G118_M15	0.355715	G118_M18	TRUE	TRUE	TRUE	5.95347	combined	cis	cis	chr12	113730940	UNC21910467	59.3387	0	0	113584340	113785057	0.200717	1	F	1.72784	D	-0.97053	C	-0.907655	B	-0.833852	G	-0.80628	A	0.740285	H	0.617127	E	0.413695	chr12	113615654	UNC21908416	40.5129	0
A530032D15Rik_chr1	A530032D15Rik	chr1	chr1	TRUE	0	-3.06734	G118_edgeR_RNASeq	0.0974523	AdultRiboM_M_Adult_7	0.338876	G118_M17	TRUE	FALSE	TRUE	-8.07549	combined	cis	cis	chr1	78964797	UNC1000460	17.6069	0	0	75615593	88802744	13.1872	1	F	1.14494	C	-0.606404	H	-0.451566	E	-0.414518	A	-0.350405	G	0.338853	D	0.169339	B	-0.16336	NA	NA		7.41057	NA
A530054K11Rik_chr13	A530054K11Rik	chr13	chr13	FALSE	0	-0.204113	G118_edgeR_RNASeq	2.03505	G118_M15	2.14675	G118_M18	TRUE	TRUE	TRUE	0.855437	combined	cis	cis	chr13	67669285	UNC22776144	45.0448	0	0	64879363	67751890	2.87253	1	D	2.24135	G	-1.02169	B	-0.582896	E	-0.428809	C	-0.365727	A	-0.249729	H	0.155032	F	-0.152315	chr13	67669285	UNC22776144	26.357	0
A630001G21Rik_chr1	A630001G21Rik	chr1	chr1	FALSE	0	-0.600375	AdultRiboM_edgeR_RNASeq	0.420416	G118_M14	0.75153	AdultRiboM_F_Adult_1	TRUE	TRUE	TRUE	-9.64828	combined	cis	cis	chr1	87735434	UNC1077785	55.9785	0	0	84948980	87897389	2.94841	3	C	1.1621	F	-1.0933	B	0.980852	G	-0.831736	D	-0.827737	H	-0.716101	A	0.692789	E	0.609251	chr1	84948104	backupJAX00257750	24.1018	0
A630023A22Rik_chr13	A630023A22Rik	chr14	chr13	FALSE	0	0	AdultRiboM_edgeR_RNASeq	0	AdultRiboM_M_Adult_1	0	AdultRiboM_F_Adult_1	FALSE	TRUE	FALSE	5.20499	combined_male	trans	trans	NA	NA		NA	NA	NA	NA	NA	NA	NA	NA	NA	NA	NA	NA	NA	NA	NA	NA	NA	NA	NA	NA	NA	NA	NA	chr13	100927912	UNC23213608	8.85884	0.007
A630023A22Rik_chrX	A630023A22Rik	chr14	chrX	FALSE	0	0	AdultRiboM_edgeR_RNASeq	0	AdultRiboM_M_Adult_1	0	AdultRiboM_F_Adult_1	TRUE	TRUE	FALSE	NA	combined_male	trans	trans	chrX	128226689	UNC31324105	10.5094	0.001	0.00115912	0	0	0	0		0		0		0		0		0		0		0		0	chrX	128226689	UNC31324105	13.354	0
A630076J17Rik_chr3	A630076J17Rik	chr3	chr3	FALSE	0	0.593607	G118_edgeR_RNASeq	0.338144	G118_M15	0.223882	G118_M17	TRUE	TRUE	FALSE	1.70069	combined	cis	cis	chr3	107333879	UNC5919347	10.8433	0	0	106951536	107848796	0.89726	1	F	0.944178	D	-0.626806	G	0.558602	E	-0.49337	B	-0.442666	C	-0.246767	H	0.214072	A	-0.0578358	chr3	107152540	UNC5917190	7.89906	0.027
A630095E13Rik_chr8	A630095E13Rik	chr9	chr8	FALSE	0	0.131667	CAST_limma_microarray	0	AdultRiboM_M_Adult_1	0	AdultRiboM_F_Adult_1	FALSE	TRUE	FALSE	7.69985	combined_male	trans	trans	NA	NA		NA	NA	NA	NA	NA	NA	NA	NA	NA	NA	NA	NA	NA	NA	NA	NA	NA	NA	NA	NA	NA	NA	NA	chr8	12811394	UNC14181578	7.69985	0.035
A630095E13Rik_chrX	A630095E13Rik	chr9	chrX	FALSE	0	0.131667	CAST_limma_microarray	0	AdultRiboM_M_Adult_1	0	AdultRiboM_F_Adult_1	TRUE	TRUE	FALSE	NA	combined	trans	trans	chrX	166446176	UNC31596457	45.1464	0	0	0	0	0	0		0		0		0		0		0		0		0		0	chrX	166446176	UNC31596457	22.4516	0
A630095N17Rik_chr14	A630095N17Rik	chr1	chr14	FALSE	0	0	AdultRiboM_edgeR_RNASeq	0	AdultRiboM_M_Adult_1	0	AdultRiboM_F_Adult_1	TRUE	TRUE	FALSE	3.93437	combined	trans	trans	chr14	105379832	UNC24665633	8.34191	0.008	0.00909527	105244712	106511212	1.2665	1	C	0.804032	D	0.44078	A	-0.400162	G	-0.312416	F	-0.281737	H	-0.215377	E	-0.182089	B	-0.0538161	chr14	105808815	UNC24670477	7.76219	0.032
A830010M20Rik_chrX	A830010M20Rik	chr5	chrX	FALSE	0	0	AdultRiboM_edgeR_RNASeq	0.685292	AdultRiboM_M_Adult_8	0.791711	AdultRiboM_F_Adult_10	FALSE	FALSE	TRUE	NA	combined_female	trans	trans	NA	NA		NA	NA	NA	NA	NA	NA	NA	NA	NA	NA	NA	NA	NA	NA	NA	NA	NA	NA	NA	NA	NA	NA	NA	NA	NA		NA	NA
A930018P22Rik_chr2	A930018P22Rik	chr2	chr2	FALSE	0	0.400183	G118_edgeR_RNASeq	0.42511	AdultRiboM_M_Adult_10	0.298959	AdultRiboM_F_Adult_7	TRUE	FALSE	FALSE	NA	combined	cis	cis	chr2	99998089	UNC3625564	8.27677	0.011	0.0124799	86610502	104964260	18.3538	1	G	0.906851	A	-0.694693	F	-0.626785	C	-0.440054	H	0.345068	B	0.338488	E	0.296056	D	-0.213809	NA	NA		NA	NA
AA414768_chrX	AA414768	chrX	chrX	FALSE	0	-1.35486	AdultRiboM_edgeR_RNASeq	0.121523	G118_M13	0.269836	AdultRiboM_F_Adult_9	TRUE	TRUE	TRUE	NA	combined	trans	cis	chrX	12300851	UNC200319662	12.2966	0	0	0	0	0	0		0		0		0		0		0		0		0		0	chrX	11903515	backupUNC200316908	7.81112	0.001
AA415398_chr4	AA415398	chr4	chr4	FALSE	0	-0.158333	NOD_limma_microarray	2.41092	G118_M14	3.08837	G118_M17	TRUE	TRUE	TRUE	-1.13761	combined	trans	cis	chr4	120529953	UNC8100963	55.2632	0	0	120323176	120768222	0.445046	1	F	-2.21801	B	0.974749	D	0.809498	G	-0.797072	E	0.778339	C	0.655167	H	-0.304238	A	0.131933	chr4	120363522	UNC8099452	31.4566	0
AA792892_chr5	AA792892	chr5	chr5	FALSE	0	0	AdultRiboM_edgeR_RNASeq	0.141515	AdultRiboM_M_Adult_7	0	AdultRiboM_F_Adult_1	TRUE	TRUE	FALSE	7.00298	combined_male	cis	cis	chr5	94159272	UNC050150677	9.53941	0.001	0.00115912	92381043	97328894	4.94785	1	G	0.730006	F	0.501416	C	-0.47517	A	-0.312442	H	-0.291012	E	-0.274304	D	0.155422	B	-0.112532	chr5	97299251	UNC9725355	11.1371	0
AA792892_chrX	AA792892	chr5	chrX	FALSE	0	0	AdultRiboM_edgeR_RNASeq	0.141515	AdultRiboM_M_Adult_7	0	AdultRiboM_F_Adult_1	FALSE	FALSE	TRUE	NA	combined_female	trans	trans	NA	NA		NA	NA	NA	NA	NA	NA	NA	NA	NA	NA	NA	NA	NA	NA	NA	NA	NA	NA	NA	NA	NA	NA	NA	NA	NA		NA	NA
AA986860_chr1	AA986860	chr1	chr1	FALSE	0	0.705716	AdultRiboM_edgeR_RNASeq	0.867291	AdultRiboM_M_Adult_9	0.831245	AdultRiboM_F_Adult_4	TRUE	FALSE	TRUE	-0.651441	combined	cis	cis	chr1	133716572	UNC1686272	12.0558	0	0	132060043	135072358	3.01232	1	F	1.34357	G	-0.470397	H	-0.343557	A	-0.322268	B	-0.253411	C	-0.244517	E	-0.219302	D	0.160784	NA	NA		7.08603	NA
AA987161_chrX	AA987161	chr13	chrX	FALSE	0	0	AdultRiboM_edgeR_RNASeq	2.81422	AdultRiboM_M_Adult_4	3.12876	AdultRiboM_F_Adult_5	FALSE	TRUE	FALSE	NA	combined_male	trans	trans	NA	NA		NA	NA	NA	NA	NA	NA	NA	NA	NA	NA	NA	NA	NA	NA	NA	NA	NA	NA	NA	NA	NA	NA	NA	chrX	96214153	UNC200028187	6.77187	0.001
Aaas_chrX	Aaas	chr15	chrX	FALSE	0	0.208333	CAST_limma_microarray	4.34191	G118_M14	4.02004	G118_M18	FALSE	TRUE	FALSE	NA	combined_male	trans	trans	NA	NA		NA	NA	NA	NA	NA	NA	NA	NA	NA	NA	NA	NA	NA	NA	NA	NA	NA	NA	NA	NA	NA	NA	NA	chrX	137606314	UNC31394272	6.09266	0.004
Aadac_chr3	Aadac	chr3	chr3	FALSE	0	-0.595	WSB_limma_microarray	352.714	AdultRiboM_M_Adult_8	384.951	AdultRiboM_F_Adult_4	TRUE	TRUE	TRUE	-11.8586	combined	cis	cis	chr3	60384384	UNC5366800	35.9049	0	0	59639858	60739057	1.0992	2	H	1.17197	E	1.0151	B	0.884136	C	-0.816572	A	-0.65695	G	-0.624812	F	-0.551673	D	-0.534292	chr3	60384384	UNC5366800	16.1455	0
Aadacl2_chr3	Aadacl2	chr3	chr3	FALSE	0	0	AdultRiboM_edgeR_RNASeq	0	AdultRiboM_M_Adult_1	0	AdultRiboM_F_Adult_1	TRUE	TRUE	FALSE	8.35141	combined_male	cis	cis	chr3	60198086	UNC5365509	12.2371	0	0	57963358	61330048	3.36669	1	G	0.533878	B	-0.213028	F	-0.209742	E	-0.165074	A	0.154995	C	-0.0993623	H	-0.045205	D	0.0429779	chr3	60198086	UNC5365509	12.4879	0
Aadacl2_chrX	Aadacl2	chr3	chrX	FALSE	0	0	AdultRiboM_edgeR_RNASeq	0	AdultRiboM_M_Adult_1	0	AdultRiboM_F_Adult_1	TRUE	TRUE	FALSE	NA	combined	trans	trans	chrX	34856406	UNC30749220	15.1629	0	0	0	0	0	0		0		0		0		0		0		0		0		0	chrX	34856406	UNC30749220	12.507	0
Aadat_chr8	Aadat	chr8	chr8	TRUE	1	1.07	C57_limma_microarray	69.4683	G118_M13	44.3966	G118_M17	FALSE	FALSE	TRUE	-4.83658	combined_female	cis	cis	NA	NA		NA	NA	NA	NA	NA	NA	NA	NA	NA	NA	NA	NA	NA	NA	NA	NA	NA	NA	NA	NA	NA	NA	NA	NA	NA		3.53872	NA
Aaed1_chr13	Aaed1	chr13	chr13	FALSE	0	0	AdultRiboM_edgeR_RNASeq	40.4104	AdultRiboM_M_Adult_8	47.3641	AdultRiboM_F_Adult_10	TRUE	TRUE	FALSE	2.02595	combined	cis	cis	chr13	64773814	UNC22760000	9.71029	0.001	0.00115912	60350788	67751890	7.4011	1	H	0.960225	E	-0.704908	G	-0.612054	C	0.572628	D	-0.502294	B	-0.346774	A	0.307989	F	-0.173	chr13	60384003	UNC22714074	7.69288	0.035
Aagab_chr9	Aagab	chr9	chr9	FALSE	0	-0.208333	129S_limma_microarray	12.2676	G118_M14	14.4481	AdultRiboM_F_Adult_3	FALSE	FALSE	TRUE	-6.99639	combined_female	cis	cis	NA	NA		NA	NA	NA	NA	NA	NA	NA	NA	NA	NA	NA	NA	NA	NA	NA	NA	NA	NA	NA	NA	NA	NA	NA	NA	NA		4.41663	NA
Aamdc_chr7	Aamdc	chr7	chr7	FALSE	0	0	AdultRiboM_edgeR_RNASeq	12.3463	AdultRiboM_M_Adult_10	13.0344	AdultRiboM_F_Adult_1	TRUE	TRUE	TRUE	-11.0402	combined	cis	cis	chr7	104043000	UNC13435555	48.8382	0	0	103985616	105260791	1.27517	1	F	-2.23312	B	1.34664	H	1.07605	G	-0.520839	C	0.290576	E	0.214463	D	-0.0974775	A	-0.0342694	chr7	104023498	UNC13435263	22.4327	0
Aamdc_chrX	Aamdc	chr7	chrX	FALSE	0	0	AdultRiboM_edgeR_RNASeq	12.3463	AdultRiboM_M_Adult_10	13.0344	AdultRiboM_F_Adult_1	FALSE	TRUE	FALSE	NA	combined_male	trans	trans	NA	NA		NA	NA	NA	NA	NA	NA	NA	NA	NA	NA	NA	NA	NA	NA	NA	NA	NA	NA	NA	NA	NA	NA	NA	chrX	107776813	UNC31208675	7.09223	0.001
Aamp_chr1	Aamp	chr1	chr1	FALSE	0	0.177818	AdultRiboM_edgeR_RNASeq	60.4783	AdultRiboM_M_Adult_8	54.3961	AdultRiboM_F_Adult_6	FALSE	FALSE	TRUE	-5.87887	combined_female	cis	cis	NA	NA		NA	NA	NA	NA	NA	NA	NA	NA	NA	NA	NA	NA	NA	NA	NA	NA	NA	NA	NA	NA	NA	NA	NA	NA	NA		2.98974	NA
Aard_chr15	Aard	chr15	chr15	FALSE	0	-0.57	129S_limma_microarray	0.702152	G118_M13	1.12222	AdultRiboM_F_Adult_5	TRUE	FALSE	FALSE	NA	combined	cis	cis	chr15	53185823	UNC25605212	8.48032	0.006	0.00683771	47729643	55243469	7.51383	1	G	-0.72648	H	-0.520128	A	0.458886	D	0.438969	F	0.340006	E	0.292121	C	0.231811	B	0.11831	NA	NA		NA	NA
Aard_chrX	Aard	chr15	chrX	FALSE	0	-0.57	129S_limma_microarray	0.702152	G118_M13	1.12222	AdultRiboM_F_Adult_5	FALSE	TRUE	FALSE	NA	combined_male	trans	trans	NA	NA		NA	NA	NA	NA	NA	NA	NA	NA	NA	NA	NA	NA	NA	NA	NA	NA	NA	NA	NA	NA	NA	NA	NA	chrX	19683934	JAX00177716	6.11693	0.003
Aars_chr8	Aars	chr8	chr8	FALSE	0	0.433333	CAST_limma_microarray	57.0463	AdultRiboM_M_Adult_8	53.8776	AdultRiboM_F_Adult_2	TRUE	FALSE	FALSE	NA	combined	cis	cis	chr8	112777545	UNC15488363	8.40644	0.007	0.00796971	110484145	116334399	5.85025	1	F	0.988085	E	-0.530937	H	-0.323319	A	-0.241578	C	-0.206394	G	0.165693	B	-0.131628	D	0.123217	NA	NA		NA	NA
Aars_chrX	Aars	chr8	chrX	FALSE	0	0.433333	CAST_limma_microarray	57.0463	AdultRiboM_M_Adult_8	53.8776	AdultRiboM_F_Adult_2	TRUE	FALSE	FALSE	NA	combined	trans	trans	chrX	11863797	UNC30656656	13.2041	0	0	0	0	0	0		0		0		0		0		0		0		0		0	NA	NA		NA	NA
Aars2_chrX	Aars2	chr17	chrX	FALSE	0	0.252011	AdultRiboM_edgeR_RNASeq	6.19874	AdultRiboM_M_Adult_8	4.99112	G118_M16	FALSE	FALSE	TRUE	NA	combined_female	trans	trans	NA	NA		NA	NA	NA	NA	NA	NA	NA	NA	NA	NA	NA	NA	NA	NA	NA	NA	NA	NA	NA	NA	NA	NA	NA	NA	NA		NA	NA
Aasdh_chr5	Aasdh	chr5	chr5	FALSE	0	0.303333	NZO_limma_microarray	2.99552	AdultRiboM_M_Adult_12	3.4912	AdultRiboM_F_Adult_4	TRUE	TRUE	FALSE	11.8672	combined	cis	cis	chr5	77556891	UNC9510172	21.5796	0	0	77106148	78457249	1.3511	1	G	1.76354	A	-0.729074	C	-0.413074	E	-0.3523	D	-0.34462	F	0.316992	B	-0.211404	H	-0.120765	chr5	77980864	UNC9516835	17.9608	0
Aasdhppt_chr5	Aasdhppt	chr9	chr5	FALSE	0	0.203827	AdultRiboM_edgeR_RNASeq	12.6035	AdultRiboM_M_Adult_1	12.7185	G118_M18	TRUE	FALSE	FALSE	NA	combined	trans	trans	chr5	17069044	backupJAX00574846	7.62683	0.036	0.0402827	14480079	18637975	4.1579	2	D	-0.809328	G	0.732605	B	-0.490973	F	0.377214	A	0.294794	C	0.184325	E	0.168581	H	-0.12019	NA	NA		NA	NA
Aass_chr6	Aass	chr6	chr6	FALSE	0	-0.297335	G118_edgeR_RNASeq	94.4326	AdultRiboM_M_Adult_9	130.81	AdultRiboM_F_Adult_6	TRUE	TRUE	TRUE	0.376722	combined	cis	cis	chr6	22756628	UNC10716689	18.9399	0	0	21932305	23103182	1.17088	1	F	1.44379	D	-0.618695	A	-0.521537	B	-0.477641	G	0.380921	E	-0.241711	H	-0.165609	C	0.0286454	chr6	22324825	UNC10710271	10.6872	0
Aass_chr7	Aass	chr6	chr7	FALSE	0	-0.297335	G118_edgeR_RNASeq	94.4326	AdultRiboM_M_Adult_9	130.81	AdultRiboM_F_Adult_6	TRUE	TRUE	FALSE	2.0616	combined	trans	trans	chr7	140086625	backupUNC070580340	8.28908	0.009	0.0102265	139495676	140382025	0.886349	1	A	0.757269	C	-0.526098	B	-0.507216	E	-0.47366	F	0.375033	G	0.259397	D	0.151278	H	-0.0806189	chr7	139671364	UNC13883489	7.6977	0.035
Aass_chrX	Aass	chr6	chrX	FALSE	0	-0.297335	G118_edgeR_RNASeq	94.4326	AdultRiboM_M_Adult_9	130.81	AdultRiboM_F_Adult_6	FALSE	TRUE	FALSE	NA	combined_male	trans	trans	NA	NA		NA	NA	NA	NA	NA	NA	NA	NA	NA	NA	NA	NA	NA	NA	NA	NA	NA	NA	NA	NA	NA	NA	NA	chrX	95902327	UNC31129334	6.52824	0.002
Aatf_chr11	Aatf	chr11	chr11	FALSE	0	0.33	WSB_limma_microarray	8.43829	AdultRiboM_M_Adult_4	7.8039	AdultRiboM_F_Adult_5	TRUE	FALSE	TRUE	-0.837385	combined	cis	cis	chr11	84278976	UNC20035653	9.80714	0.001	0.00115912	80576325	85946283	5.36996	3	F	0.756414	G	-0.680137	E	0.670809	A	-0.505471	B	-0.500646	C	-0.346942	D	0.341351	H	0.13692	NA	NA		7.57251	NA
Aatk_chr11	Aatk	chr11	chr11	TRUE	1	1.66888	AdultRiboM_edgeR_RNASeq	1.33489	AdultRiboM_M_Adult_10	0.489614	AdultRiboM_F_Adult_5	TRUE	TRUE	TRUE	0.613953	combined	cis	cis	chr11	119051666	UNC20511520	13.7705	0	0	117833374	120164737	2.33136	1	G	-1.47382	D	0.383582	C	0.35201	H	0.287679	F	0.191497	B	0.172205	A	0.168597	E	0.106601	chr11	119332419	UNC20515333	9.38533	0.003
Abca12_chr1	Abca12	chr1	chr1	FALSE	0	-0.153333	NOD_limma_microarray	0	AdultRiboM_M_Adult_1	0	AdultRiboM_F_Adult_1	TRUE	TRUE	FALSE	6.07182	combined	cis	cis	chr1	71676740	UNC904980	11.7209	0	0	70864790	73034058	2.16927	1	G	0.717922	A	-0.267571	E	-0.185704	C	-0.173468	D	-0.103908	H	-0.0836854	B	0.0348313	F	-0.0279088	chr1	72984989	UNC925655	10.0114	0
Abca14_chr7	Abca14	chr7	chr7	FALSE	0	1.50241	AdultRiboM_edgeR_RNASeq	0.17632	AdultRiboM_M_Adult_4	0.106442	AdultRiboM_F_Adult_10	TRUE	FALSE	TRUE	-3.14585	combined	cis	cis	chr7	127458677	UNC13735412	12.8925	0	0	125765329	127798967	2.03364	2	F	-0.923092	D	0.827422	B	0.714864	C	0.646914	E	-0.583486	G	-0.513003	H	0.284254	A	-0.178625	NA	NA		6.29099	NA
Abca15_chrX	Abca15	chr7	chrX	FALSE	0	1.88446	G118_edgeR_RNASeq	0.0432787	AdultRiboM_M_Adult_5	0	AdultRiboM_F_Adult_1	TRUE	TRUE	FALSE	NA	combined_male	trans	trans	chrX	148422249	UNC31464091	14.793	0	0	0	0	0	0		0		0		0		0		0		0		0		0	chrX	148422249	UNC31464091	37.4273	0
Abca16_chrX	Abca16	chr7	chrX	FALSE	0	0.295	129S_limma_microarray	0	AdultRiboM_M_Adult_1	0	AdultRiboM_F_Adult_1	FALSE	TRUE	FALSE	NA	combined_male	trans	trans	NA	NA		NA	NA	NA	NA	NA	NA	NA	NA	NA	NA	NA	NA	NA	NA	NA	NA	NA	NA	NA	NA	NA	NA	NA	chrX	14996036	UNC30682052	8.51443	0.001
Abca17_chr17	Abca17	chr17	chr17	FALSE	0	1.12646	AdultRiboM_edgeR_RNASeq	0.0296797	AdultRiboM_M_Adult_3	0.0265557	G118_M16	TRUE	TRUE	TRUE	-0.856984	combined	cis	cis	chr17	24449227	UNC27686840	35.3371	0	0	24226985	25086028	0.859043	2	B	-1.21875	G	-1.1827	E	0.879659	H	0.86161	F	-0.591376	A	0.523368	C	0.422612	D	0.300663	chr17	23738591	UNC27679622	20.1901	0
Abca2_chr2	Abca2	chr2	chr2	FALSE	0	-0.2	AJ_limma_microarray	9.3179	G118_M13	11.6076	G118_M16	TRUE	TRUE	TRUE	0.516884	combined	cis	cis	chr2	25225642	UNC2756005	16.701	0	0	24655252	25505075	0.849823	1	F	-0.923976	B	0.556398	C	0.521814	D	-0.521059	E	0.470876	G	0.397317	A	-0.387378	H	-0.119108	chr2	25225642	UNC2756005	10.6275	0
Abca3_chr17	Abca3	chr17	chr17	TRUE	1	-0.816667	C57_limma_microarray	40.7724	G118_M15	55.0453	G118_M16	TRUE	TRUE	TRUE	-1.58022	combined	cis	cis	chr17	24480822	UNC170299319	80.9851	0	0	24396587	25086028	0.689441	1	F	-1.51901	H	1.09891	B	-1.02954	G	-0.980711	A	0.645822	C	0.630776	E	0.623209	D	0.498807	chr17	24541767	UNC27688268	47.258	0
Abca4_chr3	Abca4	chr3	chr3	FALSE	0	0.651984	G118_edgeR_RNASeq	0.0432266	AdultRiboM_M_Adult_2	0.0790681	AdultRiboM_F_Adult_10	TRUE	FALSE	TRUE	-9.66653	combined	cis	cis	chr3	122161150	UNC6115682	15.3118	0	0	121593686	123020869	1.42718	1	H	1.11622	F	0.664386	B	-0.513853	D	-0.47596	G	-0.455341	E	-0.237263	A	-0.171003	C	-0.140064	NA	NA		5.56941	NA
Abca5_chr11	Abca5	chr11	chr11	FALSE	0	-0.176667	PWK_limma_microarray	1.62552	AdultRiboM_M_Adult_8	1.87124	AdultRiboM_F_Adult_10	TRUE	TRUE	TRUE	0.153094	combined	cis	cis	chr11	110632711	UNC20380782	28.5795	0	0	110234862	110984855	0.749993	1	H	-1.15856	B	-0.911176	C	0.831046	G	-0.775181	E	0.629467	A	0.593355	D	0.573378	F	0.288046	chr11	110752254	JAX00321670	16.9813	0
Abca6_chr11	Abca6	chr11	chr11	FALSE	0	-0.216667	129S_limma_microarray	73.1487	AdultRiboM_M_Adult_2	67.9026	AdultRiboM_F_Adult_1	TRUE	TRUE	FALSE	3.01781	combined	trans	cis	chr11	113075330	UNC20423524	8.82922	0.003	0.00343007	111059445	115270538	4.21109	1	G	-0.917968	C	0.548373	E	0.36724	F	-0.246725	D	0.241431	A	-0.202623	B	0.159745	H	0.156472	chr11	112323716	UNC20409743	7.78014	0.031
Abca8a_chr11	Abca8a	chr11	chr11	FALSE	0	0.535	AJ_limma_microarray	33.3248	G118_M14	35.4939	AdultRiboM_F_Adult_6	TRUE	TRUE	FALSE	4.45525	combined	cis	cis	chr11	109843109	UNC20367320	15.1258	0	0	109237447	110448868	1.21142	2	G	-0.911185	F	-0.771262	E	0.675053	B	0.378805	C	0.335179	H	0.25321	A	0.185709	D	0.162618	chr11	109843109	UNC20367320	10.56	0
Abcb10_chr3	Abcb10	chr8	chr3	FALSE	0	0.914591	AdultRiboM_edgeR_RNASeq	12.7926	G118_M15	7.4322	G118_M16	TRUE	FALSE	FALSE	NA	combined	trans	trans	chr3	109156210	UNC5940583	7.7322	0.028	0.0313792	105023967	112205714	7.18175	2	B	-0.608846	A	0.551471	E	0.404096	G	0.292156	D	-0.265457	F	-0.245888	H	-0.134348	C	-0.107803	NA	NA		NA	NA
Abcb10_chr8	Abcb10	chr8	chr8	FALSE	0	0.914591	AdultRiboM_edgeR_RNASeq	12.7926	G118_M15	7.4322	G118_M16	TRUE	TRUE	TRUE	4.36697	combined	cis	cis	chr8	126383850	UNC15680212	16.9992	0	0	125869252	126666187	0.796935	2	E	-0.64648	G	-0.612526	A	-0.50014	H	0.450147	D	0.434838	B	0.403261	C	0.391892	F	0.105503	chr8	126525094	UNC15682502	14.6101	0
Abcb11_chr2	Abcb11	chr2	chr2	FALSE	0	-0.401667	WSB_limma_microarray	199.574	AdultRiboM_M_Adult_9	281.448	AdultRiboM_F_Adult_5	TRUE	FALSE	TRUE	-1.60964	combined	cis	cis	chr2	70612990	UNC3294748	11.8357	0	0	65928766	72531960	6.60319	1	E	-1.09378	A	-0.780167	F	0.686867	D	0.531601	B	0.526681	C	0.35297	H	-0.297242	G	-0.28414	NA	NA		6.8534	NA
Abcb11_chr8	Abcb11	chr2	chr8	FALSE	0	-0.401667	WSB_limma_microarray	199.574	AdultRiboM_M_Adult_9	281.448	AdultRiboM_F_Adult_5	FALSE	TRUE	FALSE	3.96633	combined_male	trans	trans	NA	NA		NA	NA	NA	NA	NA	NA	NA	NA	NA	NA	NA	NA	NA	NA	NA	NA	NA	NA	NA	NA	NA	NA	NA	chr8	12051450	UNC14170409	9.11311	0.004
Abcb1a_chr17	Abcb1a	chr5	chr17	TRUE	0	-1.94101	AdultRiboM_edgeR_RNASeq	0.858248	AdultRiboM_M_Adult_5	3.29835	AdultRiboM_F_Adult_2	FALSE	FALSE	TRUE	-3.9168	combined_female	trans	trans	NA	NA		NA	NA	NA	NA	NA	NA	NA	NA	NA	NA	NA	NA	NA	NA	NA	NA	NA	NA	NA	NA	NA	NA	NA	NA	NA		4.16092	NA
Abcb1a_chr5	Abcb1a	chr5	chr5	TRUE	0	-1.94101	AdultRiboM_edgeR_RNASeq	0.858248	AdultRiboM_M_Adult_5	3.29835	AdultRiboM_F_Adult_2	FALSE	FALSE	TRUE	-7.92774	combined_female	cis	cis	NA	NA		NA	NA	NA	NA	NA	NA	NA	NA	NA	NA	NA	NA	NA	NA	NA	NA	NA	NA	NA	NA	NA	NA	NA	NA	NA		3.47894	NA
Abcb1b_chr5	Abcb1b	chr5	chr5	TRUE	0	1.44884	G118_edgeR_RNASeq	0.555125	AdultRiboM_M_Adult_1	0.647614	AdultRiboM_F_Adult_11	TRUE	TRUE	TRUE	-24.3073	combined_female	cis	cis	chr5	8584078	UNC8608013	42.256	0	0	5962426	9040796	3.07837	1	E	1.58806	D	-1.24408	C	1.17505	B	-0.879595	A	-0.725384	G	0.142401	H	-0.0876742	F	0.0758512	chr5	6127691	UNC8576083	20.323	0
Abcb5_chr12	Abcb5	chr12	chr12	FALSE	0	1.89878	G118_edgeR_RNASeq	0.0174425	G118_M13	0	AdultRiboM_F_Adult_1	TRUE	FALSE	FALSE	NA	combined	trans	cis	chr12	108090392	UNC121244176	8.64073	0.004	0.00456556	106881502	109534592	2.65309	1	A	0.273535	B	-0.0646255	F	-0.0555149	H	-0.0533236	E	-0.0448884	C	-0.044776	D	-0.0440271	G	-0.00651524	NA	NA		NA	NA
Abcb5_chrX	Abcb5	chr12	chrX	FALSE	0	1.89878	G118_edgeR_RNASeq	0.0174425	G118_M13	0	AdultRiboM_F_Adult_1	TRUE	TRUE	FALSE	NA	combined	trans	trans	chrX	65273032	UNC30924461	13.3865	0	0	0	0	0	0		0		0		0		0		0		0		0		0	chrX	65273032	UNC30924461	10.6628	0
Abcb7_chrX	Abcb7	chrX	chrX	FALSE	0	0	AdultRiboM_edgeR_RNASeq	12.2548	AdultRiboM_M_Adult_1	12.5384	AdultRiboM_F_Adult_10	TRUE	TRUE	FALSE	NA	combined	trans	cis	chrX	102284811	UNC31172248	10.4782	0.001	0.00115912	0	0	0	0		0		0		0		0		0		0		0		0	chrX	141299655	UNC31425363	6.38662	0.002
Abcb8_chr5	Abcb8	chr5	chr5	FALSE	0	-0.376667	PWK_limma_microarray	9.88812	G118_M13	10.0249	G118_M17	TRUE	FALSE	FALSE	NA	combined	cis	cis	chr5	23324551	UNC8802660	7.77063	0.026	0.0292123	20654392	24027780	3.37339	4	C	0.452373	E	0.417627	A	-0.414076	B	-0.38217	H	0.323278	G	-0.31077	F	-0.256739	D	-0.144476	NA	NA		NA	NA
Abcb9_chr5	Abcb9	chr5	chr5	FALSE	0	-0.549925	G118_edgeR_RNASeq	0.54929	G118_M14	0.773444	G118_M16	TRUE	TRUE	TRUE	0.846429	combined	cis	cis	chr5	124661410	UNC10077306	23.2103	0	0	124503032	126315362	1.81233	1	H	1.34531	A	-0.511395	B	-0.389997	C	-0.310228	D	-0.277031	G	0.252377	E	-0.248133	F	0.0699406	chr5	125831660	UNC10089162	13.9825	0
Abcc1_chr16	Abcc1	chr16	chr16	FALSE	0	-0.69409	G118_edgeR_RNASeq	0.654269	AdultRiboM_M_Adult_8	0.897624	AdultRiboM_F_Adult_6	TRUE	FALSE	FALSE	NA	combined	cis	cis	chr16	13724888	UNC26369362	7.81616	0.025	0.0281187	13148343	18784345	5.636	1	H	-0.815809	C	0.372964	G	0.356604	F	0.287021	A	0.249754	E	-0.186414	B	0.151306	D	-0.0938281	NA	NA		NA	NA
Abcc10_chr17	Abcc10	chr17	chr17	FALSE	0	-0.221667	AJ_limma_microarray	1.9066	G118_M13	2.08071	G118_M17	TRUE	TRUE	TRUE	0.859709	combined	trans	cis	chr17	46226178	UNC27927407	23.7685	0	0	45556561	46276703	0.720142	2	B	1.05152	A	0.864987	H	-0.670897	F	-0.606698	E	-0.516909	D	-0.313056	G	-0.141551	C	0.129565	chr17	46226178	UNC27927407	12.9692	0
Abcc10_chr8	Abcc10	chr17	chr8	FALSE	0	-0.221667	AJ_limma_microarray	1.9066	G118_M13	2.08071	G118_M17	FALSE	TRUE	FALSE	3.71708	combined_male	trans	trans	NA	NA		NA	NA	NA	NA	NA	NA	NA	NA	NA	NA	NA	NA	NA	NA	NA	NA	NA	NA	NA	NA	NA	NA	NA	chr8	13933886	JAX00159043	7.8278	0.029
Abcc12_chr8	Abcc12	chr8	chr8	TRUE	0	2.06882	G118_edgeR_RNASeq	0.157877	G118_M14	0.211736	AdultRiboM_F_Adult_10	TRUE	TRUE	TRUE	-0.00351166	combined	cis	cis	chr8	89609183	UNC15172720	26.7931	0	0	88792576	89928754	1.13618	1	G	1.78623	F	-1.00731	C	-0.782726	H	0.369155	B	-0.300474	E	-0.181187	A	0.117045	D	-0.0824245	chr8	89712266	UNC15174403	15.0308	0
Abcc2_chr19	Abcc2	chr19	chr19	FALSE	0	0.473333	WSB_limma_microarray	136.566	AdultRiboM_M_Adult_2	85.4033	AdultRiboM_F_Adult_2	TRUE	TRUE	TRUE	-3.60966	combined	cis	cis	chr19	43724127	UNC30359317	22.2618	0	0	43712448	44144777	0.432329	3	A	-0.881219	F	-0.723079	H	0.720525	D	-0.655886	B	0.532466	E	0.489787	C	0.309516	G	0.279526	chr19	43724127	UNC30359317	11.8487	0
Abcc2_chr6	Abcc2	chr19	chr6	FALSE	0	0.473333	WSB_limma_microarray	136.566	AdultRiboM_M_Adult_2	85.4033	AdultRiboM_F_Adult_2	FALSE	TRUE	FALSE	4.2545	combined_male	trans	trans	NA	NA		NA	NA	NA	NA	NA	NA	NA	NA	NA	NA	NA	NA	NA	NA	NA	NA	NA	NA	NA	NA	NA	NA	NA	chr6	95358547	UNC11638975	8.3386	0.011
Abcc3_chr11	Abcc3	chr11	chr11	FALSE	0	-0.39	PWK_limma_microarray	61.2059	AdultRiboM_M_Adult_4	48.6164	AdultRiboM_F_Adult_10	TRUE	FALSE	TRUE	-3.70076	combined	cis	cis	chr11	94530115	UNC20170822	9.66663	0.001	0.00115912	93467138	94603181	1.13604	1	A	1.13304	H	-0.406561	B	-0.23721	G	-0.22782	C	-0.177281	D	-0.129277	F	-0.106826	E	-0.0581037	NA	NA		4.22247	NA
Abcc4_chrX	Abcc4	chr14	chrX	TRUE	1	-1.29786	G118_edgeR_RNASeq	0.584626	AdultRiboM_M_Adult_2	1.44268	AdultRiboM_F_Adult_2	FALSE	TRUE	FALSE	NA	combined_male	trans	trans	NA	NA		NA	NA	NA	NA	NA	NA	NA	NA	NA	NA	NA	NA	NA	NA	NA	NA	NA	NA	NA	NA	NA	NA	NA	chrX	127626387	UNC200036579	7.71744	0.001
Abcc5_chr16	Abcc5	chr16	chr16	FALSE	0	-0.29967	G118_edgeR_RNASeq	1.09803	AdultRiboM_M_Adult_4	1.15256	AdultRiboM_F_Adult_11	TRUE	TRUE	FALSE	3.30649	combined	cis	cis	chr16	20665779	UNC26441175	12.6162	0	0	19122128	21478840	2.35671	1	F	1.11713	G	-0.689116	H	-0.361728	A	0.141675	E	-0.127213	B	0.113626	C	-0.0955159	D	-0.061458	chr16	20665779	UNC26441175	10.3031	0
Abcc5_chrX	Abcc5	chr16	chrX	FALSE	0	-0.29967	G118_edgeR_RNASeq	1.09803	AdultRiboM_M_Adult_4	1.15256	AdultRiboM_F_Adult_11	FALSE	TRUE	TRUE	NA	combined_female	trans	trans	NA	NA		NA	NA	NA	NA	NA	NA	NA	NA	NA	NA	NA	NA	NA	NA	NA	NA	NA	NA	NA	NA	NA	NA	NA	chrX	39625358	backupUNC200388916	6.24159	0.003
Abcc6_chr7	Abcc6	chr7	chr7	FALSE	0	-0.311667	WSB_limma_microarray	33.1082	G118_M13	40.4843	G118_M16	TRUE	TRUE	TRUE	-17.5255	combined	cis	cis	chr7	52813698	UNC12731311	32.6442	0	0	52426070	53267472	0.841402	1	C	-1.44722	F	0.745666	G	0.70924	A	0.404235	D	-0.321533	B	-0.199161	H	0.166924	E	-0.0845725	chr7	53286650	UNC12738031	12.2338	0
Abcc8_chr16	Abcc8	chr7	chr16	FALSE	0	-0.111667	AJ_limma_microarray	0	AdultRiboM_M_Adult_1	0	AdultRiboM_F_Adult_1	FALSE	TRUE	FALSE	4.34037	combined_male	trans	trans	NA	NA		NA	NA	NA	NA	NA	NA	NA	NA	NA	NA	NA	NA	NA	NA	NA	NA	NA	NA	NA	NA	NA	NA	NA	chr16	17980088	UNC26411408	7.68995	0.035
Abcc8_chrX	Abcc8	chr7	chrX	FALSE	0	-0.111667	AJ_limma_microarray	0	AdultRiboM_M_Adult_1	0	AdultRiboM_F_Adult_1	FALSE	TRUE	FALSE	NA	combined_male	trans	trans	NA	NA		NA	NA	NA	NA	NA	NA	NA	NA	NA	NA	NA	NA	NA	NA	NA	NA	NA	NA	NA	NA	NA	NA	NA	chrX	24749239	UNC30740443	16.6165	0
Abcc9_chr6	Abcc9	chr6	chr6	FALSE	0	-0.288704	AdultRiboM_edgeR_RNASeq	6.58554	AdultRiboM_M_Adult_5	8.74301	AdultRiboM_F_Adult_10	FALSE	TRUE	FALSE	8.25801	combined_male	trans	cis	NA	NA		NA	NA	NA	NA	NA	NA	NA	NA	NA	NA	NA	NA	NA	NA	NA	NA	NA	NA	NA	NA	NA	NA	NA	chr6	137489160	UNC12192350	11.7819	0
Abcd2_chr15	Abcd2	chr15	chr15	TRUE	1	-3.44201	AdultRiboM_edgeR_RNASeq	4.36956	AdultRiboM_M_Adult_4	29.0247	AdultRiboM_F_Adult_2	TRUE	TRUE	TRUE	-1.61563	combined	cis	cis	chr15	91071909	UNC26101591	16.1967	0	0	90689379	91206243	0.516864	1	F	0.797424	E	-0.304493	G	-0.252781	D	-0.211307	C	-0.182851	A	-0.169409	B	0.141388	H	0.0894588	chr15	90766374	UNC26095632	10.5175	0
Abcd3_chr3	Abcd3	chr3	chr3	FALSE	0	-0.578333	WSB_limma_microarray	207.28	AdultRiboM_M_Adult_4	204.706	AdultRiboM_F_Adult_2	TRUE	FALSE	TRUE	-3.55375	combined	cis	cis	chr3	122066934	UNC6114163	14.1357	0	0	120933188	124195021	3.26183	3	C	-0.75359	B	0.687373	D	0.623844	F	-0.584693	A	0.520456	G	-0.519322	E	0.279766	H	-0.12266	NA	NA		6.45507	NA
Abcd4_chr17	Abcd4	chr12	chr17	FALSE	0	0.46	WSB_limma_microarray	3.95689	G118_M15	4.52372	G118_M17	FALSE	FALSE	TRUE	-3.74758	combined_female	trans	trans	NA	NA		NA	NA	NA	NA	NA	NA	NA	NA	NA	NA	NA	NA	NA	NA	NA	NA	NA	NA	NA	NA	NA	NA	NA	NA	NA		4.10431	NA
Abcf1_chr17	Abcf1	chr17	chr17	FALSE	0	0.226897	G118_edgeR_RNASeq	20.4773	G118_M14	17.6052	G118_M18	TRUE	FALSE	FALSE	NA	combined	cis	cis	chr17	36332638	UNC170078943	9.97956	0.001	0.00115912	35743575	37892663	2.14909	2	D	0.70889	A	0.685349	H	-0.556218	F	-0.30175	E	-0.263826	B	-0.259376	C	-0.255243	G	0.0692831	NA	NA		NA	NA
Abcf3_chrX	Abcf3	chr16	chrX	FALSE	0	0.221667	PWK_limma_microarray	14.9426	AdultRiboM_M_Adult_9	14.7173	AdultRiboM_F_Adult_6	FALSE	TRUE	FALSE	NA	combined_male	trans	trans	NA	NA		NA	NA	NA	NA	NA	NA	NA	NA	NA	NA	NA	NA	NA	NA	NA	NA	NA	NA	NA	NA	NA	NA	NA	chrX	158213840	UNC31531605	6.34858	0.002
Abcg2_chr6	Abcg2	chr6	chr6	TRUE	0	1.42206	AdultRiboM_edgeR_RNASeq	47.2418	AdultRiboM_M_Adult_1	18.287	AdultRiboM_F_Adult_3	FALSE	FALSE	TRUE	-3.55726	combined_female	cis	cis	NA	NA		NA	NA	NA	NA	NA	NA	NA	NA	NA	NA	NA	NA	NA	NA	NA	NA	NA	NA	NA	NA	NA	NA	NA	NA	NA		4.45628	NA
Abcg2_chrX	Abcg2	chr6	chrX	TRUE	0	1.42206	AdultRiboM_edgeR_RNASeq	47.2418	AdultRiboM_M_Adult_1	18.287	AdultRiboM_F_Adult_3	FALSE	TRUE	FALSE	NA	combined_male	trans	trans	NA	NA		NA	NA	NA	NA	NA	NA	NA	NA	NA	NA	NA	NA	NA	NA	NA	NA	NA	NA	NA	NA	NA	NA	NA	chrX	106588643	UNC31200847	6.20964	0.003
Abcg3_chr5	Abcg3	chr5	chr5	FALSE	0	-0.652099	AdultRiboM_edgeR_RNASeq	2.24499	AdultRiboM_M_Adult_5	2.41197	AdultRiboM_F_Adult_2	TRUE	TRUE	TRUE	-12.3003	combined	cis	cis	chr5	105742771	UNC9847887	30.9149	0	0	105265175	106467538	1.20236	1	F	-1.52619	H	0.673441	D	0.493882	C	0.308957	G	-0.271014	B	0.269031	E	0.266839	A	-0.247419	chr5	105441170	JAX00590706	14.2371	0
Abcg3_chrX	Abcg3	chr5	chrX	FALSE	0	-0.652099	AdultRiboM_edgeR_RNASeq	2.24499	AdultRiboM_M_Adult_5	2.41197	AdultRiboM_F_Adult_2	FALSE	TRUE	FALSE	NA	combined_male	trans	trans	NA	NA		NA	NA	NA	NA	NA	NA	NA	NA	NA	NA	NA	NA	NA	NA	NA	NA	NA	NA	NA	NA	NA	NA	NA	chrX	166079018	UNC31594098	6.7844	0.001
Abcg5_chr17	Abcg5	chr17	chr17	TRUE	1	-0.716667	C57_limma_microarray	34.1908	G118_M14	38.6299	AdultRiboM_F_Adult_2	TRUE	TRUE	TRUE	-0.963158	combined	cis	cis	chr17	84351440	UNC28491903	17.5816	0	0	84116078	85337741	1.22166	3	G	-0.967102	D	0.852733	H	-0.80913	B	0.36967	A	0.320455	E	0.28491	F	-0.284473	C	0.254262	chr17	84351440	UNC28491903	9.99776	0
Abhd12b_chrX	Abhd12b	chr12	chrX	FALSE	0	-0.83427	AdultRiboM_edgeR_RNASeq	0	AdultRiboM_M_Adult_1	0.208498	AdultRiboM_F_Adult_9	TRUE	TRUE	FALSE	NA	combined_male	trans	trans	chrX	126323076	UNC31313525	16.9746	0	0	0	0	0	0		0		0		0		0		0		0		0		0	chrX	126539914	JAX00718824	260.176	0
Abhd14a_chr9	Abhd14a	chr9	chr9	FALSE	0	0.29	WSB_limma_microarray	3.62278	AdultRiboM_M_Adult_5	3.9346	AdultRiboM_F_Adult_4	TRUE	TRUE	TRUE	-1.76647	combined	cis	cis	chr9	106228770	UNC17074286	72.9265	0	0	106163030	106574347	0.411317	1	F	2.31118	H	-1.34976	G	1.09658	B	0.961581	A	-0.836593	C	-0.8102	E	-0.755251	D	-0.697091	chr9	106465956	UNC17077443	37.3977	0
Abhd14a_chrX	Abhd14a	chr9	chrX	FALSE	0	0.29	WSB_limma_microarray	3.62278	AdultRiboM_M_Adult_5	3.9346	AdultRiboM_F_Adult_4	TRUE	FALSE	TRUE	NA	combined	trans	trans	chrX	69871553	UNC30956934	11.0674	0	0	0	0	0	0		0		0		0		0		0		0		0		0	NA	NA		NA	NA
Abhd14b_chr9	Abhd14b	chr9	chr9	FALSE	0	-0.166667	PWK_limma_microarray	81.3177	G118_M15	87.4079	G118_M17	TRUE	TRUE	TRUE	-7.87033	combined	cis	cis	chr9	106798038	UNC17080491	26.0925	0	0	106299545	107508889	1.20934	1	G	1.1068	B	0.874782	E	-0.631974	F	-0.616751	A	-0.463059	C	-0.414563	H	0.0929658	D	-0.0178157	chr9	107317330	UNC17085445	10.5591	0
Abhd17a_chr11	Abhd17a	chr10	chr11	FALSE	0	0	AdultRiboM_edgeR_RNASeq	29.7826	G118_M15	28.6039	G118_M16	TRUE	FALSE	FALSE	NA	combined	trans	trans	chr11	115043196	UNC20457954	7.91604	0.018	0.0203002	114721803	115934501	1.2127	1	F	-0.781545	G	0.429448	E	-0.405904	H	0.401753	A	0.230831	B	-0.226897	D	0.184994	C	0.127157	NA	NA		NA	NA
Abhd17b_chr19	Abhd17b	chr19	chr19	FALSE	0	0.689568	G118_edgeR_RNASeq	12.0034	G118_M14	6.76527	G118_M18	TRUE	TRUE	TRUE	-4.58331	combined	cis	cis	chr19	22255498	UNC30058067	16.2011	0	0	21318532	23040266	1.72173	2	F	-0.867133	C	0.730272	E	-0.578845	G	-0.468571	D	0.376015	A	0.362314	B	0.360074	H	0.259301	chr19	22734948	UNC190158824	8.47447	0.009
Abhd17c_chr7	Abhd17c	chr7	chr7	FALSE	0	0	AdultRiboM_edgeR_RNASeq	38.5051	G118_M14	41.5683	G118_M18	TRUE	FALSE	FALSE	NA	combined	cis	cis	chr7	91333061	UNC13266910	9.59176	0.001	0.00115912	89955549	106861595	16.906	5	C	0.607462	G	-0.5732	B	-0.512003	A	0.501804	D	0.499753	F	-0.475288	E	0.329848	H	-0.252037	NA	NA		NA	NA
Abhd2_chr7	Abhd2	chr7	chr7	TRUE	1	-1.7504	AdultRiboM_edgeR_RNASeq	18.794	G118_M13	44.2727	AdultRiboM_F_Adult_6	TRUE	TRUE	TRUE	-1.27436	combined	cis	cis	chr7	87757645	UNC13219315	22.0948	0	0	86856860	87869166	1.01231	1	H	0.949571	F	0.650763	A	-0.605079	D	-0.509823	B	-0.400399	G	0.361493	C	-0.279915	E	-0.160334	chr7	87216534	UNC13212952	12.5186	0
Abhd3_chr18	Abhd3	chr18	chr18	FALSE	0	-0.201667	PWK_limma_microarray	36.0433	G118_M14	36.3493	AdultRiboM_F_Adult_1	TRUE	TRUE	TRUE	-2.7007	combined	cis	cis	chr18	9855512	UNC180250671	32.2687	0	0	8624061	11094897	2.47084	1	G	1.49001	F	-1.0854	C	0.623252	E	-0.452813	H	-0.388773	A	-0.180798	D	-0.130162	B	-0.126032	chr18	8577438	UNC28694256	18.2684	0
Abhd5_chr9	Abhd5	chr9	chr9	FALSE	0	0.719099	G118_edgeR_RNASeq	15.5703	G118_M13	10.3698	AdultRiboM_F_Adult_4	TRUE	FALSE	FALSE	NA	combined	cis	cis	chr9	121631385	UNC17283709	8.04364	0.014	0.0158172	121354942	122527408	1.17247	2	F	-0.68101	A	0.562197	C	-0.450225	H	0.264699	B	0.243783	E	-0.163696	G	0.134333	D	0.129161	NA	NA		NA	NA
Abhd6_chr14	Abhd6	chr14	chr14	FALSE	0	0.271667	PWK_limma_microarray	12.9988	G118_M13	12.0938	G118_M16	TRUE	TRUE	TRUE	-1.89773	combined	trans	cis	chr14	20574430	UNC23655457	18.5575	0	0	20238270	22236269	1.998	2	C	-1.00357	G	0.812396	F	0.715045	B	-0.467398	E	0.389193	A	-0.259729	H	-0.205675	D	0.0810908	chr14	21921987	UNC23670820	9.45665	0.003
Abhd8_chr8	Abhd8	chr8	chr8	FALSE	0	0.596667	CAST_limma_microarray	3.02403	G118_M14	2.80693	G118_M16	TRUE	TRUE	FALSE	0.546716	combined	cis	cis	chr8	73465042	UNC14975151	14.6132	0	0	72666961	74505677	1.83872	5	H	0.728621	F	0.692641	D	-0.686006	B	-0.641069	A	-0.616067	E	0.433968	C	0.144676	G	-0.08412	chr8	73465042	UNC14975151	8.05057	0.019
Abi2_chr1	Abi2	chr1	chr1	FALSE	0	-0.675369	AdultRiboM_edgeR_RNASeq	1.03289	AdultRiboM_M_Adult_4	1.26784	AdultRiboM_F_Adult_11	TRUE	FALSE	TRUE	-8.70085	combined	cis	cis	chr1	60664735	UNC768262	17.6461	0	0	59933515	61531884	1.59837	1	F	0.96484	G	0.739339	A	-0.691188	E	-0.411282	H	-0.408486	C	-0.387491	D	0.262904	B	-0.110486	NA	NA		7.55608	NA
Abi3bp_chr16	Abi3bp	chr16	chr16	FALSE	0	-0.557978	AdultRiboM_edgeR_RNASeq	1.37725	G118_M15	2.12768	G118_M17	TRUE	TRUE	TRUE	0.743073	combined	cis	cis	chr16	55125597	backupUNC160658392	15.3666	0	0	54832173	56785758	1.95358	1	F	1.17099	D	-0.65857	G	0.646606	B	-0.589504	H	-0.505255	E	-0.405345	A	0.281452	C	0.135465	chr16	55210901	UNC26868185	9.15093	0.004
Abl2_chr1	Abl2	chr1	chr1	FALSE	0	0.113333	CAST_limma_microarray	1.92412	AdultRiboM_M_Adult_12	1.99689	AdultRiboM_F_Adult_5	TRUE	FALSE	FALSE	NA	combined	cis	cis	chr1	158707333	UNC2013051	8.40767	0.007	0.00796971	157329949	160250080	2.92013	1	A	-0.90899	B	0.390207	E	0.289445	G	0.218881	C	0.17373	D	0.170356	H	-0.129711	F	-0.107551	NA	NA		NA	NA
Ablim1_chr19	Ablim1	chr19	chr19	FALSE	0	-0.166667	CAST_limma_microarray	5.23701	G118_M15	4.94064	G118_M17	TRUE	TRUE	TRUE	-11.5647	combined	cis	cis	chr19	57283798	UNC30561535	30.5913	0	0	57116713	57398203	0.28149	2	F	1.05322	B	-0.971919	H	-0.739033	A	-0.680788	G	0.675217	D	0.287269	C	0.253316	E	0.179297	chr19	57353737	UNC30562586	14.2266	0
Abo_chrX	Abo	chr2	chrX	FALSE	0	0.123333	PWK_limma_microarray	0	AdultRiboM_M_Adult_1	0	AdultRiboM_F_Adult_1	TRUE	TRUE	FALSE	NA	combined	trans	trans	chrX	133547849	UNC31362412	33.7205	0	0	0	0	0	0		0		0		0		0		0		0		0		0	chrX	1.33548e+08	UNC31362412	21.471	0
Abra_chrX	Abra	chr15	chrX	FALSE	0	1.88438	G118_edgeR_RNASeq	0.0288708	G118_M14	0	AdultRiboM_F_Adult_1	FALSE	TRUE	FALSE	NA	combined_male	trans	trans	NA	NA		NA	NA	NA	NA	NA	NA	NA	NA	NA	NA	NA	NA	NA	NA	NA	NA	NA	NA	NA	NA	NA	NA	NA	chrX	127212743	UNC31318680	6.17234	0.003
Abracl_chr10	Abracl	chr10	chr10	FALSE	0	-0.429689	G118_edgeR_RNASeq	8.7404	G118_M14	11.4407	G118_M16	TRUE	FALSE	TRUE	-4.70346	combined_female	cis	cis	chr10	16062687	UNC17490266	7.78851	0.026	0.0292123	13105590	18213030	5.10744	1	H	-0.671201	C	0.487458	A	0.41376	F	-0.338757	B	0.296501	G	-0.251751	E	0.149228	D	-0.112834	NA	NA		3.73818	NA
Abracl_chrX	Abracl	chr10	chrX	FALSE	0	-0.429689	G118_edgeR_RNASeq	8.7404	G118_M14	11.4407	G118_M16	FALSE	TRUE	FALSE	NA	combined_male	trans	trans	NA	NA		NA	NA	NA	NA	NA	NA	NA	NA	NA	NA	NA	NA	NA	NA	NA	NA	NA	NA	NA	NA	NA	NA	NA	chrX	139130735	UNC31406574	6.39874	0.002
Abt1_chr13	Abt1	chr13	chr13	FALSE	0	0.166044	AdultRiboM_edgeR_RNASeq	2.44272	G118_M13	2.2754	G118_M17	TRUE	TRUE	TRUE	-6.09818	combined	cis	cis	chr13	23580305	UNC22261721	33.906	0	0	23435992	24000456	0.564464	2	G	1.38307	D	1.29348	H	-1.07276	B	-0.757498	E	-0.322367	C	-0.257896	F	-0.210041	A	-0.183855	chr13	24949705	UNC22281152	17.2419	0
Abtb2_chr2	Abtb2	chr2	chr2	FALSE	0	-0.326369	G118_edgeR_RNASeq	4.85191	G118_M15	6.79904	G118_M16	TRUE	TRUE	TRUE	-4.09755	combined	cis	cis	chr2	104185887	UNC3679935	14.9351	0	0	102949575	106352863	3.40329	2	G	1.22062	F	0.9928	E	-0.632331	D	-0.494278	C	-0.425428	B	-0.410007	H	-0.206265	A	-0.112245	chr2	101808227	UNC3647740	7.85404	0.029
Acaa1a_chr9	Acaa1a	chr9	chr9	FALSE	0	0.486966	AdultRiboM_edgeR_RNASeq	79.0135	G118_M15	65.9299	G118_M17	TRUE	FALSE	TRUE	-3.22461	combined	cis	cis	chr9	119098070	UNC17246742	8.86427	0.003	0.00343007	116477041	120740899	4.26386	1	G	0.737725	D	-0.534621	C	-0.401961	B	0.289034	F	-0.223985	H	0.212162	E	-0.194216	A	0.179723	NA	NA		5.21241	NA
Acaa2_chr18	Acaa2	chr18	chr18	FALSE	0	0.366667	WSB_limma_microarray	518.688	AdultRiboM_M_Adult_10	530.66	AdultRiboM_F_Adult_3	TRUE	FALSE	TRUE	-3.85712	combined	cis	cis	chr18	74959090	UNC29608884	9.25477	0.002	0.00230211	73599466	76128516	2.52905	2	G	-0.982809	F	0.822816	B	-0.623053	A	0.336232	D	0.224745	E	0.176145	C	0.138959	H	0.138185	NA	NA		5.06006	NA
Acad10_chr5	Acad10	chr5	chr5	FALSE	0	-0.264955	AdultRiboM_edgeR_RNASeq	10.0823	G118_M13	13.0534	G118_M17	TRUE	TRUE	TRUE	-3.3541	combined	cis	cis	chr5	122391564	UNC10050350	33.0355	0	0	122206091	122941917	0.735826	4	B	-0.913733	D	-0.904776	F	0.843294	E	-0.739965	C	0.678739	A	0.58982	H	0.29476	G	0.181015	chr5	122391564	UNC10050350	18.4793	0
Acad11_chr9	Acad11	chr9	chr9	FALSE	0	-0.481667	WSB_limma_microarray	122.633	AdultRiboM_M_Adult_4	128.31	AdultRiboM_F_Adult_2	TRUE	TRUE	TRUE	-0.17013	combined	cis	cis	chr9	104970923	UNC17053033	19.2081	0	0	103878179	105268278	1.3901	1	G	-1.24736	H	0.567295	C	0.327322	A	0.208506	E	0.196222	D	0.0871029	B	0.0708031	F	-0.059876	chr9	104970923	UNC17053033	11.2717	0
Acad12_chr5	Acad12	chr5	chr5	FALSE	0	0	AdultRiboM_edgeR_RNASeq	2.78448	G118_M14	3.99967	AdultRiboM_F_Adult_3	TRUE	TRUE	TRUE	-17.7902	combined	cis	cis	chr5	122457733	UNC10051392	69.3859	0	0	122034523	122618736	0.584213	1	F	2.12563	B	-0.716416	D	-0.617794	E	-0.559794	G	-0.316278	C	0.172391	H	-0.139054	A	-0.0917203	chr5	122457733	UNC10051392	36.7644	0
Acad8_chr9	Acad8	chr9	chr9	FALSE	0	0.155	WSB_limma_microarray	22.9109	AdultRiboM_M_Adult_10	24.5159	AdultRiboM_F_Adult_3	TRUE	TRUE	TRUE	-6.84085	combined	cis	cis	chr9	26332073	UNC16036678	33.5313	0	0	24102528	26905408	2.80288	2	G	-1.27184	H	1.21991	F	-0.903202	B	0.890461	A	0.734326	E	-0.408081	D	-0.246531	C	-0.05879	chr9	26332073	UNC16036678	19.1535	0
Acadm_chr17	Acadm	chr3	chr17	FALSE	0	-0.3	129S_limma_microarray	125.454	AdultRiboM_M_Adult_4	146.946	AdultRiboM_F_Adult_2	TRUE	FALSE	FALSE	NA	combined	trans	trans	chr17	67362525	UNC28221159	8.47542	0.006	0.00683771	63171898	67623375	4.45148	1	D	-0.63984	E	0.511596	F	0.467826	G	-0.405809	A	-0.350218	B	0.336738	H	0.236068	C	0.200768	NA	NA		NA	NA
Acads_chr5	Acads	chr5	chr5	FALSE	0	0.346667	NOD_limma_microarray	83.1532	G118_M13	76.0814	AdultRiboM_F_Adult_3	TRUE	FALSE	TRUE	-3.06142	combined	cis	cis	chr5	115056045	UNC9958096	13.5847	0	0	114469812	115927711	1.4579	1	F	-1.03064	H	-0.489484	C	0.487749	G	0.412016	A	0.224729	D	0.195292	B	0.183244	E	0.152817	NA	NA		7.29035	NA
Acadsb_chr6	Acadsb	chr7	chr6	FALSE	0	0.348199	AdultRiboM_edgeR_RNASeq	55.6687	G118_M15	52.8557	G118_M16	FALSE	FALSE	TRUE	-3.33151	combined_female	trans	trans	NA	NA		NA	NA	NA	NA	NA	NA	NA	NA	NA	NA	NA	NA	NA	NA	NA	NA	NA	NA	NA	NA	NA	NA	NA	NA	NA		4.35467	NA
Acadsb_chr7	Acadsb	chr7	chr7	FALSE	0	0.348199	AdultRiboM_edgeR_RNASeq	55.6687	G118_M15	52.8557	G118_M16	TRUE	TRUE	TRUE	0.488539	combined	cis	cis	chr7	138111025	UNC13862507	18.3203	0	0	137104350	139565002	2.46065	1	F	-1.1042	A	0.621559	H	0.494365	G	-0.296994	D	0.222953	E	0.212689	C	0.176297	B	0.109165	chr7	137523494	JAX00655950	12.9913	0
Acan_chrX	Acan	chr7	chrX	FALSE	0	2.70804	G118_edgeR_RNASeq	0.018384	G118_M13	0	AdultRiboM_F_Adult_1	TRUE	TRUE	FALSE	NA	combined	trans	trans	chrX	108280773	UNC31211506	12.5759	0	0	0	0	0	0		0		0		0		0		0		0		0		0	chrX	108280773	UNC31211506	11.8769	0
Acap2_chr16	Acap2	chr16	chr16	FALSE	0	0.13	CAST_limma_microarray	5.40433	AdultRiboM_M_Adult_2	5.9724	AdultRiboM_F_Adult_10	TRUE	FALSE	FALSE	NA	combined	cis	cis	chr16	32501143	UNC26601082	9.16473	0.002	0.00230211	31100418	33908801	2.80838	1	G	0.694099	H	-0.481221	A	0.428157	B	-0.393539	D	0.359616	F	-0.306828	C	-0.29558	E	0.145532	NA	NA		NA	NA
Acap3_chr7	Acap3	chr4	chr7	FALSE	0	-0.173333	WSB_limma_microarray	1.17591	G118_M13	1.15332	G118_M16	TRUE	FALSE	FALSE	NA	combined	trans	trans	chr7	53286650	UNC12738031	7.64064	0.035	0.0391787	52125111	53742407	1.6173	1	A	0.829448	C	-0.621874	H	-0.436432	E	0.413127	F	0.150181	B	-0.10325	G	-0.101539	D	-0.0882477	NA	NA		NA	NA
Acat2_chr17	Acat2	chr17	chr17	FALSE	0	-0.36689	AdultRiboM_edgeR_RNASeq	41.6345	G118_M15	44.8179	G118_M17	TRUE	FALSE	FALSE	NA	combined	trans	cis	chr17	12081839	UNC27573795	9.39251	0.002	0.00230211	11172248	12399641	1.22739	1	G	-0.922651	E	0.570088	H	0.352622	C	0.303975	F	-0.299401	A	0.20145	D	-0.120154	B	0.0899042	NA	NA		NA	NA
Acat3_chr17	Acat3	chr17	chr17	FALSE	0	-0.465	PWK_limma_microarray	169.755	G118_M14	195.163	G118_M17	TRUE	TRUE	TRUE	0.381469	combined	trans	cis	chr17	12367860	UNC27577002	22.2048	0	0	12184814	12634401	0.449587	1	G	-1.25718	C	0.587097	F	-0.561093	A	0.534234	H	0.476764	E	0.315131	B	-0.299533	D	0.273099	chr17	12367860	UNC27577002	12.1543	0
Acat3_chr7	Acat3	chr17	chr7	FALSE	0	-0.465	PWK_limma_microarray	169.755	G118_M14	195.163	G118_M17	FALSE	FALSE	TRUE	-4.33018	combined_female	trans	trans	NA	NA		NA	NA	NA	NA	NA	NA	NA	NA	NA	NA	NA	NA	NA	NA	NA	NA	NA	NA	NA	NA	NA	NA	NA	NA	NA		3.94897	NA
Acbd3_chr10	Acbd3	chr1	chr10	FALSE	0	-0.323333	WSB_limma_microarray	8.26591	G118_M15	8.58668	G118_M18	FALSE	FALSE	TRUE	-3.95186	combined_female	trans	trans	NA	NA		NA	NA	NA	NA	NA	NA	NA	NA	NA	NA	NA	NA	NA	NA	NA	NA	NA	NA	NA	NA	NA	NA	NA	NA	NA		3.9948	NA
Acbd4_chr11	Acbd4	chr11	chr11	FALSE	0	0.298159	AdultRiboM_edgeR_RNASeq	23.0931	AdultRiboM_M_Adult_8	16.327	AdultRiboM_F_Adult_3	TRUE	TRUE	TRUE	15.794	combined	cis	cis	chr11	103270769	UNC20279931	58.5742	0	0	103231098	103591387	0.360289	3	H	1.66221	F	-1.56473	E	-1.42716	A	0.797385	D	0.746915	G	-0.451621	C	0.317783	B	0.0357108	chr11	103392308	UNC20281536	42.465	0
Acbd5_chr2	Acbd5	chr2	chr2	FALSE	0	0.445975	AdultRiboM_edgeR_RNASeq	88.8496	AdultRiboM_M_Adult_4	71.7673	AdultRiboM_F_Adult_10	TRUE	FALSE	FALSE	NA	combined	cis	cis	chr2	22633919	UNC2724327	8.57113	0.004	0.00456556	21005346	24399300	3.39395	1	G	-1.02483	E	0.337328	A	0.336918	H	0.268191	D	0.203771	F	0.177127	B	0.107742	C	0.0766329	NA	NA		NA	NA
Acbd6_chr1	Acbd6	chr1	chr1	FALSE	0	-0.166667	PWK_limma_microarray	8.65098	G118_M15	8.67838	G118_M16	TRUE	FALSE	TRUE	-4.28756	combined	trans	cis	chr1	155990638	UNC1983810	11.2619	0	0	154001337	156767808	2.76647	1	H	-0.66692	E	0.497953	B	0.441587	F	-0.356617	D	0.280573	C	-0.140782	A	0.0954241	G	0.0845579	NA	NA		4.45114	NA
Accs_chr2	Accs	chr2	chr2	FALSE	0	-0.799822	AdultRiboM_edgeR_RNASeq	0.877916	G118_M14	1.34516	AdultRiboM_F_Adult_1	TRUE	FALSE	FALSE	NA	combined	cis	cis	chr2	93309525	UNC3536703	7.7975	0.026	0.0292123	92431813	97331796	4.89998	3	H	0.544858	F	-0.503014	E	-0.436868	B	-0.221796	C	0.210475	G	0.18567	A	0.174528	D	0.0954866	NA	NA		NA	NA
Accsl_chrX	Accsl	chr2	chrX	FALSE	0	-0.0966667	PWK_limma_microarray	0	AdultRiboM_M_Adult_1	0	AdultRiboM_F_Adult_1	TRUE	TRUE	FALSE	NA	combined_male	trans	trans	chrX	126727904	UNC31315830	23.9698	0	0	0	0	0	0		0		0		0		0		0		0		0		0	chrX	126727904	UNC31315830	27.6392	0
Ace_chr11	Ace	chr11	chr11	FALSE	0	0.258619	G118_edgeR_RNASeq	0.255575	G118_M15	0.28406	AdultRiboM_F_Adult_12	TRUE	TRUE	TRUE	1.37013	combined	cis	cis	chr11	105817449	UNC20311276	27.1311	0	0	105364951	106236134	0.871183	2	G	-1.19765	A	1.16735	H	0.796908	E	-0.729992	B	-0.190144	D	0.139745	C	-0.124681	F	0.123465	chr11	105865093	UNC20311853	15.8415	0
Ace3_chrX	Ace3	chr11	chrX	FALSE	0	-0.0733333	129S_limma_microarray	0	AdultRiboM_M_Adult_1	0	AdultRiboM_F_Adult_1	TRUE	TRUE	FALSE	NA	combined	trans	trans	chrX	127021067	UNC200036229	19.0967	0	0	0	0	0	0		0		0		0		0		0		0		0		0	chrX	127021067	UNC200036229	12.556	0
Acer1_chrX	Acer1	chr17	chrX	FALSE	0	-1.34916	AdultRiboM_edgeR_RNASeq	0.0635626	AdultRiboM_M_Adult_3	0.103048	AdultRiboM_F_Adult_12	FALSE	TRUE	FALSE	NA	combined_male	trans	trans	NA	NA		NA	NA	NA	NA	NA	NA	NA	NA	NA	NA	NA	NA	NA	NA	NA	NA	NA	NA	NA	NA	NA	NA	NA	chrX	59756001	UNC30887703	6.3797	0.002
Acer3_chr7	Acer3	chr7	chr7	FALSE	0	-0.324717	AdultRiboM_edgeR_RNASeq	3.92214	AdultRiboM_M_Adult_12	6.21384	AdultRiboM_F_Adult_10	TRUE	TRUE	TRUE	1.70886	combined	cis	cis	chr7	104940084	UNC070814219	34.3795	0	0	104873992	105367766	0.493774	1	G	1.68772	B	-0.790767	C	-0.425278	A	-0.423635	D	-0.417805	H	0.249522	F	0.200995	E	-0.146115	chr7	105284112	UNC13449759	21.1897	0
Ache_chr5	Ache	chr5	chr5	FALSE	0	-0.907335	G118_edgeR_RNASeq	0.202554	AdultRiboM_M_Adult_8	0.426915	G118_M17	TRUE	FALSE	TRUE	-3.49528	combined	cis	cis	chr5	138596378	UNC10275242	10.1253	0	0	137903001	139480361	1.57736	1	F	1.14652	G	-0.75623	B	-0.347362	H	-0.273495	E	0.270817	D	-0.161566	C	0.145254	A	-0.120461	NA	NA		5.67407	NA
Acin1_chr15	Acin1	chr14	chr15	FALSE	0	0.283333	C57_limma_microarray	12.2774	G118_M13	11.6775	G118_M17	FALSE	TRUE	FALSE	2.86408	combined_male	trans	trans	NA	NA		NA	NA	NA	NA	NA	NA	NA	NA	NA	NA	NA	NA	NA	NA	NA	NA	NA	NA	NA	NA	NA	NA	NA	chr15	54729747	UNC25626103	8.0207	0.02
Ackr1_chr1	Ackr1	chr1	chr1	FALSE	0	0	AdultRiboM_edgeR_RNASeq	2.41612	G118_M14	2.66107	G118_M17	TRUE	TRUE	TRUE	-6.96999	combined	cis	cis	chr1	175071234	UNC2217887	46.4374	0	0	174616050	175433685	0.817635	1	B	-1.82073	E	0.637136	C	0.479241	G	0.462981	D	0.447525	A	0.314034	H	-0.282484	F	-0.199452	chr1	175071234	UNC2217887	21.2971	0
Ackr2_chr9	Ackr2	chr9	chr9	FALSE	0	0	AdultRiboM_edgeR_RNASeq	0.987621	G118_M13	1.2211	G118_M17	TRUE	TRUE	TRUE	-3.91117	combined	trans	cis	chr9	122135804	UNC17289982	25.7606	0	0	121922518	122413040	0.490522	1	G	1.38344	E	-0.784405	B	-0.63291	H	0.518723	C	-0.480823	F	0.320251	D	-0.260057	A	-0.0606503	chr9	121947790	UNC17287406	12.2766	0
Ackr3_chr1	Ackr3	chr1	chr1	FALSE	0	0	AdultRiboM_edgeR_RNASeq	0.448044	AdultRiboM_M_Adult_5	0.741379	AdultRiboM_F_Adult_10	TRUE	TRUE	FALSE	2.12134	combined	trans	cis	chr1	93900872	UNC1149616	13.7701	0	0	92721876	94626498	1.90462	1	G	1.42377	D	-0.503547	H	-0.48739	F	0.333584	B	-0.319146	C	-0.279853	A	-0.235945	E	-0.235722	chr1	93811928	UNC1148768	8.94686	0.006
Ackr4_chr3	Ackr4	chr9	chr3	FALSE	0	0	AdultRiboM_edgeR_RNASeq	0.512904	G118_M13	0.716566	AdultRiboM_F_Adult_3	FALSE	FALSE	TRUE	-2.27852	combined_female	trans	trans	NA	NA		NA	NA	NA	NA	NA	NA	NA	NA	NA	NA	NA	NA	NA	NA	NA	NA	NA	NA	NA	NA	NA	NA	NA	NA	NA		5.392	NA
Ackr4_chr9	Ackr4	chr9	chr9	FALSE	0	0	AdultRiboM_edgeR_RNASeq	0.512904	G118_M13	0.716566	AdultRiboM_F_Adult_3	TRUE	TRUE	TRUE	-15.72	combined	cis	cis	chr9	104725233	UNC17048922	36.7482	0	0	103755773	104777971	1.0222	1	G	1.75213	B	-0.60981	E	-0.524037	F	-0.392076	D	-0.302196	H	0.268745	A	-0.212418	C	-0.210214	chr9	104904213	UNC17051957	14.079	0
Acly_chr19	Acly	chr11	chr19	FALSE	0	-0.583333	PWK_limma_microarray	126.529	AdultRiboM_M_Adult_5	133.732	AdultRiboM_F_Adult_4	FALSE	FALSE	TRUE	-4.03158	combined_female	trans	trans	NA	NA		NA	NA	NA	NA	NA	NA	NA	NA	NA	NA	NA	NA	NA	NA	NA	NA	NA	NA	NA	NA	NA	NA	NA	NA	NA		4.04631	NA
Acmsd_chr1	Acmsd	chr1	chr1	FALSE	0	0.258333	NOD_limma_microarray	7.39948	AdultRiboM_M_Adult_1	19.6626	AdultRiboM_F_Adult_6	TRUE	FALSE	TRUE	-9.0396	combined	cis	cis	chr1	130432585	UNC1647475	17.2133	0	0	129634833	130682685	1.04785	1	F	1.19104	G	-0.857811	E	-0.222366	D	-0.1431	C	-0.115192	A	-0.106394	H	0.0811781	B	0.0720636	NA	NA		6.01772	NA
Acn9_chr6	Acn9	chr6	chr6	FALSE	0	0	AdultRiboM_edgeR_RNASeq	8.60172	G118_M14	8.31377	G118_M17	TRUE	TRUE	TRUE	-2.07233	combined	cis	cis	chr6	7243782	UNC10514174	17.1944	0	0	6010085	8165432	2.15535	1	G	1.13864	F	0.763648	A	-0.551419	E	-0.550481	B	-0.390917	C	-0.350839	D	-0.183664	H	0.0399814	chr6	6853292	UNC10508896	9.76843	0.002
Acnat1_chr4	Acnat1	chr4	chr4	FALSE	0	0	AdultRiboM_edgeR_RNASeq	39.4821	G118_M15	46.6498	G118_M18	TRUE	TRUE	TRUE	8.76081	combined	cis	cis	chr4	49819232	UNC7218021	32.872	0	0	48729371	50751015	2.02164	1	G	-1.88364	H	0.857124	B	0.560345	E	0.403477	F	-0.388837	C	0.321635	A	0.238939	D	0.114702	chr4	49545266	UNC7214417	29.5883	0
Acnat2_chr4	Acnat2	chr4	chr4	TRUE	1	-2.48333	PWK_limma_microarray	23.0769	G118_M15	78.8453	G118_M18	TRUE	TRUE	TRUE	-0.932458	combined_female	trans	cis	chr4	49545266	UNC7214417	9.78905	0.001	0.00115912	47180132	56164278	8.98415	1	F	-0.719205	H	0.569784	G	0.411746	C	-0.229247	A	0.171111	B	-0.165587	D	-0.123091	E	0.0715007	chr4	51542317	UNC7239534	10.3854	0
Aco1_chr4	Aco1	chr4	chr4	FALSE	0	-0.84	WSB_limma_microarray	57.6949	AdultRiboM_M_Adult_1	69.4243	AdultRiboM_F_Adult_4	FALSE	FALSE	TRUE	-3.76359	combined_female	cis	cis	NA	NA		NA	NA	NA	NA	NA	NA	NA	NA	NA	NA	NA	NA	NA	NA	NA	NA	NA	NA	NA	NA	NA	NA	NA	NA	NA		4.01194	NA
Aco2_chr13	Aco2	chr15	chr13	FALSE	0	0.12	PWK_limma_microarray	49.0969	AdultRiboM_M_Adult_10	53.0896	AdultRiboM_F_Adult_2	FALSE	TRUE	FALSE	4.57964	combined_male	trans	trans	NA	NA		NA	NA	NA	NA	NA	NA	NA	NA	NA	NA	NA	NA	NA	NA	NA	NA	NA	NA	NA	NA	NA	NA	NA	chr13	41396706	UNC22487817	7.76667	0.031
Acot1_chr12	Acot1	chr12	chr12	FALSE	0	-0.532671	AdultRiboM_edgeR_RNASeq	11.9928	AdultRiboM_M_Adult_10	19.1419	AdultRiboM_F_Adult_4	TRUE	FALSE	FALSE	NA	combined	cis	cis	chr12	85805066	UNC121066720	8.66335	0.004	0.00456556	84800662	85980453	1.17979	1	H	0.938344	E	-0.348809	D	-0.30955	G	-0.184235	F	-0.168935	A	-0.157468	B	0.148992	C	-0.088151	NA	NA		NA	NA
Acot10_chrX	Acot10	chr15	chrX	FALSE	0	0.155	NOD_limma_microarray	0	AdultRiboM_M_Adult_1	0	AdultRiboM_F_Adult_1	TRUE	TRUE	FALSE	NA	combined	trans	trans	chrX	159919665	UNC31544492	18.0665	0	0	0	0	0	0		0		0		0		0		0		0		0		0	chrX	159919665	UNC31544492	14.1259	0
Acot11_chr4	Acot11	chr4	chr4	FALSE	0	-1.03954	G118_edgeR_RNASeq	1.57989	AdultRiboM_M_Adult_3	2.75033	AdultRiboM_F_Adult_1	TRUE	TRUE	TRUE	-1.60686	combined	cis	cis	chr4	106692080	UNC7928876	54.1677	0	0	106370391	106901051	0.53066	5	D	-1.14897	E	-1.04427	A	1.043	G	-1.0193	C	0.959183	B	0.725198	H	0.324074	F	0.202825	chr4	106825667	UNC7930386	29.7326	0
Acot13_chr13	Acot13	chr13	chr13	FALSE	0	-0.403225	AdultRiboM_edgeR_RNASeq	36.0457	G118_M15	44.9736	G118_M16	TRUE	TRUE	TRUE	-13.1274	combined	trans	cis	chr13	25586113	JAX00042767	46.0266	0	0	25456532	25804294	0.347762	1	F	-1.2538	H	-0.917856	C	0.874173	A	0.800537	B	0.592472	D	-0.484211	G	0.218768	E	0.206005	chr13	25586113	JAX00042767	19.323	0
Acot4_chrX	Acot4	chr12	chrX	TRUE	1	-1.74271	G118_edgeR_RNASeq	6.80507	AdultRiboM_M_Adult_4	21.0967	AdultRiboM_F_Adult_2	TRUE	FALSE	FALSE	NA	combined	trans	trans	chrX	19423051	UNC30713209	10.8975	0	0	0	0	0	0		0		0		0		0		0		0		0		0	NA	NA		NA	NA
Acot6_chr12	Acot6	chr12	chr12	FALSE	0	-0.892578	G118_edgeR_RNASeq	0.55659	G118_M13	1.13729	G118_M16	FALSE	FALSE	TRUE	-4.18542	combined_female	cis	cis	NA	NA		NA	NA	NA	NA	NA	NA	NA	NA	NA	NA	NA	NA	NA	NA	NA	NA	NA	NA	NA	NA	NA	NA	NA	NA	NA		4.94385	NA
Acot6_chrX	Acot6	chr12	chrX	FALSE	0	-0.892578	G118_edgeR_RNASeq	0.55659	G118_M13	1.13729	G118_M16	FALSE	TRUE	FALSE	NA	combined_male	trans	trans	NA	NA		NA	NA	NA	NA	NA	NA	NA	NA	NA	NA	NA	NA	NA	NA	NA	NA	NA	NA	NA	NA	NA	NA	NA	chrX	99542984	UNC31156340	6.35509	0.002
Acot8_chr2	Acot8	chr2	chr2	FALSE	0	0.244031	AdultRiboM_edgeR_RNASeq	10.6159	AdultRiboM_M_Adult_2	12.5671	AdultRiboM_F_Adult_3	TRUE	TRUE	TRUE	-1.05409	combined	cis	cis	chr2	164496158	UNC021859649	14.0456	0	0	164232606	165283855	1.05125	1	F	1.17962	G	-0.553643	B	-0.254134	C	-0.213122	E	-0.160139	A	-0.133327	H	0.0814206	D	-0.0620541	chr2	164702689	UNC4409911	7.88884	0.028
Acot9_chr2	Acot9	chrX	chr2	FALSE	0	-0.740068	AdultRiboM_edgeR_RNASeq	2.83395	AdultRiboM_M_Adult_5	4.18814	AdultRiboM_F_Adult_5	TRUE	FALSE	FALSE	NA	combined	trans	trans	chr2	159602232	UNC4336714	8.32027	0.009	0.0102265	158685429	160006565	1.32114	2	F	0.607303	A	-0.552984	B	-0.341029	C	0.298725	D	-0.171775	H	0.132868	G	-0.112153	E	0.0946723	NA	NA		NA	NA
Acot9_chrX	Acot9	chrX	chrX	FALSE	0	-0.740068	AdultRiboM_edgeR_RNASeq	2.83395	AdultRiboM_M_Adult_5	4.18814	AdultRiboM_F_Adult_5	TRUE	TRUE	FALSE	NA	combined	trans	cis	chrX	149480285	UNC31470943	14.3726	0	0	0	0	0	0		0		0		0		0		0		0		0		0	chrX	149480285	UNC31470943	8.68443	0.001
Acox1_chr11	Acox1	chr11	chr11	FALSE	0	0.492807	AdultRiboM_edgeR_RNASeq	494.426	AdultRiboM_M_Adult_4	449.698	G118_M17	TRUE	TRUE	TRUE	0.185181	combined	cis	cis	chr11	116219343	UNC20472941	14.4516	0	0	115584250	116417496	0.833246	1	A	-1.24852	F	0.553959	D	0.439471	H	0.35554	G	-0.330195	E	0.200359	C	0.183555	B	-0.0790365	chr11	115876877	UNC20467916	8.18062	0.015
Acox2_chr14	Acox2	chr14	chr14	TRUE	1	0.733333	WSB_limma_microarray	76.575	AdultRiboM_M_Adult_10	69.2527	AdultRiboM_F_Adult_3	TRUE	TRUE	TRUE	-12.5963	combined	trans	cis	chr14	20446895	UNC23654392	29.4964	0	0	20238270	21035994	0.797724	4	F	0.955981	E	-0.946455	H	-0.924322	C	0.810289	D	0.218597	G	0.182329	B	-0.174332	A	-0.171883	chr14	20435217	UNC23654361	10.9862	0
Acox3_chr5	Acox3	chr5	chr5	FALSE	0	0.347	G118_edgeR_RNASeq	9.10885	G118_M13	7.08591	G118_M17	TRUE	TRUE	TRUE	-12.5102	combined	cis	cis	chr5	36494941	UNC8956339	31.1489	0	0	35549255	37298999	1.74974	2	F	1.38156	G	-1.31127	H	0.602198	A	-0.510787	E	0.507796	C	-0.336864	B	-0.288775	D	-0.251292	chr5	34505364	JAX00578364	12.7923	0
Acoxl_chr2	Acoxl	chr2	chr2	FALSE	0	-0.817518	AdultRiboM_edgeR_RNASeq	0	AdultRiboM_M_Adult_1	0.0756388	AdultRiboM_F_Adult_11	TRUE	FALSE	TRUE	-1.77253	combined	cis	cis	chr2	127946411	UNC3938132	9.10748	0.002	0.00230211	127743012	128954880	1.21187	3	H	0.515421	G	-0.505417	E	-0.459221	D	0.369009	A	0.329232	F	-0.30775	B	0.165594	C	0.149113	NA	NA		6.34973	NA
Acp1_chr12	Acp1	chr12	chr12	FALSE	0	-0.415	C57_limma_microarray	17.88	AdultRiboM_M_Adult_4	20.082	AdultRiboM_F_Adult_4	TRUE	TRUE	TRUE	-5.12925	combined	cis	cis	chr12	31896238	UNC120378724	28.5442	0	0	31106514	32385685	1.27917	1	G	1.19401	B	0.864992	A	-0.583526	H	-0.397573	F	-0.389866	D	-0.384433	C	-0.264693	E	-0.221696	chr12	31980123	UNC20834544	14.4949	0
Acp1_chrX	Acp1	chr12	chrX	FALSE	0	-0.415	C57_limma_microarray	17.88	AdultRiboM_M_Adult_4	20.082	AdultRiboM_F_Adult_4	FALSE	TRUE	FALSE	NA	combined_male	trans	trans	NA	NA		NA	NA	NA	NA	NA	NA	NA	NA	NA	NA	NA	NA	NA	NA	NA	NA	NA	NA	NA	NA	NA	NA	NA	chrX	141299655	UNC31425363	6.50391	0.002
Acp2_chr2	Acp2	chr2	chr2	FALSE	0	-0.366667	WSB_limma_microarray	13.2178	G118_M14	14.1783	G118_M18	TRUE	TRUE	TRUE	7.73932	combined	cis	cis	chr2	91270379	UNC3513161	26.5151	0	0	90133246	92113307	1.98006	1	G	-1.97295	F	0.796695	E	0.506955	B	0.322869	D	0.320488	H	0.198439	A	0.179904	C	-0.10418	chr2	91270379	UNC3513161	19.612	0
Acp5_chr9	Acp5	chr9	chr9	FALSE	0	0.158333	C57_limma_microarray	62.0011	G118_M13	64.0848	G118_M16	TRUE	TRUE	TRUE	0.665094	combined	cis	cis	chr9	22942535	UNC15988737	21.2119	0	0	21772433	23426285	1.65385	1	F	-1.31394	H	0.737223	G	0.626909	D	0.612273	B	-0.275765	E	-0.25402	A	-0.202105	C	0.0784537	chr9	22114943	UNC15977993	12.9565	0
Acp6_chr3	Acp6	chr3	chr3	FALSE	0	-0.408333	WSB_limma_microarray	19.7123	G118_M13	19.5015	G118_M17	TRUE	TRUE	TRUE	2.85569	combined	cis	cis	chr3	96738189	UNC5795561	15.3483	0	0	95315956	97763007	2.44705	3	B	-0.883825	A	-0.855007	G	0.776136	C	0.51615	F	0.4841	D	0.330254	E	-0.242339	H	-0.080342	chr3	96738189	UNC5795561	12.3227	0
Acpp_chr9	Acpp	chr9	chr9	FALSE	0	-0.737339	AdultRiboM_edgeR_RNASeq	1.22849	AdultRiboM_M_Adult_8	2.02953	AdultRiboM_F_Adult_3	TRUE	TRUE	TRUE	3.4777	combined	cis	cis	chr9	104368970	UNC090199386	40.5514	0	0	103755773	104821293	1.06552	1	B	2.07215	A	-0.615459	C	-0.500028	E	-0.492048	H	-0.48597	D	-0.475444	G	0.256889	F	0.179671	chr9	104368970	UNC090199386	25.0446	0
Acpt_chrX	Acpt	chr7	chrX	FALSE	0	-0.103333	NZO_limma_microarray	0	AdultRiboM_M_Adult_1	0	AdultRiboM_F_Adult_1	TRUE	TRUE	FALSE	NA	combined	trans	trans	chrX	100622399	UNC31162073	12.8115	0	0	0	0	0	0		0		0		0		0		0		0		0		0	chrX	100622399	UNC31162073	11.4491	0
Acr_chrX	Acr	chr15	chrX	FALSE	0	-1.33963	AdultRiboM_edgeR_RNASeq	0.0324635	G118_M14	0.156252	AdultRiboM_F_Adult_7	TRUE	FALSE	TRUE	NA	combined	trans	trans	chrX	100837672	UNC31163487	10.2623	0.003	0.00343007	0	0	0	0		0		0		0		0		0		0		0		0	NA	NA		NA	NA
Acrbp_chr6	Acrbp	chr6	chr6	FALSE	0	-0.422755	G118_edgeR_RNASeq	1.45473	AdultRiboM_M_Adult_10	1.83848	G118_M16	TRUE	FALSE	FALSE	NA	combined	cis	cis	chr6	123102652	UNC12000606	8.97668	0.003	0.00343007	118339724	128190966	9.85124	2	G	-0.854578	C	0.72106	F	-0.401461	B	0.357786	H	0.315674	E	-0.312764	D	0.244425	A	0.219753	NA	NA		NA	NA
Acrv1_chrX	Acrv1	chr9	chrX	FALSE	0	0.670974	AdultRiboM_edgeR_RNASeq	0.10543	AdultRiboM_M_Adult_5	0	AdultRiboM_F_Adult_1	TRUE	TRUE	FALSE	NA	combined_male	trans	trans	chrX	160906403	UNC31552939	10.3354	0.002	0.00230211	0	0	0	0		0		0		0		0		0		0		0		0	chrX	160709886	UNC31551147	15.9207	0
Acsbg2_chr1	Acsbg2	chr17	chr1	FALSE	0	0.670974	AdultRiboM_edgeR_RNASeq	0.0442661	AdultRiboM_M_Adult_5	0	AdultRiboM_F_Adult_1	TRUE	FALSE	TRUE	-7.75153	combined	trans	trans	chr1	10494921	UNC91280	8.24924	0.011	0.0124799	4126115	14530923	10.4048	1	G	0.212059	H	-0.0415721	D	-0.037054	A	-0.0365742	B	-0.034857	C	-0.0346635	E	-0.0305649	F	-0.0252017	NA	NA		0	NA
Acsbg2_chrX	Acsbg2	chr17	chrX	FALSE	0	0.670974	AdultRiboM_edgeR_RNASeq	0.0442661	AdultRiboM_M_Adult_5	0	AdultRiboM_F_Adult_1	TRUE	FALSE	TRUE	NA	combined	trans	trans	chrX	131029309	UNC31342301	15.5167	0	0	0	0	0	0		0		0		0		0		0		0		0		0	NA	NA		NA	NA
Acsf2_chr11	Acsf2	chr11	chr11	FALSE	0	0.584866	G118_edgeR_RNASeq	57.2953	G118_M15	40.196	G118_M16	TRUE	TRUE	TRUE	-0.518135	combined	cis	cis	chr11	94311368	UNC20168317	54.6916	0	0	93467138	94603181	1.13604	2	A	-1.46484	H	1.25695	G	-1.05858	F	-0.923532	D	0.917728	E	0.820317	B	0.387001	C	0.18632	chr11	94562484	UNC20171216	29.8316	0
Acsf2_chrX	Acsf2	chr11	chrX	FALSE	0	0.584866	G118_edgeR_RNASeq	57.2953	G118_M15	40.196	G118_M16	FALSE	TRUE	FALSE	NA	combined_male	trans	trans	NA	NA		NA	NA	NA	NA	NA	NA	NA	NA	NA	NA	NA	NA	NA	NA	NA	NA	NA	NA	NA	NA	NA	NA	NA	chrX	157614105	UNC31527426	6.39055	0.002
Acsf3_chr8	Acsf3	chr8	chr8	FALSE	0	0.208333	PWK_limma_microarray	12.7003	G118_M14	14.6885	G118_M16	TRUE	TRUE	TRUE	-11.3416	combined	cis	cis	chr8	125406018	UNC15668538	32.9334	0	0	124560023	125826154	1.26613	1	G	-1.54006	D	0.718967	E	0.610423	C	0.598545	F	-0.551302	B	0.513988	A	-0.471019	H	0.248585	chr8	124008649	UNC15646411	15.0412	0
Acsl3_chr1	Acsl3	chr1	chr1	FALSE	0	-0.479433	AdultRiboM_edgeR_RNASeq	9.11221	AdultRiboM_M_Adult_8	14.1216	AdultRiboM_F_Adult_10	TRUE	FALSE	TRUE	-7.4225	combined_female	trans	cis	chr1	79925777	UNC1015448	12.6193	0	0	75324165	81621416	6.29725	1	B	0.846157	C	-0.605237	D	0.512734	G	-0.386549	A	-0.298114	H	-0.224223	F	-0.223804	E	0.157831	NA	NA		5.72586	NA
Acsl5_chr19	Acsl5	chr19	chr19	FALSE	0	-0.516667	C57_limma_microarray	142.485	AdultRiboM_M_Adult_5	207.007	AdultRiboM_F_Adult_4	TRUE	FALSE	TRUE	-0.84714	combined	cis	cis	chr19	54872560	UNC30525626	10.1331	0	0	54166928	55240100	1.07317	2	D	-0.546503	F	0.505114	B	0.436936	G	0.385278	C	-0.328651	H	-0.302423	E	-0.236721	A	-0.0764978	NA	NA		6.77568	NA
Acsl6_chr11	Acsl6	chr11	chr11	TRUE	0	2.15276	AdultRiboM_edgeR_RNASeq	0.203843	AdultRiboM_M_Adult_2	0.0796511	AdultRiboM_F_Adult_7	TRUE	TRUE	FALSE	5.23643	combined_male	cis	cis	chr11	54864813	UNC19660309	10.1211	0	0	53582270	57504671	3.9224	1	E	-0.585507	H	0.422161	C	0.321593	F	-0.292266	B	0.229224	A	0.113598	D	-0.108253	G	0.0783392	chr11	53689959	UNC19646639	10.2189	0
Acsl6_chrX	Acsl6	chr11	chrX	TRUE	0	2.15276	AdultRiboM_edgeR_RNASeq	0.203843	AdultRiboM_M_Adult_2	0.0796511	AdultRiboM_F_Adult_7	FALSE	TRUE	FALSE	NA	combined_male	trans	trans	NA	NA		NA	NA	NA	NA	NA	NA	NA	NA	NA	NA	NA	NA	NA	NA	NA	NA	NA	NA	NA	NA	NA	NA	NA	chrX	18128207	UNC30702889	6.3289	0.002
Acsm1_chr7	Acsm1	chr7	chr7	FALSE	0	-0.0883333	NOD_limma_microarray	179.544	G118_M13	212.71	AdultRiboM_F_Adult_3	TRUE	FALSE	TRUE	-0.908665	combined	cis	cis	chr7	126301981	UNC13723050	10.1441	0	0	125056508	126863525	1.80702	1	H	-0.806201	C	0.601539	B	0.544399	E	-0.308487	F	0.297095	A	-0.189786	G	-0.0902224	D	-0.0656135	NA	NA		6.80283	NA
Acsm2_chr7	Acsm2	chr7	chr7	FALSE	0	0.826385	G118_edgeR_RNASeq	1.62546	G118_M13	0.984098	G118_M16	TRUE	TRUE	TRUE	-2.07034	combined	cis	cis	chr7	126863525	UNC13729630	18.8545	0	0	126391800	127616582	1.22478	1	F	-0.87831	H	-0.58476	G	0.456105	A	0.416814	E	0.329906	C	0.137303	B	0.126727	D	0.100941	chr7	126803474	UNC13729015	9.34496	0.003
Acsm3_chr7	Acsm3	chr7	chr7	FALSE	0	0.392754	G118_edgeR_RNASeq	44.549	AdultRiboM_M_Adult_4	32.8481	AdultRiboM_F_Adult_3	TRUE	TRUE	TRUE	5.86042	combined	cis	cis	chr7	126803474	UNC13729015	39.5544	0	0	126427739	127584758	1.15702	1	F	2.09439	E	-0.857938	A	-0.773595	G	-0.752082	H	0.280861	D	0.128862	C	-0.104822	B	-0.0436618	chr7	127138881	UNC13731781	26.3653	0
Acsm4_chrX	Acsm4	chr7	chrX	FALSE	0	1.87873	G118_edgeR_RNASeq	0.02092	G118_M15	0	AdultRiboM_F_Adult_1	TRUE	TRUE	FALSE	NA	combined	trans	trans	chrX	137752751	UNC31395516	17.3139	0	0	0	0	0	0		0		0		0		0		0		0		0		0	chrX	137761964	backupUNC200199933	11.7399	0
Acsm5_chr7	Acsm5	chr7	chr7	TRUE	1	0.7	WSB_limma_microarray	62.8172	AdultRiboM_M_Adult_4	53.0382	AdultRiboM_F_Adult_2	TRUE	TRUE	TRUE	5.71474	combined	cis	cis	chr7	128102785	UNC13741625	22.2468	0	0	126692382	128651383	1.959	1	F	1.45228	D	-0.854826	B	-0.807011	C	-0.706692	H	0.659849	G	-0.248189	A	0.183191	E	-0.107274	chr7	126803474	UNC13729015	16.3459	0
Acss3_chr10	Acss3	chr10	chr10	TRUE	0	-1.78375	G118_edgeR_RNASeq	9.07307	AdultRiboM_M_Adult_4	28.3547	AdultRiboM_F_Adult_2	TRUE	TRUE	TRUE	-13.1452	combined	cis	cis	chr10	104972740	UNC101149923	32.6848	0	0	104639118	106685777	2.04666	1	G	1.09172	C	-0.755218	A	-0.713592	F	0.627506	B	-0.341157	E	0.321137	D	-0.158908	H	-0.151344	chr10	104972740	UNC101149923	13.5956	0
Actb_chr5	Actb	chr5	chr5	FALSE	0	0.305209	AdultRiboM_edgeR_RNASeq	439.589	AdultRiboM_M_Adult_8	369.684	AdultRiboM_F_Adult_6	TRUE	TRUE	TRUE	-2.93063	combined	cis	cis	chr5	143985512	UNC10343313	18.011	0	0	142839992	144331845	1.49185	1	G	1.47426	C	-1.13145	F	0.437562	A	-0.361638	D	-0.298395	B	0.200927	H	-0.134897	E	-0.121512	chr5	143985512	UNC10343313	9.39133	0.003
Actc1_chr2	Actc1	chr2	chr2	FALSE	0	3.19952	G118_edgeR_RNASeq	0.113826	AdultRiboM_M_Adult_4	0.161999	AdultRiboM_F_Adult_9	TRUE	FALSE	FALSE	NA	combined	cis	cis	chr2	113973765	UNC3781800	8.71616	0.003	0.00343007	110463192	114322849	3.85966	3	H	0.587989	G	0.570076	D	-0.491989	B	-0.385495	C	-0.299454	F	0.289397	A	-0.154363	E	-0.102357	NA	NA		NA	NA
Actl6a_chr3	Actl6a	chr3	chr3	FALSE	0	0.260573	G118_edgeR_RNASeq	9.47112	AdultRiboM_M_Adult_1	10.9353	AdultRiboM_F_Adult_6	TRUE	FALSE	FALSE	NA	combined	cis	cis	chr3	33516734	UNC5003064	9.81329	0.001	0.00115912	32069097	35068099	2.999	1	C	-0.724128	E	-0.559557	B	0.497715	D	0.459116	F	0.416391	H	0.245604	G	-0.193111	A	0.191463	NA	NA		NA	NA
Actl6b_chr13	Actl6b	chr5	chr13	FALSE	0	0.165	CAST_limma_microarray	0	AdultRiboM_M_Adult_1	0	AdultRiboM_F_Adult_1	TRUE	FALSE	FALSE	NA	combined	trans	trans	chr13	21074301	UNC22239390	7.5967	0.037	0.0413505	20043503	22001967	1.95846	1	A	0.671072	D	-0.382559	E	-0.33012	H	-0.294161	F	0.233579	B	-0.163307	G	0.160517	C	0.111115	NA	NA		NA	NA
Actl6b_chr5	Actl6b	chr5	chr5	FALSE	0	0.165	CAST_limma_microarray	0	AdultRiboM_M_Adult_1	0	AdultRiboM_F_Adult_1	TRUE	FALSE	TRUE	-3.8818	combined	cis	cis	chr5	139045282	UNC10280627	8.72416	0.003	0.00343007	138225159	144999735	6.77458	3	F	0.671928	G	0.664355	C	-0.542062	E	-0.455643	B	0.449688	H	-0.416564	D	0.294884	A	-0.190788	NA	NA		3.84543	NA
Actl7a_chrX	Actl7a	chr4	chrX	FALSE	0	1.45937	AdultRiboM_edgeR_RNASeq	0.153519	AdultRiboM_M_Adult_5	0	AdultRiboM_F_Adult_1	TRUE	TRUE	FALSE	NA	combined	trans	trans	chrX	148989464	UNC31467540	11.6727	0	0	0	0	0	0		0		0		0		0		0		0		0		0	chrX	100214320	UNC31159982	11.0289	0
Actl9_chr17	Actl9	chr17	chr17	FALSE	0	-1.04992	G118_edgeR_RNASeq	0.228858	AdultRiboM_M_Adult_2	0.235451	G118_M16	TRUE	FALSE	TRUE	-2.87665	combined	cis	cis	chr17	31606382	UNC27770978	10.1982	0	0	31433739	33749398	2.31566	1	F	-0.715047	H	0.486981	B	-0.459309	G	0.451708	D	-0.415049	C	0.390009	E	0.306258	A	-0.0987854	NA	NA		5.30501	NA
Actn1_chr12	Actn1	chr12	chr12	FALSE	0	0.150971	G118_edgeR_RNASeq	9.58326	G118_M13	9.73035	G118_M17	TRUE	FALSE	TRUE	-1.67654	combined	cis	cis	chr12	81492241	UNC21477386	11.5715	0	0	80698916	81762082	1.06317	2	G	0.834157	E	0.687778	F	-0.578698	B	-0.495009	D	0.415311	C	-0.355512	A	-0.354748	H	-0.204237	NA	NA		6.02059	NA
Actn1_chrX	Actn1	chr12	chrX	FALSE	0	0.150971	G118_edgeR_RNASeq	9.58326	G118_M13	9.73035	G118_M17	FALSE	TRUE	FALSE	NA	combined_male	trans	trans	NA	NA		NA	NA	NA	NA	NA	NA	NA	NA	NA	NA	NA	NA	NA	NA	NA	NA	NA	NA	NA	NA	NA	NA	NA	chrX	103609606	UNC31181244	6.48912	0.002
Actn2_chr13	Actn2	chr13	chr13	FALSE	0	-1.8604	G118_edgeR_RNASeq	0	AdultRiboM_M_Adult_1	0.0662808	AdultRiboM_F_Adult_2	TRUE	FALSE	TRUE	-0.0264501	combined	cis	cis	chr13	12528187	UNC22140006	11.2485	0	0	6612213	19585092	12.9729	1	H	0.763758	G	0.515902	B	-0.475693	D	-0.304848	A	-0.279061	F	-0.220549	E	-0.177955	C	-0.131551	NA	NA		7.60431	NA
Actn3_chrX	Actn3	chr19	chrX	FALSE	0	0.669604	AdultRiboM_edgeR_RNASeq	0.106958	AdultRiboM_M_Adult_3	0.0779973	AdultRiboM_F_Adult_9	FALSE	FALSE	TRUE	NA	combined_female	trans	trans	NA	NA		NA	NA	NA	NA	NA	NA	NA	NA	NA	NA	NA	NA	NA	NA	NA	NA	NA	NA	NA	NA	NA	NA	NA	NA	NA		NA	NA
Actr10_chr12	Actr10	chr12	chr12	FALSE	0	-0.263333	WSB_limma_microarray	8.18531	G118_M14	8.33579	AdultRiboM_F_Adult_6	TRUE	TRUE	TRUE	6.2075	combined	cis	cis	chr12	72778207	UNC21372304	41.6492	0	0	72017681	72962482	0.944801	1	G	2.10448	F	1.22382	H	-1.22264	D	-0.57869	C	-0.551101	B	-0.491026	E	-0.451145	A	-0.144972	chr12	72410686	UNC21366176	27.176	0
Actr1a_chrX	Actr1a	chr19	chrX	FALSE	0	0.183333	129S_limma_microarray	18.3935	G118_M13	17.0949	AdultRiboM_F_Adult_2	TRUE	FALSE	FALSE	NA	combined	trans	trans	chrX	10539485	UNC30645640	10.2525	0.003	0.00343007	0	0	0	0		0		0		0		0		0		0		0		0	NA	NA		NA	NA
Actr1b_chr1	Actr1b	chr1	chr1	FALSE	0	0.258333	WSB_limma_microarray	22.6063	G118_M14	21.0174	G118_M16	TRUE	FALSE	TRUE	-6.4604	combined	cis	cis	chr1	37709648	UNC469748	17.2674	0	0	36557400	38404023	1.84662	1	G	1.3875	A	-0.823976	H	-0.519253	E	-0.365011	D	0.202146	C	-0.155715	F	0.154607	B	0.121206	NA	NA		6.66408	NA
Actr2_chr11	Actr2	chr11	chr11	FALSE	0	0.262375	AdultRiboM_edgeR_RNASeq	38.78	G118_M15	36.1012	G118_M17	TRUE	FALSE	TRUE	-4.1143	combined	cis	cis	chr11	19938587	UNC19209685	10.8418	0	0	19279713	21600787	2.32107	1	G	1.35708	F	-0.617793	H	-0.579931	B	-0.565975	E	0.344521	C	-0.310833	A	0.304485	D	0.107117	NA	NA		5.61662	NA
Actr3_chr1	Actr3	chr1	chr1	FALSE	0	-0.106667	C57_limma_microarray	32.4007	G118_M14	34.3533	G118_M17	TRUE	TRUE	FALSE	2.15594	combined	trans	cis	chr1	128717821	UNC1627179	9.26417	0.002	0.00230211	128077476	128775486	0.69801	1	A	-0.895256	B	0.511253	E	0.451933	G	-0.395121	C	0.255184	F	-0.201925	H	0.185572	D	0.0601333	chr1	1.28718e+08	UNC1627179	8.29895	0.011
Actr3_chrX	Actr3	chr1	chrX	FALSE	0	-0.106667	C57_limma_microarray	32.4007	G118_M14	34.3533	G118_M17	FALSE	TRUE	FALSE	NA	combined_male	trans	trans	NA	NA		NA	NA	NA	NA	NA	NA	NA	NA	NA	NA	NA	NA	NA	NA	NA	NA	NA	NA	NA	NA	NA	NA	NA	chrX	140387774	UNC31417775	7.7213	0.001
Actr5_chr2	Actr5	chr2	chr2	FALSE	0	0.437781	AdultRiboM_edgeR_RNASeq	3.69866	AdultRiboM_M_Adult_12	3.00024	AdultRiboM_F_Adult_5	TRUE	FALSE	FALSE	NA	combined	cis	cis	chr2	158842882	UNC4324139	11.9399	0	0	157794370	159065230	1.27086	1	H	-0.988225	F	-0.750858	B	0.441411	G	0.425736	E	0.331354	D	0.324749	A	0.29745	C	-0.110257	NA	NA		NA	NA
Actr6_chr10	Actr6	chr10	chr10	FALSE	0	-0.131667	NOD_limma_microarray	7.45764	AdultRiboM_M_Adult_1	7.33616	AdultRiboM_F_Adult_4	TRUE	TRUE	TRUE	-2.65339	combined	cis	cis	chr10	89182004	UNC18402519	16.726	0	0	88919766	89397545	0.477779	2	F	-0.781287	H	-0.709865	D	0.586986	G	-0.488467	B	0.487333	A	0.391927	C	0.376356	E	0.283345	chr10	87710620	UNC18383176	9.29878	0.003
Actr8_chr14	Actr8	chr14	chr14	FALSE	0	0.121667	129S_limma_microarray	10.931	AdultRiboM_M_Adult_2	13.1866	AdultRiboM_F_Adult_6	TRUE	TRUE	TRUE	-0.378498	combined	cis	cis	chr14	31982948	UNC23789797	14.3511	0	0	29935662	33629047	3.69339	1	F	1.29551	G	-0.609497	D	-0.544838	B	-0.439315	A	-0.235621	C	0.202968	E	0.195414	H	-0.149435	chr14	31803480	UNC23788399	9.03976	0.005
Actrt3_chrX	Actrt3	chr3	chrX	FALSE	0	0	AdultRiboM_edgeR_RNASeq	0	AdultRiboM_M_Adult_1	0	AdultRiboM_F_Adult_1	FALSE	TRUE	FALSE	NA	combined_male	trans	trans	NA	NA		NA	NA	NA	NA	NA	NA	NA	NA	NA	NA	NA	NA	NA	NA	NA	NA	NA	NA	NA	NA	NA	NA	NA	chrX	67814978	UNC30940986	6.89978	0.001
Acvr2a_chr14	Acvr2a	chr2	chr14	FALSE	0	0.131667	129S_limma_microarray	5.65289	G118_M15	6.02242	G118_M16	FALSE	TRUE	FALSE	2.21679	combined_male	trans	trans	NA	NA		NA	NA	NA	NA	NA	NA	NA	NA	NA	NA	NA	NA	NA	NA	NA	NA	NA	NA	NA	NA	NA	NA	NA	chr14	102190788	JAX00388186	8.02816	0.019
Acvr2b_chr9	Acvr2b	chr9	chr9	FALSE	0	-0.401982	AdultRiboM_edgeR_RNASeq	1.67426	AdultRiboM_M_Adult_4	1.79686	AdultRiboM_F_Adult_10	TRUE	FALSE	FALSE	NA	combined	trans	cis	chr9	117028562	UNC17215480	8.06651	0.014	0.0158172	115835106	118806335	2.97123	1	H	0.669307	G	-0.445603	C	-0.410819	F	-0.337268	D	0.336949	B	0.315532	E	-0.295538	A	0.228235	NA	NA		NA	NA
Acvrl1_chrX	Acvrl1	chr15	chrX	FALSE	0	-0.653209	G118_edgeR_RNASeq	0.765473	G118_M14	1.52359	AdultRiboM_F_Adult_6	FALSE	TRUE	FALSE	NA	combined_male	trans	trans	NA	NA		NA	NA	NA	NA	NA	NA	NA	NA	NA	NA	NA	NA	NA	NA	NA	NA	NA	NA	NA	NA	NA	NA	NA	chrX	57530313	UNC30872307	7.21425	0.001
Acy1_chr9	Acy1	chr9	chr9	TRUE	1	-0.616667	129S_limma_microarray	24.0319	G118_M13	37.5769	G118_M16	TRUE	FALSE	TRUE	-6.41147	combined	cis	cis	chr9	106385393	UNC17076236	13.6118	0	0	103755773	107530526	3.77475	1	B	-0.76539	D	0.538132	A	0.506414	G	-0.395792	E	-0.332639	F	0.314233	C	0.132484	H	-0.0529637	NA	NA		6.51842	NA
Acy3_chr19	Acy3	chr19	chr19	FALSE	0	-0.37	NZO_limma_microarray	44.5976	G118_M13	49.7414	G118_M16	TRUE	TRUE	TRUE	-15.029	combined	cis	cis	chr19	3461620	UNC190137872	46.5289	0	0	3151739	5872016	2.72028	1	G	2.33336	F	-0.603073	B	-0.506858	H	-0.462525	D	-0.416622	A	-0.300292	E	-0.211161	C	-0.168224	chr19	3151739	UNC29824296	21.0877	0
Acyp1_chr12	Acyp1	chr12	chr12	FALSE	0	0.467577	AdultRiboM_edgeR_RNASeq	10.3289	G118_M13	8.56385	AdultRiboM_F_Adult_6	TRUE	TRUE	TRUE	-4.12302	combined	cis	cis	chr12	87421646	UNC21543559	23.2981	0	0	86372219	88800719	2.4285	1	F	-1.40895	A	0.911935	G	-0.855898	H	0.505416	D	0.450384	B	0.441197	C	0.40172	E	-0.134691	chr12	86453555	UNC21531919	12.3662	0
Acyp2_chr11	Acyp2	chr11	chr11	FALSE	0	0.567524	AdultRiboM_edgeR_RNASeq	3.04648	AdultRiboM_M_Adult_11	2.16835	AdultRiboM_F_Adult_1	TRUE	TRUE	TRUE	-4.72326	combined	cis	cis	chr11	30820351	UNC19342347	35.7874	0	0	29986711	31028683	1.04197	1	F	1.78192	H	-1.31066	G	-0.585549	A	-0.443011	E	0.391331	D	0.219085	C	-0.14985	B	-0.100377	chr11	30820351	UNC19342347	18.6567	0
Ada_chr2	Ada	chr2	chr2	FALSE	0	-0.450511	AdultRiboM_edgeR_RNASeq	1.28706	AdultRiboM_M_Adult_2	1.77796	AdultRiboM_F_Adult_11	TRUE	TRUE	TRUE	-3.27882	combined	cis	cis	chr2	163374490	UNC4390379	18.5962	0	0	163210226	164276588	1.06636	1	F	-1.14741	D	0.73213	B	0.574903	G	-0.543093	A	0.508395	E	0.480157	C	-0.375119	H	-0.268731	chr2	163374490	UNC4390379	9.96128	0.002
Adad1_chr13	Adad1	chr3	chr13	FALSE	0	-0.815772	AdultRiboM_edgeR_RNASeq	0	AdultRiboM_M_Adult_1	0.100295	AdultRiboM_F_Adult_2	TRUE	TRUE	FALSE	2.91943	combined	trans	trans	chr13	70284237	UNC130120655	10.5035	0	0	64386573	74705446	10.3189	1	E	0.383823	G	-0.101585	F	-0.0987363	D	-0.0812059	H	-0.0787437	A	-0.0695519	B	-0.0651039	C	-0.0647329	chr13	69321550	backupUNC130311834	8.02217	0.02
Adad1_chr15	Adad1	chr3	chr15	FALSE	0	-0.815772	AdultRiboM_edgeR_RNASeq	0	AdultRiboM_M_Adult_1	0.100295	AdultRiboM_F_Adult_2	FALSE	FALSE	TRUE	-5.88568	combined_female	trans	trans	NA	NA		NA	NA	NA	NA	NA	NA	NA	NA	NA	NA	NA	NA	NA	NA	NA	NA	NA	NA	NA	NA	NA	NA	NA	NA	NA		3.93656	NA
Adad1_chr5	Adad1	chr3	chr5	FALSE	0	-0.815772	AdultRiboM_edgeR_RNASeq	0	AdultRiboM_M_Adult_1	0.100295	AdultRiboM_F_Adult_2	FALSE	FALSE	TRUE	-5.89626	combined_female	trans	trans	NA	NA		NA	NA	NA	NA	NA	NA	NA	NA	NA	NA	NA	NA	NA	NA	NA	NA	NA	NA	NA	NA	NA	NA	NA	NA	NA		3.80701	NA
Adad1_chrX	Adad1	chr3	chrX	FALSE	0	-0.815772	AdultRiboM_edgeR_RNASeq	0	AdultRiboM_M_Adult_1	0.100295	AdultRiboM_F_Adult_2	TRUE	TRUE	FALSE	NA	combined	trans	trans	chrX	158877798	UNC31536170	39.6307	0	0	0	0	0	0		0		0		0		0		0		0		0		0	chrX	157767342	JAX00240406	31.3312	0
Adal_chr2	Adal	chr2	chr2	FALSE	0	-0.238333	WSB_limma_microarray	6.4848	AdultRiboM_M_Adult_1	6.3398	AdultRiboM_F_Adult_5	TRUE	TRUE	TRUE	6.83612	combined	cis	cis	chr2	120764350	UNC3855931	21.8201	0	0	120395105	121378105	0.983	1	A	1.18585	B	-0.814736	F	-0.759804	H	-0.715984	C	0.524153	E	0.457973	D	0.326298	G	-0.279921	chr2	120510402	UNC3854102	16.6714	0
Adal_chr9	Adal	chr2	chr9	FALSE	0	-0.238333	WSB_limma_microarray	6.4848	AdultRiboM_M_Adult_1	6.3398	AdultRiboM_F_Adult_5	FALSE	FALSE	TRUE	-3.58267	combined_female	trans	trans	NA	NA		NA	NA	NA	NA	NA	NA	NA	NA	NA	NA	NA	NA	NA	NA	NA	NA	NA	NA	NA	NA	NA	NA	NA	NA	NA		5.06445	NA
Adam10_chrX	Adam10	chr9	chrX	FALSE	0	0	AdultRiboM_edgeR_RNASeq	9.1279	G118_M15	8.72777	G118_M18	FALSE	TRUE	FALSE	NA	combined_male	trans	trans	NA	NA		NA	NA	NA	NA	NA	NA	NA	NA	NA	NA	NA	NA	NA	NA	NA	NA	NA	NA	NA	NA	NA	NA	NA	chrX	102645676	UNC31174852	6.13296	0.003
Adam11_chr11	Adam11	chr11	chr11	TRUE	1	0.953333	NOD_limma_microarray	5.85278	G118_M14	4.48562	G118_M16	TRUE	TRUE	TRUE	9.78781	combined	cis	cis	chr11	102381832	UNC20269060	20.8682	0	0	101960207	102662175	0.701968	1	F	-1.2231	G	0.585959	A	0.364797	D	0.180222	H	0.167851	C	-0.14827	E	0.123532	B	0.0657255	chr11	102418546	UNC20269305	18.1564	0
Adam15_chr3	Adam15	chr3	chr3	FALSE	0	-0.46	WSB_limma_microarray	1.22141	G118_M13	1.18822	AdultRiboM_F_Adult_6	TRUE	TRUE	FALSE	2.00533	combined_male	trans	cis	chr3	96390270	UNC5792234	8.39715	0.008	0.00909527	89032232	96858277	7.82605	2	G	-0.695576	F	-0.644589	H	0.541049	D	-0.530002	B	0.469327	C	0.430159	E	0.374921	A	0.21947	chr3	96002831	UNC5789230	8.74889	0.008
Adam18_chr8	Adam18	chr8	chr8	FALSE	0	-0.241667	PWK_limma_microarray	0	AdultRiboM_M_Adult_1	0	AdultRiboM_F_Adult_1	TRUE	FALSE	TRUE	-8.33172	combined	trans	cis	chr8	25156645	UNC14322121	14.2867	0	0	23941983	25333563	1.39158	1	G	0.763724	E	-0.22704	D	-0.188896	H	-0.118145	C	-0.117324	A	-0.10462	B	-0.0955505	F	0.0245792	NA	NA		4.06825	NA
Adam18_chr9	Adam18	chr8	chr9	FALSE	0	-0.241667	PWK_limma_microarray	0	AdultRiboM_M_Adult_1	0	AdultRiboM_F_Adult_1	FALSE	TRUE	FALSE	5.37545	combined_male	trans	trans	NA	NA		NA	NA	NA	NA	NA	NA	NA	NA	NA	NA	NA	NA	NA	NA	NA	NA	NA	NA	NA	NA	NA	NA	NA	chr9	80795112	UNC16726545	8.9564	0.006
Adam18_chrX	Adam18	chr8	chrX	FALSE	0	-0.241667	PWK_limma_microarray	0	AdultRiboM_M_Adult_1	0	AdultRiboM_F_Adult_1	FALSE	TRUE	FALSE	NA	combined_male	trans	trans	NA	NA		NA	NA	NA	NA	NA	NA	NA	NA	NA	NA	NA	NA	NA	NA	NA	NA	NA	NA	NA	NA	NA	NA	NA	chrX	92259800	UNC31108243	8.59906	0.001
Adam1a_chr5	Adam1a	chr5	chr5	FALSE	0	0.166667	129S_limma_microarray	0.600543	AdultRiboM_M_Adult_10	0.739447	AdultRiboM_F_Adult_1	TRUE	TRUE	TRUE	-1.42554	combined	cis	cis	chr5	121443040	backupUNC051738198	21.3309	0	0	120579395	121865611	1.28622	2	G	-1.08682	F	1.04985	H	-0.645439	E	0.514641	B	0.371448	D	0.266885	A	-0.235707	C	-0.234528	chr5	121950531	UNC10045773	10.8071	0
Adam1a_chrX	Adam1a	chr5	chrX	FALSE	0	0.166667	129S_limma_microarray	0.600543	AdultRiboM_M_Adult_10	0.739447	AdultRiboM_F_Adult_1	FALSE	TRUE	FALSE	NA	combined_male	trans	trans	NA	NA		NA	NA	NA	NA	NA	NA	NA	NA	NA	NA	NA	NA	NA	NA	NA	NA	NA	NA	NA	NA	NA	NA	NA	chrX	89216390	UNC31089984	6.36844	0.002
Adam1b_chr5	Adam1b	chr5	chr5	FALSE	0	1.12703	AdultRiboM_edgeR_RNASeq	0.0460426	AdultRiboM_M_Adult_9	0	AdultRiboM_F_Adult_1	TRUE	FALSE	TRUE	-2.60725	combined	cis	cis	chr5	121249735	UNC10037634	12.2025	0	0	120348440	122391564	2.04312	2	F	0.890444	G	-0.882677	C	-0.329435	H	-0.282961	D	0.211073	E	0.20437	B	0.164398	A	0.0619662	NA	NA		6.01439	NA
Adam2_chr2	Adam2	chr14	chr2	FALSE	0	1.6892	G118_edgeR_RNASeq	0.0594204	AdultRiboM_M_Adult_12	0.0194833	G118_M17	FALSE	FALSE	TRUE	-1.87509	combined_female	trans	trans	NA	NA		NA	NA	NA	NA	NA	NA	NA	NA	NA	NA	NA	NA	NA	NA	NA	NA	NA	NA	NA	NA	NA	NA	NA	NA	NA		5.81885	NA
Adam20_chr13	Adam20	chr8	chr13	FALSE	0	0	AdultRiboM_edgeR_RNASeq	0	AdultRiboM_M_Adult_1	0	AdultRiboM_F_Adult_1	FALSE	FALSE	TRUE	-5.52694	combined_female	trans	trans	NA	NA		NA	NA	NA	NA	NA	NA	NA	NA	NA	NA	NA	NA	NA	NA	NA	NA	NA	NA	NA	NA	NA	NA	NA	NA	NA		2.67149	NA
Adam20_chrX	Adam20	chr8	chrX	FALSE	0	0	AdultRiboM_edgeR_RNASeq	0	AdultRiboM_M_Adult_1	0	AdultRiboM_F_Adult_1	TRUE	TRUE	FALSE	NA	combined_male	trans	trans	chrX	126688755	UNC31315609	41.3323	0	0	0	0	0	0		0		0		0		0		0		0		0		0	chrX	126727904	UNC31315830	361.279	0
Adam22_chr1	Adam22	chr5	chr1	FALSE	0	-0.511248	AdultRiboM_edgeR_RNASeq	0.135396	AdultRiboM_M_Adult_2	0.119909	AdultRiboM_F_Adult_6	FALSE	FALSE	TRUE	-3.94472	combined_female	trans	trans	NA	NA		NA	NA	NA	NA	NA	NA	NA	NA	NA	NA	NA	NA	NA	NA	NA	NA	NA	NA	NA	NA	NA	NA	NA	NA	NA		3.89444	NA
Adam22_chr5	Adam22	chr5	chr5	FALSE	0	-0.511248	AdultRiboM_edgeR_RNASeq	0.135396	AdultRiboM_M_Adult_2	0.119909	AdultRiboM_F_Adult_6	TRUE	FALSE	FALSE	NA	combined	cis	cis	chr5	7229810	UNC8591013	11.3492	0	0	5742033	12116353	6.37432	1	D	-1.25696	E	0.833655	C	0.42886	B	0.363298	F	-0.336851	A	0.314623	G	-0.258881	H	-0.0526041	NA	NA		NA	NA
Adam23_chr1	Adam23	chr1	chr1	FALSE	0	-0.275	C57_limma_microarray	3.35333	G118_M15	3.12698	G118_M16	TRUE	TRUE	TRUE	-1.6034	combined	cis	cis	chr1	63362293	UNC796811	20.2011	0	0	62993822	64425383	1.43156	1	F	1.26561	H	-0.798523	D	-0.511331	B	-0.152346	E	0.118212	A	0.105223	C	-0.0605746	G	0.034788	chr1	61106256	UNC773571	11.276	0
Adam24_chr9	Adam24	chr8	chr9	FALSE	0	-2.6354	G118_edgeR_RNASeq	0	AdultRiboM_M_Adult_1	0.0773432	AdultRiboM_F_Adult_6	TRUE	FALSE	FALSE	NA	combined	trans	trans	chr9	48905793	UNC090270611	10.2532	0	0	48301080	50046716	1.74564	1	G	0.614288	B	-0.241781	H	-0.238388	A	-0.21037	D	0.117657	E	0.105245	C	-0.0690593	F	0.0504266	NA	NA		NA	NA
Adam24_chrX	Adam24	chr8	chrX	FALSE	0	-2.6354	G118_edgeR_RNASeq	0	AdultRiboM_M_Adult_1	0.0773432	AdultRiboM_F_Adult_6	FALSE	TRUE	FALSE	NA	combined_male	trans	trans	NA	NA		NA	NA	NA	NA	NA	NA	NA	NA	NA	NA	NA	NA	NA	NA	NA	NA	NA	NA	NA	NA	NA	NA	NA	chrX	35388122	UNC30750639	7.32407	0.001
Adam25_chr14	Adam25	chr8	chr14	FALSE	0	-0.155	WSB_limma_microarray	0	AdultRiboM_M_Adult_1	0	AdultRiboM_F_Adult_1	FALSE	FALSE	TRUE	-4.62699	combined_female	trans	trans	NA	NA		NA	NA	NA	NA	NA	NA	NA	NA	NA	NA	NA	NA	NA	NA	NA	NA	NA	NA	NA	NA	NA	NA	NA	NA	NA		3.56492	NA
Adam25_chr2	Adam25	chr8	chr2	FALSE	0	-0.155	WSB_limma_microarray	0	AdultRiboM_M_Adult_1	0	AdultRiboM_F_Adult_1	FALSE	FALSE	TRUE	-6.64335	combined_female	trans	trans	NA	NA		NA	NA	NA	NA	NA	NA	NA	NA	NA	NA	NA	NA	NA	NA	NA	NA	NA	NA	NA	NA	NA	NA	NA	NA	NA		4.06915	NA
Adam25_chr3	Adam25	chr8	chr3	FALSE	0	-0.155	WSB_limma_microarray	0	AdultRiboM_M_Adult_1	0	AdultRiboM_F_Adult_1	TRUE	FALSE	FALSE	NA	combined	trans	trans	chr3	104769888	UNC5892944	8.0028	0.014	0.0158172	103215768	105757422	2.54165	1	B	0.305145	E	-0.0903432	H	-0.0859911	F	-0.0841672	C	0.0805121	A	-0.0710612	D	-0.0565505	G	-0.0162961	NA	NA		NA	NA
Adam25_chr6	Adam25	chr8	chr6	FALSE	0	-0.155	WSB_limma_microarray	0	AdultRiboM_M_Adult_1	0	AdultRiboM_F_Adult_1	FALSE	TRUE	FALSE	5.23511	combined_male	trans	trans	NA	NA		NA	NA	NA	NA	NA	NA	NA	NA	NA	NA	NA	NA	NA	NA	NA	NA	NA	NA	NA	NA	NA	NA	NA	chr6	144913710	UNC12305204	8.56653	0.008
Adam25_chrX	Adam25	chr8	chrX	FALSE	0	-0.155	WSB_limma_microarray	0	AdultRiboM_M_Adult_1	0	AdultRiboM_F_Adult_1	TRUE	TRUE	FALSE	NA	combined	trans	trans	chrX	63193822	UNC30912222	26.9906	0	0	0	0	0	0		0		0		0		0		0		0		0		0	chrX	63193822	UNC30912222	20.2839	0
Adam29_chrX	Adam29	chr8	chrX	FALSE	0	0.135	WSB_limma_microarray	0	AdultRiboM_M_Adult_1	0	AdultRiboM_F_Adult_1	TRUE	TRUE	FALSE	NA	combined	trans	trans	chrX	35388122	UNC30750639	25.0354	0	0	0	0	0	0		0		0		0		0		0		0		0		0	chrX	35388122	UNC30750639	15.1063	0
Adam30_chr3	Adam30	chr3	chr3	FALSE	0	0.258333	129S_limma_microarray	0	AdultRiboM_M_Adult_1	0	AdultRiboM_F_Adult_1	TRUE	TRUE	FALSE	4.63389	combined	cis	cis	chr3	97966172	JAX00531138	10.6377	0	0	96820025	100242431	3.42241	1	H	0.704477	A	-0.247327	B	-0.214573	D	-0.203042	C	-0.128941	G	-0.109389	F	0.0765935	E	0.0701239	chr3	97966172	JAX00531138	8.82643	0.007
Adam30_chrX	Adam30	chr3	chrX	FALSE	0	0.258333	129S_limma_microarray	0	AdultRiboM_M_Adult_1	0	AdultRiboM_F_Adult_1	TRUE	TRUE	FALSE	NA	combined	trans	trans	chrX	134089356	UNC31366829	11.445	0	0	0	0	0	0		0		0		0		0		0		0		0		0	chrX	1.34089e+08	UNC31366829	7.07701	0.001
Adam32_chr3	Adam32	chr8	chr3	FALSE	0	0.443333	NOD_limma_microarray	0.137983	AdultRiboM_M_Adult_5	0.0897125	AdultRiboM_F_Adult_9	FALSE	TRUE	FALSE	4.62015	combined_male	trans	trans	NA	NA		NA	NA	NA	NA	NA	NA	NA	NA	NA	NA	NA	NA	NA	NA	NA	NA	NA	NA	NA	NA	NA	NA	NA	chr3	158272104	UNC6627928	8.31483	0.011
Adam32_chrX	Adam32	chr8	chrX	FALSE	0	0.443333	NOD_limma_microarray	0.137983	AdultRiboM_M_Adult_5	0.0897125	AdultRiboM_F_Adult_9	FALSE	TRUE	FALSE	NA	combined_male	trans	trans	NA	NA		NA	NA	NA	NA	NA	NA	NA	NA	NA	NA	NA	NA	NA	NA	NA	NA	NA	NA	NA	NA	NA	NA	NA	chrX	139649732	UNC31410829	6.94166	0.001
Adam39_chrX	Adam39	chr8	chrX	FALSE	0	0.108333	AJ_limma_microarray	0	AdultRiboM_M_Adult_1	0	AdultRiboM_F_Adult_1	TRUE	FALSE	FALSE	NA	combined	trans	trans	chrX	60382264	UNC200228540	10.4831	0.001	0.00115912	0	0	0	0		0		0		0		0		0		0		0		0	NA	NA		NA	NA
Adam4_chr12	Adam4	chr12	chr12	FALSE	0	-0.488542	AdultRiboM_edgeR_RNASeq	0.941405	AdultRiboM_M_Adult_5	1.20454	AdultRiboM_F_Adult_3	TRUE	TRUE	TRUE	-9.08525	combined	cis	cis	chr12	83096885	UNC21494587	27.0351	0	0	82428326	83629802	1.20148	1	F	1.61196	A	-0.69315	E	-0.632327	G	0.606631	D	-0.452579	H	-0.439311	B	-0.178041	C	-0.0510372	chr12	83011839	UNC21493377	12.3221	0
Adam5_chrX	Adam5	chr8	chrX	FALSE	0	-1.85569	G118_edgeR_RNASeq	0.110651	AdultRiboM_M_Adult_5	0.0706886	AdultRiboM_F_Adult_8	TRUE	TRUE	FALSE	NA	combined	trans	trans	chrX	85456811	UNC31067160	11.1316	0	0	0	0	0	0		0		0		0		0		0		0		0		0	chrX	85456811	UNC31067160	9.0291	0.001
Adam6a_chr7	Adam6a	chr12	chr7	FALSE	0	0.670974	AdultRiboM_edgeR_RNASeq	0.0460495	AdultRiboM_M_Adult_5	0	AdultRiboM_F_Adult_1	FALSE	TRUE	FALSE	3.23485	combined_male	trans	trans	NA	NA		NA	NA	NA	NA	NA	NA	NA	NA	NA	NA	NA	NA	NA	NA	NA	NA	NA	NA	NA	NA	NA	NA	NA	chr7	18714915	UNC12468525	8.67048	0.008
Adam6a_chrX	Adam6a	chr12	chrX	FALSE	0	0.670974	AdultRiboM_edgeR_RNASeq	0.0460495	AdultRiboM_M_Adult_5	0	AdultRiboM_F_Adult_1	TRUE	TRUE	FALSE	NA	combined_male	trans	trans	chrX	125278433	JAX00184389	26.7673	0	0	0	0	0	0		0		0		0		0		0		0		0		0	chrX	125278433	JAX00184389	34.5028	0
Adam8_chr7	Adam8	chr7	chr7	FALSE	0	-0.974055	AdultRiboM_edgeR_RNASeq	0.199622	G118_M14	0.525647	G118_M18	TRUE	FALSE	FALSE	NA	combined	cis	cis	chr7	146666429	UNC13987346	8.61496	0.004	0.00456556	146149275	147184777	1.0355	1	G	-0.749746	C	0.49059	F	-0.419274	H	0.395796	D	0.393065	B	-0.358156	A	0.169441	E	-0.0809016	NA	NA		NA	NA
Adam9_chr8	Adam9	chr8	chr8	FALSE	0	-0.26	WSB_limma_microarray	22.2896	AdultRiboM_M_Adult_1	20.7903	AdultRiboM_F_Adult_1	TRUE	FALSE	FALSE	NA	combined	cis	cis	chr8	26133140	UNC14334951	10.5032	0	0	25156645	28143408	2.98676	1	B	0.906475	H	-0.532634	D	-0.378036	A	0.237344	C	-0.234738	E	-0.172928	F	-0.169986	G	0.114509	NA	NA		NA	NA
Adamdec1_chr14	Adamdec1	chr14	chr14	FALSE	0	-0.48628	AdultRiboM_edgeR_RNASeq	1.44543	AdultRiboM_M_Adult_12	1.99879	G118_M17	TRUE	TRUE	TRUE	-5.42921	combined	cis	cis	chr14	69075443	UNC24178405	19.9154	0	0	68963350	69892237	0.928887	1	G	1.35153	B	-0.568782	D	-0.526572	H	0.472839	E	-0.255017	A	-0.240039	C	-0.23083	F	-0.175555	chr14	69019558	UNC24177476	9.94223	0.002
Adamdec1_chrX	Adamdec1	chr14	chrX	FALSE	0	-0.48628	AdultRiboM_edgeR_RNASeq	1.44543	AdultRiboM_M_Adult_12	1.99879	G118_M17	TRUE	TRUE	FALSE	NA	combined	trans	trans	chrX	35172278	UNC30749597	10.3026	0.002	0.00230211	0	0	0	0		0		0		0		0		0		0		0		0	chrX	35337637	UNC30750337	6.5307	0.002
Adamts12_chr10	Adamts12	chr15	chr10	FALSE	0	0.704746	G118_edgeR_RNASeq	0.232094	AdultRiboM_M_Adult_1	0.242662	AdultRiboM_F_Adult_5	FALSE	TRUE	FALSE	4.79029	combined_male	trans	trans	NA	NA		NA	NA	NA	NA	NA	NA	NA	NA	NA	NA	NA	NA	NA	NA	NA	NA	NA	NA	NA	NA	NA	NA	NA	chr10	51116633	UNC100762060	8.17531	0.016
Adamts12_chr15	Adamts12	chr15	chr15	FALSE	0	0.704746	G118_edgeR_RNASeq	0.232094	AdultRiboM_M_Adult_1	0.242662	AdultRiboM_F_Adult_5	TRUE	TRUE	TRUE	-4.93413	combined	cis	cis	chr15	11466965	UNC25040106	23.1225	0	0	10031059	12912019	2.88096	1	F	1.33538	D	-0.665755	G	0.629227	E	-0.625818	C	-0.605361	A	0.346756	H	-0.346073	B	-0.313006	chr15	10939665	UNC25031061	10.9129	0
Adamts13_chr2	Adamts13	chr2	chr2	FALSE	0	-0.407682	AdultRiboM_edgeR_RNASeq	2.42127	G118_M13	3.60821	AdultRiboM_F_Adult_3	TRUE	TRUE	TRUE	-10.7172	combined	cis	cis	chr2	28037177	UNC2792697	25.0502	0	0	27016808	28176836	1.16003	2	F	1.11632	B	-0.919023	A	-0.825865	G	0.768422	D	0.564051	E	-0.532387	H	-0.175672	C	-0.0546904	chr2	28140027	UNC2794280	10.7557	0
Adamts14_chr10	Adamts14	chr10	chr10	FALSE	0	-0.878562	G118_edgeR_RNASeq	0.313178	AdultRiboM_M_Adult_10	0.499864	AdultRiboM_F_Adult_5	TRUE	FALSE	TRUE	-10.2353	combined_female	cis	cis	chr10	64041490	UNC18106810	8.29994	0.009	0.0102265	58642198	65485719	6.84352	2	H	0.628185	F	-0.555216	C	0.322546	A	-0.225586	B	0.225415	G	-0.175163	E	-0.149327	D	0.14387	NA	NA		3.90714	NA
Adamts16_chr11	Adamts16	chr13	chr11	FALSE	0	-4.07378	G118_edgeR_RNASeq	0.0928396	AdultRiboM_M_Adult_5	0.0905421	AdultRiboM_F_Adult_9	FALSE	TRUE	FALSE	2.84804	combined_male	trans	trans	NA	NA		NA	NA	NA	NA	NA	NA	NA	NA	NA	NA	NA	NA	NA	NA	NA	NA	NA	NA	NA	NA	NA	NA	NA	chr11	97738186	UNC20210453	8.34805	0.011
Adamts16_chr13	Adamts16	chr13	chr13	FALSE	0	-4.07378	G118_edgeR_RNASeq	0.0928396	AdultRiboM_M_Adult_5	0.0905421	AdultRiboM_F_Adult_9	FALSE	FALSE	TRUE	-4.19726	combined_female	cis	cis	NA	NA		NA	NA	NA	NA	NA	NA	NA	NA	NA	NA	NA	NA	NA	NA	NA	NA	NA	NA	NA	NA	NA	NA	NA	NA	NA		3.60438	NA
Adamts17_chr7	Adamts17	chr7	chr7	FALSE	0	-1.07128	G118_edgeR_RNASeq	0.0495437	AdultRiboM_M_Adult_8	0.0689507	AdultRiboM_F_Adult_1	TRUE	FALSE	FALSE	NA	combined	cis	cis	chr7	74129027	UNC13035293	7.58922	0.037	0.0413505	71196064	77940281	6.74422	2	G	0.642435	F	-0.579327	D	0.512493	H	-0.375958	B	-0.34066	E	-0.244376	A	-0.244085	C	0.108901	NA	NA		NA	NA
Adamts18_chrX	Adamts18	chr8	chrX	FALSE	0	0.677915	AdultRiboM_edgeR_RNASeq	0.031801	AdultRiboM_M_Adult_3	0	AdultRiboM_F_Adult_1	TRUE	TRUE	FALSE	NA	combined	trans	trans	chrX	95376910	UNC31126295	14.1071	0	0	0	0	0	0		0		0		0		0		0		0		0		0	chrX	95376910	UNC31126295	9.29327	0
Adamts19_chrX	Adamts19	chr18	chrX	FALSE	0	0.16	WSB_limma_microarray	0	AdultRiboM_M_Adult_1	0	AdultRiboM_F_Adult_1	FALSE	TRUE	FALSE	NA	combined_male	trans	trans	NA	NA		NA	NA	NA	NA	NA	NA	NA	NA	NA	NA	NA	NA	NA	NA	NA	NA	NA	NA	NA	NA	NA	NA	NA	chrX	106091768	JAX00183170	6.44014	0.002
Adamts20_chr15	Adamts20	chr15	chr15	FALSE	0	-0.841129	AdultRiboM_edgeR_RNASeq	0	AdultRiboM_M_Adult_1	0.0279124	AdultRiboM_F_Adult_7	TRUE	TRUE	TRUE	4.06251	combined	cis	cis	chr15	94062588	UNC26143794	30.828	0	0	93755547	94619415	0.863868	1	F	1.47704	C	-0.355296	D	-0.301037	H	-0.288945	E	-0.28347	G	-0.227247	A	-0.163217	B	-0.128561	chr15	94378304	UNC26148022	20.262	0
Adamts5_chr16	Adamts5	chr16	chr16	FALSE	0	-0.493416	AdultRiboM_edgeR_RNASeq	0.51284	AdultRiboM_M_Adult_5	0.906672	AdultRiboM_F_Adult_5	TRUE	TRUE	TRUE	-4.21749	combined	cis	cis	chr16	86893172	UNC27318629	27.3314	0	0	85919675	87200725	1.28105	1	G	1.22949	E	-0.970297	F	0.969642	C	-0.49895	A	-0.476305	B	-0.461607	H	0.373035	D	-0.200963	chr16	86893172	UNC27318629	13.2179	0
Adamts7_chr9	Adamts7	chr9	chr9	FALSE	0	0.660756	AdultRiboM_edgeR_RNASeq	3.56383	G118_M15	3.21282	G118_M16	TRUE	FALSE	TRUE	-2.64288	combined	cis	cis	chr9	93925715	UNC16896353	10.7545	0	0	89542833	94344497	4.80166	1	B	-0.867149	A	0.674956	D	-0.664028	C	0.629252	G	-0.387551	E	0.339565	H	0.303904	F	0.161935	NA	NA		5.45864	NA
Adamtsl1_chr4	Adamtsl1	chr4	chr4	FALSE	0	-0.669019	G118_edgeR_RNASeq	0.30927	AdultRiboM_M_Adult_5	0.341166	AdultRiboM_F_Adult_10	TRUE	TRUE	TRUE	-20.2455	combined_female	trans	cis	chr4	84166857	UNC7641861	30.531	0	0	83900055	86513486	2.61343	4	G	-1.00123	D	0.993781	H	-0.865926	A	0.830514	C	-0.727056	B	0.55652	E	0.480236	F	-0.192652	chr4	86513486	UNC7673887	13.1302	0
Adamtsl3_chr16	Adamtsl3	chr7	chr16	FALSE	0	0.175	WSB_limma_microarray	0.172028	AdultRiboM_M_Adult_2	0.207654	AdultRiboM_F_Adult_5	TRUE	FALSE	FALSE	NA	combined	trans	trans	chr16	28924124	JAX00067782	8.34906	0.008	0.00909527	27974227	29543223	1.569	1	E	-0.715162	G	-0.55417	F	0.541632	C	0.458487	B	0.295487	H	-0.201996	A	0.182812	D	-0.104353	NA	NA		NA	NA
Adamtsl4_chr3	Adamtsl4	chr3	chr3	FALSE	0	-0.483356	AdultRiboM_edgeR_RNASeq	0.569676	G118_M13	0.6628	AdultRiboM_F_Adult_10	TRUE	TRUE	FALSE	5.31405	combined	cis	cis	chr3	94639782	UNC5776974	11.6778	0	0	90616398	96858277	6.24188	3	F	-0.781366	H	0.681608	D	-0.655495	G	0.503879	B	0.408889	E	0.328794	A	-0.300618	C	-0.207158	chr3	94639782	UNC5776974	9.84418	0.002
Adap1_chr5	Adap1	chr5	chr5	FALSE	0	-0.498805	G118_edgeR_RNASeq	0.553509	AdultRiboM_M_Adult_9	0.779769	AdultRiboM_F_Adult_1	FALSE	TRUE	FALSE	4.35482	combined_male	cis	cis	NA	NA		NA	NA	NA	NA	NA	NA	NA	NA	NA	NA	NA	NA	NA	NA	NA	NA	NA	NA	NA	NA	NA	NA	NA	chr5	139553253	UNC10288052	8.75896	0.008
Adat1_chr8	Adat1	chr8	chr8	FALSE	0	0.131667	WSB_limma_microarray	1.81967	G118_M14	1.84455	G118_M18	TRUE	TRUE	TRUE	5.54895	combined	trans	cis	chr8	113442503	UNC15493500	50.8637	0	0	113279362	114384294	1.10493	2	G	2.03259	F	-1.67948	H	-0.425224	B	0.242527	E	-0.174183	C	0.101084	D	-0.0790463	A	-0.0278456	chr8	113442503	UNC15493500	31.5364	0
Adat2_chr10	Adat2	chr10	chr10	FALSE	0	-0.231667	NZO_limma_microarray	2.47988	G118_M15	2.2184	G118_M16	TRUE	TRUE	TRUE	2.65953	combined	cis	cis	chr10	13471267	UNC17455313	28.2357	0	0	13144690	13652644	0.507954	3	G	-1.19689	C	1.02197	F	-1.00594	E	0.769952	H	-0.363698	B	0.29568	A	0.286715	D	0.234717	chr10	13471267	UNC17455313	17.5065	0
Adat2_chr12	Adat2	chr10	chr12	FALSE	0	-0.231667	NZO_limma_microarray	2.47988	G118_M15	2.2184	G118_M16	FALSE	TRUE	FALSE	4.56205	combined_male	trans	trans	NA	NA		NA	NA	NA	NA	NA	NA	NA	NA	NA	NA	NA	NA	NA	NA	NA	NA	NA	NA	NA	NA	NA	NA	NA	chr12	99604954	UNC21717969	8.22896	0.013
Adck1_chr12	Adck1	chr12	chr12	FALSE	0	0.138333	129S_limma_microarray	5.72641	AdultRiboM_M_Adult_8	5.59182	AdultRiboM_F_Adult_2	TRUE	TRUE	TRUE	1.64982	combined	cis	cis	chr12	90015051	UNC21571314	20.3988	0	0	88800719	90065606	1.26489	1	G	-1.40923	A	0.762801	D	-0.656797	C	0.498084	H	0.495586	B	0.257897	E	0.1973	F	-0.1161	chr12	89780133	UNC120199018	12.3009	0
Adck2_chr6	Adck2	chr6	chr6	FALSE	0	-0.137895	AdultRiboM_edgeR_RNASeq	2.81735	G118_M14	3.1605	G118_M18	TRUE	FALSE	FALSE	NA	combined	cis	cis	chr6	40460485	UNC10933737	10.3435	0	0	36599402	40899923	4.30052	1	G	-0.81631	A	0.465717	F	-0.341281	C	0.323955	H	0.294562	E	0.257352	D	0.145925	B	-0.0853499	NA	NA		NA	NA
Adck2_chrX	Adck2	chr6	chrX	FALSE	0	-0.137895	AdultRiboM_edgeR_RNASeq	2.81735	G118_M14	3.1605	G118_M18	FALSE	TRUE	FALSE	NA	combined_male	trans	trans	NA	NA		NA	NA	NA	NA	NA	NA	NA	NA	NA	NA	NA	NA	NA	NA	NA	NA	NA	NA	NA	NA	NA	NA	NA	chrX	158296095	UNC31532013	6.19412	0.003
Adck4_chr7	Adck4	chr7	chr7	FALSE	0	-0.353333	NZO_limma_microarray	6.3646	G118_M14	6.53614	G118_M17	TRUE	FALSE	FALSE	NA	combined	cis	cis	chr7	27327944	UNC12523038	10.006	0.001	0.00115912	25808298	28461900	2.6536	1	G	0.81102	B	-0.558311	E	-0.517553	A	0.283408	D	-0.274075	C	0.27194	F	0.126501	H	0.0802852	NA	NA		NA	NA
Adcy10_chr1	Adcy10	chr1	chr1	FALSE	0	-2.57905	G118_edgeR_RNASeq	0.0664884	AdultRiboM_M_Adult_5	0.124462	AdultRiboM_F_Adult_5	TRUE	TRUE	TRUE	4.36914	combined	cis	cis	chr1	167865825	UNC2119796	30.8957	0	0	167605761	168067243	0.461482	1	G	1.63175	E	-0.543805	H	-0.501218	D	-0.265972	B	-0.212463	C	-0.193185	A	-0.0755306	F	0.0685755	chr1	167865825	UNC2119796	19.2183	0
Adcy2_chr13	Adcy2	chr13	chr13	FALSE	0	-3.1469	G118_edgeR_RNASeq	0.0630667	AdultRiboM_M_Adult_9	0.105426	AdultRiboM_F_Adult_6	TRUE	TRUE	TRUE	1.31593	combined	cis	cis	chr13	69026054	UNC22786560	16.2918	0	0	64669502	72783714	8.11421	1	G	1.17645	B	0.728348	D	-0.683031	A	-0.601585	E	-0.584946	C	-0.471702	H	0.453416	F	-0.219458	chr13	59261639	UNC22697617	10.2722	0
Adcy3_chr12	Adcy3	chr12	chr12	FALSE	0	-0.264468	AdultRiboM_edgeR_RNASeq	0.473624	AdultRiboM_M_Adult_8	0.730287	AdultRiboM_F_Adult_3	TRUE	TRUE	TRUE	-7.59634	combined	cis	cis	chr12	4599435	UNC20554359	50.9783	0	0	4176842	4652565	0.475723	2	F	1.57882	G	1.51507	H	-0.800004	D	-0.652248	E	-0.581041	B	-0.571432	C	-0.303556	A	-0.259918	chr12	4404659	UNC20552681	24.2338	0
Adcy7_chrX	Adcy7	chr8	chrX	FALSE	0	-0.72853	AdultRiboM_edgeR_RNASeq	0.924813	AdultRiboM_M_Adult_4	1.56226	AdultRiboM_F_Adult_2	FALSE	TRUE	FALSE	NA	combined_male	trans	trans	NA	NA		NA	NA	NA	NA	NA	NA	NA	NA	NA	NA	NA	NA	NA	NA	NA	NA	NA	NA	NA	NA	NA	NA	NA	chrX	67409434	UNC30938809	6.34054	0.002
Adcy8_chr15	Adcy8	chr15	chr15	FALSE	0	1.87844	G118_edgeR_RNASeq	0.0313987	AdultRiboM_M_Adult_4	0.0485905	AdultRiboM_F_Adult_7	TRUE	FALSE	TRUE	-4.4056	combined_female	cis	cis	chr15	66602323	UNC25781488	7.65507	0.031	0.0347124	62383449	77081955	14.6985	1	F	0.771466	G	-0.434141	C	-0.4072	A	-0.330966	E	0.311731	D	0.260729	B	-0.246153	H	-0.185076	NA	NA		4.68339	NA
Adcy9_chr10	Adcy9	chr16	chr10	FALSE	0	-0.231667	CAST_limma_microarray	7.52461	AdultRiboM_M_Adult_5	6.47773	AdultRiboM_F_Adult_5	FALSE	TRUE	FALSE	6.02652	combined_male	trans	trans	NA	NA		NA	NA	NA	NA	NA	NA	NA	NA	NA	NA	NA	NA	NA	NA	NA	NA	NA	NA	NA	NA	NA	NA	NA	chr10	92056047	UNC18443463	8.7675	0.008
Adcy9_chr16	Adcy9	chr16	chr16	FALSE	0	-0.231667	CAST_limma_microarray	7.52461	AdultRiboM_M_Adult_5	6.47773	AdultRiboM_F_Adult_5	TRUE	TRUE	FALSE	1.90171	combined	cis	cis	chr16	3976427	UNC26250076	12.0176	0	0	3082728	6637401	3.55467	2	A	1.06215	G	-0.947334	F	-0.591979	E	0.293046	B	0.133897	C	0.113732	D	0.112692	H	0.0861786	chr16	12056888	UNC26348545	8.22707	0.013
Adcyap1r1_chr6	Adcyap1r1	chr6	chr6	FALSE	0	-0.817121	G118_edgeR_RNASeq	0.852876	AdultRiboM_M_Adult_2	0.458836	AdultRiboM_F_Adult_10	TRUE	FALSE	TRUE	-2.00687	combined	trans	cis	chr6	53993940	UNC11107710	12.1499	0	0	53817151	54990119	1.17297	1	F	-1.32478	H	0.552122	C	0.484807	D	0.381474	B	-0.331515	G	0.211972	E	0.15332	A	-0.118062	NA	NA		6.66859	NA
Add1_chr5	Add1	chr5	chr5	FALSE	0	-0.193198	AdultRiboM_edgeR_RNASeq	10.4079	G118_M14	11.8268	G118_M17	TRUE	FALSE	FALSE	NA	combined	cis	cis	chr5	36156113	UNC8950445	9.9048	0.001	0.00115912	33140750	36190492	3.04974	1	F	0.918612	D	-0.483604	C	-0.193543	B	-0.181169	E	-0.159263	G	-0.0854923	A	0.0813031	H	-0.033973	NA	NA		NA	NA
Add2_chr15	Add2	chr6	chr15	FALSE	0	-0.19	WSB_limma_microarray	0.00521426	G118_M14	0.00509449	G118_M17	TRUE	FALSE	FALSE	NA	combined	trans	trans	chr15	62891498	UNC25734530	7.61137	0.037	0.0413505	60929161	70735147	9.80599	2	F	0.642161	E	-0.518531	A	-0.468037	G	0.419463	D	0.368704	B	-0.350766	C	-0.284137	H	0.269386	NA	NA		NA	NA
Adgb_chr10	Adgb	chr10	chr10	FALSE	0	0	AdultRiboM_edgeR_RNASeq	0.726243	AdultRiboM_M_Adult_12	0.644364	AdultRiboM_F_Adult_2	TRUE	TRUE	TRUE	2.6509	combined	cis	cis	chr10	10564432	UNC17415216	44.4206	0	0	9986220	11434633	1.44841	2	E	-1.17104	D	1.00066	C	-0.92982	B	0.906728	H	0.851085	F	-0.693393	G	0.627287	A	-0.575313	chr10	10893755	backupUNC100196659	27.3967	0
Adh1_chr3	Adh1	chr3	chr3	FALSE	0	-0.537387	G118_edgeR_RNASeq	1113.74	AdultRiboM_M_Adult_8	1567.4	AdultRiboM_F_Adult_3	TRUE	TRUE	FALSE	4.28079	combined	cis	cis	chr3	137809899	UNC6349709	16.9824	0	0	137695467	138141916	0.446449	1	H	0.909271	B	0.50522	D	-0.44029	F	-0.320699	A	-0.287528	E	-0.203019	G	-0.101336	C	-0.0763922	chr3	137829044	UNC6349977	11.5513	0
Adh4_chr3	Adh4	chr3	chr3	TRUE	1	0.646667	NZO_limma_microarray	148.932	AdultRiboM_M_Adult_4	105.27	AdultRiboM_F_Adult_10	TRUE	TRUE	TRUE	-2.88427	combined	trans	cis	chr3	136975831	UNC6337235	63.2252	0	0	136065553	137199914	1.13436	1	F	2.19341	G	-0.702661	B	-0.611133	A	-0.399595	E	-0.296391	C	-0.186207	D	-0.0861351	H	0.039134	chr3	136821059	UNC6335128	37.2337	0
Adh7_chr3	Adh7	chr3	chr3	FALSE	0	0.400631	G118_edgeR_RNASeq	1.45153	G118_M15	1.14499	AdultRiboM_F_Adult_11	TRUE	TRUE	TRUE	-0.3414	combined	trans	cis	chr3	135486075	UNC6315905	21.965	0	0	135295977	135855909	0.559932	1	G	2.19646	A	-0.664635	C	-0.618881	E	-0.522319	H	-0.474204	F	0.400843	D	-0.315618	B	-0.242294	chr3	135486075	UNC6315905	13.363	0
Adi1_chr12	Adi1	chr12	chr12	FALSE	0	0.341915	G118_edgeR_RNASeq	61.0941	G118_M15	50.5011	G118_M16	TRUE	TRUE	TRUE	-10.348	combined	cis	cis	chr12	29921503	UNC20802878	22.0696	0	0	29333473	30333446	0.999973	1	A	-1.28438	B	0.724931	H	0.65989	G	0.56779	E	-0.476768	F	0.367511	C	-0.322579	D	-0.183629	chr12	30040278	backupUNC120287742	8.29893	0.011
Adig_chr15	Adig	chr2	chr15	FALSE	0	0	AdultRiboM_edgeR_RNASeq	0.254374	AdultRiboM_M_Adult_1	0.657759	AdultRiboM_F_Adult_1	FALSE	TRUE	FALSE	3.80393	combined_male	trans	trans	NA	NA		NA	NA	NA	NA	NA	NA	NA	NA	NA	NA	NA	NA	NA	NA	NA	NA	NA	NA	NA	NA	NA	NA	NA	chr15	49294342	UNC25551835	7.79535	0.03
Adipoq_chrX	Adipoq	chr16	chrX	TRUE	0	-3.7514	AdultRiboM_edgeR_RNASeq	0.107782	AdultRiboM_M_Adult_9	4.7239	AdultRiboM_F_Adult_1	FALSE	TRUE	FALSE	NA	combined_male	trans	trans	NA	NA		NA	NA	NA	NA	NA	NA	NA	NA	NA	NA	NA	NA	NA	NA	NA	NA	NA	NA	NA	NA	NA	NA	NA	chrX	87983163	UNC31084060	7.72104	0.001
Adipor1_chr1	Adipor1	chr1	chr1	FALSE	0	-0.166667	WSB_limma_microarray	46.7973	G118_M13	47.7865	G118_M17	TRUE	TRUE	TRUE	0.879187	combined	trans	cis	chr1	135769680	UNC1712410	19.4849	0	0	130432585	136109856	5.67727	1	G	-1.36085	H	0.698433	E	0.263726	A	0.252005	C	0.249174	B	0.249137	F	-0.170602	D	0.114408	chr1	1.31943e+08	UNC1666268	10.7404	0
Adipor2_chr6	Adipor2	chr6	chr6	FALSE	0	0.4	129S_limma_microarray	158.211	G118_M13	179.643	AdultRiboM_F_Adult_4	TRUE	TRUE	TRUE	-0.757654	combined	cis	cis	chr6	117742150	UNC11935510	16.0265	0	0	116871484	120493297	3.62181	1	C	-1.18751	G	0.625294	E	0.456035	F	0.327671	D	0.181754	B	-0.172425	A	0.15764	H	-0.117057	chr6	116893105	UNC11924376	10.5651	0
Adk_chr14	Adk	chr14	chr14	FALSE	0	-0.525	WSB_limma_microarray	291.138	AdultRiboM_M_Adult_1	306.081	AdultRiboM_F_Adult_4	TRUE	TRUE	TRUE	-7.71587	combined	cis	cis	chr14	21732017	UNC23668865	21.7041	0	0	21349765	22236269	0.886504	1	F	-1.20415	E	0.835815	H	0.455408	C	0.356776	B	-0.245504	G	-0.1909	A	0.153374	D	-0.143591	chr14	21720852	UNC23668700	9.35778	0.003
Adk_chrX	Adk	chr14	chrX	FALSE	0	-0.525	WSB_limma_microarray	291.138	AdultRiboM_M_Adult_1	306.081	AdultRiboM_F_Adult_4	TRUE	TRUE	FALSE	NA	combined	trans	trans	chrX	93717847	UNC31117076	10.853	0	0	0	0	0	0		0		0		0		0		0		0		0		0	chrX	93717847	UNC31117076	7.6955	0.001
Adm_chr7	Adm	chr7	chr7	FALSE	0	-0.356715	AdultRiboM_edgeR_RNASeq	0.814879	AdultRiboM_M_Adult_1	1.5633	AdultRiboM_F_Adult_3	TRUE	FALSE	FALSE	NA	combined	cis	cis	chr7	117282419	UNC13601536	10.6211	0	0	116979530	118380680	1.40115	1	F	0.954361	E	-0.600247	H	0.520939	B	-0.449241	A	-0.435256	G	0.253723	C	-0.214672	D	-0.067984	NA	NA		NA	NA
Adm2_chr15	Adm2	chr15	chr15	FALSE	0	-0.0966667	NOD_limma_microarray	0	AdultRiboM_M_Adult_1	0	AdultRiboM_F_Adult_1	TRUE	TRUE	TRUE	-32.7708	combined	cis	cis	chr15	89152007	UNC26072862	67.7138	0	0	88756083	89186041	0.429958	1	G	2.50648	C	-0.473396	F	-0.44448	H	-0.384816	B	-0.337447	D	-0.331061	A	-0.329697	E	-0.273009	chr15	88863062	UNC26070756	26.4794	0
Adnp_chr14	Adnp	chr2	chr14	FALSE	0	-0.28	C57_limma_microarray	11.7449	G118_M14	11.2137	G118_M16	FALSE	FALSE	TRUE	-3.7109	combined_female	trans	trans	NA	NA		NA	NA	NA	NA	NA	NA	NA	NA	NA	NA	NA	NA	NA	NA	NA	NA	NA	NA	NA	NA	NA	NA	NA	NA	NA		3.9654	NA
Adnp_chr2	Adnp	chr2	chr2	FALSE	0	-0.28	C57_limma_microarray	11.7449	G118_M14	11.2137	G118_M16	TRUE	FALSE	TRUE	-3.61008	combined_female	trans	cis	chr2	169209755	UNC4473444	7.60271	0.037	0.0413505	166157910	170156274	3.99836	1	F	-0.749023	D	0.459962	G	0.459828	A	0.435091	H	-0.389907	E	0.331679	C	-0.31498	B	0.115793	NA	NA		4.12729	NA
Adora1_chr1	Adora1	chr1	chr1	TRUE	0	1.14491	G118_edgeR_RNASeq	6.2681	G118_M14	2.90404	G118_M17	TRUE	TRUE	TRUE	-0.812359	combined	trans	cis	chr1	128903528	UNC010261606	11.3797	0	0	124788002	135823759	11.0358	1	G	1.20863	D	-0.612004	A	-0.428171	E	-0.378281	F	-0.376116	H	0.283373	B	-0.263994	C	0.222846	chr1	122217509	UNC1534707	7.68743	0.035
Adora2b_chr6	Adora2b	chr11	chr6	FALSE	0	-0.815687	AdultRiboM_edgeR_RNASeq	0.0733267	G118_M13	0.107813	G118_M17	FALSE	FALSE	TRUE	-4.12471	combined_female	trans	trans	NA	NA		NA	NA	NA	NA	NA	NA	NA	NA	NA	NA	NA	NA	NA	NA	NA	NA	NA	NA	NA	NA	NA	NA	NA	NA	NA		5.01044	NA
Adora3_chrX	Adora3	chr3	chrX	FALSE	0	0.701479	AdultRiboM_edgeR_RNASeq	0.132085	AdultRiboM_M_Adult_2	0	AdultRiboM_F_Adult_1	FALSE	TRUE	FALSE	NA	combined_male	trans	trans	NA	NA		NA	NA	NA	NA	NA	NA	NA	NA	NA	NA	NA	NA	NA	NA	NA	NA	NA	NA	NA	NA	NA	NA	NA	chrX	96214153	UNC200028187	6.72823	0.001
Adpgk_chr9	Adpgk	chr9	chr9	FALSE	0	0.181285	G118_edgeR_RNASeq	6.32019	G118_M14	6.47187	AdultRiboM_F_Adult_5	TRUE	FALSE	TRUE	-2.64757	combined	cis	cis	chr9	58601019	UNC16440268	9.15781	0.002	0.00230211	57669399	59348236	1.67884	1	E	0.777427	C	-0.618761	B	0.60509	A	-0.424738	D	-0.4145	F	-0.27111	G	0.23344	H	0.156619	NA	NA		5.24755	NA
Adprh_chr16	Adprh	chr16	chr16	FALSE	0	-0.555034	AdultRiboM_edgeR_RNASeq	4.6275	G118_M14	4.95023	G118_M18	FALSE	TRUE	FALSE	3.96915	combined_male	trans	cis	NA	NA		NA	NA	NA	NA	NA	NA	NA	NA	NA	NA	NA	NA	NA	NA	NA	NA	NA	NA	NA	NA	NA	NA	NA	chr16	49846269	UNC26797164	8.16056	0.016
Adprhl2_chr4	Adprhl2	chr4	chr4	FALSE	0	0.235	NOD_limma_microarray	9.04394	G118_M13	8.95953	G118_M18	TRUE	FALSE	TRUE	-1.69686	combined	cis	cis	chr4	125289069	UNC8154260	10.5099	0	0	124995857	129699086	4.70323	1	G	0.711461	A	0.536071	E	-0.509429	B	-0.445186	C	-0.330787	F	-0.181224	D	-0.142414	H	0.113037	NA	NA		6.76752	NA
Adprm_chr11	Adprm	chr11	chr11	FALSE	0	0	AdultRiboM_edgeR_RNASeq	11.2139	AdultRiboM_M_Adult_9	10.4183	AdultRiboM_F_Adult_3	TRUE	TRUE	TRUE	3.95367	combined	cis	cis	chr11	66899010	UNC19834202	46.9832	0	0	66703414	67010423	0.307009	1	F	1.94415	H	-1.48791	A	-0.651961	G	0.231312	B	0.105487	E	-0.0921258	C	-0.0787357	D	0.0370228	chr11	6.60703e+07	UNC19822163	29.8879	0
Adra1a_chr14	Adra1a	chr14	chr14	FALSE	0	-0.520203	G118_edgeR_RNASeq	1.15777	AdultRiboM_M_Adult_2	2.08806	AdultRiboM_F_Adult_11	TRUE	TRUE	TRUE	11.8944	combined	cis	cis	chr14	67543477	UNC24156520	28.2492	0	0	67265309	68293951	1.02864	1	G	1.51137	F	-0.506917	H	-0.485439	D	-0.451948	E	-0.21674	C	0.140323	A	-0.102832	B	-0.0266014	chr14	67305533	UNC24152410	23.3991	0
Adra1a_chr19	Adra1a	chr14	chr19	FALSE	0	-0.520203	G118_edgeR_RNASeq	1.15777	AdultRiboM_M_Adult_2	2.08806	AdultRiboM_F_Adult_11	FALSE	TRUE	FALSE	4.23882	combined_male	trans	trans	NA	NA		NA	NA	NA	NA	NA	NA	NA	NA	NA	NA	NA	NA	NA	NA	NA	NA	NA	NA	NA	NA	NA	NA	NA	chr19	45691529	UNC30385419	7.99585	0.021
Adra1d_chr2	Adra1d	chr2	chr2	FALSE	0	-0.815682	AdultRiboM_edgeR_RNASeq	0.0752561	G118_M15	0.115407	G118_M16	TRUE	TRUE	TRUE	-10.0742	combined	trans	cis	chr2	130544023	UNC3969884	73.0046	0	0	129694866	131171154	1.47629	2	F	2.28841	G	1.84277	B	-1.05727	D	-0.959086	H	-0.780306	A	-0.638519	C	-0.565786	E	-0.247119	chr2	1.30544e+08	UNC3969884	37.0047	0
Adra1d_chrX	Adra1d	chr2	chrX	FALSE	0	-0.815682	AdultRiboM_edgeR_RNASeq	0.0752561	G118_M15	0.115407	G118_M16	FALSE	TRUE	FALSE	NA	combined_male	trans	trans	NA	NA		NA	NA	NA	NA	NA	NA	NA	NA	NA	NA	NA	NA	NA	NA	NA	NA	NA	NA	NA	NA	NA	NA	NA	chrX	19007225	UNC200357719	6.09613	0.004
Adra2b_chr2	Adra2b	chr2	chr2	FALSE	0	-0.510977	G118_edgeR_RNASeq	1.6883	AdultRiboM_M_Adult_4	1.86491	AdultRiboM_F_Adult_3	TRUE	TRUE	TRUE	-0.222144	combined	cis	cis	chr2	127310578	UNC3930347	14.5786	0	0	126111266	127668171	1.5569	1	F	-1.11009	H	0.859209	G	-0.708409	B	0.577182	A	0.225028	E	0.150582	C	0.104572	D	-0.0881013	chr2	127064792	UNC3927323	9.25738	0.003
Adrb2_chr18	Adrb2	chr18	chr18	TRUE	0	-1.06495	G118_edgeR_RNASeq	0.605333	G118_M14	1.04663	AdultRiboM_F_Adult_3	TRUE	FALSE	TRUE	-3.39403	combined	cis	cis	chr18	62504280	UNC29411109	9.48867	0.001	0.00115912	61646237	64620531	2.97429	1	F	0.631252	A	-0.236039	E	-0.21364	H	-0.212592	D	-0.134728	C	0.120774	B	-0.106678	G	-0.0813391	NA	NA		4.70686	NA
Adrb3_chr7	Adrb3	chr8	chr7	FALSE	0	0.72602	G118_edgeR_RNASeq	3.72505	G118_M13	2.96966	G118_M17	TRUE	FALSE	TRUE	-4.68552	combined_female	trans	trans	chr7	29382118	UNC12546145	7.81609	0.025	0.0281187	28310064	30920130	2.61007	1	B	0.657504	G	-0.500001	D	0.436922	E	-0.427094	F	-0.289817	A	-0.285449	H	0.199504	C	-0.0615827	NA	NA		3.33429	NA
Adrb3_chr8	Adrb3	chr8	chr8	FALSE	0	0.72602	G118_edgeR_RNASeq	3.72505	G118_M13	2.96966	G118_M17	TRUE	TRUE	TRUE	10.2968	combined	cis	cis	chr8	28312950	UNC14365144	22.4514	0	0	26630961	28893949	2.26299	3	H	-0.875475	A	0.776731	D	0.74189	F	-0.668818	C	0.662684	G	-0.538629	B	0.355252	E	-0.305456	chr8	28059685	UNC14361572	19.1727	0
Adrbk2_chr5	Adrbk2	chr5	chr5	FALSE	0	-0.515	C57_limma_microarray	1.46445	G118_M14	1.207	G118_M16	TRUE	TRUE	TRUE	-1.71103	combined	cis	cis	chr5	113218502	UNC9931445	34.9049	0	0	113201260	113783474	0.582214	2	F	1.19891	E	-1.10237	A	0.923715	G	-0.448709	H	-0.41972	C	-0.297084	B	0.176713	D	-0.107878	chr5	112480072	UNC9920663	20.0805	0
Adsl_chr15	Adsl	chr15	chr15	FALSE	0	0.34	NOD_limma_microarray	4.74764	AdultRiboM_M_Adult_8	6.63772	AdultRiboM_F_Adult_6	TRUE	TRUE	TRUE	-2.436	combined	cis	cis	chr15	80787570	UNC25968017	23.2637	0	0	79830931	81070999	1.24007	1	F	-1.70082	H	0.595763	B	0.485349	E	-0.444739	A	0.400298	G	0.360334	D	0.331942	C	0.119042	chr15	80107766	UNC25960296	11.8498	0
Adss_chr1	Adss	chr1	chr1	FALSE	0	0.174504	G118_edgeR_RNASeq	18.3833	G118_M15	17.5083	AdultRiboM_F_Adult_2	TRUE	TRUE	TRUE	-2.8389	combined	cis	cis	chr1	180645138	UNC2287611	26.1729	0	0	179591732	181541330	1.9496	1	F	1.31896	A	-0.853473	G	-0.839356	H	-0.831744	C	0.62503	B	0.501785	D	0.21144	E	-0.0438438	chr1	180909446	UNC2290941	12.8981	0
Adssl1_chr12	Adssl1	chr12	chr12	FALSE	0	-0.378192	G118_edgeR_RNASeq	9.93361	G118_M15	14.6525	G118_M17	TRUE	TRUE	TRUE	-1.42539	combined	cis	cis	chr12	113889370	UNC21913131	17.5826	0	0	113785057	114220800	0.435743	1	H	1.10508	D	-0.760771	C	-0.531151	A	0.487018	B	-0.389723	F	-0.264731	G	0.261715	E	0.118553	chr12	113889370	UNC21913131	9.21211	0.003
Adtrp_chr17	Adtrp	chr13	chr17	FALSE	0	0	AdultRiboM_edgeR_RNASeq	36.0695	G118_M13	45.3218	AdultRiboM_F_Adult_2	TRUE	FALSE	FALSE	NA	combined	trans	trans	chr17	19906931	UNC27642760	8.00879	0.014	0.0158172	16677660	22953750	6.27609	1	F	-0.839924	G	0.348618	H	0.312252	D	0.226756	B	0.203583	A	-0.185685	E	0.176539	C	-0.156103	NA	NA		NA	NA
Aebp1_chr11	Aebp1	chr11	chr11	FALSE	0	-0.606332	G118_edgeR_RNASeq	0.712278	AdultRiboM_M_Adult_5	0.806855	G118_M16	TRUE	FALSE	TRUE	-1.97358	combined	cis	cis	chr11	5296493	UNC19004794	11.3085	0	0	4632570	5879792	1.24722	1	F	1.07451	B	-0.434003	G	-0.408789	E	-0.225498	H	0.182278	D	-0.15565	A	-0.104335	C	-0.0674547	NA	NA		7.52447	NA
Aebp2_chr6	Aebp2	chr6	chr6	FALSE	0	0.269556	AdultRiboM_edgeR_RNASeq	3.66919	AdultRiboM_M_Adult_1	3.90643	G118_M17	TRUE	TRUE	TRUE	-4.58842	combined	cis	cis	chr6	140499415	UNC12240672	25.528	0	0	139806646	140824291	1.01764	1	H	-1.19052	F	-0.921408	E	0.634055	D	0.567877	C	0.52079	B	0.508325	G	-0.408335	A	0.392398	chr6	139988312	UNC12232198	12.7797	0
Aen_chr7	Aen	chr7	chr7	FALSE	0	0.256667	C57_limma_microarray	8.01853	G118_M13	7.45045	G118_M18	TRUE	FALSE	TRUE	-4.396	combined_female	cis	cis	chr7	85869139	UNC13196339	8.02523	0.014	0.0158172	85399573	88636379	3.23681	2	B	-0.81231	E	0.68372	A	0.530355	C	-0.381204	G	-0.335202	D	0.32697	H	0.279318	F	-0.267459	NA	NA		4.08697	NA
AF251705_chr11	AF251705	chr11	chr11	FALSE	0	-0.325679	G118_edgeR_RNASeq	3.21569	G118_M14	5.90393	AdultRiboM_F_Adult_2	TRUE	TRUE	TRUE	-1.22185	combined	cis	cis	chr11	114691326	UNC20452135	18.2052	0	0	114630017	114966436	0.336419	2	G	-1.10405	F	0.892892	A	-0.537327	H	0.442129	C	0.37863	D	-0.239454	E	0.211003	B	0.0986526	chr11	114691326	UNC20452135	9.5786	0.003
AF251705_chrX	AF251705	chr11	chrX	FALSE	0	-0.325679	G118_edgeR_RNASeq	3.21569	G118_M14	5.90393	AdultRiboM_F_Adult_2	FALSE	TRUE	FALSE	NA	combined_male	trans	trans	NA	NA		NA	NA	NA	NA	NA	NA	NA	NA	NA	NA	NA	NA	NA	NA	NA	NA	NA	NA	NA	NA	NA	NA	NA	chrX	65539908	UNC30926143	6.77102	0.001
AF529169_chr7	AF529169	chr9	chr7	FALSE	0	-0.123333	PWK_limma_microarray	0	AdultRiboM_M_Adult_1	0	AdultRiboM_F_Adult_1	TRUE	FALSE	FALSE	NA	combined	trans	trans	chr7	25644728	UNC12508197	8.25703	0.011	0.0124799	6719186	28886278	22.1671	2	A	-0.436189	C	0.397341	B	0.336006	G	-0.282841	H	0.23495	D	-0.212482	F	-0.128076	E	0.0465007	NA	NA		NA	NA
AF529169_chrX	AF529169	chr9	chrX	FALSE	0	-0.123333	PWK_limma_microarray	0	AdultRiboM_M_Adult_1	0	AdultRiboM_F_Adult_1	FALSE	TRUE	FALSE	NA	combined_male	trans	trans	NA	NA		NA	NA	NA	NA	NA	NA	NA	NA	NA	NA	NA	NA	NA	NA	NA	NA	NA	NA	NA	NA	NA	NA	NA	chrX	163547612	UNC31575070	7.93572	0.001
Afap1_chr5	Afap1	chr5	chr5	FALSE	0	-0.553918	G118_edgeR_RNASeq	0.471066	AdultRiboM_M_Adult_5	0.389703	G118_M16	TRUE	TRUE	TRUE	8.09762	combined	cis	cis	chr5	36001351	backupUNC050329217	52.3555	0	0	35705438	36190492	0.485054	1	F	2.31088	D	-0.603616	B	-0.589921	E	-0.578824	H	-0.493112	C	-0.3324	G	0.20929	A	0.0158622	chr5	36118533	UNC8949850	33.8562	0
Afap1_chr9	Afap1	chr5	chr9	FALSE	0	-0.553918	G118_edgeR_RNASeq	0.471066	AdultRiboM_M_Adult_5	0.389703	G118_M16	FALSE	FALSE	TRUE	-4.29812	combined_female	trans	trans	NA	NA		NA	NA	NA	NA	NA	NA	NA	NA	NA	NA	NA	NA	NA	NA	NA	NA	NA	NA	NA	NA	NA	NA	NA	NA	NA		3.46644	NA
Afap1l1_chr18	Afap1l1	chr18	chr18	FALSE	0	-0.364286	G118_edgeR_RNASeq	1.56949	G118_M13	1.89869	G118_M17	TRUE	TRUE	TRUE	-2.16215	combined	cis	cis	chr18	61953974	UNC29402873	23.5218	0	0	61786889	62035990	0.249101	1	C	1.31744	H	0.840969	F	-0.630935	A	-0.489964	D	-0.376285	B	-0.274498	E	-0.240183	G	-0.203661	chr18	61953974	UNC29402873	12.7892	0
Afap1l1_chrX	Afap1l1	chr18	chrX	FALSE	0	-0.364286	G118_edgeR_RNASeq	1.56949	G118_M13	1.89869	G118_M17	FALSE	TRUE	FALSE	NA	combined_male	trans	trans	NA	NA		NA	NA	NA	NA	NA	NA	NA	NA	NA	NA	NA	NA	NA	NA	NA	NA	NA	NA	NA	NA	NA	NA	NA	chrX	31115679	UNC30740794	6.28579	0.002
Aff1_chr5	Aff1	chr5	chr5	FALSE	0	-0.365	WSB_limma_microarray	4.19341	G118_M15	4.83456	G118_M16	TRUE	TRUE	TRUE	-6.98691	combined	cis	cis	chr5	103919550	UNC9824324	16.5428	0	0	103490693	104735625	1.24493	1	G	-1.05638	F	-0.687097	C	0.560831	E	0.388762	D	0.357497	B	0.334715	A	0.229987	H	0.166472	chr5	103616784	UNC9819843	8.42131	0.01
Aff2_chr1	Aff2	chrX	chr1	FALSE	0	-2.18141	G118_edgeR_RNASeq	0.0716737	AdultRiboM_M_Adult_1	0.0463334	AdultRiboM_F_Adult_1	FALSE	FALSE	TRUE	-3.76713	combined_female	trans	trans	NA	NA		NA	NA	NA	NA	NA	NA	NA	NA	NA	NA	NA	NA	NA	NA	NA	NA	NA	NA	NA	NA	NA	NA	NA	NA	NA		4.73599	NA
Aff4_chr3	Aff4	chr11	chr3	FALSE	0	0.337849	AdultRiboM_edgeR_RNASeq	14.1641	AdultRiboM_M_Adult_4	12.0838	AdultRiboM_F_Adult_10	TRUE	FALSE	FALSE	NA	combined	trans	trans	chr3	14729390	UNC4756630	7.60254	0.037	0.0413505	10989928	15208022	4.21809	2	G	0.578999	H	-0.499418	B	0.42215	A	-0.272821	C	-0.241234	F	0.199178	E	-0.152167	D	-0.0755183	NA	NA		NA	NA
Afg3l2_chr11	Afg3l2	chr18	chr11	FALSE	0	0.194096	G118_edgeR_RNASeq	26.2647	G118_M13	22.8681	G118_M17	FALSE	TRUE	FALSE	3.915	combined_male	trans	trans	NA	NA		NA	NA	NA	NA	NA	NA	NA	NA	NA	NA	NA	NA	NA	NA	NA	NA	NA	NA	NA	NA	NA	NA	NA	chr11	68746459	UNC19862914	8.50724	0.009
Afg3l2_chr18	Afg3l2	chr18	chr18	FALSE	0	0.194096	G118_edgeR_RNASeq	26.2647	G118_M13	22.8681	G118_M17	TRUE	FALSE	TRUE	-5.88007	combined_female	cis	cis	chr18	67777612	UNC29496663	7.74477	0.027	0.0303193	63785313	69336389	5.55108	2	G	-0.776367	C	0.646531	F	-0.442516	D	0.434186	H	0.355122	E	0.344338	A	-0.323843	B	0.161824	NA	NA		4.09425	NA
Afm_chr5	Afm	chr5	chr5	FALSE	0	-0.63267	AdultRiboM_edgeR_RNASeq	155.911	G118_M13	216	G118_M18	TRUE	TRUE	TRUE	-6.74307	combined	cis	cis	chr5	88826390	UNC9642186	18.4361	0	0	85778269	91307399	5.52913	1	F	1.32816	B	-0.580992	A	-0.435932	H	-0.283987	E	-0.21706	C	-0.140684	G	-0.137761	D	0.121404	chr5	86133338	UNC9613883	7.75234	0.032
Afmid_chr11	Afmid	chr11	chr11	FALSE	0	-0.42657	AdultRiboM_edgeR_RNASeq	50.3575	G118_M13	70.651	G118_M16	TRUE	TRUE	TRUE	-5.78918	combined	cis	cis	chr11	117442212	UNC20490590	28.0832	0	0	117384853	118131003	0.74615	2	G	-1.42596	F	-1.19542	H	0.901848	E	0.49974	C	0.451451	A	0.41463	D	0.301146	B	0.239109	chr11	116518243	UNC20476679	14.3034	0
Afp_chr5	Afp	chr5	chr5	TRUE	0	1.40138	AdultRiboM_edgeR_RNASeq	0.653995	AdultRiboM_M_Adult_12	0.414962	AdultRiboM_F_Adult_11	TRUE	FALSE	TRUE	-5.20808	combined	cis	cis	chr5	88705984	UNC9640562	9.11547	0.002	0.00230211	87239424	91361356	4.12193	3	G	-0.60489	H	0.601505	B	0.496243	D	-0.473929	C	-0.445637	F	0.382838	A	0.142981	E	-0.0946184	NA	NA		3.65289	NA
Aga_chr8	Aga	chr8	chr8	FALSE	0	-0.206667	AJ_limma_microarray	10.6705	AdultRiboM_M_Adult_4	11.8731	AdultRiboM_F_Adult_6	TRUE	TRUE	TRUE	-15.2562	combined	cis	cis	chr8	52777504	UNC14732526	47.5248	0	0	51561111	55077477	3.51637	1	G	-1.86802	F	-1.18149	B	1.00252	D	0.994606	E	0.333554	C	0.288914	A	0.264906	H	0.212678	chr8	54508464	UNC14758136	20.5375	0
Agap1_chr1	Agap1	chr1	chr1	FALSE	0	0.306044	G118_edgeR_RNASeq	1.25504	AdultRiboM_M_Adult_4	1.15192	AdultRiboM_F_Adult_11	TRUE	FALSE	FALSE	NA	combined	cis	cis	chr1	90061211	UNC1096912	9.06088	0.002	0.00230211	80656112	93375630	12.7195	1	B	0.733997	H	0.581831	C	-0.51768	A	-0.355919	D	-0.348127	E	-0.318725	G	-0.317717	F	0.317422	NA	NA		NA	NA
Agap2_chr10	Agap2	chr10	chr10	FALSE	0	0.779782	AdultRiboM_edgeR_RNASeq	0.270875	G118_M14	0.315193	AdultRiboM_F_Adult_6	TRUE	TRUE	TRUE	-1.95106	combined	cis	cis	chr10	126398272	UNC18954348	16.1302	0	0	126335921	126950506	0.614585	4	E	0.8245	D	-0.789756	F	-0.743821	G	-0.669894	B	0.450938	C	0.430097	H	0.392937	A	0.147377	chr10	126398272	UNC18954348	8.92063	0.006
Agap3_chr5	Agap3	chr5	chr5	FALSE	0	0.245	NOD_limma_microarray	5.31625	G118_M15	5.71409	G118_M16	TRUE	TRUE	TRUE	-3.08705	combined	cis	cis	chr5	23861222	UNC8811558	20.1484	0	0	23507852	24187897	0.680045	1	G	1.23363	D	0.823772	H	-0.734899	A	-0.459928	F	-0.440045	E	-0.433498	C	-0.368505	B	0.316031	chr5	23812299	UNC8810920	9.09056	0.004
Agbl1_chrX	Agbl1	chr7	chrX	FALSE	0	0.295	129S_limma_microarray	0	AdultRiboM_M_Adult_1	0	AdultRiboM_F_Adult_1	TRUE	TRUE	FALSE	NA	combined_male	trans	trans	chrX	69931702	UNC30957233	11.3558	0	0	0	0	0	0		0		0		0		0		0		0		0		0	chrX	43592420	UNC30788846	19.4027	0
Agbl2_chr2	Agbl2	chr2	chr2	FALSE	0	-3.16807	G118_edgeR_RNASeq	0.0891933	AdultRiboM_M_Adult_3	0.187269	AdultRiboM_F_Adult_5	TRUE	TRUE	FALSE	9.32562	combined	cis	cis	chr2	91354353	UNC3514028	16.275	0	0	89905056	91572933	1.66788	1	E	2.09858	B	-0.583883	A	-0.492794	F	-0.430835	H	-0.388414	C	-0.277545	G	0.271886	D	-0.192953	chr2	85342730	UNC3461265	15.4843	0
Agbl3_chr6	Agbl3	chr6	chr6	FALSE	0	-0.479426	G118_edgeR_RNASeq	0.615973	AdultRiboM_M_Adult_2	0.814008	G118_M18	TRUE	TRUE	FALSE	6.34119	combined	cis	cis	chr6	34939038	UNC10868681	15.7893	0	0	32908267	36043618	3.13535	1	F	1.62776	G	-0.809116	B	-0.374632	E	0.31441	C	-0.309172	H	-0.289074	D	-0.152567	A	-0.151798	chr6	34282384	UNC10859306	13.1821	0
Agbl4_chr17	Agbl4	chr4	chr17	FALSE	0	0	AdultRiboM_edgeR_RNASeq	0	AdultRiboM_M_Adult_1	0	AdultRiboM_F_Adult_1	FALSE	TRUE	FALSE	6.02091	combined_male	trans	trans	NA	NA		NA	NA	NA	NA	NA	NA	NA	NA	NA	NA	NA	NA	NA	NA	NA	NA	NA	NA	NA	NA	NA	NA	NA	chr17	31364255	UNC27767776	9.07995	0.005
Agbl4_chrX	Agbl4	chr4	chrX	FALSE	0	0	AdultRiboM_edgeR_RNASeq	0	AdultRiboM_M_Adult_1	0	AdultRiboM_F_Adult_1	TRUE	TRUE	FALSE	NA	combined_male	trans	trans	chrX	62133816	UNC30904273	12.446	0	0	0	0	0	0		0		0		0		0		0		0		0		0	chrX	62133816	UNC30904273	22.8867	0
Agk_chr6	Agk	chr6	chr6	FALSE	0	-0.480082	G118_edgeR_RNASeq	3.55754	AdultRiboM_M_Adult_8	4.38745	G118_M16	TRUE	TRUE	TRUE	-0.171092	combined	cis	cis	chr6	40050709	UNC10929527	16.5235	0	0	39222335	40590029	1.36769	1	G	1.10354	H	-0.847068	D	-0.173859	E	0.125165	F	-0.123105	B	-0.103448	C	-0.0931437	A	-0.0663561	chr6	40899923	JAX00607965	11.0364	0
Agl_chr3	Agl	chr3	chr3	FALSE	0	-0.33083	AdultRiboM_edgeR_RNASeq	8.59355	AdultRiboM_M_Adult_2	9.86402	AdultRiboM_F_Adult_10	TRUE	TRUE	TRUE	1.53276	combined	cis	cis	chr3	116978739	UNC6044610	16.3288	0	0	115000475	117561289	2.56081	2	G	1.10735	D	-0.919558	F	0.660837	H	-0.629716	A	-0.534156	C	0.272426	B	-0.259406	E	0.168238	chr3	116978739	UNC6044610	13.0431	0
Agmat_chr19	Agmat	chr4	chr19	FALSE	0	-0.344157	AdultRiboM_edgeR_RNASeq	114.22	G118_M13	152.893	G118_M17	FALSE	FALSE	TRUE	-5.711	combined_female	trans	trans	NA	NA		NA	NA	NA	NA	NA	NA	NA	NA	NA	NA	NA	NA	NA	NA	NA	NA	NA	NA	NA	NA	NA	NA	NA	NA	NA		2.97867	NA
Agmat_chr4	Agmat	chr4	chr4	FALSE	0	-0.344157	AdultRiboM_edgeR_RNASeq	114.22	G118_M13	152.893	G118_M17	TRUE	TRUE	TRUE	-16.9609	combined	cis	cis	chr4	141362913	UNC8377892	36.3194	0	0	141076620	141633315	0.556695	1	F	1.63487	D	1.05934	B	-0.799027	E	-0.721013	A	-0.521696	G	-0.373769	C	-0.359127	H	0.034326	chr4	141328483	UNC8377509	14.7276	0
Agmo_chr12	Agmo	chr12	chr12	FALSE	0	-0.265467	AdultRiboM_edgeR_RNASeq	31.6317	G118_M14	38.0548	G118_M17	TRUE	TRUE	TRUE	-2.65256	combined	cis	cis	chr12	38695643	UNC20923258	19.387	0	0	37893079	39458544	1.56547	1	F	1.1695	B	-0.658276	H	0.523359	C	-0.310692	D	-0.290884	G	-0.246163	E	-0.182486	A	-0.114818	chr12	38194460	JAX00200100	8.98394	0.006
Ago3_chrX	Ago3	chr4	chrX	FALSE	0	0	AdultRiboM_edgeR_RNASeq	2.30022	AdultRiboM_M_Adult_4	2.60405	AdultRiboM_F_Adult_5	FALSE	TRUE	FALSE	NA	combined_male	trans	trans	NA	NA		NA	NA	NA	NA	NA	NA	NA	NA	NA	NA	NA	NA	NA	NA	NA	NA	NA	NA	NA	NA	NA	NA	NA	chrX	161966138	UNC31561843	6.24234	0.003
Ago4_chr4	Ago4	chr4	chr4	FALSE	0	0	AdultRiboM_edgeR_RNASeq	1.18888	AdultRiboM_M_Adult_4	1.32561	AdultRiboM_F_Adult_5	TRUE	TRUE	TRUE	6.82269	combined	cis	cis	chr4	125720250	UNC8160403	35.7198	0	0	125223358	126355211	1.13185	2	F	1.37005	G	1.32374	B	-0.817217	D	-0.768736	C	-0.608074	E	-0.375193	H	-0.36423	A	-0.193796	chr4	125720250	UNC8160403	22.2903	0
Agpat4_chr17	Agpat4	chr17	chr17	FALSE	0	-0.340597	AdultRiboM_edgeR_RNASeq	0.828366	AdultRiboM_M_Adult_4	1.05501	AdultRiboM_F_Adult_4	TRUE	FALSE	FALSE	NA	combined	cis	cis	chr17	9994022	UNC27551533	8.02127	0.014	0.0158172	7962300	13081655	5.11935	1	A	0.929648	D	-0.440663	C	-0.361584	F	-0.32666	G	0.279232	B	-0.208836	H	-0.182199	E	-0.17563	NA	NA		NA	NA
Agpat5_chr8	Agpat5	chr8	chr8	FALSE	0	-0.258333	C57_limma_microarray	3.2151	G118_M14	3.58375	G118_M16	TRUE	FALSE	FALSE	NA	combined	cis	cis	chr8	18443195	UNC14272674	7.61379	0.037	0.0413505	17355305	22846738	5.49143	1	B	0.693445	D	-0.440557	A	-0.370239	E	0.3394	C	-0.33233	H	0.194307	F	-0.178076	G	0.0714461	NA	NA		NA	NA
Agpat6_chr8	Agpat6	chr8	chr8	FALSE	0	0.45	129S_limma_microarray	38.5771	AdultRiboM_M_Adult_10	33.2062	AdultRiboM_F_Adult_6	FALSE	FALSE	TRUE	-4.52462	combined_female	cis	cis	NA	NA		NA	NA	NA	NA	NA	NA	NA	NA	NA	NA	NA	NA	NA	NA	NA	NA	NA	NA	NA	NA	NA	NA	NA	NA	NA		3.98517	NA
Agpat9_chr5	Agpat9	chr5	chr5	TRUE	0	-1.66777	AdultRiboM_edgeR_RNASeq	6.24653	G118_M15	9.29427	G118_M17	TRUE	TRUE	TRUE	-1.11803	combined	cis	cis	chr5	101732189	UNC9788516	24.9262	0	0	100699215	102925628	2.22641	3	E	0.826886	A	0.754586	D	-0.681889	C	0.646755	B	-0.59914	F	-0.488532	H	-0.472734	G	-0.070774	chr5	101739380	UNC9788695	14.6024	0
Agps_chr10	Agps	chr2	chr10	FALSE	0	-0.19	CAST_limma_microarray	3.05911	AdultRiboM_M_Adult_5	2.95638	AdultRiboM_F_Adult_2	FALSE	FALSE	TRUE	-5.38181	combined_female	trans	trans	NA	NA		NA	NA	NA	NA	NA	NA	NA	NA	NA	NA	NA	NA	NA	NA	NA	NA	NA	NA	NA	NA	NA	NA	NA	NA	NA		3.14205	NA
Agr2_chrX	Agr2	chr12	chrX	FALSE	0	0.3	PWK_limma_microarray	0	AdultRiboM_M_Adult_1	0	AdultRiboM_F_Adult_1	FALSE	TRUE	FALSE	NA	combined_male	trans	trans	NA	NA		NA	NA	NA	NA	NA	NA	NA	NA	NA	NA	NA	NA	NA	NA	NA	NA	NA	NA	NA	NA	NA	NA	NA	chrX	54860348	UNC30852286	7.25366	0.001
Agr3_chrX	Agr3	chr12	chrX	FALSE	0	0.065	AJ_limma_microarray	0	AdultRiboM_M_Adult_1	0	AdultRiboM_F_Adult_1	TRUE	TRUE	FALSE	NA	combined_male	trans	trans	chrX	107219076	JAX00239815	58.804	0	0	0	0	0	0		0		0		0		0		0		0		0		0	chrX	107219076	JAX00239815	158.11	0
Agrn_chr4	Agrn	chr4	chr4	FALSE	0	0.315	WSB_limma_microarray	6.05288	G118_M14	5.50297	G118_M17	TRUE	TRUE	TRUE	-0.731136	combined	cis	cis	chr4	155337806	UNC8534872	14.3134	0	0	155283544	155520997	0.237453	1	F	-0.885515	D	0.469693	G	-0.417481	E	0.404705	A	0.400716	B	-0.372209	C	0.219235	H	0.19242	chr4	155374998	UNC8535605	7.99103	0.022
Agt_chr8	Agt	chr8	chr8	FALSE	0	-0.557564	G118_edgeR_RNASeq	196.499	G118_M15	307.334	G118_M16	TRUE	FALSE	TRUE	-1.40585	combined	cis	cis	chr8	126889841	UNC080399632	13.7433	0	0	125923472	127690550	1.76708	1	A	-0.720645	G	-0.454258	H	0.440215	B	0.351388	E	-0.321369	C	0.2802	F	0.26667	D	0.174963	NA	NA		6.60312	NA
Agtpbp1_chr13	Agtpbp1	chr13	chr13	FALSE	0	0.183543	G118_edgeR_RNASeq	2.32915	AdultRiboM_M_Adult_1	2.45312	AdultRiboM_F_Adult_10	TRUE	TRUE	TRUE	-3.73316	combined	trans	cis	chr13	57798384	UNC22677131	22.9107	0	0	56991651	59164851	2.1732	1	F	-2.01308	G	1.0536	C	0.521526	B	0.407932	A	-0.365692	D	0.345739	E	0.21713	H	0.0880237	chr13	59047894	UNC22694588	12.273	0
Agtr1a_chr13	Agtr1a	chr13	chr13	TRUE	1	-0.695	WSB_limma_microarray	26.3484	G118_M14	33.7696	G118_M16	TRUE	FALSE	TRUE	-6.52141	combined	cis	cis	chr13	28962901	UNC22331238	16.4651	0	0	28704830	31752108	3.04728	2	F	-0.793316	H	0.66011	G	0.507496	E	-0.335097	C	0.335045	D	-0.289475	A	-0.18047	B	-0.117832	NA	NA		7.21918	NA
Agtr1b_chr14	Agtr1b	chr3	chr14	FALSE	0	0.0916667	CAST_limma_microarray	0	AdultRiboM_M_Adult_1	0	AdultRiboM_F_Adult_1	TRUE	FALSE	TRUE	-6.00618	combined_female	trans	trans	chr14	125020253	UNC24942256	8.26698	0.011	0.0124799	122869455	125177979	2.30852	1	A	0.330759	F	-0.117549	E	-0.10491	D	-0.095764	G	-0.0683793	B	-0.0621598	C	0.0379557	H	0.0298954	NA	NA		3.01437	NA
Agtr1b_chr6	Agtr1b	chr3	chr6	FALSE	0	0.0916667	CAST_limma_microarray	0	AdultRiboM_M_Adult_1	0	AdultRiboM_F_Adult_1	FALSE	TRUE	FALSE	8.81172	combined_male	trans	trans	NA	NA		NA	NA	NA	NA	NA	NA	NA	NA	NA	NA	NA	NA	NA	NA	NA	NA	NA	NA	NA	NA	NA	NA	NA	chr6	87472285	UNC11544380	12.4844	0
Agtr1b_chrX	Agtr1b	chr3	chrX	FALSE	0	0.0916667	CAST_limma_microarray	0	AdultRiboM_M_Adult_1	0	AdultRiboM_F_Adult_1	TRUE	TRUE	FALSE	NA	combined_male	trans	trans	chrX	102077539	UNC31171251	17.6914	0	0	0	0	0	0		0		0		0		0		0		0		0		0	chrX	102077539	UNC31171251	53.4295	0
Agtr2_chrX	Agtr2	chrX	chrX	FALSE	0	0.296667	PWK_limma_microarray	0	AdultRiboM_M_Adult_1	0	AdultRiboM_F_Adult_1	TRUE	FALSE	FALSE	NA	combined	trans	cis	chrX	47932489	UNC30816229	11.5874	0	0	0	0	0	0		0		0		0		0		0		0		0		0	NA	NA		NA	NA
Agtrap_chr4	Agtrap	chr4	chr4	FALSE	0	-0.416721	G118_edgeR_RNASeq	1.55526	AdultRiboM_M_Adult_2	1.76828	AdultRiboM_F_Adult_3	TRUE	TRUE	TRUE	-4.45792	combined	trans	cis	chr4	144891348	UNC8413213	17.3229	0	0	144450738	145704143	1.2534	4	A	0.714666	F	0.699133	E	-0.664607	G	-0.617274	B	0.491467	D	-0.472458	C	-0.193979	H	0.0838509	chr4	144725434	UNC8411550	7.92976	0.026
Agxt_chr1	Agxt	chr1	chr1	FALSE	0	-0.619019	AdultRiboM_edgeR_RNASeq	203.779	G118_M13	307.592	AdultRiboM_F_Adult_6	TRUE	TRUE	TRUE	-2.54862	combined	cis	cis	chr1	94626498	UNC1158367	22.8217	0	0	94014471	95240941	1.22647	2	F	-0.816861	G	-0.802909	D	0.447079	C	0.383494	H	0.368309	B	0.3526	E	0.17425	A	-0.0646596	chr1	94626498	UNC1158367	11.426	0
Agxt2_chr15	Agxt2	chr15	chr15	FALSE	0	0.309459	AdultRiboM_edgeR_RNASeq	79.3505	G118_M13	89.4089	G118_M17	TRUE	TRUE	TRUE	3.41792	combined	cis	cis	chr15	9552191	UNC150002956	11.8878	0	0	8941380	19021457	10.0801	1	A	-1.26598	F	0.997525	B	0.44857	G	-0.419962	E	0.364398	H	0.312412	D	-0.2139	C	0.201999	chr15	9932663	UNC25016485	11.2588	0
Ahctf1_chr11	Ahctf1	chr1	chr11	FALSE	0	-0.463333	PWK_limma_microarray	11.6509	AdultRiboM_M_Adult_1	18.5166	AdultRiboM_F_Adult_10	FALSE	TRUE	FALSE	4.41912	combined_male	trans	trans	NA	NA		NA	NA	NA	NA	NA	NA	NA	NA	NA	NA	NA	NA	NA	NA	NA	NA	NA	NA	NA	NA	NA	NA	NA	chr11	113100465	UNC20424057	7.78013	0.031
Ahctf1_chrX	Ahctf1	chr1	chrX	FALSE	0	-0.463333	PWK_limma_microarray	11.6509	AdultRiboM_M_Adult_1	18.5166	AdultRiboM_F_Adult_10	FALSE	TRUE	FALSE	NA	combined_male	trans	trans	NA	NA		NA	NA	NA	NA	NA	NA	NA	NA	NA	NA	NA	NA	NA	NA	NA	NA	NA	NA	NA	NA	NA	NA	NA	chrX	49318772	JAX00179106	6.85003	0.001
Ahcy_chr2	Ahcy	chr2	chr2	FALSE	0	-0.51	CAST_limma_microarray	583.746	AdultRiboM_M_Adult_10	569.958	G118_M17	TRUE	TRUE	FALSE	5.5816	combined	trans	cis	chr2	152468096	UNC4244689	13.0495	0	0	152022486	153099615	1.07713	1	B	0.835069	F	-0.664906	H	-0.643189	G	0.518474	E	-0.27674	A	0.232769	C	0.0654764	D	-0.0234211	chr2	152468096	UNC4244689	11.0895	0
Ahr_chr12	Ahr	chr12	chr12	FALSE	0	-0.508198	G118_edgeR_RNASeq	9.5269	AdultRiboM_M_Adult_10	10.9079	AdultRiboM_F_Adult_2	TRUE	FALSE	TRUE	-4.17375	combined	cis	cis	chr12	35370262	UNC20875955	13.6675	0	0	35026420	36176146	1.14973	1	G	1.23055	H	-0.936726	A	-0.29484	F	0.157302	D	-0.114915	C	-0.100143	B	-0.0683342	E	0.0395238	NA	NA		5.56058	NA
Ahrr_chr13	Ahrr	chr13	chr13	FALSE	0	0.151667	CAST_limma_microarray	0.0735767	AdultRiboM_M_Adult_10	0.137195	AdultRiboM_F_Adult_11	TRUE	FALSE	FALSE	NA	combined	cis	cis	chr13	74333358	UNC22865662	7.91672	0.018	0.0203002	73603349	78762191	5.15884	2	F	-0.78636	G	-0.656385	H	0.547049	E	0.464666	B	0.320781	C	0.254371	D	0.147046	A	0.143684	NA	NA		NA	NA
Ahsa2_chr11	Ahsa2	chr11	chr11	FALSE	0	0.330009	AdultRiboM_edgeR_RNASeq	13.7933	AdultRiboM_M_Adult_9	12.0292	AdultRiboM_F_Adult_10	TRUE	FALSE	FALSE	NA	combined	cis	cis	chr11	20589319	UNC19220314	9.28836	0.002	0.00230211	19477233	23910197	4.43296	1	G	1.38264	H	-0.527089	D	-0.377779	B	-0.24695	A	-0.240033	C	-0.201045	F	-0.160721	E	0.0752804	NA	NA		NA	NA
AI118078_chr8	AI118078	chr9	chr8	FALSE	0	-0.662105	G118_edgeR_RNASeq	0.525859	AdultRiboM_M_Adult_4	0.627851	AdultRiboM_F_Adult_3	FALSE	FALSE	TRUE	-4.79373	combined_female	trans	trans	NA	NA		NA	NA	NA	NA	NA	NA	NA	NA	NA	NA	NA	NA	NA	NA	NA	NA	NA	NA	NA	NA	NA	NA	NA	NA	NA		3.34947	NA
AI118078_chr9	AI118078	chr9	chr9	FALSE	0	-0.662105	G118_edgeR_RNASeq	0.525859	AdultRiboM_M_Adult_4	0.627851	AdultRiboM_F_Adult_3	TRUE	TRUE	TRUE	-1.86475	combined	cis	cis	chr9	55541682	UNC16407430	20.3722	0	0	55050955	56109056	1.0581	1	F	-1.50727	G	0.731871	D	0.461103	E	0.443498	H	0.200072	B	-0.0987299	C	-0.0938354	A	-0.0164831	chr9	55145111	UNC16403038	11.9543	0
AI182371_chr2	AI182371	chr2	chr2	FALSE	0	0.312128	G118_edgeR_RNASeq	202.165	G118_M14	167.071	G118_M18	TRUE	TRUE	TRUE	2.10668	combined	cis	cis	chr2	34927894	UNC2864071	25.0187	0	0	33992248	35192613	1.20037	2	H	-1.06568	E	0.907118	G	-0.603071	B	0.38938	F	0.246057	D	0.17458	C	0.106374	A	-0.0307266	chr2	34244886	UNC2856489	16.8259	0
AI314180_chr4	AI314180	chr4	chr4	FALSE	0	-0.601667	WSB_limma_microarray	20.8659	AdultRiboM_M_Adult_2	18.1284	AdultRiboM_F_Adult_10	TRUE	FALSE	FALSE	NA	combined	cis	cis	chr4	61849704	UNC7354872	9.32773	0.002	0.00230211	56926703	68259197	11.3325	4	H	-0.670405	G	0.662209	C	-0.608675	B	-0.606362	A	0.414681	E	0.406688	F	0.345507	D	0.209318	NA	NA		NA	NA
AI413582_chr17	AI413582	chr17	chr17	FALSE	0	-0.385	129S_limma_microarray	3.60855	G118_M13	3.83316	AdultRiboM_F_Adult_6	TRUE	FALSE	FALSE	NA	combined	cis	cis	chr17	27773986	UNC170066183	9.64911	0.001	0.00115912	27556366	31903252	4.34689	2	C	-0.598127	F	-0.488919	B	0.47546	E	0.390597	H	0.384765	A	0.354105	G	-0.342344	D	0.169634	NA	NA		NA	NA
AI429214_chr8	AI429214	chr8	chr8	FALSE	0	-0.441822	G118_edgeR_RNASeq	0.639727	AdultRiboM_M_Adult_2	0.717968	G118_M18	TRUE	FALSE	FALSE	NA	combined	trans	cis	chr8	36933858	UNC14500724	12.0372	0	0	36315949	37781892	1.46594	2	H	0.795989	B	-0.748108	G	-0.598076	F	-0.510714	D	0.492418	E	0.31648	C	0.260589	A	0.256443	NA	NA		NA	NA
AI464131_chr4	AI464131	chr4	chr4	FALSE	0	-0.286667	WSB_limma_microarray	13.1105	G118_M14	13.7095	G118_M16	TRUE	TRUE	TRUE	1.64567	combined	cis	cis	chr4	41275542	UNC7120584	26.5074	0	0	41036816	41517968	0.481152	1	E	1.17218	C	-0.687591	B	-0.641052	D	0.620099	F	-0.529648	H	-0.498394	G	0.312897	A	0.312581	chr4	41408244	UNC7121581	14.2679	0
AI467606_chr7	AI467606	chr7	chr7	FALSE	0	-0.896379	AdultRiboM_edgeR_RNASeq	0.424362	G118_M14	0.600203	G118_M16	TRUE	TRUE	TRUE	0.698246	combined	cis	cis	chr7	133487980	UNC13802764	11.8589	0	0	133206070	134638269	1.4322	1	E	1.20469	G	-0.352039	D	-0.327389	A	-0.32692	F	-0.279318	H	-0.15475	C	-0.12676	B	0.102229	chr7	134221295	UNC13808684	8.723	0.008
AI593442_chrX	AI593442	chr9	chrX	FALSE	0	-1.87503	G118_edgeR_RNASeq	0	AdultRiboM_M_Adult_1	0.0114823	G118_M18	FALSE	TRUE	FALSE	NA	combined_male	trans	trans	NA	NA		NA	NA	NA	NA	NA	NA	NA	NA	NA	NA	NA	NA	NA	NA	NA	NA	NA	NA	NA	NA	NA	NA	NA	chrX	113947492	UNC31243837	6.66346	0.001
AI607873_chr1	AI607873	chr1	chr1	FALSE	0	-0.736997	G118_edgeR_RNASeq	1.13289	AdultRiboM_M_Adult_10	2.04753	AdultRiboM_F_Adult_5	TRUE	FALSE	TRUE	-1.09111	combined	cis	cis	chr1	173277412	UNC2197937	12.1887	0	0	173150111	177950676	4.80056	1	F	0.915065	B	0.640549	G	-0.597234	D	-0.40901	C	-0.322541	A	-0.312944	H	-0.312063	E	-0.247066	NA	NA		7.06546	NA
AI661453_chr17	AI661453	chr17	chr17	FALSE	0	0.551178	G118_edgeR_RNASeq	5.06516	G118_M13	3.92646	G118_M18	TRUE	FALSE	TRUE	-5.04222	combined_female	cis	cis	chr17	47720924	UNC27948126	7.66799	0.029	0.0324911	42390998	50546238	8.15524	2	F	0.683224	H	-0.63713	C	-0.326444	D	-0.249521	A	0.211111	G	0.172206	E	-0.165712	B	-0.147798	NA	NA		3.76233	NA
AI987944_chr7	AI987944	chr7	chr7	FALSE	0	-0.09	WSB_limma_microarray	6.31844	AdultRiboM_M_Adult_8	6.97375	AdultRiboM_F_Adult_10	TRUE	FALSE	FALSE	NA	combined	cis	cis	chr7	49472788	UNC12697604	9.73606	0.001	0.00115912	47807029	51576282	3.76925	2	G	-0.707159	E	0.652774	F	-0.409721	C	0.366123	D	-0.306734	B	0.270504	A	-0.148696	H	0.147955	NA	NA		NA	NA
Aicda_chrX	Aicda	chr6	chrX	FALSE	0	0.211667	PWK_limma_microarray	0	AdultRiboM_M_Adult_1	0	AdultRiboM_F_Adult_1	FALSE	TRUE	FALSE	NA	combined_male	trans	trans	NA	NA		NA	NA	NA	NA	NA	NA	NA	NA	NA	NA	NA	NA	NA	NA	NA	NA	NA	NA	NA	NA	NA	NA	NA	chrX	95071370	UNC31125158	7.57113	0.001
Aifm2_chr10	Aifm2	chr10	chr10	FALSE	0	-0.303333	CAST_limma_microarray	5.85907	G118_M15	6.13568	G118_M17	TRUE	TRUE	TRUE	-1.28572	combined	cis	cis	chr10	61180341	UNC18072035	15.4405	0	0	60110977	62826530	2.71555	1	H	-0.859257	G	0.630205	A	-0.559541	F	0.331633	E	0.278128	D	0.253683	B	0.124414	C	-0.0991633	chr10	61309293	backupJAX00290713	8.85137	0.007
Aig1_chr10	Aig1	chr10	chr10	TRUE	0	-1.02797	AdultRiboM_edgeR_RNASeq	8.65936	G118_M13	9.66687	G118_M17	TRUE	FALSE	TRUE	-2.48744	combined	cis	cis	chr10	13500294	UNC17455816	13.3496	0	0	12694882	14127570	1.43269	1	F	0.807034	A	-0.553274	C	-0.374406	G	0.256889	E	-0.190242	D	-0.188973	H	0.128884	B	0.0812324	NA	NA		6.18003	NA
Aim1_chr10	Aim1	chr10	chr10	FALSE	0	-0.285789	AdultRiboM_edgeR_RNASeq	3.38861	G118_M14	4.02691	AdultRiboM_F_Adult_11	TRUE	TRUE	TRUE	-7.74209	combined	cis	cis	chr10	43739039	UNC17855733	27.1925	0	0	43500243	44735340	1.2351	2	F	1.13379	G	0.971175	C	-0.667885	D	-0.389785	H	-0.374688	A	-0.362911	B	-0.320207	E	-0.266095	chr10	44372884	UNC17863221	12.1921	0
Aim1l_chr12	Aim1l	chr4	chr12	FALSE	0	0.415813	G118_edgeR_RNASeq	0.414395	AdultRiboM_M_Adult_10	0.371779	AdultRiboM_F_Adult_8	TRUE	TRUE	TRUE	-13.2541	combined	trans	trans	chr12	24433087	UNC20730911	44.4946	0	0	18291207	25324703	7.0335	3	D	-1.07834	A	0.976593	H	-0.929267	C	-0.853685	B	0.836418	G	0.819947	F	0.686555	E	-0.498321	chr12	25095083	UNC20731351	20.6548	0
Aim1l_chr4	Aim1l	chr4	chr4	FALSE	0	0.415813	G118_edgeR_RNASeq	0.414395	AdultRiboM_M_Adult_10	0.371779	AdultRiboM_F_Adult_8	TRUE	FALSE	FALSE	NA	combined	cis	cis	chr4	133851268	UNC8266620	8.19129	0.013	0.0147397	132510951	134043081	1.53213	2	A	0.682316	B	-0.571185	D	0.537076	H	-0.501638	E	-0.366498	F	0.165652	C	0.10668	G	0.0646701	NA	NA		NA	NA
Aimp1_chr3	Aimp1	chr3	chr3	FALSE	0	0.201667	AJ_limma_microarray	18.1356	G118_M14	20.0955	AdultRiboM_F_Adult_2	TRUE	TRUE	TRUE	1.4354	combined	cis	cis	chr3	132241533	UNC6273310	16.8258	0	0	131922431	134650351	2.72792	1	F	-1.03818	C	0.649586	A	0.348931	D	0.309001	E	-0.203687	G	-0.170621	H	0.148037	B	-0.104845	chr3	132272550	UNC6273606	11.7123	0
Aip_chr3	Aip	chr19	chr3	FALSE	0	0.219457	AdultRiboM_edgeR_RNASeq	7.70717	G118_M15	8.33892	G118_M17	FALSE	TRUE	FALSE	2.8704	combined_male	trans	trans	NA	NA		NA	NA	NA	NA	NA	NA	NA	NA	NA	NA	NA	NA	NA	NA	NA	NA	NA	NA	NA	NA	NA	NA	NA	chr3	27944479	UNC4924818	7.69515	0.035
Aipl1_chr16	Aipl1	chr11	chr16	FALSE	0	0	AdultRiboM_edgeR_RNASeq	0	AdultRiboM_M_Adult_1	0	AdultRiboM_F_Adult_1	FALSE	TRUE	FALSE	5.56633	combined_male	trans	trans	NA	NA		NA	NA	NA	NA	NA	NA	NA	NA	NA	NA	NA	NA	NA	NA	NA	NA	NA	NA	NA	NA	NA	NA	NA	chr16	77176585	UNC27166218	9.54836	0.003
Aipl1_chrX	Aipl1	chr11	chrX	FALSE	0	0	AdultRiboM_edgeR_RNASeq	0	AdultRiboM_M_Adult_1	0	AdultRiboM_F_Adult_1	FALSE	TRUE	FALSE	NA	combined_male	trans	trans	NA	NA		NA	NA	NA	NA	NA	NA	NA	NA	NA	NA	NA	NA	NA	NA	NA	NA	NA	NA	NA	NA	NA	NA	NA	chrX	92030651	UNC31107440	12.7747	0
Ajuba_chr14	Ajuba	chr14	chr14	FALSE	0	-0.496188	AdultRiboM_edgeR_RNASeq	2.12032	AdultRiboM_M_Adult_12	3.27415	AdultRiboM_F_Adult_11	TRUE	TRUE	TRUE	4.11658	combined	cis	cis	chr14	54859205	UNC24026616	22.3429	0	0	51023623	55530390	4.50677	1	B	1.27744	F	-0.907273	H	0.715866	A	-0.491021	E	-0.406562	C	-0.298756	G	-0.150043	D	0.0977038	chr14	54953092	backupUNC140210413	16.3919	0
AK010878_chr12	AK010878	chr12	chr12	FALSE	0	0	AdultRiboM_edgeR_RNASeq	3.18208	AdultRiboM_M_Adult_1	3.11249	G118_M18	TRUE	TRUE	TRUE	3.62926	combined	cis	cis	chr12	104090748	UNC21773786	30.7637	0	0	104009126	104279299	0.270173	3	F	1.1202	G	1.05293	H	0.971577	A	-0.869177	C	-0.85013	E	-0.608161	B	-0.545463	D	-0.419831	chr12	103967272	UNC21772719	19.2581	0
Ak3_chr19	Ak3	chr19	chr19	FALSE	0	-0.383333	WSB_limma_microarray	114.738	AdultRiboM_M_Adult_4	118.663	G118_M17	TRUE	TRUE	TRUE	-4.65041	combined	cis	cis	chr19	29253323	UNC30167157	32.8454	0	0	29027774	29986655	0.958881	1	G	-1.6757	H	0.945568	F	-0.87358	C	0.588448	E	0.458731	A	0.248991	B	0.247273	D	0.217347	chr19	29067976	UNC30164169	16.2708	0
Ak4_chr4	Ak4	chr4	chr4	FALSE	0	0.698387	G118_edgeR_RNASeq	16.6152	G118_M14	10.1676	G118_M17	TRUE	TRUE	FALSE	1.03066	combined	cis	cis	chr4	101554229	UNC7857616	11.4505	0	0	101007686	102597435	1.58975	2	F	0.810472	B	-0.696549	C	-0.573067	E	0.441367	D	-0.222677	G	0.114809	H	0.0916335	A	-0.0511974	chr4	101554229	UNC7857616	7.89431	0.028
Ak7_chr12	Ak7	chr12	chr12	FALSE	0	0.812972	G118_edgeR_RNASeq	0.164469	G118_M14	0.089326	G118_M16	TRUE	TRUE	TRUE	-5.24859	combined	cis	cis	chr12	107266798	UNC21818638	27.7051	0	0	106781534	107853027	1.07149	1	F	1.48213	H	0.88548	C	-0.819087	G	-0.788405	A	-0.67497	E	0.492487	D	-0.41307	B	-0.367402	chr12	107266798	UNC21818638	13.4897	0
Akap10_chrX	Akap10	chr11	chrX	FALSE	0	0.166667	CAST_limma_microarray	3.73985	AdultRiboM_M_Adult_10	4.181	AdultRiboM_F_Adult_2	TRUE	FALSE	FALSE	NA	combined	trans	trans	chrX	96059817	UNC31130804	10.3464	0.002	0.00230211	0	0	0	0		0		0		0		0		0		0		0		0	NA	NA		NA	NA
Akap12_chr10	Akap12	chr10	chr10	FALSE	0	0.106679	G118_edgeR_RNASeq	1.97738	AdultRiboM_M_Adult_5	1.98985	AdultRiboM_F_Adult_6	TRUE	TRUE	TRUE	-11.3357	combined	cis	cis	chr10	5473536	UNC100004766	25.7659	0	0	4651880	6819624	2.16774	1	H	1.12368	E	-0.666972	F	0.583083	C	-0.548986	A	-0.547132	B	0.269492	D	-0.248488	G	0.0709427	chr10	5473536	UNC100004766	8.77434	0.008
Akap14_chrX	Akap14	chrX	chrX	FALSE	0	0	AdultRiboM_edgeR_RNASeq	0.0647628	AdultRiboM_M_Adult_10	0.120475	AdultRiboM_F_Adult_3	FALSE	TRUE	FALSE	NA	combined_male	trans	cis	NA	NA		NA	NA	NA	NA	NA	NA	NA	NA	NA	NA	NA	NA	NA	NA	NA	NA	NA	NA	NA	NA	NA	NA	NA	chrX	108944738	JAX00183375	7.77296	0.001
Akap3_chr6	Akap3	chr6	chr6	FALSE	0	-0.765428	G118_edgeR_RNASeq	0.0732293	AdultRiboM_M_Adult_5	0.0793861	AdultRiboM_F_Adult_12	TRUE	FALSE	FALSE	NA	combined	cis	cis	chr6	121933596	UNC11989023	7.83803	0.023	0.0258844	120328509	131939599	11.6111	1	B	0.715199	C	0.479657	F	-0.386258	G	-0.290488	E	-0.247856	H	-0.238001	D	-0.216562	A	-0.155039	NA	NA		NA	NA
Akap5_chr12	Akap5	chr12	chr12	FALSE	0	0	AdultRiboM_edgeR_RNASeq	0.607617	AdultRiboM_M_Adult_10	0.84051	AdultRiboM_F_Adult_5	TRUE	TRUE	TRUE	-1.66607	combined	cis	cis	chr12	77473779	UNC21429737	12.5249	0	0	75910720	78124754	2.21403	2	F	-1.11245	G	1.00929	E	0.356539	B	-0.224398	D	0.221689	H	-0.16688	A	-0.153089	C	-0.100626	chr12	76109347	UNC21414213	8.13184	0.017
Akap6_chr12	Akap6	chr12	chr12	FALSE	0	0	AdultRiboM_edgeR_RNASeq	0.0791566	AdultRiboM_M_Adult_10	0.126342	AdultRiboM_F_Adult_5	TRUE	TRUE	TRUE	-17.152	combined	cis	cis	chr12	54285378	UNC21123087	45.3459	0	0	52144116	54933243	2.78913	1	C	1.51435	G	1.11413	B	-0.940462	E	-0.839409	A	-0.585545	D	-0.490283	F	0.186402	H	0.0230136	chr12	54475601	UNC21125225	20.4998	0
Akap6_chr19	Akap6	chr12	chr19	FALSE	0	0	AdultRiboM_edgeR_RNASeq	0.0791566	AdultRiboM_M_Adult_10	0.126342	AdultRiboM_F_Adult_5	FALSE	TRUE	FALSE	5.17588	combined_male	trans	trans	NA	NA		NA	NA	NA	NA	NA	NA	NA	NA	NA	NA	NA	NA	NA	NA	NA	NA	NA	NA	NA	NA	NA	NA	NA	chr19	21434626	UNC30041866	7.91629	0.026
Akap7_chr10	Akap7	chr10	chr10	FALSE	0	-0.288793	G118_edgeR_RNASeq	2.91223	AdultRiboM_M_Adult_12	2.83283	G118_M17	TRUE	TRUE	TRUE	-11.7134	combined	cis	cis	chr10	24679128	UNC101399094	43.9613	0	0	24464936	25213304	0.748368	1	H	-1.58276	E	1.06419	G	1.01294	F	-0.497944	A	-0.241663	B	0.231421	C	-0.228115	D	0.221077	chr10	24493744	UNC17600381	19.0964	0
Akap8_chr17	Akap8	chr17	chr17	FALSE	0	0.296667	AJ_limma_microarray	12.4044	G118_M14	12.7608	G118_M18	TRUE	FALSE	TRUE	-4.05927	combined	cis	cis	chr17	33617192	UNC27794523	9.80783	0.001	0.00115912	28456389	34208805	5.75242	1	G	1.08229	E	-0.305206	H	-0.304605	F	-0.290078	B	-0.284682	D	-0.264365	A	-0.214527	C	0.141747	NA	NA		4.27607	NA
Akap9_chr5	Akap9	chr5	chr5	FALSE	0	0.255	WSB_limma_microarray	8.83563	AdultRiboM_M_Adult_4	8.19443	AdultRiboM_F_Adult_5	TRUE	FALSE	TRUE	-4.11616	combined	cis	cis	chr5	4626787	JAX00572508	9.14255	0.002	0.00230211	3160082	7518518	4.35844	1	G	0.797275	D	0.372479	B	-0.355558	H	-0.311802	C	-0.269855	F	-0.166347	E	-0.114188	A	-0.099581	NA	NA		4.59643	NA
Akip1_chr7	Akip1	chr7	chr7	FALSE	0	0	AdultRiboM_edgeR_RNASeq	11.7078	AdultRiboM_M_Adult_4	13.1541	AdultRiboM_F_Adult_10	TRUE	TRUE	TRUE	-8.77167	combined	cis	cis	chr7	117250017	UNC13601219	27.3569	0	0	116335406	117664169	1.32876	1	G	-1.58021	F	-0.835309	H	0.798045	A	0.751007	C	0.53518	E	0.52978	B	0.452915	D	-0.428646	chr7	118380680	UNC13613769	14.0424	0
Akna_chrX	Akna	chr4	chrX	FALSE	0	-0.703952	G118_edgeR_RNASeq	0.674753	AdultRiboM_M_Adult_5	0.907167	AdultRiboM_F_Adult_10	FALSE	TRUE	FALSE	NA	combined_male	trans	trans	NA	NA		NA	NA	NA	NA	NA	NA	NA	NA	NA	NA	NA	NA	NA	NA	NA	NA	NA	NA	NA	NA	NA	NA	NA	chrX	39469240	UNC30769314	6.31913	0.002
Aknad1_chrX	Aknad1	chr3	chrX	FALSE	0	0	AdultRiboM_edgeR_RNASeq	0.0573759	AdultRiboM_M_Adult_8	0.0257304	G118_M18	FALSE	TRUE	FALSE	NA	combined_male	trans	trans	NA	NA		NA	NA	NA	NA	NA	NA	NA	NA	NA	NA	NA	NA	NA	NA	NA	NA	NA	NA	NA	NA	NA	NA	NA	chrX	94159919	JAX00716102	8.30484	0.001
Akp3_chrX	Akp3	chr1	chrX	FALSE	0	0.101667	WSB_limma_microarray	0	AdultRiboM_M_Adult_1	0	AdultRiboM_F_Adult_1	TRUE	TRUE	FALSE	NA	combined_male	trans	trans	chrX	54718044	UNC200013336	25.329	0	0	0	0	0	0		0		0		0		0		0		0		0		0	chrX	54860348	UNC30852286	39.2669	0
Akr1a1_chr4	Akr1a1	chr4	chr4	FALSE	0	0.272451	AdultRiboM_edgeR_RNASeq	237.438	G118_M13	211.602	G118_M17	TRUE	FALSE	FALSE	NA	combined	cis	cis	chr4	116180181	UNC8045482	7.81609	0.025	0.0281187	111555484	118772586	7.2171	1	G	-0.805027	H	0.563026	B	0.544229	E	-0.512633	F	0.397514	D	0.186196	C	-0.148456	A	0.144762	NA	NA		NA	NA
Akr1b3_chr6	Akr1b3	chr6	chr6	FALSE	0	0	AdultRiboM_edgeR_RNASeq	0	AdultRiboM_M_Adult_1	0	AdultRiboM_F_Adult_1	TRUE	FALSE	TRUE	-9.42097	combined	cis	cis	chr6	34215384	UNC10858110	17.8455	0	0	33206526	34319478	1.11295	1	G	-1.2288	F	-0.656674	H	0.583366	A	0.371089	C	0.334276	D	0.328203	E	0.275502	B	0.170572	NA	NA		6.40474	NA
Akr1b7_chr6	Akr1b7	chr6	chr6	TRUE	1	-3.09992	AdultRiboM_edgeR_RNASeq	0.326092	G118_M14	1.53068	AdultRiboM_F_Adult_10	TRUE	TRUE	FALSE	8.08912	combined	cis	cis	chr6	33189651	UNC10844909	16.2018	0	0	33032649	34883028	1.85038	2	G	0.788303	F	-0.722838	H	0.47951	B	-0.303721	A	-0.267361	D	-0.188657	E	0.164474	C	0.0749063	chr6	3.32065e+07	UNC10845089	15.0618	0
Akr1b7_chrX	Akr1b7	chr6	chrX	TRUE	1	-3.09992	AdultRiboM_edgeR_RNASeq	0.326092	G118_M14	1.53068	AdultRiboM_F_Adult_10	FALSE	TRUE	FALSE	NA	combined_male	trans	trans	NA	NA		NA	NA	NA	NA	NA	NA	NA	NA	NA	NA	NA	NA	NA	NA	NA	NA	NA	NA	NA	NA	NA	NA	NA	chrX	108654194	UNC200676245	6.57189	0.002
Akr1b8_chr6	Akr1b8	chr6	chr6	FALSE	0	-0.722	AdultRiboM_edgeR_RNASeq	2.44111	AdultRiboM_M_Adult_12	3.9435	AdultRiboM_F_Adult_2	TRUE	TRUE	TRUE	0.630207	combined	cis	cis	chr6	34907071	UNC10868340	28.2532	0	0	34282384	35709528	1.42714	2	F	1.33556	H	1.19634	B	-0.565371	D	-0.549542	E	-0.54234	C	-0.467918	G	-0.36307	A	-0.214926	chr6	34939038	UNC10868681	16.7038	0
Akr1c12_chr13	Akr1c12	chr13	chr13	FALSE	0	0.306435	AdultRiboM_edgeR_RNASeq	54.9615	G118_M14	47.6427	G118_M17	TRUE	TRUE	TRUE	-12.1862	combined	cis	cis	chr13	4199754	UNC22032065	65.663	0	0	3699914	5207633	1.50772	3	F	-1.56892	E	-1.42808	G	-1.27014	D	1.04377	B	1.01513	C	0.888822	H	0.689034	A	0.682854	chr13	4199754	UNC22032065	33.0712	0
Akr1c13_chr10	Akr1c13	chr13	chr10	FALSE	0	0.271667	PWK_limma_microarray	73.4152	G118_M14	65.7582	G118_M17	FALSE	TRUE	FALSE	4.09722	combined_male	trans	trans	NA	NA		NA	NA	NA	NA	NA	NA	NA	NA	NA	NA	NA	NA	NA	NA	NA	NA	NA	NA	NA	NA	NA	NA	NA	chr10	56754572	backupUNC100811311	8.02825	0.019
Akr1c13_chr13	Akr1c13	chr13	chr13	FALSE	0	0.271667	PWK_limma_microarray	73.4152	G118_M14	65.7582	G118_M17	TRUE	TRUE	TRUE	-8.73266	combined	trans	cis	chr13	5391331	UNC22045693	55.5075	0	0	4751779	6014408	1.26263	2	G	1.59558	E	1.30874	C	-1.2052	A	-0.882936	H	-0.589393	B	-0.307428	D	-0.239648	F	0.239297	chr13	5824441	JAX00201897	26.3228	0
Akr1c14_chr13	Akr1c14	chr13	chr13	FALSE	0	0.244909	AdultRiboM_edgeR_RNASeq	189.301	AdultRiboM_M_Adult_1	203.373	AdultRiboM_F_Adult_10	TRUE	FALSE	TRUE	-4.31302	combined	cis	cis	chr13	7998546	backupJAX00041510	15.6038	0	0	3699914	11262097	7.56218	2	E	0.961477	H	-0.839856	F	0.683633	G	-0.403629	B	-0.308179	D	-0.225445	A	0.156468	C	0.118982	NA	NA		7.36447	NA
Akr1c18_chr13	Akr1c18	chr13	chr13	TRUE	0	-2.50029	G118_edgeR_RNASeq	0.137171	AdultRiboM_M_Adult_1	0.825084	G118_M16	TRUE	TRUE	TRUE	-19.1202	combined	cis	cis	chr13	4725039	UNC130415489	67.395	0	0	3351409	4935660	1.58425	3	F	1.70936	G	1.54323	C	-1.44168	E	0.951839	A	-0.950772	B	-0.674156	D	-0.642764	H	-0.489086	chr13	4725039	UNC130415489	29.0308	0
Akr1c19_chr10	Akr1c19	chr13	chr10	FALSE	0	0.372287	G118_edgeR_RNASeq	52.7393	AdultRiboM_M_Adult_4	57.7366	AdultRiboM_F_Adult_1	FALSE	TRUE	FALSE	4.94316	combined_male	trans	trans	NA	NA		NA	NA	NA	NA	NA	NA	NA	NA	NA	NA	NA	NA	NA	NA	NA	NA	NA	NA	NA	NA	NA	NA	NA	chr10	56674542	UNC18015790	7.91559	0.026
Akr1c19_chr13	Akr1c19	chr13	chr13	FALSE	0	0.372287	G118_edgeR_RNASeq	52.7393	AdultRiboM_M_Adult_4	57.7366	AdultRiboM_F_Adult_1	TRUE	TRUE	TRUE	-11.046	combined	cis	cis	chr13	5070368	UNC22042094	43.2434	0	0	4281464	5944369	1.66291	3	C	-1.29733	G	1.21814	A	-1.04167	E	0.964662	F	0.559847	H	-0.287271	B	-0.0762363	D	0.0402763	chr13	5000233	UNC22041230	19.7168	0
Akr1c20_chr13	Akr1c20	chr13	chr13	FALSE	0	-0.59868	G118_edgeR_RNASeq	50.0415	G118_M15	82.4305	G118_M17	TRUE	FALSE	TRUE	-7.44234	combined_female	cis	cis	chr13	6014408	UNC22053004	7.91071	0.018	0.0203002	3699914	10382368	6.68245	2	F	-0.599645	E	-0.515322	B	0.462097	G	-0.449572	D	0.397626	C	0.239668	H	0.220081	A	0.11377	NA	NA		3.78137	NA
Akr1c21_chr13	Akr1c21	chr13	chr13	FALSE	0	3.18588	G118_edgeR_RNASeq	0.132973	AdultRiboM_M_Adult_1	0.17192	AdultRiboM_F_Adult_1	TRUE	FALSE	TRUE	-7.70389	combined_female	cis	cis	chr13	5307508	UNC22044642	10.7811	0	0	3351409	5665276	2.31387	1	F	0.886295	C	-0.493202	G	-0.474143	D	0.459214	E	-0.367907	B	0.164977	A	-0.127521	H	-0.0434697	NA	NA		3.09539	NA
Akr1c6_chr13	Akr1c6	chr13	chr13	FALSE	0	-0.146667	PWK_limma_microarray	866.904	G118_M13	841.787	G118_M17	TRUE	FALSE	TRUE	-3.03559	combined	cis	cis	chr13	6014408	UNC22053004	9.91896	0.001	0.00115912	3351409	6898983	3.54757	1	F	-1.02998	G	-0.424714	E	0.382429	D	0.26631	H	0.259435	C	0.255419	B	0.250007	A	0.057003	NA	NA		5.52609	NA
Akr1cl_chrX	Akr1cl	chr1	chrX	FALSE	0	0	AdultRiboM_edgeR_RNASeq	0	AdultRiboM_M_Adult_1	0.164061	AdultRiboM_F_Adult_6	TRUE	TRUE	FALSE	NA	combined_male	trans	trans	chrX	85456811	UNC31067160	15.6647	0	0	0	0	0	0		0		0		0		0		0		0		0		0	chrX	85456811	UNC31067160	16.2792	0
Akr1d1_chr12	Akr1d1	chr6	chr12	FALSE	0	-0.853187	G118_edgeR_RNASeq	67.1796	AdultRiboM_M_Adult_4	130.658	AdultRiboM_F_Adult_2	FALSE	TRUE	FALSE	3.58256	combined_male	trans	trans	NA	NA		NA	NA	NA	NA	NA	NA	NA	NA	NA	NA	NA	NA	NA	NA	NA	NA	NA	NA	NA	NA	NA	NA	NA	chr12	71463518	UNC21351975	7.78323	0.03
Akr1d1_chr6	Akr1d1	chr6	chr6	FALSE	0	-0.853187	G118_edgeR_RNASeq	67.1796	AdultRiboM_M_Adult_4	130.658	AdultRiboM_F_Adult_2	FALSE	FALSE	TRUE	-9.1619	combined_female	trans	cis	NA	NA		NA	NA	NA	NA	NA	NA	NA	NA	NA	NA	NA	NA	NA	NA	NA	NA	NA	NA	NA	NA	NA	NA	NA	NA	NA		3.5745	NA
Akr1e1_chr13	Akr1e1	chr13	chr13	FALSE	0	-0.382668	G118_edgeR_RNASeq	16.7052	AdultRiboM_M_Adult_1	21.2341	AdultRiboM_F_Adult_1	TRUE	FALSE	FALSE	NA	combined	cis	cis	chr13	6014408	UNC22053004	7.75137	0.027	0.0303193	3351409	11173699	7.82229	1	F	-0.923429	G	0.658377	E	0.492206	D	-0.421161	H	0.215027	A	-0.196171	B	0.184941	C	0.101158	NA	NA		NA	NA
Akr1e1_chr4	Akr1e1	chr13	chr4	FALSE	0	-0.382668	G118_edgeR_RNASeq	16.7052	AdultRiboM_M_Adult_1	21.2341	AdultRiboM_F_Adult_1	TRUE	TRUE	TRUE	7.40426	combined	trans	trans	chr4	144973394	UNC8413922	64.0567	0	0	144450738	145704143	1.2534	1	D	-2.01824	F	1.19925	A	1.10048	C	1.0437	B	0.947078	G	-0.900432	E	-0.732529	H	-0.634169	chr4	144641804	UNC8410814	41.7347	0
Akr7a5_chr4	Akr7a5	chr4	chr4	FALSE	0	0.579012	AdultRiboM_edgeR_RNASeq	72.816	AdultRiboM_M_Adult_10	60.0183	G118_M16	TRUE	TRUE	TRUE	2.19899	combined	cis	cis	chr4	138786971	UNC8338977	43.8794	0	0	138732894	139147151	0.414257	1	F	-2.39046	G	0.853187	A	0.716894	H	-0.622186	B	0.551286	E	0.397462	D	0.287191	C	0.269691	chr4	138841895	UNC8339494	26.0682	0
Akt2_chr7	Akt2	chr7	chr7	FALSE	0	0	AdultRiboM_edgeR_RNASeq	34.4211	G118_M14	35.0719	G118_M17	TRUE	TRUE	FALSE	0.512767	combined	cis	cis	chr7	28891863	UNC12541914	13.1132	0	0	27634415	28944939	1.31052	3	G	0.644449	F	0.638066	E	-0.557568	B	-0.476899	A	0.250444	C	-0.220014	H	-0.217426	D	-0.14003	chr7	28891863	UNC12541914	7.94695	0.024
Akt3_chr1	Akt3	chr1	chr1	FALSE	0	-0.326994	AdultRiboM_edgeR_RNASeq	1.09716	AdultRiboM_M_Adult_5	1.2596	G118_M17	TRUE	FALSE	TRUE	-2.34061	combined	cis	cis	chr1	179165641	JAX00012996	9.60307	0.001	0.00115912	177877020	182798117	4.9211	1	F	0.813912	G	-0.488	B	-0.429805	C	0.365247	H	-0.345992	A	-0.147494	D	0.119187	E	0.113073	NA	NA		5.32275	NA
Akt3_chrX	Akt3	chr1	chrX	FALSE	0	-0.326994	AdultRiboM_edgeR_RNASeq	1.09716	AdultRiboM_M_Adult_5	1.2596	G118_M17	TRUE	TRUE	FALSE	NA	combined	trans	trans	chrX	141045974	UNC31422934	11.5022	0	0	0	0	0	0		0		0		0		0		0		0		0		0	chrX	140887927	UNC31421546	6.24064	0.003
Alad_chr4	Alad	chr4	chr4	FALSE	0	-0.233333	WSB_limma_microarray	39.8029	G118_M14	47.2586	G118_M16	TRUE	TRUE	TRUE	-1.09127	combined	cis	cis	chr4	61555486	UNC7353950	61.0107	0	0	60678361	61954091	1.27573	1	A	1.73419	B	-1.28069	H	-1.05228	G	-0.9385	D	0.758374	C	0.65636	E	0.653744	F	-0.608043	chr4	61849704	UNC7354872	35.3056	0
Alas2_chrX	Alas2	chrX	chrX	TRUE	1	2.8805	AdultRiboM_edgeR_RNASeq	74.8837	G118_M13	16.2644	G118_M16	TRUE	TRUE	TRUE	NA	combined	trans	cis	chrX	149292036	UNC31469891	40.7875	0	0	0	0	0	0		0		0		0		0		0		0		0		0	chrX	148682654	UNC31466064	28.1687	0
Alcam_chr16	Alcam	chr16	chr16	FALSE	0	-0.268333	WSB_limma_microarray	13.6966	G118_M15	15.0138	G118_M17	TRUE	FALSE	FALSE	NA	combined	cis	cis	chr16	53141121	UNC26840957	8.41272	0.007	0.00796971	51672833	54332098	2.65926	1	G	-0.943489	A	0.695103	F	-0.389273	C	0.269069	H	0.206564	B	0.176705	E	0.0850423	D	0.0357293	NA	NA		NA	NA
Aldh16a1_chr7	Aldh16a1	chr7	chr7	FALSE	0	0.19	WSB_limma_microarray	22.5147	AdultRiboM_M_Adult_10	22.4508	AdultRiboM_F_Adult_4	TRUE	TRUE	TRUE	0.0567642	combined	cis	cis	chr7	52426070	UNC12727286	19.6445	0	0	51072072	53267472	2.1954	2	E	-0.901737	F	-0.803811	A	-0.68666	G	0.655192	B	0.557835	C	0.542691	D	0.493455	H	0.222764	chr7	52367619	UNC12726717	13.0633	0
Aldh18a1_chr19	Aldh18a1	chr19	chr19	FALSE	0	-0.435785	AdultRiboM_edgeR_RNASeq	0.689595	G118_M15	0.979376	AdultRiboM_F_Adult_3	TRUE	FALSE	TRUE	-5.65566	combined_female	cis	cis	chr19	41612942	UNC30329644	11.7763	0	0	41230301	42313560	1.08326	2	G	-0.841785	B	0.68056	H	-0.524331	E	0.465759	A	0.266369	D	0.151658	F	-0.115771	C	0.101452	NA	NA		7.08051	NA
Aldh1a1_chr19	Aldh1a1	chr19	chr19	FALSE	0	0.567712	AdultRiboM_edgeR_RNASeq	738.376	AdultRiboM_M_Adult_4	712.138	AdultRiboM_F_Adult_1	TRUE	TRUE	TRUE	5.78866	combined	cis	cis	chr19	20326605	UNC30023004	22.7929	0	0	19317026	20849269	1.53224	2	E	-1.00999	G	-0.923204	A	0.729548	D	0.341924	C	0.327331	H	0.276243	B	0.199284	F	0.188945	chr19	19863213	UNC30014063	15.3919	0
Aldh1a2_chr9	Aldh1a2	chr9	chr9	FALSE	0	-1.18115	AdultRiboM_edgeR_RNASeq	0.202223	G118_M14	0.382337	AdultRiboM_F_Adult_11	TRUE	TRUE	TRUE	-3.70499	combined	cis	cis	chr9	71006148	UNC16597000	23.2478	0	0	70831019	71525561	0.694542	1	F	1.62203	C	-0.494837	A	-0.291	E	-0.281453	G	-0.26918	H	-0.249505	B	-0.0844617	D	-0.0831696	chr9	71525561	UNC16603741	12.0732	0
Aldh1a3_chr7	Aldh1a3	chr7	chr7	FALSE	0	-0.711747	AdultRiboM_edgeR_RNASeq	0.135819	AdultRiboM_M_Adult_5	0.19586	AdultRiboM_F_Adult_6	TRUE	FALSE	TRUE	-6.18955	combined_female	cis	cis	chr7	73804666	UNC13031261	8.20117	0.013	0.0147397	68762295	74129027	5.36673	2	G	0.757298	E	-0.672261	C	-0.53112	F	0.324435	H	0.319563	D	-0.31787	A	0.234226	B	-0.147214	NA	NA		3.31982	NA
Aldh1a7_chr19	Aldh1a7	chr19	chr19	FALSE	0	0.459538	AdultRiboM_edgeR_RNASeq	90.7065	AdultRiboM_M_Adult_4	92.6987	G118_M16	TRUE	TRUE	TRUE	-13.6809	combined	cis	cis	chr19	19560996	UNC30009421	54.43	0	0	19393687	22304212	2.91052	1	F	1.90531	E	0.914885	B	-0.902673	D	-0.843552	A	-0.679209	G	0.632221	C	-0.600905	H	-0.565462	chr19	20887815	UNC_rs48616694	27.2423	0
Aldh1b1_chr4	Aldh1b1	chr4	chr4	TRUE	1	-1.28708	AdultRiboM_edgeR_RNASeq	39.5012	G118_M13	74.5122	G118_M16	TRUE	TRUE	TRUE	-4.30821	combined	cis	cis	chr4	46400497	UNC7176115	22.9695	0	0	45898864	46629785	0.730921	1	F	1.32021	G	-0.427601	A	-0.357993	D	-0.183099	B	-0.179331	H	-0.118733	C	-0.103065	E	-0.0804261	chr4	46400497	UNC7176115	11.4428	0
Aldh1l1_chr6	Aldh1l1	chr6	chr6	FALSE	0	-0.3	WSB_limma_microarray	427.158	AdultRiboM_M_Adult_5	568.978	AdultRiboM_F_Adult_4	TRUE	FALSE	FALSE	NA	combined	cis	cis	chr6	89117248	UNC11564970	8.97896	0.003	0.00343007	88729358	90863260	2.1339	1	F	-1.20968	B	0.347102	E	0.275332	H	0.268227	D	0.241737	A	0.181983	C	0.135009	G	-0.107183	NA	NA		NA	NA
Aldh1l2_chr10	Aldh1l2	chr10	chr10	FALSE	0	0.291906	G118_edgeR_RNASeq	0.103916	AdultRiboM_M_Adult_2	0.121815	AdultRiboM_F_Adult_7	TRUE	FALSE	TRUE	-3.14144	combined	cis	cis	chr10	82520816	JAX00294080	9.69849	0.001	0.00115912	73527752	84164020	10.6363	1	H	0.831815	F	-0.585521	G	-0.55841	D	0.330797	C	-0.31867	A	0.246826	B	0.24338	E	-0.113189	NA	NA		4.58626	NA
Aldh3a2_chr11	Aldh3a2	chr11	chr11	TRUE	1	-0.626169	G118_edgeR_RNASeq	129.28	AdultRiboM_M_Adult_4	180.5	AdultRiboM_F_Adult_2	FALSE	FALSE	TRUE	-5.78704	combined_female	cis	cis	NA	NA		NA	NA	NA	NA	NA	NA	NA	NA	NA	NA	NA	NA	NA	NA	NA	NA	NA	NA	NA	NA	NA	NA	NA	NA	NA		3.62201	NA
Aldh3b2_chr19	Aldh3b2	chr19	chr19	FALSE	0	-4.0709	G118_edgeR_RNASeq	0	AdultRiboM_M_Adult_1	0.113303	AdultRiboM_F_Adult_7	TRUE	TRUE	TRUE	13.0094	combined	cis	cis	chr19	4098846	UNC29830560	70.8661	0	0	3151739	4166115	1.01438	1	G	2.52947	B	-0.510384	E	-0.500321	D	-0.395753	A	-0.311951	C	-0.306797	F	-0.299594	H	-0.256791	chr19	3461620	UNC190137872	51.2436	0
Aldh4a1_chr4	Aldh4a1	chr4	chr4	FALSE	0	-0.427812	G118_edgeR_RNASeq	108.353	G118_M13	155.046	G118_M17	TRUE	TRUE	TRUE	-0.941207	combined	cis	cis	chr4	138628207	UNC8337241	18.455	0	0	138254356	139508157	1.2538	1	G	-0.767104	H	-0.5938	A	0.511445	B	0.468674	F	-0.468511	D	0.356656	C	0.337116	E	0.27476	chr4	136730138	UNC8310420	10.6311	0
Aldh5a1_chr13	Aldh5a1	chr13	chr13	FALSE	0	0.263333	NOD_limma_microarray	13.6949	G118_M15	14.7838	G118_M16	TRUE	TRUE	TRUE	-7.05319	combined	cis	cis	chr13	24620861	UNC22276430	21.6414	0	0	24495754	25948713	1.45296	1	F	1.1328	H	0.8285	E	-0.711496	D	-0.651277	A	-0.358038	B	-0.356949	C	-0.34034	G	0.266149	chr13	24620861	UNC22276430	9.34884	0.003
Aldh7a1_chr18	Aldh7a1	chr18	chr18	FALSE	0	0.384706	AdultRiboM_edgeR_RNASeq	126.453	AdultRiboM_M_Adult_5	120.852	AdultRiboM_F_Adult_1	TRUE	TRUE	TRUE	-4.8816	combined	cis	cis	chr18	57419130	UNC29331510	14.3645	0	0	54232393	57698669	3.46628	1	G	1.15343	F	0.634537	E	-0.529142	B	-0.382476	H	-0.373164	A	-0.360938	C	-0.347936	D	-0.135016	chr18	54338537	UNC29289830	8.13522	0.017
Aldh8a1_chr10	Aldh8a1	chr10	chr10	FALSE	0	-0.333333	129S_limma_microarray	127.181	AdultRiboM_M_Adult_4	145.339	AdultRiboM_F_Adult_3	TRUE	TRUE	TRUE	3.19589	combined	cis	cis	chr10	21013706	UNC17554743	22.047	0	0	20568699	22183245	1.61455	2	G	-1.20549	B	1.0765	E	0.647644	H	0.571458	C	-0.50877	A	-0.344581	F	-0.277809	D	0.0980509	chr10	20696937	UNC17551233	14.6674	0
Aldh9a1_chr1	Aldh9a1	chr1	chr1	FALSE	0	-0.363343	G118_edgeR_RNASeq	81.4484	G118_M13	107.992	G118_M16	TRUE	TRUE	TRUE	-6.16194	combined	trans	cis	chr1	169473486	UNC2140855	28.8775	0	0	169429608	169736085	0.306477	2	H	-0.92496	F	-0.844217	E	0.720143	G	-0.501298	C	0.483757	A	0.418768	B	0.393312	D	0.32558	chr1	169473486	UNC2140855	12.2614	0
Aldoart1_chr2	Aldoart1	chr4	chr2	FALSE	0	0	AdultRiboM_edgeR_RNASeq	0	AdultRiboM_M_Adult_1	0	AdultRiboM_F_Adult_1	TRUE	FALSE	FALSE	NA	combined	trans	trans	chr2	169464659	UNC4478012	7.81511	0.025	0.0281187	167363493	169489668	2.12617	1	A	0.210907	F	-0.0531428	E	-0.0395082	D	-0.0387805	H	-0.0300069	G	-0.0282293	B	-0.0225972	C	-0.0215585	NA	NA		NA	NA
Aldoart2_chrX	Aldoart2	chr12	chrX	FALSE	0	0	AdultRiboM_edgeR_RNASeq	0.0895871	AdultRiboM_M_Adult_12	0	AdultRiboM_F_Adult_1	TRUE	TRUE	FALSE	NA	combined_male	trans	trans	chrX	92030651	UNC31107440	22.1917	0	0	0	0	0	0		0		0		0		0		0		0		0		0	chrX	92244790	UNC31108174	29.7695	0
Aldob_chr17	Aldob	chr4	chr17	FALSE	0	-0.85	WSB_limma_microarray	1611.52	AdultRiboM_M_Adult_10	1634.71	AdultRiboM_F_Adult_3	FALSE	TRUE	FALSE	3.92837	combined_male	trans	trans	NA	NA		NA	NA	NA	NA	NA	NA	NA	NA	NA	NA	NA	NA	NA	NA	NA	NA	NA	NA	NA	NA	NA	NA	NA	chr17	47763251	UNC27948603	7.63634	0.04
Aldoc_chr11	Aldoc	chr11	chr11	FALSE	0	0.80193	G118_edgeR_RNASeq	5.39861	G118_M15	4.96474	AdultRiboM_F_Adult_3	TRUE	TRUE	TRUE	-5.95231	combined	cis	cis	chr11	76824058	UNC19945903	23.6523	0	0	76573677	78334158	1.76048	1	G	-1.23721	F	0.923176	H	0.638311	C	-0.191774	E	-0.129763	B	-0.121746	A	0.0746144	D	-0.0489324	chr11	77926590	UNC19955804	11.8621	0
Alg1_chr16	Alg1	chr16	chr16	FALSE	0	-0.223333	PWK_limma_microarray	9.56488	G118_M13	9.68045	G118_M16	TRUE	TRUE	TRUE	0.0865318	combined	cis	cis	chr16	3976427	UNC26250076	47.1884	0	0	3082728	5419649	2.33692	1	G	-2.0218	C	0.831917	F	-0.818651	B	0.795207	H	0.768954	D	-0.745352	E	0.704911	A	0.670756	chr16	4199827	UNC26251504	26.9267	0
Alg10b_chr15	Alg10b	chr15	chr15	FALSE	0	0.189694	AdultRiboM_edgeR_RNASeq	9.92105	AdultRiboM_M_Adult_1	9.02093	AdultRiboM_F_Adult_10	TRUE	FALSE	TRUE	-3.80394	combined	cis	cis	chr15	90529720	JAX00207878	14.8732	0	0	90205707	90751236	0.545529	2	G	-0.917986	D	0.746797	F	-0.672413	B	0.33185	C	0.275615	H	0.212348	A	0.140712	E	-0.0498576	NA	NA		6.50495	NA
Alg14_chr3	Alg14	chr3	chr3	FALSE	0	-0.268333	NZO_limma_microarray	12.8014	G118_M14	13.0406	AdultRiboM_F_Adult_2	TRUE	TRUE	TRUE	0.0625675	combined	cis	cis	chr3	120895323	UNC6095900	38.9721	0	0	120851277	121154781	0.303504	3	F	-1.16177	D	1.10743	E	1.08246	H	-0.827442	B	0.577848	C	-0.506193	A	-0.43683	G	0.197208	chr3	120822866	UNC6094702	21.0036	0
Alg3_chr1	Alg3	chr16	chr1	FALSE	0	0.461406	G118_edgeR_RNASeq	8.63474	G118_M13	6.94753	G118_M16	FALSE	TRUE	FALSE	3.08764	combined_male	trans	trans	NA	NA		NA	NA	NA	NA	NA	NA	NA	NA	NA	NA	NA	NA	NA	NA	NA	NA	NA	NA	NA	NA	NA	NA	NA	chr1	188566447	UNC2380276	7.76411	0.031
Alg3_chrX	Alg3	chr16	chrX	FALSE	0	0.461406	G118_edgeR_RNASeq	8.63474	G118_M13	6.94753	G118_M16	TRUE	TRUE	FALSE	NA	combined	trans	trans	chrX	110614828	UNC31223773	10.2755	0.003	0.00343007	0	0	0	0		0		0		0		0		0		0		0		0	chrX	113249866	UNC200032623	6.07889	0.004
Alg5_chr3	Alg5	chr3	chr3	FALSE	0	0.16725	AdultRiboM_edgeR_RNASeq	20.2684	G118_M13	19.6307	G118_M17	TRUE	TRUE	TRUE	-0.495245	combined	cis	cis	chr3	53159289	UNC5279465	15.1122	0	0	52953000	54590947	1.63795	2	F	-1.02187	G	-0.922568	H	0.637893	A	0.621359	E	0.429375	B	0.426314	C	-0.266382	D	0.120517	chr3	53347133	UNC5282741	8.9641	0.006
Alg6_chr4	Alg6	chr4	chr4	FALSE	0	-0.295	C57_limma_microarray	3.55903	AdultRiboM_M_Adult_5	3.61366	AdultRiboM_F_Adult_11	TRUE	FALSE	FALSE	NA	combined	cis	cis	chr4	98897609	UNC7822859	9.35871	0.002	0.00230211	97869624	100536103	2.66648	4	G	-0.658212	H	0.610585	C	-0.58433	A	0.551991	B	0.513266	F	0.409201	E	-0.39076	D	-0.316794	NA	NA		NA	NA
Alg8_chr7	Alg8	chr7	chr7	FALSE	0	-0.295	PWK_limma_microarray	3.53393	G118_M15	3.54389	G118_M16	TRUE	FALSE	FALSE	NA	combined	cis	cis	chr7	105947506	UNC13458454	11.3179	0	0	103985616	107423613	3.438	4	H	-0.787975	B	0.753109	F	0.718795	G	0.710541	C	-0.568643	D	-0.414535	A	-0.278414	E	-0.117747	NA	NA		NA	NA
Alkbh2_chr5	Alkbh2	chr5	chr5	FALSE	0	0.429256	AdultRiboM_edgeR_RNASeq	4.53773	G118_M14	3.20731	G118_M18	TRUE	TRUE	TRUE	2.48706	combined	cis	cis	chr5	114469812	UNC9949099	47.3094	0	0	113886328	114931101	1.04477	1	E	1.76827	F	-1.06535	G	0.755087	A	-0.635651	B	-0.453238	D	-0.4157	H	0.307636	C	-0.181138	chr5	113911636	UNC9941958	33.116	0
Alkbh3_chr2	Alkbh3	chr2	chr2	FALSE	0	-0.256667	PWK_limma_microarray	12.0276	G118_M13	12.6636	AdultRiboM_F_Adult_1	TRUE	TRUE	FALSE	2.51579	combined	trans	cis	chr2	96058304	UNC3568598	12.4499	0	0	94154600	97629913	3.47531	1	F	-1.19782	A	0.919078	E	-0.907576	B	0.504435	C	0.438976	G	0.36636	D	0.0925459	H	-0.0772198	chr2	96390164	UNC3572364	9.04135	0.005
Alkbh5_chr11	Alkbh5	chr11	chr11	FALSE	0	0.360797	AdultRiboM_edgeR_RNASeq	19.0629	G118_M15	18.053	G118_M18	TRUE	TRUE	TRUE	-11.2928	combined	cis	cis	chr11	60140246	UNC19739836	32.7862	0	0	59871094	60345650	0.474556	3	E	1.06489	A	1.04006	B	-0.98524	D	-0.653985	H	-0.600861	G	0.493846	C	-0.482175	F	0.116629	chr11	59455582	UNC19731658	15.0582	0
Alkbh7_chr17	Alkbh7	chr17	chr17	FALSE	0	0.245	CAST_limma_microarray	9.90608	G118_M13	9.70753	AdultRiboM_F_Adult_5	TRUE	FALSE	FALSE	NA	combined	cis	cis	chr17	56477712	UNC28069956	9.38903	0.002	0.00230211	53923004	60081276	6.15827	1	F	0.728806	D	-0.487997	G	0.44782	A	-0.314931	B	-0.30897	E	-0.266364	H	-0.173589	C	-0.166696	NA	NA		NA	NA
Allc_chrX	Allc	chr12	chrX	FALSE	0	-1.85495	G118_edgeR_RNASeq	0	AdultRiboM_M_Adult_1	0.0315394	G118_M16	TRUE	TRUE	FALSE	NA	combined	trans	trans	chrX	99798866	UNC31158037	16.9519	0	0	0	0	0	0		0		0		0		0		0		0		0		0	chrX	99798866	UNC31158037	16.7216	0
Alox12_chr11	Alox12	chr11	chr11	FALSE	0	-0.962635	AdultRiboM_edgeR_RNASeq	0.357164	G118_M14	0.369868	AdultRiboM_F_Adult_8	TRUE	TRUE	TRUE	-4.37582	combined	cis	cis	chr11	71131566	UNC19886714	21.2894	0	0	70170283	72876222	2.70594	1	H	-1.25149	F	-0.697992	E	0.688467	D	0.616607	G	-0.597467	A	0.495637	B	0.446193	C	0.375929	chr11	70530037	UNC19879764	12.1099	0
Alox12_chr5	Alox12	chr11	chr5	FALSE	0	-0.962635	AdultRiboM_edgeR_RNASeq	0.357164	G118_M14	0.369868	AdultRiboM_F_Adult_8	FALSE	FALSE	TRUE	-4.31276	combined_female	trans	trans	NA	NA		NA	NA	NA	NA	NA	NA	NA	NA	NA	NA	NA	NA	NA	NA	NA	NA	NA	NA	NA	NA	NA	NA	NA	NA	NA		3.41302	NA
Alox12b_chrX	Alox12b	chr11	chrX	FALSE	0	0.1	NZO_limma_microarray	0	AdultRiboM_M_Adult_1	0	AdultRiboM_F_Adult_1	TRUE	TRUE	FALSE	NA	combined_male	trans	trans	chrX	101353358	UNC31167322	25.9888	0	0	0	0	0	0		0		0		0		0		0		0		0		0	chrX	101353358	UNC31167322	310.814	0
Alox5ap_chr5	Alox5ap	chr5	chr5	FALSE	0	-0.724333	AdultRiboM_edgeR_RNASeq	2.3206	G118_M15	3.89933	G118_M17	TRUE	TRUE	TRUE	6.9513	combined	cis	cis	chr5	151213930	UNC10448854	21.4137	0	0	150221427	151364972	1.14354	3	F	-0.978339	H	0.911016	G	-0.875542	B	0.370818	A	0.355046	C	0.280347	E	0.0958079	D	0.0237288	chr5	150825889	UNC10441926	15.815	0
Aloxe3_chr11	Aloxe3	chr11	chr11	FALSE	0	0.929945	AdultRiboM_edgeR_RNASeq	0.119449	AdultRiboM_M_Adult_12	0.0850635	AdultRiboM_F_Adult_3	TRUE	FALSE	TRUE	-6.64048	combined	cis	cis	chr11	65366000	UNC19812789	10.6269	0	0	63656128	70622314	6.96619	1	G	1.01383	B	0.380417	D	-0.360179	F	-0.357551	C	-0.35613	E	-0.313173	H	0.164413	A	-0.132054	NA	NA		3.6685	NA
Alpi_chrX	Alpi	chr1	chrX	FALSE	0	0.135	AJ_limma_microarray	0	AdultRiboM_M_Adult_1	0	AdultRiboM_F_Adult_1	TRUE	TRUE	FALSE	NA	combined	trans	trans	chrX	54660341	UNC30850883	13.0386	0	0	0	0	0	0		0		0		0		0		0		0		0		0	chrX	54660341	UNC30850883	11.1213	0
Alpk1_chr3	Alpk1	chr3	chr3	FALSE	0	0.218333	PWK_limma_microarray	0.895266	AdultRiboM_M_Adult_11	0.949818	G118_M18	TRUE	TRUE	TRUE	-10.1827	combined	cis	cis	chr3	127184372	UNC6197776	22.3517	0	0	126986037	127729864	0.743827	2	D	-1.16231	C	1.03229	A	0.778786	E	-0.672924	G	0.649117	H	-0.45657	F	0.144927	B	-0.101887	chr3	128802411	UNC6220716	9.65969	0.003
Alpk2_chr18	Alpk2	chr18	chr18	FALSE	0	-3.15583	G118_edgeR_RNASeq	0.0213045	AdultRiboM_M_Adult_3	0.0675721	AdultRiboM_F_Adult_7	TRUE	FALSE	FALSE	NA	combined	cis	cis	chr18	68161871	UNC29502380	8.76271	0.003	0.00343007	65060150	68399852	3.3397	2	D	0.661185	G	-0.595068	C	0.506774	E	0.485373	F	-0.475677	B	-0.405592	A	-0.328835	H	0.131823	NA	NA		NA	NA
Alpl_chr6	Alpl	chr4	chr6	TRUE	0	1.00004	G118_edgeR_RNASeq	4.60524	G118_M15	2.17636	AdultRiboM_F_Adult_11	TRUE	FALSE	TRUE	-2.89267	combined	trans	trans	chr6	69873650	UNC11313837	7.80506	0.025	0.0281187	66764378	71362092	4.59771	2	D	-0.58846	B	0.580282	C	-0.464309	G	0.20975	E	0.196902	F	0.186143	A	0.171267	H	-0.0904989	NA	NA		4.86494	NA
Alppl2_chrX	Alppl2	chr1	chrX	FALSE	0	1.87805	G118_edgeR_RNASeq	0.0213261	G118_M15	0	AdultRiboM_F_Adult_1	TRUE	TRUE	FALSE	NA	combined	trans	trans	chrX	54860348	UNC30852286	736.991	0	0	0	0	0	0		0		0		0		0		0		0		0		0	chrX	54860348	UNC30852286	368.401	0
Als2_chr1	Als2	chr1	chr1	FALSE	0	-0.233333	NOD_limma_microarray	15.7853	G118_M13	17.7295	AdultRiboM_F_Adult_4	TRUE	TRUE	TRUE	-18.3065	combined	cis	cis	chr1	58371513	UNC742627	42.9099	0	0	58197917	59116141	0.918224	5	C	0.955331	H	-0.935708	G	0.929634	A	-0.873386	B	-0.865614	D	0.653094	E	0.644744	F	-0.490356	chr1	58491835	UNC744008	15.4753	0
Als2cl_chr9	Als2cl	chr9	chr9	FALSE	0	0.250553	AdultRiboM_edgeR_RNASeq	7.7789	AdultRiboM_M_Adult_5	8.44709	AdultRiboM_F_Adult_10	TRUE	FALSE	TRUE	-0.934169	combined	cis	cis	chr9	109859975	UNC17108225	12.847	0	0	108875678	111149847	2.27417	2	G	0.77097	F	0.626636	C	-0.522522	A	-0.518296	E	-0.490988	B	0.34821	D	-0.311593	H	0.0779653	NA	NA		7.00055	NA
Als2cr12_chr1	Als2cr12	chr1	chr1	FALSE	0	-1.64679	G118_edgeR_RNASeq	0.21766	AdultRiboM_M_Adult_7	0.273973	AdultRiboM_F_Adult_3	TRUE	TRUE	TRUE	-8.06004	combined	cis	cis	chr1	58623801	UNC745540	21.298	0	0	58197917	59294507	1.09659	3	H	0.951262	D	0.842819	E	-0.783878	F	-0.732038	B	-0.227079	G	-0.226019	C	0.1021	A	0.042469	chr1	58197917	UNC739718	8.7242	0.008
Alx1_chr10	Alx1	chr10	chr10	FALSE	0	-0.0833333	C57_limma_microarray	0	AdultRiboM_M_Adult_1	0	AdultRiboM_F_Adult_1	TRUE	FALSE	FALSE	NA	combined	trans	cis	chr10	22532385	UNC17571594	8.25497	0.011	0.0124799	21255577	22897061	1.64148	1	C	0.404592	B	-0.0830492	H	-0.0822273	A	-0.0771151	F	-0.0522241	G	-0.0440761	D	-0.0406282	E	-0.0400438	NA	NA		NA	NA
Alx1_chrX	Alx1	chr10	chrX	FALSE	0	-0.0833333	C57_limma_microarray	0	AdultRiboM_M_Adult_1	0	AdultRiboM_F_Adult_1	TRUE	TRUE	FALSE	NA	combined_male	trans	trans	chrX	165514001	UNC31591176	19.9188	0	0	0	0	0	0		0		0		0		0		0		0		0		0	chrX	165629642	UNC31591733	33.8829	0
Alx3_chrX	Alx3	chr3	chrX	FALSE	0	0.426667	PWK_limma_microarray	0	AdultRiboM_M_Adult_1	0	AdultRiboM_F_Adult_1	TRUE	TRUE	FALSE	NA	combined	trans	trans	chrX	86793262	UNC31076844	60.8755	0	0	0	0	0	0		0		0		0		0		0		0		0		0	chrX	86793262	UNC31076844	55.3779	0
Alx4_chrX	Alx4	chr2	chrX	FALSE	0	0	AdultRiboM_edgeR_RNASeq	0.0286861	AdultRiboM_M_Adult_6	0	AdultRiboM_F_Adult_1	FALSE	TRUE	FALSE	NA	combined_male	trans	trans	NA	NA		NA	NA	NA	NA	NA	NA	NA	NA	NA	NA	NA	NA	NA	NA	NA	NA	NA	NA	NA	NA	NA	NA	NA	chrX	140089843	UNC31415090	6.78892	0.001
Alyref_chr11	Alyref	chr11	chr11	FALSE	0	0.321943	AdultRiboM_edgeR_RNASeq	15.8865	G118_M13	15.2649	G118_M18	TRUE	FALSE	FALSE	NA	combined	cis	cis	chr11	117906826	UNC20496338	8.19746	0.013	0.0147397	117442212	121838680	4.39647	2	B	-0.630089	F	0.541062	G	0.494239	D	-0.371444	C	0.33851	A	-0.332911	E	-0.242718	H	0.231543	NA	NA		NA	NA
Alyref2_chr1	Alyref2	chr1	chr1	FALSE	0	0	AdultRiboM_edgeR_RNASeq	3.12931	AdultRiboM_M_Adult_9	3.39185	AdultRiboM_F_Adult_3	TRUE	TRUE	TRUE	0.580271	combined	trans	cis	chr1	174367926	UNC2209570	16.5308	0	0	173933537	175071234	1.1377	2	F	-1.09482	G	0.920579	B	0.691991	D	-0.498116	A	0.491906	H	-0.367866	C	-0.27975	E	0.16771	chr1	174367926	UNC2209570	9.70661	0.003
Amacr_chr15	Amacr	chr15	chr15	FALSE	0	0.485631	G118_edgeR_RNASeq	59.0217	G118_M13	40.9983	AdultRiboM_F_Adult_3	TRUE	TRUE	TRUE	-5.63209	combined	cis	cis	chr15	11077281	UNC25033585	31.8481	0	0	10710286	12281984	1.5717	1	F	-1.70313	G	0.703206	C	0.400402	A	0.353322	D	0.332765	B	-0.325918	E	0.29289	H	0.0463978	chr15	11077281	UNC25033585	15.6486	0
Ambn_chr4	Ambn	chr5	chr4	FALSE	0	-0.12	NOD_limma_microarray	0	AdultRiboM_M_Adult_1	0	AdultRiboM_F_Adult_1	FALSE	FALSE	TRUE	-7.88144	combined_female	trans	trans	NA	NA		NA	NA	NA	NA	NA	NA	NA	NA	NA	NA	NA	NA	NA	NA	NA	NA	NA	NA	NA	NA	NA	NA	NA	NA	NA		2.9137	NA
Ambn_chrX	Ambn	chr5	chrX	FALSE	0	-0.12	NOD_limma_microarray	0	AdultRiboM_M_Adult_1	0	AdultRiboM_F_Adult_1	TRUE	TRUE	FALSE	NA	combined_male	trans	trans	chrX	162663531	UNC31565950	54.1458	0	0	0	0	0	0		0		0		0		0		0		0		0		0	chrX	162663531	UNC31565950	56.9832	0
Amd1_chr14	Amd1	chr10	chr14	FALSE	0	0	AdultRiboM_edgeR_RNASeq	0	AdultRiboM_M_Adult_1	0	AdultRiboM_F_Adult_1	FALSE	FALSE	TRUE	-4.84134	combined_female	trans	trans	NA	NA		NA	NA	NA	NA	NA	NA	NA	NA	NA	NA	NA	NA	NA	NA	NA	NA	NA	NA	NA	NA	NA	NA	NA	NA	NA		2.89024	NA
Amd1_chr3	Amd1	chr10	chr3	FALSE	0	0	AdultRiboM_edgeR_RNASeq	0	AdultRiboM_M_Adult_1	0	AdultRiboM_F_Adult_1	FALSE	TRUE	FALSE	5.25432	combined_male	trans	trans	NA	NA		NA	NA	NA	NA	NA	NA	NA	NA	NA	NA	NA	NA	NA	NA	NA	NA	NA	NA	NA	NA	NA	NA	NA	chr3	13029817	UNC4733620	7.82608	0.029
Amd1_chr7	Amd1	chr10	chr7	FALSE	0	0	AdultRiboM_edgeR_RNASeq	0	AdultRiboM_M_Adult_1	0	AdultRiboM_F_Adult_1	FALSE	FALSE	TRUE	-2.64889	combined_female	trans	trans	NA	NA		NA	NA	NA	NA	NA	NA	NA	NA	NA	NA	NA	NA	NA	NA	NA	NA	NA	NA	NA	NA	NA	NA	NA	NA	NA		5.66109	NA
Amd1_chrX	Amd1	chr10	chrX	FALSE	0	0	AdultRiboM_edgeR_RNASeq	0	AdultRiboM_M_Adult_1	0	AdultRiboM_F_Adult_1	TRUE	TRUE	FALSE	NA	combined_male	trans	trans	chrX	98328709	UNC31147919	29.8931	0	0	0	0	0	0		0		0		0		0		0		0		0		0	chrX	98328709	UNC31147919	36.4337	0
Amdhd1_chr10	Amdhd1	chr10	chr10	FALSE	0	-0.360745	G118_edgeR_RNASeq	83.6484	AdultRiboM_M_Adult_12	103.469	G118_M17	TRUE	TRUE	TRUE	2.37958	combined	cis	cis	chr10	92781904	UNC18451537	24.8012	0	0	92465227	93125148	0.659921	1	F	-1.39973	B	0.58871	C	0.49495	E	-0.456511	G	0.354966	D	0.30511	A	0.270036	H	0.105966	chr10	93025664	UNC100229144	15.104	0
Amdhd2_chr17	Amdhd2	chr17	chr17	FALSE	0	0.442377	G118_edgeR_RNASeq	7.94835	G118_M13	6.42082	G118_M17	TRUE	TRUE	TRUE	5.12747	combined	cis	cis	chr17	18951925	UNC27633025	16.8102	0	0	18222396	25593253	7.37086	1	G	1.10135	F	0.715545	D	-0.601555	C	-0.568184	E	-0.521475	A	-0.38924	H	-0.155429	B	0.0842742	chr17	24279904	UNC27684694	13.2469	0
Amelx_chrX	Amelx	chrX	chrX	FALSE	0	-2.63552	G118_edgeR_RNASeq	0	AdultRiboM_M_Adult_1	0.095238	G118_M16	TRUE	TRUE	FALSE	NA	combined	trans	cis	chrX	161824206	UNC31560729	10.3503	0.002	0.00230211	0	0	0	0		0		0		0		0		0		0		0		0	chrX	54074889	UNC30846202	9.43236	0
Amer1_chrX	Amer1	chrX	chrX	FALSE	0	0	AdultRiboM_edgeR_RNASeq	1.45737	AdultRiboM_M_Adult_4	1.46633	AdultRiboM_F_Adult_10	FALSE	TRUE	FALSE	NA	combined_male	trans	cis	NA	NA		NA	NA	NA	NA	NA	NA	NA	NA	NA	NA	NA	NA	NA	NA	NA	NA	NA	NA	NA	NA	NA	NA	NA	chrX	161076022	UNC31554206	6.84231	0.001
Amer3_chr1	Amer3	chr1	chr1	FALSE	0	0	AdultRiboM_edgeR_RNASeq	0	AdultRiboM_M_Adult_1	0	AdultRiboM_F_Adult_1	FALSE	FALSE	TRUE	-4.6429	combined_female	trans	cis	NA	NA		NA	NA	NA	NA	NA	NA	NA	NA	NA	NA	NA	NA	NA	NA	NA	NA	NA	NA	NA	NA	NA	NA	NA	NA	NA		3.27133	NA
Amer3_chr11	Amer3	chr1	chr11	FALSE	0	0	AdultRiboM_edgeR_RNASeq	0	AdultRiboM_M_Adult_1	0	AdultRiboM_F_Adult_1	FALSE	FALSE	TRUE	-4.60008	combined_female	trans	trans	NA	NA		NA	NA	NA	NA	NA	NA	NA	NA	NA	NA	NA	NA	NA	NA	NA	NA	NA	NA	NA	NA	NA	NA	NA	NA	NA		3.38326	NA
Amer3_chrX	Amer3	chr1	chrX	FALSE	0	0	AdultRiboM_edgeR_RNASeq	0	AdultRiboM_M_Adult_1	0	AdultRiboM_F_Adult_1	TRUE	TRUE	FALSE	NA	combined	trans	trans	chrX	101353358	UNC31167322	13.6648	0	0	0	0	0	0		0		0		0		0		0		0		0		0	chrX	101353358	UNC31167322	9.32873	0
Amfr_chr8	Amfr	chr8	chr8	FALSE	0	0.137158	G118_edgeR_RNASeq	92.2803	G118_M14	88.4018	G118_M16	TRUE	TRUE	TRUE	-1.78618	combined	cis	cis	chr8	96490362	UNC15279329	27.6769	0	0	96419048	96812890	0.393842	1	F	-1.92227	E	0.54709	A	0.53934	H	0.391717	D	0.311344	C	0.208323	B	0.126177	G	-0.115726	chr8	96676129	UNC15281974	13.5261	0
Amh_chr10	Amh	chr10	chr10	FALSE	0	-1.45488	G118_edgeR_RNASeq	0.179284	AdultRiboM_M_Adult_6	0.300666	AdultRiboM_F_Adult_12	TRUE	TRUE	TRUE	-4.81254	combined	trans	cis	chr10	78069201	UNC18286972	21.773	0	0	74972054	78885130	3.91308	1	G	1.56649	B	-0.580057	F	0.47537	H	-0.4611	C	-0.434974	D	-0.356224	E	-0.330656	A	-0.133124	chr10	78069201	UNC18286972	9.49639	0.003
Amhr2_chr1	Amhr2	chr15	chr1	FALSE	0	0.33314	G118_edgeR_RNASeq	0.243066	G118_M13	0.21351	AdultRiboM_F_Adult_1	TRUE	FALSE	FALSE	NA	combined	trans	trans	chr1	175272395	UNC2220523	7.60327	0.037	0.0413505	172572282	177699287	5.127	3	D	0.905284	A	-0.778953	E	-0.74648	F	0.388964	C	0.189478	B	-0.169739	H	0.155949	G	0.0894229	NA	NA		NA	NA
Amhr2_chr15	Amhr2	chr15	chr15	FALSE	0	0.33314	G118_edgeR_RNASeq	0.243066	G118_M13	0.21351	AdultRiboM_F_Adult_1	TRUE	FALSE	TRUE	-1.82355	combined	cis	cis	chr15	102318975	UNC150411470	12.026	0	0	101956689	103484512	1.52782	1	F	-1.13398	H	0.565089	D	0.39305	A	0.390171	G	-0.348808	C	0.266316	E	-0.201639	B	0.11458	NA	NA		6.90759	NA
Amigo1_chr3	Amigo1	chr3	chr3	FALSE	0	-0.336964	AdultRiboM_edgeR_RNASeq	2.04902	G118_M14	2.08558	G118_M16	TRUE	FALSE	TRUE	-1.52509	combined	cis	cis	chr3	108298921	UNC030679974	10.5912	0	0	105023967	109348067	4.3241	2	G	-0.785539	E	-0.679842	C	0.610919	D	0.522989	F	0.464155	A	0.330831	H	-0.295808	B	-0.113295	NA	NA		6.76344	NA
Amigo2_chr15	Amigo2	chr15	chr15	TRUE	1	-0.987261	G118_edgeR_RNASeq	1.83602	G118_M14	3.69911	AdultRiboM_F_Adult_4	TRUE	TRUE	TRUE	-4.19071	combined	cis	cis	chr15	97091485	UNC26183257	21.9799	0	0	95931580	97365367	1.43379	1	E	-0.795068	G	0.620174	C	0.590142	H	-0.562401	F	-0.328729	A	0.31059	B	0.135278	D	0.0759359	chr15	95185622	UNC26159701	12.1652	0
Amigo3_chr9	Amigo3	chr9	chr9	FALSE	0	-0.319813	AdultRiboM_edgeR_RNASeq	0.495927	G118_M15	0.679852	AdultRiboM_F_Adult_5	TRUE	FALSE	TRUE	-1.44418	combined	cis	cis	chr9	107879380	UNC17090740	11.7897	0	0	103755773	108163177	4.4074	2	F	-0.929106	G	0.774065	B	0.47164	D	0.414431	H	-0.408186	E	-0.384498	A	0.358921	C	-0.262882	NA	NA		6.18059	NA
Ammecr1_chrX	Ammecr1	chrX	chrX	FALSE	0	0.473494	AdultRiboM_edgeR_RNASeq	0.906966	AdultRiboM_M_Adult_2	0.703404	G118_M17	TRUE	TRUE	FALSE	NA	combined	trans	cis	chrX	139699558	UNC31411259	12.9695	0	0	0	0	0	0		0		0		0		0		0		0		0		0	chrX	140387774	UNC31417775	8.07556	0.001
Amn_chr12	Amn	chr12	chr12	FALSE	0	-0.521667	CAST_limma_microarray	0.211331	G118_M14	0.519231	G118_M16	TRUE	TRUE	TRUE	-0.834759	combined	trans	cis	chr12	111689689	UNC21881822	45.4867	0	0	111645524	111902312	0.256788	2	F	1.56205	A	1.47297	B	-0.809469	C	-0.774854	D	-0.719207	E	-0.710323	H	-0.327687	G	0.255333	chr12	111770863	JAX00040432	25.8406	0
Amn1_chr6	Amn1	chr6	chr6	FALSE	0	0.249586	G118_edgeR_RNASeq	5.70016	AdultRiboM_M_Adult_4	6.31279	AdultRiboM_F_Adult_5	TRUE	TRUE	TRUE	-2.5803	combined	cis	cis	chr6	148627881	UNC12359707	30.6448	0	0	148593020	149409067	0.816047	1	F	2.21995	H	-0.685689	E	-0.436851	D	-0.383644	B	-0.348893	C	-0.292317	G	-0.173095	A	0.0827229	chr6	148800664	UNC12361718	17.8851	0
Amotl1_chr9	Amotl1	chr9	chr9	FALSE	0	-0.336742	G118_edgeR_RNASeq	2.27022	AdultRiboM_M_Adult_5	3.18729	AdultRiboM_F_Adult_5	TRUE	FALSE	TRUE	-4.6648	combined	cis	cis	chr9	14867845	UNC15883508	14.5854	0	0	13466571	15301055	1.83448	1	E	-0.988406	D	0.607677	C	0.310893	B	0.26202	F	-0.17042	G	0.15276	H	-0.143102	A	-0.104905	NA	NA		6.28432	NA
Ampd1_chrX	Ampd1	chr3	chrX	FALSE	0	-0.816507	AdultRiboM_edgeR_RNASeq	0	AdultRiboM_M_Adult_1	0.0921824	AdultRiboM_F_Adult_3	FALSE	TRUE	FALSE	NA	combined_male	trans	trans	NA	NA		NA	NA	NA	NA	NA	NA	NA	NA	NA	NA	NA	NA	NA	NA	NA	NA	NA	NA	NA	NA	NA	NA	NA	chrX	57973998	UNC30875720	7.68944	0.001
Ampd2_chr3	Ampd2	chr3	chr3	FALSE	0	-0.370153	G118_edgeR_RNASeq	7.22592	G118_M15	10.0069	G118_M18	TRUE	TRUE	TRUE	0.629266	combined	trans	cis	chr3	109252295	UNC5942127	20.0831	0	0	108482763	110603549	2.12079	1	E	1.18235	B	-0.84849	G	0.655439	H	-0.507943	C	-0.360715	D	-0.27136	F	0.152126	A	-0.108759	chr3	109252295	UNC5942127	12.3081	0
Ampd3_chr7	Ampd3	chr7	chr7	FALSE	0	-0.37542	G118_edgeR_RNASeq	0.411283	G118_M15	0.571417	G118_M16	TRUE	TRUE	FALSE	2.69178	combined	cis	cis	chr7	119723184	UNC13634543	9.20664	0.002	0.00230211	117710279	121961511	4.25123	4	G	-0.586937	A	0.570559	E	0.52276	F	-0.477843	C	-0.267405	D	0.263834	H	0.21572	B	0.0621335	chr7	125765329	UNC13714538	7.81111	0.029
Amph_chr13	Amph	chr13	chr13	FALSE	0	-1.65316	G118_edgeR_RNASeq	0.063268	AdultRiboM_M_Adult_11	0.0774696	AdultRiboM_F_Adult_12	TRUE	FALSE	TRUE	-1.55801	combined	cis	cis	chr13	19093262	UNC22208995	12.3997	0	0	17778673	19585092	1.80642	3	C	-0.609825	D	0.609488	B	0.605422	G	-0.422077	F	-0.364866	H	-0.33157	A	0.296469	E	0.269999	NA	NA		6.36233	NA
Amy2a5_chr3	Amy2a5	chr3	chr3	FALSE	0	0	AdultRiboM_edgeR_RNASeq	0	AdultRiboM_M_Adult_1	0	AdultRiboM_F_Adult_1	TRUE	TRUE	TRUE	1.73124	combined	cis	cis	chr3	112141584	UNC5979054	37.2372	0	0	111466035	115165194	3.69916	2	D	1.44433	F	1.23431	B	-0.808475	A	-0.505545	C	-0.485414	G	-0.470267	E	-0.380941	H	-0.124733	chr3	114017027	UNC5998617	21.7508	0
Amy2b_chr3	Amy2b	chr3	chr3	FALSE	0	0	AdultRiboM_edgeR_RNASeq	0.191386	G118_M13	0	AdultRiboM_F_Adult_1	TRUE	TRUE	TRUE	-1.66825	combined	cis	cis	chr3	112039687	UNC5978241	23.72	0	0	110624272	115165194	4.54092	1	D	1.61652	B	-0.66782	F	0.664588	C	-0.557424	A	-0.430602	G	-0.402461	E	-0.277081	H	-0.0915684	chr3	114170257	UNC6001272	12.2551	0
Amz1_chr5	Amz1	chr5	chr5	FALSE	0	-0.699644	G118_edgeR_RNASeq	0.345787	AdultRiboM_M_Adult_10	0.578706	AdultRiboM_F_Adult_6	TRUE	TRUE	TRUE	3.98536	combined	cis	cis	chr5	141190367	UNC10309430	35.0272	0	0	141154853	141463046	0.308193	2	H	1.34848	G	-1.3027	F	-0.862474	D	0.351051	C	0.31722	B	0.155519	E	-0.103498	A	0.0789298	chr5	141154853	UNC10309067	21.2152	0
Amz2_chr11	Amz2	chr11	chr11	FALSE	0	-0.235432	AdultRiboM_edgeR_RNASeq	6.0105	G118_M13	5.67653	G118_M17	TRUE	TRUE	TRUE	-0.790899	combined	cis	cis	chr11	109293940	UNC20358254	21.7225	0	0	108093914	109880900	1.78699	1	F	1.39926	H	-0.610767	B	-0.551153	E	-0.439323	A	-0.306158	G	0.292478	D	0.174797	C	-0.119082	chr11	109664044	UNC20364110	12.7414	0
Anapc1_chr2	Anapc1	chr2	chr2	FALSE	0	-0.371667	WSB_limma_microarray	6.91811	AdultRiboM_M_Adult_2	6.55082	AdultRiboM_F_Adult_2	TRUE	FALSE	FALSE	NA	combined	cis	cis	chr2	127902228	UNC3937712	8.10951	0.014	0.0158172	127743012	130444479	2.70147	2	G	1.05249	F	-1.03839	B	0.222718	D	-0.207289	E	-0.146064	H	0.142886	A	0.133055	C	-0.0894344	NA	NA		NA	NA
Anapc13_chr9	Anapc13	chr9	chr9	FALSE	0	-0.345	NOD_limma_microarray	56.0079	G118_M13	57.7833	G118_M18	TRUE	TRUE	TRUE	-1.18217	combined	cis	cis	chr9	97891833	UNC16952376	16.1786	0	0	96977105	102992861	6.01576	1	G	-1.09199	E	0.514316	H	-0.355084	B	0.283906	A	0.254889	D	0.241046	C	0.204895	F	0.195522	chr9	100069353	UNC16981784	10.5937	0
Anapc15_chr7	Anapc15	chr7	chr7	FALSE	0	0	AdultRiboM_edgeR_RNASeq	6.94906	G118_M13	6.92293	G118_M17	TRUE	FALSE	TRUE	-4.92954	combined	cis	cis	chr7	110304445	UNC13516637	15.1069	0	0	108853528	112943170	4.08964	2	F	-1.12176	G	-0.955977	E	0.609901	C	0.448913	A	0.399246	B	0.333318	D	0.275187	H	0.206692	NA	NA		6.00251	NA
Anapc15_chrX	Anapc15	chr7	chrX	FALSE	0	0	AdultRiboM_edgeR_RNASeq	6.94906	G118_M13	6.92293	G118_M17	TRUE	TRUE	FALSE	NA	combined	trans	trans	chrX	63723675	UNC200475308	10.1883	0.003	0.00343007	0	0	0	0		0		0		0		0		0		0		0		0	chrX	63723675	UNC200475308	7.50618	0.001
Anapc16_chr10	Anapc16	chr10	chr10	FALSE	0	0	AdultRiboM_edgeR_RNASeq	15.6171	G118_M14	14.9218	G118_M17	TRUE	TRUE	TRUE	9.6062	combined	cis	cis	chr10	59589006	UNC18050949	30.4966	0	0	58855781	59628258	0.772477	1	F	1.7065	H	0.681323	D	-0.575417	B	-0.525217	C	-0.448319	G	-0.380242	A	-0.335212	E	-0.274231	chr10	58642198	JAX00018457	23.4412	0
Anapc4_chr5	Anapc4	chr5	chr5	FALSE	0	-0.261667	WSB_limma_microarray	6.70413	AdultRiboM_M_Adult_12	7.2047	G118_M18	TRUE	FALSE	TRUE	-4.92735	combined	cis	cis	chr5	52509157	UNC9179859	14.7863	0	0	52018247	53334387	1.31614	1	G	1.19684	E	-0.802298	B	-0.479222	A	0.361973	D	-0.340959	C	0.309278	F	-0.235248	H	0.118114	NA	NA		5.79386	NA
Anapc5_chr5	Anapc5	chr5	chr5	FALSE	0	-0.266667	129S_limma_microarray	24.2335	AdultRiboM_M_Adult_8	26.8202	AdultRiboM_F_Adult_3	TRUE	TRUE	TRUE	1.84238	combined	cis	cis	chr5	123159119	UNC10059799	28.2452	0	0	120549286	124125757	3.57647	1	G	-1.3274	F	-0.560973	A	0.553815	H	0.53491	C	0.495476	D	0.344436	E	0.272187	B	0.151649	chr5	120717931	UNC10032093	17.572	0
Anapc7_chr5	Anapc7	chr5	chr5	FALSE	0	0.303333	WSB_limma_microarray	8.17625	G118_M14	7.18342	G118_M16	TRUE	TRUE	TRUE	-6.34063	combined	cis	cis	chr5	122877639	UNC10056550	24.7411	0	0	121450038	123298769	1.84873	1	F	1.37722	A	-0.518552	C	-0.503472	B	-0.419674	G	-0.410234	D	0.404318	E	-0.389103	H	0.271769	chr5	122941917	UNC10057197	11.8705	0
Ang_chr11	Ang	chr14	chr11	FALSE	0	-0.571305	AdultRiboM_edgeR_RNASeq	93.6414	G118_M14	129.172	G118_M18	TRUE	FALSE	FALSE	NA	combined	trans	trans	chr11	114445554	UNC20449006	7.60899	0.037	0.0413505	112936573	116078291	3.14172	3	D	-0.591115	H	-0.584575	F	0.542997	G	0.466781	C	-0.328087	E	0.298957	A	0.23546	B	0.151214	NA	NA		NA	NA
Ang2_chrX	Ang2	chr14	chrX	FALSE	0	-0.243333	WSB_limma_microarray	0	AdultRiboM_M_Adult_1	0	AdultRiboM_F_Adult_1	TRUE	TRUE	FALSE	NA	combined	trans	trans	chrX	163579872	JAX00723000	11.9163	0	0	0	0	0	0		0		0		0		0		0		0		0		0	chrX	118779209	UNC31280378	11.684	0
Ang4_chr4	Ang4	chr14	chr4	FALSE	0	0	AdultRiboM_edgeR_RNASeq	0	AdultRiboM_M_Adult_1	0	AdultRiboM_F_Adult_1	TRUE	TRUE	FALSE	5.57971	combined_male	trans	trans	chr4	56164278	UNC7299398	7.65391	0.031	0.0347124	50751015	57354448	6.60343	1	A	0.635227	F	-0.351981	H	-0.29209	B	0.281359	C	-0.164096	D	0.142172	E	0.128472	G	-0.103749	chr4	55261025	UNC7286811	8.16202	0.016
Angel1_chr12	Angel1	chr12	chr12	FALSE	0	-0.28539	G118_edgeR_RNASeq	1.72091	G118_M13	2.20754	G118_M17	TRUE	TRUE	TRUE	8.1999	combined	trans	cis	chr12	89715154	UNC21567075	36.4202	0	0	89628721	90259422	0.630701	2	F	-1.83934	G	1.4755	H	0.379356	C	0.163312	A	-0.0564767	B	0.0463888	D	0.0331049	E	0.0268715	chr12	89780133	UNC120199018	25.706	0
Angpt1_chr15	Angpt1	chr15	chr15	TRUE	0	-1.04556	AdultRiboM_edgeR_RNASeq	0.484229	AdultRiboM_M_Adult_1	0.730421	AdultRiboM_F_Adult_9	FALSE	FALSE	TRUE	-6.74266	combined_female	cis	cis	NA	NA		NA	NA	NA	NA	NA	NA	NA	NA	NA	NA	NA	NA	NA	NA	NA	NA	NA	NA	NA	NA	NA	NA	NA	NA	NA		3.9174	NA
Angpt4_chr1	Angpt4	chr2	chr1	FALSE	0	1.98301	AdultRiboM_edgeR_RNASeq	0.206821	AdultRiboM_M_Adult_4	0.0437752	G118_M18	TRUE	FALSE	FALSE	NA	combined	trans	trans	chr1	186990236	UNC2358746	7.56839	0.039	0.0435471	186441641	188330072	1.88843	2	G	0.613411	A	0.552814	F	-0.43372	H	-0.36118	E	-0.255866	C	0.215974	B	-0.212881	D	0.165309	NA	NA		NA	NA
Angptl1_chr1	Angptl1	chr1	chr1	FALSE	0	-1.11895	AdultRiboM_edgeR_RNASeq	0.093342	AdultRiboM_M_Adult_11	0.284728	AdultRiboM_F_Adult_1	FALSE	FALSE	TRUE	-3.42293	combined_female	cis	cis	NA	NA		NA	NA	NA	NA	NA	NA	NA	NA	NA	NA	NA	NA	NA	NA	NA	NA	NA	NA	NA	NA	NA	NA	NA	NA	NA		4.50347	NA
Angptl3_chr4	Angptl3	chr4	chr4	FALSE	0	-0.524245	G118_edgeR_RNASeq	273.839	G118_M15	413.139	G118_M17	TRUE	FALSE	FALSE	NA	combined	cis	cis	chr4	98737710	UNC7819904	7.54482	0.041	0.0457605	97483399	102967286	5.48389	1	F	0.681564	B	-0.468993	G	-0.403289	D	0.396209	C	-0.194146	E	-0.163626	A	-0.139915	H	-0.0555317	NA	NA		NA	NA
Angptl6_chr9	Angptl6	chr9	chr9	FALSE	0	-0.498333	129S_limma_microarray	7.01239	AdultRiboM_M_Adult_5	10.5027	AdultRiboM_F_Adult_6	TRUE	TRUE	FALSE	4.12476	combined	cis	cis	chr9	21006399	UNC090022712	11.4023	0	0	17535319	23684341	6.14902	1	F	1.03393	G	-0.636117	A	-0.297582	C	-0.160507	E	-0.150483	H	0.147229	B	-0.131804	D	-0.118909	chr9	21849752	UNC15973814	9.25176	0.003
Angptl7_chr4	Angptl7	chr4	chr4	FALSE	0	-0.554848	G118_edgeR_RNASeq	0.419397	G118_M14	0.649623	G118_M18	TRUE	FALSE	TRUE	-1.79857	combined	cis	cis	chr4	147907865	UNC8425410	12.2923	0	0	146096831	148854816	2.75798	3	B	-0.735249	C	0.67361	H	-0.617707	G	0.325612	A	0.27128	F	0.251614	D	0.163296	E	-0.0825039	NA	NA		6.39329	NA
Angptl7_chrX	Angptl7	chr4	chrX	FALSE	0	-0.554848	G118_edgeR_RNASeq	0.419397	G118_M14	0.649623	G118_M18	FALSE	TRUE	FALSE	NA	combined_male	trans	trans	NA	NA		NA	NA	NA	NA	NA	NA	NA	NA	NA	NA	NA	NA	NA	NA	NA	NA	NA	NA	NA	NA	NA	NA	NA	chrX	162395250	UNC31564310	6.68294	0.001
Ank_chr1	Ank	chr15	chr1	FALSE	0	-0.296551	G118_edgeR_RNASeq	7.56653	G118_M14	9.16736	G118_M16	FALSE	FALSE	TRUE	-2.69086	combined_female	trans	trans	NA	NA		NA	NA	NA	NA	NA	NA	NA	NA	NA	NA	NA	NA	NA	NA	NA	NA	NA	NA	NA	NA	NA	NA	NA	NA	NA		5.59415	NA
Ank_chr15	Ank	chr15	chr15	FALSE	0	-0.296551	G118_edgeR_RNASeq	7.56653	G118_M14	9.16736	G118_M16	TRUE	TRUE	TRUE	2.22403	combined	cis	cis	chr15	27471154	UNC25248114	18.5481	0	0	27078495	27627931	0.549436	1	G	-0.986981	B	0.580857	E	0.415581	A	0.236924	H	-0.208979	F	-0.199816	D	0.1573	C	0.021265	chr15	26463705	UNC25232658	10.9962	0
Ank2_chr3	Ank2	chr3	chr3	TRUE	0	-1.3052	AdultRiboM_edgeR_RNASeq	0.272537	AdultRiboM_M_Adult_4	0.732924	AdultRiboM_F_Adult_8	TRUE	TRUE	TRUE	-17.7737	combined	cis	cis	chr3	126782161	UNC6190167	40.8304	0	0	126536225	126914256	0.378031	3	B	1.12321	A	-1.09947	E	0.967639	C	-0.834193	G	-0.654859	H	0.422485	D	0.222165	F	-0.16214	chr3	126876339	UNC6191818	18.4102	0
Ank3_chr10	Ank3	chr10	chr10	FALSE	0	0.272415	AdultRiboM_edgeR_RNASeq	2.75419	AdultRiboM_M_Adult_4	2.07387	AdultRiboM_F_Adult_10	TRUE	TRUE	TRUE	-3.33885	combined	cis	cis	chr10	69368103	UNC18179791	31.6384	0	0	69058343	70333414	1.27507	3	F	-1.15581	G	-1.0854	B	1.08283	H	0.88868	A	0.859469	D	-0.558293	C	0.208489	E	-0.180582	chr10	70204798	UNC18192502	20.7552	0
Ankar_chr4	Ankar	chr1	chr4	FALSE	0	0.0733333	WSB_limma_microarray	0	AdultRiboM_M_Adult_1	0	AdultRiboM_F_Adult_1	FALSE	TRUE	FALSE	6.7246	combined_male	trans	trans	NA	NA		NA	NA	NA	NA	NA	NA	NA	NA	NA	NA	NA	NA	NA	NA	NA	NA	NA	NA	NA	NA	NA	NA	NA	chr4	111410025	UNC7980424	11.5946	0
Ankar_chr8	Ankar	chr1	chr8	FALSE	0	0.0733333	WSB_limma_microarray	0	AdultRiboM_M_Adult_1	0	AdultRiboM_F_Adult_1	TRUE	TRUE	FALSE	3.66011	combined	trans	trans	chr8	46791781	UNC14648074	9.00838	0.003	0.00343007	39132611	47857825	8.72521	1	F	0.723704	G	-0.232767	A	-0.222076	H	-0.121986	E	-0.116014	D	-0.0812408	B	-0.060613	C	-0.0436533	chr8	46736834	UNC14647364	7.94333	0.025
Ankar_chrX	Ankar	chr1	chrX	FALSE	0	0.0733333	WSB_limma_microarray	0	AdultRiboM_M_Adult_1	0	AdultRiboM_F_Adult_1	TRUE	TRUE	FALSE	NA	combined_male	trans	trans	chrX	136440924	UNC31385348	11.1229	0	0	0	0	0	0		0		0		0		0		0		0		0		0	chrX	136321324	UNC31384274	15.0294	0
Ankdd1b_chr13	Ankdd1b	chr13	chr13	FALSE	0	-2.65573	G118_edgeR_RNASeq	0	AdultRiboM_M_Adult_1	0.0755066	AdultRiboM_F_Adult_12	TRUE	FALSE	TRUE	-3.68955	combined_female	cis	cis	chr13	95963190	JAX00366961	8.1241	0.014	0.0158172	93269759	99280434	6.01068	2	H	-0.767958	F	0.649223	C	-0.539264	G	-0.516408	D	0.514055	A	0.390715	B	0.19774	E	0.132327	NA	NA		4.86724	NA
Ankef1_chrX	Ankef1	chr2	chrX	FALSE	0	0	AdultRiboM_edgeR_RNASeq	0.0581043	AdultRiboM_M_Adult_4	0.0726338	AdultRiboM_F_Adult_2	FALSE	TRUE	FALSE	NA	combined_male	trans	trans	NA	NA		NA	NA	NA	NA	NA	NA	NA	NA	NA	NA	NA	NA	NA	NA	NA	NA	NA	NA	NA	NA	NA	NA	NA	chrX	91092031	UNC31101177	8.02508	0.001
Ankfn1_chrX	Ankfn1	chr11	chrX	FALSE	0	1.87832	G118_edgeR_RNASeq	0.0201886	G118_M15	0	AdultRiboM_F_Adult_1	TRUE	TRUE	FALSE	NA	combined	trans	trans	chrX	101353358	UNC31167322	40.1057	0	0	0	0	0	0		0		0		0		0		0		0		0		0	chrX	101353358	UNC31167322	37.2882	0
Ankfy1_chr11	Ankfy1	chr11	chr11	FALSE	0	-0.141667	NOD_limma_microarray	5.51817	AdultRiboM_M_Adult_10	6.44994	AdultRiboM_F_Adult_2	TRUE	FALSE	FALSE	NA	combined	cis	cis	chr11	75835747	backupUNC111042711	8.09184	0.014	0.0158172	72808539	76573677	3.76514	1	H	0.648457	G	0.485924	A	-0.421994	F	-0.388213	E	-0.230339	D	-0.168585	B	0.161628	C	-0.120396	NA	NA		NA	NA
Ankfy1_chrX	Ankfy1	chr11	chrX	FALSE	0	-0.141667	NOD_limma_microarray	5.51817	AdultRiboM_M_Adult_10	6.44994	AdultRiboM_F_Adult_2	FALSE	TRUE	FALSE	NA	combined_male	trans	trans	NA	NA		NA	NA	NA	NA	NA	NA	NA	NA	NA	NA	NA	NA	NA	NA	NA	NA	NA	NA	NA	NA	NA	NA	NA	chrX	102789770	UNC200029579	6.11236	0.003
Ankk1_chr12	Ankk1	chr9	chr12	FALSE	0	-0.141667	129S_limma_microarray	0	AdultRiboM_M_Adult_1	0	AdultRiboM_F_Adult_1	TRUE	FALSE	TRUE	-4.63062	combined_female	trans	trans	chr12	74262972	UNC21392800	8.12537	0.014	0.0158172	73943086	74725727	0.782641	1	D	0.31257	G	-0.115616	B	-0.0559703	E	-0.047745	C	-0.0470547	A	-0.0367615	H	-0.0357261	F	0.00593993	NA	NA		4.18747	NA
Ankk1_chrX	Ankk1	chr9	chrX	FALSE	0	-0.141667	129S_limma_microarray	0	AdultRiboM_M_Adult_1	0	AdultRiboM_F_Adult_1	TRUE	TRUE	FALSE	NA	combined_male	trans	trans	chrX	108280773	UNC31211506	16.9864	0	0	0	0	0	0		0		0		0		0		0		0		0		0	chrX	127949742	UNC31322564	18.0485	0
Ankmy1_chr1	Ankmy1	chr1	chr1	FALSE	0	0.45287	AdultRiboM_edgeR_RNASeq	0.0715726	AdultRiboM_M_Adult_10	0.0771829	AdultRiboM_F_Adult_12	TRUE	FALSE	TRUE	-14.2521	combined	trans	cis	chr1	101786334	UNC1246210	23.2208	0	0	99851302	103939565	4.08826	1	F	1.57078	H	-0.414257	A	-0.329288	C	-0.279347	E	-0.265475	B	-0.232157	G	-0.223121	D	-0.190452	NA	NA		6.71738	NA
Ankmy2_chr12	Ankmy2	chr12	chr12	FALSE	0	-0.300945	G118_edgeR_RNASeq	3.182	G118_M14	4.58871	AdultRiboM_F_Adult_1	TRUE	TRUE	TRUE	6.76675	combined	cis	cis	chr12	37049741	UNC20900290	21.6342	0	0	35911395	37654238	1.74284	1	G	1.39009	A	-0.801678	F	0.611249	C	-0.415609	B	-0.32152	H	-0.308054	E	-0.239639	D	-0.200397	chr12	37523939	UNC20906961	16.2431	0
Ankra2_chr13	Ankra2	chr13	chr13	FALSE	0	-0.255	AJ_limma_microarray	3.91988	AdultRiboM_M_Adult_1	3.26613	G118_M18	TRUE	TRUE	TRUE	-5.76394	combined	cis	cis	chr13	98984079	UNC23183351	25.9145	0	0	98445368	99552013	1.10665	1	F	1.76757	G	1.29454	D	-0.684088	A	-0.61784	H	-0.614961	E	-0.532324	C	-0.449813	B	-0.393319	chr13	99154323	UNC23186019	11.4348	0
Ankrd12_chr17	Ankrd12	chr17	chr17	FALSE	0	-0.159562	AdultRiboM_edgeR_RNASeq	1.32417	AdultRiboM_M_Adult_2	1.34186	AdultRiboM_F_Adult_2	FALSE	FALSE	TRUE	-4.04088	combined_female	cis	cis	NA	NA		NA	NA	NA	NA	NA	NA	NA	NA	NA	NA	NA	NA	NA	NA	NA	NA	NA	NA	NA	NA	NA	NA	NA	NA	NA		4.50657	NA
Ankrd13a_chr5	Ankrd13a	chr5	chr5	FALSE	0	-0.326667	WSB_limma_microarray	6.27276	G118_M14	7.55004	G118_M17	TRUE	TRUE	FALSE	1.13737	combined	cis	cis	chr5	114992931	UNC9957213	12.0201	0	0	113254948	115769734	2.51479	1	C	0.825272	G	-0.59993	H	-0.569462	E	0.391035	D	-0.266503	A	-0.199493	B	0.177058	F	0.12661	chr5	114772734	UNC9953788	7.70661	0.035
Ankrd13b_chr11	Ankrd13b	chr11	chr11	FALSE	0	-0.292496	AdultRiboM_edgeR_RNASeq	1.68207	G118_M13	1.51966	G118_M17	TRUE	FALSE	TRUE	-13.8722	combined_female	cis	cis	chr11	76854273	UNC19946362	15.481	0	0	72928009	77926590	4.99858	2	F	-0.901279	G	-0.783288	A	0.475304	B	0.456232	C	0.413177	H	0.383285	E	0.27895	D	-0.157901	NA	NA		4.90487	NA
Ankrd16_chr2	Ankrd16	chr2	chr2	FALSE	0	0.168168	AdultRiboM_edgeR_RNASeq	4.47331	G118_M14	5.02508	G118_M17	TRUE	TRUE	TRUE	1.29406	combined	cis	cis	chr2	9501872	UNC2549643	19.3323	0	0	9370029	13043479	3.67345	1	F	1.66855	B	-0.709379	E	-0.592062	A	-0.575474	D	-0.516933	C	-0.488175	H	0.453064	G	0.295031	chr2	11686071	UNC2581492	13.8886	0
Ankrd2_chr19	Ankrd2	chr19	chr19	FALSE	0	-1.79245	G118_edgeR_RNASeq	0.419804	AdultRiboM_M_Adult_5	0.755825	AdultRiboM_F_Adult_1	TRUE	TRUE	TRUE	-7.07901	combined	cis	cis	chr19	41905794	UNC30333897	29.4667	0	0	40797814	42313560	1.51575	1	B	1.61131	F	0.660106	A	-0.621808	G	-0.536338	E	-0.525213	D	-0.429868	H	-0.247643	C	-0.1734	chr19	40484749	UNC30311181	13.3019	0
Ankrd22_chr19	Ankrd22	chr19	chr19	FALSE	0	-1.9475	G118_edgeR_RNASeq	0.0864204	AdultRiboM_M_Adult_12	0.123209	AdultRiboM_F_Adult_5	TRUE	FALSE	TRUE	-7.62847	combined_female	cis	cis	chr19	34836298	UNC30236020	8.52882	0.006	0.00683771	31807527	35449662	3.64214	1	H	0.545456	F	-0.345813	G	-0.339045	E	0.338725	B	-0.3384	A	0.225922	D	0.0766139	C	-0.0705415	NA	NA		3.38206	NA
Ankrd23_chr1	Ankrd23	chr1	chr1	FALSE	0	0.801768	AdultRiboM_edgeR_RNASeq	2.07596	G118_M13	1.98803	G118_M18	TRUE	TRUE	TRUE	-3.06369	combined	trans	cis	chr1	35209829	UNC432749	20.7895	0	0	34736054	35629711	0.893657	1	G	-1.75121	F	0.76048	H	0.518891	D	0.198628	C	0.17176	B	0.150384	A	0.10817	E	0.0306252	chr1	35247304	UNC433296	8.89023	0.006
Ankrd26_chr8	Ankrd26	chr6	chr8	FALSE	0	0.15927	G118_edgeR_RNASeq	2.14202	AdultRiboM_M_Adult_1	2.00942	AdultRiboM_F_Adult_10	FALSE	TRUE	FALSE	2.64408	combined_male	trans	trans	NA	NA		NA	NA	NA	NA	NA	NA	NA	NA	NA	NA	NA	NA	NA	NA	NA	NA	NA	NA	NA	NA	NA	NA	NA	chr8	10474095	UNC14147606	7.7472	0.032
Ankrd27_chr7	Ankrd27	chr7	chr7	FALSE	0	-0.261667	CAST_limma_microarray	5.50165	G118_M15	5.21556	G118_M16	TRUE	TRUE	TRUE	-13.641	combined_female	cis	cis	chr7	36241977	UNC12615102	21.7414	0	0	31646280	36621517	4.97524	5	D	0.964254	G	-0.940647	E	-0.908504	F	0.89331	A	0.885393	C	-0.354626	B	-0.351664	H	-0.242743	chr7	36283008	UNC12615614	8.60923	0.008
Ankrd29_chr18	Ankrd29	chr18	chr18	FALSE	0	-0.586977	G118_edgeR_RNASeq	0.320877	AdultRiboM_M_Adult_6	0.367702	G118_M16	TRUE	TRUE	TRUE	2.57069	combined	cis	cis	chr18	12536908	UNC28744651	16.6747	0	0	10842162	12681285	1.83912	1	F	-1.05268	D	0.576875	G	-0.562552	B	0.514324	A	0.458512	H	0.355231	E	-0.27091	C	0.119366	chr18	10979225	UNC28720742	11.0441	0
Ankrd33_chrX	Ankrd33	chr15	chrX	FALSE	0	0.378333	129S_limma_microarray	0	AdultRiboM_M_Adult_1	0	AdultRiboM_F_Adult_1	FALSE	TRUE	FALSE	NA	combined_male	trans	trans	NA	NA		NA	NA	NA	NA	NA	NA	NA	NA	NA	NA	NA	NA	NA	NA	NA	NA	NA	NA	NA	NA	NA	NA	NA	chrX	103275436	UNC31178929	10.4756	0
Ankrd33b_chr15	Ankrd33b	chr15	chr15	FALSE	0	0.396395	AdultRiboM_edgeR_RNASeq	4.88567	AdultRiboM_M_Adult_10	3.97652	AdultRiboM_F_Adult_10	TRUE	TRUE	TRUE	2.0179	combined	cis	cis	chr15	31264936	UNC25306893	44.4168	0	0	30828149	31769058	0.940909	1	F	-1.6484	C	0.93965	G	0.896011	E	0.792274	A	-0.715359	H	-0.647305	B	0.380826	D	0.105739	chr15	31082615	JAX00060437	28.8552	0
Ankrd34a_chr18	Ankrd34a	chr3	chr18	FALSE	0	0.701515	AdultRiboM_edgeR_RNASeq	0.121155	AdultRiboM_M_Adult_2	0.051799	G118_M18	FALSE	TRUE	FALSE	2.75085	combined_male	trans	trans	NA	NA		NA	NA	NA	NA	NA	NA	NA	NA	NA	NA	NA	NA	NA	NA	NA	NA	NA	NA	NA	NA	NA	NA	NA	chr18	35831941	UNC29041559	7.75194	0.032
Ankrd34a_chr2	Ankrd34a	chr3	chr2	FALSE	0	0.701515	AdultRiboM_edgeR_RNASeq	0.121155	AdultRiboM_M_Adult_2	0.051799	G118_M18	FALSE	FALSE	TRUE	-3.74433	combined_female	trans	trans	NA	NA		NA	NA	NA	NA	NA	NA	NA	NA	NA	NA	NA	NA	NA	NA	NA	NA	NA	NA	NA	NA	NA	NA	NA	NA	NA		3.91845	NA
Ankrd34b_chrX	Ankrd34b	chr13	chrX	FALSE	0	0.171667	PWK_limma_microarray	0	AdultRiboM_M_Adult_1	0	AdultRiboM_F_Adult_1	FALSE	TRUE	FALSE	NA	combined_male	trans	trans	NA	NA		NA	NA	NA	NA	NA	NA	NA	NA	NA	NA	NA	NA	NA	NA	NA	NA	NA	NA	NA	NA	NA	NA	NA	chrX	115642618	backupUNC200153103	6.57449	0.002
Ankrd37_chr8	Ankrd37	chr8	chr8	FALSE	0	-0.515236	AdultRiboM_edgeR_RNASeq	0.89744	G118_M13	1.6734	AdultRiboM_F_Adult_5	TRUE	FALSE	TRUE	-10.4608	combined_female	cis	cis	chr8	48221306	UNC14669270	11.7237	0	0	46791781	49231946	2.44016	1	H	-1.19807	B	0.617409	E	0.588145	F	-0.485499	A	0.485288	G	-0.456836	D	0.27885	C	0.238515	NA	NA		3.88383	NA
Ankrd39_chrX	Ankrd39	chr1	chrX	FALSE	0	0.410654	AdultRiboM_edgeR_RNASeq	2.15768	G118_M13	2.06253	G118_M18	FALSE	TRUE	FALSE	NA	combined_male	trans	trans	NA	NA		NA	NA	NA	NA	NA	NA	NA	NA	NA	NA	NA	NA	NA	NA	NA	NA	NA	NA	NA	NA	NA	NA	NA	chrX	87535870	UNC31081645	7.07658	0.001
Ankrd40_chr11	Ankrd40	chr11	chr11	FALSE	0	0.428333	NOD_limma_microarray	13.7802	G118_M13	12.1513	G118_M16	TRUE	FALSE	FALSE	NA	combined	cis	cis	chr11	93826678	UNC20162579	11.9924	0	0	93467138	94752435	1.2853	2	G	0.80721	H	-0.708496	A	0.605076	E	-0.496606	F	0.271301	B	-0.198986	D	-0.187543	C	-0.155868	NA	NA		NA	NA
Ankrd42_chr7	Ankrd42	chr7	chr7	FALSE	0	0.19468	G118_edgeR_RNASeq	0.914277	G118_M14	0.714621	G118_M17	TRUE	TRUE	TRUE	-0.519566	combined	cis	cis	chr7	98853006	UNC13362944	19.0051	0	0	98331672	103156960	4.82529	1	G	1.37982	B	-0.927656	C	-0.78131	H	0.560855	A	-0.558469	F	0.253001	E	0.236442	D	-0.210056	chr7	98803873	UNC13362174	12.361	0
Ankrd45_chrX	Ankrd45	chr1	chrX	FALSE	0	0	AdultRiboM_edgeR_RNASeq	0.0414702	AdultRiboM_M_Adult_3	0.0123684	G118_M16	TRUE	FALSE	FALSE	NA	combined	trans	trans	chrX	136146806	UNC31382566	10.2414	0.003	0.00343007	0	0	0	0		0		0		0		0		0		0		0		0	NA	NA		NA	NA
Ankrd46_chr15	Ankrd46	chr15	chr15	FALSE	0	-0.548333	WSB_limma_microarray	22.5721	G118_M13	21.8213	G118_M18	TRUE	TRUE	TRUE	4.34457	combined	trans	cis	chr15	35185418	UNC25357755	28.4623	0	0	34787683	35463572	0.675889	1	G	-1.12306	C	-0.827166	B	0.778274	H	0.72745	F	-0.721503	A	0.554337	E	0.508617	D	0.157054	chr15	35130737	UNC25357093	18.5593	0
Ankrd49_chr13	Ankrd49	chr9	chr13	FALSE	0	-0.315	AJ_limma_microarray	3.94648	AdultRiboM_M_Adult_4	4.51823	G118_M18	FALSE	TRUE	FALSE	3.11694	combined_male	trans	trans	NA	NA		NA	NA	NA	NA	NA	NA	NA	NA	NA	NA	NA	NA	NA	NA	NA	NA	NA	NA	NA	NA	NA	NA	NA	chr13	120044503	UNC23495759	7.90601	0.027
Ankrd49_chrX	Ankrd49	chr9	chrX	FALSE	0	-0.315	AJ_limma_microarray	3.94648	AdultRiboM_M_Adult_4	4.51823	G118_M18	FALSE	TRUE	FALSE	NA	combined_male	trans	trans	NA	NA		NA	NA	NA	NA	NA	NA	NA	NA	NA	NA	NA	NA	NA	NA	NA	NA	NA	NA	NA	NA	NA	NA	NA	chrX	141299655	UNC31425363	6.32578	0.002
Ankrd52_chr3	Ankrd52	chr10	chr3	FALSE	0	0.399717	AdultRiboM_edgeR_RNASeq	4.9217	G118_M14	4.42029	G118_M16	TRUE	FALSE	FALSE	NA	combined	trans	trans	chr3	15021940	JAX00104631	7.68165	0.028	0.0313792	12214479	18781150	6.56667	1	G	0.781104	H	-0.452768	A	-0.321455	B	0.302883	C	-0.270069	E	-0.207284	F	0.0997752	D	0.0564658	NA	NA		NA	NA
Ankrd53_chr6	Ankrd53	chr6	chr6	FALSE	0	-0.145	C57_limma_microarray	0	AdultRiboM_M_Adult_1	0	AdultRiboM_F_Adult_1	TRUE	FALSE	FALSE	NA	combined	cis	cis	chr6	85304456	UNC11521059	7.6842	0.028	0.0313792	17394505	90661371	73.2669	1	G	0.807026	A	0.591631	F	-0.579359	E	-0.51956	C	-0.489312	D	0.45767	B	0.399484	H	-0.296224	NA	NA		NA	NA
Ankrd55_chr13	Ankrd55	chr13	chr13	TRUE	0	-1.7748	G118_edgeR_RNASeq	2.14745	G118_M14	7.18364	G118_M17	TRUE	TRUE	TRUE	2.01961	combined	cis	cis	chr13	112867262	UNC23386289	46.236	0	0	112793993	113081279	0.287286	1	D	2.10435	B	-0.948017	H	-0.794282	C	-0.716692	A	-0.428851	F	0.358384	E	0.301143	G	0.171774	chr13	112827992	UNC23385644	27.7622	0
Ankrd6_chr4	Ankrd6	chr4	chr4	FALSE	0	0.2022	G118_edgeR_RNASeq	0.252632	G118_M13	0.194658	G118_M18	TRUE	TRUE	TRUE	-1.84449	combined	cis	cis	chr4	33213663	UNC7025766	49.6598	0	0	32864149	33479298	0.615149	1	F	1.89997	H	1.14747	E	-1.11762	B	-1.06657	C	-0.462323	G	-0.43275	D	0.195541	A	-0.157867	chr4	3.33993e+07	UNC7028968	29.3085	0
Ankrd60_chr14	Ankrd60	chr2	chr14	FALSE	0	0.163333	CAST_limma_microarray	0	AdultRiboM_M_Adult_1	0	AdultRiboM_F_Adult_1	FALSE	FALSE	TRUE	-4.6516	combined_female	trans	trans	NA	NA		NA	NA	NA	NA	NA	NA	NA	NA	NA	NA	NA	NA	NA	NA	NA	NA	NA	NA	NA	NA	NA	NA	NA	NA	NA		3.24585	NA
Ankrd60_chr3	Ankrd60	chr2	chr3	FALSE	0	0.163333	CAST_limma_microarray	0	AdultRiboM_M_Adult_1	0	AdultRiboM_F_Adult_1	FALSE	FALSE	TRUE	-4.91393	combined_female	trans	trans	NA	NA		NA	NA	NA	NA	NA	NA	NA	NA	NA	NA	NA	NA	NA	NA	NA	NA	NA	NA	NA	NA	NA	NA	NA	NA	NA		3.72509	NA
Ankrd60_chrX	Ankrd60	chr2	chrX	FALSE	0	0.163333	CAST_limma_microarray	0	AdultRiboM_M_Adult_1	0	AdultRiboM_F_Adult_1	TRUE	TRUE	FALSE	NA	combined	trans	trans	chrX	101767314	UNC31169745	19.5368	0	0	0	0	0	0		0		0		0		0		0		0		0		0	chrX	101767314	UNC31169745	17.0604	0
Ankrd66_chrX	Ankrd66	chr17	chrX	FALSE	0	0	AdultRiboM_edgeR_RNASeq	0.112986	AdultRiboM_M_Adult_6	0.144609	AdultRiboM_F_Adult_10	FALSE	TRUE	FALSE	NA	combined_male	trans	trans	NA	NA		NA	NA	NA	NA	NA	NA	NA	NA	NA	NA	NA	NA	NA	NA	NA	NA	NA	NA	NA	NA	NA	NA	NA	chrX	99609865	UNC31156667	6.97381	0.001
Ankrd7_chrX	Ankrd7	chr6	chrX	FALSE	0	-0.81671	AdultRiboM_edgeR_RNASeq	0.0427123	G118_M14	0.181451	AdultRiboM_F_Adult_5	FALSE	TRUE	FALSE	NA	combined_male	trans	trans	NA	NA		NA	NA	NA	NA	NA	NA	NA	NA	NA	NA	NA	NA	NA	NA	NA	NA	NA	NA	NA	NA	NA	NA	NA	chrX	1.29059e+08	UNC31329435	10.2639	0
Anks1_chr17	Anks1	chr17	chr17	FALSE	0	-0.24	129S_limma_microarray	2.97703	AdultRiboM_M_Adult_9	3.01351	G118_M17	TRUE	TRUE	TRUE	-6.9056	combined	cis	cis	chr17	27913459	UNC27727695	19.3944	0	0	27572669	28104753	0.532084	3	C	0.679917	E	-0.664235	F	0.653348	D	-0.485769	H	-0.446671	G	0.444377	B	-0.427277	A	0.174703	chr17	27605677	UNC27723617	8.60967	0.008
Ankub1_chr3	Ankub1	chr3	chr3	FALSE	0	0	AdultRiboM_edgeR_RNASeq	0.356232	AdultRiboM_M_Adult_2	0.490941	AdultRiboM_F_Adult_3	TRUE	FALSE	TRUE	-1.11931	combined	cis	cis	chr3	58130066	UNC5347339	12.3178	0	0	57329614	58813637	1.48402	1	A	-0.970064	B	0.600222	E	0.53117	H	-0.469038	C	0.424312	D	0.248341	F	-0.225085	G	-0.0920706	NA	NA		7.11905	NA
Anln_chr9	Anln	chr9	chr9	TRUE	0	-1.03927	AdultRiboM_edgeR_RNASeq	0.274183	G118_M15	0.656719	AdultRiboM_F_Adult_2	TRUE	TRUE	TRUE	3.36299	combined	cis	cis	chr9	21006399	UNC090022712	27.1497	0	0	17535319	26332073	8.79675	1	G	1.67536	D	-0.588057	E	-0.580691	A	-0.515288	B	-0.479388	C	-0.453647	F	0.357624	H	0.245649	chr9	21006399	UNC090022712	16.3214	0
Ano1_chr3	Ano1	chr7	chr3	FALSE	0	-0.549706	G118_edgeR_RNASeq	0.82748	AdultRiboM_M_Adult_5	1.12865	AdultRiboM_F_Adult_1	TRUE	TRUE	FALSE	2.69494	combined	trans	trans	chr3	14527026	UNC4753984	7.705	0.028	0.0313792	10888331	50449279	39.5609	2	G	0.858898	H	-0.764028	F	-0.676194	D	-0.617665	E	0.5363	B	0.447693	C	0.361703	A	0.311866	chr3	14527026	UNC4753984	7.62018	0.043
Ano10_chr9	Ano10	chr9	chr9	FALSE	0	0.249431	G118_edgeR_RNASeq	5.23468	G118_M14	4.42598	G118_M16	TRUE	TRUE	TRUE	1.37809	combined	cis	cis	chr9	122135804	UNC17289982	31.685	0	0	121947790	122413040	0.46525	1	G	1.68937	C	-0.760106	E	-0.690231	B	-0.422078	D	-0.406447	A	0.382175	F	0.355479	H	-0.1799	chr9	122413040	UNC17293613	17.7491	0
Ano2_chr6	Ano2	chr6	chr6	FALSE	0	0.253751	G118_edgeR_RNASeq	0.183512	G118_M15	0.170553	G118_M18	TRUE	FALSE	FALSE	NA	combined	cis	cis	chr6	125797105	UNC12026977	9.29842	0.002	0.00230211	125691439	126494573	0.803134	1	H	0.768269	A	-0.421607	C	-0.29651	B	-0.292493	G	0.265415	D	-0.215837	E	0.205042	F	-0.136927	NA	NA		NA	NA
Ano3_chrX	Ano3	chr2	chrX	FALSE	0	0	AdultRiboM_edgeR_RNASeq	0	AdultRiboM_M_Adult_1	0	AdultRiboM_F_Adult_1	TRUE	TRUE	FALSE	NA	combined	trans	trans	chrX	42285024	backupUNC200391881	10.4457	0.001	0.00115912	0	0	0	0		0		0		0		0		0		0		0		0	chrX	42285024	backupUNC200391881	10.0883	0
Ano7_chrX	Ano7	chr1	chrX	FALSE	0	-1.34244	AdultRiboM_edgeR_RNASeq	0	AdultRiboM_M_Adult_1	0.0609225	AdultRiboM_F_Adult_7	FALSE	TRUE	FALSE	NA	combined_male	trans	trans	NA	NA		NA	NA	NA	NA	NA	NA	NA	NA	NA	NA	NA	NA	NA	NA	NA	NA	NA	NA	NA	NA	NA	NA	NA	chrX	55108865	backupUNC200013645	6.37502	0.002
Ano8_chr8	Ano8	chr8	chr8	FALSE	0	-0.534379	AdultRiboM_edgeR_RNASeq	1.7873	G118_M14	2.07134	G118_M16	TRUE	TRUE	TRUE	5.23006	combined	trans	cis	chr8	76251231	UNC14998001	16.4944	0	0	74446396	78507060	4.06066	1	F	1.14194	H	-0.642198	G	-0.366637	B	-0.327564	C	-0.24557	D	0.23586	A	-0.220039	E	0.080781	chr8	77674659	UNC15014042	14.0316	0
Ano8_chrX	Ano8	chr8	chrX	FALSE	0	-0.534379	AdultRiboM_edgeR_RNASeq	1.7873	G118_M14	2.07134	G118_M16	FALSE	TRUE	FALSE	NA	combined_male	trans	trans	NA	NA		NA	NA	NA	NA	NA	NA	NA	NA	NA	NA	NA	NA	NA	NA	NA	NA	NA	NA	NA	NA	NA	NA	NA	chrX	62886663	UNC200094855	6.15426	0.003
Ano9_chr7	Ano9	chr7	chr7	FALSE	0	1.67442	G118_edgeR_RNASeq	0.114986	AdultRiboM_M_Adult_5	0.0747604	AdultRiboM_F_Adult_9	TRUE	FALSE	FALSE	NA	combined	cis	cis	chr7	147942008	UNC14005105	8.42894	0.007	0.00796971	147307035	150371586	3.06455	1	G	0.90925	B	-0.690104	F	0.589678	D	-0.437925	A	-0.29906	E	-0.255061	H	0.198721	C	-0.110316	NA	NA		NA	NA
Anp32a_chr9	Anp32a	chr9	chr9	FALSE	0	-0.25	NOD_limma_microarray	58.5167	G118_M14	63.9684	G118_M16	TRUE	TRUE	TRUE	-0.348158	combined	cis	cis	chr9	62074650	UNC16484901	13.5408	0	0	60879135	63291185	2.41205	2	D	0.693512	F	-0.662128	B	-0.547158	A	0.473887	G	-0.362921	E	0.347251	H	0.142107	C	-0.117381	chr9	62175842	UNC16486431	7.97326	0.023
Anpep_chr7	Anpep	chr7	chr7	FALSE	0	-0.453333	NZO_limma_microarray	33.5931	G118_M15	32.8239	G118_M16	TRUE	TRUE	FALSE	5.52732	combined	trans	cis	chr7	83490566	UNC13165932	13.8611	0	0	81517094	86760551	5.24346	1	G	1.05643	F	0.450677	E	-0.376627	C	-0.355021	D	-0.331546	B	-0.326515	H	-0.178124	A	-0.136811	chr7	84707976	UNC13180561	11.6799	0
Antxr1_chr6	Antxr1	chr6	chr6	FALSE	0	-0.241915	G118_edgeR_RNASeq	0.444536	G118_M14	0.454877	G118_M16	TRUE	TRUE	TRUE	1.4026	combined	cis	cis	chr6	86035193	UNC11525876	12.7495	0	0	85476425	87005815	1.52939	1	G	1.1706	A	-0.59845	B	-0.392352	D	-0.364899	C	-0.342038	E	0.314259	H	0.27782	F	-0.27322	chr6	86274232	UNC11529212	9.91665	0.002
Antxr2_chr5	Antxr2	chr5	chr5	FALSE	0	-0.381667	129S_limma_microarray	10.292	AdultRiboM_M_Adult_4	11.6001	AdultRiboM_F_Adult_2	TRUE	TRUE	TRUE	-7.72503	combined	cis	cis	chr5	98390739	UNC9739957	34.1521	0	0	98058611	99047333	0.988722	1	H	1.50805	C	-0.984996	D	0.840861	A	0.810725	G	-0.751504	E	-0.567981	F	-0.435244	B	-0.423147	chr5	98201713	UNC9737458	17.9517	0
Antxrl_chrX	Antxrl	chr14	chrX	FALSE	0	0.671037	AdultRiboM_edgeR_RNASeq	0.0712989	AdultRiboM_M_Adult_12	0	AdultRiboM_F_Adult_1	TRUE	TRUE	FALSE	NA	combined_male	trans	trans	chrX	23971987	UNC30740362	27.3413	0	0	0	0	0	0		0		0		0		0		0		0		0		0	chrX	23971987	UNC30740362	111.175	0
Anxa1_chr19	Anxa1	chr19	chr19	FALSE	0	-0.282377	AdultRiboM_edgeR_RNASeq	4.55828	G118_M14	4.94519	G118_M18	TRUE	TRUE	TRUE	-12.7429	combined	cis	cis	chr19	19960840	UNC30015695	46.1759	0	0	19191823	20972260	1.78044	2	E	-1.27452	G	-1.12215	F	-0.984763	H	0.911014	D	0.847681	A	0.652313	C	0.579644	B	0.528737	chr19	20637462	UNC30028496	22.2371	0
Anxa10_chrX	Anxa10	chr8	chrX	FALSE	0	0.2	AJ_limma_microarray	0	AdultRiboM_M_Adult_1	0	AdultRiboM_F_Adult_1	TRUE	TRUE	FALSE	NA	combined	trans	trans	chrX	54718044	UNC200013336	14.6961	0	0	0	0	0	0		0		0		0		0		0		0		0		0	chrX	54660341	UNC30850883	9.37773	0
Anxa13_chr15	Anxa13	chr15	chr15	FALSE	0	-0.681805	AdultRiboM_edgeR_RNASeq	1.02577	AdultRiboM_M_Adult_5	2.44153	AdultRiboM_F_Adult_4	TRUE	FALSE	FALSE	NA	combined	cis	cis	chr15	58415674	UNC25677300	10.0465	0.001	0.00115912	55930426	59764943	3.83452	1	F	0.987483	B	-0.710079	E	-0.50251	G	0.493514	H	-0.254063	D	-0.249129	A	-0.228039	C	0.22552	NA	NA		NA	NA
Anxa3_chr5	Anxa3	chr5	chr5	FALSE	0	-0.392012	G118_edgeR_RNASeq	3.33513	AdultRiboM_M_Adult_2	5.20153	AdultRiboM_F_Adult_2	TRUE	FALSE	FALSE	NA	combined	cis	cis	chr5	93568140	UNC9707353	7.85606	0.022	0.0247736	88463530	101287436	12.8239	4	C	-0.573275	H	0.57174	A	-0.539154	G	0.525556	F	-0.397294	E	0.29547	B	-0.22329	D	0.211126	NA	NA		NA	NA
Anxa4_chr6	Anxa4	chr6	chr6	FALSE	0	-0.17335	AdultRiboM_edgeR_RNASeq	25.4733	G118_M14	26.6747	G118_M17	TRUE	TRUE	TRUE	-8.43904	combined	cis	cis	chr6	86687781	UNC11533521	25.5475	0	0	86035193	87661976	1.62678	1	H	-1.16641	F	0.853614	G	0.523027	E	0.365287	A	-0.353761	D	-0.319106	C	0.115281	B	-0.0511564	chr6	86099185	UNC11526578	12.5924	0
Anxa5_chr3	Anxa5	chr3	chr3	TRUE	1	-0.855	129S_limma_microarray	36.3826	AdultRiboM_M_Adult_5	41.265	AdultRiboM_F_Adult_5	TRUE	TRUE	TRUE	1.07559	combined	trans	cis	chr3	35473503	UNC5030716	23.4324	0	0	35177279	35716575	0.539296	1	H	-1.16259	A	0.72624	G	-0.590543	E	0.426321	B	0.304271	F	0.277949	D	0.254418	C	-0.215097	chr3	34519153	UNC5017189	14.5994	0
Anxa6_chr11	Anxa6	chr11	chr11	FALSE	0	-0.604833	G118_edgeR_RNASeq	38.9903	AdultRiboM_M_Adult_10	57.0219	AdultRiboM_F_Adult_4	TRUE	TRUE	FALSE	2.29927	combined_male	cis	cis	chr11	50407801	UNC19602058	8.15161	0.014	0.0158172	49665075	52900484	3.23541	3	C	-0.48398	B	0.472495	A	-0.444304	H	0.290853	E	0.283512	G	-0.182077	F	0.176714	D	-0.0992205	chr11	55031820	UNC19662806	9.4815	0.003
Anxa7_chr14	Anxa7	chr14	chr14	FALSE	0	0.311504	G118_edgeR_RNASeq	24.9415	AdultRiboM_M_Adult_1	25.7975	AdultRiboM_F_Adult_1	TRUE	TRUE	TRUE	-15.9742	combined	cis	cis	chr14	21500044	UNC23666580	25.7785	0	0	21012702	22141838	1.12914	1	G	-1.26524	A	0.863117	F	-0.780678	H	0.66185	B	0.596627	C	-0.244374	D	0.188593	E	0.109498	chr14	22743029	UNC23681697	9.77748	0.002
Anxa8_chr11	Anxa8	chr14	chr11	FALSE	0	0.474791	G118_edgeR_RNASeq	0.539706	G118_M13	0.427735	G118_M18	TRUE	FALSE	FALSE	NA	combined	trans	trans	chr11	113659625	UNC20435055	8.80329	0.003	0.00343007	113342670	115294106	1.95144	1	F	-0.774367	C	0.605141	D	0.492034	E	-0.45502	H	0.319797	B	-0.285258	A	0.2277	G	-0.0872303	NA	NA		NA	NA
Anxa9_chr3	Anxa9	chr3	chr3	FALSE	0	-0.542709	AdultRiboM_edgeR_RNASeq	0.702854	AdultRiboM_M_Adult_3	0.873611	AdultRiboM_F_Adult_3	TRUE	TRUE	TRUE	3.95001	combined	cis	cis	chr3	95261645	UNC5782288	17.8746	0	0	94947558	95682586	0.735028	1	F	1.55434	D	-0.930848	B	-0.650718	G	0.408583	A	-0.337445	E	-0.152192	C	0.133804	H	0.108895	chr3	95566943	UNC5785639	12.2622	0
Aoah_chr13	Aoah	chr13	chr13	FALSE	0	-0.595996	G118_edgeR_RNASeq	0.655247	AdultRiboM_M_Adult_8	0.991698	AdultRiboM_F_Adult_2	TRUE	TRUE	TRUE	-7.53352	combined	cis	cis	chr13	21074301	UNC22239390	20.9865	0	0	20518252	22001967	1.48371	1	H	-1.12714	G	0.786806	C	-0.593661	B	0.592366	A	-0.587621	E	0.562405	F	0.382925	D	0.0451552	chr13	20640038	UNC22233008	8.96103	0.006
Aoah_chrX	Aoah	chr13	chrX	FALSE	0	-0.595996	G118_edgeR_RNASeq	0.655247	AdultRiboM_M_Adult_8	0.991698	AdultRiboM_F_Adult_2	FALSE	TRUE	FALSE	NA	combined_male	trans	trans	NA	NA		NA	NA	NA	NA	NA	NA	NA	NA	NA	NA	NA	NA	NA	NA	NA	NA	NA	NA	NA	NA	NA	NA	NA	chrX	136225039	UNC31383300	6.95879	0.001
Aoc1_chr6	Aoc1	chr6	chr6	TRUE	0	-3.1084	AdultRiboM_edgeR_RNASeq	0.0235155	G118_M13	0.150185	AdultRiboM_F_Adult_3	TRUE	FALSE	TRUE	-4.7821	combined	cis	cis	chr6	50142114	UNC060080140	8.70695	0.003	0.00343007	47067038	50851777	3.78474	1	F	0.741112	B	-0.41253	E	-0.243742	H	-0.218077	C	-0.198767	G	0.195582	A	-0.103159	D	0.0747946	NA	NA		3.74552	NA
Aoc1_chrX	Aoc1	chr6	chrX	TRUE	0	-3.1084	AdultRiboM_edgeR_RNASeq	0.0235155	G118_M13	0.150185	AdultRiboM_F_Adult_3	FALSE	TRUE	FALSE	NA	combined_male	trans	trans	NA	NA		NA	NA	NA	NA	NA	NA	NA	NA	NA	NA	NA	NA	NA	NA	NA	NA	NA	NA	NA	NA	NA	NA	NA	chrX	54957726	UNC30853012	7.33283	0.001
Aoc2_chr11	Aoc2	chr11	chr11	FALSE	0	-0.161667	PWK_limma_microarray	0.586729	G118_M13	0.686935	G118_M18	TRUE	TRUE	FALSE	0.496029	combined	cis	cis	chr11	101077992	UNC20252389	14.2934	0	0	101025348	101979173	0.953825	1	F	1.10704	H	-0.685624	B	-0.474556	E	-0.246099	A	0.230821	G	0.0908691	D	-0.0779742	C	0.0728651	chr11	101434884	UNC20256631	8.07194	0.019
Aoc3_chr11	Aoc3	chr11	chr11	FALSE	0	-1.09125	AdultRiboM_edgeR_RNASeq	0.0930023	AdultRiboM_M_Adult_11	0.425538	AdultRiboM_F_Adult_1	TRUE	FALSE	FALSE	NA	combined	cis	cis	chr11	101197495	UNC20253708	10.221	0	0	100939547	104711523	3.77198	1	F	0.977533	C	-0.391196	E	-0.375185	H	-0.289027	G	0.284371	B	-0.241995	A	-0.164914	D	-0.145484	NA	NA		NA	NA
Aoc3_chr7	Aoc3	chr11	chr7	FALSE	0	-1.09125	AdultRiboM_edgeR_RNASeq	0.0930023	AdultRiboM_M_Adult_11	0.425538	AdultRiboM_F_Adult_1	TRUE	FALSE	FALSE	NA	combined	trans	trans	chr7	136152019	UNC13830705	7.91172	0.018	0.0203002	135011212	136651387	1.64017	1	D	0.773943	B	-0.514208	F	-0.464902	G	0.426051	C	-0.229029	H	-0.125792	E	0.107001	A	-0.0658924	NA	NA		NA	NA
Aox1_chr1	Aox1	chr1	chr1	TRUE	1	1.35235	G118_edgeR_RNASeq	38.3016	AdultRiboM_M_Adult_1	22.2516	AdultRiboM_F_Adult_2	TRUE	TRUE	TRUE	-3.8459	combined	cis	cis	chr1	57576461	UNC731988	57.8873	0	0	57377338	58197917	0.820579	2	G	1.28375	F	1.18839	D	-0.629421	A	-0.590738	C	-0.581165	B	-0.549665	E	-0.490911	H	0.362837	chr1	57576461	UNC731988	27.9278	0
Aox3_chr1	Aox3	chr1	chr1	TRUE	1	2.40782	G118_edgeR_RNASeq	379.971	AdultRiboM_M_Adult_1	97.1354	AdultRiboM_F_Adult_10	TRUE	TRUE	TRUE	7.07458	combined	cis	cis	chr1	58127044	UNC738685	20.8545	0	0	57553679	59365122	1.81144	1	F	0.677827	H	-0.454294	G	-0.36631	D	-0.325153	C	0.192706	E	0.180136	A	0.100763	B	0.0701849	chr1	57875757	UNC735432	17.174	0
Ap1ar_chr3	Ap1ar	chr3	chr3	FALSE	0	0	AdultRiboM_edgeR_RNASeq	10.7488	G118_M14	13.4757	G118_M17	TRUE	TRUE	TRUE	-8.93712	combined	cis	cis	chr3	127773635	UNC6207250	25.126	0	0	127243751	127857057	0.613306	1	G	1.37562	A	-0.900906	C	-0.785847	H	0.437774	B	-0.309673	E	-0.187966	F	0.159672	D	0.149834	chr3	127773635	UNC6207250	9.49496	0.003
Ap1b1_chr11	Ap1b1	chr11	chr11	FALSE	0	0.202098	AdultRiboM_edgeR_RNASeq	13.2803	G118_M14	15.285	G118_M16	TRUE	TRUE	TRUE	1.80321	combined	cis	cis	chr11	5463238	UNC19006176	17.9028	0	0	4176587	5724945	1.54836	2	F	-1.02507	H	0.845432	B	-0.431451	E	0.373101	C	0.346208	G	0.291332	A	-0.20252	D	-0.182076	chr11	3695106	UNC18992309	11.2099	0
Ap1g1_chr8	Ap1g1	chr8	chr8	FALSE	0	-0.168333	WSB_limma_microarray	14.3251	G118_M14	14.3802	G118_M16	TRUE	TRUE	FALSE	4.41501	combined	cis	cis	chr8	113137898	UNC15491587	8.73462	0.003	0.00343007	110928358	113800667	2.87231	1	G	-0.944664	B	0.443895	C	0.368023	D	0.35855	H	-0.125391	A	0.11801	E	-0.105306	F	0.104087	chr8	113279362	UNC15491973	8.00009	0.02
Ap1m1_chr8	Ap1m1	chr8	chr8	FALSE	0	-0.326667	WSB_limma_microarray	14.8364	G118_M13	14.3019	G118_M16	TRUE	TRUE	FALSE	2.03382	combined	cis	cis	chr8	75524249	UNC14990542	12.7622	0	0	73824561	75590872	1.76631	1	E	0.679911	C	0.482752	D	-0.400906	A	-0.373513	B	-0.351422	G	-0.245104	F	-0.14579	H	0.0879749	chr8	75524249	UNC14990542	7.91915	0.026
Ap1s2_chrX	Ap1s2	chrX	chrX	FALSE	0	-0.382713	G118_edgeR_RNASeq	0.616344	AdultRiboM_M_Adult_5	0.820441	AdultRiboM_F_Adult_6	FALSE	TRUE	FALSE	NA	combined_male	trans	cis	NA	NA		NA	NA	NA	NA	NA	NA	NA	NA	NA	NA	NA	NA	NA	NA	NA	NA	NA	NA	NA	NA	NA	NA	NA	chrX	7212619	UNC30621363	6.73299	0.001
Ap2a1_chr7	Ap2a1	chr7	chr7	FALSE	0	0.26014	AdultRiboM_edgeR_RNASeq	9.91624	G118_M13	8.39903	G118_M16	TRUE	FALSE	FALSE	NA	combined	cis	cis	chr7	53471531	UNC12741683	8.81221	0.003	0.00343007	51795884	56127520	4.33164	1	F	-0.895597	A	0.407104	E	0.376459	G	0.262351	H	-0.230589	D	0.205292	C	-0.19651	B	0.1309	NA	NA		NA	NA
Ap2b1_chr11	Ap2b1	chr11	chr11	FALSE	0	0.158333	C57_limma_microarray	11.3497	G118_M15	13.1714	AdultRiboM_F_Adult_3	TRUE	FALSE	FALSE	NA	combined	trans	cis	chr11	83725748	UNC20029299	8.48897	0.006	0.00683771	83391219	85839289	2.44807	2	F	-0.656784	E	0.602928	D	0.357256	B	-0.256238	A	-0.168203	C	0.127987	G	-0.124517	H	0.0325007	NA	NA		NA	NA
Ap2b1_chr12	Ap2b1	chr11	chr12	FALSE	0	0.158333	C57_limma_microarray	11.3497	G118_M15	13.1714	AdultRiboM_F_Adult_3	FALSE	FALSE	TRUE	-4.26055	combined_female	trans	trans	NA	NA		NA	NA	NA	NA	NA	NA	NA	NA	NA	NA	NA	NA	NA	NA	NA	NA	NA	NA	NA	NA	NA	NA	NA	NA	NA		3.58334	NA
Ap2b1_chr15	Ap2b1	chr11	chr15	FALSE	0	0.158333	C57_limma_microarray	11.3497	G118_M15	13.1714	AdultRiboM_F_Adult_3	FALSE	TRUE	FALSE	3.45053	combined_male	trans	trans	NA	NA		NA	NA	NA	NA	NA	NA	NA	NA	NA	NA	NA	NA	NA	NA	NA	NA	NA	NA	NA	NA	NA	NA	NA	chr15	55277791	UNC25634740	8.07881	0.019
Ap2m1_chr16	Ap2m1	chr16	chr16	FALSE	0	0.143553	AdultRiboM_edgeR_RNASeq	64.5687	G118_M13	58.3663	G118_M17	TRUE	FALSE	TRUE	-6.02278	combined_female	cis	cis	chr16	20331517	UNC26437342	10.7784	0	0	19534837	20814764	1.27993	1	A	-1.07157	E	0.588327	B	0.564396	H	-0.509419	D	0.429683	C	0.420654	F	-0.293005	G	-0.142512	NA	NA		4.92698	NA
Ap2s1_chr11	Ap2s1	chr7	chr11	FALSE	0	0.183333	NOD_limma_microarray	40.7507	G118_M13	44.3686	AdultRiboM_F_Adult_3	TRUE	FALSE	FALSE	NA	combined	trans	trans	chr11	114995183	UNC20457342	8.44685	0.007	0.00796971	112363262	121838680	9.47542	3	F	-0.619302	G	0.563493	H	0.517199	E	-0.483498	A	0.471234	D	-0.455596	B	-0.388298	C	-0.22024	NA	NA		NA	NA
Ap3b2_chr7	Ap3b2	chr7	chr7	FALSE	0	0.131667	PWK_limma_microarray	0	AdultRiboM_M_Adult_1	0	AdultRiboM_F_Adult_1	TRUE	FALSE	TRUE	-9.58248	combined_female	cis	cis	chr7	88515941	UNC13228564	11.7437	0	0	87971168	88612896	0.641728	1	F	0.989701	B	-0.239207	C	-0.236548	E	-0.216824	H	-0.173723	D	-0.10362	G	-0.0598871	A	-0.0389855	NA	NA		4.56351	NA
Ap3b2_chrX	Ap3b2	chr7	chrX	FALSE	0	0.131667	PWK_limma_microarray	0	AdultRiboM_M_Adult_1	0	AdultRiboM_F_Adult_1	FALSE	TRUE	FALSE	NA	combined_male	trans	trans	NA	NA		NA	NA	NA	NA	NA	NA	NA	NA	NA	NA	NA	NA	NA	NA	NA	NA	NA	NA	NA	NA	NA	NA	NA	chrX	83329476	UNC31049617	6.14383	0.003
Ap3m1_chr14	Ap3m1	chr14	chr14	FALSE	0	-0.448851	G118_edgeR_RNASeq	26.8546	AdultRiboM_M_Adult_1	26.6597	G118_M17	TRUE	TRUE	TRUE	-10.3618	combined	cis	cis	chr14	22384889	UNC23677166	23.6856	0	0	21145685	22598891	1.45321	2	H	1.11598	G	-0.974764	F	-0.576249	C	0.532663	E	0.498867	B	-0.346663	A	-0.342566	D	-0.116139	chr14	22384889	UNC23677166	9.43123	0.003
Ap3m2_chrX	Ap3m2	chr8	chrX	FALSE	0	-0.48296	G118_edgeR_RNASeq	0.71452	G118_M15	0.996325	AdultRiboM_F_Adult_3	FALSE	TRUE	FALSE	NA	combined_male	trans	trans	NA	NA		NA	NA	NA	NA	NA	NA	NA	NA	NA	NA	NA	NA	NA	NA	NA	NA	NA	NA	NA	NA	NA	NA	NA	chrX	102789770	UNC200029579	6.6699	0.001
Ap3s2_chr7	Ap3s2	chr7	chr7	FALSE	0	0.174735	G118_edgeR_RNASeq	4.90824	G118_M14	4.59278	G118_M18	TRUE	FALSE	TRUE	-3.25821	combined	cis	cis	chr7	90409937	UNC13254191	11.7092	0	0	85477722	90870577	5.39285	1	G	-1.28988	E	0.446044	F	0.333316	B	0.318067	H	0.307191	C	0.259187	D	0.215688	A	0.147966	NA	NA		6.4528	NA
Ap4b1_chr3	Ap4b1	chr3	chr3	FALSE	0	-0.1	129S_limma_microarray	6.81972	AdultRiboM_M_Adult_10	8.86357	AdultRiboM_F_Adult_4	TRUE	TRUE	FALSE	4.18485	combined	cis	cis	chr3	104419336	UNC5888793	13.4025	0	0	100396231	107386331	6.9901	1	B	0.966063	A	-0.672939	C	-0.598894	G	-0.574995	D	0.468663	E	0.467514	H	0.245456	F	-0.136585	chr3	101678459	UNC5859528	10.6699	0
Ap4e1_chr15	Ap4e1	chr2	chr15	FALSE	0	-0.171667	AJ_limma_microarray	2.22964	AdultRiboM_M_Adult_5	1.9875	AdultRiboM_F_Adult_5	FALSE	FALSE	TRUE	-4.64886	combined_female	trans	trans	NA	NA		NA	NA	NA	NA	NA	NA	NA	NA	NA	NA	NA	NA	NA	NA	NA	NA	NA	NA	NA	NA	NA	NA	NA	NA	NA		3.58311	NA
Ap4e1_chr2	Ap4e1	chr2	chr2	FALSE	0	-0.171667	AJ_limma_microarray	2.22964	AdultRiboM_M_Adult_5	1.9875	AdultRiboM_F_Adult_5	TRUE	TRUE	TRUE	0.384491	combined	cis	cis	chr2	126077866	UNC3916578	20.3802	0	0	124835230	127310578	2.47535	1	F	-1.2451	A	-0.792973	B	0.734451	G	0.709056	C	0.540442	E	0.534039	H	-0.514907	D	0.376264	chr2	125876764	UNC020187223	12.1428	0
Ap4m1_chr5	Ap4m1	chr5	chr5	FALSE	0	-0.21	NZO_limma_microarray	4.64206	AdultRiboM_M_Adult_5	5.9131	AdultRiboM_F_Adult_3	FALSE	FALSE	TRUE	-3.21628	combined_female	trans	cis	NA	NA		NA	NA	NA	NA	NA	NA	NA	NA	NA	NA	NA	NA	NA	NA	NA	NA	NA	NA	NA	NA	NA	NA	NA	NA	NA		4.57031	NA
Ap4s1_chr12	Ap4s1	chr12	chr12	FALSE	0	-0.161809	AdultRiboM_edgeR_RNASeq	7.71439	G118_M13	8.34081	AdultRiboM_F_Adult_3	TRUE	TRUE	TRUE	-10.3198	combined	cis	cis	chr12	54426599	UNC21124599	34.5544	0	0	51668504	55286721	3.61822	2	H	-1.22516	E	0.993444	B	0.948877	F	-0.840702	G	-0.797888	A	0.755402	D	0.597298	C	-0.38216	chr12	51944713	UNC21092509	14.9159	0
Ap5b1_chr19	Ap5b1	chr19	chr19	FALSE	0	0	AdultRiboM_edgeR_RNASeq	1.17657	AdultRiboM_M_Adult_12	1.54612	AdultRiboM_F_Adult_1	TRUE	TRUE	TRUE	-4.59454	combined	cis	cis	chr19	4950050	UNC29838366	32.8213	0	0	4740220	6458874	1.71865	2	G	1.53852	H	1.29261	D	-0.728804	E	-0.60858	A	-0.508393	C	-0.446507	F	-0.415408	B	-0.325297	chr19	4740699	JAX00469261	15.5655	0
Ap5m1_chr14	Ap5m1	chr14	chr14	FALSE	0	0	AdultRiboM_edgeR_RNASeq	5.24894	AdultRiboM_M_Adult_4	5.19066	AdultRiboM_F_Adult_10	TRUE	FALSE	FALSE	NA	combined	cis	cis	chr14	48873927	UNC23971951	8.02181	0.014	0.0158172	46257715	49422288	3.16457	2	C	0.647399	D	-0.552382	H	-0.50429	E	0.501213	F	-0.318523	A	0.261224	G	0.202212	B	-0.148003	NA	NA		NA	NA
Ap5z1_chr5	Ap5z1	chr5	chr5	FALSE	0	0	AdultRiboM_edgeR_RNASeq	2.78481	G118_M15	2.8907	G118_M17	TRUE	FALSE	TRUE	-4.73299	combined	trans	cis	chr5	145353095	UNC10363344	10.8022	0	0	145200945	145779457	0.578512	1	G	-1.29408	F	0.516687	B	0.378808	D	0.265431	C	0.150392	E	0.137112	H	-0.0965087	A	-0.0833073	NA	NA		4.39065	NA
Apba2_chr7	Apba2	chr7	chr7	FALSE	0	1.47345	AdultRiboM_edgeR_RNASeq	0.236502	AdultRiboM_M_Adult_10	0.0804324	G118_M16	TRUE	TRUE	FALSE	1.88258	combined	cis	cis	chr7	69356392	UNC12973441	10.9821	0	0	67169062	72628095	5.45903	1	F	-0.870327	A	0.687415	G	-0.5866	H	0.547433	E	0.314352	B	0.245741	D	0.156802	C	-0.116966	chr7	72628095	UNC13012155	7.91325	0.027
Apbb1_chr2	Apbb1	chr7	chr2	FALSE	0	-0.435397	AdultRiboM_edgeR_RNASeq	0.249084	AdultRiboM_M_Adult_4	0.408821	AdultRiboM_F_Adult_11	TRUE	FALSE	FALSE	NA	combined	trans	trans	chr2	128539253	UNC3945522	7.67979	0.028	0.0313792	127354148	131715586	4.36144	2	C	0.737418	G	-0.627019	E	0.578668	D	-0.567239	F	-0.528643	A	0.252973	H	0.163299	B	0.0863022	NA	NA		NA	NA
Apbb1_chr7	Apbb1	chr7	chr7	FALSE	0	-0.435397	AdultRiboM_edgeR_RNASeq	0.249084	AdultRiboM_M_Adult_4	0.408821	AdultRiboM_F_Adult_11	TRUE	TRUE	FALSE	3.07995	combined	cis	cis	chr7	112943170	UNC13552460	8.96501	0.003	0.00343007	98953885	114634293	15.6804	1	G	0.929156	D	-0.487313	H	-0.432695	A	-0.389265	E	0.344568	B	-0.344156	C	0.302703	F	0.24497	chr7	99562452	UNC13372499	8.08983	0.019
Apbb3_chr18	Apbb3	chr18	chr18	FALSE	0	-0.441667	PWK_limma_microarray	9.45549	AdultRiboM_M_Adult_10	9.31829	AdultRiboM_F_Adult_3	TRUE	FALSE	FALSE	NA	combined	cis	cis	chr18	38992122	UNC29077947	8.26291	0.011	0.0124799	35868821	39118211	3.24939	1	F	-0.86812	G	0.565185	D	0.484213	A	-0.258664	C	0.24428	H	-0.22575	B	0.16944	E	0.117995	NA	NA		NA	NA
Apc_chr14	Apc	chr18	chr14	FALSE	0	-0.258333	C57_limma_microarray	4.73143	AdultRiboM_M_Adult_2	4.55743	AdultRiboM_F_Adult_10	FALSE	FALSE	TRUE	-3.13546	combined_female	trans	trans	NA	NA		NA	NA	NA	NA	NA	NA	NA	NA	NA	NA	NA	NA	NA	NA	NA	NA	NA	NA	NA	NA	NA	NA	NA	NA	NA		4.76236	NA
Apc_chrX	Apc	chr18	chrX	FALSE	0	-0.258333	C57_limma_microarray	4.73143	AdultRiboM_M_Adult_2	4.55743	AdultRiboM_F_Adult_10	FALSE	TRUE	FALSE	NA	combined_male	trans	trans	NA	NA		NA	NA	NA	NA	NA	NA	NA	NA	NA	NA	NA	NA	NA	NA	NA	NA	NA	NA	NA	NA	NA	NA	NA	chrX	65539908	UNC30926143	6.37616	0.002
Apcdd1_chr18	Apcdd1	chr18	chr18	FALSE	0	1.33472	G118_edgeR_RNASeq	0.111935	AdultRiboM_M_Adult_2	0.148519	AdultRiboM_F_Adult_1	TRUE	FALSE	FALSE	NA	combined	cis	cis	chr18	63384955	UNC29425763	10.3222	0	0	61403779	64409450	3.00567	1	G	1.06475	E	-0.552529	H	-0.484208	F	0.27586	B	0.250057	C	-0.248356	A	-0.212558	D	-0.136789	NA	NA		NA	NA
Apcdd1_chrX	Apcdd1	chr18	chrX	FALSE	0	1.33472	G118_edgeR_RNASeq	0.111935	AdultRiboM_M_Adult_2	0.148519	AdultRiboM_F_Adult_1	TRUE	TRUE	FALSE	NA	combined	trans	trans	chrX	149756628	UNC31473495	11.2785	0	0	0	0	0	0		0		0		0		0		0		0		0		0	chrX	149967835	UNC200046565	9.00106	0.001
Apcs_chr1	Apcs	chr1	chr1	TRUE	0	-1.33185	AdultRiboM_edgeR_RNASeq	614.477	G118_M14	758.178	G118_M18	TRUE	TRUE	TRUE	0.0301242	combined	cis	cis	chr1	174367926	UNC2209570	29.1204	0	0	174042418	175272395	1.22998	1	F	-1.58071	A	1.21932	C	1.0247	B	-0.849237	D	0.654803	H	-0.358739	G	-0.175546	E	0.136092	chr1	174367926	UNC2209570	15.7908	0
Apex1_chr5	Apex1	chr14	chr5	FALSE	0	0.41395	G118_edgeR_RNASeq	20.3949	G118_M14	16.3138	G118_M17	FALSE	FALSE	TRUE	-2.32698	combined_female	trans	trans	NA	NA		NA	NA	NA	NA	NA	NA	NA	NA	NA	NA	NA	NA	NA	NA	NA	NA	NA	NA	NA	NA	NA	NA	NA	NA	NA		5.322	NA
Apex2_chrX	Apex2	chrX	chrX	FALSE	0	0.590617	AdultRiboM_edgeR_RNASeq	3.18446	G118_M14	2.51968	AdultRiboM_F_Adult_3	TRUE	TRUE	FALSE	NA	combined	trans	cis	chrX	146767980	UNC31452796	14.1784	0	0	0	0	0	0		0		0		0		0		0		0		0		0	chrX	146767980	UNC31452796	11.8799	0
Aph1b_chr9	Aph1b	chr9	chr9	TRUE	0	-1.1615	AdultRiboM_edgeR_RNASeq	1.59598	G118_M14	1.9967	AdultRiboM_F_Adult_6	TRUE	TRUE	TRUE	13.3501	combined	cis	cis	chr9	66647024	UNC16537330	54.6811	0	0	66048792	66797739	0.748947	1	G	2.30509	H	-0.816574	C	-0.754528	B	-0.537466	F	0.484242	A	-0.314816	E	-0.221392	D	-0.219474	chr9	66696398	UNC16537896	39.0814	0
Aph1c_chr9	Aph1c	chr9	chr9	TRUE	0	-1.29859	AdultRiboM_edgeR_RNASeq	0.578853	G118_M14	0.776442	G118_M17	TRUE	TRUE	TRUE	12.3378	combined	cis	cis	chr9	66696398	UNC16537896	60.2664	0	0	66312346	66870523	0.558177	1	G	2.38437	H	-1.07263	C	-1.04582	E	-0.196137	F	0.166849	D	-0.161369	A	-0.139388	B	-0.0813488	chr9	66696398	UNC16537896	43.5949	0
Apip_chr2	Apip	chr2	chr2	FALSE	0	0.39	C57_limma_microarray	14.3409	G118_M13	13.7392	AdultRiboM_F_Adult_4	TRUE	TRUE	FALSE	1.47348	combined	cis	cis	chr2	103013045	UNC3665220	11.0929	0	0	98458490	104128184	5.66969	1	F	-1.39646	E	0.748532	D	0.447076	B	0.345374	C	0.28539	G	-0.23397	A	0.145548	H	0.0580487	chr2	93287630	UNC3536464	8.091	0.019
Apitd1_chr4	Apitd1	chr4	chr4	FALSE	0	-0.550494	G118_edgeR_RNASeq	0.368852	AdultRiboM_M_Adult_7	0.504121	G118_M18	TRUE	TRUE	TRUE	10.2742	combined	trans	cis	chr4	148182430	UNC8428486	68.5544	0	0	147871387	148360499	0.489112	1	F	2.6435	G	-0.980031	D	-0.635772	C	-0.511552	B	-0.498151	E	0.331719	H	-0.321398	A	-0.152232	chr4	147907865	UNC8425410	42.1971	0
Aplf_chr3	Aplf	chr6	chr3	FALSE	0	-0.268834	AdultRiboM_edgeR_RNASeq	1.35147	AdultRiboM_M_Adult_4	1.20672	AdultRiboM_F_Adult_2	TRUE	FALSE	FALSE	NA	combined	trans	trans	chr3	10312261	JAX00104278	7.94829	0.018	0.0203002	9300536	18500171	9.19964	2	E	0.694532	H	-0.608279	D	-0.422079	C	-0.285419	G	0.235002	F	0.233015	B	-0.208526	A	0.126461	NA	NA		NA	NA
Aplf_chr6	Aplf	chr6	chr6	FALSE	0	-0.268834	AdultRiboM_edgeR_RNASeq	1.35147	AdultRiboM_M_Adult_4	1.20672	AdultRiboM_F_Adult_2	TRUE	FALSE	FALSE	NA	combined	cis	cis	chr6	84662900	UNC11517362	8.36702	0.008	0.00909527	83826249	88406977	4.58073	2	G	-0.859725	F	-0.74341	C	0.579251	D	0.436928	B	0.38112	E	0.295629	A	-0.219868	H	0.125426	NA	NA		NA	NA
Aplnr_chr2	Aplnr	chr2	chr2	FALSE	0	-1.34013	AdultRiboM_edgeR_RNASeq	0.0379389	G118_M13	0.0751696	G118_M18	TRUE	FALSE	FALSE	NA	combined	cis	cis	chr2	85725782	UNC3465534	10.872	0	0	85229489	87475909	2.24642	1	E	1.08382	H	-0.577958	F	-0.517766	A	-0.384967	D	0.330904	G	0.213943	B	-0.128877	C	-0.0824546	NA	NA		NA	NA
Aplp2_chr9	Aplp2	chr9	chr9	FALSE	0	-0.3	NOD_limma_microarray	81.9123	G118_M15	91.4469	G118_M16	TRUE	TRUE	TRUE	-11.1457	combined	cis	cis	chr9	31235064	UNC16097873	31.138	0	0	30909123	31491311	0.582188	2	G	-1.21234	F	1.17842	H	0.73616	E	0.521945	A	-0.499479	B	-0.415019	D	-0.334602	C	0.0879497	chr9	31407948	UNC16100162	13.0594	0
Apmap_chr2	Apmap	chr2	chr2	FALSE	0	0	AdultRiboM_edgeR_RNASeq	19.5584	G118_M14	21.622	G118_M18	TRUE	TRUE	TRUE	-11.4665	combined	cis	cis	chr2	149826517	UNC4219591	29.9387	0	0	149549593	150340723	0.79113	2	D	1.25816	F	1.19923	B	-0.703288	C	-0.486499	G	-0.476313	E	-0.416981	A	-0.366475	H	-0.0754079	chr2	149826517	UNC4219591	14.1483	0
Apmap_chr4	Apmap	chr2	chr4	FALSE	0	0	AdultRiboM_edgeR_RNASeq	19.5584	G118_M14	21.622	G118_M18	FALSE	TRUE	FALSE	2.55942	combined_male	trans	trans	NA	NA		NA	NA	NA	NA	NA	NA	NA	NA	NA	NA	NA	NA	NA	NA	NA	NA	NA	NA	NA	NA	NA	NA	NA	chr4	123630563	UNC8129187	8.23944	0.013
Apoa1_chr9	Apoa1	chr9	chr9	FALSE	0	0.679987	G118_edgeR_RNASeq	6129.6	G118_M13	4183.37	AdultRiboM_F_Adult_6	TRUE	FALSE	FALSE	NA	combined	cis	cis	chr9	45345051	UNC16286369	7.55903	0.039	0.0435471	44764046	47072425	2.30838	1	F	0.944938	C	-0.419076	D	-0.281033	G	-0.224775	E	-0.164859	B	-0.138456	A	-0.121987	H	0.121285	NA	NA		NA	NA
Apoa1bp_chr3	Apoa1bp	chr3	chr3	FALSE	0	-0.378333	WSB_limma_microarray	38.1212	AdultRiboM_M_Adult_8	53.9131	AdultRiboM_F_Adult_3	TRUE	TRUE	FALSE	4.38076	combined	cis	cis	chr3	87715529	UNC5723775	11.0909	0	0	87568453	89032232	1.46378	4	B	0.51849	C	0.493021	H	-0.489388	E	0.416067	F	-0.331955	G	-0.282367	A	-0.228127	D	-0.138709	chr3	87569816	UNC5722533	9.70554	0.003
Apoa2_chr1	Apoa2	chr1	chr1	FALSE	0	-0.305741	AdultRiboM_edgeR_RNASeq	7174.28	G118_M13	8046.55	G118_M17	TRUE	FALSE	TRUE	-1.81261	combined	cis	cis	chr1	174244814	UNC2207925	10.5857	0	0	173150111	175740396	2.59028	3	F	-0.568226	H	0.567723	B	-0.539255	A	0.266476	D	0.209044	E	0.153284	C	-0.120485	G	0.0700786	NA	NA		6.0033	NA
Apoa4_chr9	Apoa4	chr9	chr9	TRUE	1	-1.3	NOD_limma_microarray	158.142	G118_M13	165.189	G118_M18	TRUE	FALSE	FALSE	NA	combined	cis	cis	chr9	44945960	UNC16279870	11.0697	0	0	43983584	46300173	2.31659	1	C	0.802907	F	-0.520706	G	0.419442	D	-0.276521	H	-0.254957	B	-0.16836	E	-0.157478	A	-0.125978	NA	NA		NA	NA
Apoa5_chr9	Apoa5	chr9	chr9	FALSE	0	-0.288333	NZO_limma_microarray	492.504	G118_M13	563.019	AdultRiboM_F_Adult_6	FALSE	TRUE	FALSE	3.41625	combined_male	trans	cis	NA	NA		NA	NA	NA	NA	NA	NA	NA	NA	NA	NA	NA	NA	NA	NA	NA	NA	NA	NA	NA	NA	NA	NA	NA	chr9	44722327	UNC16276665	7.68618	0.035
Apobec1_chr6	Apobec1	chr6	chr6	FALSE	0	0.553333	NOD_limma_microarray	11.1847	G118_M14	9.39179	G118_M17	TRUE	FALSE	FALSE	NA	combined	cis	cis	chr6	122408226	UNC11993190	10.0296	0.001	0.00115912	121116231	122896016	1.77978	2	A	0.733389	B	-0.637429	C	0.542632	E	-0.515884	F	0.415813	H	-0.392364	G	-0.385488	D	0.330588	NA	NA		NA	NA
Apobec3_chr15	Apobec3	chr15	chr15	FALSE	0	-0.642643	AdultRiboM_edgeR_RNASeq	1.32399	G118_M14	1.60699	G118_M18	TRUE	FALSE	TRUE	-5.62599	combined	cis	cis	chr15	79801902	UNC25955248	14.9909	0	0	78470729	79954263	1.48353	1	D	0.892119	E	-0.67824	H	-0.514643	C	0.464204	B	-0.379617	G	-0.357368	F	0.324282	A	0.285107	NA	NA		6.02034	NA
Apoc1_chr7	Apoc1	chr7	chr7	FALSE	0	0.166667	WSB_limma_microarray	3686.84	AdultRiboM_M_Adult_1	4372.02	AdultRiboM_F_Adult_1	TRUE	TRUE	TRUE	-0.994358	combined	cis	cis	chr7	19934239	backupUNC070037076	38.9809	0	0	19144656	21569511	2.42485	1	F	1.93719	D	-0.918212	C	-0.899159	G	-0.5073	H	0.438403	A	-0.227448	E	0.19798	B	-0.0821921	chr7	23947863	UNC070043183	21.187	0
Apoc2_chr1	Apoc2	chr7	chr1	FALSE	0	0.707112	G118_edgeR_RNASeq	215.469	G118_M13	155.614	AdultRiboM_F_Adult_2	FALSE	TRUE	FALSE	3.93745	combined_male	trans	trans	NA	NA		NA	NA	NA	NA	NA	NA	NA	NA	NA	NA	NA	NA	NA	NA	NA	NA	NA	NA	NA	NA	NA	NA	NA	chr1	162972568	UNC2060806	7.664	0.038
Apoc2_chr7	Apoc2	chr7	chr7	FALSE	0	0.707112	G118_edgeR_RNASeq	215.469	G118_M13	155.614	AdultRiboM_F_Adult_2	TRUE	TRUE	TRUE	-4.19216	combined	cis	cis	chr7	19759911	UNC12479182	24.1703	0	0	17839023	25372803	7.53378	2	C	0.736893	E	-0.601816	B	-0.587624	D	0.561743	G	0.491247	A	-0.333762	H	-0.321817	F	0.0959737	chr7	17223832	UNC12453165	12.0248	0
Apod_chr6	Apod	chr16	chr6	FALSE	0	1.13702	AdultRiboM_edgeR_RNASeq	0.0985627	AdultRiboM_M_Adult_11	0	AdultRiboM_F_Adult_1	FALSE	TRUE	FALSE	4.03603	combined_male	trans	trans	NA	NA		NA	NA	NA	NA	NA	NA	NA	NA	NA	NA	NA	NA	NA	NA	NA	NA	NA	NA	NA	NA	NA	NA	NA	chr6	44275936	UNC10979769	8.13694	0.017
Apoe_chr1	Apoe	chr7	chr1	FALSE	0	-0.183333	PWK_limma_microarray	9132.88	AdultRiboM_M_Adult_8	9395.49	AdultRiboM_F_Adult_3	TRUE	FALSE	FALSE	NA	combined	trans	trans	chr1	185666837	UNC2344030	7.84331	0.023	0.0258844	184909846	186269051	1.3592	1	C	-0.714203	B	-0.407922	G	0.370563	D	0.336621	E	0.302209	A	0.241268	H	0.201807	F	-0.177508	NA	NA		NA	NA
Apoe_chr2	Apoe	chr7	chr2	FALSE	0	-0.183333	PWK_limma_microarray	9132.88	AdultRiboM_M_Adult_8	9395.49	AdultRiboM_F_Adult_3	FALSE	FALSE	TRUE	-4.11755	combined_female	trans	trans	NA	NA		NA	NA	NA	NA	NA	NA	NA	NA	NA	NA	NA	NA	NA	NA	NA	NA	NA	NA	NA	NA	NA	NA	NA	NA	NA		3.69811	NA
Apoe_chr7	Apoe	chr7	chr7	FALSE	0	-0.183333	PWK_limma_microarray	9132.88	AdultRiboM_M_Adult_8	9395.49	AdultRiboM_F_Adult_3	TRUE	FALSE	TRUE	-3.82437	combined_female	cis	cis	chr7	20354010	UNC12486155	7.65792	0.031	0.0347124	19848068	25372803	5.52473	3	B	-0.530097	C	0.466582	G	0.46209	A	-0.333989	E	-0.236152	D	0.226514	H	0.163035	F	-0.0992278	NA	NA		4.28387	NA
Apof_chr10	Apof	chr10	chr10	FALSE	0	-0.583333	WSB_limma_microarray	273.021	G118_M13	317.818	AdultRiboM_F_Adult_4	TRUE	FALSE	TRUE	-3.27494	combined	cis	cis	chr10	127649576	UNC100167584	11.7685	0	0	127272095	128697930	1.42584	2	H	0.768274	F	-0.614676	C	0.466987	A	0.422564	D	-0.385541	G	-0.382186	B	-0.211835	E	-0.0837992	NA	NA		5.70377	NA
Apoh_chr11	Apoh	chr11	chr11	FALSE	0	-0.255521	AdultRiboM_edgeR_RNASeq	1561.06	G118_M13	1575.5	G118_M17	TRUE	TRUE	FALSE	4.78606	combined_male	cis	cis	chr11	109045924	backupJAX00321440	7.73062	0.028	0.0313792	107805871	109555520	1.74965	2	F	0.669117	B	-0.613819	G	0.304313	D	-0.251118	C	-0.182215	A	0.0768321	H	0.0517057	E	-0.0513543	chr11	108213524	UNC20342992	8.09704	0.018
Apol10a_chr15	Apol10a	chr15	chr15	FALSE	0	0.824838	G118_edgeR_RNASeq	3.90084	G118_M13	2.16408	G118_M18	TRUE	TRUE	TRUE	1.89839	combined	trans	cis	chr15	76993389	UNC25920985	33.715	0	0	76762340	77193040	0.4307	2	D	1.13045	E	1.02325	G	-0.886405	A	0.786281	B	-0.778319	C	-0.726888	H	-0.506094	F	-0.0531954	chr15	77034183	UNC25921121	19.2931	0
Apol10b_chr15	Apol10b	chr15	chr15	FALSE	0	-1.21902	AdultRiboM_edgeR_RNASeq	0.851047	G118_M13	0.77581	G118_M17	TRUE	TRUE	TRUE	-2.71855	combined	cis	cis	chr15	77529293	UNC25925379	17.83	0	0	76218579	77776922	1.55834	2	G	-1.04311	C	0.932757	B	0.703683	E	-0.401891	H	-0.26932	F	-0.267473	A	0.24602	D	0.216041	chr15	77529293	UNC25925379	9.44819	0.003
Apol11a_chrX	Apol11a	chr15	chrX	FALSE	0	0	AdultRiboM_edgeR_RNASeq	0	AdultRiboM_M_Adult_1	0	AdultRiboM_F_Adult_1	FALSE	TRUE	TRUE	NA	combined_male	trans	trans	NA	NA		NA	NA	NA	NA	NA	NA	NA	NA	NA	NA	NA	NA	NA	NA	NA	NA	NA	NA	NA	NA	NA	NA	NA	chrX	119447684	JAX00184153	10.3377	0
Apol6_chr15	Apol6	chr15	chr15	FALSE	0	0	AdultRiboM_edgeR_RNASeq	0.0343692	AdultRiboM_M_Adult_5	0.123758	AdultRiboM_F_Adult_1	TRUE	TRUE	TRUE	-6.62075	combined	cis	cis	chr15	77081955	UNC25921510	33.348	0	0	76762340	77529293	0.766953	1	G	1.64228	C	-0.560011	A	-0.321608	H	-0.270725	B	-0.259054	E	-0.18555	D	-0.171812	F	-0.0200222	chr15	77369279	UNC25923910	17.1166	0
Apol7a_chr15	Apol7a	chr15	chr15	FALSE	0	-0.57	WSB_limma_microarray	48.0871	AdultRiboM_M_Adult_4	64.6495	AdultRiboM_F_Adult_1	TRUE	TRUE	TRUE	-0.897725	combined	cis	cis	chr15	76699420	UNC25917151	37.4036	0	0	76450006	77081955	0.631949	2	G	-1.23606	C	1.0186	A	0.939787	H	-0.700506	B	0.688165	E	-0.530516	D	-0.266887	F	0.163576	chr15	77034183	UNC25921121	21.6743	0
Apol7b_chr15	Apol7b	chr15	chr15	FALSE	0	0	AdultRiboM_edgeR_RNASeq	0.0259196	AdultRiboM_M_Adult_5	0.0310154	G118_M16	TRUE	TRUE	TRUE	12.5392	combined	cis	cis	chr15	77369279	UNC25923910	47.476	0	0	77193040	77529293	0.336253	1	G	-1.68123	F	1.04308	D	0.971217	A	-0.647026	E	0.630034	H	0.469919	B	-0.406633	C	-0.389029	chr15	77407432	UNC25924367	33.721	0
Apol7c_chr15	Apol7c	chr15	chr15	FALSE	0	-1.50531	G118_edgeR_RNASeq	0.235955	AdultRiboM_M_Adult_1	0.211456	AdultRiboM_F_Adult_5	TRUE	TRUE	TRUE	-1.93737	combined	cis	cis	chr15	76762340	UNC25918068	27.9419	0	0	76218579	77529293	1.31071	1	G	-1.38295	C	0.834963	B	0.672468	A	0.580821	F	0.419121	E	-0.415741	H	-0.345702	D	-0.308418	chr15	76748702	UNC25917853	16.0655	0
Apol9a_chr15	Apol9a	chr15	chr15	TRUE	1	0.633333	PWK_limma_microarray	17.667	G118_M15	32.9427	AdultRiboM_F_Adult_2	TRUE	TRUE	FALSE	2.98993	combined	cis	cis	chr15	76993389	UNC25920985	11.2395	0	0	76380170	77620039	1.23987	2	A	0.917404	G	-0.911642	F	-0.661378	H	0.364831	D	0.239773	B	0.230427	C	-0.101189	E	-0.0907811	chr15	77463878	UNC25925105	7.68587	0.035
Apol9a_chr19	Apol9a	chr15	chr19	TRUE	1	0.633333	PWK_limma_microarray	17.667	G118_M15	32.9427	AdultRiboM_F_Adult_2	FALSE	FALSE	TRUE	-2.51529	combined_female	trans	trans	NA	NA		NA	NA	NA	NA	NA	NA	NA	NA	NA	NA	NA	NA	NA	NA	NA	NA	NA	NA	NA	NA	NA	NA	NA	NA	NA		5.21099	NA
Apol9b_chr15	Apol9b	chr15	chr15	FALSE	0	-0.424701	AdultRiboM_edgeR_RNASeq	47.7767	G118_M14	54.7188	G118_M17	TRUE	TRUE	TRUE	-0.731802	combined	trans	cis	chr15	77237044	UNC25923274	37.2011	0	0	76867263	77529293	0.66203	3	G	-1.42097	F	-1.34147	A	1.31229	B	0.591535	C	0.480989	D	0.383669	E	0.242991	H	-0.208234	chr15	77369279	UNC25923910	19.5342	0
Apol9b_chr19	Apol9b	chr15	chr19	FALSE	0	-0.424701	AdultRiboM_edgeR_RNASeq	47.7767	G118_M14	54.7188	G118_M17	FALSE	FALSE	TRUE	-2.61062	combined_female	trans	trans	NA	NA		NA	NA	NA	NA	NA	NA	NA	NA	NA	NA	NA	NA	NA	NA	NA	NA	NA	NA	NA	NA	NA	NA	NA	NA	NA		5.01211	NA
Apol9b_chrX	Apol9b	chr15	chrX	FALSE	0	-0.424701	AdultRiboM_edgeR_RNASeq	47.7767	G118_M14	54.7188	G118_M17	FALSE	TRUE	FALSE	NA	combined_male	trans	trans	NA	NA		NA	NA	NA	NA	NA	NA	NA	NA	NA	NA	NA	NA	NA	NA	NA	NA	NA	NA	NA	NA	NA	NA	NA	chrX	10037185	UNC30641410	6.28325	0.002
Apom_chr2	Apom	chr17	chr2	FALSE	0	-0.55	NOD_limma_microarray	274.051	AdultRiboM_M_Adult_8	349.351	AdultRiboM_F_Adult_3	TRUE	FALSE	TRUE	-7.79561	combined	trans	trans	chr2	35368066	UNC2869310	8.20815	0.011	0.0124799	32279051	36979076	4.70003	1	F	0.306929	C	-0.0760176	H	-0.0731559	D	-0.0667796	A	-0.0658726	B	-0.0496863	G	0.0166636	E	0.0145906	NA	NA		0	NA
Apon_chr10	Apon	chr10	chr10	FALSE	0	0.643333	C57_limma_microarray	252.401	G118_M15	267.573	G118_M18	TRUE	TRUE	TRUE	-5.79869	combined	cis	cis	chr10	127460063	UNC18965964	49.8443	0	0	127283842	127819993	0.536151	1	F	1.91538	G	-1.14548	D	-0.645842	B	-0.582738	A	0.374541	E	-0.294711	C	0.259153	H	0.15568	chr10	127649576	UNC100167584	24.5552	0
Apoo_chrX	Apoo	chrX	chrX	FALSE	0	0.304746	G118_edgeR_RNASeq	5.75065	G118_M15	5.4332	AdultRiboM_F_Adult_4	TRUE	TRUE	FALSE	NA	combined	trans	cis	chrX	92108217	UNC31107638	11.4863	0	0	0	0	0	0		0		0		0		0		0		0		0		0	chrX	83852365	UNC31054726	7.4197	0.001
Apopt1_chr10	Apopt1	chr12	chr10	FALSE	0	0	AdultRiboM_edgeR_RNASeq	11.2679	G118_M13	11.2705	G118_M18	FALSE	TRUE	FALSE	4.85131	combined_male	trans	trans	NA	NA		NA	NA	NA	NA	NA	NA	NA	NA	NA	NA	NA	NA	NA	NA	NA	NA	NA	NA	NA	NA	NA	NA	NA	chr10	17356844	UNC17504361	7.81279	0.029
Apopt1_chr12	Apopt1	chr12	chr12	FALSE	0	0	AdultRiboM_edgeR_RNASeq	11.2679	G118_M13	11.2705	G118_M18	TRUE	TRUE	TRUE	6.13875	combined	cis	cis	chr12	112713526	UNC21895001	36.8854	0	0	112701832	112807147	0.105315	2	F	1.4885	G	-1.31583	E	0.867072	A	-0.460263	B	-0.256193	C	-0.252514	D	-0.209003	H	0.108373	chr12	112713526	UNC21895001	26.0578	0
App_chr16	App	chr16	chr16	FALSE	0	-0.465	C57_limma_microarray	25.7155	G118_M14	32.4239	G118_M17	TRUE	TRUE	TRUE	-18.3599	combined_female	cis	cis	chr16	85169154	UNC27292595	24.2289	0	0	84751390	85349756	0.598366	1	G	-0.937942	E	0.727279	B	-0.668583	C	-0.663028	H	0.510335	F	0.468065	D	0.390384	A	0.250169	chr16	82141305	UNC27246278	7.71647	0.035
Appl2_chr10	Appl2	chr10	chr10	FALSE	0	-0.311667	C57_limma_microarray	6.83641	G118_M15	7.84766	G118_M17	TRUE	TRUE	TRUE	-2.34043	combined	cis	cis	chr10	83880345	UNC18339087	12.6645	0	0	82585918	84134509	1.54859	1	F	-1.03798	B	0.384299	H	0.375257	E	0.214471	A	0.188022	G	-0.128913	C	0.107625	D	0.105048	chr10	85214949	UNC18356716	7.94898	0.024
Appl2_chr17	Appl2	chr10	chr17	FALSE	0	-0.311667	C57_limma_microarray	6.83641	G118_M15	7.84766	G118_M17	FALSE	TRUE	FALSE	4.49504	combined_male	trans	trans	NA	NA		NA	NA	NA	NA	NA	NA	NA	NA	NA	NA	NA	NA	NA	NA	NA	NA	NA	NA	NA	NA	NA	NA	NA	chr17	88047091	UNC28544063	8.08469	0.019
Aprt_chr8	Aprt	chr8	chr8	FALSE	0	0.283333	WSB_limma_microarray	22.4056	G118_M13	23.2365	G118_M16	TRUE	TRUE	TRUE	-6.04437	combined	cis	cis	chr8	125069312	UNC15663333	34.065	0	0	124931135	125098995	0.16786	1	G	2.29335	C	-0.822803	H	-0.597501	B	-0.39575	D	-0.361901	A	-0.131725	F	-0.0999789	E	-0.0897234	chr8	125060131	UNC15663129	15.4985	0
Aptx_chr4	Aptx	chr4	chr4	FALSE	0	0.32864	AdultRiboM_edgeR_RNASeq	1.89961	AdultRiboM_M_Adult_4	1.87668	G118_M17	TRUE	TRUE	TRUE	-5.48761	combined	cis	cis	chr4	41036816	UNC7118867	19.7219	0	0	40418848	42885529	2.46668	1	F	-1.46298	C	0.462612	H	0.403267	E	0.347399	B	0.338067	D	0.217855	G	-0.19563	A	0.142179	chr4	41036816	UNC7118867	8.98037	0.006
Aptx_chrX	Aptx	chr4	chrX	FALSE	0	0.32864	AdultRiboM_edgeR_RNASeq	1.89961	AdultRiboM_M_Adult_4	1.87668	G118_M17	FALSE	FALSE	TRUE	NA	combined_female	trans	trans	NA	NA		NA	NA	NA	NA	NA	NA	NA	NA	NA	NA	NA	NA	NA	NA	NA	NA	NA	NA	NA	NA	NA	NA	NA	NA	NA		NA	NA
Aqp11_chr7	Aqp11	chr7	chr7	FALSE	0	0.316768	AdultRiboM_edgeR_RNASeq	13.117	G118_M15	10.5378	G118_M18	TRUE	TRUE	TRUE	-4.80587	combined	cis	cis	chr7	104800184	UNC13444363	55.7054	0	0	104605791	104915578	0.309787	4	G	-1.45426	C	1.26548	F	-1.23037	E	1.1678	A	0.985108	H	-0.641228	B	-0.120258	D	-0.0518929	chr7	104873992	UNC13445020	31.2221	0
Aqp12_chrX	Aqp12	chr1	chrX	FALSE	0	0.198333	WSB_limma_microarray	0	AdultRiboM_M_Adult_1	0	AdultRiboM_F_Adult_1	FALSE	TRUE	FALSE	NA	combined_male	trans	trans	NA	NA		NA	NA	NA	NA	NA	NA	NA	NA	NA	NA	NA	NA	NA	NA	NA	NA	NA	NA	NA	NA	NA	NA	NA	chrX	33060882	UNC200007340	8.65815	0.001
Aqp2_chr18	Aqp2	chr15	chr18	FALSE	0	-0.171667	NOD_limma_microarray	0	AdultRiboM_M_Adult_1	0	AdultRiboM_F_Adult_1	TRUE	FALSE	FALSE	NA	combined	trans	trans	chr18	84342566	UNC29749108	8.6876	0.003	0.00343007	84177393	85606149	1.42876	1	C	0.524899	A	-0.171884	B	-0.139001	H	-0.121889	D	0.0895496	F	-0.0868578	G	-0.0656146	E	-0.0608156	NA	NA		NA	NA
Aqp2_chr8	Aqp2	chr15	chr8	FALSE	0	-0.171667	NOD_limma_microarray	0	AdultRiboM_M_Adult_1	0	AdultRiboM_F_Adult_1	TRUE	FALSE	FALSE	NA	combined	trans	trans	chr8	15343495	UNC14220144	7.68193	0.028	0.0313792	15232369	17417985	2.18562	1	A	0.409933	G	0.179168	H	-0.153327	F	-0.142346	C	-0.139381	D	-0.132118	B	-0.0681932	E	-0.0623937	NA	NA		NA	NA
Aqp2_chrX	Aqp2	chr15	chrX	FALSE	0	-0.171667	NOD_limma_microarray	0	AdultRiboM_M_Adult_1	0	AdultRiboM_F_Adult_1	TRUE	TRUE	FALSE	NA	combined	trans	trans	chrX	137406258	backupUNC200199758	11.2779	0	0	0	0	0	0		0		0		0		0		0		0		0		0	chrX	136751541	UNC31387356	9.42861	0
Aqp3_chr4	Aqp3	chr4	chr4	FALSE	0	-0.138333	NZO_limma_microarray	0	AdultRiboM_M_Adult_1	0	AdultRiboM_F_Adult_1	TRUE	FALSE	TRUE	-3.29788	combined	cis	cis	chr4	41368022	UNC7121342	13.5147	0	0	40979997	42885529	1.90553	1	G	0.861121	F	0.62359	H	-0.558523	B	-0.315247	E	-0.228652	D	-0.224175	C	-0.149649	A	-0.12	NA	NA		5.9453	NA
Aqp4_chr18	Aqp4	chr18	chr18	TRUE	0	2.82135	AdultRiboM_edgeR_RNASeq	1.64049	AdultRiboM_M_Adult_12	0.579899	G118_M16	TRUE	TRUE	TRUE	3.80007	combined	cis	cis	chr18	15580113	UNC28781425	43.0911	0	0	15358798	15823441	0.464643	4	F	-1.06934	G	-1.02512	B	0.907269	H	0.885596	D	0.806397	A	-0.716576	E	0.69179	C	-0.507467	chr18	15580113	UNC28781425	26.3317	0
Aqp6_chrX	Aqp6	chr15	chrX	FALSE	0	0.18	PWK_limma_microarray	0	AdultRiboM_M_Adult_1	0	AdultRiboM_F_Adult_1	TRUE	TRUE	FALSE	NA	combined	trans	trans	chrX	136818775	UNC31387903	16.7098	0	0	0	0	0	0		0		0		0		0		0		0		0		0	chrX	136751541	UNC31387356	10.9692	0
Aqp7_chr4	Aqp7	chr4	chr4	FALSE	0	-0.298816	AdultRiboM_edgeR_RNASeq	0.16198	AdultRiboM_M_Adult_11	0.257214	AdultRiboM_F_Adult_11	TRUE	FALSE	TRUE	-8.33386	combined	cis	cis	chr4	40900349	UNC7117147	14.3289	0	0	40828468	40974481	0.146013	1	G	1.35263	H	-0.410841	D	-0.381468	C	-0.320616	E	-0.21377	A	-0.164911	F	0.098582	B	0.0448487	NA	NA		4.8699	NA
[truncated: 16,079 more rows]
[truncated: 59 more columns]

## Sheet: Table S4B
Table S4B. List of 987 autosomal eQTLs identified for a total of 873 sex-specific genes sorted by the difference between LOD score in male samples minus LOD score in female samples
[truncated: 989 more rows]

## Sheet: Table S4C
Table S4C. 199 sex-biased genes associated with two or more distinct eQTLs each, including X chromosome eQTLs. Analysis is based on data in Table S4A.
[truncated: 200 more rows]

[truncated: 1 more sheets: Table S4D]
