# Supplementary material for: Genetic factors contributing to extensive variability of sex-specific hepatic gene expression in Diversity Outbred mice
Source: PLoS One. 2020 Dec 2;15(12):e0242665. doi: 10.1371/journal.pone.0242665 (PMC7710091; doi:10.1371/journal.pone.0242665)
Supplement: S5 Table — (XLSX) [file pone.0242665.s016.xlsx]

## Sheet: S5 Table
S5 Table. Categories of sex-dependent eQTLs. In each case, the decrease (or the loss) in sex specificity, and the increase (or the gain) of sex specificity was inferred from the regression coefficient in the regulating strain. Sex specificity (column B) is as defined in Methods. For column D, a negative regression coefficient means that the gene is predicted to be expressed at a lower level in th…
Categories	Sex-specificity of the gene targeted by the eQTL	Sex with the stronger liver eQTL (i.e., sex with the higher LOD score)	Regression coefficient of the eQTL in the regulating strain and in the sex with the higher eQTL LOD score.	Description
1	Male	Male	Negative	Male-specific gene whose sex specificity is decreased in the regulating strain, due to an decrease in its expression in male liver caused by the eQTL
2	Female	Male	Positive	Female-specific gene whose sex specificity is decreased in the regulating strain, due to a increase in its expression in male liver caused by the eQTL
3	Male	Female	Positive	Male-specific gene whose sex specificity is decreased in the regulating strain, due to an increase in its expression in female liver caused by the eQTL
4	Female	Female	Negative	Female-specific gene whose sex specificity is decreased in the regulating strain, due to an decrease in its expression in female liver caused by the eQTL
5	Male	Male	Positive	Male-specific gene whose sex specificity is increased in the regulating strain, due to an increase in its expression in male liver caused by the eQTL
6	Female	Male	Negative	Female-specific gene whose sex specificity is increased in the regulating strain, due to a decrease in its expression in male liver caused by the eQTL
7	Male	Female	Negative	Male-specific gene whose sex specificity is increased in the regulating strain, due to an decrease in its expression in female liver caused by the eQTL
8	Female	Female	Positive	Female-specific gene whose sex specificity is increased in the regulating strain, due to an increase in its expression in female liver caused by the eQTL
