# Supplementary material for: Genetic factors contributing to extensive variability of sex-specific hepatic gene expression in Diversity Outbred mice
Source: PLoS One. 2020 Dec 2;15(12):e0242665. doi: 10.1371/journal.pone.0242665 (PMC7710091; doi:10.1371/journal.pone.0242665)
Supplement: S6 Table — (XLSX) [file pone.0242665.s017.xlsx]

## Sheet: Legend S6 Table
Legend for S6 Table
Gene	Gene name
eQTL ID	eQTL ID
eQTL category	eQTL categories 1-8, as defined in Fig. 3C and Fig. 3D
If the gene is sex-specific in the regulating strain, then mark it '1' for a category #1-4 eQTL and mark '0' for a category #5-8 eQTL; if the gene is not sex-specific in the regulating strain, then mark '0' for a category #1-4 eQTL and mark '1' for a category #5-8 eQTL.	Mark 1 if the eQTL is one of the 219 eQTLs predicted to contribute to the loss of sex-specific expression in the regulated strain (134 eQTLs, see Note A, below), or if it is predicted to contribute to a gain in sex specific expression (85 eQTLs, see Note C, below). Mark 0 if the eQTL is predicted to decrease but not abolish sex-specificity in the regulating strain, or if it is predicted to increa…
Additonal subdivision of eQTLs	A, 134 of 172 category #1-4 eQTLs that loose sex-specific expression in the regulating strain, but show sex-specific expression in at least one non-regulating strain; B, 38 of 172 category #1-4 eQTLs that retain sex-specific expression in the regulating strain, despite the eQTL; C, 85 of 188 category #5-8 eQTLs that gain sex-specific expression in the regulating strain; D, 103 of 188 category #5-…
LOD Male - LOD Female	Difference between LOD score in male and LOD score in female DO mouse liver set
LOD based on Male samples	LOD score in male samples
LOD based on Female samples	LOD score in female samples
Max log2(Male/Female) (based on CD1 and C57Bl6/J mouse RNA-seq, plus microarray dataset on 8 founder strains for protein-coding genes)	Max log2(Male/Female) for each gene (based on CD1 and C57Bl6/J mouse RNA-seq, plus microarray dataset on 8 founder strains for protein-coding genes)
Regulating strain	The strain out of the 8 DO founder strains with the largest regression coefficient (in absolute value).
Gene expression sex-specificity flag (Is the gene sex-specific in the indicated dataset)	This column indicates if the gene is sex-specific in any of datasets used (based on CD1 and C57Bl6/J mouse RNA-seq, plus microarray dataset on 8 founder strains for protein-coding genes)
Is gene expression sex-specific in any of the microarray samples. TRUE = 1, FALSE = 0	This column indicates if the gene is sex-specific in any of the 8 DO founder strain assayed in the microarray dataset
Log2(Male/Female) across DO founder strains	This column indicates log2(Male/Female) for each gene in each of the 8 DO founder strains assayed in the microarray dataset

## Sheet: S6 Table
S6 Table. List of 360 autosomal eQTLs for sex-specific genes that are significant in either male only or female only DO livers (or in both liver sets), based on Table S4. eQTLs are assigned to categories 1-8, as shown in column C, based on whether they are associated with either an increase or a decrease in sex-specificity in the regulated strain for the eQTL. In column D, for a category #1-4 eQT…
Gene	eQTL ID	eQTL category	If the gene is sex-specific in the regulating strain, then mark it '1' for a category #1-4 eQTL and mark '0' for a category #5-8 eQTL; if the gene is not sex-specific in the regulating strain, then mark '0' for a category #1-4 eQTL and mark '1' for a category #5-8 eQTL.	Additonal subdivision of eQTLs (see legend sheet)	Information about LOD score			Max log2 (Male/Female) (based on CD1 and C57Bl6/J mouse RNA-seq, plus microarray dataset on 8 founder strains for protein-coding genes)	Regulating Strain	Gene expression sex-specificity flag (Is the gene sex-specific in the indicated dataset)											Log2(Male/Female) across DO founder strains
					LOD Male - LOD Female	LOD based on Male samples	LOD based on Female samples			C57BL/6J (RNA-Seq)	CD1 (RNA-Seq)	AJ (Microarray)	C57 (Microarray)	129S (Microarray)	NOD (Microarray)	NZO (Microarray)	CAST (Microarray)	PWK (Microarray)	WSB (Microarray)	Is gene expression sex-specific in any of the microarray samples. TRUE = 1, FALSE = 0	AJ (Microarray)	C57 (Microarray)	129S (Microarray)	NOD (Microarray)	NZO (Microarray)	CAST (Microarray)	PWK (Microarray)	WSB (Microarray)
1110057K04Rik	1110057K04Rik_chr12	1	1	A	0.951135	9.4603	8.50917	0.698333	CAST/EiJ	FALSE	FALSE	FALSE	FALSE	FALSE	FALSE	FALSE	FALSE	FALSE	TRUE	1	0.0983333	0.396667	0.493333	0.526667	0.57	0.341667	0.266667	0.698333
1700019G17Rik	1700019G17Rik_chr6	8	1	C	-18.9249	8.42299	27.3479	-0.616667	CAST/EiJ	FALSE	FALSE	FALSE	FALSE	FALSE	FALSE	FALSE	TRUE	FALSE	FALSE	1	0.4	0.483333	0.116667	0.35	0.216667	-0.616667	-0.168333	0.433333
1700113H08Rik	1700113H08Rik_chr10	5	1	C	8.38252	11.2829	2.90036	1.07167	PWK/PhJ	FALSE	FALSE	FALSE	FALSE	FALSE	FALSE	FALSE	FALSE	TRUE	FALSE	1	0.0133333	0.0983333	0.0216667	0.0416667	0.0266667	-0.101667	1.07167	0.185
1810011O10Rik	1810011O10Rik_chr8	2	1	A	6.53356	9.84386	3.3103	-0.855	PWK/PhJ	FALSE	FALSE	FALSE	FALSE	TRUE	FALSE	FALSE	FALSE	FALSE	FALSE	1	0.376667	-0.26	-0.855	-0.511667	-0.346667	-0.155	-0.146667	-0.235
1810046K07Rik	1810046K07Rik_chr9	8	0	D	-1.9601	6.88385	8.84395	-0.781667	CAST/EiJ	FALSE	FALSE	FALSE	FALSE	FALSE	FALSE	FALSE	FALSE	FALSE	TRUE	1	0.0466667	-0.0766667	-0.425	0.201667	-0.275	-0.241667	0.0916667	-0.781667
9130409I23Rik	9130409I23Rik_chr1	3	1	A	-5.69129	29.1224	34.8137	0.988333	PWK/PhJ	FALSE	FALSE	FALSE	FALSE	TRUE	TRUE	TRUE	FALSE	FALSE	FALSE	1	0.3	0.515	0.861667	0.621667	0.988333	0.228333	-0.106667	0.581667
Aadat	Aadat_chr8	7	1	C	-4.83658	3.53872	8.3753	1.07	PWK/PhJ	FALSE	FALSE	FALSE	TRUE	FALSE	FALSE	FALSE	FALSE	TRUE	FALSE	1	0.38	1.07	0.748333	0.173333	0.638333	0.37	0.791667	-0.608333
Aatk	Aatk_chr11	1	1	A	0.613953	9.38533	8.77138	1.66888	PWK/PhJ	TRUE	FALSE	FALSE	TRUE	FALSE	FALSE	FALSE	FALSE	FALSE	FALSE	1	0.108333	1.175	-0.136667	0.406667	0.471667	-0.0366667	-0.0966667	-0.246667
Abca3	Abca3_chr17	4	0	B	-1.58022	47.258	48.8383	-0.816667	CAST/EiJ	FALSE	FALSE	FALSE	TRUE	FALSE	FALSE	FALSE	TRUE	FALSE	FALSE	1	-0.0833333	-0.816667	-0.1	-0.216667	-0.183333	-0.6	-0.35	-0.166667
Abcd2	Abcd2_chr15	8	0	D	-1.61563	10.5175	12.1331	-3.44201	CAST/EiJ	TRUE	TRUE	TRUE	TRUE	TRUE	TRUE	TRUE	FALSE	TRUE	TRUE	1	-0.938333	-1.71333	-1.73667	-1.66	-1.65333	-0.306667	-1.04833	-1.23
Abcg5	Abcg5_chr17	4	1	A	-0.963158	9.99776	10.9609	-0.716667	PWK/PhJ	FALSE	FALSE	FALSE	TRUE	TRUE	FALSE	FALSE	FALSE	FALSE	FALSE	1	-0.2	-0.716667	-0.616667	-0.316667	-0.6	-0.55	-0.233333	0.05
Abhd2	Abhd2_chr7	8	1	C	-1.27436	12.5186	13.793	-1.7504	WSB/EiJ	TRUE	TRUE	FALSE	FALSE	TRUE	TRUE	FALSE	TRUE	TRUE	TRUE	1	-0.418333	-0.408333	-0.593333	-0.63	-0.52	-0.715	-0.766667	-0.721667
Acnat2	Acnat2_chr4	8	1	C	-0.932458	10.3854	11.3179	-2.48333	PWK/PhJ	TRUE	TRUE	TRUE	TRUE	TRUE	TRUE	TRUE	TRUE	TRUE	FALSE	1	-0.928333	-1.50833	-1.99333	-2.16333	-0.866667	-0.88	-2.48333	0.1
Acox2	Acox2_chr14	7	0	D	-12.5963	10.9862	23.5825	0.733333	NZO/HlLtJ	FALSE	FALSE	FALSE	FALSE	FALSE	FALSE	FALSE	FALSE	FALSE	TRUE	1	0.283333	0.4	-0.0333333	0.383333	0.283333	0.1	0.15	0.733333
Acsm5	Acsm5_chr7	5	0	D	5.71474	16.3459	10.6312	0.7	CAST/EiJ	FALSE	FALSE	FALSE	FALSE	FALSE	FALSE	FALSE	FALSE	FALSE	TRUE	1	0.0333333	-4.77536e-15	0.133333	0.266667	-0.15	0.0666667	0.233333	0.7
Acy1	Acy1_chr9	4	1	A	-6.41147	6.51842	12.9299	-0.616667	C57BL/6J	FALSE	FALSE	FALSE	FALSE	TRUE	FALSE	FALSE	FALSE	FALSE	FALSE	1	-0.236667	-0.301667	-0.616667	-0.478333	-0.526667	-0.453333	-0.135	-0.121667
Adam11	Adam11_chr11	1	1	A	9.78781	18.1564	8.36858	0.953333	CAST/EiJ	FALSE	FALSE	TRUE	FALSE	TRUE	TRUE	FALSE	FALSE	FALSE	TRUE	1	0.758333	0.233333	0.6	0.953333	0.45	0.373333	0.503333	0.716667
Adh4	Adh4_chr3	3	1	A	-2.88427	37.2337	40.118	0.646667	CAST/EiJ	FALSE	FALSE	FALSE	FALSE	FALSE	FALSE	TRUE	FALSE	FALSE	FALSE	1	0.238333	0.366667	0.393333	0.266667	0.646667	0.366667	0.0333333	-0.0866667
Agtr1a	Agtr1a_chr13	4	1	A	-6.52141	7.21918	13.7406	-0.695	CAST/EiJ	FALSE	FALSE	FALSE	FALSE	FALSE	FALSE	FALSE	FALSE	FALSE	TRUE	1	-0.0983333	-0.45	-0.301667	-0.378333	-0.57	-0.0883333	-0.356667	-0.695
Akr1b7	Akr1b7_chr6	2	1	A	8.08912	15.0618	6.97265	-3.09992	PWK/PhJ	TRUE	TRUE	FALSE	TRUE	TRUE	FALSE	FALSE	FALSE	FALSE	FALSE	1	-0.336667	-0.925	-0.711667	-0.326667	-0.265	0.0916667	-0.213333	0.0883333
Aldh1b1	Aldh1b1_chr4	8	0	D	-4.30821	11.4428	15.751	-1.28708	CAST/EiJ	TRUE	FALSE	FALSE	FALSE	FALSE	FALSE	FALSE	FALSE	FALSE	TRUE	1	-0.593333	-0.18	-0.655	-0.541667	-0.508333	-0.333333	-0.321667	-1.01
Aldh3a2	Aldh3a2_chr11	4	1	A	-5.78704	3.62201	9.40906	-0.626169	CAST/EiJ	FALSE	FALSE	FALSE	FALSE	FALSE	FALSE	TRUE	FALSE	FALSE	FALSE	1	-0.373333	-0.403333	-0.44	-0.165	-0.585	-0.108333	0.0183333	-0.216667
Amigo2	Amigo2_chr15	4	1	A	-4.19071	12.1652	16.3559	-0.987261	NZO/HlLtJ	FALSE	FALSE	FALSE	TRUE	TRUE	TRUE	FALSE	FALSE	FALSE	TRUE	1	-0.39	-0.698333	-0.633333	-0.593333	-0.341667	-0.341667	-0.11	-0.763333
Anxa5	Anxa5_chr3	6	0	D	1.07559	14.5994	13.5238	-0.855	WSB/EiJ	FALSE	FALSE	FALSE	FALSE	TRUE	FALSE	FALSE	FALSE	FALSE	FALSE	1	-0.316667	-0.166667	-0.855	-0.05	-0.3	-0.183333	-0.338333	-0.0216667
Aox1	Aox1_chr1	3	1	A	-3.8459	27.9278	31.7738	1.35235	PWK/PhJ	TRUE	TRUE	FALSE	FALSE	FALSE	TRUE	TRUE	TRUE	FALSE	FALSE	1	0.516667	0.416667	0.533333	0.883333	0.868333	1.01667	0.25	0.433333
Aox3	Aox3_chr1	5	1	C	7.07458	17.174	10.0994	2.40782	CAST/EiJ	TRUE	TRUE	TRUE	TRUE	TRUE	TRUE	TRUE	TRUE	TRUE	TRUE	1	1.05	1.15	0.933333	1.31667	1.8	1.4	1.61667	1.83333
Apol9a	Apol9a_chr19	3	0	B	-2.51529	5.21099	7.72628	0.633333	PWK/PhJ	FALSE	FALSE	FALSE	FALSE	FALSE	FALSE	FALSE	FALSE	TRUE	FALSE	1	-0.0233333	-0.01	-0.173333	0.4	0.301667	0.1	0.633333	0.34
Apol9a	Apol9a_chr15	5	0	D	2.98993	7.68587	4.69594	0.633333	A/J	FALSE	FALSE	FALSE	FALSE	FALSE	FALSE	FALSE	FALSE	TRUE	FALSE	1	-0.0233333	-0.01	-0.173333	0.4	0.301667	0.1	0.633333	0.34
Arap2	Arap2_chr5	2	1	A	1.08469	15.4745	14.3898	-0.8	PWK/PhJ	FALSE	FALSE	FALSE	FALSE	FALSE	FALSE	FALSE	FALSE	FALSE	TRUE	1	-0.005	0.0133333	-0.19	-0.353333	-0.02	-0.178333	0.025	-0.8
Arhgef19	Arhgef19_chr4	4	1	A	-7.13512	10.2371	17.3722	-0.793333	CAST/EiJ	FALSE	FALSE	FALSE	FALSE	FALSE	FALSE	FALSE	FALSE	FALSE	TRUE	1	0.0783333	-0.226667	-0.301667	-0.356667	-0.158333	-0.055	-0.393333	-0.793333
Arsa	Arsa_chr15	3	1	A	-2.78426	6.43625	9.22051	1.51467	PWK/PhJ	TRUE	TRUE	TRUE	TRUE	TRUE	TRUE	TRUE	TRUE	FALSE	TRUE	1	0.823333	1.015	0.818333	0.738333	0.913333	0.786667	0.446667	0.946667
Arsg	Arsg_chr11	3	1	A	-10.7164	5.24749	15.9639	0.833333	CAST/EiJ	FALSE	FALSE	FALSE	FALSE	FALSE	FALSE	TRUE	FALSE	FALSE	FALSE	1	-0.01	0.383333	0.0483333	0.493333	0.833333	-0.181667	-0.185	-0.065
As3mt	As3mt_chr19	6	1	C	4.30086	19.2377	14.9368	-0.988333	NZO/HlLtJ	FALSE	FALSE	FALSE	FALSE	TRUE	TRUE	TRUE	FALSE	TRUE	FALSE	1	-0.661667	-0.468333	-0.988333	-0.601667	-0.805	-0.393333	-0.751667	-0.48
Asb2	Asb2_chr12	4	1	A	-0.175023	14.1071	14.2821	-0.846667	CAST/EiJ	FALSE	FALSE	FALSE	FALSE	TRUE	FALSE	FALSE	FALSE	FALSE	TRUE	1	-0.255	-0.388333	-0.846667	-0.62	0.255	-0.0233333	-0.225	-0.635
Atg16l2	Atg16l2_chr7	3	1	A	-0.914496	10.2434	11.1579	1.57052	PWK/PhJ	TRUE	FALSE	FALSE	TRUE	FALSE	TRUE	TRUE	FALSE	FALSE	TRUE	1	0.251667	0.683333	0.516667	0.641667	0.73	0.035	-0.303333	0.638333
Atp1b1	Atp1b1_chr1	8	0	D	-2.65148	5.51644	8.16792	-0.616667	PWK/PhJ	FALSE	FALSE	FALSE	FALSE	TRUE	FALSE	FALSE	FALSE	FALSE	FALSE	1	0.116667	-0.318333	-0.616667	-0.18	-0.273333	0.0833333	0.0166667	-0.16
Atp6v0e2	Atp6v0e2_chr6	5	0	D	4.40302	31.7809	27.3778	0.666667	CAST/EiJ	FALSE	FALSE	FALSE	FALSE	FALSE	TRUE	FALSE	FALSE	FALSE	FALSE	1	0.01	-0.13	-0.00833333	0.666667	-0.05	0.391667	0.005	-0.0783333
B3galt1	B3galt1_chr2	7	0	D	-4.83721	4.48053	9.31774	1.37242	PWK/PhJ	FALSE	TRUE	FALSE	FALSE	TRUE	FALSE	FALSE	FALSE	FALSE	FALSE	1	-0.005	0.766667	0.703333	-0.106667	0.923333	-0.095	-0.135	-0.285
B4galt1	B4galt1_chr4	3	1	A	-2.99159	5.66021	8.65179	0.62	PWK/PhJ	FALSE	FALSE	FALSE	FALSE	TRUE	FALSE	FALSE	FALSE	FALSE	FALSE	1	0.055	0.338333	0.62	-0.14	0.225	0.116667	-0.218333	-0.133333
BC089597	BC089597_chr10	4	1	A	-23.8452	11.9684	35.8136	-2.91667	CAST/EiJ	TRUE	TRUE	FALSE	TRUE	TRUE	TRUE	TRUE	FALSE	TRUE	TRUE	1	-0.623333	-1.22833	-1.79667	-2.10333	-2.91667	-0.12	-2.595	-1.82833
Bdh2	Bdh2_chr3	3	1	A	-7.22241	12.3668	19.5892	0.84	CAST/EiJ	FALSE	FALSE	FALSE	FALSE	FALSE	TRUE	FALSE	FALSE	FALSE	FALSE	1	0.496667	0.273333	0.145	0.84	0.0966667	0.161667	0.101667	-0.346667
Bhmt2	Bhmt2_chr13	8	0	D	-1.19321	10.1716	11.3648	-0.8	CAST/EiJ	FALSE	FALSE	FALSE	FALSE	FALSE	FALSE	FALSE	FALSE	FALSE	TRUE	1	-0.0166667	-0.05	-0.15	-0.0333333	0.116667	-0.216667	-0.366667	-0.8
Blm	Blm_chr7	5	1	C	8.94508	12.7145	3.76937	0.595	PWK/PhJ	FALSE	FALSE	FALSE	FALSE	FALSE	FALSE	FALSE	FALSE	TRUE	FALSE	1	-0.075	-0.00666667	-0.188333	0.0783333	-0.06	-0.231667	0.595	-0.19
Bmp4	Bmp4_chr14	5	0	D	4.58964	12.3081	7.71848	1.03027	CAST/EiJ	FALSE	TRUE	FALSE	FALSE	FALSE	TRUE	FALSE	FALSE	FALSE	FALSE	1	0.005	-0.095	-0.0983333	0.715	0.0583333	0.405	-0.33	-0.03
Bmper	Bmper_chr9	8	1	C	-13.4841	5.20404	18.6882	-2.13948	CAST/EiJ	TRUE	TRUE	FALSE	FALSE	FALSE	FALSE	FALSE	TRUE	TRUE	FALSE	1	0.0116667	-0.188333	-0.201667	-0.0483333	-0.325	-1.27167	-0.745	-0.2
Bok	Bok_chr1	7	1	C	-5.71365	4.73056	10.4442	1.26667	CAST/EiJ	FALSE	TRUE	TRUE	TRUE	TRUE	TRUE	TRUE	TRUE	FALSE	TRUE	1	0.645	0.586667	0.793333	1.19	0.943333	1.26667	0.225	0.718333
Btg1	Btg1_chr10	8	0	D	-3.93196	7.57851	11.5105	-0.656667	CAST/EiJ	FALSE	FALSE	FALSE	FALSE	FALSE	FALSE	FALSE	FALSE	TRUE	FALSE	1	-0.131667	-0.326667	-0.37	0.253333	-0.241667	-0.148333	-0.656667	-0.101667
C8a	C8a_chr4	5	1	C	11.8322	17.9793	6.14709	1.94594	PWK/PhJ	TRUE	TRUE	FALSE	TRUE	TRUE	FALSE	TRUE	FALSE	TRUE	TRUE	1	1.07667	1.665	1.465	0.653333	1.475	0.786667	1.21333	0.685
C8b	C8b_chr4	5	1	C	0.577563	16.4116	15.834	2.18833	CAST/EiJ	TRUE	TRUE	TRUE	TRUE	TRUE	TRUE	TRUE	TRUE	TRUE	TRUE	1	0.9	1.36667	1.16667	1.06667	1.51667	0.833333	1.23667	2.18833
C9	C9_chr15	5	1	C	1.5502	14.4063	12.8561	3.045	NOD/ShiLtJ	TRUE	TRUE	TRUE	TRUE	TRUE	TRUE	TRUE	TRUE	TRUE	TRUE	1	0.95	1.38333	1.76667	1.38333	1.76667	1.45	1.58	3.045
Caln1	Caln1_chr5	5	1	C	7.76754	14.4922	6.72471	0.671667	PWK/PhJ	FALSE	FALSE	FALSE	FALSE	FALSE	FALSE	FALSE	FALSE	TRUE	FALSE	1	0.0183333	-0.00166667	-0.123333	0.476667	-0.223333	0.118333	0.671667	0.395
Camk2b	Camk2b_chr11	7	0	D	-6.96707	23.9571	30.9242	1.394	CAST/EiJ	FALSE	TRUE	FALSE	FALSE	FALSE	FALSE	FALSE	FALSE	TRUE	FALSE	1	-0.675	0.476667	-0.05	0.126667	-0.145	-0.226667	1.085	0.0783333
Capn10	Capn10_chr1	4	1	A	-1.61572	10.2543	11.87	-0.6598	WSB/EiJ	FALSE	FALSE	FALSE	FALSE	FALSE	FALSE	FALSE	FALSE	TRUE	FALSE	1	-0.283333	-0.416667	-0.178333	-0.47	-0.216667	-0.178333	-0.606667	-0.12
Capn8	Capn8_chr1	3	1	A	-11.0456	4.77643	15.822	5.25355	CAST/EiJ	TRUE	TRUE	FALSE	TRUE	FALSE	TRUE	TRUE	FALSE	TRUE	FALSE	1	0.285	0.883333	0.163333	1.60333	1.16833	0.0833333	2.02	0.585
Capn8	Capn8_chr4	5	0	D	3.37075	7.87738	4.50663	5.25355	WSB/EiJ	TRUE	TRUE	FALSE	TRUE	FALSE	TRUE	TRUE	FALSE	TRUE	FALSE	1	0.285	0.883333	0.163333	1.60333	1.16833	0.0833333	2.02	0.585
Car2	Car2_chr3	4	1	A	-3.27197	17.0538	20.3257	-1.10793	PWK/PhJ	TRUE	FALSE	TRUE	TRUE	TRUE	TRUE	FALSE	FALSE	FALSE	TRUE	1	-0.658333	-0.601667	-0.9	-0.596667	-0.36	-0.05	-0.561667	-0.635
Car3	Car3_chr3	5	1	C	7.74117	15.7656	8.02443	1.25833	A/J	FALSE	FALSE	TRUE	FALSE	TRUE	TRUE	FALSE	TRUE	FALSE	FALSE	1	0.9	0.533333	1	0.95	0.333333	1.25833	0.566667	0.45
Cav1	Cav1_chr6	5	1	C	18.2481	23.1217	4.8736	2.73667	PWK/PhJ	FALSE	FALSE	FALSE	FALSE	FALSE	FALSE	FALSE	FALSE	TRUE	FALSE	1	0.0433333	0.403333	0.165	-0.113333	0.41	-0.203333	2.73667	-0.186667
Cav1	Cav1_chr12	7	0	D	-5.01041	3.41108	8.42148	2.73667	CAST/EiJ	FALSE	FALSE	FALSE	FALSE	FALSE	FALSE	FALSE	FALSE	TRUE	FALSE	1	0.0433333	0.403333	0.165	-0.113333	0.41	-0.203333	2.73667	-0.186667
Cbr1	Cbr1_chr16	6	1	C	0.996756	15.2905	14.2938	-2.15833	CAST/EiJ	FALSE	FALSE	TRUE	FALSE	TRUE	TRUE	TRUE	TRUE	TRUE	TRUE	1	-0.593333	-0.5	-0.816667	-1.01	-0.676667	-1.19667	-2.15833	-1.255
Ccbl2	Ccbl2_chr6	8	0	D	-4.70745	3.63084	8.33829	-0.703333	NZO/HlLtJ	FALSE	FALSE	FALSE	FALSE	TRUE	FALSE	FALSE	FALSE	FALSE	FALSE	1	-0.183333	-0.0833333	-0.703333	-0.35	-0.216667	-0.1	-0.15	-0.1
Ccbl2	Ccbl2_chr3	8	0	D	-0.295826	16.1102	16.406	-0.703333	PWK/PhJ	FALSE	FALSE	FALSE	FALSE	TRUE	FALSE	FALSE	FALSE	FALSE	FALSE	1	-0.183333	-0.0833333	-0.703333	-0.35	-0.216667	-0.1	-0.15	-0.1
Ccl9	Ccl9_chr11	8	0	D	-7.54413	6.88382	14.428	-0.640673	A/J	FALSE	FALSE	FALSE	FALSE	FALSE	FALSE	FALSE	FALSE	FALSE	TRUE	1	0.0666667	-0.251667	-0.166667	0.201667	0.095	-0.0416667	0.141667	-0.6
Cda	Cda_chr4	6	1	C	6.77097	9.84403	3.07305	-1.62	WSB/EiJ	FALSE	FALSE	TRUE	FALSE	FALSE	FALSE	FALSE	FALSE	FALSE	TRUE	1	-0.68	-0.465	-0.095	-0.19	-0.183333	0.0733333	-0.623333	-1.62
Cela1	Cela1_chr15	1	1	A	0.521057	9.74803	9.22698	0.945	CAST/EiJ	FALSE	FALSE	FALSE	FALSE	TRUE	TRUE	TRUE	FALSE	FALSE	FALSE	1	0.366667	0.133333	0.945	0.65	0.771667	-1.16833	0.305	1.33667
Cenpm	Cenpm_chr10	2	1	A	4.07169	7.93842	3.86673	-1.14883	PWK/PhJ	FALSE	TRUE	TRUE	TRUE	TRUE	TRUE	FALSE	TRUE	FALSE	FALSE	1	-0.585	-0.606667	-0.893333	-0.678333	-0.423333	-0.671667	-0.336667	0.355
Cenpm	Cenpm_chr15	6	0	D	3.83207	10.9088	7.07672	-1.14883	PWK/PhJ	FALSE	TRUE	TRUE	TRUE	TRUE	TRUE	FALSE	TRUE	FALSE	FALSE	1	-0.585	-0.606667	-0.893333	-0.678333	-0.423333	-0.671667	-0.336667	0.355
Chrna2	Chrna2_chr14	5	1	C	20.0745	23.5756	3.50109	1.06	PWK/PhJ	FALSE	TRUE	FALSE	FALSE	FALSE	FALSE	FALSE	FALSE	TRUE	FALSE	1	-0.00833333	0.168333	0.315	0.281667	-0.0116667	0.278333	1.06	0.165
Cib3	Cib3_chr8	7	0	D	-2.58632	5.95877	8.54509	3.0295	CAST/EiJ	TRUE	TRUE	TRUE	TRUE	TRUE	TRUE	TRUE	FALSE	FALSE	TRUE	1	1.28167	1.38833	2.015	1.77	1.37833	0.0916667	0.398333	0.983333
Clec2d	Clec2d_chr6	5	1	C	2.85427	14.5388	11.6845	0.72	PWK/PhJ	FALSE	FALSE	FALSE	FALSE	FALSE	FALSE	FALSE	FALSE	TRUE	FALSE	1	0.075	-0.116667	0.133333	-0.316667	-0.15	-0.225	0.72	0.39
Cmah	Cmah_chr13	7	0	D	-9.943	7.80968	17.7527	0.709272	PWK/PhJ	FALSE	FALSE	FALSE	FALSE	FALSE	FALSE	FALSE	TRUE	FALSE	FALSE	1	0.183333	0.336667	0.095	0.283333	0.483333	0.69	0.146667	0.323333
Cml2	Cml2_chr6	6	0	D	9.59526	14.772	5.17678	-0.678333	PWK/PhJ	FALSE	FALSE	FALSE	FALSE	FALSE	FALSE	FALSE	TRUE	FALSE	FALSE	1	0.33	0.583333	0.158333	0.395	0.341667	-0.678333	0.04	-0.095
Coq7	Coq7_chr7	5	0	D	14.7021	28.0035	13.3014	0.868501	WSB/EiJ	FALSE	FALSE	FALSE	TRUE	FALSE	FALSE	FALSE	FALSE	FALSE	FALSE	1	0.365	0.593333	0.0683333	0.158333	0.375	-0.0483333	0.11	-0.0666667
Cpsf4l	Cpsf4l_chr11	5	0	D	1.40782	12.513	11.1052	1.24004	CAST/EiJ	FALSE	TRUE	FALSE	FALSE	FALSE	TRUE	FALSE	FALSE	TRUE	FALSE	1	0.296667	0.0833333	-0.0583333	0.663333	0.0483333	-0.1	0.775	0.515
Crybb3	Crybb3_chr5	7	0	D	-2.83435	7.32993	10.1643	0.855	CAST/EiJ	FALSE	FALSE	FALSE	FALSE	FALSE	FALSE	FALSE	FALSE	TRUE	FALSE	1	0.0516667	0.111667	-0.0383333	-0.105	-0.0183333	0.0933333	0.855	-0.118333
Crygn	Crygn_chr5	3	0	B	-2.53378	11.1456	13.6794	1.51811	CAST/EiJ	TRUE	FALSE	FALSE	TRUE	FALSE	FALSE	FALSE	TRUE	FALSE	FALSE	1	0.198333	0.703333	0.175	0.181667	0.16	0.706667	0.506667	-0.00166667
Ctsc	Ctsc_chr7	2	0	B	6.04273	11.8025	5.75975	-1.45432	PWK/PhJ	TRUE	TRUE	FALSE	TRUE	FALSE	FALSE	FALSE	FALSE	TRUE	TRUE	1	0.01	-0.693333	-0.075	0.0633333	-0.0166667	-0.205	-0.885	-0.998333
Cyp17a1	Cyp17a1_chr19	2	0	B	9.10269	18.8861	9.78338	-4.84483	C57BL/6J	TRUE	TRUE	TRUE	TRUE	TRUE	TRUE	TRUE	TRUE	TRUE	TRUE	1	-2.895	-3.37833	-3.635	-2.59667	-2.50667	-3.35	-2.3	-3.38667
Cyp2a4	Cyp2a4_chr7	2	0	B	5.48139	15.7194	10.238	-11.2594	CAST/EiJ	TRUE	TRUE	TRUE	TRUE	TRUE	TRUE	TRUE	TRUE	TRUE	TRUE	1	-1.81667	-1.79833	-1.88333	-2.26667	-2.49667	-2.57167	-2.40667	-2.625
Cyp2b10	Cyp2b10_chr7	4	1	A	-7.43971	11.663	19.1027	-2.939	PWK/PhJ	TRUE	TRUE	FALSE	FALSE	TRUE	FALSE	TRUE	FALSE	FALSE	TRUE	1	0.0833333	-0.383333	1.505	0.15	-1.795	-0.896667	-1.25167	0.683333
Cyp2b13	Cyp2b13_chr7	4	1	A	-12.45	7.34372	19.7937	-10.8874	129S1/SvImJ	TRUE	TRUE	TRUE	TRUE	FALSE	TRUE	TRUE	FALSE	TRUE	TRUE	1	-3.27333	-6.36667	-0.05	-5.54333	-6.355	-0.0116667	-2.59167	-5.34833
Cyp2b9	Cyp2b9_chr7	4	1	A	-23.5002	6.89698	30.3972	-8.96747	129S1/SvImJ	TRUE	TRUE	FALSE	TRUE	FALSE	TRUE	TRUE	TRUE	TRUE	TRUE	1	-1.32	-6.20667	0.131667	-3.95333	-5.725	-4.10667	-4.70667	-5.26667
Cyp2c39	Cyp2c39_chr19	4	1	A	-29.7263	9.95336	39.6797	-3.59	C57BL/6J	TRUE	TRUE	FALSE	FALSE	TRUE	TRUE	FALSE	TRUE	TRUE	TRUE	1	-1.11	-0.0566667	-2.18167	-3.59	-1.335	-0.895	-2.08833	-2.62833
Cyp2c55	Cyp2c55_chr19	3	1	A	-1.90527	13.9178	15.823	1.14667	PWK/PhJ	FALSE	FALSE	TRUE	FALSE	TRUE	TRUE	FALSE	FALSE	FALSE	FALSE	1	0.636667	0.368333	0.913333	1.14667	0.0616667	0.355	-0.185	0.151667
Cyp2c67	Cyp2c67_chr19	3	1	A	-8.56893	6.18525	14.7542	2.31428	CAST/EiJ	FALSE	TRUE	TRUE	FALSE	TRUE	FALSE	TRUE	FALSE	FALSE	TRUE	1	1.73167	0.391667	1.67167	1.29833	2.09833	-0.586667	-0.0566667	1.74833
Cyp2d12	Cyp2d12_chr15	3	1	A	-7.3053	8.98357	16.2889	1.08	CAST/EiJ	FALSE	FALSE	FALSE	TRUE	TRUE	TRUE	TRUE	FALSE	FALSE	TRUE	1	0.495	1.08	0.921667	0.908333	1.01333	0.0983333	0.231667	0.985
Cyp2d22	Cyp2d22_chr15	3	1	A	-14.0005	24.144	38.1445	0.833333	WSB/EiJ	FALSE	FALSE	FALSE	FALSE	FALSE	FALSE	FALSE	TRUE	TRUE	FALSE	1	0.233333	-0.0166667	0.183333	0.166667	0.0333333	0.833333	0.716667	0.0833333
Cyp2d40	Cyp2d40_chr15	7	0	D	-4.90094	11.8105	16.7114	1.05245	WSB/EiJ	FALSE	TRUE	FALSE	FALSE	FALSE	FALSE	FALSE	FALSE	TRUE	FALSE	1	-0.181667	0.525	0.0416667	0.553333	0.705	0.266667	0.695	0.18
Cyp2d9	Cyp2d9_chr15	5	1	C	7.70551	12.1386	4.43305	5.65832	CAST/EiJ	TRUE	TRUE	TRUE	TRUE	TRUE	TRUE	TRUE	TRUE	TRUE	TRUE	1	1.8	4.00167	3.5	2.48333	4.445	1.96667	5.36833	4.39667
Cyp2f2	Cyp2f2_chr7	3	1	A	-12.7452	7.42235	20.1675	0.931472	CAST/EiJ	FALSE	FALSE	FALSE	FALSE	TRUE	FALSE	FALSE	FALSE	TRUE	TRUE	1	0.25	0.35	0.8	0.416667	0.566667	-0.116667	0.683333	0.716667
Cyp2g1	Cyp2g1_chr7	6	0	D	2.19951	8.6737	6.47419	-2.67307	NOD/ShiLtJ	TRUE	TRUE	FALSE	TRUE	TRUE	FALSE	TRUE	TRUE	FALSE	TRUE	1	-0.181667	-0.59	-0.861667	-0.61	-1.27667	-1.085	-0.698333	-1.23333
Cyp2u1	Cyp2u1_chr3	5	0	D	4.5135	12.6565	8.14297	3.6625	NZO/HlLtJ	TRUE	TRUE	FALSE	FALSE	FALSE	FALSE	FALSE	FALSE	TRUE	FALSE	1	0.151667	0.25	0.186667	0.185	0.128333	0.0583333	0.626667	0.235
Cyp39a1	Cyp39a1_chr17	4	1	A	-16.0406	12.1714	28.212	-1.86661	NZO/HlLtJ	TRUE	TRUE	FALSE	FALSE	TRUE	TRUE	FALSE	FALSE	FALSE	FALSE	1	-0.626667	-0.566667	-1.05667	-0.651667	-0.136667	-0.618333	0.0583333	-0.7
Cyp46a1	Cyp46a1_chr12	8	1	C	-7.31511	28.6895	36.0046	-1.815	NOD/ShiLtJ	FALSE	TRUE	FALSE	FALSE	FALSE	TRUE	FALSE	TRUE	TRUE	FALSE	1	0.115	-0.101667	0.14	-0.763333	-0.248333	-1.125	-1.815	-0.03
Cyp4a10	Cyp4a10_chr4	6	0	D	3.25683	7.83457	4.57774	-2.15502	PWK/PhJ	TRUE	TRUE	FALSE	TRUE	FALSE	TRUE	FALSE	TRUE	FALSE	TRUE	1	-0.65	-1.165	-0.483333	-1.41	-0.633333	-2.12667	0.015	-2.08167
Cyp4a12a	Cyp4a12a_chr4	5	1	C	5.08731	17.5878	12.5005	9.5643	C57BL/6J	TRUE	TRUE	TRUE	TRUE	TRUE	TRUE	TRUE	TRUE	TRUE	TRUE	1	5.21167	6.17667	6.88	6.06167	5.77	2.16667	2.03333	5.65
Cyp4a12b	Cyp4a12b_chr4	3	1	A	-2.15267	18.4184	20.5711	8.69197	PWK/PhJ	TRUE	TRUE	TRUE	TRUE	TRUE	TRUE	TRUE	TRUE	FALSE	TRUE	1	2.33167	5.47	5.24167	4.64333	4.71667	1.01667	0.25	2.68333
Cyp4a14	Cyp4a14_chr4	4	0	B	-6.48465	13.6755	20.1601	-3.90187	PWK/PhJ	TRUE	TRUE	FALSE	FALSE	FALSE	TRUE	TRUE	TRUE	TRUE	TRUE	1	-0.9	-2.18333	-0.95	-2.05333	-1.75833	-3.51	-2.76167	-3.16333
Cyp4a31	Cyp4a31_chr4	8	1	C	-5.25496	9.03886	14.2938	-2.65667	PWK/PhJ	FALSE	FALSE	FALSE	FALSE	FALSE	TRUE	FALSE	FALSE	TRUE	TRUE	1	-0.548333	-0.763333	-0.243333	-1.855	-0.313333	-0.72	-1.78333	-2.65667
Cyp7b1	Cyp7b1_chr3	3	0	B	-21.2228	9.49769	30.7205	2.96423	PWK/PhJ	TRUE	TRUE	TRUE	TRUE	TRUE	TRUE	TRUE	FALSE	TRUE	TRUE	1	1.47	2.67833	2.15	2.33333	1.98333	0.733333	0.766667	1.51667
D130043K22Rik	D130043K22Rik_chr13	4	1	A	-3.5722	6.5277	10.0999	-0.868333	PWK/PhJ	FALSE	FALSE	FALSE	FALSE	TRUE	FALSE	FALSE	FALSE	FALSE	TRUE	1	-0.523333	-0.581667	-0.868333	-0.433333	-0.491667	-0.181667	-0.025	-0.62
D630033O11Rik	D630033O11Rik_chr9	5	0	D	14.8547	36.6063	21.7516	1.055	CAST/EiJ	FALSE	FALSE	FALSE	FALSE	FALSE	FALSE	FALSE	FALSE	TRUE	FALSE	1	0.133333	0.01	-0.188333	0.451667	-0.176667	0.365	1.055	-0.123333
Dcbld1	Dcbld1_chr10	4	1	A	-3.66972	5.35602	9.02574	-0.605	C57BL/6J	FALSE	FALSE	FALSE	FALSE	FALSE	FALSE	FALSE	FALSE	TRUE	FALSE	1	-0.14	-0.228333	-0.326667	-0.243333	-0.191667	-0.146667	-0.605	-0.371667
Dclk3	Dclk3_chr9	6	0	D	3.13343	35.0223	31.8889	-0.703333	PWK/PhJ	FALSE	FALSE	FALSE	FALSE	TRUE	FALSE	FALSE	FALSE	FALSE	FALSE	1	-0.37	-0.508333	-0.703333	-0.266667	-0.49	0.0216667	-0.0383333	0.00166667
Dct	Dct_chr14	4	1	A	-4.32589	24.4423	28.7682	-1.92333	CAST/EiJ	FALSE	TRUE	TRUE	FALSE	FALSE	TRUE	FALSE	FALSE	FALSE	TRUE	1	-1.90333	0.0416667	0.015	-1.27167	-0.433333	0.0533333	-0.116667	-1.92333
Ddah1	Ddah1_chr3	2	1	A	2.13391	7.7686	5.6347	-1.575	CAST/EiJ	FALSE	FALSE	FALSE	FALSE	TRUE	TRUE	TRUE	FALSE	FALSE	TRUE	1	-1.02667	-0.215	-0.905	-0.788333	-1.575	-0.108333	-0.483333	-1.35833
Ddc	Ddc_chr11	5	1	C	0.487036	10.6533	10.1662	1.06833	CAST/EiJ	FALSE	FALSE	FALSE	FALSE	FALSE	FALSE	FALSE	TRUE	FALSE	FALSE	1	-0.28	0.283333	0.636667	0.166667	0.433333	1.06833	0.366667	-0.145
Dhrs7	Dhrs7_chr12	2	1	A	0.279664	31.4897	31.21	-1.03181	129S1/SvImJ	FALSE	TRUE	FALSE	FALSE	FALSE	TRUE	FALSE	FALSE	FALSE	TRUE	1	-0.108333	-0.493333	-0.498333	-0.865	-0.47	-0.148333	-0.463333	-0.818333
Dio1	Dio1_chr4	6	1	C	1.27631	7.73892	6.46262	-1.505	NOD/ShiLtJ	FALSE	FALSE	FALSE	FALSE	FALSE	TRUE	FALSE	FALSE	FALSE	FALSE	1	-0.316667	-0.0483333	-0.261667	-1.505	-0.611667	-0.235	0.56	-0.638333
Dis3l2	Dis3l2_chr1	1	1	A	4.59889	15.3802	10.7813	0.59	CAST/EiJ	FALSE	FALSE	FALSE	TRUE	FALSE	FALSE	FALSE	FALSE	FALSE	FALSE	1	-0.0516667	0.59	-0.0383333	0.468333	0.105	-0.0616667	-0.0483333	-0.0266667
Dusp28	Dusp28_chr1	4	1	A	-5.68778	16.503	22.1908	-0.791667	CAST/EiJ	FALSE	FALSE	FALSE	FALSE	FALSE	FALSE	FALSE	FALSE	TRUE	FALSE	1	0.0766667	-0.125	-0.298333	0.00833333	0.101667	-0.055	-0.791667	0.06
Echdc2	Echdc2_chr4	7	0	D	-4.16401	17.17	21.334	0.873333	CAST/EiJ	FALSE	FALSE	FALSE	FALSE	FALSE	FALSE	FALSE	FALSE	TRUE	FALSE	1	0.101667	0.305	0.216667	0.463333	0.388333	0.511667	0.873333	0.246667
Echdc2	Echdc2_chr17	7	0	D	-3.10253	4.77864	7.88117	0.873333	WSB/EiJ	FALSE	FALSE	FALSE	FALSE	FALSE	FALSE	FALSE	FALSE	TRUE	FALSE	1	0.101667	0.305	0.216667	0.463333	0.388333	0.511667	0.873333	0.246667
Echdc3	Echdc3_chr2	8	1	C	-0.830434	27.4967	28.3271	-0.811667	PWK/PhJ	FALSE	FALSE	FALSE	FALSE	FALSE	FALSE	FALSE	FALSE	TRUE	FALSE	1	0.0683333	-0.236667	-0.425	-0.296667	-0.223333	-0.336667	-0.811667	-0.556667
Egr1	Egr1_chr12	2	1	A	3.97085	8.19673	4.22588	-1.30333	C57BL/6J	FALSE	FALSE	FALSE	FALSE	FALSE	FALSE	FALSE	FALSE	FALSE	TRUE	1	-1.46333	-0.0183333	-0.045	-0.625	-0.431667	-1.43333	-1.4	-1.30333
Ell3	Ell3_chr2	4	1	A	-6.54808	4.0945	10.6426	-0.836667	PWK/PhJ	FALSE	FALSE	FALSE	FALSE	FALSE	FALSE	FALSE	FALSE	FALSE	TRUE	1	-0.118333	-0.24	-0.691667	-0.0616667	-0.526667	-0.433333	-0.335	-0.836667
Elovl6	Elovl6_chr19	4	1	A	-4.18791	4.01649	8.2044	-1.26333	A/J	FALSE	FALSE	FALSE	FALSE	FALSE	FALSE	FALSE	FALSE	FALSE	TRUE	1	-0.103333	-0.588333	-0.128333	0.111667	-0.00833333	0.118333	-0.518333	-1.26333
Emp2	Emp2_chr16	8	1	C	-9.49871	5.30584	14.8046	-1.60229	129S1/SvImJ	TRUE	TRUE	FALSE	TRUE	TRUE	TRUE	TRUE	FALSE	FALSE	FALSE	1	-0.516667	-1.05333	-0.933333	-0.72	-0.931667	-0.401667	-0.29	-0.375
Enho	Enho_chr4	7	0	D	-5.91292	4.33575	10.2487	0.863333	PWK/PhJ	FALSE	FALSE	FALSE	FALSE	FALSE	FALSE	FALSE	FALSE	FALSE	TRUE	1	0.221667	-0.308333	0.203333	-0.0566667	0.151667	0.236667	-0.04	0.863333
Enpp1	Enpp1_chr10	8	1	C	-6.24169	16.0917	22.3334	-0.949134	C57BL/6J	FALSE	FALSE	FALSE	TRUE	FALSE	FALSE	FALSE	FALSE	FALSE	FALSE	1	-0.45	-0.843333	-0.11	-0.19	-0.301667	-0.22	-0.228333	0.085
Enpp6	Enpp6_chr8	1	1	A	13.294	20.5373	7.2433	3.30784	NZO/HlLtJ	FALSE	TRUE	FALSE	FALSE	FALSE	TRUE	FALSE	FALSE	FALSE	FALSE	1	0.138333	-0.251667	-0.07	0.655	-0.0716667	0.05	-0.151667	-0.085
Enpp6	Enpp6_chr4	3	1	A	-4.57967	5.51664	10.0963	3.30784	NZO/HlLtJ	FALSE	TRUE	FALSE	FALSE	FALSE	TRUE	FALSE	FALSE	FALSE	FALSE	1	0.138333	-0.251667	-0.07	0.655	-0.0716667	0.05	-0.151667	-0.085
Ephx1	Ephx1_chr1	3	1	A	-9.17954	7.64284	16.8224	1.05921	CAST/EiJ	FALSE	TRUE	FALSE	FALSE	TRUE	FALSE	FALSE	FALSE	FALSE	FALSE	1	0.3	0.166667	0.666667	0.533333	0.4	0.133333	-0.116667	0.516667
Ephx2	Ephx2_chr14	7	0	D	-7.06636	29.0346	36.1009	0.9	CAST/EiJ	FALSE	FALSE	FALSE	FALSE	FALSE	FALSE	FALSE	FALSE	TRUE	TRUE	1	0.266667	0.283333	0.583333	0.383333	0.0833333	0.416667	0.9	0.6
Ero1lb	Ero1lb_chr13	7	0	D	-14.969	14.3869	29.3559	0.991667	PWK/PhJ	FALSE	FALSE	FALSE	FALSE	TRUE	FALSE	TRUE	FALSE	FALSE	FALSE	1	0.151667	0.505	0.991667	0.255	0.591667	0.0366667	0.015	0.0883333
Evc2	Evc2_chr5	4	1	A	-6.13484	11.995	18.1299	-1.63749	CAST/EiJ	TRUE	TRUE	FALSE	FALSE	FALSE	TRUE	FALSE	FALSE	FALSE	FALSE	1	-0.0116667	-0.488333	-0.558333	-0.925	-0.216667	-0.0866667	-0.0416667	-0.0483333
F2r	F2r_chr13	1	1	A	8.48967	15.1119	6.62219	1.30768	CAST/EiJ	TRUE	FALSE	TRUE	TRUE	TRUE	TRUE	TRUE	FALSE	TRUE	FALSE	1	0.9	0.856667	0.933333	1.19667	0.601667	-0.075	0.836667	0.438333
Fads2	Fads2_chr8	4	1	A	-2.89	5.03611	7.92611	-0.893333	129S1/SvImJ	FALSE	FALSE	FALSE	FALSE	FALSE	FALSE	TRUE	FALSE	TRUE	FALSE	1	-0.25	-0.406667	-0.393333	-0.333333	-0.64	-0.516667	-0.893333	-0.345
Fam107a	Fam107a_chr14	5	1	C	4.19806	8.02889	3.83083	2.34683	WSB/EiJ	FALSE	TRUE	FALSE	FALSE	FALSE	FALSE	FALSE	FALSE	FALSE	TRUE	1	0.04	0.005	0.0266667	0.01	-0.00833333	-0.0916667	0.0516667	1.795
Fam46a	Fam46a_chr9	4	1	A	-1.06266	7.23145	8.29412	-0.833333	PWK/PhJ	FALSE	FALSE	FALSE	TRUE	TRUE	FALSE	FALSE	FALSE	FALSE	FALSE	1	-0.226667	-0.59	-0.833333	-0.108333	-0.365	-0.116667	-0.206667	-0.085
Fam92a	Fam92a_chr4	4	1	A	-8.9041	40.9195	49.8236	-0.6	PWK/PhJ	FALSE	FALSE	FALSE	FALSE	FALSE	FALSE	FALSE	FALSE	FALSE	TRUE	1	0.0233333	-0.181667	-0.0766667	0.0133333	-0.13	-0.228333	-0.243333	-0.6
Farp1	Farp1_chr14	1	1	A	5.32291	16.537	11.2141	0.721667	PWK/PhJ	FALSE	FALSE	FALSE	FALSE	FALSE	FALSE	TRUE	FALSE	FALSE	FALSE	1	0.156667	0.196667	-0.218333	-0.07	0.721667	0.0566667	0.325	0.0283333
Fitm1	Fitm1_chr14	7	0	D	-0.686949	12.6971	13.3841	2.55803	CAST/EiJ	TRUE	TRUE	FALSE	TRUE	FALSE	TRUE	FALSE	FALSE	FALSE	FALSE	1	0.258333	1.22333	0.383333	1.45833	0.518333	0.0966667	0.12	0.428333
Fmn2	Fmn2_chr1	7	0	D	-11.2997	6.57353	17.8733	1.87287	C57BL/6J	TRUE	TRUE	FALSE	FALSE	TRUE	TRUE	TRUE	FALSE	TRUE	FALSE	1	0.315	0.128333	0.65	0.886667	0.736667	0.418333	1.12667	0.301667
Fmo4	Fmo4_chr1	4	0	B	-7.15287	5.6746	12.8275	-1.57086	NOD/ShiLtJ	TRUE	FALSE	FALSE	FALSE	TRUE	TRUE	TRUE	FALSE	TRUE	TRUE	1	-0.431667	-0.446667	-1.045	-0.686667	-0.888333	-0.386667	-0.786667	-0.64
Fyco1	Fyco1_chr9	8	0	D	-3.82036	9.35022	13.1706	-0.776667	PWK/PhJ	FALSE	FALSE	FALSE	FALSE	FALSE	FALSE	FALSE	FALSE	FALSE	TRUE	1	-0.0333333	0.075	0.0733333	-0.333333	-0.0383333	-0.141667	-0.23	-0.776667
Gas6	Gas6_chr8	6	0	D	2.14033	8.47521	6.33488	-1.07784	WSB/EiJ	TRUE	FALSE	FALSE	TRUE	TRUE	FALSE	TRUE	FALSE	TRUE	FALSE	1	-0.306667	-0.818333	-0.758333	-0.446667	-0.786667	-0.2	-0.588333	-0.133333
Gas7	Gas7_chr11	3	1	A	-4.03436	10.1622	14.1966	0.61	PWK/PhJ	FALSE	FALSE	FALSE	TRUE	FALSE	FALSE	FALSE	FALSE	FALSE	FALSE	1	0.195	0.61	0.215	-0.12	0.0733333	0.035	-0.00166667	0.17
Gck	Gck_chr11	7	0	D	-3.145	4.92817	8.07317	0.895	CAST/EiJ	FALSE	FALSE	FALSE	FALSE	FALSE	FALSE	FALSE	FALSE	FALSE	TRUE	1	0.0583333	0.365	0.481667	0.398333	-0.195	0.11	0.161667	0.895
Gde1	Gde1_chr7	1	1	A	1.41893	10.0468	8.62786	0.672479	WSB/EiJ	FALSE	FALSE	FALSE	TRUE	FALSE	FALSE	FALSE	FALSE	FALSE	FALSE	1	0.24	0.616667	0.373333	0.513333	0.226667	-0.0733333	0.286667	0.471667
Gdf10	Gdf10_chr14	4	1	A	-7.63168	12.2787	19.9104	-0.625	CAST/EiJ	FALSE	FALSE	FALSE	FALSE	FALSE	FALSE	TRUE	FALSE	FALSE	FALSE	1	-0.423333	-0.321667	-0.275	-0.0933333	-0.625	0.0266667	-0.0666667	-0.166667
Glo1	Glo1_chr17	3	1	A	-5.77026	36.7753	42.5455	0.630066	A/J	FALSE	FALSE	FALSE	FALSE	FALSE	FALSE	FALSE	FALSE	FALSE	TRUE	1	0.166667	0.166667	0.3	0.383333	0.2	0.4	0.216667	0.616667
Gm4794	Gm4794_chr10	2	0	B	28.9095	42.0483	13.1388	-10.9506	CAST/EiJ	TRUE	TRUE	FALSE	TRUE	TRUE	TRUE	TRUE	TRUE	TRUE	TRUE	1	-0.196667	-0.608333	-4.63833	-4.86167	-3	-2.32833	-4.63167	-4.51167
Gm4794	Gm4794_chr9	4	0	B	-10.4864	3.00377	13.4902	-10.9506	NZO/HlLtJ	TRUE	TRUE	FALSE	TRUE	TRUE	TRUE	TRUE	TRUE	TRUE	TRUE	1	-0.196667	-0.608333	-4.63833	-4.86167	-3	-2.32833	-4.63167	-4.51167
Gm4952	Gm4952_chr19	7	1	C	-4.1786	19.2092	23.3878	1.105	PWK/PhJ	FALSE	FALSE	FALSE	FALSE	FALSE	FALSE	FALSE	FALSE	TRUE	FALSE	1	-0.0366667	-0.366667	-0.0666667	0.301667	-0.0166667	0.4	1.105	-0.0166667
Gm826	Gm826_chr2	3	1	A	-3.27456	4.93417	8.20873	0.985	129S1/SvImJ	FALSE	FALSE	FALSE	FALSE	FALSE	FALSE	FALSE	FALSE	TRUE	FALSE	1	0.116667	0.1	0.085	-0.0133333	0.111667	0.131667	0.985	0.36
Gna14	Gna14_chr19	1	1	A	5.44599	11.3509	5.90495	0.996667	WSB/EiJ	FALSE	FALSE	FALSE	FALSE	FALSE	FALSE	FALSE	FALSE	TRUE	FALSE	1	0.29	0.07	0.025	-0.00166667	0.308333	-0.0933333	0.996667	-0.005
Gnat1	Gnat1_chr9	5	0	D	2.43308	14.1377	11.7046	0.786667	C57BL/6J	FALSE	FALSE	FALSE	FALSE	FALSE	FALSE	FALSE	FALSE	TRUE	TRUE	1	0.236667	0.716667	-0.406667	0.141667	0.541667	-0.02	0.786667	-0.675
Gpc1	Gpc1_chr1	3	1	A	-7.38657	6.02173	13.4083	1.89043	PWK/PhJ	TRUE	FALSE	FALSE	TRUE	FALSE	FALSE	FALSE	TRUE	FALSE	FALSE	1	0.126667	0.811667	0.273333	0.108333	0.401667	0.621667	0.863333	0.0866667
Gpt2	Gpt2_chr8	7	0	D	-6.5871	8.91975	15.5069	0.615	129S1/SvImJ	FALSE	FALSE	TRUE	FALSE	FALSE	FALSE	FALSE	FALSE	FALSE	FALSE	1	0.615	0.316667	0.248333	-0.0266667	0.1	-0.125	0.0833333	0.00666667
Gpx7	Gpx7_chr4	2	1	A	1.75216	18.3231	16.571	-1.02576	PWK/PhJ	TRUE	FALSE	FALSE	FALSE	FALSE	TRUE	FALSE	FALSE	FALSE	FALSE	1	-0.498333	-0.303333	-0.468333	-0.618333	-0.288333	-0.161667	0.43	-0.525
Grhpr	Grhpr_chr4	1	1	A	6.34715	10.1802	3.83305	0.808044	CAST/EiJ	FALSE	FALSE	FALSE	FALSE	FALSE	FALSE	FALSE	FALSE	TRUE	TRUE	1	0.5	0.533333	0.483333	0.216667	0.433333	0.25	0.7	0.666667
Gsn	Gsn_chr2	8	1	C	-18.8978	18.2088	37.1067	-2.37333	PWK/PhJ	FALSE	FALSE	FALSE	FALSE	FALSE	FALSE	FALSE	FALSE	TRUE	TRUE	1	-0.16	-0.193333	-0.221667	-0.151667	-0.331667	-0.05	-2.37333	-0.821667
Gstm1	Gstm1_chr3	7	0	D	-3.94346	4.08671	8.03017	0.683333	NZO/HlLtJ	FALSE	FALSE	FALSE	FALSE	FALSE	FALSE	FALSE	TRUE	FALSE	FALSE	1	0.2	0.0166667	0.5	0.35	0.116667	0.683333	-0.383333	0.0666667
Gstm2	Gstm2_chr3	4	0	B	-9.95483	14.1413	24.0961	-1.14167	PWK/PhJ	FALSE	FALSE	FALSE	FALSE	FALSE	FALSE	FALSE	FALSE	TRUE	FALSE	1	-0.366667	-0.516667	-0.383333	-0.0666667	0.29	0.416667	-1.14167	-0.433333
Gstp1	Gstp1_chr19	3	0	B	-0.903363	8.22533	9.1287	3.43307	PWK/PhJ	TRUE	TRUE	TRUE	TRUE	TRUE	TRUE	TRUE	TRUE	TRUE	TRUE	1	1.68333	2.68333	2.78333	3.2	2.3	1.85	1.25	2.36667
Gstt1	Gstt1_chr10	4	0	B	-9.8229	32.5839	42.4068	-1.19667	CAST/EiJ	FALSE	FALSE	FALSE	FALSE	FALSE	FALSE	FALSE	TRUE	FALSE	FALSE	1	-0.2	-0.466667	-0.3	-0.366667	-0.333333	-1.19667	-0.433333	-0.466667
Gstt2	Gstt2_chr10	8	0	D	-2.33262	14.2656	16.5983	-1.22167	PWK/PhJ	FALSE	FALSE	FALSE	FALSE	FALSE	FALSE	FALSE	TRUE	FALSE	FALSE	1	-0.1	-0.366667	-0.1	0.1	-0.193333	-1.22167	-0.116667	-0.176667
Gstt3	Gstt3_chr10	8	1	C	-3.18375	4.90313	8.08688	-2.2427	CAST/EiJ	TRUE	TRUE	TRUE	TRUE	TRUE	TRUE	TRUE	TRUE	TRUE	TRUE	1	-0.6	-0.733333	-1.1	-1.25	-1.08333	-2.02	-1.3	-1.21667
Gypc	Gypc_chr18	4	1	A	-0.877944	8.35259	9.23053	-1.33552	CAST/EiJ	TRUE	FALSE	FALSE	TRUE	TRUE	FALSE	FALSE	FALSE	FALSE	TRUE	1	-0.25	-0.771667	-0.6	-0.468333	-0.535	-0.275	-0.236667	-0.68
Hacl1	Hacl1_chr14	6	0	D	1.51133	9.22055	7.70922	-1.12	PWK/PhJ	TRUE	FALSE	FALSE	FALSE	FALSE	FALSE	FALSE	FALSE	FALSE	TRUE	1	-0.208333	-0.12	-0.126667	-0.676667	-0.375	-0.1	-0.661667	-1.12
Hamp2	Hamp2_chr7	8	0	D	-20.4125	23.1705	43.583	-4.20879	NZO/HlLtJ	TRUE	TRUE	TRUE	TRUE	TRUE	TRUE	FALSE	FALSE	FALSE	TRUE	1	-1.61667	-3.35	-2.53333	-3.46667	-1.18333	-0.0866667	-0.766667	-1.58333
Hao1	Hao1_chr2	3	1	A	-6.34129	5.44241	11.7837	1.28833	WSB/EiJ	TRUE	FALSE	FALSE	TRUE	FALSE	FALSE	FALSE	FALSE	FALSE	FALSE	1	0.656667	1.28833	0.551667	0.015	0.766667	0.125	0.221667	-0.418333
Hao2	Hao2_chr3	8	0	D	-15.3567	4.89327	20.2499	-6.74334	PWK/PhJ	TRUE	TRUE	TRUE	TRUE	TRUE	TRUE	TRUE	FALSE	FALSE	TRUE	1	-0.753333	-0.618333	-1.565	-2.17833	-1.96167	-0.02	-0.143333	-1.78167
Hapln4	Hapln4_chr8	8	0	D	-2.94364	12.6404	15.584	-0.998333	CAST/EiJ	FALSE	FALSE	FALSE	FALSE	TRUE	FALSE	FALSE	FALSE	FALSE	FALSE	1	-0.306667	-0.0966667	-0.998333	-0.0883333	-0.388333	0.323333	-0.0783333	-0.11
Hes6	Hes6_chr1	1	1	A	3.36044	15.8441	12.4837	0.99878	CAST/EiJ	FALSE	FALSE	FALSE	TRUE	FALSE	FALSE	TRUE	FALSE	FALSE	FALSE	1	0.35	0.9	0.2	0.316667	0.783333	0.506667	0.448333	0.266667
Hist1h2af	Hist1h2af_chr13	8	0	D	-4.2784	5.04349	9.32189	-0.831667	PWK/PhJ	FALSE	FALSE	FALSE	FALSE	FALSE	TRUE	FALSE	FALSE	FALSE	FALSE	1	-0.381667	-0.0816667	0.155	-0.831667	0.27	-0.203333	-0.331667	-0.346667
Hist1h2be	Hist1h2be_chr13	3	1	A	-3.41878	22.0796	25.4984	0.846667	WSB/EiJ	FALSE	FALSE	FALSE	FALSE	FALSE	FALSE	FALSE	FALSE	TRUE	FALSE	1	-0.148333	0.0333333	-0.045	0.235	0.256667	-0.276667	0.846667	-0.1
Hist2h2ac	Hist2h2ac_chr3	4	1	A	-8.14322	22.6879	30.8311	-0.601667	PWK/PhJ	FALSE	FALSE	FALSE	FALSE	FALSE	FALSE	FALSE	FALSE	FALSE	TRUE	1	-0.193333	-0.0783333	-0.383333	-0.283333	-0.366667	-0.475	-0.243333	-0.601667
Hlcs	Hlcs_chr16	8	0	D	-3.81825	29.3506	33.1689	-0.615	CAST/EiJ	FALSE	FALSE	FALSE	FALSE	TRUE	FALSE	FALSE	FALSE	FALSE	FALSE	1	-0.288333	-0.213333	-0.615	0.118333	-0.126667	0.22	-0.0483333	-0.241667
Hrsp12	Hrsp12_chr15	8	1	C	-3.44909	7.682	11.1311	-0.666667	129S1/SvImJ	FALSE	FALSE	FALSE	TRUE	TRUE	FALSE	FALSE	FALSE	FALSE	FALSE	1	-0.15	-0.6	-0.666667	-0.0666667	-0.183333	-0.2	-0.216667	-0.366667
Hs3st3a1	Hs3st3a1_chr11	4	1	A	-3.39232	4.87896	8.27128	-0.786667	WSB/EiJ	FALSE	FALSE	FALSE	FALSE	TRUE	FALSE	FALSE	FALSE	FALSE	FALSE	1	-0.236667	-0.31	-0.786667	-0.0616667	-0.315	-0.62	-0.123333	-0.288333
Hsd3b3	Hsd3b3_chr3	7	1	C	-3.23003	14.9017	18.1317	0.901283	PWK/PhJ	FALSE	FALSE	FALSE	FALSE	FALSE	FALSE	FALSE	FALSE	TRUE	FALSE	1	0.281667	0.586667	0.065	0.643333	0.363333	0.168333	0.796667	0.0166667
Hsd3b5	Hsd3b5_chr3	7	1	C	-8.49125	5.71635	14.2076	5.555	C57BL/6J	TRUE	TRUE	TRUE	TRUE	TRUE	TRUE	TRUE	TRUE	TRUE	TRUE	1	4.46333	5.485	5.555	2.34333	3	2.23833	1.8	3.40667
Hsph1	Hsph1_chr1	1	1	A	5.44789	9.17087	3.72297	0.783333	CAST/EiJ	FALSE	FALSE	FALSE	FALSE	TRUE	FALSE	FALSE	FALSE	FALSE	FALSE	1	0.0183333	0.41	0.783333	-0.115	0.705	0.0266667	0.196667	-0.0833333
Htr1d	Htr1d_chr4	3	0	B	-4.02513	32.1724	36.1976	0.76	129S1/SvImJ	FALSE	FALSE	FALSE	FALSE	TRUE	FALSE	FALSE	FALSE	FALSE	FALSE	1	0.106667	0.00666667	0.76	-2.64407e-16	0.571667	0.0116667	0.0633333	0.131667
Htr1d	Htr1d_chr12	3	0	B	-6.80096	3.95215	10.7531	0.76	129S1/SvImJ	FALSE	FALSE	FALSE	FALSE	TRUE	FALSE	FALSE	FALSE	FALSE	FALSE	1	0.106667	0.00666667	0.76	-2.64407e-16	0.571667	0.0116667	0.0633333	0.131667
Igfbp3	Igfbp3_chr11	2	0	B	0.866241	16.7302	15.8639	-0.785	129S1/SvImJ	FALSE	FALSE	FALSE	FALSE	TRUE	FALSE	FALSE	FALSE	FALSE	FALSE	1	-0.631667	-0.06	-0.785	-0.231667	-0.601667	-0.23	-0.535	-0.178333
Igtp	Igtp_chr11	6	0	D	5.0259	9.9155	4.8896	-1.30961	CAST/EiJ	TRUE	TRUE	FALSE	TRUE	FALSE	FALSE	FALSE	FALSE	FALSE	FALSE	1	0.208333	-0.8	0.171667	0.0283333	0.106667	-0.528333	0.406667	-0.278333
Il15	Il15_chr8	2	1	A	3.36993	8.22679	4.85686	-1.11348	CAST/EiJ	TRUE	TRUE	FALSE	FALSE	FALSE	FALSE	FALSE	FALSE	FALSE	TRUE	1	-0.248333	-0.541667	-0.523333	-0.25	-0.436667	-0.37	-0.486667	-0.688333
Il33	Il33_chr19	8	0	D	-2.14649	39.603	41.7495	-0.706667	PWK/PhJ	FALSE	FALSE	FALSE	FALSE	FALSE	FALSE	FALSE	FALSE	FALSE	TRUE	1	-0.18	-0.0466667	-0.153333	0.0316667	-0.146667	-0.4	-0.0233333	-0.706667
Inmt	Inmt_chr6	7	1	C	-10.6242	21.67	32.2942	0.883333	PWK/PhJ	FALSE	FALSE	FALSE	FALSE	FALSE	FALSE	FALSE	FALSE	TRUE	FALSE	1	0.25	-0.0833333	-0.0333333	0.4	-0.133333	0.175	0.883333	-0.633333
Insc	Insc_chr7	3	1	A	-3.97532	5.35417	9.32949	0.796667	CAST/EiJ	FALSE	FALSE	FALSE	FALSE	FALSE	FALSE	FALSE	FALSE	FALSE	TRUE	1	0.205	0.341667	0.23	0.143333	0.26	0.251667	0.32	0.796667
Itga11	Itga11_chr9	5	1	C	8.1634	14.7092	6.54579	0.781667	CAST/EiJ	FALSE	FALSE	FALSE	FALSE	FALSE	FALSE	FALSE	TRUE	FALSE	FALSE	1	-0.07	-0.0483333	-0.00166667	0.0466667	0.0316667	0.781667	0.04	-0.101667
Kctd15	Kctd15_chr7	3	1	A	-5.73971	9.36195	15.1017	0.772108	CAST/EiJ	FALSE	FALSE	FALSE	FALSE	TRUE	FALSE	FALSE	FALSE	FALSE	FALSE	1	0.161667	0.435	0.626667	0.533333	0.488333	0.0666667	0.285	0.44
Klhl26	Klhl26_chr8	4	1	A	-1.5238	9.8809	11.4047	-0.651912	PWK/PhJ	FALSE	FALSE	FALSE	TRUE	FALSE	FALSE	FALSE	FALSE	FALSE	FALSE	1	-0.186667	-0.648333	-0.538333	-0.393333	-0.625	-0.09	-0.153333	-0.395
Klkb1	Klkb1_chr8	7	1	C	-1.84731	10.312	12.1593	1.13333	PWK/PhJ	FALSE	FALSE	FALSE	FALSE	FALSE	TRUE	FALSE	FALSE	TRUE	FALSE	1	0.183333	0.316667	0.483333	1.03333	0.366667	0.05	1.13333	0.433333
Krt72	Krt72_chr15	3	0	B	-0.953261	36.4103	37.3636	0.79	PWK/PhJ	FALSE	FALSE	FALSE	FALSE	FALSE	FALSE	FALSE	FALSE	TRUE	FALSE	1	-0.0666667	-0.0416667	-0.00666667	-0.0866667	-5.44839e-16	0.0166667	0.79	-0.128333
Lag3	Lag3_chr6	1	1	A	5.65818	11.9702	6.31199	1.60167	CAST/EiJ	FALSE	FALSE	FALSE	FALSE	FALSE	FALSE	TRUE	FALSE	TRUE	FALSE	1	-0.0383333	0.281667	0.191667	0.445	0.6	-0.03	1.60167	0.295
Lama3	Lama3_chr18	7	0	D	-0.110516	10.3675	10.478	3.13507	CAST/EiJ	TRUE	TRUE	FALSE	FALSE	FALSE	TRUE	TRUE	FALSE	FALSE	FALSE	1	0.311667	0.336667	0.126667	0.645	0.7	0.0833333	0.163333	0.355
Ldhd	Ldhd_chr8	3	1	A	-5.14548	3.31308	8.45856	0.706667	CAST/EiJ	FALSE	FALSE	FALSE	FALSE	FALSE	FALSE	FALSE	FALSE	FALSE	TRUE	1	0.365	0.508333	0.23	0.52	0.408333	0.113333	0.473333	0.706667
Lrtm1	Lrtm1_chr7	8	1	C	-2.14099	8.1283	10.2693	-2.02167	CAST/EiJ	TRUE	TRUE	TRUE	TRUE	TRUE	FALSE	TRUE	TRUE	TRUE	TRUE	1	-0.888333	-1.17333	-2.01167	-1.26833	-0.82	-1.16333	-0.953333	-2.02167
Lrtm1	Lrtm1_chr14	6	1	C	6.17847	12.3281	6.14967	-2.02167	PWK/PhJ	TRUE	TRUE	TRUE	TRUE	TRUE	FALSE	TRUE	TRUE	TRUE	TRUE	1	-0.888333	-1.17333	-2.01167	-1.26833	-0.82	-1.16333	-0.953333	-2.02167
Ly6a	Ly6a_chr15	5	0	D	13.1552	28.3446	15.1894	1.85333	NOD/ShiLtJ	TRUE	FALSE	TRUE	TRUE	FALSE	FALSE	TRUE	FALSE	FALSE	FALSE	1	1.85333	-0.871667	-0.19	0.475	1.1	-0.22	-0.605	-0.533333
Ly6f	Ly6f_chr15	8	1	C	-2.57648	7.63278	10.2093	-1.59333	PWK/PhJ	FALSE	FALSE	FALSE	FALSE	FALSE	FALSE	FALSE	FALSE	TRUE	FALSE	1	-0.193333	-0.09	-0.0866667	-0.263333	-0.0316667	-0.11	-1.59333	-0.171667
Mas1	Mas1_chr17	7	0	D	-3.12985	6.37101	9.50085	1.85738	C57BL/6J	FALSE	TRUE	FALSE	FALSE	FALSE	TRUE	FALSE	FALSE	FALSE	FALSE	1	0.0333333	0.0216667	0.00333333	0.695	0.201667	-0.256667	-0.248333	-0.08
Mas1	Mas1_chr15	7	0	D	-5.21133	3.22237	8.4337	1.85738	C57BL/6J	FALSE	TRUE	FALSE	FALSE	FALSE	TRUE	FALSE	FALSE	FALSE	FALSE	1	0.0333333	0.0216667	0.00333333	0.695	0.201667	-0.256667	-0.248333	-0.08
Mat1a	Mat1a_chr13	8	0	D	-4.76113	3.17762	7.93875	-0.918256	NZO/HlLtJ	FALSE	FALSE	FALSE	FALSE	FALSE	TRUE	FALSE	FALSE	TRUE	FALSE	1	-0.183333	-0.316667	-0.533333	-0.65	-0.2	-0.3	-0.85	-0.516667
Mcm10	Mcm10_chr2	1	0	B	4.12081	10.5127	6.39191	1.85	PWK/PhJ	TRUE	TRUE	TRUE	TRUE	TRUE	TRUE	TRUE	TRUE	TRUE	TRUE	1	1.02667	1.60667	1.55833	1.85	1.18	1.175	1.4	1.495
Mfsd7c	Mfsd7c_chr12	8	1	C	-3.775	4.13902	7.91402	-1.04102	PWK/PhJ	TRUE	FALSE	FALSE	TRUE	FALSE	FALSE	FALSE	FALSE	TRUE	FALSE	1	-0.278333	-0.811667	-0.703333	-0.488333	-0.601667	-0.271667	-1.005	0.015
Mgst3	Mgst3_chr1	8	0	D	-0.936055	20.751	21.6871	-1.23445	CAST/EiJ	TRUE	TRUE	FALSE	TRUE	TRUE	TRUE	FALSE	FALSE	TRUE	FALSE	1	-0.3	-1.21667	-0.888333	-0.82	-0.583333	-0.1	-0.683333	-0.4
Mmd	Mmd_chr11	6	1	C	2.38157	13.9953	11.6137	-0.683333	CAST/EiJ	FALSE	FALSE	FALSE	FALSE	FALSE	FALSE	FALSE	TRUE	FALSE	FALSE	1	-3.49338e-15	-0.45	-0.25	-0.05	-0.333333	-0.683333	-0.166667	-0.233333
Mmd2	Mmd2_chr5	8	0	D	-10.4918	26.8253	37.3171	-2.30743	PWK/PhJ	TRUE	TRUE	TRUE	TRUE	TRUE	TRUE	TRUE	FALSE	FALSE	TRUE	1	-1.54167	-1.24333	-1.26833	-1.1	-1.31	0.0666667	-0.183333	-1.17667
Moxd1	Moxd1_chr10	5	1	C	5.87853	17.575	11.6965	9.2014	CAST/EiJ	TRUE	TRUE	FALSE	FALSE	FALSE	FALSE	FALSE	TRUE	FALSE	FALSE	1	0.08	0.895	0.0833333	0.0466667	0.798333	0.931667	0.816667	-0.015
Mpv17l	Mpv17l_chr16	7	1	C	-9.04728	10.5397	19.587	0.618333	PWK/PhJ	FALSE	FALSE	FALSE	FALSE	FALSE	FALSE	FALSE	FALSE	TRUE	FALSE	1	-0.01	0.236667	0.09	0.11	0.095	0.148333	0.618333	0.415
Mtnr1a	Mtnr1a_chr8	3	1	A	-15.1066	13.9737	29.0803	3.00056	PWK/PhJ	TRUE	TRUE	FALSE	FALSE	FALSE	TRUE	FALSE	FALSE	FALSE	FALSE	1	0.143333	0.455	0.485	1.095	0.34	-0.116667	0.206667	-0.0566667
Mup3	Mup3_chr4	7	0	D	-3.01273	10.9817	13.9944	2.78333	PWK/PhJ	TRUE	TRUE	TRUE	TRUE	TRUE	FALSE	FALSE	TRUE	FALSE	TRUE	1	1.61667	1.15	2.78333	1.2	1.13333	1.13333	-0.266667	1.76667
Myom2	Myom2_chr8	5	1	C	16.4273	37.9718	21.5446	2.11833	NZO/HlLtJ	FALSE	FALSE	FALSE	FALSE	TRUE	FALSE	TRUE	FALSE	TRUE	FALSE	1	-0.195	0.141667	1.71667	-0.155	1.34833	-0.12	2.11833	-0.0666667
N4bp2l1	N4bp2l1_chr5	4	1	A	-1.92993	9.16122	11.0912	-0.676667	PWK/PhJ	FALSE	FALSE	FALSE	FALSE	FALSE	TRUE	FALSE	TRUE	FALSE	FALSE	1	-0.0333333	-0.48	-0.556667	-0.676667	-0.69	-0.64	-0.0833333	-0.0666667
Ncald	Ncald_chr15	4	1	A	-4.94482	5.1984	10.1432	-0.882271	CAST/EiJ	FALSE	FALSE	FALSE	FALSE	FALSE	FALSE	FALSE	FALSE	FALSE	TRUE	1	-0.216667	-0.246667	-0.0633333	-0.866667	-0.391667	-0.0916667	-0.406667	-0.758333
Ndrg1	Ndrg1_chr15	6	0	D	1.85289	9.86229	8.0094	-1.24898	CAST/EiJ	TRUE	FALSE	FALSE	TRUE	FALSE	FALSE	FALSE	FALSE	TRUE	FALSE	1	-0.186667	-0.953333	-0.11	0.221667	-0.118333	-0.153333	-1.03667	0.571667
Nfil3	Nfil3_chr11	7	1	C	-3.79801	3.9363	7.73431	0.966667	PWK/PhJ	FALSE	FALSE	FALSE	FALSE	FALSE	FALSE	FALSE	TRUE	TRUE	TRUE	1	-0.101667	-0.13	0.231667	0.423333	-0.105	0.618333	-0.81	0.966667
Nipal1	Nipal1_chr5	4	1	A	-5.20997	6.43468	11.6446	-3.87863	CAST/EiJ	TRUE	TRUE	FALSE	TRUE	TRUE	TRUE	TRUE	FALSE	FALSE	TRUE	1	-0.385	-1.21833	-1.44167	-0.793333	-0.886667	-0.175	-0.481667	-1.065
Nlrp12	Nlrp12_chr7	3	1	A	-3.55777	22.0911	25.6488	1.52	NOD/ShiLtJ	FALSE	TRUE	TRUE	TRUE	FALSE	FALSE	FALSE	TRUE	TRUE	FALSE	1	0.791667	0.826667	0.06	0.886667	0.15	1.395	1.52	0.273333
Nnmt	Nnmt_chr9	8	0	D	-0.275363	18.3728	18.6481	-2.35	PWK/PhJ	FALSE	TRUE	TRUE	FALSE	TRUE	TRUE	TRUE	FALSE	FALSE	TRUE	1	-1.21667	0.33	-2.35	-2.03	-1.28	-0.55	-0.116667	-1.185
Nox4	Nox4_chr7	1	1	A	2.68772	11.4522	8.76445	2.79141	CAST/EiJ	TRUE	TRUE	TRUE	TRUE	TRUE	TRUE	TRUE	FALSE	TRUE	TRUE	1	1.06333	0.851667	2.09333	2.25167	1.70333	0.0233333	1.99667	1.84333
Nqo1	Nqo1_chr8	8	0	D	-3.08512	18.0133	21.0984	-1.40608	WSB/EiJ	TRUE	TRUE	FALSE	TRUE	TRUE	TRUE	FALSE	FALSE	TRUE	FALSE	1	-0.461667	-0.616667	-0.723333	-0.613333	-0.513333	-0.0133333	-0.708333	-0.431667
Nrn1	Nrn1_chr13	2	1	A	1.62264	10.9728	9.35015	-0.616667	PWK/PhJ	FALSE	FALSE	FALSE	FALSE	FALSE	FALSE	TRUE	FALSE	FALSE	FALSE	1	0.0333333	-0.533333	-0.466667	-0.266667	-0.616667	-0.133333	-0.166667	-0.166667
Nrn1	Nrn1_chr15	4	1	A	-4.37042	3.54692	7.91734	-0.616667	PWK/PhJ	FALSE	FALSE	FALSE	FALSE	FALSE	FALSE	TRUE	FALSE	FALSE	FALSE	1	0.0333333	-0.533333	-0.466667	-0.266667	-0.616667	-0.133333	-0.166667	-0.166667
Nt5e	Nt5e_chr9	6	1	C	6.61817	22.0412	15.423	-3.37895	PWK/PhJ	TRUE	TRUE	TRUE	FALSE	TRUE	TRUE	FALSE	FALSE	TRUE	TRUE	1	-0.6	-0.565	-0.773333	-1.30833	-0.605	0.0416667	-0.628333	-1.28833
Nudt7	Nudt7_chr8	3	1	A	-5.26572	4.27545	9.54117	1.51191	A/J	TRUE	TRUE	FALSE	TRUE	FALSE	TRUE	TRUE	FALSE	FALSE	FALSE	1	0.805	1.38167	-0.0233333	1.14167	1.49167	0.0816667	0.045	0.485
Ociad2	Ociad2_chr5	7	1	C	-7.28052	9.64739	16.9279	1.58097	A/J	TRUE	TRUE	TRUE	FALSE	FALSE	TRUE	TRUE	TRUE	TRUE	TRUE	1	0.975	0.715	0.525	0.695	1.19667	0.778333	0.746667	0.991667
Olig1	Olig1_chr16	3	0	B	-2.721	23.8726	26.5936	3.80738	C57BL/6J	TRUE	FALSE	FALSE	TRUE	FALSE	FALSE	FALSE	FALSE	FALSE	FALSE	1	0.00833333	1.495	-0.246667	0.0433333	0.205	0.02	0.0183333	0.0583333
Orm1	Orm1_chr4	7	1	C	-12.1056	17.9856	30.0913	1.305	PWK/PhJ	FALSE	FALSE	FALSE	FALSE	FALSE	FALSE	FALSE	FALSE	TRUE	FALSE	1	-0.366667	0.133333	-0.2	-0.2	0.0166667	-0.133333	1.305	0.316667
Orm2	Orm2_chr4	4	1	A	-3.76726	8.97892	12.7462	-1.13167	PWK/PhJ	TRUE	TRUE	FALSE	FALSE	FALSE	TRUE	FALSE	FALSE	FALSE	FALSE	1	-0.66	-0.136667	-0.391667	-1.13167	-0.42	-0.131667	0.358333	-0.15
P2rx4	P2rx4_chr5	3	1	A	-9.68719	17.2042	26.8914	0.641667	CAST/EiJ	FALSE	FALSE	FALSE	FALSE	FALSE	TRUE	FALSE	FALSE	FALSE	FALSE	1	0.306667	0.211667	0.075	0.641667	0.08	-0.0483333	0.27	0.295
P2ry2	P2ry2_chr7	3	1	A	-7.74179	24.2066	31.9484	0.646937	CAST/EiJ	FALSE	FALSE	FALSE	FALSE	FALSE	FALSE	FALSE	FALSE	TRUE	FALSE	1	0.138333	0.303333	0.16	0.18	0.361667	0.265	0.605	0.276667
Paqr9	Paqr9_chr9	6	0	D	2.40758	7.91831	5.51073	-0.968333	NZO/HlLtJ	FALSE	FALSE	FALSE	FALSE	FALSE	FALSE	FALSE	FALSE	FALSE	TRUE	1	-0.505	-0.1	-0.181667	-0.0833333	-0.448333	0.266667	-0.55	-0.968333
Pbx1	Pbx1_chr1	8	0	D	-2.19359	5.77564	7.96923	-0.765	CAST/EiJ	FALSE	FALSE	FALSE	FALSE	FALSE	FALSE	TRUE	FALSE	FALSE	FALSE	1	-0.713333	-0.538333	-0.565	-0.28	-0.765	-0.29	-0.418333	-0.43
Pcgf6	Pcgf6_chr19	5	0	D	2.25747	9.7893	7.53183	0.6	CAST/EiJ	FALSE	FALSE	FALSE	FALSE	FALSE	FALSE	FALSE	FALSE	FALSE	TRUE	1	0.301667	0.27	0.236667	0.423333	0.211667	0.25	0.123333	0.6
Pcp4l1	Pcp4l1_chr18	2	0	B	6.7164	10.4807	3.76426	-1.58812	NOD/ShiLtJ	TRUE	TRUE	TRUE	TRUE	TRUE	TRUE	TRUE	FALSE	TRUE	FALSE	1	-1.07	-1.47167	-1.07333	-1.235	-1.20833	-0.29	-0.86	-0.851667
Pcp4l1	Pcp4l1_chr9	2	0	B	5.66359	8.89076	3.22717	-1.58812	NOD/ShiLtJ	TRUE	TRUE	TRUE	TRUE	TRUE	TRUE	TRUE	FALSE	TRUE	FALSE	1	-1.07	-1.47167	-1.07333	-1.235	-1.20833	-0.29	-0.86	-0.851667
Pcp4l1	Pcp4l1_chr16	2	0	B	9.06861	12.4585	3.38991	-1.58812	PWK/PhJ	TRUE	TRUE	TRUE	TRUE	TRUE	TRUE	TRUE	FALSE	TRUE	FALSE	1	-1.07	-1.47167	-1.07333	-1.235	-1.20833	-0.29	-0.86	-0.851667
Pcp4l1	Pcp4l1_chr1	4	0	B	-3.30189	13.0512	16.3531	-1.58812	PWK/PhJ	TRUE	TRUE	TRUE	TRUE	TRUE	TRUE	TRUE	FALSE	TRUE	FALSE	1	-1.07	-1.47167	-1.07333	-1.235	-1.20833	-0.29	-0.86	-0.851667
Pcp4l1	Pcp4l1_chr14	6	1	C	4.68575	8.27182	3.58607	-1.58812	129S1/SvImJ	TRUE	TRUE	TRUE	TRUE	TRUE	TRUE	TRUE	FALSE	TRUE	FALSE	1	-1.07	-1.47167	-1.07333	-1.235	-1.20833	-0.29	-0.86	-0.851667
Pcp4l1	Pcp4l1_chr5	6	1	C	7.84074	10.7531	2.9124	-1.58812	129S1/SvImJ	TRUE	TRUE	TRUE	TRUE	TRUE	TRUE	TRUE	FALSE	TRUE	FALSE	1	-1.07	-1.47167	-1.07333	-1.235	-1.20833	-0.29	-0.86	-0.851667
Pcp4l1	Pcp4l1_chr19	6	0	D	3.53087	7.82573	4.29486	-1.58812	CAST/EiJ	TRUE	TRUE	TRUE	TRUE	TRUE	TRUE	TRUE	FALSE	TRUE	FALSE	1	-1.07	-1.47167	-1.07333	-1.235	-1.20833	-0.29	-0.86	-0.851667
Pcp4l1	Pcp4l1_chr3	6	0	D	4.2733	8.33928	4.06598	-1.58812	WSB/EiJ	TRUE	TRUE	TRUE	TRUE	TRUE	TRUE	TRUE	FALSE	TRUE	FALSE	1	-1.07	-1.47167	-1.07333	-1.235	-1.20833	-0.29	-0.86	-0.851667
Pcp4l1	Pcp4l1_chr7	6	0	D	5.59537	8.67626	3.08089	-1.58812	WSB/EiJ	TRUE	TRUE	TRUE	TRUE	TRUE	TRUE	TRUE	FALSE	TRUE	FALSE	1	-1.07	-1.47167	-1.07333	-1.235	-1.20833	-0.29	-0.86	-0.851667
Pctp	Pctp_chr11	4	1	A	-4.36018	11.5657	15.9259	-0.695	NOD/ShiLtJ	FALSE	FALSE	FALSE	FALSE	FALSE	FALSE	FALSE	FALSE	TRUE	FALSE	1	-0.406667	-0.303333	-0.196667	-0.126667	-0.0983333	-0.428333	-0.695	-0.501667
Pdilt	Pdilt_chr7	5	1	C	4.02845	31.0401	27.0116	1.08	PWK/PhJ	FALSE	TRUE	FALSE	TRUE	TRUE	TRUE	TRUE	TRUE	TRUE	FALSE	1	0.456667	0.656667	0.758333	0.611667	0.68	1.08	0.61	0.691667
Peg3	Peg3_chr1	8	1	C	-3.30002	4.76441	8.06442	-0.778333	129S1/SvImJ	FALSE	FALSE	FALSE	TRUE	TRUE	TRUE	FALSE	FALSE	FALSE	FALSE	1	-0.526667	-0.593333	-0.778333	-0.765	-0.191667	-0.08	-0.1	-0.171667
Phlda2	Phlda2_chr7	5	1	C	3.13691	10.937	7.80013	1.17	PWK/PhJ	FALSE	FALSE	FALSE	FALSE	FALSE	FALSE	FALSE	TRUE	TRUE	FALSE	1	-0.0283333	0.1	-0.00666667	0.425	0.116667	0.811667	1.17	0.0933333
Phlda2	Phlda2_chr14	5	0	D	4.53963	7.71261	3.17298	1.17	WSB/EiJ	FALSE	FALSE	FALSE	FALSE	FALSE	FALSE	FALSE	TRUE	TRUE	FALSE	1	-0.0283333	0.1	-0.00666667	0.425	0.116667	0.811667	1.17	0.0933333
Pklr	Pklr_chr3	8	1	C	-5.36506	3.86085	9.22591	-0.718333	WSB/EiJ	FALSE	FALSE	FALSE	FALSE	FALSE	FALSE	FALSE	FALSE	FALSE	TRUE	1	-0.111667	-0.12	-0.113333	-0.178333	-0.0316667	-0.215	-0.653333	-0.718333
Pla1a	Pla1a_chr16	8	0	D	-8.20666	20.8687	29.0753	-0.668333	C57BL/6J	FALSE	FALSE	FALSE	FALSE	TRUE	FALSE	FALSE	FALSE	FALSE	FALSE	1	-0.108333	-0.41	-0.668333	-0.275	-0.335	-0.133333	-0.145	-0.393333
Plekhf1	Plekhf1_chr2	1	1	A	5.01585	7.81228	2.79642	1.00598	129S1/SvImJ	TRUE	FALSE	FALSE	FALSE	FALSE	TRUE	FALSE	FALSE	FALSE	TRUE	1	0.113333	0.113333	0.065	0.68	0.015	-0.0283333	0.173333	0.721667
Plekhf1	Plekhf1_chr7	3	1	A	-2.51081	7.60175	10.1126	1.00598	129S1/SvImJ	TRUE	FALSE	FALSE	FALSE	FALSE	TRUE	FALSE	FALSE	FALSE	TRUE	1	0.113333	0.113333	0.065	0.68	0.015	-0.0283333	0.173333	0.721667
Pon1	Pon1_chr6	8	0	D	-5.39745	8.01794	13.4154	-0.783333	PWK/PhJ	FALSE	FALSE	FALSE	FALSE	FALSE	FALSE	FALSE	FALSE	FALSE	TRUE	1	-0.0666667	-0.383333	-0.2	-0.5	-0.283333	-0.5	-0.5	-0.783333
Pparg	Pparg_chr6	6	0	D	1.4094	10.2289	8.81955	-0.856667	PWK/PhJ	FALSE	FALSE	FALSE	FALSE	TRUE	FALSE	FALSE	FALSE	FALSE	TRUE	1	-0.25	0.25	-0.856667	0.075	0.178333	-0.358333	-0.1	-0.688333
Ppp1r10	Ppp1r10_chr5	7	0	D	-6.13848	4.45438	10.5929	0.858333	PWK/PhJ	FALSE	FALSE	FALSE	TRUE	FALSE	FALSE	FALSE	FALSE	FALSE	FALSE	1	0.775	0.858333	0.565	-0.138333	0.69	-0.163333	0.0566667	-0.361667
Ppp1r3g	Ppp1r3g_chr2	2	1	A	3.05937	7.69947	4.6401	-0.895	NZO/HlLtJ	FALSE	FALSE	FALSE	TRUE	FALSE	FALSE	FALSE	FALSE	FALSE	FALSE	1	0.353333	-0.895	-1.10667	0.01	-0.255	-2.195	-0.511667	-0.623333
Ppp1r3g	Ppp1r3g_chr4	2	1	A	4.39745	7.76653	3.36907	-0.895	WSB/EiJ	FALSE	FALSE	FALSE	TRUE	FALSE	FALSE	FALSE	FALSE	FALSE	FALSE	1	0.353333	-0.895	-1.10667	0.01	-0.255	-2.195	-0.511667	-0.623333
Ppp1r3g	Ppp1r3g_chr13	4	1	A	-3.81604	5.58814	9.40417	-0.895	129S1/SvImJ	FALSE	FALSE	FALSE	TRUE	FALSE	FALSE	FALSE	FALSE	FALSE	FALSE	1	0.353333	-0.895	-1.10667	0.01	-0.255	-2.195	-0.511667	-0.623333
Ppp1r9a	Ppp1r9a_chr6	3	1	A	-12.1733	16.9759	29.1491	1.87638	PWK/PhJ	TRUE	FALSE	FALSE	TRUE	FALSE	FALSE	FALSE	FALSE	FALSE	FALSE	1	-0.193333	0.65	-0.0316667	0.128333	0.11	0.208333	0.515	0.05
Prkd3	Prkd3_chr17	7	1	C	-17.345	9.00932	26.3543	0.718333	NZO/HlLtJ	FALSE	FALSE	FALSE	FALSE	FALSE	TRUE	TRUE	FALSE	FALSE	FALSE	1	0.153333	-0.0616667	0.523333	0.668333	0.718333	-0.085	-0.0266667	0.188333
Prom1	Prom1_chr5	8	1	C	-5.54662	4.72726	10.2739	-4.62937	CAST/EiJ	TRUE	TRUE	TRUE	TRUE	TRUE	TRUE	TRUE	TRUE	TRUE	TRUE	1	-2.10667	-1.76333	-1.99667	-2.96667	-1.235	-1.60333	-3.73667	-3.22333
Prom2	Prom2_chr2	8	1	C	-7.62858	12.0825	19.7111	-2.7592	NOD/ShiLtJ	FALSE	TRUE	TRUE	FALSE	TRUE	TRUE	FALSE	FALSE	FALSE	FALSE	1	-1.53667	0.0866667	-1.55833	-1.14833	-0.498333	-0.0266667	-0.045	0.0733333
Prss8	Prss8_chr7	5	0	D	5.60924	13.7661	8.15681	0.86	PWK/PhJ	FALSE	FALSE	FALSE	FALSE	FALSE	TRUE	FALSE	FALSE	FALSE	FALSE	1	0.113333	0.346667	-0.0166667	0.86	-0.08	-0.06	-0.223333	-0.02
Psmb9	Psmb9_chr17	2	0	B	7.66844	13.6375	5.96904	-0.841291	WSB/EiJ	FALSE	FALSE	FALSE	FALSE	FALSE	FALSE	FALSE	FALSE	FALSE	TRUE	1	0.12	-0.205	-0.178333	-0.36	0.05	0.0233333	-0.005	-0.633333
Pter	Pter_chr2	4	1	A	-4.8486	10.3812	15.2298	-0.716667	PWK/PhJ	FALSE	FALSE	FALSE	FALSE	TRUE	FALSE	FALSE	FALSE	FALSE	FALSE	1	-0.3	-0.333333	-0.716667	-0.45	-0.0833333	-0.05	-0.433333	-0.383333
Ptgds	Ptgds_chr2	8	1	C	-2.95068	10.3284	13.2791	-1.60667	PWK/PhJ	TRUE	TRUE	FALSE	TRUE	TRUE	FALSE	TRUE	TRUE	TRUE	FALSE	1	-0.135	-1.28333	-0.906667	-0.298333	-0.856667	-0.643333	-1.60667	-0.0616667
Pvrl3	Pvrl3_chr16	4	0	B	-7.31603	16.4642	23.7802	-0.656667	PWK/PhJ	FALSE	FALSE	FALSE	FALSE	FALSE	FALSE	FALSE	FALSE	TRUE	FALSE	1	-0.183333	-0.326667	-0.175	-0.463333	-0.178333	-0.0283333	-0.656667	-0.271667
Rab27a	Rab27a_chr9	4	1	A	-12.1875	3.9122	16.0997	-0.813502	CAST/EiJ	FALSE	FALSE	FALSE	FALSE	FALSE	FALSE	FALSE	FALSE	TRUE	FALSE	1	-0.236667	-0.376667	-0.443333	-0.478333	-0.335	0.0666667	-0.78	0.0566667
Rab27a	Rab27a_chr4	6	0	D	4.30364	7.70236	3.39872	-0.813502	WSB/EiJ	FALSE	FALSE	FALSE	FALSE	FALSE	FALSE	FALSE	FALSE	TRUE	FALSE	1	-0.236667	-0.376667	-0.443333	-0.478333	-0.335	0.0666667	-0.78	0.0566667
Ranbp3l	Ranbp3l_chr15	4	1	A	-2.69845	10.2542	12.9527	-0.793333	CAST/EiJ	FALSE	FALSE	FALSE	FALSE	TRUE	FALSE	FALSE	FALSE	FALSE	FALSE	1	-0.206667	-0.158333	-0.793333	-0.27	-0.313333	-0.103333	-0.15	-0.298333
Rarres1	Rarres1_chr3	7	0	D	-19.5173	13.8529	33.3702	1.36573	CAST/EiJ	TRUE	FALSE	FALSE	TRUE	TRUE	FALSE	FALSE	FALSE	TRUE	FALSE	1	0.416667	1.11667	0.683333	0.133333	0.0833333	-0.025	0.63	0.15
Rasa3	Rasa3_chr8	6	1	C	2.49633	15.4267	12.9303	-0.625	CAST/EiJ	FALSE	FALSE	FALSE	FALSE	FALSE	FALSE	FALSE	TRUE	FALSE	FALSE	1	-0.0966667	-0.266667	-0.581667	-0.206667	-0.356667	-0.625	-0.22	-0.416667
Rcan2	Rcan2_chr17	2	0	B	0.708849	20.3855	19.6766	-2.05884	PWK/PhJ	FALSE	TRUE	FALSE	FALSE	TRUE	FALSE	FALSE	FALSE	TRUE	FALSE	1	-0.24	-0.316667	-0.781667	-0.508333	-0.288333	-0.27	-1.32833	-0.256667
Rdh16	Rdh16_chr10	6	1	C	2.46823	12.0112	9.543	-1.525	PWK/PhJ	FALSE	FALSE	FALSE	FALSE	FALSE	FALSE	FALSE	FALSE	TRUE	FALSE	1	-0.0716667	-0.381667	-0.231667	-0.38	-0.328333	-0.206667	-1.525	-0.485
Rdh9	Rdh9_chr10	4	1	A	-10.3911	10.5989	20.99	-1.03	WSB/EiJ	FALSE	FALSE	FALSE	TRUE	TRUE	FALSE	TRUE	FALSE	TRUE	FALSE	1	-0.506667	-0.86	-1.03	-0.486667	-0.738333	-0.498333	-0.901667	-0.263333
Rhbg	Rhbg_chr3	6	0	D	3.6103	8.51809	4.90779	-0.683333	CAST/EiJ	FALSE	FALSE	TRUE	FALSE	FALSE	TRUE	FALSE	FALSE	FALSE	FALSE	1	-0.61	-0.0983333	-0.543333	-0.683333	-0.0983333	-0.606667	0.0866667	-0.451667
Rnd2	Rnd2_chr11	6	0	D	3.71238	9.5347	5.82233	-0.643333	WSB/EiJ	FALSE	FALSE	FALSE	FALSE	FALSE	FALSE	FALSE	FALSE	TRUE	FALSE	1	-0.281667	-0.0983333	-0.411667	-0.138333	-0.28	-0.0116667	-0.643333	-0.451667
Rnf144a	Rnf144a_chr12	8	0	D	-6.14455	8.00962	14.1542	-0.773151	C57BL/6J	FALSE	FALSE	FALSE	FALSE	FALSE	FALSE	FALSE	FALSE	TRUE	FALSE	1	0.035	-0.44	0.0316667	0.0816667	-0.0233333	-0.02	-0.65	-0.106667
Rnf152	Rnf152_chr1	2	1	A	0.754417	11.7824	11.0279	-0.683333	C57BL/6J	FALSE	FALSE	FALSE	FALSE	TRUE	FALSE	FALSE	FALSE	FALSE	FALSE	1	-0.271667	-0.56	-0.683333	0.08	-0.408333	-0.181667	-0.126667	-0.23
Rsph4a	Rsph4a_chr10	4	1	A	-4.67197	10.4406	15.1126	-7.23111	CAST/EiJ	TRUE	TRUE	FALSE	FALSE	TRUE	TRUE	TRUE	FALSE	FALSE	FALSE	1	-0.393333	-0.428333	-0.616667	-1.45833	-0.671667	0.0416667	-0.36	-0.361667
Rtn4	Rtn4_chr4	6	1	C	3.76793	7.80655	4.03863	-1.365	WSB/EiJ	TRUE	TRUE	TRUE	TRUE	TRUE	TRUE	TRUE	TRUE	TRUE	TRUE	1	-0.695	-1.01667	-0.835	-1.365	-0.733333	-0.64	-0.935	-1.29667
Sall1	Sall1_chr8	4	1	A	-3.98164	3.76548	7.74712	-1.56382	C57BL/6J	TRUE	TRUE	FALSE	FALSE	TRUE	TRUE	FALSE	FALSE	TRUE	FALSE	1	-0.241667	-0.41	-0.763333	-0.756667	-0.526667	-0.423333	-0.638333	-0.326667
Scara5	Scara5_chr14	5	0	D	7.05997	11.3699	4.30994	5.13432	NOD/ShiLtJ	TRUE	TRUE	FALSE	FALSE	FALSE	FALSE	TRUE	FALSE	FALSE	FALSE	1	0.146667	0.62	0.638333	0.443333	1.07833	0.0883333	0.136667	0.113333
Sdc1	Sdc1_chr1	6	1	C	1.20178	7.77387	6.5721	-1.25833	129S1/SvImJ	FALSE	FALSE	FALSE	FALSE	TRUE	FALSE	FALSE	FALSE	TRUE	FALSE	1	-0.361667	-0.455	-0.716667	-0.453333	-0.446667	-0.18	-1.25833	-0.705
Sdpr	Sdpr_chr1	8	0	D	-7.50472	8.05672	15.5614	-0.737957	CAST/EiJ	FALSE	FALSE	FALSE	TRUE	FALSE	FALSE	FALSE	FALSE	FALSE	FALSE	1	-0.188333	-0.6	-0.44	-0.225	-0.575	-0.276667	-0.155	-0.22
Sema4a	Sema4a_chr3	4	1	A	-8.87645	14.4662	23.3427	-0.6	PWK/PhJ	FALSE	FALSE	FALSE	TRUE	FALSE	FALSE	FALSE	FALSE	FALSE	FALSE	1	-0.35	-0.6	-0.533333	-0.366667	-0.35	-0.0666667	-0.333333	-0.133333
Sema4a	Sema4a_chr10	2	0	B	4.0307	7.72245	3.69176	-0.6	C57BL/6J	FALSE	FALSE	FALSE	TRUE	FALSE	FALSE	FALSE	FALSE	FALSE	FALSE	1	-0.35	-0.6	-0.533333	-0.366667	-0.35	-0.0666667	-0.333333	-0.133333
Serpina12	Serpina12_chr12	3	1	A	-6.29402	4.17901	10.473	2.75833	WSB/EiJ	TRUE	TRUE	TRUE	TRUE	FALSE	FALSE	TRUE	TRUE	TRUE	FALSE	1	1.57667	2.33333	1.02833	-0.05	1.36667	1.06667	2.75833	-0.175
Serpina1e	Serpina1e_chr12	7	0	D	-0.709508	9.68926	10.3988	5.49833	WSB/EiJ	TRUE	FALSE	TRUE	TRUE	FALSE	FALSE	TRUE	TRUE	TRUE	FALSE	1	3.83333	4.59167	0.253333	-0.21	3.66667	1.03333	5.49833	-1.19667
Serpina3m	Serpina3m_chr12	8	0	D	-4.68763	21.6272	26.3148	-1.19333	A/J	TRUE	FALSE	FALSE	TRUE	TRUE	TRUE	FALSE	FALSE	TRUE	TRUE	1	-0.266667	-0.733333	-1.13333	-1.19333	-0.55	-0.483333	-0.7	-1.08333
Serpina7	Serpina7_chr14	5	1	C	4.44297	7.81419	3.37122	1.47	NOD/ShiLtJ	TRUE	TRUE	FALSE	FALSE	FALSE	TRUE	TRUE	FALSE	TRUE	FALSE	1	0.638333	0.103333	0.343333	0.951667	1.47	0.278333	1.09833	0.583333
Slc13a2	Slc13a2_chr11	3	1	A	-0.289411	20.8067	21.0961	0.688333	WSB/EiJ	FALSE	FALSE	FALSE	FALSE	FALSE	TRUE	FALSE	FALSE	FALSE	FALSE	1	0.0516667	0.12	-0.303333	0.688333	-0.196667	-0.116667	-0.0533333	0.158333
Slc17a2	Slc17a2_chr13	6	0	D	1.8534	9.08081	7.22742	-0.638333	PWK/PhJ	FALSE	FALSE	FALSE	FALSE	FALSE	TRUE	FALSE	FALSE	FALSE	FALSE	1	-0.0333333	-0.266667	-0.233333	-0.638333	-0.1	-0.37	-0.3	0.183333
Slc17a4	Slc17a4_chr6	4	0	B	-2.7125	5.09821	7.81071	-0.975059	WSB/EiJ	FALSE	FALSE	FALSE	TRUE	FALSE	FALSE	FALSE	FALSE	FALSE	TRUE	1	-0.225	-0.693333	-0.135	-0.0816667	-0.118333	-0.32	-0.735	-0.636667
Slc1a2	Slc1a2_chr10	4	1	A	-5.26079	4.81032	10.0711	-0.806667	WSB/EiJ	FALSE	FALSE	FALSE	FALSE	FALSE	FALSE	FALSE	TRUE	FALSE	FALSE	1	-0.286667	-0.483333	-0.35	-0.318333	-0.565	-0.806667	-0.496667	-0.293333
Slc1a2	Slc1a2_chr2	6	0	D	4.73234	9.64834	4.916	-0.806667	129S1/SvImJ	FALSE	FALSE	FALSE	FALSE	FALSE	FALSE	FALSE	TRUE	FALSE	FALSE	1	-0.286667	-0.483333	-0.35	-0.318333	-0.565	-0.806667	-0.496667	-0.293333
Slc22a7	Slc22a7_chr17	3	1	A	-9.14744	10.6763	19.8238	1.07303	CAST/EiJ	TRUE	FALSE	FALSE	FALSE	FALSE	FALSE	TRUE	FALSE	TRUE	FALSE	1	0.123333	0.481667	0.148333	0.306667	0.716667	0.386667	0.59	-0.035
Slc25a33	Slc25a33_chr4	5	1	C	5.31983	11.2916	5.97172	1.19	NOD/ShiLtJ	FALSE	TRUE	FALSE	FALSE	FALSE	TRUE	FALSE	FALSE	FALSE	TRUE	1	0.36	0.421667	0.473333	1.045	0.325	0.383333	0.561667	1.19
Slc35e3	Slc35e3_chr10	7	0	D	-2.11412	7.62403	9.73815	1.49035	PWK/PhJ	TRUE	TRUE	TRUE	TRUE	TRUE	TRUE	TRUE	TRUE	FALSE	TRUE	1	0.615	0.973333	0.923333	0.996667	0.681667	0.615	0.138333	0.973333
Slc3a1	Slc3a1_chr17	7	0	D	-4.37397	16.7259	21.0999	0.763333	CAST/EiJ	FALSE	FALSE	FALSE	FALSE	FALSE	FALSE	FALSE	FALSE	FALSE	TRUE	1	-0.0283333	0.141667	-0.126667	-0.23	-0.333333	-0.07	-0.336667	0.763333
Slc41a2	Slc41a2_chr10	3	1	A	-0.771518	20.8891	21.6606	2.19524	PWK/PhJ	TRUE	TRUE	FALSE	TRUE	TRUE	TRUE	TRUE	TRUE	FALSE	FALSE	1	0.406667	1.33667	0.678333	1.15	1.155	0.773333	0.506667	0.238333
Slc45a3	Slc45a3_chr1	5	0	D	3.02175	9.77966	6.75791	0.693333	NZO/HlLtJ	FALSE	FALSE	FALSE	FALSE	FALSE	FALSE	FALSE	FALSE	TRUE	TRUE	1	0.138333	-0.293333	0.245	0.116667	-0.146667	0.378333	-0.646667	0.693333
Slc46a3	Slc46a3_chr5	3	1	A	-2.75025	12.2601	15.0103	1.21667	WSB/EiJ	FALSE	FALSE	FALSE	FALSE	FALSE	FALSE	FALSE	FALSE	TRUE	FALSE	1	-0.166667	0.45	0.133333	0.266667	0.3	0.316667	1.21667	0.116667
Slc47a1	Slc47a1_chr11	4	1	A	-9.63866	7.76217	17.4008	-0.76	PWK/PhJ	FALSE	FALSE	FALSE	FALSE	TRUE	TRUE	FALSE	FALSE	FALSE	TRUE	1	-0.0866667	-0.515	-0.678333	-0.591667	-0.321667	-0.236667	-0.035	-0.76
Slco2b1	Slco2b1_chr7	6	0	D	1.46661	13.8181	12.3514	-0.7	CAST/EiJ	FALSE	FALSE	FALSE	FALSE	FALSE	FALSE	FALSE	FALSE	FALSE	TRUE	1	0.05	0.05	-3.84593e-15	-0.1	0.0333333	-0.0516667	-0.0333333	-0.7
Snhg11	Snhg11_chr2	5	1	C	1.17185	30.9624	29.7905	2.74622	C57BL/6J	TRUE	TRUE	FALSE	TRUE	TRUE	FALSE	FALSE	FALSE	FALSE	FALSE	1	0.413333	0.648333	0.605	0.49	0.485	0.035	0.0766667	0.0616667
Sort1	Sort1_chr3	7	0	D	-0.425061	16.3378	16.7629	0.863545	PWK/PhJ	FALSE	FALSE	FALSE	TRUE	FALSE	FALSE	FALSE	FALSE	FALSE	FALSE	1	0.32	0.6	0.465	0.348333	0.243333	0.393333	0.0366667	-0.223333
Spon2	Spon2_chr5	1	1	A	3.13838	8.56168	5.42329	1.08135	PWK/PhJ	FALSE	TRUE	FALSE	FALSE	FALSE	FALSE	FALSE	TRUE	FALSE	TRUE	1	0.273333	-0.38	0.458333	0.23	0.00166667	0.728333	-0.186667	0.835
Spp2	Spp2_chr1	2	1	A	8.25224	25.342	17.0898	-1.52333	PWK/PhJ	FALSE	FALSE	FALSE	FALSE	FALSE	FALSE	FALSE	FALSE	FALSE	TRUE	1	0.118333	0.265	0.0166667	-0.873333	-0.376667	-0.393333	-0.243333	-1.52333
St3gal6	St3gal6_chr16	4	1	A	-16.4128	8.40135	24.8142	-1.91977	CAST/EiJ	TRUE	FALSE	FALSE	TRUE	TRUE	TRUE	TRUE	FALSE	FALSE	TRUE	1	-0.108333	-1.33167	-1.32	-1.08	-1.28167	-0.19	-0.0833333	-1.11833
Sucnr1	Sucnr1_chr3	3	1	A	-12.6696	16.0721	28.7417	1.33	WSB/EiJ	FALSE	FALSE	FALSE	FALSE	FALSE	TRUE	FALSE	FALSE	FALSE	FALSE	1	0.53	0.0933333	-0.0666667	1.33	-0.0166667	-0.0516667	0.43	-0.296667
Sult1a1	Sult1a1_chr7	6	1	C	5.61109	10.8621	5.25097	-1.49034	CAST/EiJ	TRUE	TRUE	FALSE	TRUE	TRUE	TRUE	TRUE	TRUE	FALSE	TRUE	1	-0.483333	-0.966667	-1.11667	-1.08333	-1.16667	-1.01667	-0.35	-0.7
Sult1c2	Sult1c2_chr17	4	1	A	-15.6997	9.9808	25.6805	-1.25134	WSB/EiJ	TRUE	FALSE	FALSE	TRUE	TRUE	TRUE	TRUE	FALSE	TRUE	FALSE	1	-0.2	-1.09667	-0.741667	-0.813333	-0.801667	-0.57	-0.638333	-0.213333
Sult1d1	Sult1d1_chr5	4	0	B	-0.246333	16.9061	17.1525	-1.565	PWK/PhJ	FALSE	TRUE	FALSE	TRUE	FALSE	FALSE	TRUE	TRUE	TRUE	FALSE	1	-0.466667	-0.618333	-0.638333	-0.528333	-0.713333	-1.565	-0.733333	-0.0166667
Sult3a1	Sult3a1_chr10	2	1	A	31.921	41.0974	9.17647	-12.8857	CAST/EiJ	TRUE	TRUE	FALSE	FALSE	TRUE	TRUE	FALSE	FALSE	TRUE	TRUE	1	0.0333333	-0.121667	-0.636667	-0.868333	-0.0333333	0.105	-1.16833	-0.705
Sult3a1	Sult3a1_chr9	4	1	A	-9.55259	3.55303	13.1056	-12.8857	NZO/HlLtJ	TRUE	TRUE	FALSE	FALSE	TRUE	TRUE	FALSE	FALSE	TRUE	TRUE	1	0.0333333	-0.121667	-0.636667	-0.868333	-0.0333333	0.105	-1.16833	-0.705
Susd2	Susd2_chr10	8	1	C	-22.4346	18.8622	41.2968	-1.515	WSB/EiJ	FALSE	FALSE	FALSE	FALSE	FALSE	FALSE	FALSE	TRUE	FALSE	TRUE	1	-0.15	0.0166667	0.0433333	-0.273333	0.00833333	-0.766667	-0.178333	-1.515
Susd4	Susd4_chr1	5	1	C	6.88086	15.8895	9.00863	3.00797	CAST/EiJ	TRUE	TRUE	TRUE	TRUE	TRUE	TRUE	TRUE	TRUE	TRUE	FALSE	1	1.32333	1.66667	1.655	1.515	1.265	1.465	2.225	0.606667
Tctex1d2	Tctex1d2_chr8	1	1	A	2.99126	8.24187	5.25061	0.646667	129S1/SvImJ	FALSE	FALSE	FALSE	FALSE	FALSE	FALSE	FALSE	FALSE	TRUE	FALSE	1	-0.00833333	0.138333	-0.146667	0.04	0.243333	0.065	0.646667	-0.331667
Tctex1d2	Tctex1d2_chr16	3	1	A	-4.8711	13.8122	18.6833	0.646667	A/J	FALSE	FALSE	FALSE	FALSE	FALSE	FALSE	FALSE	FALSE	TRUE	FALSE	1	-0.00833333	0.138333	-0.146667	0.04	0.243333	0.065	0.646667	-0.331667
Tff3	Tff3_chr17	5	1	C	14.5572	25.869	11.3118	4.85945	PWK/PhJ	TRUE	TRUE	TRUE	FALSE	FALSE	TRUE	FALSE	FALSE	TRUE	FALSE	1	1.21333	0.47	0.0883333	2.295	-0.0333333	0.0233333	4.16833	0.153333
Tgfbr2	Tgfbr2_chr9	2	1	A	4.8583	17.5827	12.7244	-0.855	NOD/ShiLtJ	FALSE	FALSE	FALSE	FALSE	FALSE	FALSE	FALSE	FALSE	FALSE	TRUE	1	-0.366667	0.323333	-0.361667	0.325	-0.156667	-0.365	-0.181667	-0.855
Tk1	Tk1_chr11	8	0	D	-0.862322	10.3236	11.1859	-0.733333	WSB/EiJ	FALSE	FALSE	FALSE	FALSE	TRUE	FALSE	FALSE	FALSE	FALSE	FALSE	1	-0.125	-0.235	-0.733333	-0.321667	-0.52	-0.201667	-0.24	0.05
Tm4sf4	Tm4sf4_chr3	4	1	A	-12.2562	8.23162	20.4878	-0.871667	PWK/PhJ	FALSE	FALSE	FALSE	FALSE	FALSE	TRUE	FALSE	TRUE	FALSE	FALSE	1	-0.521667	-0.488333	-0.576667	-0.78	-0.278333	-0.871667	-0.545	-0.476667
Tmem176a	Tmem176a_chr6	6	1	C	2.8198	8.06368	5.24388	-0.976667	PWK/PhJ	FALSE	FALSE	FALSE	FALSE	FALSE	FALSE	FALSE	FALSE	TRUE	FALSE	1	0.236667	0.203333	0.328333	-0.11	0.171667	-0.238333	-0.976667	-0.438333
Tmem19	Tmem19_chr10	1	1	A	23.3583	40.8973	17.539	1.19262	CAST/EiJ	TRUE	FALSE	TRUE	TRUE	TRUE	TRUE	TRUE	FALSE	FALSE	FALSE	1	0.671667	0.701667	0.691667	0.655	0.95	0.25	0.276667	-0.143333
Tmem19	Tmem19_chr17	1	1	A	4.4846	7.91315	3.42855	1.19262	PWK/PhJ	TRUE	FALSE	TRUE	TRUE	TRUE	TRUE	TRUE	FALSE	FALSE	FALSE	1	0.671667	0.701667	0.691667	0.655	0.95	0.25	0.276667	-0.143333
Tmem19	Tmem19_chr16	5	1	C	3.14139	7.6828	4.5414	1.19262	129S1/SvImJ	TRUE	FALSE	TRUE	TRUE	TRUE	TRUE	TRUE	FALSE	FALSE	FALSE	1	0.671667	0.701667	0.691667	0.655	0.95	0.25	0.276667	-0.143333
Tmem19	Tmem19_chr3	5	1	C	4.36765	8.56101	4.19336	1.19262	129S1/SvImJ	TRUE	FALSE	TRUE	TRUE	TRUE	TRUE	TRUE	FALSE	FALSE	FALSE	1	0.671667	0.701667	0.691667	0.655	0.95	0.25	0.276667	-0.143333
Tmem45b	Tmem45b_chr9	8	1	C	-4.6275	10.0599	14.6874	-1.25667	PWK/PhJ	FALSE	FALSE	FALSE	FALSE	FALSE	FALSE	TRUE	FALSE	TRUE	FALSE	1	-0.368333	-0.233333	-0.283333	-0.466667	-0.731667	-0.185	-1.25667	-0.166667
Tmem98	Tmem98_chr11	2	0	B	1.64942	12.4587	10.8092	-1.1388	CAST/EiJ	TRUE	TRUE	FALSE	FALSE	FALSE	FALSE	TRUE	TRUE	FALSE	FALSE	1	-0.325	-0.356667	-0.56	-0.336667	-0.651667	-0.608333	-0.51	-0.378333
Tmie	Tmie_chr9	2	0	B	2.87309	13.113	10.2399	-0.661667	PWK/PhJ	FALSE	FALSE	FALSE	FALSE	TRUE	FALSE	FALSE	FALSE	TRUE	FALSE	1	-0.155	-0.21	-0.661667	-0.005	0.121667	-0.025	-0.593333	-0.0133333
Tmie	Tmie_chr11	6	1	C	2.13617	7.61391	5.47775	-0.661667	129S1/SvImJ	FALSE	FALSE	FALSE	FALSE	TRUE	FALSE	FALSE	FALSE	TRUE	FALSE	1	-0.155	-0.21	-0.661667	-0.005	0.121667	-0.025	-0.593333	-0.0133333
Tmprss4	Tmprss4_chr9	8	1	C	-4.33213	14.0207	18.3529	-0.59	WSB/EiJ	FALSE	FALSE	FALSE	FALSE	FALSE	FALSE	FALSE	FALSE	FALSE	TRUE	1	-0.0866667	-0.0533333	-0.005	0.0516667	0.0983333	-0.105	0.06	-0.59
Tnfrsf12a	Tnfrsf12a_chr17	1	0	B	2.67744	7.73897	5.06153	0.672191	WSB/EiJ	FALSE	FALSE	FALSE	FALSE	FALSE	FALSE	FALSE	FALSE	FALSE	TRUE	1	-0.0216667	0.0733333	0.266667	0.183333	0.106667	0.216667	0.24	0.63
Tomm7	Tomm7_chr5	6	1	C	13.6294	30.5966	16.9672	-0.93	WSB/EiJ	FALSE	FALSE	FALSE	FALSE	FALSE	FALSE	FALSE	FALSE	FALSE	TRUE	1	-0.0166667	0.0166667	0.0666667	-0.06	0.05	-0.183333	0.1	-0.93
Tox	Tox_chr4	2	1	A	8.74344	12.1041	3.36067	-2.52284	CAST/EiJ	TRUE	TRUE	TRUE	TRUE	TRUE	TRUE	TRUE	FALSE	TRUE	FALSE	1	-1.05	-1.09167	-1.43167	-1.40833	-1.26167	-0.31	-1.26833	-0.383333
Tpmt	Tpmt_chr13	7	0	D	-20.9581	28.4342	49.3922	1.07081	WSB/EiJ	TRUE	FALSE	FALSE	TRUE	FALSE	FALSE	FALSE	FALSE	FALSE	FALSE	1	0.401667	0.935	0.496667	0.165	0.316667	0.135	0.568333	-0.203333
Tpst2	Tpst2_chr5	7	0	D	-3.08002	6.10931	9.18933	0.68	C57BL/6J	FALSE	FALSE	FALSE	FALSE	FALSE	FALSE	FALSE	FALSE	FALSE	TRUE	1	0.316667	-0.03	0.126667	0.306667	-0.025	0.156667	-0.133333	0.68
Treh	Treh_chr9	5	0	D	10.7217	17.0694	6.34771	3.65842	PWK/PhJ	TRUE	TRUE	FALSE	TRUE	FALSE	FALSE	FALSE	FALSE	FALSE	FALSE	1	-0.0266667	0.725	0.431667	0.351667	0.315	-0.0383333	0.535	-0.378333
Trp53inp2	Trp53inp2_chr2	1	1	A	1.22129	9.14032	7.91903	0.601667	PWK/PhJ	FALSE	FALSE	FALSE	FALSE	FALSE	FALSE	FALSE	FALSE	FALSE	TRUE	1	0.323333	0.25	0.1	0.05	-0.0833333	0.27	0.185	0.601667
Trp53inp2	Trp53inp2_chr5	7	0	D	-4.28741	3.39172	7.67912	0.601667	NOD/ShiLtJ	FALSE	FALSE	FALSE	FALSE	FALSE	FALSE	FALSE	FALSE	FALSE	TRUE	1	0.323333	0.25	0.1	0.05	-0.0833333	0.27	0.185	0.601667
Tsc22d1	Tsc22d1_chr14	3	1	A	-9.39074	5.49741	14.8881	1.19667	CAST/EiJ	TRUE	FALSE	FALSE	TRUE	FALSE	TRUE	FALSE	FALSE	TRUE	FALSE	1	-0.0716667	0.97	-0.155	1.19667	0.06	0.301667	0.971667	0.15
Tspan33	Tspan33_chr9	3	1	A	-2.82649	4.97112	7.7976	0.926667	NZO/HlLtJ	FALSE	FALSE	FALSE	TRUE	FALSE	FALSE	FALSE	TRUE	TRUE	TRUE	1	0.22	0.601667	0.508333	0.681667	0.38	0.64	0.65	0.926667
Tspan33	Tspan33_chr6	7	1	C	-10.0223	4.22332	14.2456	0.926667	PWK/PhJ	FALSE	FALSE	FALSE	TRUE	FALSE	FALSE	FALSE	TRUE	TRUE	TRUE	1	0.22	0.601667	0.508333	0.681667	0.38	0.64	0.65	0.926667
Tspan33	Tspan33_chr7	7	0	D	-4.43803	4.04041	8.47844	0.926667	129S1/SvImJ	FALSE	FALSE	FALSE	TRUE	FALSE	FALSE	FALSE	TRUE	TRUE	TRUE	1	0.22	0.601667	0.508333	0.681667	0.38	0.64	0.65	0.926667
Ttc39c	Ttc39c_chr18	5	1	C	4.14069	10.4628	6.32208	2.60674	A/J	TRUE	TRUE	TRUE	TRUE	TRUE	TRUE	TRUE	TRUE	TRUE	TRUE	1	1.52333	1.84167	1.38167	1.67167	1.47	0.775	1.11333	0.98
Tuba8	Tuba8_chr6	2	0	B	5.46101	20.7132	15.2522	-0.738333	PWK/PhJ	FALSE	FALSE	FALSE	FALSE	FALSE	FALSE	FALSE	FALSE	TRUE	FALSE	1	-0.06	-0.09	0.06	-0.0716667	0.02	0.0183333	-0.738333	-0.175
Tuft1	Tuft1_chr3	3	0	B	-8.58477	11.4283	20.013	1.23	NZO/HlLtJ	FALSE	FALSE	FALSE	TRUE	TRUE	FALSE	TRUE	FALSE	FALSE	FALSE	1	0.288333	0.6	1.23	0.476667	1.095	0.353333	0.665	0.456667
Tuft1	Tuft1_chr2	5	0	D	4.1181	8.25169	4.13359	1.23	PWK/PhJ	FALSE	FALSE	FALSE	TRUE	TRUE	FALSE	TRUE	FALSE	FALSE	FALSE	1	0.288333	0.6	1.23	0.476667	1.095	0.353333	0.665	0.456667
Ubxn8	Ubxn8_chr8	8	0	D	-8.81568	12.4381	21.2537	-0.653333	NZO/HlLtJ	FALSE	FALSE	FALSE	FALSE	FALSE	FALSE	FALSE	FALSE	TRUE	FALSE	1	-0.123333	0.0116667	-0.00333333	0.116667	-0.085	-0.298333	-0.653333	0.0316667
Ugcg	Ugcg_chr12	8	0	D	-4.02702	3.65381	7.68084	-0.703333	NZO/HlLtJ	FALSE	FALSE	FALSE	FALSE	FALSE	TRUE	FALSE	FALSE	FALSE	FALSE	1	0.116667	-0.398333	0.00666667	-0.703333	-0.02	-0.0466667	0.0916667	0.195
Ugt2b1	Ugt2b1_chr8	1	1	A	6.34387	10.0503	3.70642	1.68667	NZO/HlLtJ	TRUE	TRUE	FALSE	TRUE	FALSE	FALSE	FALSE	FALSE	TRUE	FALSE	1	0.861667	1.68667	1.22667	0.195	1.00667	0.255	1.41667	-0.213333
Ugt2b1	Ugt2b1_chr5	7	1	C	-6.66352	4.59283	11.2564	1.68667	PWK/PhJ	TRUE	TRUE	FALSE	TRUE	FALSE	FALSE	FALSE	FALSE	TRUE	FALSE	1	0.861667	1.68667	1.22667	0.195	1.00667	0.255	1.41667	-0.213333
Unc45b	Unc45b_chr11	3	1	A	-0.81676	31.6021	32.4189	0.835	NZO/HlLtJ	FALSE	FALSE	FALSE	FALSE	FALSE	FALSE	FALSE	FALSE	FALSE	TRUE	1	0.0483333	-0.236667	-0.0616667	0.25	0.108333	-0.103333	0.198333	0.835
Vldlr	Vldlr_chr19	8	1	C	-1.07923	16.1621	17.2413	-2.92975	129S1/SvImJ	TRUE	TRUE	FALSE	TRUE	TRUE	FALSE	TRUE	FALSE	FALSE	TRUE	1	-0.59	-1.39167	-0.938333	-0.268333	-1.21167	-0.22	-0.156667	-0.868333
Vnn3	Vnn3_chr10	4	1	A	-8.25367	32.482	40.7357	-0.886667	PWK/PhJ	FALSE	FALSE	FALSE	TRUE	TRUE	TRUE	TRUE	TRUE	FALSE	TRUE	1	-0.391667	-0.751667	-0.69	-0.706667	-0.741667	-0.603333	-0.486667	-0.886667
Wfdc2	Wfdc2_chr2	2	0	B	2.26659	13.215	10.9484	-0.978333	PWK/PhJ	FALSE	FALSE	FALSE	TRUE	TRUE	FALSE	FALSE	FALSE	TRUE	FALSE	1	-0.671667	-0.678333	-0.978333	0.0216667	-0.43	-0.333333	-0.821667	0.401667
Whamm	Whamm_chr7	7	1	C	-7.36437	16.5364	23.9008	0.743333	PWK/PhJ	FALSE	FALSE	FALSE	FALSE	FALSE	FALSE	FALSE	FALSE	TRUE	FALSE	1	-0.00833333	0.0966667	-0.0316667	0.0716667	-0.191667	-0.0333333	0.743333	0.09
Zap70	Zap70_chr1	6	0	D	1.83311	21.0107	19.1776	-1.49	PWK/PhJ	FALSE	TRUE	TRUE	FALSE	TRUE	TRUE	TRUE	TRUE	FALSE	FALSE	1	-0.66	-0.541667	-0.986667	-0.885	-0.606667	-1.49	-0.543333	-0.566667
Zbtb25	Zbtb25_chr12	3	0	B	-4.02451	6.13648	10.161	0.745	PWK/PhJ	FALSE	FALSE	FALSE	FALSE	TRUE	FALSE	FALSE	FALSE	TRUE	TRUE	1	0.471667	0.413333	0.661667	0.383333	0.333333	0.371667	0.745	0.586667
Zfp28	Zfp28_chr7	8	1	C	-3.4695	19.4399	22.9094	-0.725	PWK/PhJ	FALSE	FALSE	FALSE	FALSE	FALSE	FALSE	FALSE	FALSE	TRUE	FALSE	1	-0.225	-0.375	-0.251667	-0.0233333	-0.295	-0.00166667	-0.725	-0.155
Zfp292	Zfp292_chr14	4	0	B	-5.20734	3.28489	8.49223	-0.893762	NOD/ShiLtJ	FALSE	FALSE	FALSE	FALSE	FALSE	TRUE	FALSE	FALSE	FALSE	FALSE	1	-0.286667	-0.421667	-0.255	-0.675	-0.161667	0.173333	-0.285	-0.383333
Zfp707	Zfp707_chr15	4	1	A	-2.47387	7.59552	10.0694	-0.61	CAST/EiJ	FALSE	FALSE	FALSE	FALSE	FALSE	FALSE	FALSE	FALSE	TRUE	FALSE	1	-0.0916667	-0.116667	-0.236667	-0.09	0.015	0.188333	-0.61	-0.231667
