# Supplementary material for: Genetic factors contributing to extensive variability of sex-specific hepatic gene expression in Diversity Outbred mice
Source: PLoS One. 2020 Dec 2;15(12):e0242665. doi: 10.1371/journal.pone.0242665 (PMC7710091; doi:10.1371/journal.pone.0242665)
Supplement: S7 Table — (XLSX) [file pone.0242665.s018.xlsx]

## Sheet: Legend S7 Table
Legend for S7 Table
Cluster Name	The assigned cluster name
Genomic region encompassing overlapping eQTLs	Genomic regions defined for each cluster, which is the union of all overlapping eQTLs for each cluster. Each eQTL is represented as the five SNP region centered at the SNP marker with the highest LOD score.
Information about overlapping eQTLs in each cluster
List of eQTLs	List of eQTLs that were the basis to define each cluster
Regulating Strain	The regulating strain associated with each cluster. The following abbreviation is used: A=A/J, B=C57BL/6J, C=129S1/SvImJ, D=NOD/ShiLtJ, E=NZO/HlLtJ, F=CAST/EiJ, G=PWK/PhJ, H=WSB/EiJ
Average LOD of eQTLs	Average LOD score for eQTLs used to define each cluster
Median LOD of eQTLs	Median LOD score for eQTLs used to define each cluster
List of eQTLs that are affecting gene on a different chromosome	List of eQTLs in each cluster that are affecting a gene on a different chromosome
Genomic Region that are common in all overlapping eQTLs (intersection of their 95% Bayesian credible interval)	Genomic Region that is common in all overlapping eQTLs (intersection) for each cluster. If no region is common in all eQTLs, the cell will be empty. Each eQTL is represented by its 95% Bayesian credible interval.
Width of the genomic Region that are common in all overlapping eQTLs (intersection of their 95% Bayesian credible interval)	Width of the distinct region, as described above. Note that the union widths of the genomic regions listed in column E may be more narrow that the interscetion widths shown in column L, as explained in Methods.
Is this cluster comprised of eQTLs with both positive and negative regression coefficients, i.e. associated with both up regulation and down regulation of gene expression	Is this cluster comprised of eQTLs with both positive and negative regression coefficients, i.e. associated with both up regulation and down regulation of gene expression
Information about gene members in each cluster
Genes that are associated in each cluster	Genes associated with eQTLs used to define each cluster. The genes in each cluster are non overlapping in terms of other eQTL clusters that have the same regulating strain, i.e. each eQTL cluster does not overlap with any other eQTL cluster with the same regulating strain. eQTL clusters with different regulating strains may overlap. Thus, one gene may have multiple eQTLs. eQTLs that are affecting…
Number of genes in each cluster	Number of genes associated with each cluster
Chr location of genes	Chromosomal location for genes associated for each cluster
Number of sex-specific genes in each cluster	Number of sex-specific genes in each cluster
% of sex-specific genes in each cluster	Percentage of sex-specific genes ine each cluster
Number of male-specific genes in each cluster	Number of male-specific genes in each cluster
Number of female-specific genes in each cluster	Number of female-specific genes in each cluster
P-value of having sex-specific genes in each cluster (Hypergeometric test)	Enrichment for sex-specific genes assesed using the Hypogeometric test. Specifically, let mc = number of sex-specific genes in cluster i, gc = number of genes in cluster i, g = number of genes associated with eQTLs discovered in the liver set of interest, and m = the number of sex-specific genes in g; then the probability of observing at least x sex-specific genes in cluster i (P(#sex-specific ge…
Information about lncRNA in each cluster
Are any lncRNAs in the cluster?	TRUE if a lncRNA is included in the cluster, otherwise FALSE
Gene cluster members that are in the same TAD for each lncRNA	Gene members that are in the same TAD with each lncRNA gene that is a cluster member. If there are multiple lncRNAs, each lncRNA is separated by a pair of parantheses. Each gene is assigned to the TAD where its TSS is located in. Clusters that contain lncRNAs that are not in the same TAD as any other gene cluster members are designated "trans-candidate".
Sex-specificity of each lncRNA	Sex-specificity of each lncRNA
Nearest lncRNA for each lncRNA gene member	The nearest lncRNA for each lncRNA gene that is a cluster member. To be listed, the nearest protein-coding gene must also be a cluster member. If there are multiple lncRNAs, each lncRNA is separated by a pair of parantheses
Nearest protein-coding gene for each lncRNA gene member	The nearest protein-coding gene for each lncRNA gene that is a cluster member. To be listed, the nearest lncRNA must also be a cluster member, but does not need to be in the same TAD as the lncRNA. If there are multiple lncRNAs, each lncRNA is separated by a pair of parentheses.

## Sheet: S7A Table
S7A Table - 1,521 Co-regulated clusters based on overlapping eQTLs using all liver samples
Cluster Name	Genomic region encompassing overlapping eQTLs				Information about overlapping eQTLs in each cluster								Information about gene members in each cluster								Information about lncRNA in each cluster
	Chr	Start	End	width (in bp)	List of eQTLs	Regulating Strain	Average LOD of eQTLs	Median LOD of eQTLs	List of eQTLs that are affecting gene on a different chromosome	Genomic Region that are common in all overlapping eQTLs (intersection)	Width of genomic Region that are common in all overlapping eQTLs (intersection)	Is this cluster comprised of eQTLs with both positive and negative regression coefficients, i.e. associated with both up regulation and down regulation of gene expression	Genes that are associated in each cluster	Number of genes in each cluster	Chr location of genes	Number of sex-specific genes in each cluster	% of sex-specific genes in each cluster	Number of male-specific genes in each cluster	Number of female-specific genes in each cluster	P-value of having sex-specific genes in each cluster (Hypergeometric test)	Are any lncRNAs in the cluster?	Gene cluster members that are in the same TAD for each lncRNA	Sex-specificity of each lncRNA	Nearest lncRNA for each lncRNA gene member	Nearest protein-coding gene for each lncRNA gene member
Cluster1316_all	chr4	60454579	61555486	1100908	Mup1_chr4,Mup15_chr4,Mup9_chr4,Mup10_chr4	D	12.6222	10.4094		chr4:59662087-62143917	2481831	FALSE	Mup1,Mup15,Mup9,Mup10	4	chr4	4	100	4	0	2.19092e-05	FALSE
Cluster1417_all	chr4	60454579	61911118	1456540	Mup14_chr4,Mup7_chr4,ncRNA_inter_chr4_3294_chr4,Gng10_chr4,Mup20_chr4	B	27.0365	23.0931		chr4:61236784-61695329	458546	TRUE	Mup14,Mup7,ncRNA_inter_chr4_3294,Gng10,Mup20	5	chr4	4	80	3	1	0.000103565	TRUE	(ncRNA_inter_chr4_3294,Mup14,Mup7,Mup20)	(ncRNA_inter_chr4_3294-female)
Cluster802_all	chr12	104279299	104467173	187875	Asb2_chr12,Ifi27l2b_chr12,Serpina1e_chr12	F	28.566	24.7581		chr12:104338329-104461908	123580	TRUE	Asb2,Ifi27l2b,Serpina1e	3	chr12	3	100	1	2	0.00032071	FALSE
Cluster312_all	chr1	89914883	90294626	379744	Gm7609_chr1,Spp2_chr1	G	25.8816	25.8816		chr1:90038287-90552338	514052	TRUE	Gm7609,Spp2	2	chr1	2	100	0	2	0.00468995	FALSE
Cluster318_all	chr1	128604865	129018025	413161	Marco_chr1,Adora1_chr1	G	10.0166	10.0166		chr1:124788002-130874131	6086130	TRUE	Marco,Adora1	2	chr1	2	100	1	1	0.00468995	FALSE
Cluster899_all	chr1	164737603	164895117	157515	Fmo1_chr1,Fmo4_chr1	F	20.1865	20.1865		chr1:164180391-165012948	832558	FALSE	Fmo1,Fmo4	2	chr1	2	100	0	2	0.00468995	FALSE
Cluster1280_all	chr10	98723662	98923559	199898	ncRNA_inter_chr10_9222_chr10,ncRNA_inter_chr10_9224_chr10	H	16.3949	16.3949		chr10:98450346-99076261	625916	FALSE	ncRNA_inter_chr10_9222,ncRNA_inter_chr10_9224	2	chr10	2	100	0	2	0.00468995	TRUE	(ncRNA_inter_chr10_9222,ncRNA_inter_chr10_9224)(ncRNA_inter_chr10_9224,ncRNA_inter_chr10_9222)	(ncRNA_inter_chr10_9222-female)(ncRNA_inter_chr10_9224-female)
Cluster219_all	chr13	20862712	21204318	341607	Gpx5_chr13,Hist1h4k_chr13	G	12.8958	12.8958		chr13:19667289-21204318	1537030	FALSE	Gpx5,Hist1h4k	2	chr13	2	100	1	1	0.00468995	FALSE
Cluster346_all	chr19	39090029	39447615	357587	Cyp2c68_chr19,Cyp2c38_chr19	G	38.6994	38.6994		chr19:38847465-39654377	806913	TRUE	Cyp2c68,Cyp2c38	2	chr19	2	100	0	2	0.00468995	FALSE
Cluster929_all	chr19	38924987	39167477	242491	Cyp2c40_chr19,Cyp2c69_chr19	F	20.0266	20.0266		chr19:38133623-39654377	1520755	FALSE	Cyp2c40,Cyp2c69	2	chr19	2	100	0	2	0.00468995	FALSE
Cluster525_all	chr3	57171762	57461283	289522	Tm4sf4_chr3,ncRNA_inter_chr3_2363_chr3	G	17.8754	17.8754		chr3:56932374-60866939	3934566	FALSE	Tm4sf4,ncRNA_inter_chr3_2363	2	chr3	2	100	0	2	0.00468995	TRUE	trans-candidate	(ncRNA_inter_chr3_2363-female)
Cluster1205_all	chr6	141503259	141730055	226797	Slco1a4_chr6,Slco1a1_chr6	H	21.7795	21.7795		chr6:141606159-141907522	301364	FALSE	Slco1a4,Slco1a1	2	chr6	2	100	1	1	0.00468995	FALSE
Cluster999_all	chr7	14160108	15399516	1239409	ncRNA_inter_chr7_5922_chr7,Sult2a4_chr7	F	13.8217	13.8217		chr7:12319114-16817574	4498461	TRUE	ncRNA_inter_chr7_5922,Sult2a4	2	chr7	2	100	1	1	0.00468995	TRUE	trans-candidate	(ncRNA_inter_chr7_5922-male)
Cluster1099_all	chr3	87986146	88331512	345367	Nes_chr3,Rhbg_chr3,Ntrk1_chr3	F	28.739	21.1764		chr3:87614318-88367708	753391	TRUE	Nes,Rhbg,Ntrk1	3	chr3	2	66.6667	1	1	0.0134284	FALSE
Cluster182_all	chr4	62596270	62926975	330706	Zfp618_chr4,Tnfsf15_chr4,Orm1_chr4	G	30.2148	28.2999		chr4:62630774-63523428	892655	TRUE	Zfp618,Tnfsf15,Orm1	3	chr4	2	66.6667	2	0	0.0134284	FALSE
Cluster1049_all	chr5	87625053	88140099	515047	Stap1_chr5,Sult1b1_chr5,Ugt2b38_chr5	F	28.3265	30.2961		chr5:84326944-88035238	3708295	FALSE	Stap1,Sult1b1,Ugt2b38	3	chr5	2	66.6667	1	1	0.0134284	FALSE
Cluster1169_all	chr5	147146165	147485695	339531	Gpr12_chr5,ncRNA_inter_chr5_4763_chr5,ncRNA_inter_chr5_4764_chr5	A	43.412	38.9734		chr5:147146165-147473915	327751	FALSE	Gpr12,ncRNA_inter_chr5_4763,ncRNA_inter_chr5_4764	3	chr5	2	66.6667	0	2	0.0134284	TRUE	(ncRNA_inter_chr5_4763,Gpr12,ncRNA_inter_chr5_4764)(ncRNA_inter_chr5_4764,Gpr12,ncRNA_inter_chr5_4763)	(ncRNA_inter_chr5_4763-female)(ncRNA_inter_chr5_4764-female)	(ncRNA_inter_chr5_4763-ncRNA_inter_chr5_4764)(ncRNA_inter_chr5_4764-ncRNA_inter_chr5_4763)	(ncRNA_inter_chr5_4763-Gpr12)
Cluster474_all	chr5	88359117	89033116	674000	Sult1e1_chr5,Afp_chr5,Rufy3_chr5	G	10.0196	10.3367		chr5:87239424-89867259	2627836	TRUE	Sult1e1,Afp,Rufy3	3	chr5	2	66.6667	1	1	0.0134284	FALSE
Cluster362_all	chr8	44332512	44701680	369169	Mtnr1a_chr8,Klkb1_chr8,Fam149a_chr8	G	20.7418	17.4381		chr8:44187481-47074307	2886827	TRUE	Mtnr1a,Klkb1,Fam149a	3	chr8	2	66.6667	2	0	0.0134284	FALSE
Cluster966_all	chr10	33142792	33612210	469419	Gm4794_chr10,Sult3a1_chr10,Clvs2_chr10,Xcr1_chr10	F	35.2802	35.1588	Xcr1_chr10	chr10:32816675-33693767	877093	FALSE	Gm4794,Sult3a1,Clvs2,Xcr1	4	chr10,chr9	2	50	0	2	0.0256398	FALSE
Cluster554_all	chr11	48110143	48715974	605832	Gm5431_chr11,Tgtp2_chr11,Gm12185_chr11,ncRNA_inter_chr11_9674_chr11	F	37.9582	43.6283		chr11:48528043-48879592	351550	TRUE	Gm5431,Tgtp2,Gm12185,ncRNA_inter_chr11_9674	4	chr11	2	50	0	2	0.0256398	TRUE	trans-candidate
Cluster626_all	chr2	67848087	68616548	768462	ncRNA_inter_chr2_1419_chr2,Stk39_chr2,ncRNA_inter_chr2_1436_chr2,ncRNA_inter_chr2_1432_chr2	F	23.4602	24.1691		chr2:68029384-68683797	654414	TRUE	ncRNA_inter_chr2_1419,Stk39,ncRNA_inter_chr2_1436,ncRNA_inter_chr2_1432	4	chr2	2	50	1	1	0.0256398	TRUE	(ncRNA_inter_chr2_1436,ncRNA_inter_chr2_1432)(ncRNA_inter_chr2_1432,ncRNA_inter_chr2_1436)	(ncRNA_inter_chr2_1419-male)(ncRNA_inter_chr2_1432-female)
Cluster94_all	chr2	164021170	164344408	323239	Wfdc15b_chr2,Neurl2_chr2,Wfdc2_chr2,Dbndd2_chr2	G	17.3216	17.8257		chr2:164021170-164972020	950851	TRUE	Wfdc15b,Neurl2,Wfdc2,Dbndd2	4	chr2	2	50	0	2	0.0256398	FALSE
Cluster129_all	chr6	4246253	4530108	283856	Pdk4_chr6,Samd9l_chr6,Tfpi2_chr6,Peg10_chr6	G	14.0574	9.66136		chr6:3353047-4834380	1481334	TRUE	Pdk4,Samd9l,Tfpi2,Peg10	4	chr6	2	50	0	2	0.0256398	FALSE
Cluster268_all	chr9	66577974	66870523	292550	Aph1b_chr9,Rab8b_chr9,Aph1c_chr9,ncRNA_inter_chr9_8056_chr9	G	39.734	43.8821		chr9:66312346-66797739	485394	FALSE	Aph1b,Rab8b,Aph1c,ncRNA_inter_chr9_8056	4	chr9	2	50	0	2	0.0256398	TRUE	(ncRNA_inter_chr9_8056,Aph1b,Rab8b,Aph1c)			(ncRNA_inter_chr9_8056-Aph1b)
Cluster271_all	chr9	86056952	86520336	463385	Fam46a_chr9,Prss35_chr9,Cyb5r4_chr9,Me1_chr9	G	29.3481	26.8358		chr9:86121571-86986049	864479	TRUE	Fam46a,Prss35,Cyb5r4,Me1	4	chr9	2	50	0	2	0.0256398	FALSE
Cluster812_all	chr9	22774111	23225814	451704	Acp5_chr9,Zfp872_chr9,Bmper_chr9,9530077C05Rik_chr9	F	27.2354	15.4665		chr9:21915020-23005034	1090015	TRUE	Acp5,Zfp872,Bmper,9530077C05Rik	4	chr9	2	50	1	1	0.0256398	FALSE
Cluster39_all	chr11	118979524	119476634	497111	Aatk_chr11,ncRNA_inter_chr11_10202_chr11,Eif5a_chr11,Nptx1_chr11,Chmp6_chr11	G	16.1193	14.2466		chr11:118577317-119332419	755103	TRUE	Aatk,ncRNA_inter_chr11_10202,Eif5a,Nptx1,Chmp6	5	chr11	2	40	1	1	0.040808	TRUE	trans-candidate
Cluster1273_all	chr10	28843414	28970384	126971	Hint3_chr10,Rspo3_chr10,Slc1a2_chr10,Slc1a4_chr10,Slc22a3_chr10,Sp5_chr10	H	19.3446	10.9734	Slc1a2_chr10,Slc1a4_chr10,Slc22a3_chr10,Sp5_chr10	chr10:28877410-29281115	403706	FALSE	Hint3,Rspo3,Slc1a2,Slc1a4,Slc22a3,Sp5	6	chr10,chr2,chr11,chr17	2	33.3333	0	2	0.0584715	FALSE
Cluster590_all	chr11	114933520	115476207	542688	Cd300lh_chr11,Cd300e_chr11,Cdk5_chr11,Higd2a_chr11,Ap2s1_chr11,Ddrgk1_chr11,Gtf2h5_chr11,H2afy_chr11,Mrpl2_chr11,Ndufa13_chr11,Ndufb7_chr11,Slc16a5_chr11,Uqcr11_chr11,Bola1_chr11,Dusp28_chr11,Fahd2a_chr11,Lonp1_chr11,Abhd17a_chr11,Dgat1_chr11,Pgrmc2_chr11,Fads6_chr11,Fdxr_chr11,Clstn3_chr11,Recql5_chr11,Mrpl38_chr11	F	12.0769	8.30199	Cdk5_chr11,Higd2a_chr11,Ap2s1_chr11,Ddrgk1_chr11,Gtf2h5_chr11,H2afy_chr11,Mrpl2_chr11,Ndufa13_chr11,Ndufb7_chr11,Uqcr11_chr11,Bola1_chr11,Dusp28_chr11,Fahd2a_chr11,Lonp1_chr11,Abhd17a_chr11,Dgat1_chr11,Pgrmc2_chr11,Clstn3_chr11		0	TRUE	Cd300lh,Cd300e,Cdk5,Higd2a,Ap2s1,Ddrgk1,Gtf2h5,H2afy,Mrpl2,Ndufa13,Ndufb7,Slc16a5,Uqcr11,Bola1,Dusp28,Fahd2a,Lonp1,Abhd17a,Dgat1,Pgrmc2,Fads6,Fdxr,Clstn3,Recql5,Mrpl38	25	chr10,chr7,chr3,chr11,chr5,chr6,chr2,chr15,chr1,chr17,chr13,chr8	4	16	1	3	0.0879094	FALSE
Cluster1195_all	chr17	34430047	35134833	704787	Tap1_chr17,H2-Eb1_chr17,Ppt2_chr17,Atp6v1g2_chr17,Notch4_chr17,Tap2_chr17,Pbx2_chr17,Psmb9_chr17,H2-D1_chr17	H	24.2026	21.8428		chr17:34565191-34849087	283897	TRUE	Tap1,H2-Eb1,Ppt2,Atp6v1g2,Notch4,Tap2,Pbx2,Psmb9,H2-D1	9	chr17	2	22.2222	0	2	0.122529	FALSE
Cluster1247_all	chr1	94113515	94223838	110324	Mlph_chr1,Capn10_chr1	H	15.5239	15.5239		chr1:94014471-94626498	612028	FALSE	Mlph,Capn10	2	chr1	1	50	0	1	0.132344	FALSE
Cluster1437_all	chr1	89700729	89987709	286981	Ugt1a9_chr1,Sag_chr1	B	32.8245	32.8245		chr1:89476182-89987709	511528	TRUE	Ugt1a9,Sag	2	chr1	1	50	0	1	0.132344	FALSE
Cluster313_all	chr1	90458629	90718159	259531	Ugt1a1_chr1,Dtymk_chr1	G	17.1212	17.1212		chr1:89235413-91532119	2296707	TRUE	Ugt1a1,Dtymk	2	chr1	1	50	0	1	0.132344	FALSE
Cluster314_all	chr1	94787198	94861532	74335	Bok_chr1,Rnpepl1_chr1	G	15.7696	15.7696		chr1:94607251-98824287	4217037	TRUE	Bok,Rnpepl1	2	chr1	1	50	1	0	0.132344	FALSE
Cluster316_all	chr1	117788578	118419432	630855	Gpc1_chr1,Tfcp2l1_chr1	G	27.2691	27.2691		chr1:117305714-120509049	3203336	FALSE	Gpc1,Tfcp2l1	2	chr1	1	50	1	0	0.132344	FALSE
Cluster322_all	chr1	164520848	164797565	276718	Fmo2_chr1,Vamp4_chr1	G	11.586	11.586		chr1:164057816-165012948	955133	FALSE	Fmo2,Vamp4	2	chr1	1	50	0	1	0.132344	FALSE
Cluster324_all	chr1	166217887	166412838	194952	Atp1b1_chr1,ncRNA_inter_chr1_776_chr1	G	10.5659	10.5659		chr1:165498814-167060789	1561976	TRUE	Atp1b1,ncRNA_inter_chr1_776	2	chr1	1	50	0	1	0.132344	TRUE	(ncRNA_inter_chr1_776,Atp1b1)
Cluster873_all	chr1	9027437	9419201	391765	Rrs1_chr1,Tcf24_chr1	F	37.856	37.856		chr1:7248849-10053495	2804647	FALSE	Rrs1,Tcf24	2	chr1	1	50	0	1	0.132344	FALSE
Cluster876_all	chr1	46577516	46963812	386297	Col5a2_chr1,Ercc5_chr1	F	51.1238	51.1238		chr1:45188002-46893137	1705136	FALSE	Col5a2,Ercc5	2	chr1	1	50	0	1	0.132344	FALSE
Cluster883_all	chr1	73161245	73654152	492908	Mreg_chr1,ncRNA_inter_chr1_307_chr1	F	27.1613	27.1613		chr1:73363384-73462140	98757	FALSE	Mreg,ncRNA_inter_chr1_307	2	chr1	1	50	0	1	0.132344	TRUE	trans-candidate	(ncRNA_inter_chr1_307-female)
Cluster885_all	chr1	80249693	80503714	254022	Serpine2_chr1,Mogat1_chr1	F	31.1168	31.1168		chr1:79879184-80495472	616289	TRUE	Serpine2,Mogat1	2	chr1	1	50	1	0	0.132344	FALSE
Cluster889_all	chr1	90465322	90807611	342290	Trpm8_chr1,Sh3bp4_chr1	F	23.065	23.065		chr1:90061211-91558945	1497735	TRUE	Trpm8,Sh3bp4	2	chr1	1	50	1	0	0.132344	FALSE
Cluster891_all	chr1	103165947	103408183	242237	Dusp28_chr1,St8sia4_chr1	F	20.2866	20.2866		chr1:96056727-104026727	7970001	TRUE	Dusp28,St8sia4	2	chr1	1	50	0	1	0.132344	FALSE
Cluster908_all	chr1	184261517	184462553	201037	ncRNA_inter_chr1_937_chr1,Susd4_chr1	F	22.8562	22.8562		chr1:182749006-184821004	2071999	TRUE	ncRNA_inter_chr1_937,Susd4	2	chr1	1	50	1	0	0.132344	TRUE	trans-candidate
Cluster1439_all	chr1	95377722	95932633	554912	Soat2_chr1,Rgs16_chr1	B	7.96996	7.96996	Soat2_chr1	chr1:95258067-98099002	2840936	FALSE	Soat2,Rgs16	2	chr1,chr15	1	50	0	1	0.132344	FALSE
Cluster1518_all	chr5	24207543	24400073	192531	Fmn2_chr5,Smarcd3_chr5	C	8.40507	8.40507	Fmn2_chr5	chr5:23164118-24720943	1556826	FALSE	Fmn2,Smarcd3	2	chr1,chr5	1	50	1	0	0.132344	FALSE
Cluster327_all	chr1	173277412	173340325	62914	Nr1i3_chr1,Trim30a_chr1	G	8.91918	8.91918	Trim30a_chr1	chr1:169753610-174315155	4561546	FALSE	Nr1i3,Trim30a	2	chr1,chr7	1	50	0	1	0.132344	FALSE
Cluster887_all	chr1	82911543	83239424	327882	Eepd1_chr1,Dis3l2_chr1	F	15.1733	15.1733	Eepd1_chr1	chr1:81872313-87897389	6025077	FALSE	Eepd1,Dis3l2	2	chr1,chr9	1	50	1	0	0.132344	FALSE
Cluster1163_all	chr10	24415070	24610973	195904	Enpp1_chr10,ncRNA_inter_chr10_8776_chr10	A	20.7674	20.7674		chr10:24297198-24793980	496783	TRUE	Enpp1,ncRNA_inter_chr10_8776	2	chr10	1	50	0	1	0.132344	TRUE	trans-candidate
Cluster1392_all	chr10	36876954	37097193	220240	ncRNA_inter_chr10_8829_chr10,Tube1_chr10	E	25.978	25.978		chr10:36876954-38794768	1917815	FALSE	ncRNA_inter_chr10_8829,Tube1	2	chr10	1	50	1	0	0.132344	TRUE	(ncRNA_inter_chr10_8829,Tube1)	(ncRNA_inter_chr10_8829-male)
Cluster1508_all	chr10	114419738	114517737	98000	ncRNA_inter_chr10_9279_chr10,Trhde_chr10	C	31.3551	31.3551		chr10:114138909-114566411	427503	FALSE	ncRNA_inter_chr10_9279,Trhde	2	chr10	1	50	1	0	0.132344	TRUE	(ncRNA_inter_chr10_9279,Trhde)			(ncRNA_inter_chr10_9279-Trhde)
Cluster390_all	chr10	50329524	50819091	489568	Dcbld1_chr10,Cep85l_chr10	G	11.1222	11.1222		chr10:49671926-51512535	1840610	TRUE	Dcbld1,Cep85l	2	chr10	1	50	0	1	0.132344	FALSE
Cluster406_all	chr10	104077684	105067655	989972	Lin7a_chr10,Acss3_chr10	G	22.831	22.831		chr10:104639118-106685777	2046660	TRUE	Lin7a,Acss3	2	chr10	1	50	0	1	0.132344	FALSE
Cluster964_all	chr10	12636669	12830257	193589	Stx11_chr10,ncRNA_inter_chr10_8683_chr10	F	23.4999	23.4999		chr10:12728692-13169899	441208	TRUE	Stx11,ncRNA_inter_chr10_8683	2	chr10	1	50	0	1	0.132344	TRUE	(ncRNA_inter_chr10_8683,Stx11)			(ncRNA_inter_chr10_8683-Stx11)
Cluster974_all	chr10	69281003	69438380	157378	Ank3_chr10,ncRNA_inter_chr10_9000_chr10	F	19.6448	19.6448		chr10:69058343-70333414	1275072	TRUE	Ank3,ncRNA_inter_chr10_9000	2	chr10	1	50	1	0	0.132344	TRUE	trans-candidate	(ncRNA_inter_chr10_9000-male)
Cluster976_all	chr10	74908402	75269200	360799	Gstt1_chr10,Mif_chr10	F	39.8187	39.8187		chr10:74622152-75269200	647049	FALSE	Gstt1,Mif	2	chr10	1	50	0	1	0.132344	FALSE
Cluster1455_all	chr10	93798854	93964372	165519	Rnase13_chr10,Nedd1_chr10	B	11.8903	11.8903	Rnase13_chr10	chr10:91921465-94621159	2699695	FALSE	Rnase13,Nedd1	2	chr10,chr14	1	50	1	0	0.132344	FALSE
Cluster1450_all	chr8	95266372	95515445	249074	ncRNA_inter_chr10_9000_chr8,Nlrc5_chr8	B	8.85012	8.85012	ncRNA_inter_chr10_9000_chr8	chr8:94375502-97091236	2715735	FALSE	ncRNA_inter_chr10_9000,Nlrc5	2	chr10,chr8	1	50	1	0	0.132344	TRUE	trans-candidate	(ncRNA_inter_chr10_9000-male)
Cluster1_all	chr11	8572259	8686244	113986	Gm11992_chr11,Sun3_chr11	G	15.1439	15.1439		chr11:8141912-9104948	963037	FALSE	Gm11992,Sun3	2	chr11	1	50	0	1	0.132344	FALSE
Cluster1117_all	chr11	5879792	6081828	202037	Npc1l1_chr11,Camk2b_chr11	A	31.2669	31.2669		chr11:5800138-6169806	369669	FALSE	Npc1l1,Camk2b	2	chr11	1	50	1	0	0.132344	FALSE
Cluster13_all	chr11	72585643	72702684	117042	Smtnl2_chr11,Xaf1_chr11	G	18.4761	18.4761		chr11:71603337-72766042	1162706	TRUE	Smtnl2,Xaf1	2	chr11	1	50	0	1	0.132344	FALSE
Cluster1347_all	chr11	54645144	54919609	274466	Slc36a2_chr11,Acsl6_chr11	E	11.4339	11.4339		chr11:54172287-55076811	904525	FALSE	Slc36a2,Acsl6	2	chr11	1	50	1	0	0.132344	FALSE
Cluster1350_all	chr11	82761829	83029050	267222	Unc45b_chr11,Slfn5_chr11	E	38.9966	38.9966		chr11:82475374-83029050	553677	FALSE	Unc45b,Slfn5	2	chr11	1	50	1	0	0.132344	FALSE
Cluster551_all	chr11	5957278	6143343	186066	Gck_chr11,Ccm2_chr11	F	8.43747	8.43747		chr11:4506367-7259187	2752821	TRUE	Gck,Ccm2	2	chr11	1	50	1	0	0.132344	FALSE
Cluster561_all	chr11	67795333	67909268	113936	Gas7_chr11,Ntn1_chr11	F	22.9692	22.9692		chr11:67730682-68286687	556006	FALSE	Gas7,Ntn1	2	chr11	1	50	1	0	0.132344	FALSE
Cluster581_all	chr11	100606049	100790338	184290	Wnk4_chr11,Ghdc_chr11	F	15.3804	15.3804		chr11:100189541-101077992	888452	TRUE	Wnk4,Ghdc	2	chr11	1	50	1	0	0.132344	FALSE
Cluster9_all	chr11	65299116	65485404	186289	Aloxe3_chr11,Arhgap44_chr11	G	16.4082	16.4082		chr11:64983808-66070327	1086520	TRUE	Aloxe3,Arhgap44	2	chr11	1	50	1	0	0.132344	FALSE
Cluster589_all	chr11	113420026	113537646	117621	Cpsf4l_chr11,Ubl5_chr11	F	13.643	13.643	Ubl5_chr11	chr11:112843873-114706542	1862670	TRUE	Cpsf4l,Ubl5	2	chr11,chr9	1	50	1	0	0.132344	FALSE
Cluster1228_all	chr12	105397437	105456388	58952	Serpina3a_chr12,Serpina5_chr12	H	39.8411	39.8411		chr12:105259261-105472114	212854	FALSE	Serpina3a,Serpina5	2	chr12	1	50	1	0	0.132344	FALSE
Cluster1321_all	chr12	80637432	80738724	101293	Plekhh1_chr12,Rdh11_chr12	D	23.8275	23.8275		chr12:80137369-80890012	752644	FALSE	Plekhh1,Rdh11	2	chr12	1	50	0	1	0.132344	FALSE
Cluster1376_all	chr12	80637432	80738724	101293	Arg2_chr12,Rad51b_chr12	E	23.1132	23.1132		chr12:79523487-80949913	1426427	FALSE	Arg2,Rad51b	2	chr12	1	50	0	1	0.132344	FALSE
Cluster1493_all	chr12	104279299	104461908	182610	Serpina1b_chr12,Serpina1d_chr12	C	26.8145	26.8145		chr12:104279299-104461908	182610	FALSE	Serpina1b,Serpina1d	2	chr12	1	50	1	0	0.132344	FALSE
Cluster233_all	chr12	8653912	9123905	469994	Ttc32_chr12,Slc7a15_chr12	G	56.8089	56.8089		chr12:8653912-9306401	652490	FALSE	Ttc32,Slc7a15	2	chr12	1	50	1	0	0.132344	FALSE
Cluster242_all	chr12	76889441	77155388	265948	ncRNA_inter_chr12_10670_chr12,Zbtb25_chr12	G	20.8586	20.8586		chr12:76851530-77787859	936330	FALSE	ncRNA_inter_chr12_10670,Zbtb25	2	chr12	1	50	1	0	0.132344	TRUE	(ncRNA_inter_chr12_10670,Zbtb25)			(ncRNA_inter_chr12_10670-Zbtb25)
Cluster800_all	chr12	79795871	80137369	341499	Atp6v1d_chr12,Plek2_chr12	F	24.201	24.201		chr12:79452530-80137369	684840	FALSE	Atp6v1d,Plek2	2	chr12	1	50	0	1	0.132344	FALSE
Cluster1217_all	chr13	23435992	23619993	184002	Hist1h2be_chr13,ncRNA_inter_chr13_11104_chr13	H	41.6353	41.6353		chr13:23177062-23803804	626743	TRUE	Hist1h2be,ncRNA_inter_chr13_11104	2	chr13	1	50	1	0	0.132344	TRUE	trans-candidate
Cluster1220_all	chr13	64606666	65147571	540906	Aaed1_chr13,Zfp429_chr13	H	25.4118	25.4118		chr13:64606666-67751890	3145225	TRUE	Aaed1,Zfp429	2	chr13	1	50	0	1	0.132344	FALSE
Cluster221_all	chr13	24463156	24769586	306431	Hist1h2ae_chr13,Lrrc16a_chr13	G	22.3669	22.3669		chr13:24097733-25170132	1072400	FALSE	Hist1h2ae,Lrrc16a	2	chr13	1	50	1	0	0.132344	FALSE
Cluster223_all	chr13	35569498	35989890	420393	Nrn1_chr13,Rpp40_chr13	G	13.27	13.27		chr13:34978638-35855152	876515	FALSE	Nrn1,Rpp40	2	chr13	1	50	0	1	0.132344	FALSE
Cluster772_all	chr13	34909409	35180791	271383	Eci3_chr13,ncRNA_inter_chr13_11195_chr13	F	24.9897	24.9897		chr13:34909409-35569498	660090	TRUE	Eci3,ncRNA_inter_chr13_11195	2	chr13	1	50	0	1	0.132344	TRUE	trans-candidate
Cluster784_all	chr13	94907277	95048147	140871	F2r_chr13,Wdr41_chr13	F	25.328	25.328		chr13:94883161-95924162	1041002	FALSE	F2r,Wdr41	2	chr13	1	50	1	0	0.132344	FALSE
Cluster1492_all	chr13	44952552	45198084	245533	Kif13a_chr13,Slfn9_chr13	C	9.51321	9.51321	Slfn9_chr13	chr13:44328888-45809310	1480423	FALSE	Kif13a,Slfn9	2	chr13,chr11	1	50	0	1	0.132344	FALSE
Cluster1081_all	chr14	42878601	43801035	922435	Sftpa1_chr14,Ear10_chr14	F	21.1924	21.1924		chr14:41844766-45715734	3870969	FALSE	Sftpa1,Ear10	2	chr14	1	50	1	0	0.132344	FALSE
Cluster1092_all	chr14	76842640	76993414	150775	Esd_chr14,Tsc22d1_chr14	F	12.3819	12.3819		chr14:76812550-77203166	390617	TRUE	Esd,Tsc22d1	2	chr14	1	50	1	0	0.132344	FALSE
Cluster1297_all	chr14	30377011	31050266	673256	Lrtm1_chr14,Wnt5a_chr14	H	16.435	16.435		chr14:29935662-31218623	1282962	FALSE	Lrtm1,Wnt5a	2	chr14	1	50	0	1	0.132344	FALSE
Cluster511_all	chr14	32508263	32750042	241780	Hacl1_chr14,Timm23_chr14	G	18.4369	18.4369		chr14:32379022-32940160	561139	FALSE	Hacl1,Timm23	2	chr14	1	50	0	1	0.132344	FALSE
Cluster1240_all	chr15	79691666	79954263	262598	ncRNA_inter_chr15_12752_chr15,Syngr1_chr15	H	44.5497	44.5497		chr15:79641374-80018830	377457	TRUE	ncRNA_inter_chr15_12752,Syngr1	2	chr15	1	50	0	1	0.132344	TRUE	(ncRNA_inter_chr15_12752,Syngr1)	(ncRNA_inter_chr15_12752-female)
Cluster1242_all	chr15	82803660	82899232	95573	Cyp2d40_chr15,Ttll12_chr15	H	24.5698	24.5698		chr15:82543041-83225319	682279	TRUE	Cyp2d40,Ttll12	2	chr15	1	50	1	0	0.132344	FALSE
Cluster286_all	chr15	27366958	27627931	260974	ncRNA_inter_chr15_12439_chr15,Ank_chr15	G	25.3469	25.3469		chr15:27341630-27627931	286302	FALSE	ncRNA_inter_chr15_12439,Ank	2	chr15	1	50	0	1	0.132344	TRUE	(ncRNA_inter_chr15_12439,Ank)	(ncRNA_inter_chr15_12439-female)		(ncRNA_inter_chr15_12439-Ank)
Cluster300_all	chr15	84081775	84344678	262904	Prr5_chr15,Pnpla5_chr15	G	18.4898	18.4898		chr15:83830761-84642128	811368	TRUE	Prr5,Pnpla5	2	chr15	1	50	0	1	0.132344	FALSE
Cluster841_all	chr15	11386705	11562768	176064	Adamts12_chr15,Ranbp3l_chr15	F	20.2731	20.2731		chr15:10031059-12912019	2880961	TRUE	Adamts12,Ranbp3l	2	chr15	1	50	0	1	0.132344	FALSE
Cluster850_all	chr15	66367794	66545598	177805	Ndrg1_chr15,Wisp1_chr15	F	15.7316	15.7316		chr15:65942958-66783194	840237	FALSE	Ndrg1,Wisp1	2	chr15	1	50	0	1	0.132344	FALSE
Cluster865_all	chr15	86246396	86463938	217543	Gramd4_chr15,Cdpf1_chr15	F	15.9147	15.9147		chr15:85536147-86493835	957689	FALSE	Gramd4,Cdpf1	2	chr15	1	50	0	1	0.132344	FALSE
Cluster870_all	chr15	100222449	100399296	176848	ncRNA_inter_chr15_12916_chr15,Cela1_chr15	F	24.473	24.473		chr15:100026941-100762355	735415	FALSE	ncRNA_inter_chr15_12916,Cela1	2	chr15	1	50	1	0	0.132344	TRUE	(ncRNA_inter_chr15_12916,Cela1)
Cluster866_all	chr15	90794924	91154829	359906	Mysm1_chr15,Abcd2_chr15	F	11.9064	11.9064	Mysm1_chr15	chr15:90689379-91206243	516865	TRUE	Mysm1,Abcd2	2	chr15,chr4	1	50	0	1	0.132344	FALSE
Cluster304_all	chr15	91206243	91435356	229114	Slc2a13_chr15,Tmem130_chr15	G	14.2172	14.2172	Tmem130_chr15	chr15:90838256-91855620	1017365	FALSE	Slc2a13,Tmem130	2	chr15,chr5	1	50	0	1	0.132344	FALSE
Cluster1423_all	chr16	38854977	39030835	175859	Igsf11_chr16,Pla1a_chr16	B	35.5539	35.5539		chr16:38493573-39111687	618115	TRUE	Igsf11,Pla1a	2	chr16	1	50	0	1	0.132344	FALSE
Cluster1488_all	chr16	49849770	50139513	289744	Atp6v1a_chr16,Ift57_chr16	C	31.5433	31.5433		chr16:49680924-50178959	498036	FALSE	Atp6v1a,Ift57	2	chr16	1	50	0	1	0.132344	FALSE
Cluster214_all	chr16	94408349	94592654	184306	ncRNA_inter_chr16_13509_chr16,Ttc3_chr16	G	24.1438	24.1438		chr16:94465141-94555914	90774	FALSE	ncRNA_inter_chr16_13509,Ttc3	2	chr16	1	50	0	1	0.132344	TRUE	trans-candidate	(ncRNA_inter_chr16_13509-female)
Cluster747_all	chr16	3082728	3990589	907862	Zfp597_chr16,Dnase1_chr16	F	19.4554	19.4554		chr16:3082728-4656903	1574176	TRUE	Zfp597,Dnase1	2	chr16	1	50	1	0	0.132344	FALSE
Cluster761_all	chr16	58759130	59241417	482288	St3gal6_chr16,Cpox_chr16	F	28.9254	28.9254		chr16:58562352-59570385	1008034	FALSE	St3gal6,Cpox	2	chr16	1	50	0	1	0.132344	FALSE
Cluster764_all	chr16	93887951	94408349	520399	Cbr1_chr16,Chaf1b_chr16	F	20.7704	20.7704		chr16:93695695-94353690	657996	TRUE	Cbr1,Chaf1b	2	chr16	1	50	0	1	0.132344	FALSE
Cluster1133_all	chr17	30555657	30699124	143468	Btbd9_chr17,Glo1_chr17	A	50.4314	50.4314		chr17:30582836-30868808	285973	FALSE	Btbd9,Glo1	2	chr17	1	50	1	0	0.132344	FALSE
Cluster1144_all	chr16	11950010	12001745	51736	H2-Aa_chr16,H2-Ab1_chr16	A	9.18947	9.18947	H2-Aa_chr16,H2-Ab1_chr16	chr16:10949707-12368045	1418339	FALSE	H2-Aa,H2-Ab1	2	chr17	1	50	0	1	0.132344	FALSE
Cluster126_all	chr17	84269600	84451154	181555	Abcg5_chr17,ncRNA_inter_chr17_14165_chr17	G	20.6191	20.6191		chr17:84116078-85144000	1027923	TRUE	Abcg5,ncRNA_inter_chr17_14165	2	chr17	1	50	0	1	0.132344	TRUE	trans-candidate
Cluster652_all	chr17	24396587	24674985	278399	Abca3_chr17,Rgs11_chr17	F	44.6139	44.6139		chr17:24396587-25086028	689442	TRUE	Abca3,Rgs11	2	chr17	1	50	0	1	0.132344	FALSE
Cluster661_all	chr17	46091421	46276703	185283	Slc22a7_chr17,Crip3_chr17	F	19.9449	19.9449		chr17:46165908-46276703	110796	FALSE	Slc22a7,Crip3	2	chr17	1	50	1	0	0.132344	FALSE
Cluster669_all	chr17	85598729	85673209	74481	Camkmt_chr17,Slc3a1_chr17	F	25.7865	25.7865		chr17:85349766-85943877	594112	TRUE	Camkmt,Slc3a1	2	chr17	1	50	1	0	0.132344	FALSE
Cluster600_all	chr18	12893729	13023512	129784	Impact_chr18,Lama3_chr18	F	14.9648	14.9648		chr18:12544190-13344493	800304	FALSE	Impact,Lama3	2	chr18	1	50	1	0	0.132344	FALSE
Cluster1252_all	chr19	7337895	7879393	541499	Slc22a29_chr19,Mark2_chr19	H	11.5062	11.5062		chr19:6580813-7823225	1242413	FALSE	Slc22a29,Mark2	2	chr19	1	50	0	1	0.132344	FALSE
Cluster918_all	chr19	8810405	8857096	46692	Slc22a26_chr19,Slc22a30_chr19	F	39.8937	39.8937		chr19:8820592-8879987	59396	TRUE	Slc22a26,Slc22a30	2	chr19	1	50	0	1	0.132344	FALSE
Cluster927_all	chr19	34889214	35046641	157428	Ifit3_chr19,2010002M12Rik_chr19	F	8.07877	8.07877		chr19:34038813-35623260	1584448	FALSE	Ifit3,2010002M12Rik	2	chr19	1	50	0	1	0.132344	FALSE
Cluster1354_all	chr2	26330568	26408983	78416	Obp2a_chr2,Ubac1_chr2	E	11.6846	11.6846		chr2:25557918-26424582	866665	TRUE	Obp2a,Ubac1	2	chr2	1	50	1	0	0.132344	FALSE
Cluster611_all	chr2	5651712	5805072	153361	Camk1d_chr2,Meig1_chr2	F	42.1097	42.1097		chr2:5433014-6117135	684122	TRUE	Camk1d,Meig1	2	chr2	1	50	0	1	0.132344	FALSE
Cluster623_all	chr2	38143634	38471139	327506	Ndufa8_chr2,ncRNA_inter_chr2_1233_chr2	F	11.0935	11.0935		chr2:36187590-38719966	2532377	FALSE	Ndufa8,ncRNA_inter_chr2_1233	2	chr2	1	50	1	0	0.132344	TRUE	trans-candidate	(ncRNA_inter_chr2_1233-male)
Cluster64_all	chr2	35134549	35368066	233518	Gsn_chr2,Stom_chr2	G	39.0577	39.0577		chr2:35192613-35429421	236809	TRUE	Gsn,Stom	2	chr2	1	50	0	1	0.132344	FALSE
Cluster1477_all	chr2	158524157	158732895	208739	Snhg11_chr2,Trim68_chr2	C	29.575	29.575	Trim68_chr2	chr2:158126973-158665316	538344	FALSE	Snhg11,Trim68	2	chr2,chr7	1	50	1	0	0.132344	FALSE
Cluster1109_all	chr3	122618586	122768875	150290	ncRNA_inter_chr3_2786_chr3,Usp53_chr3	F	10.6958	10.6958		chr3:121417603-123020869	1603267	FALSE	ncRNA_inter_chr3_2786,Usp53	2	chr3	1	50	1	0	0.132344	TRUE	trans-candidate	(ncRNA_inter_chr3_2786-male)
Cluster1112_all	chr3	136930582	137051063	120482	Adh4_chr3,Bank1_chr3	F	37.7902	37.7902		chr3:136065553-137199914	1134362	TRUE	Adh4,Bank1	2	chr3	1	50	1	0	0.132344	FALSE
Cluster1400_all	chr3	63149100	63837567	688468	Mme_chr3,E130311K13Rik_chr3	E	34.5001	34.5001		chr3:62946927-63621440	674514	FALSE	Mme,E130311K13Rik	2	chr3	1	50	0	1	0.132344	FALSE
Cluster1468_all	chr3	84443984	84826514	382531	ncRNA_inter_chr3_2504_chr3,ncRNA_inter_chr3_2507_chr3	B	33.1025	33.1025		chr3:84377755-86709876	2332122	FALSE	ncRNA_inter_chr3_2504,ncRNA_inter_chr3_2507	2	chr3	1	50	1	0	0.132344	TRUE	trans-candidate	(ncRNA_inter_chr3_2504-male)
Cluster524_all	chr3	50987936	51182379	194444	Ndufc1_chr3,Ccrn4l_chr3	G	18.7842	18.7842		chr3:50987936-51863904	875969	FALSE	Ndufc1,Ccrn4l	2	chr3	1	50	0	1	0.132344	FALSE
Cluster529_all	chr3	87715529	88192065	476537	Isg20l2_chr3,Sema4a_chr3	G	21.252	21.252		chr3:87614318-88251280	636963	TRUE	Isg20l2,Sema4a	2	chr3	1	50	0	1	0.132344	FALSE
Cluster536_all	chr3	96214562	96459821	245260	Hist2h2ac_chr3,Adam15_chr3	G	26.8121	26.8121		chr3:95887203-96390270	503068	FALSE	Hist2h2ac,Adam15	2	chr3	1	50	0	1	0.132344	FALSE
Cluster543_all	chr3	116321059	116491971	170913	Slc35a3_chr3,ncRNA_inter_chr3_2760_chr3	G	16.4709	16.4709		chr3:115688379-116851889	1163511	FALSE	Slc35a3,ncRNA_inter_chr3_2760	2	chr3	1	50	0	1	0.132344	TRUE	trans-candidate	(ncRNA_inter_chr3_2760-female)
Cluster1303_all	chr3	35068099	35485090	416992	Efcab12_chr3,Anxa5_chr3	H	15.4779	15.4779	Efcab12_chr3	chr3:35177279-35716575	539297	FALSE	Efcab12,Anxa5	2	chr3,chr6	1	50	0	1	0.132344	FALSE
Cluster1208_all	chr4	62965728	63264501	298774	Orm3_chr4,6330416G13Rik_chr4	H	26.4069	26.4069		chr4:62802273-63629935	827663	FALSE	Orm3,6330416G13Rik	2	chr4	1	50	0	1	0.132344	FALSE
Cluster1420_all	chr4	147825873	147952883	127011	Angptl7_chr4,Gm13139_chr4	B	19.501	19.501		chr4:146096831-148854816	2757986	TRUE	Angptl7,Gm13139	2	chr4	1	50	1	0	0.132344	FALSE
Cluster1486_all	chr4	135815040	136037434	222395	Htr1d_chr4,Il22ra1_chr4	C	34.4934	34.4934		chr4:135841277-136037434	196158	TRUE	Htr1d,Il22ra1	2	chr4	1	50	1	0	0.132344	FALSE
Cluster180_all	chr4	59455384	59944725	489342	Hsdl2_chr4,Mup6_chr4	G	48.9566	48.9566		chr4:59744677-61521313	1776637	FALSE	Hsdl2,Mup6	2	chr4	1	50	1	0	0.132344	FALSE
Cluster710_all	chr4	49402631	49692595	289965	Acnat2_chr4,Tmem38b_chr4	F	21.0906	21.0906		chr4:48602407-52925708	4323302	FALSE	Acnat2,Tmem38b	2	chr4	1	50	0	1	0.132344	FALSE
Cluster715_all	chr4	102881474	103299914	418441	ncRNA_inter_chr4_3458_chr4,ncRNA_inter_chr4_3468_chr4	F	29.3517	29.3517		chr4:100578836-103299914	2721079	FALSE	ncRNA_inter_chr4_3458,ncRNA_inter_chr4_3468	2	chr4	1	50	1	0	0.132344	TRUE	trans-candidate	(ncRNA_inter_chr4_3468-male)
Cluster733_all	chr4	134457734	134595981	138248	Ncmap_chr4,Nipal3_chr4	F	33.7264	33.7264		chr4:134277191-135011625	734435	TRUE	Ncmap,Nipal3	2	chr4	1	50	0	1	0.132344	FALSE
Cluster741_all	chr4	149313556	149437390	123835	Ctnnbip1_chr4,ncRNA_inter_chr4_3859_chr4	F	18.0753	18.0753		chr4:148415110-149353038	937929	FALSE	Ctnnbip1,ncRNA_inter_chr4_3859	2	chr4	1	50	1	0	0.132344	TRUE	(ncRNA_inter_chr4_3859,Ctnnbip1)	(ncRNA_inter_chr4_3859-male)
Cluster1174_all	chr11	6826402	7483132	656731	Gng10_chr11,ncRNA_inter_chr11_9445_chr11	H	8.67417	8.67417	Gng10_chr11	chr11:6594975-8407082	1812108	FALSE	Gng10,ncRNA_inter_chr11_9445	2	chr4,chr11	1	50	1	0	0.132344	TRUE	trans-candidate	(ncRNA_inter_chr11_9445-male)
Cluster1038_all	chr5	5659216	6289430	630215	Cldn12_chr5,Steap2_chr5	F	14.3943	14.3943		chr5:4887790-7646688	2758899	TRUE	Cldn12,Steap2	2	chr5	1	50	0	1	0.132344	FALSE
Cluster1040_all	chr5	31340405	31476710	136306	Slc30a3_chr5,Zfp513_chr5	F	20.0108	20.0108		chr5:30219646-32136755	1917110	FALSE	Slc30a3,Zfp513	2	chr5	1	50	1	0	0.132344	FALSE
Cluster1048_all	chr5	86855886	87521105	665220	Cxcl1_chr5,Mob1b_chr5	F	9.49463	9.49463		chr5:84046401-90548711	6502311	FALSE	Cxcl1,Mob1b	2	chr5	1	50	1	0	0.132344	FALSE
Cluster1050_all	chr5	88570439	88929283	358845	Ugt2b37_chr5,Afm_chr5	F	25.2106	25.2106		chr5:86036997-89364609	3327613	FALSE	Ugt2b37,Afm	2	chr5	1	50	0	1	0.132344	FALSE
Cluster1052_all	chr5	93231542	93348563	117022	Cxcl13_chr5,Paqr3_chr5	F	15.5347	15.5347		chr5:93042178-96381160	3338983	TRUE	Cxcl13,Paqr3	2	chr5	1	50	0	1	0.132344	FALSE
Cluster1057_all	chr5	106143111	106469436	326326	Gbp10_chr5,Mfsd7a_chr5	F	19.3383	19.3383		chr5:105669611-106806343	1136733	TRUE	Gbp10,Mfsd7a	2	chr5	1	50	0	1	0.132344	FALSE
Cluster1060_all	chr5	111719075	112208190	489116	Mn1_chr5,4930519G04Rik_chr5	F	12.7297	12.7297		chr5:110856674-113192512	2335839	TRUE	Mn1,4930519G04Rik	2	chr5	1	50	1	0	0.132344	FALSE
Cluster1062_all	chr5	113178418	113201260	22843	Crybb3_chr5,Pus1_chr5	F	16.6076	16.6076		chr5:111236756-113911636	2674881	FALSE	Crybb3,Pus1	2	chr5	1	50	1	0	0.132344	FALSE
Cluster1078_all	chr5	150374614	150628131	253518	ncRNA_inter_chr5_4789_chr5,N4bp2l1_chr5	F	18.2811	18.2811		chr5:150221427-150825889	604463	FALSE	ncRNA_inter_chr5_4789,N4bp2l1	2	chr5	1	50	0	1	0.132344	TRUE	trans-candidate
Cluster1167_all	chr5	21834326	22759391	925066	ncRNA_inter_chr5_4008_chr5,Psmc2_chr5	A	35.8399	35.8399		chr5:21834326-23092514	1258189	TRUE	ncRNA_inter_chr5_4008,Psmc2	2	chr5	1	50	0	1	0.132344	TRUE	trans-candidate	(ncRNA_inter_chr5_4008-female)
Cluster1290_all	chr5	53125295	53208123	82829	Pi4k2b_chr5,Slc34a2_chr5	H	32.8872	32.8872		chr5:52955240-53365815	410576	FALSE	Pi4k2b,Slc34a2	2	chr5	1	50	0	1	0.132344	FALSE
Cluster1291_all	chr5	93231542	93426104	194563	Fam47e_chr5,Gm1045_chr5	H	37.3805	37.3805		chr5:92353592-94123896	1770305	TRUE	Fam47e,Gm1045	2	chr5	1	50	1	0	0.132344	FALSE
Cluster468_all	chr5	36071171	36242585	171415	Htra3_chr5,Sh3tc1_chr5	G	21.9283	21.9283		chr5:35170852-36395569	1224718	FALSE	Htra3,Sh3tc1	2	chr5	1	50	1	0	0.132344	FALSE
Cluster475_all	chr5	89645072	90154045	508974	Ugt2b1_chr5,Grsf1_chr5	G	13.9132	13.9132		chr5:86908198-91144569	4236372	FALSE	Ugt2b1,Grsf1	2	chr5	1	50	1	0	0.132344	FALSE
Cluster480_all	chr5	111868172	112208190	340019	Ddx51_chr5,Fam222a_chr5	G	14.1413	14.1413		chr5:111415944-112660012	1244069	FALSE	Ddx51,Fam222a	2	chr5	1	50	1	0	0.132344	FALSE
Cluster499_all	chr5	145523823	145851313	327491	Cyp3a57_chr5,Cyp3a41a_chr5	G	35.0659	35.0659		chr5:145353095-145779457	426363	FALSE	Cyp3a57,Cyp3a41a	2	chr5	1	50	0	1	0.132344	FALSE
Cluster1202_all	chr6	85929467	86166920	237454	Gm4477_chr6,Isy1_chr6	H	19.3965	19.3965		chr6:85476425-87661976	2185552	FALSE	Gm4477,Isy1	2	chr6	1	50	0	1	0.132344	FALSE
Cluster130_all	chr6	4777043	4969794	192752	Sgce_chr6,Ppp1r9a_chr6	G	24.0366	24.0366		chr6:4277681-5451750	1174070	FALSE	Sgce,Ppp1r9a	2	chr6	1	50	1	0	0.132344	FALSE
Cluster1369_all	chr6	134173253	134308815	135563	Klrk1_chr6,Loh12cr1_chr6	E	13.321	13.321		chr6:134222823-134270221	47399	FALSE	Klrk1,Loh12cr1	2	chr6	1	50	0	1	0.132344	FALSE
Cluster137_all	chr6	33178782	33311360	132579	Akr1b7_chr6,Tmem140_chr6	G	17.5761	17.5761		chr6:33182465-34883028	1700564	FALSE	Akr1b7,Tmem140	2	chr6	1	50	0	1	0.132344	FALSE
Cluster145_all	chr6	54645773	54990119	344347	Fam188b_chr6,Inmt_chr6	G	27.7098	27.7098		chr6:54333851-54990119	656269	FALSE	Fam188b,Inmt	2	chr6	1	50	1	0	0.132344	FALSE
Cluster150_all	chr6	84580352	84792438	212087	Aplf_chr6,Cml2_chr6	G	12.1222	12.1222		chr6:83826249-86035193	2208945	FALSE	Aplf,Cml2	2	chr6	1	50	0	1	0.132344	FALSE
Cluster162_all	chr6	125296636	125460881	164246	Emg1_chr6,Cd4_chr6	G	13.4832	13.4832		chr6:124752881-125897735	1144855	FALSE	Emg1,Cd4	2	chr6	1	50	1	0	0.132344	FALSE
Cluster677_all	chr6	37602648	37844736	242089	D630045J12Rik_chr6,Atp6v0a4_chr6	F	16.0849	16.0849		chr6:37602648-38969621	1366974	FALSE	D630045J12Rik,Atp6v0a4	2	chr6	1	50	1	0	0.132344	FALSE
Cluster681_all	chr6	47453342	47574277	120936	Atp6v0e2_chr6,Gimap4_chr6	F	30.0283	30.0283		chr6:47344541-47728814	384274	TRUE	Atp6v0e2,Gimap4	2	chr6	1	50	1	0	0.132344	FALSE
Cluster689_all	chr6	85995424	86208486	213063	1700019G17Rik_chr6,Pcgf1_chr6	F	19.0778	19.0778		chr6:85603352-86274232	670881	FALSE	1700019G17Rik,Pcgf1	2	chr6	1	50	0	1	0.132344	FALSE
Cluster694_all	chr6	116709424	116792432	83009	Pparg_chr6,ncRNA_inter_chr6_5543_chr6	F	17.1749	17.1749		chr6:115856100-116792432	936333	TRUE	Pparg,ncRNA_inter_chr6_5543	2	chr6	1	50	0	1	0.132344	TRUE	trans-candidate
Cluster698_all	chr6	124471424	124919995	448572	Lag3_chr6,Mrpl51_chr6	F	12.2401	12.2401		chr6:124471424-125236743	765320	FALSE	Lag3,Mrpl51	2	chr6	1	50	1	0	0.132344	FALSE
Cluster701_all	chr6	130333227	130767782	434556	Klra8_chr6,Klrc1_chr6	F	17.6717	17.6717		chr6:129532111-130767782	1235672	TRUE	Klra8,Klrc1	2	chr6	1	50	0	1	0.132344	FALSE
Cluster1355_all	chr2	81799975	82071271	271297	Asns_chr2,Pde1a_chr2	E	21.015	21.015	Asns_chr2	chr2:80936696-82169044	1232349	FALSE	Asns,Pde1a	2	chr6,chr2	1	50	1	0	0.132344	FALSE
Cluster1002_all	chr7	27165275	27422877	257603	Cyp2a4_chr7,Zfp60_chr7	F	14.7725	14.7725		chr7:26744573-27860415	1115843	FALSE	Cyp2a4,Zfp60	2	chr7	1	50	0	1	0.132344	FALSE
Cluster1331_all	chr7	16739325	17070006	330682	C5ar1_chr7,C5ar2_chr7	D	38.6959	38.6959		chr7:16844861-17070006	225146	FALSE	C5ar1,C5ar2	2	chr7	1	50	0	1	0.132344	FALSE
Cluster1397_all	chr7	118969944	119300355	330412	ncRNA_inter_chr7_6509_chr7,Dkk3_chr7	E	22.4449	22.4449		chr7:119047397-119351875	304479	TRUE	ncRNA_inter_chr7_6509,Dkk3	2	chr7	1	50	1	0	0.132344	TRUE	(ncRNA_inter_chr7_6509,Dkk3)	(ncRNA_inter_chr7_6509-male)
Cluster1456_all	chr7	12946748	14160108	1213361	Zfp772_chr7,Sult2a2_chr7	B	14.8732	14.8732		chr7:10720620-14160108	3439489	FALSE	Zfp772,Sult2a2	2	chr7	1	50	0	1	0.132344	FALSE
Cluster1459_all	chr7	38656676	39331197	674522	Plekhf1_chr7,Pop4_chr7	B	39.7909	39.7909		chr7:38708931-46475671	7766741	TRUE	Plekhf1,Pop4	2	chr7	1	50	1	0	0.132344	FALSE
Cluster1514_all	chr7	39331197	47483126	8151930	Zfp939_chr7,ncRNA_inter_chr7_6114_chr7	C	32.8878	32.8878		chr7:39331197-47483126	8151930	FALSE	Zfp939,ncRNA_inter_chr7_6114	2	chr7	1	50	0	1	0.132344	TRUE	(ncRNA_inter_chr7_6114,Zfp939)	(ncRNA_inter_chr7_6114-female)
Cluster423_all	chr7	27236265	27422877	186613	Adck4_chr7,Cyp2a22_chr7	G	9.76951	9.76951		chr7:26298362-27987111	1688750	TRUE	Adck4,Cyp2a22	2	chr7	1	50	0	1	0.132344	FALSE
Cluster439_all	chr7	62145418	62425212	279795	Siglech_chr7,Tarsl2_chr7	G	8.83845	8.83845		chr7:57043985-65569246	8525262	FALSE	Siglech,Tarsl2	2	chr7	1	50	0	1	0.132344	FALSE
Cluster443_all	chr7	87438135	87564866	126732	Blm_chr7,Gdpgp1_chr7	G	14.34	14.34		chr7:87079665-87958241	878577	FALSE	Blm,Gdpgp1	2	chr7	1	50	1	0	0.132344	FALSE
Cluster1007_all	chr7	34467990	35135582	667593	Psenen_chr7,Sorcs3_chr7	F	8.28612	8.28612	Sorcs3_chr7	chr7:32300642-36215895	3915254	FALSE	Psenen,Sorcs3	2	chr7,chr19	1	50	0	1	0.132344	FALSE
Cluster90_all	chr2	153413279	153634094	220816	1700049G17Rik_chr2,Trp53inp2_chr2	G	12.2775	12.2775	1700049G17Rik_chr2	chr2:153073487-156426762	3353276	FALSE	1700049G17Rik,Trp53inp2	2	chr7,chr2	1	50	1	0	0.132344	FALSE
Cluster1024_all	chr7	122227899	122427619	199721	Prps2_chr7,Insc_chr7	F	10.4961	10.4961	Prps2_chr7	chr7:121542718-123304747	1762030	TRUE	Prps2,Insc	2	chr7,chrX	1	50	1	0	0.132344	FALSE
Cluster366_all	chr8	89505551	89824534	318984	Abcc12_chr8,ncRNA_inter_chr8_7280_chr8	G	24.1979	24.1979		chr8:88792576-89928754	1136179	TRUE	Abcc12,ncRNA_inter_chr8_7280	2	chr8	1	50	1	0	0.132344	TRUE	trans-candidate
Cluster940_all	chr8	47981345	48126626	145282	Casp3_chr8,Irf2_chr8	F	11.3127	11.3127		chr8:47495970-49941177	2445208	TRUE	Casp3,Irf2	2	chr8	1	50	1	0	0.132344	FALSE
Cluster950_all	chr8	106948396	107121210	172815	Ces2c_chr8,ncRNA_inter_chr8_7363_chr8	F	26.3864	26.3864		chr8:106790291-107724680	934390	FALSE	Ces2c,ncRNA_inter_chr8_7363	2	chr8	1	50	1	0	0.132344	TRUE	(ncRNA_inter_chr8_7363,Ces2c)
Cluster956_all	chr8	123911890	124031042	119153	Car5a_chr8,ncRNA_inter_chr8_7606_chr8	F	40.1491	40.1491		chr8:123783977-124008649	224673	FALSE	Car5a,ncRNA_inter_chr8_7606	2	chr8	1	50	1	0	0.132344	TRUE	trans-candidate	(ncRNA_inter_chr8_7606-male)
Cluster1231_all	chr9	44945960	45183132	237173	Tmprss4_chr9,BC049352_chr9	H	26.1728	26.1728		chr9:44926272-45132824	206553	FALSE	Tmprss4,BC049352	2	chr9	1	50	0	1	0.132344	FALSE
Cluster1237_all	chr9	110679572	110956651	277080	Prss50_chr9,Cspg5_chr9	H	10.6544	10.6544		chr9:109898893-111327848	1428956	FALSE	Prss50,Cspg5	2	chr9	1	50	1	0	0.132344	FALSE
Cluster1381_all	chr9	97319893	97493312	173420	Clstn2_chr9,Paqr9_chr9	E	17.682	17.682		chr9:97066322-98735235	1668914	FALSE	Clstn2,Paqr9	2	chr9	1	50	0	1	0.132344	FALSE
Cluster1431_all	chr9	106299545	106623357	323813	Acy1_chr9,Ppm1m_chr9	B	22.4592	22.4592		chr9:106228770-106623357	394588	TRUE	Acy1,Ppm1m	2	chr9	1	50	0	1	0.132344	FALSE
Cluster1494_all	chr9	44839801	45012880	173080	Trappc4_chr9,Apoa4_chr9	C	17.3469	17.3469		chr9:43983584-45071749	1088166	TRUE	Trappc4,Apoa4	2	chr9	1	50	0	1	0.132344	FALSE
Cluster259_all	chr9	42734391	42895579	161189	Thy1_chr9,Ube4a_chr9	G	11.6402	11.6402		chr9:42695439-44910449	2215011	TRUE	Thy1,Ube4a	2	chr9	1	50	0	1	0.132344	FALSE
Cluster273_all	chr9	102670921	102782748	111828	ncRNA_inter_chr9_8275_chr9,Slco2a1_chr9	G	34.5955	34.5955		chr9:102225362-102962217	736856	FALSE	ncRNA_inter_chr9_8275,Slco2a1	2	chr9	1	50	1	0	0.132344	TRUE	trans-candidate	(ncRNA_inter_chr9_8275-male)
Cluster809_all	chr9	16194261	16329025	134765	Sesn3_chr9,Olfm2_chr9	F	13.4952	13.4952		chr9:15766750-22039076	6272327	TRUE	Sesn3,Olfm2	2	chr9	1	50	1	0	0.132344	FALSE
Cluster823_all	chr9	72638851	72866039	227189	Rab27a_chr9,Prtg_chr9	F	12.8206	12.8206		chr9:71777912-73213811	1435900	FALSE	Rab27a,Prtg	2	chr9	1	50	0	1	0.132344	FALSE
Cluster816_all	chr9	54322601	54609509	286909	Zc3h12d_chr9,Wdr61_chr9	F	10.5407	10.5407	Zc3h12d_chr9	chr9:53335499-54893502	1558004	TRUE	Zc3h12d,Wdr61	2	chr9,chr10	1	50	0	1	0.132344	FALSE
Cluster904_all	chr1	174291379	174570545	279167	Alyref2_chr1,Apcs_chr1,Mpz_chr1	F	18.7979	16.5308		chr1:174042418-175071234	1028817	FALSE	Alyref2,Apcs,Mpz	3	chr1	1	33.3333	0	1	0.191802	FALSE
Cluster905_all	chr1	175891452	176354251	462800	Ifi204_chr1,Pydc3_chr1,Ifi205_chr1	F	42.4084	40.9828		chr1:175645757-177057727	1411971	FALSE	Ifi204,Pydc3,Ifi205	3	chr1	1	33.3333	0	1	0.191802	FALSE
Cluster328_all	chr1	183016729	183308959	292231	9130409I23Rik_chr1,Senp7_chr1,ncRNA_inter_chr1_931_chr1	G	28.9766	15.3187	Senp7_chr1	chr1:182798117-183291822	493706	TRUE	9130409I23Rik,Senp7,ncRNA_inter_chr1_931	3	chr1,chr16	1	33.3333	1	0	0.191802	TRUE	(ncRNA_inter_chr1_931,9130409I23Rik)
Cluster907_all	chr1	182572960	182869658	296699	6330403A02Rik_chr1,Ephx1_chr1,Epha3_chr1	F	30.68	17.6545	Epha3_chr1	chr1:182402122-182656339	254218	FALSE	6330403A02Rik,Ephx1,Epha3	3	chr1,chr16	1	33.3333	1	0	0.191802	FALSE
Cluster384_all	chr10	7585846	7874462	288617	Katna1_chr10,Lats1_chr10,Zc3h12d_chr10	G	42.7832	48.5726		chr10:7165957-8002510	836554	TRUE	Katna1,Lats1,Zc3h12d	3	chr10	1	33.3333	0	1	0.191802	FALSE
Cluster411_all	chr10	127337781	127871150	533370	Spryd4_chr10,Sdr9c7_chr10,Il23a_chr10	G	32.3616	35.2685		chr10:127280356-127994314	713959	TRUE	Spryd4,Sdr9c7,Il23a	3	chr10	1	33.3333	1	0	0.191802	FALSE
Cluster981_all	chr10	84164020	84308746	144727	A230046K03Rik_chr10,D10Wsu102e_chr10,Slc41a2_chr10	F	23.9741	21.2855		chr10:83880345-84419340	538996	FALSE	A230046K03Rik,D10Wsu102e,Slc41a2	3	chr10	1	33.3333	1	0	0.191802	FALSE
Cluster1179_all	chr11	101412530	101631531	219002	ncRNA_inter_chr11_10087_chr11,Mpp2_chr11,Rnd2_chr11	H	12.0596	11.2311		chr11:101434884-101979173	544290	TRUE	ncRNA_inter_chr11_10087,Mpp2,Rnd2	3	chr11	1	33.3333	0	1	0.191802	TRUE	trans-candidate
Cluster24_all	chr11	98520274	98664677	144404	Fbxl20_chr11,Ppp1r1b_chr11,Igfbp4_chr11	G	9.78734	9.19263		chr11:97827556-98998716	1171161	TRUE	Fbxl20,Ppp1r1b,Igfbp4	3	chr11	1	33.3333	1	0	0.191802	FALSE
Cluster1227_all	chr12	104338329	104522187	183859	Serpina3f_chr12,Serpina12_chr12,Serpina3k_chr12	H	14.4136	14.3991		chr12:104456439-105480981	1024543	TRUE	Serpina3f,Serpina12,Serpina3k	3	chr12	1	33.3333	1	0	0.191802	FALSE
Cluster803_all	chr12	104834138	105198433	364296	Serpina3c_chr12,Serpina1a_chr12,Serpina1c_chr12	F	21.0032	17.7034		chr12:104596790-105192155	595366	TRUE	Serpina3c,Serpina1a,Serpina1c	3	chr12	1	33.3333	1	0	0.191802	FALSE
Cluster217_all	chr13	12629122	13257866	628745	Edaradd_chr13,Mtr_chr13,Ero1lb_chr13	G	21.0003	14.6947		chr13:12351217-14074777	1723561	TRUE	Edaradd,Mtr,Ero1lb	3	chr13	1	33.3333	1	0	0.191802	FALSE
Cluster231_all	chr13	97854371	98181418	327048	Hexb_chr13,Gfm2_chr13,Enc1_chr13	G	20.2554	20.1501		chr13:97817651-98481299	663649	TRUE	Hexb,Gfm2,Enc1	3	chr13	1	33.3333	0	1	0.191802	FALSE
Cluster769_all	chr13	24465344	24965330	499987	Aldh5a1_chr13,D130043K22Rik_chr13,Fam65b_chr13	F	21.1903	21.6414		chr13:24495754-25287269	791516	TRUE	Aldh5a1,D130043K22Rik,Fam65b	3	chr13	1	33.3333	0	1	0.191802	FALSE
Cluster775_all	chr13	51268335	51553412	285078	Id4_chr13,ncRNA_inter_chr13_11362_chr13,Ptpdc1_chr13	F	44.9281	44.3983		chr13:51380745-51615645	234901	FALSE	Id4,ncRNA_inter_chr13_11362,Ptpdc1	3	chr13	1	33.3333	0	1	0.191802	TRUE	(ncRNA_inter_chr13_11362,Id4)			(ncRNA_inter_chr13_11362-Id4)
Cluster1521_all	chr14	77069205	77244353	175149	Cysltr2_chr14,Smok3b_chr14,ncRNA_inter_chr14_12201_chr14	C	10.2579	9.59085	Smok3b_chr14	chr14:76812550-77983185	1170636	TRUE	Cysltr2,Smok3b,ncRNA_inter_chr14_12201	3	chr14,chr5	1	33.3333	1	0	0.191802	TRUE	trans-candidate	(ncRNA_inter_chr14_12201-male)
Cluster284_all	chr15	5378284	6269322	891039	Plcxd3_chr15,C6_chr15,Fbxo4_chr15	G	30.6952	37.817		chr15:4679387-6474755	1795369	TRUE	Plcxd3,C6,Fbxo4	3	chr15	1	33.3333	1	0	0.191802	FALSE
Cluster302_all	chr15	85521892	85812048	290157	Gtse1_chr15,Celsr1_chr15,Trmu_chr15	G	23.5215	9.53055		chr15:85521892-85762447	240556	TRUE	Gtse1,Celsr1,Trmu	3	chr15	1	33.3333	1	0	0.191802	FALSE
Cluster200_all	chr16	13399838	13593696	193859	Mpv17l_chr16,Ntan1_chr16,Snn_chr16	G	18.7761	23.5985		chr16:13148343-13593582	445240	TRUE	Mpv17l,Ntan1,Snn	3	chr16	1	33.3333	1	0	0.191802	FALSE
Cluster207_all	chr16	37821701	38256043	434343	Stxbp5l_chr16,Fstl1_chr16,Parp14_chr16	G	12.4103	13.2319		chr16:37734464-38256043	521580	FALSE	Stxbp5l,Fstl1,Parp14	3	chr16	1	33.3333	0	1	0.191802	FALSE
Cluster105_all	chr17	19906931	20432980	526050	ncRNA_inter_chr17_13701_chr17,Zfp820_chr17,Zfp945_chr17	G	19.5255	20.0972		chr17:19906931-22108316	2201386	FALSE	ncRNA_inter_chr17_13701,Zfp820,Zfp945	3	chr17	1	33.3333	0	1	0.191802	TRUE	trans-candidate
Cluster115_all	chr17	29867715	30158689	290975	Kctd20_chr17,ncRNA_inter_chr17_13817_chr17,Hsf2bp_chr17	G	31.0113	33.7894		chr17:29536930-30047121	510192	TRUE	Kctd20,ncRNA_inter_chr17_13817,Hsf2bp	3	chr17	1	33.3333	1	0	0.191802	TRUE	(ncRNA_inter_chr17_13817,Kctd20)	(ncRNA_inter_chr17_13817-male)
Cluster116_all	chr17	31280270	31466441	186172	Tff3_chr17,Rsph1_chr17,Ubash3a_chr17	G	34.3559	32.2239		chr17:31328140-31466441	138302	FALSE	Tff3,Rsph1,Ubash3a	3	chr17	1	33.3333	1	0	0.191802	FALSE
Cluster1482_all	chr17	36073519	36958019	884501	Znrd1as_chr17,Crisp2_chr17,Rnf39_chr17	C	19.9156	13.764		chr17:36076537-39842069	3765533	FALSE	Znrd1as,Crisp2,Rnf39	3	chr17	1	33.3333	0	1	0.191802	FALSE
Cluster651_all	chr17	23520411	23797422	277012	Tnfrsf12a_chr17,Zfp40_chr17,Zfp946_chr17	F	16.9438	11.8419		chr17:22813582-23901583	1088002	TRUE	Tnfrsf12a,Zfp40,Zfp946	3	chr17	1	33.3333	1	0	0.191802	FALSE
Cluster603_all	chr18	32045274	32982540	937267	ncRNA_inter_chr18_14392_chr18,Lims2_chr18,Wdr36_chr18	F	17.6882	13.3376		chr18:32193943-33750174	1556232	TRUE	ncRNA_inter_chr18_14392,Lims2,Wdr36	3	chr18	1	33.3333	0	1	0.191802	TRUE	(ncRNA_inter_chr18_14392,Wdr36)	(ncRNA_inter_chr18_14392-female)
Cluster335_all	chr19	8820592	8890053	69462	Atl3_chr19,Slc22a27_chr19,Stx5a_chr19	G	13.5962	14.8982		chr19:8820592-10236961	1416370	TRUE	Atl3,Slc22a27,Stx5a	3	chr19	1	33.3333	0	1	0.191802	FALSE
Cluster345_all	chr19	38044869	38174876	130008	Pde6c_chr19,Kif11_chr19,Rbp4_chr19	G	15.0706	14.8347		chr19:38086496-38261850	175355	FALSE	Pde6c,Kif11,Rbp4	3	chr19	1	33.3333	0	1	0.191802	FALSE
Cluster932_all	chr19	47339505	47646617	307113	Sufu_chr19,Hps6_chr19,Gsto2_chr19	F	17.592	12.9203		chr19:46103617-47619182	1515566	FALSE	Sufu,Hps6,Gsto2	3	chr19	1	33.3333	0	1	0.191802	FALSE
Cluster62_all	chr2	32279051	32600661	321611	Pomt1_chr2,St6galnac4_chr2,Prrc2b_chr2	G	8.99847	8.57243		chr2:31277614-33650657	2373044	TRUE	Pomt1,St6galnac4,Prrc2b	3	chr2	1	33.3333	0	1	0.191802	FALSE
Cluster627_all	chr2	73172995	73367540	194546	Scrn3_chr2,Chn1_chr2,ncRNA_inter_chr2_1471_chr2	F	19.4435	20.2051		chr2:73222232-73512793	290562	FALSE	Scrn3,Chn1,ncRNA_inter_chr2_1471	3	chr2	1	33.3333	1	0	0.191802	TRUE	(ncRNA_inter_chr2_1471,Chn1)	(ncRNA_inter_chr2_1471-male)
Cluster518_all	chr3	9829303	10312261	482959	Snx16_chr3,Chmp4c_chr3,Fabp12_chr3	G	32.302	38.8207		chr3:9829303-10544766	715464	FALSE	Snx16,Chmp4c,Fabp12	3	chr3	1	33.3333	0	1	0.191802	FALSE
Cluster540_all	chr3	108238501	108351386	112886	Amigo1_chr3,Fndc7_chr3,Sort1_chr3	G	17.3544	12.7257		chr3:108099177-109186861	1087685	FALSE	Amigo1,Fndc7,Sort1	3	chr3	1	33.3333	1	0	0.191802	FALSE
Cluster547_all	chr3	141490705	141948838	458134	Pdlim5_chr3,Gbp2b_chr3,Ccbl2_chr3	G	19.5154	18.2717		chr3:141560863-142546452	985590	TRUE	Pdlim5,Gbp2b,Ccbl2	3	chr3	1	33.3333	0	1	0.191802	FALSE
Cluster479_all	chr5	107787241	108406909	619669	ncRNA_inter_chr5_4499_chr5,Ephx4_chr5,Bglap2_chr5	G	14.8407	10.2263	Bglap2_chr5	chr5:107169870-108339709	1169840	TRUE	ncRNA_inter_chr5_4499,Ephx4,Bglap2	3	chr3,chr5	1	33.3333	1	0	0.191802	TRUE	trans-candidate	(ncRNA_inter_chr5_4499-male)
Cluster1139_all	chr4	61189274	61911118	721845	Hdhd3_chr4,Alad_chr4,Mup5_chr4	A	53.9456	59.7726		chr4:60678361-61954091	1275731	TRUE	Hdhd3,Alad,Mup5	3	chr4	1	33.3333	1	0	0.191802	FALSE
Cluster1317_all	chr4	106456794	106901051	444258	Dio1_chr4,ncRNA_inter_chr4_3516_chr4,Acot11_chr4	D	27.5578	16.0894		chr4:106370391-106901051	530661	FALSE	Dio1,ncRNA_inter_chr4_3516,Acot11	3	chr4	1	33.3333	0	1	0.191802	TRUE	(ncRNA_inter_chr4_3516,Acot11)			(ncRNA_inter_chr4_3516-Acot11)
Cluster1487_all	chr4	149073216	149277175	203960	ncRNA_inter_chr4_3875_chr4,Tmem201_chr4,Clstn1_chr4	C	17.6693	18.1441		chr4:148982464-149278837	296374	FALSE	ncRNA_inter_chr4_3875,Tmem201,Clstn1	3	chr4	1	33.3333	1	0	0.191802	TRUE	trans-candidate	(ncRNA_inter_chr4_3875-male)
Cluster186_all	chr4	115379610	115992949	613340	Cyp4a14_chr4,Mob3c_chr4,Toe1_chr4	G	28.2613	27.1081		chr4:115695586-115839674	144089	FALSE	Cyp4a14,Mob3c,Toe1	3	chr4	1	33.3333	0	1	0.191802	FALSE
Cluster709_all	chr4	46207633	46629785	422153	Aldh1b1_chr4,Xpa_chr4,E230008N13Rik_chr4	F	19.3293	20.3781		chr4:45898864-46629785	730922	FALSE	Aldh1b1,Xpa,E230008N13Rik	3	chr4	1	33.3333	0	1	0.191802	FALSE
Cluster719_all	chr4	114730891	115184593	453703	Ccdc17_chr4,Cyp4b1_chr4,Cyp4a12b_chr4	F	30.666	28.418		chr4:114495133-116282506	1787374	FALSE	Ccdc17,Cyp4b1,Cyp4a12b	3	chr4	1	33.3333	1	0	0.191802	FALSE
Cluster727_all	chr4	125589762	125784438	194677	ncRNA_inter_chr4_3641_chr4,Ago4_chr4,Sesn2_chr4	F	20.7451	17.6525		chr4:125223358-125734459	511102	FALSE	ncRNA_inter_chr4_3641,Ago4,Sesn2	3	chr4	1	33.3333	0	1	0.191802	TRUE	trans-candidate	(ncRNA_inter_chr4_3641-female)
Cluster1076_all	chr5	145523823	145958559	434737	Atp5j2_chr5,Cyp3a16_chr5,Zkscan14_chr5	F	8.6581	9.00703		chr5:145353095-146502248	1149154	TRUE	Atp5j2,Cyp3a16,Zkscan14	3	chr5	1	33.3333	0	1	0.191802	FALSE
Cluster1314_all	chr6	127925146	128361329	436184	BC048546_chr6,ncRNA_inter_chr6_5629_chr6,Tspan9_chr6	D	36.764	32.8459		chr6:128067585-128361329	293745	TRUE	BC048546,ncRNA_inter_chr6_5629,Tspan9	3	chr6	1	33.3333	1	0	0.191802	TRUE	(ncRNA_inter_chr6_5629,BC048546)			(ncRNA_inter_chr6_5629-Tspan9)
Cluster1370_all	chr6	136753780	136927220	173441	Eps8_chr6,Gucy2c_chr6,Pde6h_chr6	E	22.4305	23.7325		chr6:136806620-137215454	408835	TRUE	Eps8,Gucy2c,Pde6h	3	chr6	1	33.3333	0	1	0.191802	FALSE
Cluster152_all	chr6	86445733	86762000	316268	ncRNA_inter_chr6_5328_chr6,Cml5_chr6,Hmces_chr6	G	17.7153	21.5111		chr6:86447629-87005815	558187	TRUE	ncRNA_inter_chr6_5328,Cml5,Hmces	3	chr6	1	33.3333	1	0	0.191802	TRUE	trans-candidate
Cluster164_all	chr6	129022886	129849351	826466	Clec9a_chr6,Clec12b_chr6,Clec2d_chr6	G	18.9143	18.9289		chr6:129084302-130188177	1103876	TRUE	Clec9a,Clec12b,Clec2d	3	chr6	1	33.3333	1	0	0.191802	FALSE
Cluster410_all	chr10	127262070	127275527	13458	Rdh16_chr10,Rps26_chr10,ncRNA_inter_chr6_5310_chr10	G	31.4527	30.6419	ncRNA_inter_chr6_5310_chr10	chr10:127265188-127523987	258800	TRUE	Rdh16,Rps26,ncRNA_inter_chr6_5310	3	chr6,chr10	1	33.3333	0	1	0.191802	TRUE	trans-candidate
Cluster1021_all	chr7	107856508	108810123	953616	ncRNA_inter_chr7_6428_chr7,Plekhb1_chr7,P2ry2_chr7	F	49.8856	46.6004		chr7:108183845-108699229	515385	TRUE	ncRNA_inter_chr7_6428,Plekhb1,P2ry2	3	chr7	1	33.3333	1	0	0.191802	TRUE	(ncRNA_inter_chr7_6428,Plekhb1)
Cluster417_all	chr7	14564826	16150786	1585961	Vmn1r90_chr7,2310014L17Rik_chr7,2810007J24Rik_chr7	G	27.2911	23.179		chr7:13475853-16495999	3020147	FALSE	Vmn1r90,2310014L17Rik,2810007J24Rik	3	chr7	1	33.3333	0	1	0.191802	FALSE
Cluster418_all	chr7	16156198	16739325	583128	Mzf1_chr7,Sepw1_chr7,Sult2a6_chr7	G	31.6289	28.8661		chr7:15677579-16739326	1061748	TRUE	Mzf1,Sepw1,Sult2a6	3	chr7	1	33.3333	0	1	0.191802	FALSE
Cluster429_all	chr7	29757406	30006410	249005	Kcnk6_chr7,9530053A07Rik_chr7,2200002D01Rik_chr7	G	18.9423	14.4209		chr7:29536489-30099405	562917	TRUE	Kcnk6,9530053A07Rik,2200002D01Rik	3	chr7	1	33.3333	1	0	0.191802	FALSE
Cluster359_all	chr8	25016393	25404892	388500	Rab11fip1_chr8,ncRNA_inter_chr8_6812_chr8,1810011O10Rik_chr8	G	10.0782	10.3488		chr8:24340508-25441955	1101448	TRUE	Rab11fip1,ncRNA_inter_chr8_6812,1810011O10Rik	3	chr8	1	33.3333	0	1	0.191802	TRUE	trans-candidate
Cluster253_all	chr9	20610160	21032240	422081	Fmr1nb_chr9,ncRNA_inter_chr9_7753_chr9,Anln_chr9	G	18.5717	21.0236	Fmr1nb_chr9	chr9:17921403-22039076	4117674	TRUE	Fmr1nb,ncRNA_inter_chr9_7753,Anln	3	chr9,chrX	1	33.3333	0	1	0.191802	TRUE	trans-candidate
Cluster1443_all	chr1	174315155	176198206	1883052	Casq1_chr1,ncRNA_inter_chr1_838_chr1,Dusp23_chr1,ncRNA_inter_chr1_852_chr1,ncRNA_inter_chr1_847_chr1,Ackr1_chr1,Crp_chr1,Ifi202b_chr1,Pydc4_chr1,ncRNA_inter_chr1_868_chr1,Fmn2_chr1,Mndal_chr1	B	37.49	32.3266			0	TRUE	Casq1,ncRNA_inter_chr1_838,Dusp23,ncRNA_inter_chr1_852,ncRNA_inter_chr1_847,Ackr1,Crp,Ifi202b,Pydc4,ncRNA_inter_chr1_868,Fmn2,Mndal	12	chr1	2	16.6667	1	1	0.196663	TRUE	(ncRNA_inter_chr1_838,Dusp23,ncRNA_inter_chr1_852,ncRNA_inter_chr1_847,Ackr1,Crp)(ncRNA_inter_chr1_852,ncRNA_inter_chr1_838,Dusp23,ncRNA_inter_chr1_847,Ackr1,Crp)(ncRNA_inter_chr1_847,ncRNA_inter_chr1_838,Dusp23,ncRNA_inter_chr1_852,Ackr1,Crp)(ncRNA_inter_chr1_868,Ifi202b,Pydc4,Fmn2,Mndal)			(ncRNA_inter_chr1_838-Crp)
Cluster884_all	chr1	74211412	74311781	100370	Catip_chr1,Pnkd_chr1,Arpc2_chr1,Ihh_chr1	F	16.4071	16.3093		chr1:74041014-75040358	999345	TRUE	Catip,Pnkd,Arpc2,Ihh	4	chr1	1	25	1	0	0.247189	FALSE
Cluster888_all	chr1	84855502	88077249	3221748	Sp110_chr1,Eif4e2_chr1,Ugt1a10_chr1,Armc9_chr1	F	26.8269	16.4016		chr1:84228321-87649617	3421297	TRUE	Sp110,Eif4e2,Ugt1a10,Armc9	4	chr1	1	25	0	1	0.247189	FALSE
Cluster1236_all	chr9	108268550	108570971	302422	Cnnm4_chr9,Usp4_chr9,Slc28a2_chr9,Nckipsd_chr9	H	9.89328	9.13064	Cnnm4_chr9,Slc28a2_chr9	chr9:108101446-108763830	662385	FALSE	Cnnm4,Usp4,Slc28a2,Nckipsd	4	chr1,chr9,chr2	1	25	0	1	0.247189	FALSE
Cluster401_all	chr10	84105083	84351070	245988	Tdg_chr10,Fhl4_chr10,Tjp3_chr10,Polr3b_chr10	G	10.7583	9.8453		chr10:82776504-85190114	2413611	TRUE	Tdg,Fhl4,Tjp3,Polr3b	4	chr10	1	25	1	0	0.247189	FALSE
Cluster7_all	chr11	62583563	62736857	153295	Mmgt2_chr11,Prpsap2_chr11,Ulk2_chr11,Zswim7_chr11	G	21.5701	19.3436		chr11:62093122-62736857	643736	FALSE	Mmgt2,Prpsap2,Ulk2,Zswim7	4	chr11	1	25	0	1	0.247189	FALSE
Cluster1322_all	chr12	110145444	110296891	151448	Eml1_chr12,Cyp46a1_chr12,Hhipl1_chr12,ncRNA_inter_chr12_10916_chr12	D	38.76	39.8948		chr12:109868848-110286277	417430	TRUE	Eml1,Cyp46a1,Hhipl1,ncRNA_inter_chr12_10916	4	chr12	1	25	0	1	0.247189	TRUE	(ncRNA_inter_chr12_10916,Eml1)			(ncRNA_inter_chr12_10916-Eml1)
Cluster805_all	chr12	113557852	113755394	197543	Xrcc3_chr12,A530016L24Rik_chr12,Aspg_chr12,Tmem179_chr12	F	28.0479	21.6979		chr12:113584340-113785057	200718	TRUE	Xrcc3,A530016L24Rik,Aspg,Tmem179	4	chr12	1	25	0	1	0.247189	FALSE
Cluster1089_all	chr14	64754964	65252566	497603	Ints9_chr14,Neil2_chr14,Clu_chr14,Ephx2_chr14	F	26.0123	20.0101		chr14:64880723-65413035	532313	FALSE	Ints9,Neil2,Clu,Ephx2	4	chr14	1	25	1	0	0.247189	FALSE
Cluster863_all	chr15	81852260	82206203	353944	Cyp2d34_chr15,Sept3_chr15,Cyp2d11_chr15,ncRNA_inter_chr15_12770_chr15	F	61.944	61.1058		chr15:81883434-82221401	337968	TRUE	Cyp2d34,Sept3,Cyp2d11,ncRNA_inter_chr15_12770	4	chr15	1	25	1	0	0.247189	TRUE	(ncRNA_inter_chr15_12770,Cyp2d34,Sept3,Cyp2d11)
Cluster1196_all	chr17	35695541	37023492	1327952	H2-T3_chr17,Trim26_chr17,Mas1_chr17,Flot1_chr17	H	14.78	14.9113		chr17:35859351-36958019	1098669	TRUE	H2-T3,Trim26,Mas1,Flot1	4	chr17	1	25	1	0	0.247189	FALSE
Cluster342_all	chr19	29177397	29497676	320280	Ak3_chr19,4430402I18Rik_chr19,Il33_chr19,Uhrf2_chr19	G	32.6826	25.7672		chr19:29027774-29571669	543896	TRUE	Ak3,4430402I18Rik,Il33,Uhrf2	4	chr19	1	25	0	1	0.247189	FALSE
Cluster923_all	chr19	12093700	13235642	1141943	Ms4a7_chr19,Cntf_chr19,Mpeg1_chr19,Zfp91_chr19	F	15.4957	14.512		chr19:12237329-12421936	184608	TRUE	Ms4a7,Cntf,Mpeg1,Zfp91	4	chr19	1	25	0	1	0.247189	FALSE
Cluster52_all	chr2	4067947	4360247	292301	Cdnf_chr2,Hjurp_chr2,Prpf18_chr2,Mcm10_chr2	G	26.6714	20.9752	Hjurp_chr2	chr2:3881100-4201446	320347	TRUE	Cdnf,Hjurp,Prpf18,Mcm10	4	chr2,chr1	1	25	1	0	0.247189	FALSE
Cluster1111_all	chr3	134973385	135449122	475738	Bdh2_chr3,Manba_chr3,ncRNA_inter_chr3_2922_chr3,Slc39a8_chr3	F	34.7443	31.6381		chr3:135025512-135183566	158055	FALSE	Bdh2,Manba,ncRNA_inter_chr3_2922,Slc39a8	4	chr3	1	25	1	0	0.247189	TRUE	(ncRNA_inter_chr3_2922,Bdh2,Manba)			(ncRNA_inter_chr3_2922-Manba)
Cluster535_all	chr3	95533626	95887203	353578	Car14_chr3,Ctsk_chr3,Mtmr11_chr3,Hist2h2bb_chr3	G	25.3977	23.125		chr3:95699815-95745077	45263	TRUE	Car14,Ctsk,Mtmr11,Hist2h2bb	4	chr3	1	25	0	1	0.247189	FALSE
Cluster1143_all	chr4	146096831	147343296	1246466	Clcn6_chr4,Gm13152_chr4,Gm13157_chr4,Gm13242_chr4	A	37.2163	37.4733		chr4:145256078-147343296	2087219	TRUE	Clcn6,Gm13152,Gm13157,Gm13242	4	chr4	1	25	1	0	0.247189	FALSE
Cluster181_all	chr4	60454579	61911118	1456540	Fkbp15_chr4,Mup3_chr4,ncRNA_inter_chr4_3282_chr4,Slc31a1_chr4	G	24.8477	24.4246		chr4:60678361-62311624	1633264	TRUE	Fkbp15,Mup3,ncRNA_inter_chr4_3282,Slc31a1	4	chr4	1	25	1	0	0.247189	TRUE	(ncRNA_inter_chr4_3282,Mup3)
Cluster708_all	chr4	44575484	45117084	541601	Zcchc7_chr4,Grhpr_chr4,ncRNA_inter_chr4_3171_chr4,ncRNA_inter_chr4_3203_chr4	F	20.621	22.4928		chr4:44880292-45165046	284755	TRUE	Zcchc7,Grhpr,ncRNA_inter_chr4_3171,ncRNA_inter_chr4_3203	4	chr4	1	25	1	0	0.247189	TRUE	(ncRNA_inter_chr4_3203,Grhpr)			(ncRNA_inter_chr4_3203-Grhpr)
Cluster718_all	chr4	114057877	114599188	541312	Ipp_chr4,Cyp4a30b_chr4,Cyp4a12a_chr4,ncRNA_inter_chr4_3575_chr4	F	21.7702	22.2724		chr4:114243382-116180181	1936800	FALSE	Ipp,Cyp4a30b,Cyp4a12a,ncRNA_inter_chr4_3575	4	chr4	1	25	1	0	0.247189	TRUE	trans-candidate
Cluster739_all	chr4	145256078	147292813	2036736	Gm13247_chr4,Rex2_chr4,Gm13251_chr4,Fv1_chr4	F	29.2693	27.3567		chr4:145704143-147378302	1674160	TRUE	Gm13247,Rex2,Gm13251,Fv1	4	chr4	1	25	1	0	0.247189	FALSE
Cluster1363_all	chr17	74113678	74701079	587402	Xdh_chr17,Wee1_chr17,Fam76a_chr17,Izumo1r_chr17	E	15.7993	8.09546	Wee1_chr17,Fam76a_chr17,Izumo1r_chr17	chr17:74510495-74584450	73956	FALSE	Xdh,Wee1,Fam76a,Izumo1r	4	chr4,chr9,chr7,chr17	1	25	1	0	0.247189	FALSE
Cluster1039_all	chr5	23817281	24400073	582793	Crygn_chr5,Slc4a2_chr5,ncRNA_inter_chr5_4048_chr5,Wdr86_chr5	F	32.3853	27.1558		chr5:24116202-24347469	231268	TRUE	Crygn,Slc4a2,ncRNA_inter_chr5_4048,Wdr86	4	chr5	1	25	1	0	0.247189	TRUE	(ncRNA_inter_chr5_4048,Crygn,Slc4a2,Wdr86)
Cluster801_all	chr12	84085117	84714292	629176	Oas2_chr12,Pyhin1_chr12,Susd6_chr12,Rnf113a2_chr12	F	8.64921	8.13561	Oas2_chr12,Pyhin1_chr12	chr12:83096885-85568520	2471636	TRUE	Oas2,Pyhin1,Susd6,Rnf113a2	4	chr5,chr1,chr12	1	25	0	1	0.247189	FALSE
Cluster135_all	chr6	29301400	29957442	656043	Tspan33_chr6,Irf5_chr6,Smo_chr6,ncRNA_inter_chr6_4980_chr6	G	28.0658	20.3554		chr6:29453645-30606390	1152746	TRUE	Tspan33,Irf5,Smo,ncRNA_inter_chr6_4980	4	chr6	1	25	1	0	0.247189	TRUE	(ncRNA_inter_chr6_4980,Tspan33,Smo)			(ncRNA_inter_chr6_4980-Tspan33)
Cluster695_all	chr6	120205311	120592151	386841	Slc6a12_chr6,Il17ra_chr6,B4galnt3_chr6,Wnt5b_chr6	F	22.7591	19.9514		chr6:120328509-120592151	263643	TRUE	Slc6a12,Il17ra,B4galnt3,Wnt5b	4	chr6	1	25	1	0	0.247189	FALSE
Cluster1020_all	chr7	106614708	107508231	893524	Atg16l2_chr7,Coa4_chr7,ncRNA_inter_chr7_6399_chr7,Ucp3_chr7	F	24.8269	23.4243		chr7:105807376-107423613	1616238	TRUE	Atg16l2,Coa4,ncRNA_inter_chr7_6399,Ucp3	4	chr7	1	25	1	0	0.247189	TRUE	trans-candidate
Cluster415_all	chr7	4639505	5236779	597275	Isoc2b_chr7,Zfp28_chr7,Zfp78_chr7,Vmn1r58_chr7	G	39.6715	31.7007			0	FALSE	Isoc2b,Zfp28,Zfp78,Vmn1r58	4	chr7	1	25	0	1	0.247189	FALSE
Cluster455_all	chr7	134817666	135110896	293231	Vkorc1_chr7,Prss53_chr7,Prss8_chr7,Prss36_chr7	G	25.4788	24.78		chr7:134613367-135223331	609965	TRUE	Vkorc1,Prss53,Prss8,Prss36	4	chr7	1	25	1	0	0.247189	FALSE
Cluster435_all	chr7	52019456	52236756	217301	Dhdh_chr7,Hsd3b3_chr7,Cpt1c_chr7,Ppp1r15a_chr7	G	29.7105	28.0767	Hsd3b3_chr7	chr7:52094474-52479385	384912	TRUE	Dhdh,Hsd3b3,Cpt1c,Ppp1r15a	4	chr7,chr3	1	25	1	0	0.247189	FALSE
Cluster1438_all	chr1	90034458	90338138	303681	Agap1_chr1,Usp40_chr1,Ugt1a6a_chr1,Ugt1a6b_chr1,Ugt1a5_chr1	B	25.2899	28.0104		chr1:90038287-90552338	514052	FALSE	Agap1,Usp40,Ugt1a6a,Ugt1a6b,Ugt1a5	5	chr1	1	20	0	1	0.298784	FALSE
Cluster1277_all	chr10	74972054	75521552	549499	Susd2_chr10,Bcr_chr10,Map2k2_chr10,Slc39a3_chr10,Cactin_chr10	H	17.5368	10.5218		chr10:74972054-75431755	459702	FALSE	Susd2,Bcr,Map2k2,Slc39a3,Cactin	5	chr10	1	20	0	1	0.298784	FALSE
Cluster992_all	chr10	127199781	127270894	71114	Esyt1_chr10,Rdh1_chr10,Atp5b_chr10,Rdh19_chr10,Rbms2_chr10	F	42.3786	39.7352		chr10:127263158-127523987	260830	TRUE	Esyt1,Rdh1,Atp5b,Rdh19,Rbms2	5	chr10	1	20	0	1	0.298784	FALSE
Cluster1084_all	chr14	55902377	56328629	426253	Fitm1_chr14,Tssk4_chr14,Slc22a17_chr14,Ltb4r2_chr14,Dhrs1_chr14	F	19.8152	18.1012		chr14:55977076-56267929	290854	TRUE	Fitm1,Tssk4,Slc22a17,Ltb4r2,Dhrs1	5	chr14	1	20	1	0	0.298784	FALSE
Cluster299_all	chr15	82692214	83261477	569264	Mgat3_chr15,Pnpla3_chr15,Dgat1_chr15,Tspo_chr15,Serhl_chr15	G	16.4607	9.88443		chr15:82934250-83225319	291070	TRUE	Mgat3,Pnpla3,Dgat1,Tspo,Serhl	5	chr15	1	20	0	1	0.298784	FALSE
Cluster198_all	chr16	4457407	5617621	1160215	4930562C15Rik_chr16,ncRNA_inter_chr16_12998_chr16,Srl_chr16,Rogdi_chr16,Rbfox1_chr16	G	34.9361	35.9184		chr16:4199827-5786540	1586714	TRUE	4930562C15Rik,ncRNA_inter_chr16_12998,Srl,Rogdi,Rbfox1	5	chr16	1	20	0	1	0.298784	TRUE	trans-candidate	(ncRNA_inter_chr16_12998-female)		(ncRNA_inter_chr16_12998-Rbfox1)
Cluster58_all	chr2	25654481	25849570	195090	Bmyc_chr2,Tprn_chr2,Lcn8_chr2,Npdc1_chr2,Surf4_chr2	G	14.7206	10.7934		chr2:25517996-26084619	566624	TRUE	Bmyc,Tprn,Lcn8,Npdc1,Surf4	5	chr2	1	20	1	0	0.298784	FALSE
Cluster537_all	chr3	97556414	98000086	443673	Pdzk1_chr3,ncRNA_inter_chr3_2637_chr3,Polr3c_chr3,Hsd3b2_chr3,Hsd3b6_chr3	G	24.7239	26.3571		chr3:97763007-97763007	1	TRUE	Pdzk1,ncRNA_inter_chr3_2637,Polr3c,Hsd3b2,Hsd3b6	5	chr3	1	20	1	0	0.298784	TRUE	(ncRNA_inter_chr3_2637,Hsd3b2,Hsd3b6)
Cluster538_all	chr3	101634050	102602081	968032	Hao2_chr3,Sike1_chr3,Slc22a15_chr3,Tspan2_chr3,ncRNA_inter_chr3_2676_chr3	G	27.9339	29.1908		chr3:101913295-101913295	1	TRUE	Hao2,Sike1,Slc22a15,Tspan2,ncRNA_inter_chr3_2676	5	chr3	1	20	0	1	0.298784	TRUE	trans-candidate			(ncRNA_inter_chr3_2676-Tspan2)
Cluster174_all	chr4	41201262	42885529	1684268	Aqp3_chr4,Enho_chr4,Kif24_chr4,Nudt2_chr4,ncRNA_inter_chr4_3151_chr4	G	13.3773	11.243		chr4:41036816-42885529	1848714	TRUE	Aqp3,Enho,Kif24,Nudt2,ncRNA_inter_chr4_3151	5	chr4	1	20	1	0	0.298784	TRUE	(ncRNA_inter_chr4_3151,Aqp3)
Cluster467_all	chr5	33799917	34505269	705353	Spon2_chr5,Yes1_chr5,Tmem129_chr5,Fgfr3_chr5,Htt_chr5	G	12.9787	10.4354		chr5:33919739-35540711	1620973	TRUE	Spon2,Yes1,Tmem129,Fgfr3,Htt	5	chr5	1	20	1	0	0.298784	FALSE
Cluster1261_all	chr8	71794561	73550399	1755839	ncRNA_inter_chr8_7169_chr8,Gatad2a_chr8,Klhl26_chr8,Pde4c_chr8,Abhd8_chr8	H	22.4557	16.4764		chr8:72666961-73465042	798082	FALSE	ncRNA_inter_chr8_7169,Gatad2a,Klhl26,Pde4c,Abhd8	5	chr8	1	20	0	1	0.298784	TRUE	(ncRNA_inter_chr8_7169,Gatad2a,Klhl26,Pde4c)
Cluster260_all	chr9	44681518	44910449	228932	Vps11_chr9,Mpzl3_chr9,Tmem25_chr9,Treh_chr9,Ttc36_chr9	G	13.2821	14.1638		chr9:44476698-44926272	449575	TRUE	Vps11,Mpzl3,Tmem25,Treh,Ttc36	5	chr9	1	20	1	0	0.298784	FALSE
Cluster277_all	chr9	109646853	109966675	319823	Tmie_chr9,Elp6_chr9,Map4_chr9,Als2cl_chr9,Rtp3_chr9	G	18.6704	20.2143		chr9:109599183-110562932	963750	FALSE	Tmie,Elp6,Map4,Als2cl,Rtp3	5	chr9	1	20	0	1	0.298784	FALSE
Cluster393_all	chr10	63019065	63676377	657313	Mypn_chr10,Ddx50_chr10,Dnajc12_chr10,Mcu_chr10,Pbld2_chr10,Lrrtm3_chr10	G	24.9602	14.5486		chr10:63291358-63496742	205385	TRUE	Mypn,Ddx50,Dnajc12,Mcu,Pbld2,Lrrtm3	6	chr10	1	16.6667	1	0	0.346847	FALSE
Cluster1079_all	chr14	18745832	20486090	1740259	Luc7l3_chr14,Ptprg_chr14,4930452B06Rik_chr14,Rpp14_chr14,Acox2_chr14,ncRNA_inter_chr14_11858_chr14	F	22.8646	20.4978	Luc7l3_chr14		0	TRUE	Luc7l3,Ptprg,4930452B06Rik,Rpp14,Acox2,ncRNA_inter_chr14_11858	6	chr14,chr11	1	16.6667	1	0	0.346847	TRUE	trans-candidate
Cluster119_all	chr17	34849087	35368814	519728	Cfb_chr17,Neu1_chr17,C4a_chr17,Gm8909_chr17,ncRNA_inter_chr17_13873_chr17,Zfp101_chr17	G	24.8105	24.4743		chr17:34918458-35207143	288686	TRUE	Cfb,Neu1,C4a,Gm8909,ncRNA_inter_chr17_13873,Zfp101	6	chr17	1	16.6667	1	0	0.346847	TRUE	trans-candidate
Cluster1068_all	chr5	122756984	123237364	480381	Anapc7_chr5,P2rx7_chr5,Rad9b_chr5,Gpn3_chr5,Ift81_chr5,P2rx4_chr5	F	47.3365	46.7542		chr5:122694202-122997375	303174	TRUE	Anapc7,P2rx7,Rad9b,Gpn3,Ift81,P2rx4	6	chr5	1	16.6667	1	0	0.346847	FALSE
Cluster700_all	chr6	128428212	129849351	1421140	Clec2i_chr6,Klra5_chr6,BC035044_chr6,Clec2h_chr6,Clec1a_chr6,Klra17_chr6	F	18.0108	11.4561		chr6:128781493-129321680	540188	TRUE	Clec2i,Klra5,BC035044,Clec2h,Clec1a,Klra17	6	chr6	1	16.6667	1	0	0.346847	FALSE
Cluster451_all	chr7	113996713	114929190	932478	Olfr701_chr7,Slco2b1_chr7,Olfml1_chr7,Mogat2_chr7,Olfr702_chr7,Olfr703_chr7	G	32.5175	37.3502		chr7:114043850-114922775	878926	TRUE	Olfr701,Slco2b1,Olfml1,Mogat2,Olfr702,Olfr703	6	chr7	1	16.6667	0	1	0.346847	FALSE
Cluster942_all	chr8	71323056	73426268	2103213	Csgalnact1_chr8,Hapln4_chr8,Zfp930_chr8,Nxnl1_chr8,Gm3336_chr8,Lsm4_chr8	F	22.0483	20.2669			0	TRUE	Csgalnact1,Hapln4,Zfp930,Nxnl1,Gm3336,Lsm4	6	chr8	1	16.6667	0	1	0.346847	FALSE
Cluster399_all	chr10	79321040	80302727	981688	Scamp4_chr10,Hcfc2_chr10,Plekhj1_chr10,Pip5k1c_chr10,Tbxa2r_chr10,Wdr18_chr10,Izumo4_chr10	G	19.4458	18.3278		chr10:79248335-80285178	1036844	TRUE	Scamp4,Hcfc2,Plekhj1,Pip5k1c,Tbxa2r,Wdr18,Izumo4	7	chr10	1	14.2857	0	1	0.391618	FALSE
Cluster1425_all	chr13	67314804	68228601	913798	Sfi1_chr13,Zfp457_chr13,Ptdss1_chr13,Zfp708_chr13,ncRNA_inter_chr13_11504_chr13,Rslcan18_chr13,Srd5a1_chr13	B	25.7548	28.0851	Sfi1_chr13	chr13:67751890-67751890	1	TRUE	Sfi1,Zfp457,Ptdss1,Zfp708,ncRNA_inter_chr13_11504,Rslcan18,Srd5a1	7	chr13,chr11	1	14.2857	1	0	0.391618	TRUE	(ncRNA_inter_chr13_11504,Zfp457,Ptdss1,Zfp708,Rslcan18)			(ncRNA_inter_chr13_11504-Zfp457)
Cluster330_all	chr19	3151739	3890631	738893	Gm960_chr19,Acy3_chr19,Gstp2_chr19,Ppp1ca_chr19,Cabp4_chr19,Ptprcap_chr19,Wdr92_chr19	G	22.9085	14.9206	Wdr92_chr19	chr19:3151739-4262698	1110960	TRUE	Gm960,Acy3,Gstp2,Ppp1ca,Cabp4,Ptprcap,Wdr92	7	chr19,chr11	1	14.2857	1	0	0.391618	FALSE
Cluster331_all	chr19	3948421	4428735	480315	Aldh3b2_chr19,Unc93b1_chr19,ncRNA_inter_chr13_11523_chr19,1700055N04Rik_chr19,Ppp2r5b_chr19,Clcf1_chr19,Pold4_chr19	G	32.2475	33.4591	ncRNA_inter_chr13_11523_chr19	chr19:4166115-4166115	1	TRUE	Aldh3b2,Unc93b1,ncRNA_inter_chr13_11523,1700055N04Rik,Ppp2r5b,Clcf1,Pold4	7	chr19,chr13	1	14.2857	0	1	0.391618	TRUE	trans-candidate
Cluster57_all	chr2	24787576	25618942	831367	Mrpl41_chr2,Fcna_chr2,Entpd2_chr2,Fbxw5_chr2,Lcn12_chr2,Ptgds_chr2,Nelfb_chr2	G	21.8935	17.7969			0	TRUE	Mrpl41,Fcna,Entpd2,Fbxw5,Lcn12,Ptgds,Nelfb	7	chr2	1	14.2857	0	1	0.391618	FALSE
Cluster944_all	chr8	75016470	76430060	1413591	Zfp709_chr8,Cib3_chr8,Slc27a1_chr8,Jak3_chr8,Use1_chr8,Ano8_chr8,Large_chr8	F	23.9696	18.8001			0	TRUE	Zfp709,Cib3,Slc27a1,Jak3,Use1,Ano8,Large	7	chr8	1	14.2857	1	0	0.391618	FALSE
Cluster276_all	chr9	107745191	108414695	669505	Uba7_chr9,Col7a1_chr9,1700102P08Rik_chr9,Nicn1_chr9,Rhoa_chr9,Tcta_chr9,Ndufaf3_chr9	G	16.3888	12.8199		chr9:108046489-108357245	310757	TRUE	Uba7,Col7a1,1700102P08Rik,Nicn1,Rhoa,Tcta,Ndufaf3	7	chr9	1	14.2857	0	1	0.391618	FALSE
Cluster205_all	chr16	32082124	33237535	1155412	Pak2_chr16,Acap2_chr16,Tctex1d2_chr16,Ubxn7_chr16,Slc12a8_chr16,Gsk3b_chr16,Osbpl11_chr16,Heg1_chr16	G	11.9982	10.0192		chr16:32501143-32984004	482862	TRUE	Pak2,Acap2,Tctex1d2,Ubxn7,Slc12a8,Gsk3b,Osbpl11,Heg1	8	chr16	1	12.5	1	0	0.433324	FALSE
Cluster613_all	chr2	24796545	25533111	736567	Ehmt1_chr2,Clic3_chr2,Abca2_chr2,C8g_chr2,Dpp7_chr2,Ndor1_chr2,Uap1l1_chr2,ncRNA_inter_chr2_1128_chr2	F	19.847	15.9974		chr2:25225642-25505075	279434	FALSE	Ehmt1,Clic3,Abca2,C8g,Dpp7,Ndor1,Uap1l1,ncRNA_inter_chr2_1128	8	chr2	1	12.5	0	1	0.433324	TRUE	(ncRNA_inter_chr2_1128,Clic3,Abca2,C8g,Dpp7,Ndor1,Uap1l1)
Cluster1000_all	chr7	19759911	24170863	4410953	Ppm1n_chr7,Apoc1_chr7,Bloc1s3_chr7,Zfp111_chr7,Cblc_chr7,Pvr_chr7,Cadm4_chr7,Phldb3_chr7	F	22.1047	19.035		chr7:20612915-21569511	956597	TRUE	Ppm1n,Apoc1,Bloc1s3,Zfp111,Cblc,Pvr,Cadm4,Phldb3	8	chr7	1	12.5	1	0	0.433324	FALSE
Cluster397_all	chr10	75305587	76793442	1487856	Gstt2_chr10,Ftcd_chr10,Mob3a_chr10,ncRNA_inter_chr10_9024_chr10,Fam207a_chr10,Col6a2_chr10,S100b_chr10,ncRNA_inter_chr10_9029_chr10,Spatc1l_chr10	G	23.2245	22.9987			0	TRUE	Gstt2,Ftcd,Mob3a,ncRNA_inter_chr10_9024,Fam207a,Col6a2,S100b,ncRNA_inter_chr10_9029,Spatc1l	9	chr10	1	11.1111	0	1	0.472173	TRUE	(ncRNA_inter_chr10_9024,Ftcd,Col6a2,S100b,Spatc1l)			(ncRNA_inter_chr10_9024-Ftcd)
Cluster721_all	chr4	116543941	117388436	844496	Eif2b3_chr4,Mast2_chr4,Pomgnt1_chr4,Artn_chr4,Cyp4a32_chr4,Uqcrh_chr4,Cmpk1_chr4,Tesk2_chr4,Gpbp1l1_chr4	F	15.3278	14.6722		chr4:117109329-117109329	1	TRUE	Eif2b3,Mast2,Pomgnt1,Artn,Cyp4a32,Uqcrh,Cmpk1,Tesk2,Gpbp1l1	9	chr4	1	11.1111	1	0	0.472173	FALSE
Cluster647_all	chr2	174716696	178032013	3315318	Nup210_chr2,Vmn1r45_chr2,Vmn1r48_chr2,Vmn1r51_chr2,Vmn1r53_chr2,Gm14325_chr2,Gm14322_chr2,Mbd1_chr2,Etohi1_chr2,Gm14420_chr2,Gm9992_chr2,Ctsz_chr2	F	22.8713	14.5584	Nup210_chr2,Vmn1r45_chr2,Vmn1r48_chr2,Vmn1r51_chr2,Vmn1r53_chr2,Mbd1_chr2,Gm9992_chr2	chr2:175003050-177829785	2826736	TRUE	Nup210,Vmn1r45,Vmn1r48,Vmn1r51,Vmn1r53,Gm14325,Gm14322,Mbd1,Etohi1,Gm14420,Gm9992,Ctsz	12	chr2,chr17,chr18,chr6	1	8.33333	1	0	0.573472	FALSE
Cluster825_all	chr9	77225697	78669941	1444245	Arpp19_chr9,ncRNA_inter_chr9_8122_chr9,Klhl31_chr9,ncRNA_inter_chr9_8117_chr9,Lrrc1_chr9,Tmod3_chr9,ncRNA_inter_chr9_8118_chr9,Ick_chr9,Gm10639_chr9,Gsta2_chr9,Mto1_chr9,Slc17a5_chr9	F	34.0228	30.009			0	TRUE	Arpp19,ncRNA_inter_chr9_8122,Klhl31,ncRNA_inter_chr9_8117,Lrrc1,Tmod3,ncRNA_inter_chr9_8118,Ick,Gm10639,Gsta2,Mto1,Slc17a5	12	chr9	1	8.33333	1	0	0.573472	TRUE	(ncRNA_inter_chr9_8117,Klhl31,ncRNA_inter_chr9_8118)(ncRNA_inter_chr9_8118,Klhl31,ncRNA_inter_chr9_8117)	(ncRNA_inter_chr9_8122-male)	(ncRNA_inter_chr9_8118-ncRNA_inter_chr9_8117)	(ncRNA_inter_chr9_8117-Klhl31)
Cluster332_all	chr19	4540453	5689430	1148978	Rab1b_chr19,2010003K11Rik_chr19,Ctsf_chr19,Pcx_chr19,Ighmbp2_chr19,Syt12_chr19,Ap5b1_chr19,Dpp3_chr19,Mrpl11_chr19,Frmd8_chr19,Pola2_chr19,Nrxn2_chr19,Peli3_chr19	G	19.2277	11.6825		chr19:5268749-5433373	164625	TRUE	Rab1b,2010003K11Rik,Ctsf,Pcx,Ighmbp2,Syt12,Ap5b1,Dpp3,Mrpl11,Frmd8,Pola2,Nrxn2,Peli3	13	chr19	1	7.69231	1	0	0.602722	FALSE
Cluster100_all	chr2	174732703	177861171	3128469	ncRNA_inter_chr18_14656_chr2,Gabrq_chr2,Timd2_chr2,Gm14391_chr2,Gria4_chr2,0610010B08Rik_chr2,Gm14440_chr2,Mrap2_chr2,Zfp931_chr2,5730507C01Rik_chr2,Gabra3_chr2,Gm14295_chr2,Gm14326_chr2,Gm14393_chr2,Gm14436_chr2,Gm6710_chr2,ncRNA_inter_chr2_2079_chr2,ncRNA_inter_chr4_3011_chr2,OTTMUSG00000016609_chr2,Ppp1r3a_chr2,Zbtb7c_chr2	G	35.0645	37.4138	ncRNA_inter_chr18_14656_chr2,Gabrq_chr2,Timd2_chr2,Gria4_chr2,Mrap2_chr2,5730507C01Rik_chr2,Gabra3_chr2,ncRNA_inter_chr4_3011_chr2,Ppp1r3a_chr2,Zbtb7c_chr2	chr2:177082174-177829785	747612	TRUE	ncRNA_inter_chr18_14656,Gabrq,Timd2,Gm14391,Gria4,0610010B08Rik,Gm14440,Mrap2,Zfp931,5730507C01Rik,Gabra3,Gm14295,Gm14326,Gm14393,Gm14436,Gm6710,ncRNA_inter_chr2_2079,ncRNA_inter_chr4_3011,OTTMUSG00000016609,Ppp1r3a,Zbtb7c	21	chr2,chr12,chrX,chr9,chr18,chr4,chr6,chr11	1	4.7619	1	0	0.774997	TRUE	(ncRNA_inter_chr18_14656,Zbtb7c)(ncRNA_inter_chr2_2079,Zfp931,Gm14326)	(ncRNA_inter_chr18_14656-male)		(ncRNA_inter_chr18_14656-Zbtb7c)
Cluster854_all	chr15	75376954	76335747	958794	Ly6i_chr15,Tigd5_chr15,Zfp871_chr15,Ccdc166_chr15,Naprt_chr15,Nrbp2_chr15,Trappc9_chr15,Gsdmd_chr15,Mapk15_chr15,Zbtb43_chr15,Zfp7_chr15,ncRNA_inter_chr15_12695_chr15,Parp10_chr15,Zfp623_chr15	F	19.8519	18.9578	Zfp871_chr15,Zbtb43_chr15		0	TRUE	Ly6i,Tigd5,Zfp871,Ccdc166,Naprt,Nrbp2,Trappc9,Gsdmd,Mapk15,Zbtb43,Zfp7,ncRNA_inter_chr15_12695,Parp10,Zfp623	14	chr15,chr2,chr17	0	0	0	0	1	TRUE	(ncRNA_inter_chr15_12695,Tigd5,Ccdc166,Nrbp2,Mapk15,Parp10,Zfp623)			(ncRNA_inter_chr15_12695-Nrbp2)
Cluster548_all	chr11	3255461	3980895	725435	Gas2l1_chr11,Osbp2_chr11,Sfi1_chr11,Trpc6_chr11,Hormad2_chr11,Gal3st1_chr11,ncRNA_inter_chr16_13062_chr11,Slc35e4_chr11,Zfp575_chr11,Dusp18_chr11,Rnf215_chr11	F	15.8717	14.0609	Trpc6_chr11,ncRNA_inter_chr16_13062_chr11,Zfp575_chr11	chr11:3496806-4506367	1009562	TRUE	Gas2l1,Osbp2,Sfi1,Trpc6,Hormad2,Gal3st1,ncRNA_inter_chr16_13062,Slc35e4,Zfp575,Dusp18,Rnf215	11	chr11,chr16,chr9,chr7	0	0	0	0	1	TRUE	trans-candidate
Cluster1502_all	chr8	4894413	7623824	2729412	Cd209g_chr8,Pnpla6_chr8,Slc10a2_chr8,Cd209f_chr8,Tgfbr3l_chr8,Camsap3_chr8,Cers4_chr8,Pex11g_chr8,ncRNA_inter_chr4_3011_chr8,Stxbp2_chr8,Cd209a_chr8	C	16.7514	14.8166	ncRNA_inter_chr4_3011_chr8	chr8:4972088-6401458	1429371	TRUE	Cd209g,Pnpla6,Slc10a2,Cd209f,Tgfbr3l,Camsap3,Cers4,Pex11g,ncRNA_inter_chr4_3011,Stxbp2,Cd209a	11	chr8,chr4	0	0	0	0	1	TRUE	trans-candidate
Cluster858_all	chr15	78344275	79199416	855142	Eif3l_chr15,Elfn2_chr15,Mfng_chr15,Mpst_chr15,Naga_chr15,Tmprss6_chr15,Txn2_chr15,Gcat_chr15,Cby1_chr15	F	28.5513	23.1127		chr15:78363032-79199416	836385	TRUE	Eif3l,Elfn2,Mfng,Mpst,Naga,Tmprss6,Txn2,Gcat,Cby1	9	chr15	0	0	0	0	1	FALSE
Cluster118_all	chr17	33952099	34592549	640451	H2-Q2_chr17,Gm11127_chr17,C920025E04Rik_chr17,Csnk2b_chr17,H2-Eb2_chr17,Zbtb12_chr17,Ly6g5b_chr17,Cbs_chr17,Egfl8_chr17	G	31.844	24.3345		chr17:34297608-34297608	1	TRUE	H2-Q2,Gm11127,C920025E04Rik,Csnk2b,H2-Eb2,Zbtb12,Ly6g5b,Cbs,Egfl8	9	chr17	0	0	0	0	1	FALSE
Cluster15_all	chr11	76235201	76854273	619073	Tlcd2_chr11,Gemin4_chr11,Rpa1_chr11,Flot2_chr11,Git1_chr11,Glod4_chr11,Dhrs13_chr11,Aldoc_chr11	G	14.8047	13.8265		chr11:76573677-76573677	1	TRUE	Tlcd2,Gemin4,Rpa1,Flot2,Git1,Glod4,Dhrs13,Aldoc	8	chr11	0	0	0	0	1	FALSE
Cluster30_all	chr11	105747292	106275359	528068	Ace_chr11,Ccdc47_chr11,Limd2_chr11,Strada_chr11,Dcaf7_chr11,Taco1_chr11,Map3k3_chr11,Tex2_chr11	G	24.2942	22.6882		chr11:105865093-106082379	217287	TRUE	Ace,Ccdc47,Limd2,Strada,Dcaf7,Taco1,Map3k3,Tex2	8	chr11	0	0	0	0	1	FALSE
Cluster294_all	chr15	76380170	76890183	510014	BC024139_chr15,Rbfox2_chr15,Slc52a2_chr15,Exosc4_chr15,Apol7a_chr15,Maf1_chr15,Apol7c_chr15,Hgh1_chr15	G	24.2991	23.3109		chr15:76450006-77081955	631950	TRUE	BC024139,Rbfox2,Slc52a2,Exosc4,Apol7a,Maf1,Apol7c,Hgh1	8	chr15	0	0	0	0	1	FALSE
Cluster295_all	chr15	76993389	77657739	664351	Apol6_chr15,Apol9b_chr15,Fbxl6_chr15,ncRNA_inter_chr15_12712_chr15,Apol7b_chr15,Apol10b_chr15,Gpaa1_chr15,Eif3d_chr15	G	22.9844	16.0408		chr15:77463878-77529293	65416	TRUE	Apol6,Apol9b,Fbxl6,ncRNA_inter_chr15_12712,Apol7b,Apol10b,Gpaa1,Eif3d	8	chr15	0	0	0	0	1	TRUE	(ncRNA_inter_chr15_12712,Apol6)
Cluster1035_all	chr7	148326499	148887077	560579	Urah_chr7,Athl1_chr7,Slc25a22_chr7,Lrrc56_chr7,Ric8_chr7,Chid1_chr7,Nlrp6_chr7,Pkp3_chr7	F	30.8262	31.4042		chr7:148386298-148859213	472916	TRUE	Urah,Athl1,Slc25a22,Lrrc56,Ric8,Chid1,Nlrp6,Pkp3	8	chr7	0	0	0	0	1	FALSE
Cluster569_all	chr11	76115097	76764760	649664	Inpp5k_chr11,Nxn_chr11,Prpf8_chr11,Rnmtl1_chr11,Smg6_chr11,Cpd_chr11,Slc6a4_chr11	F	22.3032	18.6195		chr11:76573677-76573677	1	TRUE	Inpp5k,Nxn,Prpf8,Rnmtl1,Smg6,Cpd,Slc6a4	7	chr11	0	0	0	0	1	FALSE
Cluster578_all	chr11	97600479	98100871	500393	Krt222_chr11,Cisd3_chr11,Gsdma3_chr11,Srcin1_chr11,1700001P01Rik_chr11,Gsdma2_chr11,ncRNA_inter_chr11_10030_chr11	F	30.7773	16.1128		chr11:97496834-97962273	465440	TRUE	Krt222,Cisd3,Gsdma3,Srcin1,1700001P01Rik,Gsdma2,ncRNA_inter_chr11_10030	7	chr11	0	0	0	0	1	TRUE	(ncRNA_inter_chr11_10030,Cisd3,Gsdma3,Srcin1,1700001P01Rik,Gsdma2)
Cluster582_all	chr11	101025348	101434884	409537	Aoc2_chr11,Atp6v0a1_chr11,Becn1_chr11,Rundc1_chr11,Aoc3_chr11,Tmem106a_chr11,Ptges3l_chr11	F	15.4905	12.6309		chr11:101108764-101434884	326121	TRUE	Aoc2,Atp6v0a1,Becn1,Rundc1,Aoc3,Tmem106a,Ptges3l	7	chr11	0	0	0	0	1	FALSE
Cluster220_all	chr13	23362149	23861738	499590	Hist1h2bm_chr13,Abt1_chr13,Hist1h2bf_chr13,Rpl3l_chr13,Gpld1_chr13,Hist1h1t_chr13,Hist1h2ba_chr13	G	35.4696	33.906	Rpl3l_chr13		0	TRUE	Hist1h2bm,Abt1,Hist1h2bf,Rpl3l,Gpld1,Hist1h1t,Hist1h2ba	7	chr13,chr17	0	0	0	0	1	FALSE
Cluster297_all	chr15	80787570	81229245	441676	ncRNA_inter_chr10_9177_chr15,ncRNA_inter_chr15_12755_chr15,Tonsl_chr15,Fam83f_chr15,Rbx1_chr15,ncRNA_inter_chr15_12750_chr15,Triobp_chr15	G	12.5672	9.19227	ncRNA_inter_chr10_9177_chr15	chr15:79954263-81202421	1248159	TRUE	ncRNA_inter_chr10_9177,ncRNA_inter_chr15_12755,Tonsl,Fam83f,Rbx1,ncRNA_inter_chr15_12750,Triobp	7	chr15,chr10	0	0	0	0	1	TRUE	(ncRNA_inter_chr15_12750,Fam83f,Triobp)
Cluster108_all	chr17	23998459	24778325	779867	Eci1_chr17,Prss41_chr17,Ccnf_chr17,1600002H07Rik_chr17,Ift140_chr17,Hn1l_chr17,Tsc2_chr17	G	27.6923	24.6656		chr17:24449227-24674985	225759	TRUE	Eci1,Prss41,Ccnf,1600002H07Rik,Ift140,Hn1l,Tsc2	7	chr17	0	0	0	0	1	FALSE
Cluster1412_all	chr17	24104847	24831808	726962	Ntn3_chr17,Tbc1d24_chr17,Abca17_chr17,Traf7_chr17,Nme3_chr17,Mrps34_chr17,Noxo1_chr17	B	18.7668	11.9608		chr17:24396587-25052657	656071	TRUE	Ntn3,Tbc1d24,Abca17,Traf7,Nme3,Mrps34,Noxo1	7	chr17	0	0	0	0	1	FALSE
Cluster1419_all	chr4	133064951	133672767	607817	Fam76a_chr4,Map3k6_chr4,Cnksr1_chr4,Cd52_chr4,Cep85_chr4,Wdtc1_chr4,Sh3bgrl3_chr4	B	22.358	16.8964		chr4:133366076-133611389	245314	TRUE	Fam76a,Map3k6,Cnksr1,Cd52,Cep85,Wdtc1,Sh3bgrl3	7	chr4	0	0	0	0	1	FALSE
Cluster489_all	chr5	129762892	130652352	889461	Smox_chr5,Zfp11_chr5,Mrps17_chr5,Sfswap_chr5,Sumf2_chr5,Gbas_chr5,Nupr1l_chr5	G	27.8675	26.8191	Smox_chr5		0	TRUE	Smox,Zfp11,Mrps17,Sfswap,Sumf2,Gbas,Nupr1l	7	chr5,chr2	0	0	0	0	1	FALSE
Cluster433_all	chr7	49264473	49920260	655788	9830147E19Rik_chr7,AI987944_chr7,ncRNA_inter_chr7_6143_chr7,AW146154_chr7,Fuz_chr7,ncRNA_inter_chr7_6147_chr7,Gm5595_chr7	G	27.8628	27.2139		chr7:49693693-49797180	103488	TRUE	9830147E19Rik,AI987944,ncRNA_inter_chr7_6143,AW146154,Fuz,ncRNA_inter_chr7_6147,Gm5595	7	chr7	0	0	0	0	1	TRUE	(ncRNA_inter_chr7_6143,9830147E19Rik,AI987944,AW146154,ncRNA_inter_chr7_6147,Gm5595)(ncRNA_inter_chr7_6147,9830147E19Rik,AI987944,ncRNA_inter_chr7_6143,AW146154,Gm5595)
Cluster275_all	chr9	106385393	106965430	580038	Rpl29_chr9,Mapkapk3_chr9,Nprl2_chr9,Zmynd10_chr9,Ifrd2_chr9,Abhd14b_chr9,Rad54l2_chr9	G	31.5505	26.0925		chr9:106508052-107245397	737346	FALSE	Rpl29,Mapkapk3,Nprl2,Zmynd10,Ifrd2,Abhd14b,Rad54l2	7	chr9	0	0	0	0	1	FALSE
Cluster398_all	chr10	77359717	78522710	1162994	Pfkl_chr10,1810043G02Rik_chr10,Pwp2_chr10,Nfyb_chr10,Amh_chr10,Zfp781_chr10	G	31.9729	29.4492		chr10:77359717-77930582	570866	TRUE	Pfkl,1810043G02Rik,Pwp2,Nfyb,Amh,Zfp781	6	chr10	0	0	0	0	1	FALSE
Cluster11_all	chr11	69613423	69881271	267849	Eif4a1_chr11,Cyb5d2_chr11,Pfn1_chr11,Tm4sf5_chr11,Chrne_chr11,Med11_chr11	G	15.7997	16.3706		chr11:69520990-71110380	1589391	TRUE	Eif4a1,Cyb5d2,Pfn1,Tm4sf5,Chrne,Med11	6	chr11	0	0	0	0	1	FALSE
Cluster25_all	chr11	100657956	101108764	450809	Ttc25_chr11,Cntnap1_chr11,Naglu_chr11,Nkiras2_chr11,Fam134c_chr11,Plekhh3_chr11	G	27.2672	17.0639		chr11:100702287-100759367	57081	TRUE	Ttc25,Cntnap1,Naglu,Nkiras2,Fam134c,Plekhh3	6	chr11	0	0	0	0	1	FALSE
Cluster37_all	chr11	117406446	117543728	137283	Afmid_chr11,Birc5_chr11,C1qtnf1_chr11,Engase_chr11,Tha1_chr11,Timp2_chr11	G	19.8412	19.3619		chr11:117384853-117512109	127257	TRUE	Afmid,Birc5,C1qtnf1,Engase,Tha1,Timp2	6	chr11	0	0	0	0	1	FALSE
Cluster568_all	chr11	74030579	74627946	597368	Gp1ba_chr11,Sgsm2_chr11,Spata22_chr11,Ovca2_chr11,Aspa_chr11,Srr_chr11	F	36.2518	35.5323		chr11:73899410-74804817	905408	TRUE	Gp1ba,Sgsm2,Spata22,Ovca2,Aspa,Srr	6	chr11	0	0	0	0	1	FALSE
Cluster571_all	chr11	77644247	78352727	708481	Pipox_chr11,Rab34_chr11,Nek8_chr11,Slc46a1_chr11,Sdf2_chr11,BC030499_chr11	F	21.4121	21.1858		chr11:77836365-78334158	497794	TRUE	Pipox,Rab34,Nek8,Slc46a1,Sdf2,BC030499	6	chr11	0	0	0	0	1	FALSE
Cluster595_all	chr11	118979524	119457103	477580	Gm8994_chr11,Enthd2_chr11,Mrpl12_chr11,ncRNA_inter_chr11_10212_chr11,Fscn2_chr11,Rptor_chr11	F	24.9665	23.7296	Gm8994_chr11	chr11:119221499-119292700	71202	TRUE	Gm8994,Enthd2,Mrpl12,ncRNA_inter_chr11_10212,Fscn2,Rptor	6	chr11,chr6	0	0	0	0	1	TRUE	(ncRNA_inter_chr11_10212,Enthd2,Fscn2)
Cluster1467_all	chr14	54888629	55578926	690298	Cebpe_chr14,Ndrg2_chr14,Pck2_chr14,Prmt5_chr14,Ngdn_chr14,Ppp1r3e_chr14	B	29.812	26.229		chr14:55055611-55322479	266869	TRUE	Cebpe,Ndrg2,Pck2,Prmt5,Ngdn,Ppp1r3e	6	chr14	0	0	0	0	1	FALSE
Cluster508_all	chr14	30727595	31631533	903939	Ercc6_chr14,Il17rb_chr14,Chdh_chr14,Mustn1_chr14,Sfmbt1_chr14,Nisch_chr14	G	15.7863	14.5283		chr14:30878985-31803480	924496	TRUE	Ercc6,Il17rb,Chdh,Mustn1,Sfmbt1,Nisch	6	chr14	0	0	0	0	1	FALSE
Cluster106_all	chr17	21104394	23124000	2019607	2210404O09Rik_chr17,Gm4944_chr17,Zfp947_chr17,Jmjd8_chr17,Zfp960_chr17,Zfp97_chr17	G	20.6594	14.8561		chr17:20724448-22108316	1383869	TRUE	2210404O09Rik,Gm4944,Zfp947,Jmjd8,Zfp960,Zfp97	6	chr17	0	0	0	0	1	FALSE
Cluster653_all	chr17	25434762	26211004	776243	Nubp2_chr17,Rab40c_chr17,ncRNA_inter_chr17_13747_chr17,Tsr3_chr17,Rhbdl1_chr17,Rhot2_chr17	F	18.0507	15.1236			0	TRUE	Nubp2,Rab40c,ncRNA_inter_chr17_13747,Tsr3,Rhbdl1,Rhot2	6	chr17	0	0	0	0	1	TRUE	trans-candidate
Cluster660_all	chr17	35671638	36472540	800903	Ehmt2_chr17,Gm7030_chr17,Nfkbil1_chr17,Slc44a4_chr17,ncRNA_inter_chr17_13876_chr17,H2-T22_chr17	F	16.3307	14.5781		chr17:35099571-36332638	1233068	TRUE	Ehmt2,Gm7030,Nfkbil1,Slc44a4,ncRNA_inter_chr17_13876,H2-T22	6	chr17	0	0	0	0	1	TRUE	(ncRNA_inter_chr17_13876,Ehmt2,Gm7030,Nfkbil1,Slc44a4,H2-T22)
Cluster668_all	chr17	83702147	84250921	548775	ncRNA_inter_chr17_14146_chr17,Eml4_chr17,Cox7a2l_chr17,Mta3_chr17,ncRNA_inter_chr17_14160_chr17,Thada_chr17	F	23.6974	19.8198			0	TRUE	ncRNA_inter_chr17_14146,Eml4,Cox7a2l,Mta3,ncRNA_inter_chr17_14160,Thada	6	chr17	0	0	0	0	1	TRUE	(ncRNA_inter_chr17_14146,Eml4,Cox7a2l,Mta3)			(ncRNA_inter_chr17_14146-Eml4)
Cluster333_all	chr19	6083629	6902721	819093	Rela_chr19,Cfl1_chr19,Mrpl49_chr19,Pcnxl3_chr19,Rps6kb2_chr19,Rasgrp2_chr19	G	12.7399	11.2935		chr19:5268749-6580813	1312065	FALSE	Rela,Cfl1,Mrpl49,Pcnxl3,Rps6kb2,Rasgrp2	6	chr19	0	0	0	0	1	FALSE
Cluster913_all	chr19	3461620	4312730	851111	Lrp5_chr19,Gpr152_chr19,Carns1_chr19,Coro1b_chr19,Nudt8_chr19,Tmem134_chr19	F	16.0339	13.4748		chr19:3295723-4262698	966976	TRUE	Lrp5,Gpr152,Carns1,Coro1b,Nudt8,Tmem134	6	chr19	0	0	0	0	1	FALSE
Cluster915_all	chr19	5109975	5689430	579456	Mus81_chr19,Slc29a2_chr19,B4gat1_chr19,Ehbp1l1_chr19,Capn1_chr19,Rnaseh2c_chr19	F	20.7673	17.438		chr19:5268749-6083629	814881	TRUE	Mus81,Slc29a2,B4gat1,Ehbp1l1,Capn1,Rnaseh2c	6	chr19	0	0	0	0	1	FALSE
Cluster1372_all	chr4	41181986	42924809	1742824	AI464131_chr4,ncRNA_inter_chr4_3164_chr4,Il11ra1_chr4,Ccl19_chr4,ncRNA_inter_chr4_3163_chr4,ncRNA_inter_chr4_3165_chr4	E	33.3244	25.9564			0	FALSE	AI464131,ncRNA_inter_chr4_3164,Il11ra1,Ccl19,ncRNA_inter_chr4_3163,ncRNA_inter_chr4_3165	6	chr4	0	0	0	0	1	TRUE	(ncRNA_inter_chr4_3164,Ccl19,ncRNA_inter_chr4_3163,ncRNA_inter_chr4_3165)(ncRNA_inter_chr4_3163,ncRNA_inter_chr4_3164,Ccl19,ncRNA_inter_chr4_3165)(ncRNA_inter_chr4_3165,ncRNA_inter_chr4_3164,Ccl19,ncRNA_inter_chr4_3163)		(ncRNA_inter_chr4_3164-ncRNA_inter_chr4_3165)(ncRNA_inter_chr4_3165-ncRNA_inter_chr4_3164)
Cluster720_all	chr4	115379610	116404159	1024550	Urod_chr4,Nasp_chr4,Tmem53_chr4,0610037L13Rik_chr4,Hpdl_chr4,Pdzk1ip1_chr4	F	12.7315	11.0191		chr4:114599188-116726943	2127756	TRUE	Urod,Nasp,Tmem53,0610037L13Rik,Hpdl,Pdzk1ip1	6	chr4	0	0	0	0	1	FALSE
Cluster1058_all	chr5	107311141	108123690	812550	Rpap2_chr5,Tmem175_chr5,Gtpbp6_chr5,P2rx2_chr5,Ulk1_chr5,1700028K03Rik_chr5	F	29.3515	28.873		chr5:107427731-107962989	535259	TRUE	Rpap2,Tmem175,Gtpbp6,P2rx2,Ulk1,1700028K03Rik	6	chr5	0	0	0	0	1	FALSE
Cluster1064_all	chr5	114797733	115116129	318397	Myo18b_chr5,Pole_chr5,ncRNA_inter_chr5_4555_chr5,Sppl3_chr5,2210016L21Rik_chr5,Acads_chr5	F	17.7601	14.6634		chr5:114469812-114992931	523120	TRUE	Myo18b,Pole,ncRNA_inter_chr5_4555,Sppl3,2210016L21Rik,Acads	6	chr5	0	0	0	0	1	TRUE	trans-candidate
Cluster465_all	chr5	23671111	24116202	445092	Atg9b_chr5,Srpk2_chr5,Nos3_chr5,Agap3_chr5,ncRNA_inter_chr5_4053_chr5,Nub1_chr5	G	17.6258	12.86		chr5:23507852-23928717	420866	TRUE	Atg9b,Srpk2,Nos3,Agap3,ncRNA_inter_chr5_4053,Nub1	6	chr5	0	0	0	0	1	TRUE	(ncRNA_inter_chr5_4053,Atg9b,Nos3,Agap3,Nub1)
Cluster142_all	chr6	39491444	40326506	835063	Braf_chr6,Mrps33_chr6,1110001J03Rik_chr6,Dennd2a_chr6,Agk_chr6,Tas2r138_chr6	G	13.2426	10.7526		chr6:39305839-39834895	529057	TRUE	Braf,Mrps33,1110001J03Rik,Dennd2a,Agk,Tas2r138	6	chr6	0	0	0	0	1	FALSE
Cluster449_all	chr7	108091862	108610403	518542	Art2b_chr7,Fchsd2_chr7,Pold3_chr7,Rab6a_chr7,Hpx_chr7,Ucp2_chr7	G	22.2736	17.2063		chr7:108183845-109023646	839802	TRUE	Art2b,Fchsd2,Pold3,Rab6a,Hpx,Ucp2	6	chr7	0	0	0	0	1	FALSE
Cluster997_all	chr7	4597998	5168872	570875	Rdh13_chr7,Isoc2a_chr7,Pirb_chr7,ncRNA_inter_chr7_5890_chr7,Zfp444_chr7,Dnaaf3_chr7	F	24.5397	14.3639		chr7:4769650-4989231	219582	TRUE	Rdh13,Isoc2a,Pirb,ncRNA_inter_chr7_5890,Zfp444,Dnaaf3	6	chr7	0	0	0	0	1	TRUE	(ncRNA_inter_chr7_5890,Isoc2a)			(ncRNA_inter_chr7_5890-Isoc2a)
Cluster355_all	chr8	18596304	19285214	688911	ncRNA_inter_chr8_6791_chr8,Atp7b_chr8,ncRNA_inter_chr8_6787_chr8,Cdh11_chr8,ncRNA_inter_chr8_6784_chr8,ncRNA_inter_chr8_6803_chr8	G	53.5586	60.6647		chr8:18636396-19534409	898014	FALSE	ncRNA_inter_chr8_6791,Atp7b,ncRNA_inter_chr8_6787,Cdh11,ncRNA_inter_chr8_6784,ncRNA_inter_chr8_6803	6	chr8	0	0	0	0	1	TRUE	(ncRNA_inter_chr8_6791,ncRNA_inter_chr8_6787,ncRNA_inter_chr8_6784,ncRNA_inter_chr8_6803)(ncRNA_inter_chr8_6787,ncRNA_inter_chr8_6791,ncRNA_inter_chr8_6784,ncRNA_inter_chr8_6803)(ncRNA_inter_chr8_6784,ncRNA_inter_chr8_6791,ncRNA_inter_chr8_6787,ncRNA_inter_chr8_6803)(ncRNA_inter_chr8_6803,ncRNA_inter_chr8_6791,ncRNA_inter_chr8_6787,ncRNA_inter_chr8_6784)
Cluster906_all	chr1	178875923	179404951	529029	Lrrc1_chr1,Akt3_chr1,Chml_chr1,Sdccag8_chr1,Pld5_chr1	F	20.3043	13.4575	Lrrc1_chr1	chr1:178737964-179239876	501913	TRUE	Lrrc1,Akt3,Chml,Sdccag8,Pld5	5	chr1,chr9	0	0	0	0	1	FALSE
Cluster994_all	chr10	127924035	128409840	485806	Dnajc14_chr10,Rdh7_chr10,Suox_chr10,Dgka_chr10,Itga7_chr10	F	29.0163	13.9785		chr10:127994314-128257827	263514	TRUE	Dnajc14,Rdh7,Suox,Dgka,Itga7	5	chr10	0	0	0	0	1	FALSE
Cluster1121_all	chr11	94004333	94603181	598849	Samd14_chr11,Chad_chr11,Acsf2_chr11,ncRNA_inter_chr11_9992_chr11,Abcc3_chr11	A	29.5335	29.5165		chr11:93909852-94603181	693330	TRUE	Samd14,Chad,Acsf2,ncRNA_inter_chr11_9992,Abcc3	5	chr11	0	0	0	0	1	TRUE	trans-candidate
Cluster16_all	chr11	78000495	78440936	440442	Sarm1_chr11,Tmigd1_chr11,Ccdc55_chr11,Lyrm9_chr11,Rhbdl3_chr11	G	19.6977	9.58548		chr11:77926590-78334158	407569	TRUE	Sarm1,Tmigd1,Ccdc55,Lyrm9,Rhbdl3	5	chr11	0	0	0	0	1	FALSE
Cluster1176_all	chr11	75509374	76394027	884654	Ccl7_chr11,Fam101b_chr11,Ankfy1_chr11,Rilp_chr11,Plekhs1_chr11	H	16.0754	9.75213	Plekhs1_chr11	chr11:74924361-76235201	1310841	TRUE	Ccl7,Fam101b,Ankfy1,Rilp,Plekhs1	5	chr11,chr19	0	0	0	0	1	FALSE
Cluster519_all	chr3	13940116	14869502	929387	Car1_chr3,Kdm6b_chr3,Ano1_chr3,Dhx9_chr3,Aff4_chr3	G	13.9787	7.705	Kdm6b_chr3,Ano1_chr3,Dhx9_chr3,Aff4_chr3	chr3:13576780-14989633	1412854	TRUE	Car1,Kdm6b,Ano1,Dhx9,Aff4	5	chr11,chr7,chr3,chr1	0	0	0	0	1	FALSE
Cluster936_all	chr8	23245028	23639935	394908	Nek3_chr8,Thsd1_chr8,Klhl11_chr8,Sfrp1_chr8,Slc25a15_chr8	F	19.985	20.7047	Klhl11_chr8	chr8:22231870-23494517	1262648	TRUE	Nek3,Thsd1,Klhl11,Sfrp1,Slc25a15	5	chr11,chr8	0	0	0	0	1	FALSE
Cluster1344_all	chr14	46879910	47010098	130189	Setd2_chr14,Mfap1a_chr14,Strn3_chr14,Arid4b_chr14,Zmym2_chr14	D	8.4045	8.30077	Setd2_chr14,Mfap1a_chr14,Strn3_chr14,Arid4b_chr14	chr14:39969805-47197371	7227567	FALSE	Setd2,Mfap1a,Strn3,Arid4b,Zmym2	5	chr13,chr2,chr9,chr12,chr14	0	0	0	0	1	FALSE
Cluster509_all	chr14	31883557	32034089	150533	Phf7_chr14,Itih1_chr14,Itih3_chr14,ncRNA_inter_chr14_11922_chr14,Bap1_chr14	G	20.5118	10.7034		chr14:31631533-32147907	516375	TRUE	Phf7,Itih1,Itih3,ncRNA_inter_chr14_11922,Bap1	5	chr14	0	0	0	0	1	TRUE	(ncRNA_inter_chr14_11922,Phf7,Itih1,Itih3,Bap1)
Cluster103_all	chr17	13086611	14122049	1035439	Sod2_chr17,Tcte2_chr17,Igf2r_chr17,Dact2_chr17,ncRNA_inter_chr17_13666_chr17	G	18.7654	22.7082		chr17:13664746-15334934	1670189	TRUE	Sod2,Tcte2,Igf2r,Dact2,ncRNA_inter_chr17_13666	5	chr17	0	0	0	0	1	TRUE	(ncRNA_inter_chr17_13666,Tcte2)			(ncRNA_inter_chr17_13666-Tcte2)
Cluster914_all	chr19	4416152	5083353	667202	ncRNA_inter_chr19_14716_chr19,ncRNA_inter_chr19_14718_chr19,Arl2_chr19,Eif1ad_chr19,Lrfn4_chr19	F	13.2074	12.3232		chr19:4628058-6027842	1399785	TRUE	ncRNA_inter_chr19_14716,ncRNA_inter_chr19_14718,Arl2,Eif1ad,Lrfn4	5	chr19	0	0	0	0	1	TRUE	(ncRNA_inter_chr19_14716,ncRNA_inter_chr19_14718)(ncRNA_inter_chr19_14718,ncRNA_inter_chr19_14716)
Cluster80_all	chr2	120913984	121738490	824507	Catsper2_chr2,Rpap1_chr2,Bloc1s6_chr2,Spg11_chr2,Sord_chr2	G	28.5028	29.7543		chr2:120807180-121738490	931311	TRUE	Catsper2,Rpap1,Bloc1s6,Spg11,Sord	5	chr2	0	0	0	0	1	FALSE
Cluster522_all	chr3	41015598	41435246	419649	Mfsd8_chr3,ncRNA_inter_chr3_2292_chr3,Larp1b_chr3,Slc25a31_chr3,3110057O12Rik_chr3	G	23.7097	19.694		chr3:40442672-41205474	762803	TRUE	Mfsd8,ncRNA_inter_chr3_2292,Larp1b,Slc25a31,3110057O12Rik	5	chr3	0	0	0	0	1	TRUE	(ncRNA_inter_chr3_2292,Mfsd8,Larp1b,Slc25a31,3110057O12Rik)
Cluster1044_all	chr5	34505364	36242585	1737222	Sh3bp2_chr5,Tnip2_chr5,Afap1_chr5,Lrpap1_chr5,Add1_chr5	F	34.3902	33.8228			0	TRUE	Sh3bp2,Tnip2,Afap1,Lrpap1,Add1	5	chr5	0	0	0	0	1	FALSE
Cluster1069_all	chr5	124302749	124970286	667538	Hip1r_chr5,Psmd9_chr5,Rilpl1_chr5,Tctn2_chr5,Snrnp35_chr5	F	34.2859	34.4813		chr5:124204061-124562958	358898	TRUE	Hip1r,Psmd9,Rilpl1,Tctn2,Snrnp35	5	chr5	0	0	0	0	1	FALSE
Cluster495_all	chr5	139716497	140003540	287044	Sun1_chr5,Trip6_chr5,Smok3b_chr5,Zfand2a_chr5,ncRNA_inter_chr5_4671_chr5	G	15.2576	9.66833		chr5:139828963-139874383	45421	TRUE	Sun1,Trip6,Smok3b,Zfand2a,ncRNA_inter_chr5_4671	5	chr5	0	0	0	0	1	TRUE	(ncRNA_inter_chr5_4671,Trip6)
Cluster427_all	chr7	28844818	29166060	321243	Fcgbp_chr7,Akt2_chr7,Zfp850_chr7,Fbl_chr7,Spint2_chr7	G	25.8251	20.3219			0	TRUE	Fcgbp,Akt2,Zfp850,Fbl,Spint2	5	chr7	0	0	0	0	1	FALSE
Cluster428_all	chr7	29276238	29722103	445866	Pak4_chr7,Fbxo17_chr7,Spred3_chr7,Lgals4_chr7,Map4k1_chr7	G	22.5086	18.7531		chr7:29506640-29666401	159762	TRUE	Pak4,Fbxo17,Spred3,Lgals4,Map4k1	5	chr7	0	0	0	0	1	FALSE
Cluster450_all	chr7	112108612	113387850	1279239	Tomt_chr7,Lamtor1_chr7,Xrra1_chr7,Lrrc51_chr7,Apbb1_chr7	G	20.0894	13.1135		chr7:108183845-112854382	4670538	TRUE	Tomt,Lamtor1,Xrra1,Lrrc51,Apbb1	5	chr7	0	0	0	0	1	FALSE
Cluster1025_all	chr7	126648097	126917041	268945	2610020H08Rik_chr7,Tmem159_chr7,Acsm3_chr7,Acsm2_chr7,Pnpla1_chr7	F	22.5564	18.8545	Pnpla1_chr7	chr7:126427739-127494510	1066772	TRUE	2610020H08Rik,Tmem159,Acsm3,Acsm2,Pnpla1	5	chr7,chr17	0	0	0	0	1	FALSE
Cluster377_all	chr8	113042130	113527479	485350	Ap1g1_chr8,Zfp612_chr8,St3gal2_chr8,Fa2h_chr8,Adat1_chr8	G	26.897	20.1122			0	TRUE	Ap1g1,Zfp612,St3gal2,Fa2h,Adat1	5	chr8	0	0	0	0	1	FALSE
Cluster947_all	chr8	87032358	87640728	608371	Wdr83_chr8,Rnf150_chr8,Mylk3_chr8,Zfp791_chr8,Mast1_chr8	F	27.1153	25.0596		chr8:87223318-87511635	288318	TRUE	Wdr83,Rnf150,Mylk3,Zfp791,Mast1	5	chr8	0	0	0	0	1	FALSE
Cluster120_all	chr17	35695541	36775199	1079659	Arcn1_chr17,Rnf5_chr17,H2-Bl_chr17,Ly6g6e_chr17,Dhx16_chr17	G	18.3609	10.0284	Arcn1_chr17	chr17:35859351-36332638	473288	TRUE	Arcn1,Rnf5,H2-Bl,Ly6g6e,Dhx16	5	chr9,chr17	0	0	0	0	1	FALSE
Cluster1157_all	chr1	141856481	142492944	636464	ncRNA_inter_chr1_602_chr1,ncRNA_inter_chr1_623_chr1,Cfhr1_chr1,Glrx2_chr1	A	76.3487	74.5667		chr1:141910028-142492944	582917	TRUE	ncRNA_inter_chr1_602,ncRNA_inter_chr1_623,Cfhr1,Glrx2	4	chr1	0	0	0	0	1	TRUE	(ncRNA_inter_chr1_602,Cfhr1)			(ncRNA_inter_chr1_602-Cfhr1)
Cluster1330_all	chr1	84718651	87590400	2871750	ncRNA_inter_chr1_357_chr1,Pde6d_chr1,ncRNA_inter_chr1_356_chr1,ncRNA_inter_chr1_341_chr1	D	17.8102	14.9572		chr1:84747353-87649617	2902265	FALSE	ncRNA_inter_chr1_357,Pde6d,ncRNA_inter_chr1_356,ncRNA_inter_chr1_341	4	chr1	0	0	0	0	1	TRUE	(ncRNA_inter_chr1_357,ncRNA_inter_chr1_356,ncRNA_inter_chr1_341)(ncRNA_inter_chr1_356,ncRNA_inter_chr1_357,ncRNA_inter_chr1_341)(ncRNA_inter_chr1_341,ncRNA_inter_chr1_357,ncRNA_inter_chr1_356)		(ncRNA_inter_chr1_356-ncRNA_inter_chr1_357)
Cluster1440_all	chr1	172163219	172780369	617151	Slamf8_chr1,Dusp12_chr1,Atf6_chr1,Cfap126_chr1	B	38.4308	39.5585		chr1:171900060-172674353	774294	FALSE	Slamf8,Dusp12,Atf6,Cfap126	4	chr1	0	0	0	0	1	FALSE
Cluster311_all	chr1	75040358	75373545	333188	Zfand2b_chr1,Slc23a3_chr1,Cyp27a1_chr1,Rqcd1_chr1	G	20.2338	17.5858		chr1:74261187-75324165	1062979	TRUE	Zfand2b,Slc23a3,Cyp27a1,Rqcd1	4	chr1	0	0	0	0	1	FALSE
Cluster880_all	chr1	60113600	60936977	823378	ncRNA_inter_chr1_235_chr1,Abi2_chr1,Ica1l_chr1,ncRNA_inter_chr1_238_chr1	F	22.05	19.8037		chr1:60271008-60759991	488984	TRUE	ncRNA_inter_chr1_235,Abi2,Ica1l,ncRNA_inter_chr1_238	4	chr1	0	0	0	0	1	TRUE	(ncRNA_inter_chr1_235,ncRNA_inter_chr1_238)(ncRNA_inter_chr1_238,ncRNA_inter_chr1_235)
Cluster898_all	chr1	153819754	154128205	308452	Colgalt2_chr1,Tsen15_chr1,Tnnt2_chr1,ncRNA_inter_chr1_652_chr1	F	35.5771	30.5887		chr1:153606469-154001337	394869	TRUE	Colgalt2,Tsen15,Tnnt2,ncRNA_inter_chr1_652	4	chr1	0	0	0	0	1	TRUE	(ncRNA_inter_chr1_652,Colgalt2,Tsen15)			(ncRNA_inter_chr1_652-Tsen15)
Cluster909_all	chr1	186484166	186838935	354770	Marc1_chr1,ncRNA_inter_chr1_946_chr1,ncRNA_inter_chr1_948_chr1,Marc2_chr1	F	39.4214	37.9019		chr1:186613524-187419091	805568	FALSE	Marc1,ncRNA_inter_chr1_946,ncRNA_inter_chr1_948,Marc2	4	chr1	0	0	0	0	1	TRUE	(ncRNA_inter_chr1_948,Marc1,Marc2)		(ncRNA_inter_chr1_948-ncRNA_inter_chr1_946)	(ncRNA_inter_chr1_946-Marc1)(ncRNA_inter_chr1_948-Marc2)
Cluster897_all	chr1	140657488	141229519	572032	Aspm_chr1,Cdk18_chr1,Marveld1_chr1,2310009B15Rik_chr1	F	11.2424	9.31989	Marveld1_chr1	chr1:140057144-142731327	2674184	TRUE	Aspm,Cdk18,Marveld1,2310009B15Rik	4	chr1,chr19	0	0	0	0	1	FALSE
Cluster1340_all	chr14	39212967	39491001	278035	Fam20b_chr14,Rev1_chr14,Ncoa2_chr14,Zfp106_chr14	D	7.87728	7.74015	Fam20b_chr14,Rev1_chr14,Ncoa2_chr14,Zfp106_chr14	chr14:38718026-41039807	2321782	FALSE	Fam20b,Rev1,Ncoa2,Zfp106	4	chr1,chr2	0	0	0	0	1	FALSE
Cluster968_all	chr10	40213593	40409606	196014	Cdk19_chr10,Fig4_chr10,Gtf3c6_chr10,Traf3ip2_chr10	F	14.178	14.2018		chr10:39614491-40883102	1268612	TRUE	Cdk19,Fig4,Gtf3c6,Traf3ip2	4	chr10	0	0	0	0	1	FALSE
Cluster979_all	chr10	79351330	79846712	495383	2310011J03Rik_chr10,Atp5d_chr10,Csnk1g2_chr10,Polr2e_chr10	F	11.5989	10.6038		chr10:79248335-80726605	1478271	TRUE	2310011J03Rik,Atp5d,Csnk1g2,Polr2e	4	chr10	0	0	0	0	1	FALSE
Cluster980_all	chr10	80508958	81064909	555952	1190007I07Rik_chr10,Gm10778_chr10,Tmprss9_chr10,Zfp938_chr10	F	17.6115	17.2401		chr10:80615526-81508185	892660	TRUE	1190007I07Rik,Gm10778,Tmprss9,Zfp938	4	chr10	0	0	0	0	1	FALSE
Cluster1507_all	chr10	65640699	66028098	387400	Oit3_chr10,Rps6ka2_chr10,Col13a1_chr10,Fat4_chr10	C	9.05318	8.98881	Rps6ka2_chr10,Fat4_chr10	chr10:65511502-66982120	1470619	FALSE	Oit3,Rps6ka2,Col13a1,Fat4	4	chr10,chr3,chr17	0	0	0	0	1	FALSE
Cluster1122_all	chr11	100606049	100790338	184290	Klhl10_chr11,Dnajc7_chr11,Eif1_chr11,Jup_chr11	A	10.661	9.27741		chr11:100051881-101142456	1090576	TRUE	Klhl10,Dnajc7,Eif1,Jup	4	chr11	0	0	0	0	1	FALSE
Cluster1304_all	chr11	101009436	101385593	376158	Psmc3ip_chr11,Coa3_chr11,Mlx_chr11,Cntd1_chr11	D	26.6498	21.9127		chr11:101108764-101214019	105256	TRUE	Psmc3ip,Coa3,Mlx,Cntd1	4	chr11	0	0	0	0	1	FALSE
Cluster40_all	chr11	119993183	120428220	435038	Aspscr1_chr11,Cep131_chr11,ncRNA_inter_chr11_10224_chr11,Slc25a10_chr11	G	14.9544	13.7494		chr11:119221499-120362188	1140690	FALSE	Aspscr1,Cep131,ncRNA_inter_chr11_10224,Slc25a10	4	chr11	0	0	0	0	1	TRUE	(ncRNA_inter_chr11_10224,Aspscr1,Slc25a10)
Cluster564_all	chr11	69613423	69881271	267849	Elp5_chr11,Kif1c_chr11,Gabarap_chr11,Nlgn2_chr11	F	11.1496	11.0699		chr11:69619265-74627946	5008682	TRUE	Elp5,Kif1c,Gabarap,Nlgn2	4	chr11	0	0	0	0	1	FALSE
Cluster566_all	chr11	72585643	72928009	342367	Cxcl16_chr11,Slc25a11_chr11,Rnasek_chr11,Zmynd15_chr11	F	14.3332	10.1614		chr11:71180328-72876222	1695895	FALSE	Cxcl16,Slc25a11,Rnasek,Zmynd15	4	chr11	0	0	0	0	1	FALSE
Cluster598_all	chr11	120506390	121123590	617201	Stra13_chr11,Sectm1b_chr11,Sectm1a_chr11,Oxld1_chr11	F	26.5034	30.2194		chr11:120604025-120671872	67848	TRUE	Stra13,Sectm1b,Sectm1a,Oxld1	4	chr11	0	0	0	0	1	FALSE
Cluster1429_all	chr12	23432717	25461868	2029152	Nol10_chr12,ncRNA_inter_chr12_10411_chr12,ncRNA_inter_chr12_10412_chr12,ncRNA_inter_chr12_10380_chr12	B	26.4926	27.1139		chr12:22249110-25461868	3212759	FALSE	Nol10,ncRNA_inter_chr12_10411,ncRNA_inter_chr12_10412,ncRNA_inter_chr12_10380	4	chr12	0	0	0	0	1	TRUE	(ncRNA_inter_chr12_10411,ncRNA_inter_chr12_10412)(ncRNA_inter_chr12_10412,ncRNA_inter_chr12_10411)		(ncRNA_inter_chr12_10411-ncRNA_inter_chr12_10412)(ncRNA_inter_chr12_10412-ncRNA_inter_chr12_10411)
Cluster218_all	chr13	19667289	20205141	537853	Trim27_chr13,Stard3nl_chr13,Elmo1_chr13,Nkapl_chr13	G	14.0284	9.08628		chr13:19750138-20196908	446771	FALSE	Trim27,Stard3nl,Elmo1,Nkapl	4	chr13	0	0	0	0	1	FALSE
Cluster1086_all	chr14	57481973	57742734	260762	ncRNA_inter_chr14_12070_chr14,Gjb6_chr14,Tppp2_chr14,Micu2_chr14	F	21.2653	19.7481		chr14:57645591-57715565	69975	FALSE	ncRNA_inter_chr14_12070,Gjb6,Tppp2,Micu2	4	chr14	0	0	0	0	1	TRUE	trans-candidate
Cluster501_all	chr14	19571134	20486090	914957	Gm3264_chr14,Thoc7_chr14,Gm3558_chr14,Gm5796_chr14	G	26.7579	30.3762		chr14:20238270-20435217	196948	FALSE	Gm3264,Thoc7,Gm3558,Gm5796	4	chr14	0	0	0	0	1	FALSE
Cluster512_all	chr14	32940160	33529470	589311	Galnt15_chr14,1810011H11Rik_chr14,Fam170b_chr14,Parg_chr14	G	23.9699	26.2059		chr14:33091231-33529470	438240	TRUE	Galnt15,1810011H11Rik,Fam170b,Parg	4	chr14	0	0	0	0	1	FALSE
Cluster1327_all	chr15	79228288	80107766	879479	Csnk1e_chr15,Gtpbp1_chr15,Apobec3_chr15,ncRNA_inter_chr15_12742_chr15	D	19.1221	15.8917		chr15:78470729-79801902	1331174	TRUE	Csnk1e,Gtpbp1,Apobec3,ncRNA_inter_chr15_12742	4	chr15	0	0	0	0	1	TRUE	(ncRNA_inter_chr15_12742,Csnk1e,Gtpbp1,Apobec3)
Cluster296_all	chr15	78059114	78696210	637097	Ift27_chr15,Spatc1_chr15,Fam227a_chr15,H1f0_chr15	G	24.4445	20.9809		chr15:78145512-78229248	83737	TRUE	Ift27,Spatc1,Fam227a,H1f0	4	chr15	0	0	0	0	1	FALSE
Cluster846_all	chr15	38155715	38726244	570530	Atp6v1c1_chr15,Dcaf13_chr15,ncRNA_inter_chr15_12476_chr15,Dcstamp_chr15	F	21.3971	21.168		chr15:38155715-38954392	798678	TRUE	Atp6v1c1,Dcaf13,ncRNA_inter_chr15_12476,Dcstamp	4	chr15	0	0	0	0	1	TRUE	trans-candidate
Cluster855_all	chr15	76581681	76890183	308503	Mroh1_chr15,Cpsf1_chr15,1110038F14Rik_chr15,Grina_chr15	F	16.0965	15.1872		chr15:76218579-77529293	1310715	TRUE	Mroh1,Cpsf1,1110038F14Rik,Grina	4	chr15	0	0	0	0	1	FALSE
Cluster210_all	chr16	91420321	91553613	133293	Donson_chr16,ncRNA_inter_chr16_13503_chr16,Dnajc28_chr16,Slc5a3_chr16	G	21.9427	24.4257		chr16:91311104-91973718	662615	TRUE	Donson,ncRNA_inter_chr16_13503,Dnajc28,Slc5a3	4	chr16	0	0	0	0	1	TRUE	(ncRNA_inter_chr16_13503,Dnajc28)
Cluster759_all	chr16	44080998	44640819	559822	Sidt1_chr16,Spice1_chr16,BC027231_chr16,Gtpbp8_chr16	F	24.7892	24.1705		chr16:43939361-44543568	604208	TRUE	Sidt1,Spice1,BC027231,Gtpbp8	4	chr16	0	0	0	0	1	FALSE
Cluster101_all	chr17	7397344	8309435	912092	Rsph3b_chr17,Rsph3a_chr17,Fndc1_chr17,Rnaset2b_chr17	G	58.3746	72.6958		chr17:7109423-8199506	1090084	TRUE	Rsph3b,Rsph3a,Fndc1,Rnaset2b	4	chr17	0	0	0	0	1	FALSE
Cluster109_all	chr17	25684030	26254495	570466	Gnptg_chr17,Ccdc78_chr17,Fam173a_chr17,Ggnbp1_chr17	G	33.4013	29.5142		chr17:25974511-26021756	47246	TRUE	Gnptg,Ccdc78,Fam173a,Ggnbp1	4	chr17	0	0	0	0	1	FALSE
Cluster1311_all	chr17	35695541	36472540	777000	Zfp81_chr17,Gm6034_chr17,Abcf1_chr17,H2-T23_chr17	D	22.9388	13.8725		chr17:36076537-36332638	256102	TRUE	Zfp81,Gm6034,Abcf1,H2-T23	4	chr17	0	0	0	0	1	FALSE
Cluster1481_all	chr17	33952099	34371357	419259	Wdr46_chr17,ncRNA_inter_chr17_13868_chr17,H2-K1_chr17,Nelfe_chr17	C	43.5924	46.9643		chr17:33960931-34482060	521130	TRUE	Wdr46,ncRNA_inter_chr17_13868,H2-K1,Nelfe	4	chr17	0	0	0	0	1	TRUE	(ncRNA_inter_chr17_13868,H2-K1)			(ncRNA_inter_chr17_13868-H2-K1)
Cluster655_all	chr17	31679323	31903252	223930	Mapk13_chr17,Zfand3_chr17,Nudt3_chr17,Zfp799_chr17	F	13.8958	14.7062		chr17:31768101-31812597	44497	TRUE	Mapk13,Zfand3,Nudt3,Zfp799	4	chr17	0	0	0	0	1	FALSE
Cluster665_all	chr17	56048265	56637917	589653	Ubxn6_chr17,Tnfaip8l1_chr17,Alkbh7_chr17,Mllt1_chr17	F	16.379	11.2155		chr17:56238297-57059097	820801	TRUE	Ubxn6,Tnfaip8l1,Alkbh7,Mllt1	4	chr17	0	0	0	0	1	FALSE
Cluster1449_all	chr8	87119680	87511635	391956	Man2b1_chr8,Hnrnpll_chr8,Prdx2_chr8,Rad23a_chr8	B	14.8274	14.8117	Hnrnpll_chr8	chr8:87058537-88069266	1010730	TRUE	Man2b1,Hnrnpll,Prdx2,Rad23a	4	chr17,chr8	0	0	0	0	1	FALSE
Cluster41_all	chr18	16907745	17682422	774678	Palmd_chr18,Dsg1a_chr18,Dsg1b_chr18,Dsg1c_chr18	G	16.682	15.3214	Palmd_chr18	chr18:16996215-17536964	540750	TRUE	Palmd,Dsg1a,Dsg1b,Dsg1c	4	chr18,chr3	0	0	0	0	1	FALSE
Cluster347_all	chr19	41759117	42215140	456024	Crtac1_chr19,Frat2_chr19,R3hcc1l_chr19,Mms19_chr19	G	17.8429	11.1375		chr19:41772482-42552150	779669	FALSE	Crtac1,Frat2,R3hcc1l,Mms19	4	chr19	0	0	0	0	1	FALSE
Cluster60_all	chr2	31307509	31691862	384354	Endog_chr2,ncRNA_inter_chr2_1202_chr2,ncRNA_inter_chr2_1205_chr2,Ptges2_chr2	G	14.1678	14.713		chr2:31476268-31502349	26082	TRUE	Endog,ncRNA_inter_chr2_1202,ncRNA_inter_chr2_1205,Ptges2	4	chr2	0	0	0	0	1	TRUE	trans-candidate
Cluster71_all	chr2	90319507	91441908	1122402	Fnbp4_chr2,C1qtnf4_chr2,Acp2_chr2,Madd_chr2	G	29.2395	29.1826		chr2:90133246-91270379	1137134	TRUE	Fnbp4,C1qtnf4,Acp2,Madd	4	chr2	0	0	0	0	1	FALSE
Cluster73_all	chr2	99719368	100649222	929855	A930018P22Rik_chr2,Ttc17_chr2,Traf6_chr2,Cat_chr2	G	14.6344	9.07003		chr2:97951481-101105867	3154387	TRUE	A930018P22Rik,Ttc17,Traf6,Cat	4	chr2	0	0	0	0	1	FALSE
Cluster76_all	chr2	104707338	105059107	351770	ncRNA_inter_chr2_1577_chr2,Cd59b_chr2,Immp1l_chr2,Them7_chr2	G	32.3201	25.82		chr2:104920718-105271094	350377	TRUE	ncRNA_inter_chr2_1577,Cd59b,Immp1l,Them7	4	chr2	0	0	0	0	1	TRUE	trans-candidate
Cluster1093_all	chr3	9300536	10312261	1011726	Slc10a5_chr3,Impa1_chr3,Zfand1_chr3,Fabp4_chr3	F	33.1121	32.1749		chr3:9300536-10312261	1011726	TRUE	Slc10a5,Impa1,Zfand1,Fabp4	4	chr3	0	0	0	0	1	FALSE
Cluster1096_all	chr3	53026038	53494704	468667	Lhfp_chr3,Alg5_chr3,Proser1_chr3,Frem2_chr3	F	23.0692	13.8991		chr3:53113552-53452377	338826	TRUE	Lhfp,Alg5,Proser1,Frem2	4	chr3	0	0	0	0	1	FALSE
Cluster1108_all	chr3	121531310	121820011	288702	Cnn3_chr3,F3_chr3,Slc44a3_chr3,ncRNA_inter_chr3_2790_chr3	F	27.9096	25.847		chr3:121635128-122161150	526023	TRUE	Cnn3,F3,Slc44a3,ncRNA_inter_chr3_2790	4	chr3	0	0	0	0	1	TRUE	trans-candidate
Cluster530_all	chr3	88251280	88820979	569700	Ubqln4_chr3,Lmna_chr3,Dap3_chr3,Fam189b_chr3	G	19.9296	18.3184		chr3:88468827-88658464	189638	TRUE	Ubqln4,Lmna,Dap3,Fam189b	4	chr3	0	0	0	0	1	FALSE
Cluster532_all	chr3	91999143	92725036	725894	Mllt11_chr3,Jtb_chr3,Npr1_chr3,Gm128_chr3	G	9.76067	8.88434		chr3:90324704-92681394	2356691	TRUE	Mllt11,Jtb,Npr1,Gm128	4	chr3	0	0	0	0	1	FALSE
Cluster713_all	chr4	95000179	95489715	489537	ncRNA_inter_chr4_3420_chr4,Fggy_chr4,Cyp2j11_chr4,Hook1_chr4	F	25.0677	26.978		chr4:95106559-95386625	280067	TRUE	ncRNA_inter_chr4_3420,Fggy,Cyp2j11,Hook1	4	chr4	0	0	0	0	1	TRUE	(ncRNA_inter_chr4_3420,Fggy,Hook1)
Cluster717_all	chr4	106456794	107383660	926867	Mroh7_chr4,Ttc4_chr4,Mrpl37_chr4,Podn_chr4	F	24.1877	19.6225		chr4:106473414-106901051	427638	FALSE	Mroh7,Ttc4,Mrpl37,Podn	4	chr4	0	0	0	0	1	FALSE
Cluster746_all	chr4	155320165	155393939	73775	Tnfrsf4_chr4,Agrn_chr4,Sdf4_chr4,Fam132a_chr4	F	16.7684	16.1726		chr4:155325201-155455809	130609	TRUE	Tnfrsf4,Agrn,Sdf4,Fam132a	4	chr4	0	0	0	0	1	FALSE
Cluster1070_all	chr5	130205379	130652352	446974	Zbed5_chr5,Crcp_chr5,Tpst1_chr5,Phkg1_chr5	F	24.8344	22.5544		chr5:130242859-130524697	281839	FALSE	Zbed5,Crcp,Tpst1,Phkg1	4	chr5	0	0	0	0	1	FALSE
Cluster1072_all	chr5	138461763	138641161	179399	Cops6_chr5,Ift22_chr5,Ache_chr5,Mblac1_chr5	F	19.6901	20.8676		chr5:138263564-138837622	574059	TRUE	Cops6,Ift22,Ache,Mblac1	4	chr5	0	0	0	0	1	FALSE
Cluster1294_all	chr5	121450038	122079807	629770	Gm15800_chr5,Mapkapk5_chr5,Naa25_chr5,Plbd2_chr5	H	11.096	11.7742		chr5:121195732-122034523	838792	TRUE	Gm15800,Mapkapk5,Naa25,Plbd2	4	chr5	0	0	0	0	1	FALSE
Cluster478_all	chr5	107079379	107725639	646261	Evi5_chr5,Pigg_chr5,Brdt_chr5,Chfr_chr5	G	20.7431	19.6123		chr5:106948794-107610582	661789	TRUE	Evi5,Pigg,Brdt,Chfr	4	chr5	0	0	0	0	1	FALSE
Cluster481_all	chr5	115349858	115611284	261427	Coq5_chr5,Pop5_chr5,Sirt4_chr5,Ttc28_chr5	G	22.7672	21.7403		chr5:114992931-115769734	776804	TRUE	Coq5,Pop5,Sirt4,Ttc28	4	chr5	0	0	0	0	1	FALSE
Cluster487_all	chr5	124445524	124970286	524763	Gtf2h3_chr5,Fam101a_chr5,Ddx55_chr5,Rhof_chr5	G	17.6133	15.827		chr5:124503032-125244786	741755	FALSE	Gtf2h3,Fam101a,Ddx55,Rhof	4	chr5	0	0	0	0	1	FALSE
Cluster498_all	chr5	145162461	145519553	357093	Cyp3a59_chr5,Ccz1_chr5,Ap5z1_chr5,Zfp655_chr5	G	14.2783	12.0554		chr5:145210749-145210749	1	TRUE	Cyp3a59,Ccz1,Ap5z1,Zfp655	4	chr5	0	0	0	0	1	FALSE
Cluster1075_all	chr5	144945987	145353095	407109	ncRNA_inter_chr5_4716_chr5,ncRNA_inter_chr5_4752_chr5,ncRNA_inter_chr8_6961_chr5,1700001J03Rik_chr5	F	18.5144	18.5425	ncRNA_inter_chr8_6961_chr5	chr5:145117423-145162461	45039	FALSE	ncRNA_inter_chr5_4716,ncRNA_inter_chr5_4752,ncRNA_inter_chr8_6961,1700001J03Rik	4	chr5,chr8	0	0	0	0	1	TRUE	(ncRNA_inter_chr5_4752,1700001J03Rik)			(ncRNA_inter_chr5_4752-1700001J03Rik)
Cluster151_all	chr6	85219549	85694404	474856	Ankrd53_chr6,ncRNA_inter_chr6_5325_chr6,Cml1_chr6,Dusp11_chr6	G	14.5557	12.1614		chr6:85476425-86342016	865592	FALSE	Ankrd53,ncRNA_inter_chr6_5325,Cml1,Dusp11	4	chr6	0	0	0	0	1	TRUE	trans-candidate
Cluster161_all	chr6	124471424	125007032	535609	Clec4b1_chr6,Tapbpl_chr6,Ncapd2_chr6,C1s2_chr6	G	22.6088	14.2264		chr6:124752881-125236743	483863	FALSE	Clec4b1,Tapbpl,Ncapd2,C1s2	4	chr6	0	0	0	0	1	FALSE
Cluster673_all	chr6	29685277	30382212	696936	Tmem209_chr6,ncRNA_inter_chr6_4994_chr6,Zc3hc1_chr6,Zfp800_chr6	F	9.75487	8.55888		chr6:28220345-31225731	3005387	TRUE	Tmem209,ncRNA_inter_chr6_4994,Zc3hc1,Zfp800	4	chr6	0	0	0	0	1	TRUE	trans-candidate
Cluster680_all	chr6	47052307	47416269	363963	Zfp467_chr6,Zfp956_chr6,Rarres2_chr6,Lrrc61_chr6	F	30.3001	29.5608		chr6:47067038-47381389	314352	TRUE	Zfp467,Zfp956,Rarres2,Lrrc61	4	chr6	0	0	0	0	1	FALSE
Cluster682_all	chr6	48449580	48970245	520666	Pdia4_chr6,Sspo_chr6,Stk31_chr6,Fam221a_chr6	F	23.804	19.7612		chr6:48780514-48813950	33437	TRUE	Pdia4,Sspo,Stk31,Fam221a	4	chr6	0	0	0	0	1	FALSE
Cluster671_all	chr6	5251296	5703635	452340	Gngt1_chr6,Pon2_chr6,ncRNA_inter_chr15_12317_chr6,Slc25a13_chr6	F	26.8082	17.7772	ncRNA_inter_chr15_12317_chr6	chr6:5194331-5913417	719087	TRUE	Gngt1,Pon2,ncRNA_inter_chr15_12317,Slc25a13	4	chr6,chr15	0	0	0	0	1	TRUE	trans-candidate
Cluster1166_all	chr7	31010941	31243305	232365	Lsr_chr7,Zfp74_chr7,Tbcb_chr7,Upk1a_chr7	A	12.1826	12.1349		chr7:30703290-31608178	904889	TRUE	Lsr,Zfp74,Tbcb,Upk1a	4	chr7	0	0	0	0	1	FALSE
Cluster1512_all	chr7	19620200	20612915	992716	ncRNA_inter_chr7_5945_chr7,Apoc2_chr7,Ppp1r37_chr7,Tmem160_chr7	C	17.5148	17.2809		chr7:17839023-23580088	5741066	TRUE	ncRNA_inter_chr7_5945,Apoc2,Ppp1r37,Tmem160	4	chr7	0	0	0	0	1	TRUE	(ncRNA_inter_chr7_5945,Tmem160)
Cluster438_all	chr7	53552543	54037198	484656	Ftl1_chr7,Izumo1_chr7,Sergef_chr7,Hps5_chr7	G	18.5657	19.8464		chr7:53649982-53742407	92426	TRUE	Ftl1,Izumo1,Sergef,Hps5	4	chr7	0	0	0	0	1	FALSE
Cluster448_all	chr7	104681492	105000270	318779	Gdpd5_chr7,Aqp11_chr7,Clns1a_chr7,Acer3_chr7	G	35.5388	37.0326		chr7:104873992-104915578	41587	TRUE	Gdpd5,Aqp11,Clns1a,Acer3	4	chr7	0	0	0	0	1	FALSE
Cluster1264_all	chr8	74387170	74920082	532913	Rab8a_chr8,Kxd1_chr8,Myo9b_chr8,Tpm4_chr8	H	9.79887	9.79073		chr8:73465042-75696537	2231496	TRUE	Rab8a,Kxd1,Myo9b,Tpm4	4	chr8	0	0	0	0	1	FALSE
Cluster1266_all	chr8	87032358	87558220	525863	Klf1_chr8,Dhps_chr8,Ier2_chr8,Dnaja2_chr8	H	29.1283	28.4887		chr8:87058537-87511635	453099	TRUE	Klf1,Dhps,Ier2,Dnaja2	4	chr8	0	0	0	0	1	FALSE
Cluster360_all	chr8	26520819	27035698	514880	Zfp703_chr8,Bag4_chr8,Eif4ebp1_chr8,Star_chr8	G	23.6071	22.3357		chr8:26643927-27173697	529771	TRUE	Zfp703,Bag4,Eif4ebp1,Star	4	chr8	0	0	0	0	1	FALSE
Cluster364_all	chr8	76659895	77533803	873909	Tnpo2_chr8,Tmem184c_chr8,Ndufa13_chr8,Mcm5_chr8	G	9.50818	8.10046		chr8:76934327-78507060	1572734	TRUE	Tnpo2,Tmem184c,Ndufa13,Mcm5	4	chr8	0	0	0	0	1	FALSE
Cluster372_all	chr8	106743231	106893004	149774	Ctrl_chr8,Fbxl8_chr8,Rltpr_chr8,Nae1_chr8	G	21.4321	21.2096		chr8:106544288-107005712	461425	TRUE	Ctrl,Fbxl8,Rltpr,Nae1	4	chr8	0	0	0	0	1	FALSE
Cluster381_all	chr8	125696278	125923472	227195	Dpep1_chr8,Sult5a1_chr8,Vps9d1_chr8,Cdk10_chr8	G	20.3682	19.2972		chr8:125637693-125913742	276050	FALSE	Dpep1,Sult5a1,Vps9d1,Cdk10	4	chr8	0	0	0	0	1	FALSE
Cluster939_all	chr8	41267616	41787942	520327	Lonrf1_chr8,Vps37a_chr8,Mtus1_chr8,Zdhhc2_chr8	F	13.0957	11.9237		chr8:41384604-42248859	864256	FALSE	Lonrf1,Vps37a,Mtus1,Zdhhc2	4	chr8	0	0	0	0	1	FALSE
Cluster959_all	chr8	126057805	126470866	413062	Def8_chr8,2310022B05Rik_chr8,Ccsap_chr8,Dbndd1_chr8	F	31.8331	22.0389		chr8:125923472-126383850	460379	TRUE	Def8,2310022B05Rik,Ccsap,Dbndd1	4	chr8	0	0	0	0	1	FALSE
Cluster254_all	chr9	21547144	22276002	728859	Zfp26_chr9,Pigyl_chr9,Keap1_chr9,Zfp558_chr9	G	18.4632	17.8594		chr9:19344312-22039076	2694765	TRUE	Zfp26,Pigyl,Keap1,Zfp558	4	chr9	0	0	0	0	1	FALSE
Cluster267_all	chr9	65306867	65678054	371188	Spg21_chr9,Uchl4_chr9,Snx22_chr9,Trip4_chr9	G	20.1212	18.1514		chr9:65376797-65606288	229492	TRUE	Spg21,Uchl4,Snx22,Trip4	4	chr9	0	0	0	0	1	FALSE
Cluster811_all	chr9	20702053	21417755	715703	A230050P20Rik_chr9,Angptl6_chr9,Eif3g_chr9,Spc24_chr9	F	21.3977	20.7969		chr9:21006399-21915020	908622	TRUE	A230050P20Rik,Angptl6,Eif3g,Spc24	4	chr9	0	0	0	0	1	FALSE
Cluster821_all	chr9	65249849	65678054	428206	Slc51b_chr9,Ppib_chr9,Parp16_chr9,Rbpms2_chr9	F	20.9273	21.5767		chr9:65376797-66368682	991886	TRUE	Slc51b,Ppib,Parp16,Rbpms2	4	chr9	0	0	0	0	1	FALSE
Cluster1235_all	chr9	105839660	106323709	484050	Atp2c1_chr9,Ccpg1_chr9,Parp3_chr9,Os9_chr9	H	12.0948	11.0985	Os9_chr9	chr9:105695902-106228770	532869	FALSE	Atp2c1,Ccpg1,Parp3,Os9	4	chr9,chr10	0	0	0	0	1	FALSE
Cluster1441_all	chr1	172904890	173024372	119483	Ndufs2_chr1,Nit1_chr1,Ncstn_chr1	B	17.5142	20.5127		chr1:172572282-173168625	596344	FALSE	Ndufs2,Nit1,Ncstn	3	chr1	0	0	0	0	1	FALSE
Cluster315_all	chr1	95240941	95569806	328866	Stk25_chr1,Pask_chr1,Ppp1r7_chr1	G	16.6729	10.7458		chr1:94746833-97082862	2336030	TRUE	Stk25,Pask,Ppp1r7	3	chr1	0	0	0	0	1	FALSE
Cluster877_all	chr1	53021706	53310425	288720	Hibch_chr1,Nab1_chr1,Pms1_chr1	F	29.2079	23.2542		chr1:52527638-53230267	702630	FALSE	Hibch,Nab1,Pms1	3	chr1	0	0	0	0	1	FALSE
Cluster879_all	chr1	59038703	59496154	457452	Casp8_chr1,Ndufb3_chr1,Nif3l1_chr1	F	27.8689	12.4663		chr1:58371513-59365122	993610	FALSE	Casp8,Ndufb3,Nif3l1	3	chr1	0	0	0	0	1	FALSE
Cluster895_all	chr1	137360627	137713190	352564	Nav1_chr1,Ube2t_chr1,Csrp1_chr1	F	12.6253	13.2087		chr1:136316848-137585760	1268913	FALSE	Nav1,Ube2t,Csrp1	3	chr1	0	0	0	0	1	FALSE
Cluster896_all	chr1	138004698	138197247	192550	ncRNA_inter_chr1_565_chr1,Syne1_chr1,Tmem9_chr1	F	11.6385	8.5733	Syne1_chr1	chr1:137360627-138095707	735081	TRUE	ncRNA_inter_chr1_565,Syne1,Tmem9	3	chr1,chr10	0	0	0	0	1	TRUE	trans-candidate
Cluster1274_all	chr10	30345878	30632215	286338	Glul_chr10,Lgr5_chr10,ncRNA_inter_chr5_4577_chr10	H	16.1703	11.4523	Glul_chr10,ncRNA_inter_chr5_4577_chr10	chr10:29709694-30912137	1202444	FALSE	Glul,Lgr5,ncRNA_inter_chr5_4577	3	chr1,chr10,chr5	0	0	0	0	1	TRUE	trans-candidate
Cluster1279_all	chr10	80285178	80922751	637574	Timm13_chr10,Hmg20b_chr10,Dapk3_chr10	H	14.8196	13.1398		chr10:79657155-81508185	1851031	TRUE	Timm13,Hmg20b,Dapk3	3	chr10	0	0	0	0	1	FALSE
Cluster385_all	chr10	20920029	21225369	305341	Aldh8a1_chr10,ncRNA_inter_chr10_8774_chr10,Hbs1l_chr10	G	20.1085	22.047		chr10:20568699-21558832	990134	TRUE	Aldh8a1,ncRNA_inter_chr10_8774,Hbs1l	3	chr10	0	0	0	0	1	TRUE	trans-candidate
Cluster388_all	chr10	40933864	41383798	449935	Wasf1_chr10,Ccdc162_chr10,Ppil6_chr10	G	22.4544	20.6753		chr10:40661300-41298142	636843	TRUE	Wasf1,Ccdc162,Ppil6	3	chr10	0	0	0	0	1	FALSE
Cluster389_all	chr10	43345033	43500243	155211	Pdss2_chr10,Armc2_chr10,ncRNA_inter_chr10_8868_chr10	G	26.2849	19.2621		chr10:42436269-43514491	1078223	FALSE	Pdss2,Armc2,ncRNA_inter_chr10_8868	3	chr10	0	0	0	0	1	TRUE	trans-candidate
Cluster392_all	chr10	57751972	57950325	198354	Ccdc138_chr10,Fabp7_chr10,Smpdl3a_chr10	G	16.8243	16.9776		chr10:56138018-58371317	2233300	TRUE	Ccdc138,Fabp7,Smpdl3a	3	chr10	0	0	0	0	1	FALSE
Cluster400_all	chr10	81508185	82308233	800049	ncRNA_inter_chr10_9086_chr10,Gna15_chr10,Tcf3_chr10	G	14.963	9.06362		chr10:80859267-82238415	1379149	TRUE	ncRNA_inter_chr10_9086,Gna15,Tcf3	3	chr10	0	0	0	0	1	TRUE	trans-candidate
Cluster962_all	chr10	6819624	8087966	1268343	Mthfd1l_chr10,Ginm1_chr10,ncRNA_inter_chr10_8476_chr10	F	17.7914	17.3732		chr10:7165957-7927746	761790	TRUE	Mthfd1l,Ginm1,ncRNA_inter_chr10_8476	3	chr10	0	0	0	0	1	TRUE	trans-candidate
Cluster963_all	chr10	8539327	9182208	642882	ncRNA_inter_chr10_8481_chr10,Epm2a_chr10,Ccdc170_chr10	F	17.1971	16.7513		chr10:8587881-10479178	1891298	FALSE	ncRNA_inter_chr10_8481,Epm2a,Ccdc170	3	chr10	0	0	0	0	1	TRUE	trans-candidate
Cluster978_all	chr10	78150120	78885130	735011	Polrmt_chr10,Syde1_chr10,2610008E11Rik_chr10	F	13.2675	11.9946		chr10:76158749-79351330	3192582	TRUE	Polrmt,Syde1,2610008E11Rik	3	chr10	0	0	0	0	1	FALSE
Cluster993_all	chr10	127337781	127724923	387143	Apon_chr10,Mip_chr10,Cs_chr10	F	30.1005	26.2973		chr10:127283842-127819993	536152	TRUE	Apon,Mip,Cs	3	chr10	0	0	0	0	1	FALSE
Cluster1239_all	chr15	78641663	79199416	557754	Lgals1_chr15,Nol12_chr15,Helb_chr15	H	22.5798	23.6363	Helb_chr15	chr15:78363032-78892310	529279	TRUE	Lgals1,Nol12,Helb	3	chr10,chr15	0	0	0	0	1	FALSE
Cluster292_all	chr15	58437498	58567489	129992	Tbc1d31_chr15,Lyz2_chr15,Rnf139_chr15	G	20.2503	23.9314	Lyz2_chr15	chr15:58156721-58671147	514427	FALSE	Tbc1d31,Lyz2,Rnf139	3	chr10,chr15	0	0	0	0	1	FALSE
Cluster157_all	chr6	116706747	116792432	85686	Rassf4_chr6,Gm6251_chr6,ncRNA_inter_chr6_5542_chr6	G	19.313	22.0201	Gm6251_chr6	chr6:115986827-116792432	805606	TRUE	Rassf4,Gm6251,ncRNA_inter_chr6_5542	3	chr10,chr6	0	0	0	0	1	TRUE	trans-candidate
Cluster1118_all	chr11	31917846	32124554	206709	Snrnp25_chr11,Rhbdf1_chr11,Mpg_chr11	A	61.2636	59.068		chr11:32009039-32124554	115516	FALSE	Snrnp25,Rhbdf1,Mpg	3	chr11	0	0	0	0	1	FALSE
Cluster1177_all	chr11	92628749	93115325	486577	Rsad1_chr11,Igf2bp1_chr11,ncRNA_inter_chr11_10009_chr11	H	15.8534	16.0422		chr11:92878776-93418676	539901	FALSE	Rsad1,Igf2bp1,ncRNA_inter_chr11_10009	3	chr11	0	0	0	0	1	TRUE	(ncRNA_inter_chr11_10009,Igf2bp1)
Cluster1180_all	chr11	103513550	103883651	370102	Rundc3a_chr11,Hexim2_chr11,Mmp28_chr11	H	12.7814	8.38489		chr11:103231098-103798040	566943	FALSE	Rundc3a,Hexim2,Mmp28	3	chr11	0	0	0	0	1	FALSE
Cluster12_all	chr11	70977233	71298432	321200	Gltpd2_chr11,Slc16a11_chr11,Rpain_chr11	G	30.6712	32.4659		chr11:70923606-71298432	374827	FALSE	Gltpd2,Slc16a11,Rpain	3	chr11	0	0	0	0	1	FALSE
Cluster17_all	chr11	85638146	85946283	308138	Ptrh2_chr11,Brip1_chr11,Tex14_chr11	G	26.872	33.6541		chr11:84278976-86231275	1952300	TRUE	Ptrh2,Brip1,Tex14	3	chr11	0	0	0	0	1	FALSE
Cluster2_all	chr11	48157956	48879592	721637	9930111J21Rik2_chr11,Irgm1_chr11,9930111J21Rik1_chr11	G	15.2484	15.0678		chr11:46627422-49235275	2607854	TRUE	9930111J21Rik2,Irgm1,9930111J21Rik1	3	chr11	0	0	0	0	1	FALSE
Cluster27_all	chr11	101806170	102037473	231304	BC030867_chr11,Dusp3_chr11,Asb16_chr11	G	33.5929	26.8341		chr11:101738531-101979173	240643	TRUE	BC030867,Dusp3,Asb16	3	chr11	0	0	0	0	1	FALSE
Cluster28_all	chr11	103513550	103883651	370102	Wnt9b_chr11,Nsf_chr11,Myl4_chr11	G	14.0114	13.6385		chr11:103558209-104407876	849668	TRUE	Wnt9b,Nsf,Myl4	3	chr11	0	0	0	0	1	FALSE
Cluster33_all	chr11	115476207	115696800	220594	Mif4gd_chr11,Grb2_chr11,Ten1_chr11	G	16.046	15.2511		chr11:115294106-116417496	1123391	TRUE	Mif4gd,Grb2,Ten1	3	chr11	0	0	0	0	1	FALSE
Cluster559_all	chr11	63481456	63636694	155239	Specc1_chr11,ncRNA_inter_chr11_9799_chr11,Elac2_chr11	F	18.237	19.2217		chr11:63409888-63840917	431030	TRUE	Specc1,ncRNA_inter_chr11_9799,Elac2	3	chr11	0	0	0	0	1	TRUE	trans-candidate
Cluster560_all	chr11	66784780	67069005	284226	Adprm_chr11,Myh3_chr11,Tmem220_chr11	F	40.0901	44.5598		chr11:66703414-67010423	307010	FALSE	Adprm,Myh3,Tmem220	3	chr11	0	0	0	0	1	FALSE
Cluster562_all	chr11	68687255	68837903	150649	4930563E22Rik_chr11,Ctc1_chr11,Olfr20_chr11	F	14.2939	12.2934		chr11:68746459-69613423	866965	FALSE	4930563E22Rik,Ctc1,Olfr20	3	chr11	0	0	0	0	1	FALSE
Cluster567_all	chr11	73218552	73520858	302307	Eno3_chr11,ncRNA_inter_chr11_9873_chr11,Rabep1_chr11	F	15.978	15.8572		chr11:72808539-75116771	2308233	FALSE	Eno3,ncRNA_inter_chr11_9873,Rabep1	3	chr11	0	0	0	0	1	TRUE	trans-candidate
Cluster570_all	chr11	77205847	77551444	345598	Eral1_chr11,Sez6_chr11,Trp53i13_chr11	F	20.9234	16.1195		chr11:76738266-77644247	905982	FALSE	Eral1,Sez6,Trp53i13	3	chr11	0	0	0	0	1	FALSE
Cluster574_all	chr11	83617165	83846579	229415	Ccl6_chr11,Wfdc17_chr11,Ap2b1_chr11	F	27.9917	30.4432		chr11:83531975-84109394	577420	FALSE	Ccl6,Wfdc17,Ap2b1	3	chr11	0	0	0	0	1	FALSE
Cluster577_all	chr11	96648794	97086164	437371	Scrn2_chr11,Osbpl7_chr11,Thra_chr11	F	11.2068	11.5192		chr11:96724441-97925176	1200736	TRUE	Scrn2,Osbpl7,Thra	3	chr11	0	0	0	0	1	FALSE
Cluster579_all	chr11	98222470	98505069	282600	Lasp1_chr11,Fbxo47_chr11,Gsdma_chr11	F	44.9709	40.9607		chr11:97881187-98355755	474569	TRUE	Lasp1,Fbxo47,Gsdma	3	chr11	0	0	0	0	1	FALSE
Cluster580_all	chr11	98978039	99145900	167862	Kat2a_chr11,Krt28_chr11,Krt20_chr11	F	17.5272	8.62526		chr11:99072264-99609458	537195	TRUE	Kat2a,Krt28,Krt20	3	chr11	0	0	0	0	1	FALSE
Cluster586_all	chr11	108802236	109237447	435212	Rgs9_chr11,Apoh_chr11,Fam20a_chr11	F	13.2314	11.9353		chr11:108033432-109157709	1124278	TRUE	Rgs9,Apoh,Fam20a	3	chr11	0	0	0	0	1	FALSE
Cluster594_all	chr11	117350603	117512109	161507	Syngr2_chr11,1810043H04Rik_chr11,Cant1_chr11	F	13.1861	13.1728		chr11:116953931-117512109	558179	FALSE	Syngr2,1810043H04Rik,Cant1	3	chr11	0	0	0	0	1	FALSE
Cluster596_all	chr11	119760935	120164737	403803	Endov_chr11,ncRNA_inter_chr11_10215_chr11,Slc38a10_chr11	F	21.4177	13.2352		chr11:119221499-120234370	1012872	TRUE	Endov,ncRNA_inter_chr11_10215,Slc38a10	3	chr11	0	0	0	0	1	TRUE	(ncRNA_inter_chr11_10215,Slc38a10)			(ncRNA_inter_chr11_10215-Slc38a10)
Cluster593_all	chr11	116188796	116330354	141559	Mrps10_chr11,Rnf157_chr11,Galr2_chr11	F	9.56953	8.34887	Mrps10_chr11	chr11:115552468-116417496	865029	TRUE	Mrps10,Rnf157,Galr2	3	chr11,chr17	0	0	0	0	1	FALSE
Cluster236_all	chr12	35249758	35501030	251273	Hdac9_chr12,Snx13_chr12,Ahr_chr12	G	13.1865	13.6675		chr12:35026420-36176146	1149727	FALSE	Hdac9,Snx13,Ahr	3	chr12	0	0	0	0	1	FALSE
Cluster241_all	chr12	69888622	70498665	610044	Arf6_chr12,Klhdc2_chr12,Sav1_chr12	G	15.451	13.5222		chr12:68608932-70300740	1691809	TRUE	Arf6,Klhdc2,Sav1	3	chr12	0	0	0	0	1	FALSE
Cluster790_all	chr12	17177285	17640556	463272	Odc1_chr12,Greb1_chr12,Pdia6_chr12	F	13.284	13.3511		chr12:16816183-17640556	824374	TRUE	Odc1,Greb1,Pdia6	3	chr12	0	0	0	0	1	FALSE
Cluster793_all	chr12	31980123	32385685	405563	Slc26a4_chr12,Ccdc71l_chr12,Sypl_chr12	F	19.8173	19.4259		chr12:32050232-32848937	798706	TRUE	Slc26a4,Ccdc71l,Sypl	3	chr12	0	0	0	0	1	FALSE
Cluster796_all	chr12	59907721	59976622	68902	Cfl2_chr12,Nfkbia_chr12,1110008L16Rik_chr12	F	14.3497	10.2864		chr12:56878721-60238619	3359899	TRUE	Cfl2,Nfkbia,1110008L16Rik	3	chr12	0	0	0	0	1	FALSE
Cluster804_all	chr12	111831418	112071752	240335	Tecpr2_chr12,Wdr20_chr12,Zfp839_chr12	F	10.388	10.8174		chr12:111436090-112514347	1078258	FALSE	Tecpr2,Wdr20,Zfp839	3	chr12	0	0	0	0	1	FALSE
Cluster1225_all	chr12	85368440	85723495	355056	Tbx21_chr12,Dnal1_chr12,Ptgr2_chr12	H	13.832	9.20011	Tbx21_chr12	chr12:85281744-86030959	749216	FALSE	Tbx21,Dnal1,Ptgr2	3	chr12,chr11	0	0	0	0	1	FALSE
Cluster1147_all	chr12	19196882	19759426	562545	Iah1_chr12,ncRNA_inter_chr12_10357_chr12,ncRNA_inter_chr15_12859_chr12	A	50.6039	60.1765	ncRNA_inter_chr15_12859_chr12	chr12:17810209-19747194	1936986	TRUE	Iah1,ncRNA_inter_chr12_10357,ncRNA_inter_chr15_12859	3	chr12,chr15	0	0	0	0	1	TRUE	trans-candidate
Cluster179_all	chr4	52952755	53705188	752434	Erp44_chr4,Arf6_chr4,Nipsnap3b_chr4	G	10.4054	7.95921	Arf6_chr4	chr4:52132326-54014080	1881755	FALSE	Erp44,Arf6,Nipsnap3b	3	chr12,chr4	0	0	0	0	1	FALSE
Cluster246_all	chr12	89894349	90228319	333971	Adck1_chr12,Rpl7_chr12,Rest_chr12	G	12.0626	8.08845	Rpl7_chr12,Rest_chr12	chr12:88800719-90065606	1264888	TRUE	Adck1,Rpl7,Rest	3	chr12,chr5,chr1	0	0	0	0	1	FALSE
Cluster228_all	chr13	73689156	74043091	353936	Clptm1l_chr13,Tert_chr13,Cep72_chr13	G	21.2245	17.4121		chr13:73904975-74164567	259593	TRUE	Clptm1l,Tert,Cep72	3	chr13	0	0	0	0	1	FALSE
Cluster765_all	chr13	5855226	6197424	342199	Akr1c20_chr13,Akr1c6_chr13,Akr1e1_chr13	F	8.52701	7.91071		chr13:3699914-6898983	3199070	FALSE	Akr1c20,Akr1c6,Akr1e1	3	chr13	0	0	0	0	1	FALSE
Cluster767_all	chr13	23698864	24047749	348886	Hist1h2bh_chr13,Hfe_chr13,Hist1h4c_chr13	F	28.8233	30.4846		chr13:23435992-24000456	564465	TRUE	Hist1h2bh,Hfe,Hist1h4c	3	chr13	0	0	0	0	1	FALSE
Cluster782_all	chr13	74164567	74484644	320078	Ahrr_chr13,ncRNA_inter_chr13_11542_chr13,Pdcd6_chr13	F	8.21924	7.91672		chr13:73745503-76645542	2900040	TRUE	Ahrr,ncRNA_inter_chr13_11542,Pdcd6	3	chr13	0	0	0	0	1	TRUE	trans-candidate
Cluster783_all	chr13	74624574	75247744	623171	ncRNA_inter_chr13_11550_chr13,ncRNA_inter_chr13_11551_chr13,ncRNA_inter_chr13_11553_chr13	F	21.6585	23.9641		chr13:74230744-75734634	1503891	FALSE	ncRNA_inter_chr13_11550,ncRNA_inter_chr13_11551,ncRNA_inter_chr13_11553	3	chr13	0	0	0	0	1	TRUE	(ncRNA_inter_chr13_11550,ncRNA_inter_chr13_11551)(ncRNA_inter_chr13_11551,ncRNA_inter_chr13_11550)
Cluster785_all	chr13	97884055	98241455	357401	ncRNA_inter_chr13_11631_chr13,Nsa2_chr13,Polk_chr13	F	11.0092	9.96393		chr13:96799883-98724079	1924197	FALSE	ncRNA_inter_chr13_11631,Nsa2,Polk	3	chr13	0	0	0	0	1	TRUE	trans-candidate
Cluster787_all	chr13	100657691	100754873	97183	Mccc2_chr13,Naip5_chr13,Serf1_chr13	F	12.027	13.127		chr13:100064923-100895797	830875	TRUE	Mccc2,Naip5,Serf1	3	chr13	0	0	0	0	1	FALSE
Cluster1082_all	chr14	52020115	52731118	711004	Rnase4_chr14,Cdh24_chr14,Slc39a2_chr14	F	26.7054	10.146		chr14:51775899-52731118	955220	TRUE	Rnase4,Cdh24,Slc39a2	3	chr14	0	0	0	0	1	FALSE
Cluster1083_all	chr14	54953092	55578926	625835	Haus4_chr14,Homez_chr14,Thtpa_chr14	F	18.9559	14.1777		chr14:54953092-55921441	968350	TRUE	Haus4,Homez,Thtpa	3	chr14	0	0	0	0	1	FALSE
Cluster1300_all	chr14	56920670	57086905	166236	ncRNA_inter_chr14_12065_chr14,Tinf2_chr14,Rec8_chr14	H	25.7904	16.5849		chr14:56856459-57414981	558523	TRUE	ncRNA_inter_chr14_12065,Tinf2,Rec8	3	chr14	0	0	0	0	1	TRUE	trans-candidate
Cluster1339_all	chr14	16528220	18745832	2217613	Ngly1_chr14,Oxsm_chr14,3830406C13Rik_chr14	D	18.8507	18.811		chr14:15933686-18226359	2292674	FALSE	Ngly1,Oxsm,3830406C13Rik	3	chr14	0	0	0	0	1	FALSE
Cluster502_all	chr14	20542342	20647327	104986	Gm3500_chr14,Gm10406_chr14,Gm3383_chr14	G	43.3947	45.4756		chr14:20238270-20599609	361340	FALSE	Gm3500,Gm10406,Gm3383	3	chr14	0	0	0	0	1	FALSE
Cluster513_all	chr14	63342335	63643540	301206	ncRNA_inter_chr14_12109_chr14,Mtmr9_chr14,Rnaseh2b_chr14	G	17.615	15.0524		chr14:63001038-64719087	1718050	TRUE	ncRNA_inter_chr14_12109,Mtmr9,Rnaseh2b	3	chr14	0	0	0	0	1	TRUE	trans-candidate
Cluster901_all	chr1	167554553	167971426	416874	F5_chr1,Pogk_chr1,Epsti1_chr1	F	16.8418	8.6043	Epsti1_chr1	chr1:167605761-168600638	994878	TRUE	F5,Pogk,Epsti1	3	chr14,chr1	0	0	0	0	1	FALSE
Cluster176_all	chr4	45431886	45898864	466979	Pigo_chr4,ncRNA_inter_chr14_11815_chr4,Stra6l_chr4	G	11.6229	11.6926	ncRNA_inter_chr14_11815_chr4	chr4:45165509-46400497	1234989	FALSE	Pigo,ncRNA_inter_chr14_11815,Stra6l	3	chr14,chr4	0	0	0	0	1	TRUE	trans-candidate
Cluster1326_all	chr15	76748702	77237044	488343	Pick1_chr15,Apol10a_chr15,Mfsd3_chr15	D	21.6745	23.2089		chr15:76762340-77193040	430701	FALSE	Pick1,Apol10a,Mfsd3	3	chr15	0	0	0	0	1	FALSE
Cluster1497_all	chr15	99519211	99670045	150835	Asic1_chr15,Cox14_chr15,Gpd1_chr15	C	10.9374	11.1855		chr15:99503788-101947806	2444019	FALSE	Asic1,Cox14,Gpd1	3	chr15	0	0	0	0	1	FALSE
Cluster285_all	chr15	6808163	6922604	114442	Osmr_chr15,Egflam_chr15,Rictor_chr15	G	15.0054	11.8093		chr15:6549181-7132746	583566	TRUE	Osmr,Egflam,Rictor	3	chr15	0	0	0	0	1	FALSE
Cluster288_all	chr15	36876826	37480315	603490	Spag1_chr15,ncRNA_inter_chr15_12484_chr15,Ywhaz_chr15	G	28.5681	26.0704		chr15:37141363-37222110	80748	TRUE	Spag1,ncRNA_inter_chr15_12484,Ywhaz	3	chr15	0	0	0	0	1	TRUE	trans-candidate
Cluster291_all	chr15	53106912	53584756	477845	Aard_chr15,Enpp2_chr15,Deptor_chr15	G	16.0939	18.4681		chr15:53106912-55243469	2136558	FALSE	Aard,Enpp2,Deptor	3	chr15	0	0	0	0	1	FALSE
Cluster293_all	chr15	74653794	74854050	200257	Ptp4a3_chr15,Jrk_chr15,ncRNA_inter_chr15_12678_chr15	G	22.8828	23.6974		chr15:74412749-75045718	632970	TRUE	Ptp4a3,Jrk,ncRNA_inter_chr15_12678	3	chr15	0	0	0	0	1	TRUE	trans-candidate
Cluster305_all	chr15	102201316	102331062	129747	Pfdn5_chr15,Prr13_chr15,Tarbp2_chr15	G	12.9242	9.47754		chr15:102210468-102506639	296172	FALSE	Pfdn5,Prr13,Tarbp2	3	chr15	0	0	0	0	1	FALSE
Cluster840_all	chr15	10987258	11133169	145912	Amacr_chr15,Rai14_chr15,Slc45a2_chr15	F	25.4997	31.8481		chr15:10710286-11843399	1133114	FALSE	Amacr,Rai14,Slc45a2	3	chr15	0	0	0	0	1	FALSE
Cluster843_all	chr15	27627931	28194389	566459	Trio_chr15,Dnah5_chr15,Otulin_chr15	F	28.1881	24.9904		chr15:27892956-28044164	151209	TRUE	Trio,Dnah5,Otulin	3	chr15	0	0	0	0	1	FALSE
Cluster848_all	chr15	58385732	58474068	88337	Anxa13_chr15,Atad2_chr15,Zhx1_chr15	F	9.68622	10.0465		chr15:56438682-58795132	2356451	FALSE	Anxa13,Atad2,Zhx1	3	chr15	0	0	0	0	1	FALSE
Cluster857_all	chr15	77933420	78145512	212093	Baiap2l2_chr15,Ncf4_chr15,Tst_chr15	F	33.2257	24.8482		chr15:77776922-78229248	452327	TRUE	Baiap2l2,Ncf4,Tst	3	chr15	0	0	0	0	1	FALSE
Cluster864_all	chr15	82881526	83048869	167344	ncRNA_inter_chr15_12790_chr15,Mcat_chr15,Ttll1_chr15	F	24.2963	26.5558		chr15:82803660-83225319	421660	TRUE	ncRNA_inter_chr15_12790,Mcat,Ttll1	3	chr15	0	0	0	0	1	TRUE	(ncRNA_inter_chr15_12790,Mcat,Ttll1)
Cluster867_all	chr15	98124996	98421591	296596	Slc48a1_chr15,Zfp641_chr15,Kansl2_chr15	F	9.4817	9.46562		chr15:97414731-98375094	960364	FALSE	Slc48a1,Zfp641,Kansl2	3	chr15	0	0	0	0	1	FALSE
Cluster215_all	chr16	95452426	95598731	146306	Dscr3_chr16,Morc3_chr16,Ets2_chr16	G	11.6756	8.92804		chr16:93836010-95908167	2072158	TRUE	Dscr3,Morc3,Ets2	3	chr16	0	0	0	0	1	FALSE
Cluster216_all	chr16	96663320	97015449	352130	Igsf5_chr16,Itgb2l_chr16,Lca5l_chr16	G	21.3598	22.6388		chr16:96570532-97015449	444918	TRUE	Igsf5,Itgb2l,Lca5l	3	chr16	0	0	0	0	1	FALSE
Cluster751_all	chr16	18036651	18450857	414207	Car15_chr16,Txnrd2_chr16,Klhl22_chr16	F	19.1972	19.1835		chr16:17569891-18523604	953714	TRUE	Car15,Txnrd2,Klhl22	3	chr16	0	0	0	0	1	FALSE
Cluster754_all	chr16	23579667	23700525	120859	ncRNA_inter_chr16_13176_chr16,St6gal1_chr16,Kng1_chr16	F	14.606	14.5126		chr16:23225574-23715103	489530	FALSE	ncRNA_inter_chr16_13176,St6gal1,Kng1	3	chr16	0	0	0	0	1	TRUE	trans-candidate
Cluster755_all	chr16	31450652	31927437	476786	Mfi2_chr16,Lrch3_chr16,Muc13_chr16	F	12.6579	12.7172		chr16:31320418-33752360	2431943	TRUE	Mfi2,Lrch3,Muc13	3	chr16	0	0	0	0	1	FALSE
Cluster1190_all	chr17	20724448	21720906	996459	3110052M02Rik_chr17,Zfp943_chr17,Zfp160_chr17	H	19.5957	19.8846		chr17:18836786-22348392	3511607	TRUE	3110052M02Rik,Zfp943,Zfp160	3	chr17	0	0	0	0	1	FALSE
Cluster1192_all	chr17	24504912	24778325	273414	Gfer_chr17,Rps2_chr17,Syngr3_chr17	H	19.3012	20.0951		chr17:24449227-25528878	1079652	TRUE	Gfer,Rps2,Syngr3	3	chr17	0	0	0	0	1	FALSE
Cluster121_all	chr17	45863957	46276703	412747	ncRNA_inter_chr17_13934_chr17,Frs3_chr17,Vegfa_chr17	G	8.3181	8.20695		chr17:45250164-46506597	1256434	TRUE	ncRNA_inter_chr17_13934,Frs3,Vegfa	3	chr17	0	0	0	0	1	TRUE	trans-candidate
Cluster122_all	chr17	46787745	47041767	254023	Ptk7_chr17,Rpl7l1_chr17,Cnpy3_chr17	G	31.1183	22.1898		chr17:46290207-47161676	871470	TRUE	Ptk7,Rpl7l1,Cnpy3	3	chr17	0	0	0	0	1	FALSE
Cluster1360_all	chr17	33698366	34109735	411370	Slc39a7_chr17,Pfdn6_chr17,C4b_chr17	E	16.5143	16.9023		chr17:33643115-34035937	392823	TRUE	Slc39a7,Pfdn6,C4b	3	chr17	0	0	0	0	1	FALSE
Cluster1411_all	chr17	23401863	24064577	662715	Zfp213_chr17,Pkmyt1_chr17,Rnps1_chr17	B	12.0827	13.0056		chr17:23672164-23998459	326296	FALSE	Zfp213,Pkmyt1,Rnps1	3	chr17	0	0	0	0	1	FALSE
Cluster1413_all	chr17	25338499	25626433	287935	Eme2_chr17,Unkl_chr17,Cramp1l_chr17	B	17.6072	15.3818		chr17:25052657-25528878	476222	FALSE	Eme2,Unkl,Cramp1l	3	chr17	0	0	0	0	1	FALSE
Cluster650_all	chr17	21593156	22348392	755237	Zfp53_chr17,Zfp52_chr17,Zfp942_chr17	F	33.6135	30.343		chr17:20480289-22348392	1868104	FALSE	Zfp53,Zfp52,Zfp942	3	chr17	0	0	0	0	1	FALSE
Cluster657_all	chr17	33952099	34338070	385972	Rxrb_chr17,Cd320_chr17,Ring1_chr17	F	12.0733	11.3643		chr17:33643115-35743575	2100461	TRUE	Rxrb,Cd320,Ring1	3	chr17	0	0	0	0	1	FALSE
Cluster670_all	chr17	87647125	87826372	179248	ncRNA_inter_chr17_14187_chr17,Mcfd2_chr17,ncRNA_inter_chr17_14189_chr17	F	30.3221	31.3145		chr17:87706963-88034385	327423	FALSE	ncRNA_inter_chr17_14187,Mcfd2,ncRNA_inter_chr17_14189	3	chr17	0	0	0	0	1	TRUE	(ncRNA_inter_chr17_14187,ncRNA_inter_chr17_14189)(ncRNA_inter_chr17_14189,ncRNA_inter_chr17_14187)
Cluster46_all	chr18	36362367	36896948	534582	Slc35a4_chr18,Ik_chr18,Pcdhgb4_chr18	G	11.3716	9.95885		chr18:36074140-38137975	2063836	TRUE	Slc35a4,Ik,Pcdhgb4	3	chr18	0	0	0	0	1	FALSE
Cluster50_all	chr18	63244407	63416978	172572	Apcdd1_chr18,Piezo2_chr18,Grpel2_chr18	G	13.613	13.3858		chr18:61953974-63501519	1547546	TRUE	Apcdd1,Piezo2,Grpel2	3	chr18	0	0	0	0	1	FALSE
Cluster599_all	chr18	12350452	12560604	210153	Npc1_chr18,ncRNA_inter_chr18_14289_chr18,Ankrd29_chr18	F	20.5075	16.6747		chr18:12237278-12560604	323327	FALSE	Npc1,ncRNA_inter_chr18_14289,Ankrd29	3	chr18	0	0	0	0	1	TRUE	trans-candidate
Cluster1305_all	chr18	68061560	68347140	285581	Alpk2_chr18,Psmg2_chr18,Fabp3_chr18	D	14.7096	8.76271	Fabp3_chr18	chr18:67404425-68359457	955033	TRUE	Alpk2,Psmg2,Fabp3	3	chr18,chr4	0	0	0	0	1	FALSE
Cluster1255_all	chr19	41759117	42088109	328993	Entpd1_chr19,Arhgap19_chr19,4933411K16Rik_chr19	H	13.5968	13.7013		chr19:41514395-42313560	799166	FALSE	Entpd1,Arhgap19,4933411K16Rik	3	chr19	0	0	0	0	1	FALSE
Cluster334_all	chr19	6980711	7612197	631487	Rps6ka4_chr19,Prdx5_chr19,Rtn3_chr19	G	22.028	19.6725		chr19:6678377-8676935	1998559	TRUE	Rps6ka4,Prdx5,Rtn3	3	chr19	0	0	0	0	1	FALSE
Cluster348_all	chr19	44640469	44738080	97612	Peo1_chr19,Scd3_chr19,Btrc_chr19	G	16.712	14.6572		chr19:44727013-44779521	52509	TRUE	Peo1,Scd3,Btrc	3	chr19	0	0	0	0	1	FALSE
Cluster349_all	chr19	46941415	47130803	189389	Usmg5_chr19,Gsto1_chr19,Wbp1l_chr19	G	16.1027	13.3924		chr19:46765970-47619182	853213	FALSE	Usmg5,Gsto1,Wbp1l	3	chr19	0	0	0	0	1	FALSE
Cluster917_all	chr19	7200288	7823225	622938	Nudt22_chr19,Fam89b_chr19,Macrod1_chr19	F	14.9302	14.3281		chr19:6580813-9879649	3298837	TRUE	Nudt22,Fam89b,Macrod1	3	chr19	0	0	0	0	1	FALSE
Cluster921_all	chr19	10954563	11158005	203443	ncRNA_inter_chr19_14802_chr19,Ms4a8a_chr19,Ddb1_chr19	F	23.2846	29.0557		chr19:10828008-11069346	241339	TRUE	ncRNA_inter_chr19_14802,Ms4a8a,Ddb1	3	chr19	0	0	0	0	1	TRUE	(ncRNA_inter_chr19_14802,Ms4a8a)
Cluster930_all	chr19	44105116	44193205	88090	Cyp2c44_chr19,Dnmbp_chr19,Cpn1_chr19	F	41.5781	29.1632		chr19:44004170-44224712	220543	TRUE	Cyp2c44,Dnmbp,Cpn1	3	chr19	0	0	0	0	1	FALSE
Cluster931_all	chr19	46574371	46890567	316197	Arl3_chr19,Sh3pxd2a_chr19,Neurl1a_chr19	F	19.3402	20.3171		chr19:46699728-47295693	595966	TRUE	Arl3,Sh3pxd2a,Neurl1a	3	chr19	0	0	0	0	1	FALSE
Cluster1444_all	chr19	38614014	38794444	180431	ncRNA_inter_chr19_14999_chr19,Zfp575_chr19,Trpc6_chr19	B	23.3521	19.3128	Zfp575_chr19,Trpc6_chr19	chr19:38629430-39654377	1024948	FALSE	ncRNA_inter_chr19_14999,Zfp575,Trpc6	3	chr19,chr9,chr7	0	0	0	0	1	TRUE	trans-candidate
Cluster1130_all	chr2	120395105	120838093	442989	Ccndbp1_chr2,Adal_chr2,Zfp106_chr2	A	21.8239	21.8201		chr2:120395105-121378105	983001	TRUE	Ccndbp1,Adal,Zfp106	3	chr2	0	0	0	0	1	FALSE
Cluster1187_all	chr2	145537255	146255484	718230	Dtd1_chr2,Crnkl1_chr2,Naa20_chr2	H	10.8231	11.073		chr2:145014499-146255484	1240986	FALSE	Dtd1,Crnkl1,Naa20	3	chr2	0	0	0	0	1	FALSE
Cluster61_all	chr2	31766216	31953440	187225	1700019L03Rik_chr2,Ptrh1_chr2,Qrfp_chr2	G	15.8031	17.6304		chr2:31560328-32359598	799271	TRUE	1700019L03Rik,Ptrh1,Qrfp	3	chr2	0	0	0	0	1	FALSE
Cluster616_all	chr2	28820474	29116114	295641	Setx_chr2,Ralgds_chr2,Ttf1_chr2	F	10.7468	11.3092		chr2:28591168-29361693	770526	FALSE	Setx,Ralgds,Ttf1	3	chr2	0	0	0	0	1	FALSE
Cluster617_all	chr2	29680161	30000740	320580	Rapgef1_chr2,Tbc1d13_chr2,Zer1_chr2	F	12.5975	13.3458		chr2:29627575-30649690	1022116	FALSE	Rapgef1,Tbc1d13,Zer1	3	chr2	0	0	0	0	1	FALSE
Cluster622_all	chr2	34732024	34927894	195871	Cntrl_chr2,Mapkap1_chr2,ncRNA_inter_chr2_1236_chr2	F	17.9927	11.0923		chr2:33830566-34884159	1053594	FALSE	Cntrl,Mapkap1,ncRNA_inter_chr2_1236	3	chr2	0	0	0	0	1	TRUE	(ncRNA_inter_chr2_1236,Cntrl)			(ncRNA_inter_chr2_1236-Cntrl)
Cluster63_all	chr2	34560140	34973238	413099	Ralgps1_chr2,Fam102a_chr2,Rabepk_chr2	G	15.2384	12.5184		chr2:32962332-34884159	1921828	TRUE	Ralgps1,Fam102a,Rabepk	3	chr2	0	0	0	0	1	FALSE
Cluster633_all	chr2	124908526	125293626	385101	Slc24a5_chr2,Cep152_chr2,Eid1_chr2	F	28.6078	25.0011		chr2:125069691-125615384	545694	TRUE	Slc24a5,Cep152,Eid1	3	chr2	0	0	0	0	1	FALSE
Cluster70_all	chr2	82656723	83092618	435896	Slc43a3_chr2,Psmc3_chr2,Tfpi_chr2	G	14.1167	14.788		chr2:82071271-85040448	2969178	TRUE	Slc43a3,Psmc3,Tfpi	3	chr2	0	0	0	0	1	FALSE
Cluster72_all	chr2	91572933	92053550	480618	ncRNA_inter_chr2_1548_chr2,Zfp408_chr2,Ckap5_chr2	G	12.235	12.9065		chr2:91112256-92179641	1067386	TRUE	ncRNA_inter_chr2_1548,Zfp408,Ckap5	3	chr2	0	0	0	0	1	TRUE	trans-candidate
Cluster78_all	chr2	113713099	114042585	329487	ncRNA_inter_chr2_1630_chr2,Dph6_chr2,Zfp770_chr2	G	36.9271	28.5356		chr2:113732994-113984282	251289	TRUE	ncRNA_inter_chr2_1630,Dph6,Zfp770	3	chr2	0	0	0	0	1	TRUE	(ncRNA_inter_chr2_1630,Zfp770)
Cluster79_all	chr2	119601844	120284807	682964	Eif2ak4_chr2,Haus2_chr2,ncRNA_inter_chr2_1674_chr2	G	13.8522	12.3135		chr2:119048413-121038057	1989645	FALSE	Eif2ak4,Haus2,ncRNA_inter_chr2_1674	3	chr2	0	0	0	0	1	TRUE	(ncRNA_inter_chr2_1674,Haus2)
Cluster83_all	chr2	129114476	129190185	75710	ncRNA_inter_chr2_1736_chr2,ncRNA_inter_chr2_1742_chr2,Idh3b_chr2	G	21.3764	23.6306		chr2:129121174-129830283	709110	TRUE	ncRNA_inter_chr2_1736,ncRNA_inter_chr2_1742,Idh3b	3	chr2	0	0	0	0	1	TRUE	trans-candidate
Cluster89_all	chr2	151859725	152282701	422977	Mcts2_chr2,Defb26_chr2,Ttll9_chr2	G	41.051	33.0143		chr2:152022486-152249465	226980	TRUE	Mcts2,Defb26,Ttll9	3	chr2	0	0	0	0	1	FALSE
Cluster92_all	chr2	156841134	157234883	393750	Ergic3_chr2,Tgif2_chr2,Ndrg3_chr2	G	25.5847	26.904		chr2:156457225-157658302	1201078	TRUE	Ergic3,Tgif2,Ndrg3	3	chr2	0	0	0	0	1	FALSE
Cluster96_all	chr2	165516142	165706393	190252	ncRNA_inter_chr2_1989_chr2,1500012F01Rik_chr2,2810408M09Rik_chr2	G	17.4088	11.9928		chr2:165283855-166506138	1222284	TRUE	ncRNA_inter_chr2_1989,1500012F01Rik,2810408M09Rik	3	chr2	0	0	0	0	1	TRUE	trans-candidate
Cluster1185_all	chr2	82699132	83325189	626058	ncRNA_inter_chr6_5502_chr2,Zc3h15_chr2,Il1f9_chr2	H	31.824	36.4526	ncRNA_inter_chr6_5502_chr2	chr2:80862159-84430268	3568110	FALSE	ncRNA_inter_chr6_5502,Zc3h15,Il1f9	3	chr2,chr6	0	0	0	0	1	TRUE	trans-candidate
Cluster1094_all	chr3	31984932	32496890	511959	Slc7a14_chr3,Gnb4_chr3,Usp13_chr3	F	13.5367	14.1324		chr3:32069097-33583495	1514399	TRUE	Slc7a14,Gnb4,Usp13	3	chr3	0	0	0	0	1	FALSE
Cluster1100_all	chr3	88658464	89032232	373769	Syt11_chr3,Hcn3_chr3,Bglap3_chr3	F	21.4961	12.6384		chr3:88660322-89032232	371911	TRUE	Syt11,Hcn3,Bglap3	3	chr3	0	0	0	0	1	FALSE
Cluster1103_all	chr3	95135639	95468954	333316	Anxa9_chr3,Prune_chr3,Dpm3_chr3	F	14.423	17.5069		chr3:94947558-95682586	735029	TRUE	Anxa9,Prune,Dpm3	3	chr3	0	0	0	0	1	FALSE
Cluster1114_all	chr3	146472115	146877096	404982	Dnase2b_chr3,Spata1_chr3,Ttll7_chr3	F	12.6598	8.99778		chr3:146472115-147093475	621361	FALSE	Dnase2b,Spata1,Ttll7	3	chr3	0	0	0	0	1	FALSE
Cluster1172_all	chr3	57880818	58178293	297476	Commd2_chr3,Pfn2_chr3,Ankub1_chr3	A	38.6648	49.896		chr3:57666114-58275256	609143	TRUE	Commd2,Pfn2,Ankub1	3	chr3	0	0	0	0	1	FALSE
Cluster1401_all	chr3	107100425	107308042	207618	Ddx20_chr3,Ovgp1_chr3,Wdr77_chr3	E	18.6531	11.0027		chr3:105227537-107333879	2106343	FALSE	Ddx20,Ovgp1,Wdr77	3	chr3	0	0	0	0	1	FALSE
Cluster1402_all	chr3	107699781	107881958	182178	Gstm5_chr3,Gstm7_chr3,Gstm6_chr3	E	42.8001	39.3684		chr3:107568120-107822430	254311	TRUE	Gstm5,Gstm7,Gstm6	3	chr3	0	0	0	0	1	FALSE
Cluster528_all	chr3	87495006	87569437	74432	Glmp_chr3,Thbs3_chr3,Tmem79_chr3	G	19.1652	20.6723		chr3:87124819-87715529	590711	TRUE	Glmp,Thbs3,Tmem79	3	chr3	0	0	0	0	1	FALSE
Cluster534_all	chr3	95135639	95522404	386766	Cers2_chr3,Mrps21_chr3,Golph3l_chr3	G	21.7204	21.4526		chr3:95181734-95533626	351893	TRUE	Cers2,Mrps21,Golph3l	3	chr3	0	0	0	0	1	FALSE
Cluster541_all	chr3	108389440	108563204	173765	Tmem167b_chr3,Strip1_chr3,Gpr61_chr3	G	14.9252	12.5901		chr3:108302522-108512348	209827	FALSE	Tmem167b,Strip1,Gpr61	3	chr3	0	0	0	0	1	FALSE
Cluster545_all	chr3	132014919	132383630	368712	ncRNA_inter_chr3_2904_chr3,Gm5549_chr3,Ppa2_chr3	G	24.1315	26.2437		chr3:132096582-132442567	345986	TRUE	ncRNA_inter_chr3_2904,Gm5549,Ppa2	3	chr3	0	0	0	0	1	TRUE	trans-candidate
Cluster1141_all	chr4	137080473	137387388	306916	Hspg2_chr4,Rap1gap_chr4,Ece1_chr4	A	37.7407	30.7385		chr4:137118112-137691029	572918	FALSE	Hspg2,Rap1gap,Ece1	3	chr4	0	0	0	0	1	FALSE
Cluster1142_all	chr4	144599941	144973394	373454	ncRNA_inter_chr4_3819_chr4,Agtrap_chr4,Plod1_chr4	A	29.4845	22.4295		chr4:144450738-145054671	603934	FALSE	ncRNA_inter_chr4_3819,Agtrap,Plod1	3	chr4	0	0	0	0	1	TRUE	trans-candidate
Cluster1421_all	chr4	148360499	148554514	194016	Masp2_chr4,Fbxo2_chr4,Mtor_chr4	B	13.392	10.6811		chr4:147612459-148595723	983265	TRUE	Masp2,Fbxo2,Mtor	3	chr4	0	0	0	0	1	FALSE
Cluster183_all	chr4	94882008	95451403	569396	Gm12657_chr4,ncRNA_inter_chr4_3417_chr4,Cyp2j9_chr4	G	25.3087	27.6031		chr4:95106559-95319709	213151	FALSE	Gm12657,ncRNA_inter_chr4_3417,Cyp2j9	3	chr4	0	0	0	0	1	TRUE	trans-candidate
Cluster187_all	chr4	116404159	116904077	499919	ncRNA_inter_chr4_3556_chr4,Zswim5_chr4,Yrdc_chr4	G	9.80366	9.69711		chr4:114873254-117233151	2359898	FALSE	ncRNA_inter_chr4_3556,Zswim5,Yrdc	3	chr4	0	0	0	0	1	TRUE	trans-candidate
Cluster190_all	chr4	123011244	123726686	715443	D830031N03Rik_chr4,Exo5_chr4,Eva1b_chr4	G	10.1226	8.7978		chr4:120708391-123324878	2616488	TRUE	D830031N03Rik,Exo5,Eva1b	3	chr4	0	0	0	0	1	FALSE
Cluster194_all	chr4	130005176	130226867	221692	Snrnp40_chr4,Laptm5_chr4,Nkain1_chr4	G	12.2025	12.6382		chr4:129820096-130799868	979773	TRUE	Snrnp40,Laptm5,Nkain1	3	chr4	0	0	0	0	1	FALSE
Cluster705_all	chr4	17391286	18179218	787933	Decr1_chr4,ncRNA_inter_chr4_3071_chr4,Rmdn1_chr4	F	19.5181	18.8953		chr4:16727406-19571904	2844499	FALSE	Decr1,ncRNA_inter_chr4_3071,Rmdn1	3	chr4	0	0	0	0	1	TRUE	(ncRNA_inter_chr4_3071,Decr1)
Cluster706_all	chr4	33169441	33399306	229866	Ankrd6_chr4,Pm20d2_chr4,Rragd_chr4	F	31.0151	24.4076		chr4:32864149-33479298	615150	FALSE	Ankrd6,Pm20d2,Rragd	3	chr4	0	0	0	0	1	FALSE
Cluster707_all	chr4	44029800	44180016	150217	Fancg_chr4,Npr2_chr4,Stoml2_chr4	F	27.2417	32.0641		chr4:43060718-44168113	1107396	TRUE	Fancg,Npr2,Stoml2	3	chr4	0	0	0	0	1	FALSE
Cluster716_all	chr4	105246333	105822873	576541	Ssbp3_chr4,Tmem59_chr4,ncRNA_inter_chr4_3513_chr4	F	27.669	12.9189		chr4:105508915-106370391	861477	TRUE	Ssbp3,Tmem59,ncRNA_inter_chr4_3513	3	chr4	0	0	0	0	1	TRUE	trans-candidate
Cluster722_all	chr4	118196937	118426430	229494	Tmem125_chr4,Lao1_chr4,4930538K18Rik_chr4	F	33.3562	29.5004		chr4:118245262-118507663	262402	FALSE	Tmem125,Lao1,4930538K18Rik	3	chr4	0	0	0	0	1	FALSE
Cluster724_all	chr4	120679478	121181029	501552	Rlf_chr4,Ppie_chr4,Rragc_chr4	F	23.9755	21.2061		chr4:120708391-122747920	2039530	TRUE	Rlf,Ppie,Rragc	3	chr4	0	0	0	0	1	FALSE
Cluster726_all	chr4	124377016	125140838	763823	Zc3h12a_chr4,Mrps15_chr4,Slc5a9_chr4	F	10.3759	9.87707		chr4:123950252-125734459	1784208	TRUE	Zc3h12a,Mrps15,Slc5a9	3	chr4	0	0	0	0	1	FALSE
Cluster732_all	chr4	133813936	134138394	324459	Zfp593_chr4,Zdhhc18_chr4,Mtfr1l_chr4	F	22.4069	17.1626		chr4:133980997-134138394	157398	TRUE	Zfp593,Zdhhc18,Mtfr1l	3	chr4	0	0	0	0	1	FALSE
Cluster757_all	chr16	33550480	33774050	223571	ncRNA_inter_chr16_13238_chr16,Hspbap1_chr16,Cfap74_chr16	F	20.4825	16.7589	Cfap74_chr16	chr16:33175089-33880766	705678	FALSE	ncRNA_inter_chr16_13238,Hspbap1,Cfap74	3	chr4,chr16	0	0	0	0	1	TRUE	trans-candidate
Cluster742_all	chr4	149599242	149985049	385808	Car6_chr4,Eno1b_chr4,Eno1_chr4	F	31.1242	9.83171	Eno1b_chr4	chr4:149657347-150329333	671987	FALSE	Car6,Eno1b,Eno1	3	chr4,chr18;chr4	0	0	0	0	1	FALSE
Cluster1043_all	chr5	33799917	34414195	614279	Haus3_chr5,Cpz_chr5,Msantd1_chr5	F	13.3886	11.4747		chr5:33723304-35705438	1982135	FALSE	Haus3,Cpz,Msantd1	3	chr5	0	0	0	0	1	FALSE
Cluster1063_all	chr5	113206643	113237132	30490	Adrbk2_chr5,Chek2_chr5,Gltp_chr5	F	22.1765	16.3386		chr5:113201260-113783474	582215	FALSE	Adrbk2,Chek2,Gltp	3	chr5	0	0	0	0	1	FALSE
Cluster1065_all	chr5	116197956	116553634	355679	Rplp0_chr5,Pxn_chr5,Cit_chr5	F	17.2565	21.1293		chr5:116197956-116615495	417540	TRUE	Rplp0,Pxn,Cit	3	chr5	0	0	0	0	1	FALSE
Cluster1066_all	chr5	121128895	121492947	364053	Adam1b_chr5,Dtx1_chr5,Oas1h_chr5	F	20.559	12.2025		chr5:121195732-122206091	1010360	FALSE	Adam1b,Dtx1,Oas1h	3	chr5	0	0	0	0	1	FALSE
Cluster1067_all	chr5	122079807	122564482	484676	ncRNA_inter_chr5_4590_chr5,Tmem116_chr5,Acad12_chr5	F	43.6906	38.0412		chr5:122034523-122564482	529960	TRUE	ncRNA_inter_chr5_4590,Tmem116,Acad12	3	chr5	0	0	0	0	1	TRUE	(ncRNA_inter_chr5_4590,Tmem116,Acad12)
Cluster1071_all	chr5	136107859	136379110	271252	Wbscr16_chr5,Ssc4d_chr5,Lrwd1_chr5	F	21.1794	11.2286		chr5:136199502-136701383	501882	TRUE	Wbscr16,Ssc4d,Lrwd1	3	chr5	0	0	0	0	1	FALSE
Cluster1073_all	chr5	138865787	139089167	223381	Nxpe5_chr5,Zkscan1_chr5,Actl6b_chr5	F	24.756	29.2519		chr5:138374261-139162725	788465	TRUE	Nxpe5,Zkscan1,Actl6b	3	chr5	0	0	0	0	1	FALSE
Cluster1074_all	chr5	139162725	139244314	81590	Slc12a9_chr5,Tfr2_chr5,Cnpy4_chr5	F	15.0946	15.5948		chr5:138641161-139254203	613043	TRUE	Slc12a9,Tfr2,Cnpy4	3	chr5	0	0	0	0	1	FALSE
Cluster1293_all	chr5	120951620	121370267	418648	Iqcd_chr5,Tpcn1_chr5,Trafd1_chr5	H	15.7931	18.1396		chr5:120778886-122079807	1300922	TRUE	Iqcd,Tpcn1,Trafd1	3	chr5	0	0	0	0	1	FALSE
Cluster483_all	chr5	120953427	121492947	539521	Hvcn1_chr5,Oas1c_chr5,Adam1a_chr5	G	20.4314	21.3309		chr5:120698939-121865611	1166673	FALSE	Hvcn1,Oas1c,Adam1a	3	chr5	0	0	0	0	1	FALSE
Cluster484_all	chr5	122274485	122564482	289998	Arl6ip4_chr5,Brap_chr5,Vps29_chr5	G	24.0933	23.9267		chr5:121865611-122694202	828592	TRUE	Arl6ip4,Brap,Vps29	3	chr5	0	0	0	0	1	FALSE
Cluster486_all	chr5	124026923	124304006	277084	Diablo_chr5,Ogfod2_chr5,Rilpl2_chr5	G	20.7438	22.5018		chr5:122997375-125244786	2247412	TRUE	Diablo,Ogfod2,Rilpl2	3	chr5	0	0	0	0	1	FALSE
Cluster488_all	chr5	125098322	125611233	512912	Eif2b1_chr5,Ccdc62_chr5,Setd1b_chr5	G	22.717	14.7699		chr5:124290114-125794044	1503931	TRUE	Eif2b1,Ccdc62,Setd1b	3	chr5	0	0	0	0	1	FALSE
Cluster492_all	chr5	138355306	138641161	285856	Lamtor4_chr5,Tsc22d4_chr5,Smok3a_chr5	G	15.5429	17.1216		chr5:138053859-138630711	576853	TRUE	Lamtor4,Tsc22d4,Smok3a	3	chr5	0	0	0	0	1	FALSE
Cluster493_all	chr5	138793332	139073598	280267	Gjc3_chr5,Pilra_chr5,Gal3st4_chr5	G	20.245	23.191		chr5:138225159-139045282	820124	TRUE	Gjc3,Pilra,Gal3st4	3	chr5	0	0	0	0	1	FALSE
Cluster494_all	chr5	139098243	139289671	191429	Styxl1_chr5,Zscan21_chr5,ncRNA_inter_chr5_4685_chr5	G	23.0161	16.0919		chr5:139045282-139490574	445293	TRUE	Styxl1,Zscan21,ncRNA_inter_chr5_4685	3	chr5	0	0	0	0	1	TRUE	trans-candidate
Cluster464_all	chr5	4356749	4804130	447382	Hjurp_chr5,Akap9_chr5,Mroh2a_chr5	G	12.8952	11.4739	Hjurp_chr5,Mroh2a_chr5	chr5:3325372-7518518	4193147	FALSE	Hjurp,Akap9,Mroh2a	3	chr5,chr1	0	0	0	0	1	FALSE
Cluster1203_all	chr6	89508465	90102600	594136	Vmn1r45_chr6,Vmn1r51_chr6,Mgll_chr6	H	26.7177	33.0711		chr6:89117248-90296648	1179401	FALSE	Vmn1r45,Vmn1r51,Mgll	3	chr6	0	0	0	0	1	FALSE
Cluster1315_all	chr6	130333227	131021556	688330	Klra1_chr6,ncRNA_inter_chr6_5647_chr6,Klra2_chr6	D	20.3263	22.4153		chr6:129774238-131255555	1481318	TRUE	Klra1,ncRNA_inter_chr6_5647,Klra2	3	chr6	0	0	0	0	1	TRUE	trans-candidate
Cluster1367_all	chr6	128717327	129849351	1132025	Klri2_chr6,ncRNA_inter_chr6_5650_chr6,ncRNA_inter_chr6_5651_chr6	E	22.0377	14.2433		chr6:129084302-130971354	1887053	TRUE	Klri2,ncRNA_inter_chr6_5650,ncRNA_inter_chr6_5651	3	chr6	0	0	0	0	1	TRUE	(ncRNA_inter_chr6_5650,ncRNA_inter_chr6_5651)(ncRNA_inter_chr6_5651,ncRNA_inter_chr6_5650)		(ncRNA_inter_chr6_5651-ncRNA_inter_chr6_5650)
Cluster1368_all	chr6	130628750	131596893	968144	Klra10_chr6,Gabarapl1_chr6,Klra9_chr6	E	16.5225	14.8989		chr6:129532111-131457661	1925551	TRUE	Klra10,Gabarapl1,Klra9	3	chr6	0	0	0	0	1	FALSE
Cluster146_all	chr6	72368601	72728979	360379	Rnf181_chr6,Mat2a_chr6,Polr1a_chr6	G	27.3408	12.0962		chr6:72231808-72654347	422540	TRUE	Rnf181,Mat2a,Polr1a	3	chr6	0	0	0	0	1	FALSE
Cluster148_all	chr6	82120512	82478597	358086	ncRNA_inter_chr6_5279_chr6,Rtkn_chr6,Bola3_chr6	G	14.3302	12.133		chr6:81375976-82478597	1102622	FALSE	ncRNA_inter_chr6_5279,Rtkn,Bola3	3	chr6	0	0	0	0	1	TRUE	trans-candidate
Cluster153_all	chr6	86917218	87131360	214143	Copg1_chr6,ncRNA_inter_chr6_5320_chr6,Nfu1_chr6	G	20.3553	17.9632		chr6:86447629-87661976	1214348	TRUE	Copg1,ncRNA_inter_chr6_5320,Nfu1	3	chr6	0	0	0	0	1	TRUE	trans-candidate
Cluster155_all	chr6	115386833	115986827	599995	Zfand4_chr6,Mkrn2os_chr6,Zfp422_chr6	G	30.8645	24.091		chr6:115386833-116206181	819349	FALSE	Zfand4,Mkrn2os,Zfp422	3	chr6	0	0	0	0	1	FALSE
Cluster156_all	chr6	116156830	116675332	518503	Tsen2_chr6,March8_chr6,Ift122_chr6	G	21.9367	25.6583		chr6:116078624-116771611	692988	TRUE	Tsen2,March8,Ift122	3	chr6	0	0	0	0	1	FALSE
Cluster675_all	chr6	34835618	35051533	215916	Akr1b8_chr6,Agbl3_chr6,Slc13a4_chr6	F	25.6933	28.2532		chr6:34282384-35709528	1427145	FALSE	Akr1b8,Agbl3,Slc13a4	3	chr6	0	0	0	0	1	FALSE
Cluster691_all	chr6	89013157	89442392	429236	Aldh1l1_chr6,ncRNA_inter_chr6_5375_chr6,BC048671_chr6	F	15.3249	8.97896		chr6:89117248-90762928	1645681	TRUE	Aldh1l1,ncRNA_inter_chr6_5375,BC048671	3	chr6	0	0	0	0	1	TRUE	(ncRNA_inter_chr6_5375,Aldh1l1)			(ncRNA_inter_chr6_5375-Aldh1l1)
Cluster697_all	chr6	123327676	123897834	570159	C1s1_chr6,Vmn2r22_chr6,Vmn2r20_chr6	F	22.8225	26.2321		chr6:122856160-124187776	1331617	TRUE	C1s1,Vmn2r22,Vmn2r20	3	chr6	0	0	0	0	1	FALSE
Cluster702_all	chr6	145395150	146282431	887282	Sspn_chr6,ncRNA_inter_chr6_5832_chr6,Rassf8_chr6	F	16.652	16.2516		chr6:145395150-146203585	808436	TRUE	Sspn,ncRNA_inter_chr6_5832,Rassf8	3	chr6	0	0	0	0	1	TRUE	(ncRNA_inter_chr6_5832,Rassf8)
Cluster1009_all	chr7	49232950	49842222	609273	Zfp788_chr7,ncRNA_inter_chr7_6141_chr7,Ctu1_chr7	F	28.6622	32.7009		chr7:48946425-49472788	526364	TRUE	Zfp788,ncRNA_inter_chr7_6141,Ctu1	3	chr7	0	0	0	0	1	TRUE	(ncRNA_inter_chr7_6141,Zfp788,Ctu1)
Cluster1033_all	chr7	146486711	147019441	532731	Lrrc27_chr7,Zfp511_chr7,Tubgcp2_chr7	F	10.2631	10.2477		chr7:146525462-147184777	659316	TRUE	Lrrc27,Zfp511,Tubgcp2	3	chr7	0	0	0	0	1	FALSE
Cluster1285_all	chr7	108091862	108853528	761667	Rnf169_chr7,Neu3_chr7,Chrdl2_chr7	H	16.1748	18.1919		chr7:107310568-110509907	3199340	TRUE	Rnf169,Neu3,Chrdl2	3	chr7	0	0	0	0	1	FALSE
Cluster1457_all	chr7	19934239	20612915	678677	Trappc6a_chr7,Zfp296_chr7,Apoe_chr7	B	26.1244	17.1713		chr7:20002422-21569511	1567090	TRUE	Trappc6a,Zfp296,Apoe	3	chr7	0	0	0	0	1	FALSE
Cluster414_all	chr7	4051942	4597998	546057	Pira6_chr7,Leng9_chr7,Tmem86b_chr7	G	17.4632	17.4871		chr7:3848706-4521301	672596	TRUE	Pira6,Leng9,Tmem86b	3	chr7	0	0	0	0	1	FALSE
Cluster424_all	chr7	27987111	28233980	246870	Mia_chr7,Cyp2t4_chr7,Pld3_chr7	G	17.159	19.0188		chr7:28006891-28391238	384348	FALSE	Mia,Cyp2t4,Pld3	3	chr7	0	0	0	0	1	FALSE
Cluster431_all	chr7	35179220	35307238	128019	Tmem147_chr7,Atp4a_chr7,Ffar2_chr7	G	45.8376	43.9246		chr7:34720487-35267211	546725	FALSE	Tmem147,Atp4a,Ffar2	3	chr7	0	0	0	0	1	FALSE
Cluster432_all	chr7	48206020	49202345	996326	Mybpc2_chr7,Syt3_chr7,Vmn2r57_chr7	G	16.9174	17.0682		chr7:48946425-50664468	1718044	TRUE	Mybpc2,Syt3,Vmn2r57	3	chr7	0	0	0	0	1	FALSE
Cluster437_all	chr7	53181831	53308496	126666	Emp3_chr7,Tmem143_chr7,Kcnc3_chr7	G	15.5475	15.2198		chr7:52178578-53612138	1433561	TRUE	Emp3,Tmem143,Kcnc3	3	chr7	0	0	0	0	1	FALSE
Cluster440_all	chr7	71013977	71717571	703595	Cers3_chr7,Fam189a1_chr7,Vimp_chr7	G	9.44089	8.28995		chr7:65752144-73804666	8052523	TRUE	Cers3,Fam189a1,Vimp	3	chr7	0	0	0	0	1	FALSE
Cluster458_all	chr7	146525462	147222532	697071	Adam8_chr7,Cfap46_chr7,Pwwp2b_chr7	G	12.9265	9.59269		chr7:146378015-147184777	806763	TRUE	Adam8,Cfap46,Pwwp2b	3	chr7	0	0	0	0	1	FALSE
Cluster462_all	chr7	148326499	148564372	237874	Ifitm3_chr7,Syce1_chr7,Pddc1_chr7	G	26.4724	15.9734		chr7:148426172-148859213	433042	FALSE	Ifitm3,Syce1,Pddc1	3	chr7	0	0	0	0	1	FALSE
Cluster1499_all	chr1	185549686	185728984	179299	Fam104a_chr1,Apoe_chr1,Tpgs1_chr1	C	8.56838	8.86826	Fam104a_chr1,Apoe_chr1,Tpgs1_chr1	chr1:185400886-186123687	722802	FALSE	Fam104a,Apoe,Tpgs1	3	chr7,chr11,chr10	0	0	0	0	1	FALSE
Cluster1325_all	chr15	75748623	75986044	237422	Fiz1_chr15,Oplah_chr15,Tram2_chr15	D	8.10685	8.14031	Fiz1_chr15,Tram2_chr15	chr15:75647247-76218579	571333	FALSE	Fiz1,Oplah,Tram2	3	chr7,chr15,chr1	0	0	0	0	1	FALSE
Cluster420_all	chr7	25041882	25495398	453517	Irgq_chr7,ncRNA_inter_chrX_15376_chr7,Zfp574_chr7	G	15.496	14.4917	ncRNA_inter_chrX_15376_chr7	chr7:25157698-26217243	1059546	FALSE	Irgq,ncRNA_inter_chrX_15376,Zfp574	3	chr7,chrX	0	0	0	0	1	TRUE	trans-candidate
Cluster1258_all	chr8	4894413	6044654	1150242	Snapc2_chr8,Ctxn1_chr8,Zfp358_chr8	H	13.9828	12.2542		chr8:3235539-6883971	3648433	TRUE	Snapc2,Ctxn1,Zfp358	3	chr8	0	0	0	0	1	FALSE
Cluster1263_all	chr8	74115016	74293714	178699	B3gnt3_chr8,Unc13a_chr8,Zfp963_chr8	H	27.1399	30.1478		chr8:73963497-74438726	475230	TRUE	B3gnt3,Unc13a,Zfp963	3	chr8	0	0	0	0	1	FALSE
Cluster1265_all	chr8	75811970	76659895	847926	Cherp_chr8,Mpv17l2_chr8,Pbx4_chr8	H	20.9118	21.5989		chr8:75591882-77371908	1780027	TRUE	Cherp,Mpv17l2,Pbx4	3	chr8	0	0	0	0	1	FALSE
Cluster1503_all	chr8	71323056	71772659	449604	Atp6v1b2_chr8,Slc18a1_chr8,Rfxank_chr8	C	24.764	17.58		chr8:71072765-72190014	1117250	FALSE	Atp6v1b2,Slc18a1,Rfxank	3	chr8	0	0	0	0	1	FALSE
Cluster352_all	chr8	4894413	5737003	842591	Pet100_chr8,Clec4g_chr8,ncRNA_inter_chr8_6716_chr8	G	17.4068	17.4619		chr8:3235539-6601547	3366009	TRUE	Pet100,Clec4g,ncRNA_inter_chr8_6716	3	chr8	0	0	0	0	1	TRUE	(ncRNA_inter_chr8_6716,Pet100)
Cluster357_all	chr8	23137993	23605138	467146	Mrps31_chr8,Vps36_chr8,ncRNA_inter_chr8_6806_chr8	G	20.3967	16.8733		chr8:23183306-23468882	285577	TRUE	Mrps31,Vps36,ncRNA_inter_chr8_6806	3	chr8	0	0	0	0	1	TRUE	(ncRNA_inter_chr8_6806,Mrps31,Vps36)
Cluster358_all	chr8	23837798	24083774	245977	Gins4_chr8,Polb_chr8,Slc20a2_chr8	G	22.1988	21.6936		chr8:23494517-24761599	1267083	FALSE	Gins4,Polb,Slc20a2	3	chr8	0	0	0	0	1	FALSE
Cluster374_all	chr8	109032597	109372176	339580	Lcat_chr8,Dpep2_chr8,Pla2g15_chr8	G	15.7143	11.9532		chr8:108099160-109485091	1385932	TRUE	Lcat,Dpep2,Pla2g15	3	chr8	0	0	0	0	1	FALSE
Cluster935_all	chr8	12954187	13427078	472892	Grtp1_chr8,Lamp1_chr8,Tfdp1_chr8	F	20.8807	21.5371		chr8:12899266-13573964	674699	TRUE	Grtp1,Lamp1,Tfdp1	3	chr8	0	0	0	0	1	FALSE
Cluster943_all	chr8	74438726	74920082	481357	Gtpbp3_chr8,Mvb12a_chr8,Tmem38a_chr8	F	25.6346	23.4957		chr8:74232360-75745786	1513427	FALSE	Gtpbp3,Mvb12a,Tmem38a	3	chr8	0	0	0	0	1	FALSE
Cluster946_all	chr8	85982234	86209775	227542	Zswim4_chr8,ncRNA_inter_chr8_7259_chr8,Fbxw9_chr8	F	12.2485	8.86804		chr8:85640716-87119680	1478965	TRUE	Zswim4,ncRNA_inter_chr8_7259,Fbxw9	3	chr8	0	0	0	0	1	TRUE	(ncRNA_inter_chr8_7259,Zswim4)			(ncRNA_inter_chr8_7259-Zswim4)
Cluster949_all	chr8	96620257	97091236	470980	Nudt21_chr8,ncRNA_inter_chr8_7339_chr8,Rspry1_chr8	F	13.1543	12.4497		chr8:96419048-97308566	889519	FALSE	Nudt21,ncRNA_inter_chr8_7339,Rspry1	3	chr8	0	0	0	0	1	TRUE	(ncRNA_inter_chr8_7339,Rspry1)
Cluster958_all	chr8	125637693	125923472	285780	Rab4a_chr8,Spata2l_chr8,Gas8_chr8	F	24.8694	20.9476		chr8:125406018-125913742	507725	FALSE	Rab4a,Spata2l,Gas8	3	chr8	0	0	0	0	1	FALSE
Cluster961_all	chr8	127309345	127442542	133198	Cog2_chr8,Trim67_chr8,Ttc13_chr8	F	35.6072	18.6475		chr8:127309345-127690550	381206	TRUE	Cog2,Trim67,Ttc13	3	chr8	0	0	0	0	1	FALSE
Cluster937_all	chr8	24405138	24635685	230548	Micall1_chr8,Smim19_chr8,Golga7_chr8	F	15.7479	13.4284	Micall1_chr8	chr8:23837798-24761599	923802	TRUE	Micall1,Smim19,Golga7	3	chr8,chr15	0	0	0	0	1	FALSE
Cluster252_all	chr9	19976957	20603924	626968	Rab3d_chr9,Dock6_chr9,Qtrt1_chr9	G	17.5386	18.0314		chr9:19116707-21404867	2288161	FALSE	Rab3d,Dock6,Qtrt1	3	chr9	0	0	0	0	1	FALSE
Cluster255_all	chr9	22825639	23225814	400176	Ppan_chr9,Naalad2_chr9,Zfp560_chr9	G	12.3655	13.0476		chr9:21915020-23347943	1432924	TRUE	Ppan,Naalad2,Zfp560	3	chr9	0	0	0	0	1	FALSE
Cluster263_all	chr9	55957830	56661174	703345	Fam219b_chr9,Edc3_chr9,Fbxo22_chr9	G	14.3051	15.4835		chr9:54942107-56592981	1650875	TRUE	Fam219b,Edc3,Fbxo22	3	chr9	0	0	0	0	1	FALSE
Cluster265_all	chr9	58007957	58313156	305200	Ubl7_chr9,Hexa_chr9,Pml_chr9	G	22.4471	22.8231		chr9:58007957-58471875	463919	FALSE	Ubl7,Hexa,Pml	3	chr9	0	0	0	0	1	FALSE
Cluster266_all	chr9	62893839	63148110	254272	Map2k1_chr9,Fem1b_chr9,Glce_chr9	G	14.6433	13.4837		chr9:62175842-63291185	1115344	FALSE	Map2k1,Fem1b,Glce	3	chr9	0	0	0	0	1	FALSE
Cluster274_all	chr9	105999373	106323709	324337	Dusp7_chr9,Col6a4_chr9,Pcbp4_chr9	G	17.98	15.5362		chr9:105615067-106228770	613704	TRUE	Dusp7,Col6a4,Pcbp4	3	chr9	0	0	0	0	1	FALSE
Cluster807_all	chr9	5671004	6254580	583577	Casp4_chr9,Pdgfd_chr9,Casp12_chr9	F	19.8134	18.5304		chr9:4571749-6238080	1666332	TRUE	Casp4,Pdgfd,Casp12	3	chr9	0	0	0	0	1	FALSE
Cluster817_all	chr9	54812994	55378110	565117	Ube2q2_chr9,Dnaja4_chr9,Nrg4_chr9	F	14.5962	14.2718		chr9:54812994-56592981	1779988	FALSE	Ube2q2,Dnaja4,Nrg4	3	chr9	0	0	0	0	1	FALSE
Cluster819_all	chr9	57086010	57377193	291184	Commd4_chr9,Man2c1_chr9,Scamp5_chr9	F	18.1291	14.9619		chr9:56849817-57454683	604867	TRUE	Commd4,Man2c1,Scamp5	3	chr9	0	0	0	0	1	FALSE
Cluster831_all	chr9	88731077	89215414	484338	Mthfs_chr9,Mthfsl_chr9,Trim43a_chr9	F	62.3895	66.7059		chr9:88756816-89120933	364118	FALSE	Mthfs,Mthfsl,Trim43a	3	chr9	0	0	0	0	1	FALSE
Cluster832_all	chr9	92424734	92850110	425377	Plod2_chr9,Plscr2_chr9,Ctsh_chr9	F	29.4506	34.1521		chr9:90575887-92850110	2274224	TRUE	Plod2,Plscr2,Ctsh	3	chr9	0	0	0	0	1	FALSE
Cluster833_all	chr9	94594839	94905107	310269	Slc9a9_chr9,Pcolce2_chr9,Rnf7_chr9	F	26.5611	28.182		chr9:94461914-94851364	389451	FALSE	Slc9a9,Pcolce2,Rnf7	3	chr9	0	0	0	0	1	FALSE
Cluster838_all	chr9	122951401	123071734	120334	Lztfl1_chr9,Exosc7_chr9,Zdhhc3_chr9	F	25.9905	28.959		chr9:122901403-123071734	170332	TRUE	Lztfl1,Exosc7,Zdhhc3	3	chr9	0	0	0	0	1	FALSE
Cluster704_all	chr4	10738311	11173681	435371	Gnai2_chr4,Rad54b_chr4,Rbm12b1_chr4	F	33.1398	26.7311	Gnai2_chr4	chr4:10822420-11135252	312833	TRUE	Gnai2,Rad54b,Rbm12b1	3	chr9,chr4	0	0	0	0	1	FALSE
Cluster1154_all	chr1	36647586	36869668	222083	Fer1l5_chr1,Unc50_chr1	A	12.5764	12.5764		chr1:35357310-36840055	1482746	TRUE	Fer1l5,Unc50	2	chr1	0	0	0	0	1	FALSE
Cluster1156_all	chr1	135437965	135640823	202859	ncRNA_inter_chr1_558_chr1,Etnk2_chr1	A	14.4165	14.4165		chr1:134948851-136055735	1106885	FALSE	ncRNA_inter_chr1_558,Etnk2	2	chr1	0	0	0	0	1	TRUE	trans-candidate
Cluster1158_all	chr1	158607641	158827726	220086	Abl2_chr1,Tor1aip2_chr1	A	17.3679	17.3679		chr1:157820419-160086622	2266204	FALSE	Abl2,Tor1aip2	2	chr1	0	0	0	0	1	FALSE
Cluster1159_all	chr1	181928098	182049952	121855	ncRNA_inter_chr1_915_chr1,Psen2_chr1	A	46.2659	46.2659		chr1:181639505-182169913	530409	FALSE	ncRNA_inter_chr1_915,Psen2	2	chr1	0	0	0	0	1	TRUE	trans-candidate			(ncRNA_inter_chr1_915-Psen2)
Cluster1244_all	chr1	51655345	51802120	146776	Nabp1_chr1,Col3a1_chr1	H	14.3997	14.3997		chr1:51554194-51860557	306364	FALSE	Nabp1,Col3a1	2	chr1	0	0	0	0	1	FALSE
Cluster1245_all	chr1	64926041	65191919	265879	Idh1_chr1,Map2_chr1	H	23.4064	23.4064		chr1:65060495-65156732	96238	FALSE	Idh1,Map2	2	chr1	0	0	0	0	1	FALSE
Cluster1328_all	chr1	38802549	38969358	166810	Rnf149_chr1,ncRNA_inter_chr1_161_chr1	D	24.3862	24.3862		chr1:38710099-39634171	924073	TRUE	Rnf149,ncRNA_inter_chr1_161	2	chr1	0	0	0	0	1	TRUE	(ncRNA_inter_chr1_161,Rnf149)
Cluster1383_all	chr1	10799169	10996177	197009	Prex2_chr1,Sgk3_chr1	E	15.68	15.68		chr1:6053779-11406158	5352380	FALSE	Prex2,Sgk3	2	chr1	0	0	0	0	1	FALSE
Cluster1384_all	chr1	46265735	46963812	698078	Dnah7b_chr1,Uxs1_chr1	E	10.1459	10.1459		chr1:45313373-50100738	4787366	TRUE	Dnah7b,Uxs1	2	chr1	0	0	0	0	1	FALSE
Cluster1385_all	chr1	58263811	58433271	169461	Cdk15_chr1,Mpp4_chr1	E	11.0595	11.0595		chr1:58161932-59365122	1203191	TRUE	Cdk15,Mpp4	2	chr1	0	0	0	0	1	FALSE
Cluster1386_all	chr1	60086229	60441494	355266	Fam117b_chr1,Fzd7_chr1	E	10.9591	10.9591		chr1:59933515-61106256	1172742	FALSE	Fam117b,Fzd7	2	chr1	0	0	0	0	1	FALSE
Cluster1387_all	chr1	173068782	173136274	67493	Dedd_chr1,Fcgr3_chr1	E	13.2029	13.2029		chr1:172949774-173634707	684934	TRUE	Dedd,Fcgr3	2	chr1	0	0	0	0	1	FALSE
Cluster1435_all	chr1	17311417	17781424	470008	Jph1_chr1,Tmem70_chr1	B	13.7906	13.7906		chr1:16293847-18263892	1970046	FALSE	Jph1,Tmem70	2	chr1	0	0	0	0	1	FALSE
Cluster1436_all	chr1	79820240	80062878	242639	Acsl3_chr1,Ptma_chr1	B	11.7621	11.7621		chr1:78912299-81621416	2709118	FALSE	Acsl3,Ptma	2	chr1	0	0	0	0	1	FALSE
Cluster1442_all	chr1	173966147	174030222	64076	Copa_chr1,F11r_chr1	B	24.2094	24.2094		chr1:173367951-174057662	689712	TRUE	Copa,F11r	2	chr1	0	0	0	0	1	FALSE
Cluster1498_all	chr1	130046296	130432584	386289	Dars_chr1,Mcm6_chr1	C	16.801	16.801		chr1:128940159-130515521	1575363	FALSE	Dars,Mcm6	2	chr1	0	0	0	0	1	FALSE
Cluster306_all	chr1	33819380	33948001	128622	Rab23_chr1,Dst_chr1	G	34.7828	34.7828		chr1:33231190-33983723	752534	TRUE	Rab23,Dst	2	chr1	0	0	0	0	1	FALSE
Cluster307_all	chr1	35159188	35405037	245850	Ankrd23_chr1,Cnnm4_chr1	G	16.1105	16.1105		chr1:34736054-35629711	893658	FALSE	Ankrd23,Cnnm4	2	chr1	0	0	0	0	1	FALSE
Cluster308_all	chr1	37618339	37767591	149253	Coa5_chr1,Actr1b_chr1	G	15.9702	15.9702		chr1:36557400-37767591	1210192	TRUE	Coa5,Actr1b	2	chr1	0	0	0	0	1	FALSE
Cluster309_all	chr1	71840547	72193388	352842	Fn1_chr1,Ctdsp1_chr1	G	9.63153	9.63153		chr1:71809223-75324165	3514943	TRUE	Fn1,Ctdsp1	2	chr1	0	0	0	0	1	FALSE
Cluster317_all	chr1	122790883	123033131	242249	Tmem37_chr1,Tmem177_chr1	G	10.0753	10.0753		chr1:121224576-130149022	8924447	TRUE	Tmem37,Tmem177	2	chr1	0	0	0	0	1	FALSE
Cluster319_all	chr1	134313559	134480390	166832	Nfasc_chr1,Tmem81_chr1	G	27.3583	27.3583		chr1:134192548-135072358	879811	TRUE	Nfasc,Tmem81	2	chr1	0	0	0	0	1	FALSE
Cluster320_all	chr1	154128205	154232633	104429	1700025G04Rik_chr1,Arpc5_chr1	G	15.0609	15.0609		chr1:153312571-154324454	1011884	FALSE	1700025G04Rik,Arpc5	2	chr1	0	0	0	0	1	FALSE
Cluster321_all	chr1	157329949	157689418	359470	Pla2g4a_chr1,Mr1_chr1	G	9.19639	9.19639		chr1:157364674-158921083	1556410	FALSE	Pla2g4a,Mr1	2	chr1	0	0	0	0	1	FALSE
Cluster323_all	chr1	165723917	165995442	271526	Slc19a2_chr1,Selp_chr1	G	8.93405	8.93405		chr1:164797565-167197021	2399457	TRUE	Slc19a2,Selp	2	chr1	0	0	0	0	1	FALSE
Cluster325_all	chr1	167554553	167760925	206373	Creg1_chr1,ncRNA_inter_chr1_787_chr1	G	18.7222	18.7222		chr1:167605761-168017756	411996	TRUE	Creg1,ncRNA_inter_chr1_787	2	chr1	0	0	0	0	1	TRUE	trans-candidate			(ncRNA_inter_chr1_787-Creg1)
Cluster874_all	chr1	13346284	13643779	297496	Eya1_chr1,Sbspon_chr1	F	17.0141	17.0141		chr1:13120045-15009358	1889314	FALSE	Eya1,Sbspon	2	chr1	0	0	0	0	1	FALSE
Cluster875_all	chr1	20191623	20822462	630840	Pkhd1_chr1,Tram2_chr1	F	27.3592	27.3592		chr1:20191623-21150365	958743	TRUE	Pkhd1,Tram2	2	chr1	0	0	0	0	1	FALSE
Cluster878_all	chr1	54737746	54912543	174798	Asnsd1_chr1,ncRNA_inter_chr1_215_chr1	F	27.1969	27.1969		chr1:54683607-56920744	2237138	TRUE	Asnsd1,ncRNA_inter_chr1_215	2	chr1	0	0	0	0	1	TRUE	trans-candidate
Cluster881_all	chr1	63244064	63456034	211971	Adam23_chr1,ncRNA_inter_chr1_266_chr1	F	14.3623	14.3623		chr1:62993822-64425383	1431562	TRUE	Adam23,ncRNA_inter_chr1_266	2	chr1	0	0	0	0	1	TRUE	trans-candidate
Cluster882_all	chr1	63561255	63853771	292517	Eef1b2_chr1,Plekhm3_chr1	F	19.1895	19.1895		chr1:62993822-64370701	1376880	FALSE	Eef1b2,Plekhm3	2	chr1	0	0	0	0	1	FALSE
Cluster886_all	chr1	82487492	82756630	269139	Col4a4_chr1,Rhbdd1_chr1	F	34.1609	34.1609		chr1:82402447-89272651	6870205	FALSE	Col4a4,Rhbdd1	2	chr1	0	0	0	0	1	FALSE
Cluster890_all	chr1	101610208	102194388	584181	Ankmy1_chr1,Pdcd1_chr1	F	31.0517	31.0517		chr1:101164404-103939565	2775162	FALSE	Ankmy1,Pdcd1	2	chr1	0	0	0	0	1	FALSE
Cluster892_all	chr1	135966603	136152508	185906	Chil1_chr1,Kiss1_chr1	F	15.2365	15.2365		chr1:134948851-136984110	2035260	FALSE	Chil1,Kiss1	2	chr1	0	0	0	0	1	FALSE
Cluster893_all	chr1	136389498	136568571	179074	Klhl12_chr1,Mgat4e_chr1	F	19.3306	19.3306		chr1:136236879-137173192	936314	TRUE	Klhl12,Mgat4e	2	chr1	0	0	0	0	1	FALSE
Cluster894_all	chr1	136878579	137251368	372790	Cyb5r1_chr1,Sox13_chr1	F	24.0481	24.0481		chr1:135994014-137173192	1179179	FALSE	Cyb5r1,Sox13	2	chr1	0	0	0	0	1	FALSE
Cluster900_all	chr1	166412838	166592224	179387	ncRNA_inter_chr1_764_chr1,Nme7_chr1	F	22.516	22.516		chr1:165898081-166832368	934288	TRUE	ncRNA_inter_chr1_764,Nme7	2	chr1	0	0	0	0	1	TRUE	trans-candidate
Cluster902_all	chr1	168547494	168729375	181882	Mpc2_chr1,Rcsd1_chr1	F	14.359	14.359		chr1:167197021-168813409	1616389	TRUE	Mpc2,Rcsd1	2	chr1	0	0	0	0	1	FALSE
Cluster903_all	chr1	173340325	173434238	93914	Fcrlb_chr1,Pyhin1_chr1	F	11.406	11.406		chr1:172210612-176923670	4713059	TRUE	Fcrlb,Pyhin1	2	chr1	0	0	0	0	1	FALSE
Cluster910_all	chr1	193398129	193433364	35236	Ints7_chr1,Rps6kc1_chr1	F	12.6661	12.6661		chr1:192550898-193962094	1411197	FALSE	Ints7,Rps6kc1	2	chr1	0	0	0	0	1	FALSE
Cluster911_all	chr1	193704328	193883863	179536	A130010J15Rik_chr1,Lamb3_chr1	F	16.5048	16.5048		chr1:193206569-195264257	2057689	FALSE	A130010J15Rik,Lamb3	2	chr1	0	0	0	0	1	FALSE
Cluster1246_all	chr1	88652714	89272651	619938	ncRNA_inter_chr14_11815_chr1,Atg16l1_chr1	H	12.9528	12.9528	ncRNA_inter_chr14_11815_chr1	chr1:87735434-89987709	2252276	FALSE	ncRNA_inter_chr14_11815,Atg16l1	2	chr1,chr14	0	0	0	0	1	TRUE	trans-candidate
Cluster1155_all	chr1	128604865	128822717	217853	Actr3_chr1,Cd86_chr1	A	8.56036	8.56036	Cd86_chr1	chr1:128077476-128775486	698011	FALSE	Actr3,Cd86	2	chr1,chr16	0	0	0	0	1	FALSE
Cluster1357_all	chr2	86499730	86975225	475496	Rpe_chr2,Tjap1_chr2	E	7.83741	7.83741	Rpe_chr2,Tjap1_chr2	chr2:85551111-90766923	5215813	TRUE	Rpe,Tjap1	2	chr1,chr17	0	0	0	0	1	FALSE
Cluster310_all	chr1	72536261	72758241	221981	Pecr_chr1,Slc5a12_chr1	G	31.5716	31.5716	Slc5a12_chr1	chr1:72563609-73246379	682771	TRUE	Pecr,Slc5a12	2	chr1,chr2	0	0	0	0	1	FALSE
Cluster624_all	chr2	51175062	51470473	295412	ncRNA_inter_chr1_45_chr2,ncRNA_inter_chr2_1296_chr2	F	13.7058	13.7058	ncRNA_inter_chr1_45_chr2	chr2:50945369-52269187	1323819	TRUE	ncRNA_inter_chr1_45,ncRNA_inter_chr2_1296	2	chr1,chr2	0	0	0	0	1	TRUE	trans-candidate
Cluster329_all	chr1	184373176	184589588	216413	Capn2_chr1,Usp1_chr1	G	10.9006	10.9006	Usp1_chr1	chr1:184408380-185337065	928686	FALSE	Capn2,Usp1	2	chr1,chr4	0	0	0	0	1	FALSE
Cluster1338_all	chr5	138516721	138630711	113991	Nsl1_chr5,Stag3_chr5	D	22.479	22.479	Nsl1_chr5	chr5:138024758-138961438	936681	FALSE	Nsl1,Stag3	2	chr1,chr5	0	0	0	0	1	FALSE
Cluster1272_all	chr10	4480568	6063478	1582911	Plekhg1_chr10,Akap12_chr10	H	21.0014	21.0014		chr10:4651880-6819624	2167745	TRUE	Plekhg1,Akap12	2	chr10	0	0	0	0	1	FALSE
Cluster1278_all	chr10	75611082	76342337	731256	Dip2a_chr10,Pcbp3_chr10	H	19.6958	19.6958		chr10:75704198-76610100	905903	FALSE	Dip2a,Pcbp3	2	chr10	0	0	0	0	1	FALSE
Cluster1391_all	chr10	21843127	22183245	340119	Raet1d_chr10,Sgk1_chr10	E	39.6234	39.6234		chr10:21558832-22183245	624414	FALSE	Raet1d,Sgk1	2	chr10	0	0	0	0	1	FALSE
Cluster1393_all	chr10	94257152	94370003	112852	Cep83_chr10,ncRNA_inter_chr10_9172_chr10	E	34.9823	34.9823		chr10:94207553-94406197	198645	FALSE	Cep83,ncRNA_inter_chr10_9172	2	chr10	0	0	0	0	1	TRUE	(ncRNA_inter_chr10_9172,Cep83)			(ncRNA_inter_chr10_9172-Cep83)
Cluster1394_all	chr10	121237213	121567059	329847	BC048403_chr10,ncRNA_inter_chr10_9361_chr10	E	15.8773	15.8773		chr10:121019989-121534016	514028	TRUE	BC048403,ncRNA_inter_chr10_9361	2	chr10	0	0	0	0	1	TRUE	trans-candidate
Cluster1395_all	chr10	127649576	127994314	344739	Stat2_chr10,Zbtb39_chr10	E	11.2173	11.2173		chr10:127265188-129053854	1788667	TRUE	Stat2,Zbtb39	2	chr10	0	0	0	0	1	FALSE
Cluster1452_all	chr10	6819624	7874462	1054839	1700052N19Rik_chr10,ncRNA_inter_chr10_8466_chr10	B	31.1421	31.1421		chr10:3428171-8677337	5249167	TRUE	1700052N19Rik,ncRNA_inter_chr10_8466	2	chr10	0	0	0	0	1	TRUE	trans-candidate
Cluster1453_all	chr10	8539327	8919049	379723	ncRNA_inter_chr10_8439_chr10,Ppil4_chr10	B	12.6986	12.6986		chr10:4069744-8990517	4920774	FALSE	ncRNA_inter_chr10_8439,Ppil4	2	chr10	0	0	0	0	1	TRUE	trans-candidate
Cluster1454_all	chr10	81124313	81932396	808084	Zfp433_chr10,ncRNA_inter_chr10_9106_chr10	B	25.7244	25.7244		chr10:80726605-81932396	1205792	TRUE	Zfp433,ncRNA_inter_chr10_9106	2	chr10	0	0	0	0	1	TRUE	trans-candidate
Cluster386_all	chr10	33211452	33771484	560033	Tspyl1_chr10,Fam26f_chr10	G	9.1197	9.1197		chr10:29709694-36326687	6616994	FALSE	Tspyl1,Fam26f	2	chr10	0	0	0	0	1	FALSE
Cluster387_all	chr10	39529414	39670866	141453	2010001E11Rik_chr10,Rev3l_chr10	G	32.5128	32.5128		chr10:39201084-39628408	427325	FALSE	2010001E11Rik,Rev3l	2	chr10	0	0	0	0	1	FALSE
Cluster391_all	chr10	56138018	56599072	461055	Edar_chr10,Serinc1_chr10	G	14.8919	14.8919		chr10:56138018-57037754	899737	FALSE	Edar,Serinc1	2	chr10	0	0	0	0	1	FALSE
Cluster395_all	chr10	70465467	70726534	261068	Ipmk_chr10,Tfam_chr10	G	24.3702	24.3702		chr10:70114466-70820186	705721	TRUE	Ipmk,Tfam	2	chr10	0	0	0	0	1	FALSE
Cluster396_all	chr10	74300302	74887065	586764	Cabin1_chr10,Upb1_chr10	G	25.8789	25.8789		chr10:74175146-75107721	932576	TRUE	Cabin1,Upb1	2	chr10	0	0	0	0	1	FALSE
Cluster402_all	chr10	85970641	86268140	297500	BC030307_chr10,Nt5dc3_chr10	G	16.3712	16.3712		chr10:85828465-86384974	556510	TRUE	BC030307,Nt5dc3	2	chr10	0	0	0	0	1	FALSE
Cluster404_all	chr10	93784857	94019115	234259	Tmcc3_chr10,Ndufa12_chr10	G	38.6108	38.6108		chr10:93522811-93992239	469429	FALSE	Tmcc3,Ndufa12	2	chr10	0	0	0	0	1	FALSE
Cluster405_all	chr10	96383711	96666770	283060	Dcn_chr10,Lum_chr10	G	26.9589	26.9589		chr10:96472165-97514762	1042598	FALSE	Dcn,Lum	2	chr10	0	0	0	0	1	FALSE
Cluster407_all	chr10	110325563	110396078	70516	Csrp2_chr10,Osbpl8_chr10	G	20.1507	20.1507		chr10:109872279-110384735	512457	FALSE	Csrp2,Osbpl8	2	chr10	0	0	0	0	1	FALSE
Cluster408_all	chr10	116858956	116985289	126334	Lyz2_chr10,Yeats4_chr10	G	25.1992	25.1992		chr10:116212039-117265295	1053257	TRUE	Lyz2,Yeats4	2	chr10	0	0	0	0	1	FALSE
Cluster409_all	chr10	120841287	120942650	101364	Gns_chr10,Tbk1_chr10	G	8.75674	8.75674		chr10:120515221-121488497	973277	FALSE	Gns,Tbk1	2	chr10	0	0	0	0	1	FALSE
Cluster965_all	chr10	22362011	22669133	307123	H60b_chr10,Eya4_chr10	F	12.4739	12.4739		chr10:21733314-22802480	1069167	FALSE	H60b,Eya4	2	chr10	0	0	0	0	1	FALSE
Cluster967_all	chr10	35213330	35840018	626689	Hey2_chr10,Slc16a10_chr10	F	12.7122	12.7122		chr10:35382119-39231238	3849120	FALSE	Hey2,Slc16a10	2	chr10	0	0	0	0	1	FALSE
Cluster969_all	chr10	42436269	42700115	263847	Sec63_chr10,Sesn1_chr10	F	15.4106	15.4106		chr10:41881158-43253757	1372600	FALSE	Sec63,Sesn1	2	chr10	0	0	0	0	1	FALSE
Cluster970_all	chr10	43310291	43481223	170933	Bend3_chr10,ncRNA_inter_chr10_8866_chr10	F	38.9211	38.9211		chr10:43310291-43464522	154232	FALSE	Bend3,ncRNA_inter_chr10_8866	2	chr10	0	0	0	0	1	TRUE	trans-candidate
Cluster971_all	chr10	43702884	43763199	60316	Ostm1_chr10,Aim1_chr10	F	19.0902	19.0902		chr10:43500243-44327274	827032	TRUE	Ostm1,Aim1	2	chr10	0	0	0	0	1	FALSE
Cluster972_all	chr10	53681935	54089170	407236	ncRNA_inter_chr10_8899_chr10,Man1a_chr10	F	12.6033	12.6033		chr10:51761578-53988076	2226499	FALSE	ncRNA_inter_chr10_8899,Man1a	2	chr10	0	0	0	0	1	TRUE	(ncRNA_inter_chr10_8899,Man1a)			(ncRNA_inter_chr10_8899-Man1a)
Cluster973_all	chr10	59988865	60178761	189897	Ascc1_chr10,Nodal_chr10	F	18.3842	18.3842		chr10:59589006-60178761	589756	TRUE	Ascc1,Nodal	2	chr10	0	0	0	0	1	FALSE
Cluster975_all	chr10	70465467	70726534	261068	ncRNA_inter_chr10_8999_chr10,Pcdh15_chr10	F	28.0853	28.0853		chr10:70487914-70867313	379400	TRUE	ncRNA_inter_chr10_8999,Pcdh15	2	chr10	0	0	0	0	1	TRUE	trans-candidate
Cluster977_all	chr10	76158749	76793442	634694	Ybey_chr10,Gm867_chr10	F	12.0172	12.0172		chr10:75704198-78993312	3289115	TRUE	Ybey,Gm867	2	chr10	0	0	0	0	1	FALSE
Cluster982_all	chr10	84419340	84564737	145398	Mterf2_chr10,Tmem263_chr10	F	24.5003	24.5003		chr10:84329650-85190114	860465	FALSE	Mterf2,Tmem263	2	chr10	0	0	0	0	1	FALSE
Cluster983_all	chr10	87440412	87544994	104583	Sycp3_chr10,Ccdc53_chr10	F	13.5181	13.5181		chr10:86711151-88612941	1901791	FALSE	Sycp3,Ccdc53	2	chr10	0	0	0	0	1	FALSE
Cluster984_all	chr10	90236310	90413595	177286	Col6a1_chr10,Tmpo_chr10	F	8.23876	8.23876		chr10:89011681-91430752	2419072	TRUE	Col6a1,Tmpo	2	chr10	0	0	0	0	1	FALSE
Cluster985_all	chr10	94546720	94672807	126088	ncRNA_inter_chr10_9183_chr10,ncRNA_inter_chr10_9210_chr10	F	8.2776	8.2776		chr10:94423201-98684653	4261453	TRUE	ncRNA_inter_chr10_9183,ncRNA_inter_chr10_9210	2	chr10	0	0	0	0	1	TRUE	trans-candidate
Cluster986_all	chr10	95287592	95503583	215992	Ube2n_chr10,ncRNA_inter_chr10_9193_chr10	F	31.9436	31.9436		chr10:95106665-95643451	536787	FALSE	Ube2n,ncRNA_inter_chr10_9193	2	chr10	0	0	0	0	1	TRUE	(ncRNA_inter_chr10_9193,Ube2n)
Cluster987_all	chr10	98450346	98684653	234308	ncRNA_inter_chr10_9221_chr10,Galnt4_chr10	F	31.5629	31.5629		chr10:98487134-98799204	312071	FALSE	ncRNA_inter_chr10_9221,Galnt4	2	chr10	0	0	0	0	1	TRUE	trans-candidate
Cluster988_all	chr10	98723662	98923559	199898	Tmtc3_chr10,ncRNA_inter_chr10_9223_chr10	F	14.0282	14.0282		chr10:98799204-100630198	1830995	FALSE	Tmtc3,ncRNA_inter_chr10_9223	2	chr10	0	0	0	0	1	TRUE	trans-candidate
Cluster989_all	chr10	126258029	126398272	140244	Os9_chr10,Xrcc6bp1_chr10	F	18.7791	18.7791		chr10:125790851-126449026	658176	FALSE	Os9,Xrcc6bp1	2	chr10	0	0	0	0	1	FALSE
Cluster990_all	chr10	126429359	126556547	127189	Mettl21b_chr10,Tspan31_chr10	F	21.2265	21.2265		chr10:125844374-126556547	712174	TRUE	Mettl21b,Tspan31	2	chr10	0	0	0	0	1	FALSE
Cluster991_all	chr10	126997037	127160273	163237	Stat6_chr10,Cnpy2_chr10	F	12.3085	12.3085		chr10:127050365-127245149	194785	FALSE	Stat6,Cnpy2	2	chr10	0	0	0	0	1	FALSE
Cluster995_all	chr10	128555060	128814328	259269	Mettl7b_chr10,ncRNA_inter_chr10_9418_chr10	F	34.6313	34.6313		chr10:128655720-129189494	533775	FALSE	Mettl7b,ncRNA_inter_chr10_9418	2	chr10	0	0	0	0	1	TRUE	(ncRNA_inter_chr10_9418,Mettl7b)			(ncRNA_inter_chr10_9418-Mettl7b)
Cluster575_all	chr11	86824465	87141893	317429	ncRNA_inter_chr11_9965_chr11,Gm3258_chr11	F	47.9887	47.9887	Gm3258_chr11	chr11:86673464-87100311	426848	TRUE	ncRNA_inter_chr11_9965,Gm3258	2	chr10,chr11	0	0	0	0	1	TRUE	trans-candidate
Cluster520_all	chr3	14989633	15461587	471955	Ankrd52_chr3,Fam53c_chr3	G	8.53704	8.53704	Ankrd52_chr3,Fam53c_chr3	chr3:14869502-16792258	1922757	FALSE	Ankrd52,Fam53c	2	chr10,chr18	0	0	0	0	1	FALSE
Cluster403_all	chr10	86748138	86918311	170174	ncRNA_inter_chr10_9125_chr10,Polr3gl_chr10	G	13.2464	13.2464	Polr3gl_chr10	chr10:86492466-87869226	1376761	FALSE	ncRNA_inter_chr10_9125,Polr3gl	2	chr10,chr3	0	0	0	0	1	TRUE	trans-candidate
Cluster394_all	chr10	66144448	66535955	391508	ncRNA_inter_chr8_7105_chr10,Ccar1_chr10	G	9.26864	9.26864	ncRNA_inter_chr8_7105_chr10	chr10:65884322-67521360	1637039	FALSE	ncRNA_inter_chr8_7105,Ccar1	2	chr10,chr8	0	0	0	0	1	TRUE	trans-candidate
Cluster10_all	chr11	68728241	68926490	198250	Trappc1_chr11,2310047M10Rik_chr11	G	21.5695	21.5695		chr11:68422250-69253020	830771	FALSE	Trappc1,2310047M10Rik	2	chr11	0	0	0	0	1	FALSE
Cluster1119_all	chr11	72736304	73059801	323498	Tax1bp3_chr11,P2rx5_chr11	A	8.79393	8.79393		chr11:72117085-75377362	3260278	FALSE	Tax1bp3,P2rx5	2	chr11	0	0	0	0	1	FALSE
Cluster1120_all	chr11	75116771	75377362	260592	Scarf1_chr11,Shpk_chr11	A	30.8312	30.8312		chr11:74947549-76235201	1287653	TRUE	Scarf1,Shpk	2	chr11	0	0	0	0	1	FALSE
Cluster1125_all	chr11	116188796	116294332	105537	Acox1_chr11,Slc25a19_chr11	A	13.2644	13.2644		chr11:115584250-116417496	833247	FALSE	Acox1,Slc25a19	2	chr11	0	0	0	0	1	FALSE
Cluster1175_all	chr11	58938263	59083400	145138	Guk1_chr11,ncRNA_inter_chr11_9761_chr11	H	39.3617	39.3617		chr11:58938263-59065188	126926	TRUE	Guk1,ncRNA_inter_chr11_9761	2	chr11	0	0	0	0	1	TRUE	(ncRNA_inter_chr11_9761,Guk1)
Cluster1178_all	chr11	97524179	97827556	303378	Plxdc1_chr11,Pcgf2_chr11	H	22.7922	22.7922		chr11:97496834-97962273	465440	TRUE	Plxdc1,Pcgf2	2	chr11	0	0	0	0	1	FALSE
Cluster1181_all	chr11	120114849	120428220	313372	Arl16_chr11,Ccdc137_chr11	H	20.0885	20.0885		chr11:119221499-120671872	1450374	FALSE	Arl16,Ccdc137	2	chr11	0	0	0	0	1	FALSE
Cluster1346_all	chr11	48417401	48648017	230617	Btnl9_chr11,ncRNA_inter_chr11_9670_chr11	E	39.8776	39.8776		chr11:48264372-48879592	615221	FALSE	Btnl9,ncRNA_inter_chr11_9670	2	chr11	0	0	0	0	1	TRUE	(ncRNA_inter_chr11_9670,Btnl9)
Cluster1348_all	chr11	58931620	59083400	151781	Pemt_chr11,2310033P09Rik_chr11	E	11.407	11.407		chr11:58622854-60345650	1722797	FALSE	Pemt,2310033P09Rik	2	chr11	0	0	0	0	1	FALSE
Cluster1349_all	chr11	68728241	68860373	132133	Pfas_chr11,Rnf222_chr11	E	27.7562	27.7562		chr11:67730682-68895949	1165268	FALSE	Pfas,Rnf222	2	chr11	0	0	0	0	1	FALSE
Cluster1351_all	chr11	98277322	98431976	154655	ncRNA_inter_chr11_10029_chr11,Mien1_chr11	E	17.2401	17.2401		chr11:96688668-98629914	1941247	FALSE	ncRNA_inter_chr11_10029,Mien1	2	chr11	0	0	0	0	1	TRUE	(ncRNA_inter_chr11_10029,Mien1)
Cluster1353_all	chr11	116598170	116655245	57076	ncRNA_inter_chr11_10188_chr11,St6galnac1_chr11	E	49.9363	49.9363		chr11:116599640-116655245	55606	FALSE	ncRNA_inter_chr11_10188,St6galnac1	2	chr11	0	0	0	0	1	TRUE	(ncRNA_inter_chr11_10188,St6galnac1)			(ncRNA_inter_chr11_10188-St6galnac1)
Cluster14_all	chr11	72766042	73218552	452511	ncRNA_inter_chr11_9863_chr11,Dph1_chr11	G	17.0081	17.0081		chr11:72766042-73059801	293760	FALSE	ncRNA_inter_chr11_9863,Dph1	2	chr11	0	0	0	0	1	TRUE	trans-candidate
Cluster1403_all	chr11	55240305	55528891	288587	Atox1_chr11,Sparc_chr11	B	30.9088	30.9088		chr11:55174923-55528891	353969	TRUE	Atox1,Sparc	2	chr11	0	0	0	0	1	FALSE
Cluster1405_all	chr11	115149144	115428967	279824	Grin2c_chr11,Smim6_chr11	B	18.0236	18.0236		chr11:115270538-115876877	606340	TRUE	Grin2c,Smim6	2	chr11	0	0	0	0	1	FALSE
Cluster1406_all	chr11	117778726	118000369	221644	Pgs1_chr11,Alyref_chr11	B	8.23049	8.23049		chr11:117442212-118967524	1525313	FALSE	Pgs1,Alyref	2	chr11	0	0	0	0	1	FALSE
Cluster1470_all	chr11	58622854	58833226	210373	2810021J22Rik_chr11,Trim11_chr11	C	30.8915	30.8915		chr11:58314772-58931620	616849	TRUE	2810021J22Rik,Trim11	2	chr11	0	0	0	0	1	FALSE
Cluster18_all	chr11	86824465	87214214	389750	Tubd1_chr11,Dusp14_chr11	G	21.6168	21.6168		chr11:85677942-87670949	1993008	FALSE	Tubd1,Dusp14	2	chr11	0	0	0	0	1	FALSE
Cluster19_all	chr11	88376992	88635181	258190	Scpep1_chr11,ncRNA_inter_chr11_9979_chr11	G	23.5921	23.5921		chr11:88034940-88705832	670893	FALSE	Scpep1,ncRNA_inter_chr11_9979	2	chr11	0	0	0	0	1	TRUE	trans-candidate
Cluster20_all	chr11	93418676	93587410	168735	Pdk2_chr11,Utp18_chr11	G	11.17	11.17		chr11:92932692-93864700	932009	TRUE	Pdk2,Utp18	2	chr11	0	0	0	0	1	FALSE
Cluster21_all	chr11	93733490	93909852	176363	Ankrd40_chr11,Hoxb7_chr11	G	10.3747	10.3747		chr11:93467138-94752435	1285298	FALSE	Ankrd40,Hoxb7	2	chr11	0	0	0	0	1	FALSE
Cluster22_all	chr11	97778546	97925176	146631	Cdk5rap3_chr11,ncRNA_inter_chr11_10047_chr11	G	12.3439	12.3439		chr11:96724441-98629914	1905474	TRUE	Cdk5rap3,ncRNA_inter_chr11_10047	2	chr11	0	0	0	0	1	TRUE	(ncRNA_inter_chr11_10047,Cdk5rap3)
Cluster23_all	chr11	98222560	98431976	209417	Zpbp2_chr11,Msl1_chr11	G	15.754	15.754		chr11:97827556-98681906	854351	TRUE	Zpbp2,Msl1	2	chr11	0	0	0	0	1	FALSE
Cluster26_all	chr11	101486930	101604063	117134	Efcab3_chr11,Sost_chr11	G	9.13148	9.13148		chr11:101108764-101979173	870410	FALSE	Efcab3,Sost	2	chr11	0	0	0	0	1	FALSE
Cluster29_all	chr11	104677851	104711523	33673	ncRNA_inter_chr11_10116_chr11,Tcam1_chr11	G	15.748	15.748		chr11:103890390-105901353	2010964	TRUE	ncRNA_inter_chr11_10116,Tcam1	2	chr11	0	0	0	0	1	TRUE	(ncRNA_inter_chr11_10116,Tcam1)
Cluster3_all	chr11	50472676	50684292	211617	Zfp879_chr11,Zfp354c_chr11	G	25.3679	25.3679		chr11:50431304-51217912	786609	FALSE	Zfp879,Zfp354c	2	chr11	0	0	0	0	1	FALSE
Cluster32_all	chr11	113025819	113093866	68048	Abca6_chr11,Sox9_chr11	G	11.7703	11.7703		chr11:112843873-113354511	510639	FALSE	Abca6,Sox9	2	chr11	0	0	0	0	1	FALSE
Cluster34_all	chr11	116029241	116226967	197727	Itgb4_chr11,Unc13d_chr11	G	11.7261	11.7261		chr11:115584250-116417496	833247	FALSE	Itgb4,Unc13d	2	chr11	0	0	0	0	1	FALSE
Cluster35_all	chr11	116380676	116456006	75331	Prpsap1_chr11,Ubald2_chr11	G	14.9335	14.9335		chr11:115161324-116417496	1256173	TRUE	Prpsap1,Ubald2	2	chr11	0	0	0	0	1	FALSE
Cluster38_all	chr11	118177384	118209033	31650	Fn3k_chr11,Rbfox3_chr11	G	15.2568	15.2568		chr11:117406446-118383496	977051	TRUE	Fn3k,Rbfox3	2	chr11	0	0	0	0	1	FALSE
Cluster4_all	chr11	51987580	52173808	186229	Cdkn2aipnl_chr11,0610009B22Rik_chr11	G	12.6278	12.6278		chr11:51782879-52771288	988410	TRUE	Cdkn2aipnl,0610009B22Rik	2	chr11	0	0	0	0	1	FALSE
Cluster5_all	chr11	53662584	53875146	212563	Hint1_chr11,Vdac1_chr11	G	10.5293	10.5293		chr11:51750837-55174923	3424087	TRUE	Hint1,Vdac1	2	chr11	0	0	0	0	1	FALSE
Cluster549_all	chr11	4417084	4618728	201645	Zmat5_chr11,Sec14l2_chr11	F	14.3635	14.3635		chr11:3496806-4684492	1187687	FALSE	Zmat5,Sec14l2	2	chr11	0	0	0	0	1	FALSE
Cluster550_all	chr11	5394676	5520996	126321	Ap1b1_chr11,ncRNA_inter_chr11_9434_chr11	F	25.4991	25.4991		chr11:5106562-5656279	549718	FALSE	Ap1b1,ncRNA_inter_chr11_9434	2	chr11	0	0	0	0	1	TRUE	trans-candidate
Cluster552_all	chr11	6224342	6367445	143104	Myl7_chr11,Nacad_chr11	F	9.68891	9.68891		chr11:5106562-6521263	1414702	TRUE	Myl7,Nacad	2	chr11	0	0	0	0	1	FALSE
Cluster553_all	chr11	23538532	23851828	313297	Peli1_chr11,Tmem17_chr11	F	29.1549	29.1549		chr11:23081861-23910197	828337	TRUE	Peli1,Tmem17	2	chr11	0	0	0	0	1	FALSE
Cluster555_all	chr11	51115204	51335401	220198	Col23a1_chr11,Zfp2_chr11	F	15.1518	15.1518		chr11:50407801-51283882	876082	TRUE	Col23a1,Zfp2	2	chr11	0	0	0	0	1	FALSE
Cluster556_all	chr11	51782879	51987580	204702	Gdf9_chr11,Olfr1383_chr11	F	21.4733	21.4733		chr11:51750837-52135497	384661	TRUE	Gdf9,Olfr1383	2	chr11	0	0	0	0	1	FALSE
Cluster557_all	chr11	57615320	57824905	209586	Sept8_chr11,Cnot8_chr11	F	33.6604	33.6604		chr11:57535232-57974360	439129	FALSE	Sept8,Cnot8	2	chr11	0	0	0	0	1	FALSE
Cluster558_all	chr11	58889639	59083400	193762	Trim17_chr11,Obscn_chr11	F	45.8195	45.8195		chr11:58938263-58990863	52601	FALSE	Trim17,Obscn	2	chr11	0	0	0	0	1	FALSE
Cluster563_all	chr11	69162171	69345560	183390	Arhgef15_chr11,Tnfsf12_chr11	F	21.7198	21.7198		chr11:69219866-69520990	301125	TRUE	Arhgef15,Tnfsf12	2	chr11	0	0	0	0	1	FALSE
Cluster565_all	chr11	72317607	72397818	80212	Nlrp1a_chr11,Spns2_chr11	F	37.9771	37.9771		chr11:71792912-72655032	862121	TRUE	Nlrp1a,Spns2	2	chr11	0	0	0	0	1	FALSE
Cluster572_all	chr11	82878309	83250067	371759	Rffl_chr11,ncRNA_inter_chr11_9929_chr11	F	31.0104	31.0104		chr11:82795024-83470335	675312	TRUE	Rffl,ncRNA_inter_chr11_9929	2	chr11	0	0	0	0	1	TRUE	(ncRNA_inter_chr11_9929,Rffl)
Cluster573_all	chr11	83297951	83562680	264730	Fndc8_chr11,Lig3_chr11	F	11.8731	11.8731		chr11:82397174-84482241	2085068	TRUE	Fndc8,Lig3	2	chr11	0	0	0	0	1	FALSE
Cluster576_all	chr11	94469845	94752435	282591	ncRNA_inter_chr11_9993_chr11,Ppp1r9b_chr11	F	19.7894	19.7894		chr11:93467138-95043203	1576066	TRUE	ncRNA_inter_chr11_9993,Ppp1r9b	2	chr11	0	0	0	0	1	TRUE	(ncRNA_inter_chr11_9993,Ppp1r9b)
Cluster583_all	chr11	101842453	102009366	166914	Tmem101_chr11,Grn_chr11	F	17.6665	17.6665		chr11:101536870-102605060	1068191	FALSE	Tmem101,Grn	2	chr11	0	0	0	0	1	FALSE
Cluster584_all	chr11	103558209	103883651	325443	Mapt_chr11,Ftsj3_chr11	F	26.4543	26.4543		chr11:103682591-104307635	625045	TRUE	Mapt,Ftsj3	2	chr11	0	0	0	0	1	FALSE
Cluster585_all	chr11	106631984	106794472	162489	ncRNA_inter_chr11_10126_chr11,1810010H24Rik_chr11	F	23.0684	23.0684		chr11:106585561-107516175	930615	FALSE	ncRNA_inter_chr11_10126,1810010H24Rik	2	chr11	0	0	0	0	1	TRUE	(ncRNA_inter_chr11_10126,1810010H24Rik)
Cluster587_all	chr11	109276290	109345101	68812	Amz2_chr11,ncRNA_inter_chr11_10143_chr11	F	16.0721	16.0721		chr11:108093914-109880900	1786987	TRUE	Amz2,ncRNA_inter_chr11_10143	2	chr11	0	0	0	0	1	TRUE	trans-candidate
Cluster591_all	chr11	115509237	115708230	198994	Galk1_chr11,Wbp2_chr11	F	27.8525	27.8525		chr11:115294106-115876877	582772	TRUE	Galk1,Wbp2	2	chr11	0	0	0	0	1	FALSE
Cluster592_all	chr11	115732044	115934501	202458	Tmem104_chr11,Fbf1_chr11	F	27.6568	27.6568		chr11:115387537-116188796	801260	TRUE	Tmem104,Fbf1	2	chr11	0	0	0	0	1	FALSE
Cluster597_all	chr11	120234370	120487183	252814	Tspan10_chr11,Rfng_chr11	F	35.4256	35.4256		chr11:120170161-120362188	192028	TRUE	Tspan10,Rfng	2	chr11	0	0	0	0	1	FALSE
Cluster6_all	chr11	62269168	62465230	196063	Grap_chr11,Fam83g_chr11	G	9.57698	9.57698		chr11:61287631-62825336	1537706	FALSE	Grap,Fam83g	2	chr11	0	0	0	0	1	FALSE
Cluster8_all	chr11	62966785	63109262	142478	Cops3_chr11,B9d1_chr11	G	8.83858	8.83858		chr11:62990368-63572135	581768	FALSE	Cops3,B9d1	2	chr11	0	0	0	0	1	FALSE
Cluster1356_all	chr2	86117206	86462489	345284	Pno1_chr2,Tnks1bp1_chr2	E	14.2954	14.2954	Pno1_chr2	chr2:85229489-88369497	3140009	TRUE	Pno1,Tnks1bp1	2	chr11,chr2	0	0	0	0	1	FALSE
Cluster1124_all	chr11	115212474	115428967	216494	Smim12_chr11,Mrps7_chr11	A	9.38561	9.38561	Smim12_chr11	chr11:115015824-115876877	861054	FALSE	Smim12,Mrps7	2	chr11,chr4	0	0	0	0	1	FALSE
Cluster1146_all	chr12	17750747	18395359	644613	Cpsf3_chr12,Itgb1bp1_chr12	A	20.8719	20.8719		chr12:17810209-20321284	2511076	FALSE	Cpsf3,Itgb1bp1	2	chr12	0	0	0	0	1	FALSE
Cluster1148_all	chr12	69962381	70715874	753494	Rps29_chr12,Vcpkmt_chr12	A	41.7507	41.7507		chr12:70498665-70805506	306842	FALSE	Rps29,Vcpkmt	2	chr12	0	0	0	0	1	FALSE
Cluster1226_all	chr12	86277254	86453555	176302	Arel1_chr12,Mlh3_chr12	H	17.882	17.882		chr12:86158837-86577238	418402	TRUE	Arel1,Mlh3	2	chr12	0	0	0	0	1	FALSE
Cluster1229_all	chr12	112702191	112758880	56690	Ckb_chr12,ncRNA_inter_chr12_10973_chr12	H	36.7708	36.7708		chr12:112701832-113249238	547407	TRUE	Ckb,ncRNA_inter_chr12_10973	2	chr12	0	0	0	0	1	TRUE	(ncRNA_inter_chr12_10973,Ckb)
Cluster1230_all	chr12	113840646	114011221	170576	Adssl1_chr12,Cep170b_chr12	H	33.9632	33.9632		chr12:113889370-114206688	317319	FALSE	Adssl1,Cep170b	2	chr12	0	0	0	0	1	FALSE
Cluster1428_all	chr12	17306118	17750747	444630	Pqlc3_chr12,Rock2_chr12	B	19.4955	19.4955		chr12:16816183-23301077	6484895	FALSE	Pqlc3,Rock2	2	chr12	0	0	0	0	1	FALSE
Cluster232_all	chr12	4306787	4522860	216074	Cenpo_chr12,Ptrhd1_chr12	G	19.4176	19.4176		chr12:3684189-5008446	1324258	TRUE	Cenpo,Ptrhd1	2	chr12	0	0	0	0	1	FALSE
Cluster234_all	chr12	29431675	29614667	182993	Tssc1_chr12,ncRNA_inter_chr12_10476_chr12	G	47.9182	47.9182		chr12:29356908-29900595	543688	FALSE	Tssc1,ncRNA_inter_chr12_10476	2	chr12	0	0	0	0	1	TRUE	(ncRNA_inter_chr12_10476,Tssc1)			(ncRNA_inter_chr12_10476-Tssc1)
Cluster235_all	chr12	31815920	32190148	374229	Acp1_chr12,Prkar2b_chr12	G	18.4163	18.4163		chr12:31896238-32385685	489448	FALSE	Acp1,Prkar2b	2	chr12	0	0	0	0	1	FALSE
Cluster237_all	chr12	36379736	36659151	279416	Twist1_chr12,Dock4_chr12	G	17.5398	17.5398		chr12:35370262-36702282	1332021	TRUE	Twist1,Dock4	2	chr12	0	0	0	0	1	FALSE
Cluster238_all	chr12	36922142	37160340	238199	Bzw2_chr12,Ankmy2_chr12	G	16.1414	16.1414		chr12:35911395-37654238	1742844	FALSE	Bzw2,Ankmy2	2	chr12	0	0	0	0	1	FALSE
Cluster239_all	chr12	52464330	53448699	984370	ncRNA_inter_chr12_10555_chr12,Nubpl_chr12	G	34.2617	34.2617		chr12:52144116-53566749	1422634	TRUE	ncRNA_inter_chr12_10555,Nubpl	2	chr12	0	0	0	0	1	TRUE	trans-candidate
Cluster240_all	chr12	57040513	57182923	142411	Baz1a_chr12,Brms1l_chr12	G	15.6121	15.6121		chr12:56144937-57467477	1322541	FALSE	Baz1a,Brms1l	2	chr12	0	0	0	0	1	FALSE
Cluster243_all	chr12	77420437	77653667	233231	Max_chr12,Wdr89_chr12	G	17.3984	17.3984		chr12:77001458-78103662	1102205	TRUE	Max,Wdr89	2	chr12	0	0	0	0	1	FALSE
Cluster244_all	chr12	82922567	83240920	318354	Gm4787_chr12,Sipa1l1_chr12	G	22.6024	22.6024		chr12:82968132-83535325	567194	FALSE	Gm4787,Sipa1l1	2	chr12	0	0	0	0	1	FALSE
Cluster245_all	chr12	89117670	89513706	396037	Tmed8_chr12,Sptlc2_chr12	G	21.3504	21.3504		chr12:88800719-89678381	877663	FALSE	Tmed8,Sptlc2	2	chr12	0	0	0	0	1	FALSE
Cluster247_all	chr12	100199077	100307610	108534	Ptpn21_chr12,Ttc8_chr12	G	24.1838	24.1838		chr12:100141977-100655326	513350	FALSE	Ptpn21,Ttc8	2	chr12	0	0	0	0	1	FALSE
Cluster248_all	chr12	103117732	103304096	186365	ncRNA_inter_chr12_10826_chr12,Tc2n_chr12	G	50.4366	50.4366		chr12:103031446-103482284	450839	FALSE	ncRNA_inter_chr12_10826,Tc2n	2	chr12	0	0	0	0	1	TRUE	(ncRNA_inter_chr12_10826,Tc2n)
Cluster249_all	chr12	104231222	104461908	230687	Ifi27l2a_chr12,Ppp4r4_chr12	G	17.415	17.415		chr12:103739509-104596790	857282	TRUE	Ifi27l2a,Ppp4r4	2	chr12	0	0	0	0	1	FALSE
Cluster789_all	chr12	4834838	5260719	425882	Sf3b6_chr12,Fam228b_chr12	F	29.0817	29.0817		chr12:4652565-5119913	467349	FALSE	Sf3b6,Fam228b	2	chr12	0	0	0	0	1	FALSE
Cluster792_all	chr12	30933080	31059490	126411	Cog5_chr12,Sntg2_chr12	F	29.8238	29.8238		chr12:30657912-31347187	689276	FALSE	Cog5,Sntg2	2	chr12	0	0	0	0	1	FALSE
Cluster794_all	chr12	55459227	55596623	137397	Egln3_chr12,Sptssa_chr12	F	34.8036	34.8036		chr12:55480595-55872533	391939	FALSE	Egln3,Sptssa	2	chr12	0	0	0	0	1	FALSE
Cluster795_all	chr12	58159536	58334415	174880	ncRNA_inter_chr12_10595_chr12,Prps1l3_chr12	F	38.9259	38.9259		chr12:57467477-58880935	1413459	FALSE	ncRNA_inter_chr12_10595,Prps1l3	2	chr12	0	0	0	0	1	TRUE	(ncRNA_inter_chr12_10595,Prps1l3)
Cluster797_all	chr12	69888622	70498665	610044	ncRNA_inter_chr12_10615_chr12,ncRNA_inter_chr12_10654_chr12	F	9.95986	9.95986		chr12:64489030-71963412	7474383	FALSE	ncRNA_inter_chr12_10615,ncRNA_inter_chr12_10654	2	chr12	0	0	0	0	1	TRUE	trans-candidate
Cluster798_all	chr12	70805506	71184323	378818	Cdkl1_chr12,Atl1_chr12	F	25.8101	25.8101		chr12:69903248-71298538	1395291	FALSE	Cdkl1,Atl1	2	chr12	0	0	0	0	1	FALSE
Cluster799_all	chr12	77368228	77565180	196953	ncRNA_inter_chr12_10672_chr12,Akap5_chr12	F	19.5961	19.5961		chr12:77166758-78066091	899334	FALSE	ncRNA_inter_chr12_10672,Akap5	2	chr12	0	0	0	0	1	TRUE	(ncRNA_inter_chr12_10672,Akap5)
Cluster806_all	chr12	118912415	119109443	197029	Rapgef5_chr12,Sp4_chr12	F	13.0841	13.0841		chr12:118966664-119462980	496317	TRUE	Rapgef5,Sp4	2	chr12	0	0	0	0	1	FALSE
Cluster791_all	chr12	17750747	18684341	933595	ncRNA_inter_chr12_10329_chr12,Rec8_chr12	F	15.409	15.409	Rec8_chr12	chr12:17677523-23769258	6091736	TRUE	ncRNA_inter_chr12_10329,Rec8	2	chr12,chr14	0	0	0	0	1	TRUE	trans-candidate
Cluster1145_all	chr12	17159642	17640556	480915	Isoc2b_chr12,Atp6v1c2_chr12	A	13.2698	13.2698	Isoc2b_chr12	chr12:16500989-21090678	4589690	TRUE	Isoc2b,Atp6v1c2	2	chr12,chr7	0	0	0	0	1	FALSE
Cluster1282_all	chr7	25903962	26010449	106488	Cmpk2_chr7,Cxcl17_chr7	H	11.2975	11.2975	Cmpk2_chr7	chr7:25612391-26416277	803887	FALSE	Cmpk2,Cxcl17	2	chr12,chr7	0	0	0	0	1	FALSE
Cluster1268_all	chr8	93224405	93382040	157636	Scfd1_chr8,Stt3a_chr8	H	8.22036	8.22036	Scfd1_chr8,Stt3a_chr8	chr8:91674130-96620257	4946128	FALSE	Scfd1,Stt3a	2	chr12,chr9	0	0	0	0	1	FALSE
Cluster1216_all	chr13	20923054	21338497	415444	Aoah_chr13,Gpx6_chr13	H	25.3864	25.3864		chr13:20757980-21880152	1122173	FALSE	Aoah,Gpx6	2	chr13	0	0	0	0	1	FALSE
Cluster1218_all	chr13	23698864	23861738	162875	Hist1h2bp_chr13,Hist1h2bk_chr13	H	34.0238	34.0238		chr13:23435992-24139061	703070	FALSE	Hist1h2bp,Hist1h2bk	2	chr13	0	0	0	0	1	FALSE
Cluster1219_all	chr13	56697135	56945884	248750	Smad5_chr13,Idnk_chr13	H	9.70066	9.70066		chr13:54891058-57498363	2607306	TRUE	Smad5,Idnk	2	chr13	0	0	0	0	1	FALSE
Cluster1221_all	chr13	67507421	67863269	355849	Zfp738_chr13,Zfp874b_chr13	H	22.3392	22.3392		chr13:64998725-67863269	2864545	FALSE	Zfp738,Zfp874b	2	chr13	0	0	0	0	1	FALSE
Cluster1222_all	chr13	95892626	96004216	111591	Tbca_chr13,Ankdd1b_chr13	H	10.845	10.845		chr13:94674882-96206690	1531809	FALSE	Tbca,Ankdd1b	2	chr13	0	0	0	0	1	FALSE
Cluster1224_all	chr13	113563521	113702545	139025	Ccno_chr13,Ppap2a_chr13	H	14.2977	14.2977		chr13:113449899-114330298	880400	FALSE	Ccno,Ppap2a	2	chr13	0	0	0	0	1	FALSE
Cluster1319_all	chr13	67507421	67863269	355849	A530054K11Rik_chr13,Zfp58_chr13	D	27.8042	27.8042		chr13:64998725-67751890	2753166	FALSE	A530054K11Rik,Zfp58	2	chr13	0	0	0	0	1	FALSE
Cluster1375_all	chr13	64873333	65211417	338085	Zfp369_chr13,Zfp458_chr13	E	21.2701	21.2701		chr13:64879363-67314804	2435442	FALSE	Zfp369,Zfp458	2	chr13	0	0	0	0	1	FALSE
Cluster1424_all	chr13	24949705	25287269	337565	Gmnn_chr13,ncRNA_inter_chr13_11144_chr13	B	19.4162	19.4162		chr13:24620861-25170132	549272	FALSE	Gmnn,ncRNA_inter_chr13_11144	2	chr13	0	0	0	0	1	TRUE	(ncRNA_inter_chr13_11144,Gmnn)			(ncRNA_inter_chr13_11144-Gmnn)
Cluster1426_all	chr13	68525156	68908934	383779	Zfp273_chr13,ncRNA_inter_chr13_11523_chr13	B	21.368	21.368		chr13:67751890-69026054	1274165	FALSE	Zfp273,ncRNA_inter_chr13_11523	2	chr13	0	0	0	0	1	TRUE	trans-candidate
Cluster1427_all	chr13	76222000	76751412	529413	Glrx_chr13,Mctp1_chr13	B	28.7805	28.7805		chr13:75555027-76645542	1090516	FALSE	Glrx,Mctp1	2	chr13	0	0	0	0	1	FALSE
Cluster1490_all	chr13	37469092	37548461	79370	Ly86_chr13,ncRNA_inter_chr13_11226_chr13	C	10.1698	10.1698		chr13:36874262-38040216	1165955	TRUE	Ly86,ncRNA_inter_chr13_11226	2	chr13	0	0	0	0	1	TRUE	trans-candidate
Cluster1491_all	chr13	37620358	37717204	96847	ncRNA_inter_chr13_11216_chr13,ncRNA_inter_chr13_11236_chr13	C	33.1247	33.1247		chr13:37401141-37707172	306032	FALSE	ncRNA_inter_chr13_11216,ncRNA_inter_chr13_11236	2	chr13	0	0	0	0	1	TRUE	(ncRNA_inter_chr13_11216,ncRNA_inter_chr13_11236)(ncRNA_inter_chr13_11236,ncRNA_inter_chr13_11216)
Cluster222_all	chr13	32542346	32954591	412246	Snrnp48_chr13,Serpinb6b_chr13	G	15.0862	15.0862		chr13:32678773-33163208	484436	TRUE	Snrnp48,Serpinb6b	2	chr13	0	0	0	0	1	FALSE
Cluster224_all	chr13	55821576	56071323	249748	Catsper3_chr13,H2afy_chr13	G	23.5624	23.5624		chr13:55821576-56832628	1011053	TRUE	Catsper3,H2afy	2	chr13	0	0	0	0	1	FALSE
Cluster225_all	chr13	56703898	56945884	241987	Auh_chr13,2210016F16Rik_chr13	G	15.3769	15.3769		chr13:55952847-58178217	2225371	TRUE	Auh,2210016F16Rik	2	chr13	0	0	0	0	1	FALSE
Cluster227_all	chr13	64386573	64879363	492791	Slc35d2_chr13,Cdk20_chr13	G	31.9442	31.9442		chr13:64386573-64773814	387242	TRUE	Slc35d2,Cdk20	2	chr13	0	0	0	0	1	FALSE
Cluster229_all	chr13	74230744	74800404	569661	Zfp72_chr13,Zfp825_chr13	G	32.532	32.532		chr13:74333358-75284717	951360	FALSE	Zfp72,Zfp825	2	chr13	0	0	0	0	1	FALSE
Cluster230_all	chr13	85099248	85947982	848735	Edil3_chr13,Tmem167_chr13	G	16.1462	16.1462		chr13:84958941-89571501	4612561	FALSE	Edil3,Tmem167	2	chr13	0	0	0	0	1	FALSE
Cluster766_all	chr13	12627683	13137619	509937	Heatr1_chr13,Ryr2_chr13	F	37.3189	37.3189		chr13:12351217-13835926	1484710	FALSE	Heatr1,Ryr2	2	chr13	0	0	0	0	1	FALSE
Cluster768_all	chr13	24270586	24428243	157658	Hist1h2ac_chr13,Dcdc2a_chr13	F	15.3029	15.3029		chr13:23580305-25170132	1589828	TRUE	Hist1h2ac,Dcdc2a	2	chr13	0	0	0	0	1	FALSE
Cluster770_all	chr13	25341826	25662872	321047	Zkscan8_chr13,Acot13_chr13	F	26.8343	26.8343		chr13:25456532-25804294	347763	FALSE	Zkscan8,Acot13	2	chr13	0	0	0	0	1	FALSE
Cluster771_all	chr13	33841340	34165765	324426	Bphl_chr13,Ripk1_chr13	F	18.0787	18.0787		chr13:32750043-34248089	1498047	TRUE	Bphl,Ripk1	2	chr13	0	0	0	0	1	FALSE
Cluster773_all	chr13	37642273	37707172	64900	ncRNA_inter_chr13_11217_chr13,Ssr1_chr13	F	25.0601	25.0601		chr13:37338987-37866254	527268	FALSE	ncRNA_inter_chr13_11217,Ssr1	2	chr13	0	0	0	0	1	TRUE	trans-candidate
Cluster774_all	chr13	37908937	38018154	109218	Riok1_chr13,Cage1_chr13	F	33.6087	33.6087		chr13:37692043-38297361	605319	FALSE	Riok1,Cage1	2	chr13	0	0	0	0	1	FALSE
Cluster776_all	chr13	51891529	52143896	252368	ncRNA_inter_chr13_11365_chr13,Diras2_chr13	F	16.2894	16.2894		chr13:48998167-52198821	3200655	FALSE	ncRNA_inter_chr13_11365,Diras2	2	chr13	0	0	0	0	1	TRUE	trans-candidate
Cluster777_all	chr13	56454842	56895384	440543	Zfp346_chr13,Fbxl21_chr13	F	28.9596	28.9596		chr13:56454842-56832628	377787	FALSE	Zfp346,Fbxl21	2	chr13	0	0	0	0	1	FALSE
Cluster778_all	chr13	57646342	57909449	263108	Spock1_chr13,Agtpbp1_chr13	F	40.1753	40.1753		chr13:57533849-57798384	264536	TRUE	Spock1,Agtpbp1	2	chr13	0	0	0	0	1	FALSE
Cluster779_all	chr13	59164851	59398403	233553	Isca1_chr13,Naa35_chr13	F	30.9696	30.9696		chr13:58638917-59613398	974482	FALSE	Isca1,Naa35	2	chr13	0	0	0	0	1	FALSE
Cluster780_all	chr13	65430961	67031696	1600736	Mterf3_chr13,Rsl1_chr13	F	37.7284	37.7284		chr13:65380431-67424672	2044242	FALSE	Mterf3,Rsl1	2	chr13	0	0	0	0	1	FALSE
Cluster781_all	chr13	68372686	68835286	462601	Hiatl1_chr13,Fastkd3_chr13	F	13.3579	13.3579		chr13:66329282-69026054	2696773	TRUE	Hiatl1,Fastkd3	2	chr13	0	0	0	0	1	FALSE
Cluster786_all	chr13	98918378	99086312	167935	Ankra2_chr13,Ptcd2_chr13	F	21.1959	21.1959		chr13:98445368-99552013	1106646	TRUE	Ankra2,Ptcd2	2	chr13	0	0	0	0	1	FALSE
Cluster788_all	chr13	101202626	101356568	153943	Rad17_chr13,Gtf2h2_chr13	F	19.9916	19.9916		chr13:101235291-101404725	169435	FALSE	Rad17,Gtf2h2	2	chr13	0	0	0	0	1	FALSE
Cluster226_all	chr13	60217632	60553641	336010	Gas1_chr13,ncRNA_inter_chr12_10672_chr13	G	24.8688	24.8688	ncRNA_inter_chr12_10672_chr13	chr13:59928487-61268174	1339688	FALSE	Gas1,ncRNA_inter_chr12_10672	2	chr13,chr12	0	0	0	0	1	TRUE	trans-candidate
Cluster212_all	chr16	92901657	93206106	304450	Mrps6_chr16,Cltb_chr16	G	12.3088	12.3088	Cltb_chr16	chr16:91497933-93712495	2214563	FALSE	Mrps6,Cltb	2	chr13,chr16	0	0	0	0	1	FALSE
Cluster1223_all	chr13	109688704	109837894	149191	ncRNA_inter_chr19_15056_chr13,Elovl7_chr13	H	10.2515	10.2515	ncRNA_inter_chr19_15056_chr13	chr13:109179228-110047828	868601	FALSE	ncRNA_inter_chr19_15056,Elovl7	2	chr13,chr19	0	0	0	0	1	TRUE	trans-candidate
Cluster1275_all	chr10	31546457	31781698	235242	Lect2_chr10,Nkd1_chr10	H	9.12347	9.12347	Lect2_chr10,Nkd1_chr10	chr10:30345878-33498588	3152711	FALSE	Lect2,Nkd1	2	chr13,chr8	0	0	0	0	1	FALSE
Cluster1080_all	chr14	21642894	21814339	171446	Plau_chr14,Adk_chr14	F	22.634	22.634		chr14:21349765-22236269	886505	TRUE	Plau,Adk	2	chr14	0	0	0	0	1	FALSE
Cluster1085_all	chr14	56504020	56692879	188860	Gjb2_chr14,Ltb4r1_chr14	F	15.1762	15.1762		chr14:55921441-56987278	1065838	TRUE	Gjb2,Ltb4r1	2	chr14	0	0	0	0	1	FALSE
Cluster1087_all	chr14	59647977	59666185	18209	Phf11d_chr14,Rcbtb1_chr14	F	13.9013	13.9013		chr14:59358312-60060024	701713	TRUE	Phf11d,Rcbtb1	2	chr14	0	0	0	0	1	FALSE
Cluster1088_all	chr14	61074638	61376848	302211	Spata13_chr14,Trim13_chr14	F	11.5642	11.5642		chr14:60515417-61446987	931571	FALSE	Spata13,Trim13	2	chr14	0	0	0	0	1	FALSE
Cluster1090_all	chr14	70242140	70419866	177727	Rhobtb2_chr14,Sorbs3_chr14	F	14.3714	14.3714		chr14:69932244-70939853	1007610	FALSE	Rhobtb2,Sorbs3	2	chr14	0	0	0	0	1	FALSE
Cluster1091_all	chr14	70535039	70654534	119496	Bin3_chr14,Dok2_chr14	F	10.6143	10.6143		chr14:68934227-71066158	2131932	FALSE	Bin3,Dok2	2	chr14	0	0	0	0	1	FALSE
Cluster1296_all	chr14	22174129	22461110	286982	ncRNA_inter_chr14_11870_chr14,Ap3m1_chr14	H	25.7846	25.7846		chr14:21349765-22598891	1249127	FALSE	ncRNA_inter_chr14_11870,Ap3m1	2	chr14	0	0	0	0	1	TRUE	trans-candidate
Cluster1298_all	chr14	35057319	35139497	82179	Syt15_chr14,Mmrn2_chr14	H	19.1274	19.1274		chr14:34633169-35385104	751936	FALSE	Syt15,Mmrn2	2	chr14	0	0	0	0	1	FALSE
Cluster1299_all	chr14	47577151	47718547	141397	Wdhd1_chr14,Socs4_chr14	H	17.5741	17.5741		chr14:47582290-47937950	355661	FALSE	Wdhd1,Socs4	2	chr14	0	0	0	0	1	FALSE
Cluster1301_all	chr14	57314599	57481973	167375	Zmym5_chr14,Nop9_chr14	H	11.2342	11.2342		chr14:56527352-57545468	1018117	TRUE	Zmym5,Nop9	2	chr14	0	0	0	0	1	FALSE
Cluster1302_all	chr14	70848204	70978461	130258	Nkx2-6_chr14,Loxl2_chr14	H	14.0404	14.0404		chr14:69872972-71561069	1688098	TRUE	Nkx2-6,Loxl2	2	chr14	0	0	0	0	1	FALSE
Cluster1465_all	chr14	50361684	51023623	661940	Rnase10_chr14,Ccnb1ip1_chr14	B	22.5144	22.5144		chr14:49857983-51425135	1567153	TRUE	Rnase10,Ccnb1ip1	2	chr14	0	0	0	0	1	FALSE
Cluster1466_all	chr14	51145835	51775899	630065	Pnp2_chr14,Klhl33_chr14	B	26.84	26.84		chr14:50038175-52513388	2475214	TRUE	Pnp2,Klhl33	2	chr14	0	0	0	0	1	FALSE
Cluster1520_all	chr14	13468051	15713421	2245371	Lrrc3b_chr14,Il3ra_chr14	C	17.4517	17.4517		chr14:12774447-18745832	5971386	FALSE	Lrrc3b,Il3ra	2	chr14	0	0	0	0	1	FALSE
Cluster503_all	chr14	21689679	21817063	127385	Nudt13_chr14,Vcl_chr14	G	25.4867	25.4867		chr14:21349765-22141838	792074	FALSE	Nudt13,Vcl	2	chr14	0	0	0	0	1	FALSE
Cluster504_all	chr14	22020673	22310957	290285	Gng2_chr14,Samd8_chr14	G	25.4636	25.4636		chr14:21921987-22236269	314283	FALSE	Gng2,Samd8	2	chr14	0	0	0	0	1	FALSE
Cluster505_all	chr14	25056114	25189517	133404	Dlg5_chr14,Dennd6a_chr14	G	19.5939	19.5939		chr14:24791407-25285413	494007	FALSE	Dlg5,Dennd6a	2	chr14	0	0	0	0	1	FALSE
Cluster506_all	chr14	27306583	27729925	423343	Slmap_chr14,ncRNA_inter_chr14_11905_chr14	G	8.62091	8.62091		chr14:24574181-28712342	4138162	TRUE	Slmap,ncRNA_inter_chr14_11905	2	chr14	0	0	0	0	1	TRUE	trans-candidate			(ncRNA_inter_chr14_11905-Slmap)
Cluster507_all	chr14	27794028	28140302	346275	Ccdc66_chr14,Il17rd_chr14	G	14.747	14.747		chr14:26694506-29691652	2997147	FALSE	Ccdc66,Il17rd	2	chr14	0	0	0	0	1	FALSE
Cluster510_all	chr14	32075657	32176783	101127	Nek4_chr14,Dnah1_chr14	G	12.8791	12.8791		chr14:31833222-32747500	914279	TRUE	Nek4,Dnah1	2	chr14	0	0	0	0	1	FALSE
Cluster514_all	chr14	64860442	65252566	392125	Gulo_chr14,Msra_chr14	G	31.3759	31.3759		chr14:64880723-65837612	956890	TRUE	Gulo,Msra	2	chr14	0	0	0	0	1	FALSE
Cluster515_all	chr14	67465992	67735618	269627	Adra1a_chr14,Hmbox1_chr14	G	21.8419	21.8419		chr14:67265309-68293951	1028643	FALSE	Adra1a,Hmbox1	2	chr14	0	0	0	0	1	FALSE
Cluster516_all	chr14	68429714	68678771	249058	Kctd9_chr14,R3hcc1_chr14	G	9.29766	9.29766		chr14:68260550-70166034	1905485	FALSE	Kctd9,R3hcc1	2	chr14	0	0	0	0	1	FALSE
Cluster517_all	chr14	73774865	73909659	134795	Rb1_chr14,Itm2b_chr14	G	18.3276	18.3276		chr14:73463339-73909659	446321	FALSE	Rb1,Itm2b	2	chr14	0	0	0	0	1	FALSE
Cluster636_all	chr2	148555465	148727911	172447	5031414D18Rik_chr2,Gzf1_chr2	F	17.8413	17.8413	5031414D18Rik_chr2	chr2:147783708-150465712	2682005	TRUE	5031414D18Rik,Gzf1	2	chr14,chr2	0	0	0	0	1	FALSE
Cluster1463_all	chr7	127070737	127293986	223250	ncRNA_inter_chr14_12237_chr7,Nipa2_chr7	B	7.79664	7.79664	ncRNA_inter_chr14_12237_chr7	chr7:126323071-128420900	2097830	TRUE	ncRNA_inter_chr14_12237,Nipa2	2	chr14,chr7	0	0	0	0	1	TRUE	trans-candidate
Cluster1151_all	chr15	77639151	77997779	358629	Cyth4_chr15,Fbln1_chr15	A	7.73728	7.73728		chr15:76762340-79348550	2586211	FALSE	Cyth4,Fbln1	2	chr15	0	0	0	0	1	FALSE
Cluster1152_all	chr15	80107766	80440024	332259	Cdc42ep1_chr15,Tomm22_chr15	A	12.8318	12.8318		chr15:78470729-81070999	2600271	FALSE	Cdc42ep1,Tomm22	2	chr15	0	0	0	0	1	FALSE
Cluster1153_all	chr15	85536147	85714228	178082	ncRNA_inter_chr15_12815_chr15,ncRNA_inter_chr15_12810_chr15	A	46.2991	46.2991		chr15:85392128-85762447	370320	FALSE	ncRNA_inter_chr15_12815,ncRNA_inter_chr15_12810	2	chr15	0	0	0	0	1	TRUE	(ncRNA_inter_chr15_12815,ncRNA_inter_chr15_12810)(ncRNA_inter_chr15_12810,ncRNA_inter_chr15_12815)
Cluster1238_all	chr15	26168129	26334503	166375	Fam134b_chr15,Basp1_chr15	H	15.3946	15.3946		chr15:25826173-26587991	761819	FALSE	Fam134b,Basp1	2	chr15	0	0	0	0	1	FALSE
Cluster1243_all	chr15	98589679	98693268	103590	Bcdin3d_chr15,Cacnb3_chr15	H	22.2231	22.2231		chr15:98561020-98751861	190842	TRUE	Bcdin3d,Cacnb3	2	chr15	0	0	0	0	1	FALSE
Cluster1324_all	chr15	74950125	75170324	220200	Ly6c1_chr15,Ly6c2_chr15	D	58.8683	58.8683		chr15:74412749-75327228	914480	FALSE	Ly6c1,Ly6c2	2	chr15	0	0	0	0	1	FALSE
Cluster1433_all	chr15	85521892	85661558	139667	Pkdrej_chr15,Fam118a_chr15	B	16.7287	16.7287		chr15:85354734-85762447	407714	FALSE	Pkdrej,Fam118a	2	chr15	0	0	0	0	1	FALSE
Cluster1496_all	chr15	74906033	75170324	264292	Dennd3_chr15,Psca_chr15	C	15.6421	15.6421		chr15:74176751-75488734	1311984	TRUE	Dennd3,Psca	2	chr15	0	0	0	0	1	FALSE
Cluster282_all	chr15	3219262	3611808	392547	AW549877_chr15,Card6_chr15	G	17.6864	17.6864		chr15:3219262-5378284	2159023	TRUE	AW549877,Card6	2	chr15	0	0	0	0	1	FALSE
Cluster283_all	chr15	4305264	5211916	906653	Ccdc152_chr15,ncRNA_inter_chr15_12319_chr15	G	22.5868	22.5868		chr15:3219262-5378284	2159023	FALSE	Ccdc152,ncRNA_inter_chr15_12319	2	chr15	0	0	0	0	1	TRUE	(ncRNA_inter_chr15_12319,Ccdc152)
Cluster287_all	chr15	32411084	33609397	1198314	Pop1_chr15,Tspyl5_chr15	G	36.4152	36.4152		chr15:32528182-33609397	1081216	TRUE	Pop1,Tspyl5	2	chr15	0	0	0	0	1	FALSE
Cluster289_all	chr15	41864913	42088140	223228	ncRNA_inter_chr15_12514_chr15,Oxr1_chr15	G	17.3522	17.3522		chr15:41513530-45105602	3592073	TRUE	ncRNA_inter_chr15_12514,Oxr1	2	chr15	0	0	0	0	1	TRUE	(ncRNA_inter_chr15_12514,Oxr1)
Cluster290_all	chr15	52381661	52579602	197942	Ext1_chr15,Slc30a8_chr15	G	16.1323	16.1323		chr15:52221049-52886069	665021	FALSE	Ext1,Slc30a8	2	chr15	0	0	0	0	1	FALSE
Cluster298_all	chr15	81640758	81883434	242677	Pmm1_chr15,Nhp2l1_chr15	G	12.6232	12.6232		chr15:81135389-81782155	646767	FALSE	Pmm1,Nhp2l1	2	chr15	0	0	0	0	1	FALSE
Cluster301_all	chr15	84476175	84642128	165954	Arhgap8_chr15,Scube1_chr15	G	9.96326	9.96326		chr15:83188511-85005058	1816548	FALSE	Arhgap8,Scube1	2	chr15	0	0	0	0	1	FALSE
Cluster303_all	chr15	88431227	88688198	256972	Zbed4_chr15,ncRNA_inter_chr15_12834_chr15	G	10.3433	10.3433		chr15:88507065-89186041	678977	TRUE	Zbed4,ncRNA_inter_chr15_12834	2	chr15	0	0	0	0	1	TRUE	(ncRNA_inter_chr15_12834,Zbed4)
Cluster839_all	chr15	4305264	5211916	906653	Oxct1_chr15,Ttc33_chr15	F	11.3383	11.3383		chr15:3219262-6101798	2882537	FALSE	Oxct1,Ttc33	2	chr15	0	0	0	0	1	FALSE
Cluster842_all	chr15	11947291	12128869	181579	Mtmr12_chr15,Sub1_chr15	F	21.7982	21.7982		chr15:11503945-12599446	1095502	TRUE	Mtmr12,Sub1	2	chr15	0	0	0	0	1	FALSE
Cluster844_all	chr15	30828149	31410005	581857	Ropn1l_chr15,Ankrd33b_chr15	F	30.5131	30.5131		chr15:30828149-31769058	940910	FALSE	Ropn1l,Ankrd33b	2	chr15	0	0	0	0	1	FALSE
Cluster845_all	chr15	36834216	37033213	198998	Snx31_chr15,Zfp706_chr15	F	21.7383	21.7383		chr15:36575747-37222110	646364	FALSE	Snx31,Zfp706	2	chr15	0	0	0	0	1	FALSE
Cluster847_all	chr15	55243469	55495452	251984	ncRNA_inter_chr15_12552_chr15,Sntb1_chr15	F	28.5144	28.5144		chr15:55277791-55786706	508916	TRUE	ncRNA_inter_chr15_12552,Sntb1	2	chr15	0	0	0	0	1	TRUE	trans-candidate
Cluster852_all	chr15	74322120	74595504	273385	Lynx1_chr15,ncRNA_inter_chr15_12683_chr15	F	23.7277	23.7277		chr15:74412749-74674740	261992	FALSE	Lynx1,ncRNA_inter_chr15_12683	2	chr15	0	0	0	0	1	TRUE	trans-candidate
Cluster853_all	chr15	74906033	75170324	264292	Pycrl_chr15,2010109I03Rik_chr15	F	20.3835	20.3835		chr15:74176751-75402854	1226104	FALSE	Pycrl,2010109I03Rik	2	chr15	0	0	0	0	1	FALSE
Cluster856_all	chr15	76993389	77369279	375891	Zfp647_chr15,Bop1_chr15	F	22.9423	22.9423		chr15:76699420-77463878	764459	TRUE	Zfp647,Bop1	2	chr15	0	0	0	0	1	FALSE
Cluster859_all	chr15	79641374	80107766	466393	Shisa8_chr15,Tnrc6b_chr15	F	14.7412	14.7412		chr15:79427193-81070999	1643807	FALSE	Shisa8,Tnrc6b	2	chr15	0	0	0	0	1	FALSE
Cluster860_all	chr15	81135389	81229245	93857	Cacna1i_chr15,Tcf20_chr15	F	8.98387	8.98387		chr15:80309566-82518883	2209318	FALSE	Cacna1i,Tcf20	2	chr15	0	0	0	0	1	FALSE
Cluster861_all	chr15	81334762	81357446	22685	ncRNA_inter_chr15_12756_chr15,Slc25a17_chr15	F	27.979	27.979		chr15:80496644-81782155	1285512	TRUE	ncRNA_inter_chr15_12756,Slc25a17	2	chr15	0	0	0	0	1	TRUE	(ncRNA_inter_chr15_12756,Slc25a17)
Cluster862_all	chr15	81675924	81808616	132693	ncRNA_inter_chr15_12763_chr15,Xrcc6_chr15	F	24.1879	24.1879		chr15:81135389-81782155	646767	FALSE	ncRNA_inter_chr15_12763,Xrcc6	2	chr15	0	0	0	0	1	TRUE	(ncRNA_inter_chr15_12763,Xrcc6)
Cluster868_all	chr15	99393274	99470609	77336	Dip2b_chr15,Nckap5l_chr15	F	12.2666	12.2666		chr15:98891389-99605599	714211	FALSE	Dip2b,Nckap5l	2	chr15	0	0	0	0	1	FALSE
Cluster869_all	chr15	99499544	99510653	11110	ncRNA_inter_chr15_12939_chr15,Spats2_chr15	F	9.65971	9.65971		chr15:98921882-102250176	3328295	FALSE	ncRNA_inter_chr15_12939,Spats2	2	chr15	0	0	0	0	1	TRUE	trans-candidate
Cluster871_all	chr15	101992568	102103705	111138	Calcoco1_chr15,Atg101_chr15	F	11.0376	11.0376		chr15:100099659-102250176	2150518	FALSE	Calcoco1,Atg101	2	chr15	0	0	0	0	1	FALSE
Cluster872_all	chr15	102201316	102371270	169955	Smug1_chr15,Amhr2_chr15	F	11.1535	11.1535		chr15:101956689-103484512	1527824	TRUE	Smug1,Amhr2	2	chr15	0	0	0	0	1	FALSE
Cluster1150_all	chr15	75748623	75986044	237422	Vezf1_chr15,Myh9_chr15	A	8.50303	8.50303	Vezf1_chr15	chr15:75376954-77997779	2620826	TRUE	Vezf1,Myh9	2	chr15,chr11	0	0	0	0	1	FALSE
Cluster1149_all	chr15	9189702	9658516	468815	Kcnn2_chr15,Agxt2_chr15	A	9.9727	9.9727	Kcnn2_chr15	chr15:8941380-10341332	1399953	FALSE	Kcnn2,Agxt2	2	chr15,chr18	0	0	0	0	1	FALSE
Cluster851_all	chr15	69038114	69478984	440871	Khdrbs3_chr15,Kynu_chr15	F	25.6736	25.6736	Kynu_chr15	chr15:69038114-69630678	592565	FALSE	Khdrbs3,Kynu	2	chr15,chr2	0	0	0	0	1	FALSE
Cluster1241_all	chr15	80892171	81202421	310251	ncRNA_inter_chr4_3249_chr15,Ccdc134_chr15	H	9.41324	9.41324	ncRNA_inter_chr4_3249_chr15	chr15:78892310-82272301	3379992	TRUE	ncRNA_inter_chr4_3249,Ccdc134	2	chr15,chr4	0	0	0	0	1	TRUE	trans-candidate
Cluster1214_all	chr16	31585563	32021102	435540	Senp5_chr16,Cep19_chr16	H	17.2987	17.2987		chr16:31655971-32501143	845173	TRUE	Senp5,Cep19	2	chr16	0	0	0	0	1	FALSE
Cluster1422_all	chr16	32695805	33175089	479285	Muc4_chr16,1700021K19Rik_chr16	B	13.0667	13.0667		chr16:31655971-33476049	1820079	FALSE	Muc4,1700021K19Rik	2	chr16	0	0	0	0	1	FALSE
Cluster1489_all	chr16	55985226	56294944	309719	Nxpe3_chr16,Impg2_chr16	C	17.2017	17.2017		chr16:55819492-57581356	1761865	TRUE	Nxpe3,Impg2	2	chr16	0	0	0	0	1	FALSE
Cluster199_all	chr16	5840165	6432157	591993	Eef2kmt_chr16,AU021092_chr16	G	17.0807	17.0807		chr16:4983917-7103248	2119332	TRUE	Eef2kmt,AU021092	2	chr16	0	0	0	0	1	FALSE
Cluster201_all	chr16	16441530	16766870	325341	Prkdc_chr16,Spidr_chr16	G	12.3682	12.3682		chr16:15257000-17033912	1776913	TRUE	Prkdc,Spidr	2	chr16	0	0	0	0	1	FALSE
Cluster202_all	chr16	18036651	18142271	105621	Tango2_chr16,Trmt2a_chr16	G	9.22741	9.22741		chr16:17266053-18673041	1406989	TRUE	Tango2,Trmt2a	2	chr16	0	0	0	0	1	FALSE
Cluster203_all	chr16	18225779	18876106	650328	Arvcf_chr16,Sept5_chr16	G	9.49374	9.49374		chr16:15287996-21010926	5722931	FALSE	Arvcf,Sept5	2	chr16	0	0	0	0	1	FALSE
Cluster204_all	chr16	31298011	31402036	104026	ncRNA_inter_chr16_13202_chr16,Ppp1r2_chr16	G	27.2034	27.2034		chr16:30277189-31402036	1124848	TRUE	ncRNA_inter_chr16_13202,Ppp1r2	2	chr16	0	0	0	0	1	TRUE	trans-candidate
Cluster206_all	chr16	35153398	35291630	138233	Fam162a_chr16,Pdia5_chr16	G	13.0009	13.0009		chr16:34390062-36214619	1824558	TRUE	Fam162a,Pdia5	2	chr16	0	0	0	0	1	FALSE
Cluster208_all	chr16	56020551	56235408	214858	Nfkbiz_chr16,Trmt10c_chr16	G	24.229	24.229		chr16:55631283-56488938	857656	TRUE	Nfkbiz,Trmt10c	2	chr16	0	0	0	0	1	FALSE
Cluster209_all	chr16	86842922	87036011	193090	Adamts5_chr16,Rwdd2b_chr16	G	28.8385	28.8385		chr16:86293100-87200725	907626	TRUE	Adamts5,Rwdd2b	2	chr16	0	0	0	0	1	FALSE
Cluster211_all	chr16	91569522	91671788	102267	Itsn1_chr16,Cryzl1_chr16	G	14.9849	14.9849		chr16:91467336-92285642	818307	FALSE	Itsn1,Cryzl1	2	chr16	0	0	0	0	1	FALSE
Cluster748_all	chr16	8413634	8670533	256900	Tmem186_chr16,Carhsp1_chr16	F	22.8521	22.8521		chr16:8423887-8907630	483744	FALSE	Tmem186,Carhsp1	2	chr16	0	0	0	0	1	FALSE
Cluster749_all	chr16	10215537	10596376	380840	Litaf_chr16,Atf7ip2_chr16	F	27.9018	27.9018		chr16:10140282-11094829	954548	FALSE	Litaf,Atf7ip2	2	chr16	0	0	0	0	1	FALSE
Cluster750_all	chr16	16642404	17111277	468874	Top3b_chr16,Ppil2_chr16	F	15.1713	15.1713		chr16:16020226-17608298	1588073	TRUE	Top3b,Ppil2	2	chr16	0	0	0	0	1	FALSE
Cluster752_all	chr16	18673041	19210267	537227	ncRNA_inter_chr16_13113_chr16,Polr2h_chr16	F	12.4301	12.4301		chr16:18060897-21010926	2950030	TRUE	ncRNA_inter_chr16_13113,Polr2h	2	chr16	0	0	0	0	1	TRUE	trans-candidate
Cluster753_all	chr16	22124328	22306102	181775	Pkp2_chr16,Igf2bp2_chr16	F	19.6002	19.6002		chr16:21548373-22306102	757730	FALSE	Pkp2,Igf2bp2	2	chr16	0	0	0	0	1	FALSE
Cluster756_all	chr16	32331159	32695805	364647	Pigx_chr16,Rpl35a_chr16	F	29.8226	29.8226		chr16:31655971-33175089	1519119	FALSE	Pigx,Rpl35a	2	chr16	0	0	0	0	1	FALSE
Cluster758_all	chr16	36074906	36448948	374043	Dtx3l_chr16,Ptplb_chr16	F	16.7284	16.7284		chr16:34390062-36636733	2246672	TRUE	Dtx3l,Ptplb	2	chr16	0	0	0	0	1	FALSE
Cluster760_all	chr16	55008095	55425774	417680	Abi3bp_chr16,Cep97_chr16	F	13.9139	13.9139		chr16:54832173-56785758	1953586	TRUE	Abi3bp,Cep97	2	chr16	0	0	0	0	1	FALSE
Cluster762_all	chr16	88048190	88351006	302817	ncRNA_inter_chr16_13475_chr16,Bach1_chr16	F	23.1033	23.1033		chr16:87938780-88193554	254775	FALSE	ncRNA_inter_chr16_13475,Bach1	2	chr16	0	0	0	0	1	TRUE	(ncRNA_inter_chr16_13475,Bach1)
Cluster763_all	chr16	92131459	92234201	102743	Gart_chr16,Kcne2_chr16	F	14.2854	14.2854		chr16:91485675-92234201	748527	TRUE	Gart,Kcne2	2	chr16	0	0	0	0	1	FALSE
Cluster1215_all	chr16	44386599	44618087	231489	Gramd1c_chr16,ncRNA_inter_chr10_9103_chr16	H	12.0729	12.0729	ncRNA_inter_chr10_9103_chr16	chr16:43939361-44912831	973471	TRUE	Gramd1c,ncRNA_inter_chr10_9103	2	chr16,chr10	0	0	0	0	1	TRUE	trans-candidate
Cluster213_all	chr16	93736419	93804155	67737	Lynx1_chr16,Cct8_chr16	G	7.90272	7.90272	Lynx1_chr16	chr16:93074342-94692928	1618587	FALSE	Lynx1,Cct8	2	chr16,chr15	0	0	0	0	1	FALSE
Cluster102_all	chr17	8322528	8715321	392794	Fgfr1op_chr17,Ccr6_chr17	G	16.484	16.484		chr17:7658074-9322003	1663930	FALSE	Fgfr1op,Ccr6	2	chr17	0	0	0	0	1	FALSE
Cluster104_all	chr17	16485334	16915327	429994	Phf10_chr17,1600012H06Rik_chr17	G	13.2451	13.2451		chr17:15286754-17980584	2693831	FALSE	Phf10,1600012H06Rik	2	chr17	0	0	0	0	1	FALSE
Cluster107_all	chr17	23401863	23782631	380769	0610011F06Rik_chr17,ncRNA_inter_chr17_13730_chr17	G	10.2199	10.2199		chr17:23124000-24721572	1597573	FALSE	0610011F06Rik,ncRNA_inter_chr17_13730	2	chr17	0	0	0	0	1	TRUE	trans-candidate
Cluster110_all	chr17	26717145	26794469	77325	Kifc5b_chr17,Syngap1_chr17	G	17.1245	17.1245		chr17:26526087-26846886	320800	FALSE	Kifc5b,Syngap1	2	chr17	0	0	0	0	1	FALSE
Cluster111_all	chr17	26998845	27101694	102850	Kifc1_chr17,Zbtb9_chr17	G	9.2962	9.2962		chr17:25974511-27467465	1492955	TRUE	Kifc1,Zbtb9	2	chr17	0	0	0	0	1	FALSE
Cluster113_all	chr17	29260746	29446410	185665	Stk38_chr17,Slc26a8_chr17	G	21.8844	21.8844		chr17:29192911-29638629	445719	TRUE	Stk38,Slc26a8	2	chr17	0	0	0	0	1	FALSE
Cluster114_all	chr17	29470991	29668051	197061	Pxt1_chr17,Ccdc167_chr17	G	38.6332	38.6332		chr17:29217883-29620129	402247	FALSE	Pxt1,Ccdc167	2	chr17	0	0	0	0	1	FALSE
Cluster117_all	chr17	32448389	32629196	180808	Cyp4f17_chr17,Zfp952_chr17	G	36.2078	36.2078		chr17:32334550-33460787	1126238	TRUE	Cyp4f17,Zfp952	2	chr17	0	0	0	0	1	FALSE
Cluster1191_all	chr17	23797422	23998459	201038	Flywch1_chr17,Flywch2_chr17	H	27.3152	27.3152		chr17:23738591-23953154	214564	TRUE	Flywch1,Flywch2	2	chr17	0	0	0	0	1	FALSE
Cluster1193_all	chr17	24807935	25220388	412454	Meiob_chr17,Ube2i_chr17	H	20.6375	20.6375		chr17:24396587-25593253	1196667	TRUE	Meiob,Ube2i	2	chr17	0	0	0	0	1	FALSE
Cluster1194_all	chr17	32316601	32448389	131789	Cyp4f15_chr17,Cyp4f16_chr17	H	28.7504	28.7504		chr17:32255498-33460787	1205290	TRUE	Cyp4f15,Cyp4f16	2	chr17	0	0	0	0	1	FALSE
Cluster1197_all	chr17	44359212	44824704	465493	2310061I04Rik_chr17,Tmem63b_chr17	H	12.887	12.887		chr17:44164206-44723511	559306	FALSE	2310061I04Rik,Tmem63b	2	chr17	0	0	0	0	1	FALSE
Cluster1198_all	chr17	45477382	45648910	171529	ncRNA_inter_chr17_13938_chr17,Slc29a1_chr17	H	30.4018	30.4018		chr17:44534438-45815019	1280582	FALSE	ncRNA_inter_chr17_13938,Slc29a1	2	chr17	0	0	0	0	1	TRUE	(ncRNA_inter_chr17_13938,Slc29a1)
Cluster1199_all	chr17	55961701	56407456	445756	Dus3l_chr17,Crb3_chr17	H	10.3286	10.3286		chr17:56048265-58072593	2024329	FALSE	Dus3l,Crb3	2	chr17	0	0	0	0	1	FALSE
Cluster123_all	chr17	47844642	47884714	40073	Foxp4_chr17,Trem2_chr17	G	12.3865	12.3865		chr17:47746862-48387840	640979	FALSE	Foxp4,Trem2	2	chr17	0	0	0	0	1	FALSE
Cluster124_all	chr17	48127515	48351516	224002	9830107B12Rik_chr17,Usp49_chr17	G	14.6469	14.6469		chr17:47589387-48835857	1246471	FALSE	9830107B12Rik,Usp49	2	chr17	0	0	0	0	1	FALSE
Cluster125_all	chr17	54774017	55096387	322371	Rab5a_chr17,Zfp119a_chr17	G	15.1374	15.1374		chr17:54796663-56104508	1307846	TRUE	Rab5a,Zfp119a	2	chr17	0	0	0	0	1	FALSE
Cluster127_all	chr17	84797293	85023175	225883	Dync2li1_chr17,Lrpprc_chr17	G	14.6142	14.6142		chr17:84116078-85275471	1159394	TRUE	Dync2li1,Lrpprc	2	chr17	0	0	0	0	1	FALSE
Cluster1310_all	chr17	32629196	32866745	237550	Gnl1_chr17,Prr3_chr17	D	13.832	13.832		chr17:32217372-35207143	2989772	FALSE	Gnl1,Prr3	2	chr17	0	0	0	0	1	FALSE
Cluster1312_all	chr17	46336082	46506597	170516	Gtpbp2_chr17,Mrps18a_chr17	D	19.617	19.617		chr17:46226178-46873287	647110	TRUE	Gtpbp2,Mrps18a	2	chr17	0	0	0	0	1	FALSE
Cluster1313_all	chr17	46787745	46900495	112751	Dnph1_chr17,Rsph9_chr17	D	40.1936	40.1936		chr17:46428882-47231011	802130	TRUE	Dnph1,Rsph9	2	chr17	0	0	0	0	1	FALSE
Cluster1358_all	chr17	5991544	6155803	164260	Serac1_chr17,Synj2_chr17	E	44.3751	44.3751		chr17:5539589-6145814	606226	FALSE	Serac1,Synj2	2	chr17	0	0	0	0	1	FALSE
Cluster1359_all	chr17	26408520	26699354	290835	Stk19_chr17,Atp6v0e_chr17	E	15.3503	15.3503		chr17:26408520-27245696	837177	FALSE	Stk19,Atp6v0e	2	chr17	0	0	0	0	1	FALSE
Cluster1361_all	chr17	35368814	35556800	187987	D17H6S53E_chr17,H2-Q10_chr17	E	39.6158	39.6158		chr17:35207143-35695541	488399	FALSE	D17H6S53E,H2-Q10	2	chr17	0	0	0	0	1	FALSE
Cluster1362_all	chr17	47485840	47589387	103548	1700001C19Rik_chr17,Guca1a_chr17	E	59.8427	59.8427		chr17:47525642-47589387	63746	FALSE	1700001C19Rik,Guca1a	2	chr17	0	0	0	0	1	FALSE
Cluster1414_all	chr17	33643115	33877901	234787	ncRNA_inter_chr17_13864_chr17,Rab11b_chr17	B	17.3389	17.3389		chr17:32578397-34482060	1903664	FALSE	ncRNA_inter_chr17_13864,Rab11b	2	chr17	0	0	0	0	1	TRUE	(ncRNA_inter_chr17_13864,Rab11b)
Cluster1479_all	chr17	23520411	23797422	277012	ncRNA_inter_chr17_13742_chr17,Prss29_chr17	C	13.1859	13.1859		chr17:23520411-25593253	2072843	FALSE	ncRNA_inter_chr17_13742,Prss29	2	chr17	0	0	0	0	1	TRUE	trans-candidate
Cluster1480_all	chr17	25434762	25684030	249269	Hs3st6_chr17,ncRNA_inter_chr17_13757_chr17	C	23.6122	23.6122		chr17:25154006-26393027	1239022	FALSE	Hs3st6,ncRNA_inter_chr17_13757	2	chr17	0	0	0	0	1	TRUE	trans-candidate
Cluster1483_all	chr17	47485840	47589387	103548	Polh_chr17,Taf8_chr17	C	11.7613	11.7613		chr17:46201061-48702808	2501748	TRUE	Polh,Taf8	2	chr17	0	0	0	0	1	FALSE
Cluster648_all	chr17	5694200	6155803	461604	Dynlt1f_chr17,Sft2d1_chr17	F	12.6959	12.6959		chr17:4798332-6145814	1347483	FALSE	Dynlt1f,Sft2d1	2	chr17	0	0	0	0	1	FALSE
Cluster649_all	chr17	14397809	14887630	489822	Slc22a1_chr17,Psmb1_chr17	F	14.892	14.892		chr17:13406561-15975663	2569103	FALSE	Slc22a1,Psmb1	2	chr17	0	0	0	0	1	FALSE
Cluster654_all	chr17	26408520	26675943	267424	Nme4_chr17,Wfikkn1_chr17	F	26.9104	26.9104		chr17:25974511-27389314	1414804	TRUE	Nme4,Wfikkn1	2	chr17	0	0	0	0	1	FALSE
Cluster656_all	chr17	33101400	33468744	367345	Zfp870_chr17,Zfp563_chr17	F	19.7655	19.7655		chr17:32401398-33617192	1215795	TRUE	Zfp870,Zfp563	2	chr17	0	0	0	0	1	FALSE
Cluster658_all	chr17	34744660	34949071	204412	Btnl2_chr17,Tcf19_chr17	F	37.1477	37.1477		chr17:34565191-35207143	641953	FALSE	Btnl2,Tcf19	2	chr17	0	0	0	0	1	FALSE
Cluster659_all	chr17	35330152	35629253	299102	Vars2_chr17,Cchcr1_chr17	F	19.6753	19.6753		chr17:34849087-35859351	1010265	FALSE	Vars2,Cchcr1	2	chr17	0	0	0	0	1	FALSE
Cluster662_all	chr17	46704336	46968860	264525	Rrp36_chr17,Ubr2_chr17	F	11.4709	11.4709		chr17:46671729-47525642	853914	TRUE	Rrp36,Ubr2	2	chr17	0	0	0	0	1	FALSE
Cluster663_all	chr17	47746862	47820718	73857	Prickle4_chr17,Ccnd3_chr17	F	13.8231	13.8231		chr17:47563224-48951289	1388066	FALSE	Prickle4,Ccnd3	2	chr17	0	0	0	0	1	FALSE
Cluster664_all	chr17	55466102	55488359	22258	Ccdc94_chr17,Zfp959_chr17	F	37.4882	37.4882		chr17:55370717-56104508	733792	TRUE	Ccdc94,Zfp959	2	chr17	0	0	0	0	1	FALSE
Cluster666_all	chr17	56839386	57227279	387894	ncRNA_inter_chr17_14010_chr17,Prr22_chr17	F	13.6936	13.6936		chr17:56335655-57124569	788915	FALSE	ncRNA_inter_chr17_14010,Prr22	2	chr17	0	0	0	0	1	TRUE	trans-candidate
Cluster667_all	chr17	59045565	59413022	367458	Clpp_chr17,Nudt12_chr17	F	22.9397	22.9397		chr17:58727203-60729541	2002339	TRUE	Clpp,Nudt12	2	chr17	0	0	0	0	1	FALSE
Cluster1485_all	chr4	15216955	15563581	346627	ncRNA_inter_chr12_10930_chr4,Dync2li1_chr4	C	8.08202	8.08202	ncRNA_inter_chr12_10930_chr4,Dync2li1_chr4	chr4:14587459-15817082	1229624	FALSE	ncRNA_inter_chr12_10930,Dync2li1	2	chr17,chr12	0	0	0	0	1	TRUE	trans-candidate
Cluster521_all	chr3	15609599	16024231	414633	Brd4_chr3,Pogz_chr3	G	8.38382	8.38382	Brd4_chr3	chr3:14570805-16792258	2221454	FALSE	Brd4,Pogz	2	chr17,chr3	0	0	0	0	1	FALSE
Cluster1509_all	chr7	12319114	13715904	1396791	Suv420h2_chr7,Atp6v1g2_chr7	C	8.37711	8.37711	Atp6v1g2_chr7	chr7:8898644-15163473	6264830	TRUE	Suv420h2,Atp6v1g2	2	chr17,chr7	0	0	0	0	1	FALSE
Cluster1342_all	chr14	39827835	39992322	164488	Fbxo11_chr14,Zbtb33_chr14	D	7.63411	7.63411	Fbxo11_chr14,Zbtb33_chr14	chr14:38610930-47010098	8399169	FALSE	Fbxo11,Zbtb33	2	chr17,chrX	0	0	0	0	1	FALSE
Cluster1126_all	chr18	34455803	34583827	128025	Cdc23_chr18,Fam13b_chr18	A	12.554	12.554		chr18:32668931-35293453	2624523	FALSE	Cdc23,Fam13b	2	chr18	0	0	0	0	1	FALSE
Cluster1127_all	chr18	35679286	35937477	258192	Ube2d2a_chr18,Ctnna1_chr18	A	11.0063	11.0063		chr18:34506858-38498524	3991667	FALSE	Ube2d2a,Ctnna1	2	chr18	0	0	0	0	1	FALSE
Cluster1128_all	chr18	36965608	37381945	416338	Pcdhga4_chr18,Pcdhb9_chr18	A	11.2957	11.2957		chr18:36237090-38203045	1965956	FALSE	Pcdhga4,Pcdhb9	2	chr18	0	0	0	0	1	FALSE
Cluster1182_all	chr18	36229608	36590585	360978	ncRNA_inter_chr18_14421_chr18,Slc4a9_chr18	H	44.5192	44.5192		chr18:36237090-36861285	624196	FALSE	ncRNA_inter_chr18_14421,Slc4a9	2	chr18	0	0	0	0	1	TRUE	(ncRNA_inter_chr18_14421,Slc4a9)
Cluster1183_all	chr18	67597076	67944446	347371	Spire1_chr18,Chmp1b_chr18	H	30.8809	30.8809		chr18:67307128-68161871	854744	FALSE	Spire1,Chmp1b	2	chr18	0	0	0	0	1	FALSE
Cluster1472_all	chr18	61898508	62101953	203446	Afap1l1_chr18,Sh3tc2_chr18	C	16.6815	16.6815		chr18:61786889-62035990	249102	FALSE	Afap1l1,Sh3tc2	2	chr18	0	0	0	0	1	FALSE
Cluster42_all	chr18	23897741	24170666	272926	Fhod3_chr18,Zfp191_chr18	G	16.7739	16.7739		chr18:22310150-25245974	2935825	TRUE	Fhod3,Zfp191	2	chr18	0	0	0	0	1	FALSE
Cluster43_all	chr18	32549630	33300142	750513	ncRNA_inter_chr18_14394_chr18,Map3k2_chr18	G	31.2329	31.2329		chr18:32193943-32835597	641655	TRUE	ncRNA_inter_chr18_14394,Map3k2	2	chr18	0	0	0	0	1	TRUE	trans-candidate
Cluster44_all	chr18	34213715	34455803	242089	Sil1_chr18,Mzb1_chr18	G	28.0273	28.0273		chr18:34146798-34970975	824178	TRUE	Sil1,Mzb1	2	chr18	0	0	0	0	1	FALSE
Cluster45_all	chr18	35868821	36149142	280322	Spata24_chr18,Ndufa2_chr18	G	14.5651	14.5651		chr18:35293453-36149142	855690	TRUE	Spata24,Ndufa2	2	chr18	0	0	0	0	1	FALSE
Cluster47_all	chr18	39057776	39134844	77069	Reep2_chr18,Nrg2_chr18	G	9.98924	9.98924		chr18:36149142-39147506	2998365	FALSE	Reep2,Nrg2	2	chr18	0	0	0	0	1	FALSE
Cluster48_all	chr18	43147137	43593575	446439	Lars_chr18,Ccdc112_chr18	G	10.2925	10.2925		chr18:42579610-45089745	2510136	FALSE	Lars,Ccdc112	2	chr18	0	0	0	0	1	FALSE
Cluster49_all	chr18	52415661	52791938	376278	Dtwd2_chr18,ncRNA_inter_chr18_14495_chr18	G	10.6373	10.6373		chr18:51041201-53349467	2308267	FALSE	Dtwd2,ncRNA_inter_chr18_14495	2	chr18	0	0	0	0	1	TRUE	trans-candidate
Cluster51_all	chr18	67624877	67944446	319570	Afg3l2_chr18,Cep192_chr18	G	13.6624	13.6624		chr18:67404425-68161871	757447	TRUE	Afg3l2,Cep192	2	chr18	0	0	0	0	1	FALSE
Cluster601_all	chr18	23421013	23702408	281396	Rnf138_chr18,ncRNA_inter_chr18_14353_chr18	F	15.4677	15.4677		chr18:22253233-25079366	2826134	TRUE	Rnf138,ncRNA_inter_chr18_14353	2	chr18	0	0	0	0	1	TRUE	trans-candidate
Cluster602_all	chr18	31022322	31421726	399405	Gpr17_chr18,Polr2d_chr18	F	10.984	10.984		chr18:29850831-32549631	2698801	FALSE	Gpr17,Polr2d	2	chr18	0	0	0	0	1	FALSE
Cluster604_all	chr18	37074504	37441605	367102	Pcdhac2_chr18,Pcdhga12_chr18	F	14.6508	14.6508		chr18:36074140-38569922	2495783	FALSE	Pcdhac2,Pcdhga12	2	chr18	0	0	0	0	1	FALSE
Cluster605_all	chr18	38719582	38797922	78341	Cystm1_chr18,Pcdhga1_chr18	F	12.7263	12.7263		chr18:35551547-39874827	4323281	TRUE	Cystm1,Pcdhga1	2	chr18	0	0	0	0	1	FALSE
Cluster606_all	chr18	39079885	39147506	67622	Pcdhb16_chr18,Pcdhb18_chr18	F	12.4411	12.4411		chr18:37499670-39305501	1805832	TRUE	Pcdhb16,Pcdhb18	2	chr18	0	0	0	0	1	FALSE
Cluster607_all	chr18	59819799	60513969	694171	Gm4951_chr18,F830016B08Rik_chr18	F	69.2508	69.2508		chr18:59826368-60457245	630878	FALSE	Gm4951,F830016B08Rik	2	chr18	0	0	0	0	1	FALSE
Cluster608_all	chr18	67597076	67829924	232849	Seh1l_chr18,Tubb6_chr18	F	16.3228	16.3228		chr18:66356804-68211412	1854609	TRUE	Seh1l,Tubb6	2	chr18	0	0	0	0	1	FALSE
Cluster609_all	chr18	75507597	75638992	131396	Myo5b_chr18,Mapk4_chr18	F	20.5571	20.5571		chr18:75107054-75611124	504071	FALSE	Myo5b,Mapk4	2	chr18	0	0	0	0	1	FALSE
Cluster1160_all	chr19	42133497	42396240	262744	Pgam1_chr19,Zdhhc16_chr19	A	20.6421	20.6421		chr19:41772482-42271497	499016	FALSE	Pgam1,Zdhhc16	2	chr19	0	0	0	0	1	FALSE
Cluster1161_all	chr19	47945085	48012535	67451	Slk_chr19,Obfc1_chr19	A	26.7195	26.7195		chr19:47443175-48001300	558126	FALSE	Slk,Obfc1	2	chr19	0	0	0	0	1	FALSE
Cluster1250_all	chr19	3151739	3637651	485913	Mtl5_chr19,Gal_chr19	H	28.0442	28.0442		chr19:3151739-4166115	1014377	FALSE	Mtl5,Gal	2	chr19	0	0	0	0	1	FALSE
Cluster1251_all	chr19	6027842	6223326	195485	Zbtb3_chr19,Zdhhc24_chr19	H	9.89784	9.89784		chr19:4166115-6678377	2512263	FALSE	Zbtb3,Zdhhc24	2	chr19	0	0	0	0	1	FALSE
Cluster1253_all	chr19	8810405	8857096	46692	Pla2g16_chr19,Polr2g_chr19	H	36.1599	36.1599		chr19:8820592-9879649	1059058	TRUE	Pla2g16,Polr2g	2	chr19	0	0	0	0	1	FALSE
Cluster1254_all	chr19	10081205	10285893	204689	ncRNA_inter_chr19_14790_chr19,Dak_chr19	H	11.4959	11.4959		chr19:8865776-10474783	1609008	FALSE	ncRNA_inter_chr19_14790,Dak	2	chr19	0	0	0	0	1	TRUE	trans-candidate
Cluster1256_all	chr19	44073704	44193205	119502	ncRNA_inter_chr19_15055_chr19,Cwf19l1_chr19	H	44.6084	44.6084		chr19:44111801-44144777	32977	FALSE	ncRNA_inter_chr19_15055,Cwf19l1	2	chr19	0	0	0	0	1	TRUE	(ncRNA_inter_chr19_15055,Cwf19l1)
Cluster1257_all	chr19	54088971	54166928	77958	Bbip1_chr19,Rbm20_chr19	H	26.009	26.009		chr19:53853369-54153161	299793	FALSE	Bbip1,Rbm20	2	chr19	0	0	0	0	1	FALSE
Cluster1445_all	chr19	41811289	42003769	192481	Ankrd2_chr19,Hoga1_chr19	B	21.831	21.831		chr19:40797814-42271497	1473684	TRUE	Ankrd2,Hoga1	2	chr19	0	0	0	0	1	FALSE
Cluster1446_all	chr19	42039305	42396240	356936	Exosc1_chr19,Erlin1_chr19	B	11.0438	11.0438		chr19:41230301-42313560	1083260	TRUE	Exosc1,Erlin1	2	chr19	0	0	0	0	1	FALSE
Cluster1447_all	chr19	60868077	61097798	229722	Cacul1_chr19,Prdx3_chr19	B	20.0787	20.0787		chr19:60173145-61158169	985025	FALSE	Cacul1,Prdx3	2	chr19	0	0	0	0	1	FALSE
Cluster1500_all	chr19	48034924	48066434	31511	ncRNA_inter_chr19_15096_chr19,ncRNA_inter_chr19_15097_chr19	C	63.2164	63.2164		chr19:48043110-48201770	158661	FALSE	ncRNA_inter_chr19_15096,ncRNA_inter_chr19_15097	2	chr19	0	0	0	0	1	TRUE	(ncRNA_inter_chr19_15096,ncRNA_inter_chr19_15097)(ncRNA_inter_chr19_15097,ncRNA_inter_chr19_15096)		(ncRNA_inter_chr19_15096-ncRNA_inter_chr19_15097)
Cluster336_all	chr19	9810461	10021178	210718	Rom1_chr19,ncRNA_inter_chr19_14787_chr19	G	24.6821	24.6821		chr19:8951909-10428316	1476408	TRUE	Rom1,ncRNA_inter_chr19_14787	2	chr19	0	0	0	0	1	TRUE	trans-candidate
Cluster337_all	chr19	10172322	10295474	123153	Sdhaf2_chr19,Tmem132a_chr19	G	13.9794	13.9794		chr19:8831659-10736385	1904727	FALSE	Sdhaf2,Tmem132a	2	chr19	0	0	0	0	1	FALSE
Cluster338_all	chr19	11954124	12117297	163174	Ms4a6b_chr19,Ms4a6c_chr19	G	16.1173	16.1173		chr19:11479856-12898372	1418517	FALSE	Ms4a6b,Ms4a6c	2	chr19	0	0	0	0	1	FALSE
Cluster339_all	chr19	13872346	14308444	436099	Dtx4_chr19,Glyat_chr19	G	24.2851	24.2851		chr19:12461499-14452207	1990709	FALSE	Dtx4,Glyat	2	chr19	0	0	0	0	1	FALSE
Cluster340_all	chr19	24955051	25063907	108857	D19Bwg1357e_chr19,Pgm5_chr19	G	24.6242	24.6242		chr19:24664982-25159630	494649	FALSE	D19Bwg1357e,Pgm5	2	chr19	0	0	0	0	1	FALSE
Cluster341_all	chr19	28938495	29096016	157522	Pdcd1lg2_chr19,Rcl1_chr19	G	25.4723	25.4723		chr19:28834080-29986655	1152576	TRUE	Pdcd1lg2,Rcl1	2	chr19	0	0	0	0	1	FALSE
Cluster343_all	chr19	32886353	32995618	109266	ncRNA_inter_chr19_14954_chr19,Lipa_chr19	G	18.4956	18.4956		chr19:32770420-34291784	1521365	FALSE	ncRNA_inter_chr19_14954,Lipa	2	chr19	0	0	0	0	1	TRUE	trans-candidate
Cluster344_all	chr19	36631672	36932644	300973	Btaf1_chr19,Pcgf5_chr19	G	14.7669	14.7669		chr19:36182534-38044869	1862336	FALSE	Btaf1,Pcgf5	2	chr19	0	0	0	0	1	FALSE
Cluster350_all	chr19	47246186	47443175	196990	Tmem180_chr19,Cuedc2_chr19	G	32.5225	32.5225		chr19:46941415-47619182	677768	FALSE	Tmem180,Cuedc2	2	chr19	0	0	0	0	1	FALSE
Cluster912_all	chr19	3151739	3295723	143985	Doc2g_chr19,Ndufv1_chr19	F	21.005	21.005		chr19:3151739-4262698	1110960	FALSE	Doc2g,Ndufv1	2	chr19	0	0	0	0	1	FALSE
Cluster916_all	chr19	6027842	6223326	195485	Ehd1_chr19,Ovol1_chr19	F	31.8539	31.8539		chr19:5433373-6221959	788587	FALSE	Ehd1,Ovol1	2	chr19	0	0	0	0	1	FALSE
Cluster919_all	chr19	9239746	9681170	441425	Eml3_chr19,Uqcc3_chr19	F	20.2769	20.2769		chr19:8865776-9879649	1013874	TRUE	Eml3,Uqcc3	2	chr19	0	0	0	0	1	FALSE
Cluster920_all	chr19	10736385	10813304	76920	Ppp1r32_chr19,ncRNA_inter_chr19_14803_chr19	F	21.5808	21.5808		chr19:10655632-10757065	101434	TRUE	Ppp1r32,ncRNA_inter_chr19_14803	2	chr19	0	0	0	0	1	TRUE	trans-candidate
Cluster922_all	chr19	11623340	11954124	330785	Mrpl16_chr19,Ms4a4d_chr19	F	12.8638	12.8638		chr19:11479856-12898372	1418517	TRUE	Mrpl16,Ms4a4d	2	chr19	0	0	0	0	1	FALSE
Cluster924_all	chr19	22037850	22304212	266363	Tmem2_chr19,Abhd17b_chr19	F	14.2336	14.2336		chr19:21593031-22417929	824899	FALSE	Tmem2,Abhd17b	2	chr19	0	0	0	0	1	FALSE
Cluster925_all	chr19	28813826	28961885	148060	Gldc_chr19,Ermp1_chr19	F	20.6933	20.6933		chr19:28813826-29715764	901939	FALSE	Gldc,Ermp1	2	chr19	0	0	0	0	1	FALSE
Cluster926_all	chr19	32705461	32797468	92008	ncRNA_inter_chr19_14956_chr19,ncRNA_inter_chr19_14946_chr19	F	30.8674	30.8674		chr19:32591216-34038813	1447598	TRUE	ncRNA_inter_chr19_14956,ncRNA_inter_chr19_14946	2	chr19	0	0	0	0	1	TRUE	trans-candidate
Cluster928_all	chr19	38661644	38812805	151162	Slc35g1_chr19,Fra10ac1_chr19	F	18.6838	18.6838		chr19:37909231-38771164	861934	FALSE	Slc35g1,Fra10ac1	2	chr19	0	0	0	0	1	FALSE
Cluster933_all	chr19	56001390	56109023	107634	Habp2_chr19,Nrap_chr19	F	29.4527	29.4527		chr19:55736167-56474575	738409	TRUE	Habp2,Nrap	2	chr19	0	0	0	0	1	FALSE
Cluster1506_all	chr8	127175867	127442542	266676	Syt7_chr8,Taf5l_chr8	C	8.14652	8.14652	Syt7_chr8	chr8:127083281-128859689	1776409	FALSE	Syt7,Taf5l	2	chr19,chr8	0	0	0	0	1	FALSE
Cluster351_all	chr19	60439833	60741671	301839	Fam204a_chr19,Pknox2_chr19	G	9.26003	9.26003	Pknox2_chr19	chr19:59954429-60777933	823505	TRUE	Fam204a,Pknox2	2	chr19,chr9	0	0	0	0	1	FALSE
Cluster1129_all	chr2	119462110	119735773	273664	Dnajc17_chr2,Gm14137_chr2	A	12.5319	12.5319		chr2:117819142-121038057	3218916	FALSE	Dnajc17,Gm14137	2	chr2	0	0	0	0	1	FALSE
Cluster1131_all	chr2	158524157	158732895	208739	Ppp1r16b_chr2,Src_chr2	A	33.9756	33.9756		chr2:158404038-159039935	635898	FALSE	Ppp1r16b,Src	2	chr2	0	0	0	0	1	FALSE
Cluster1132_all	chr2	168126677	168293475	166799	Zfp64_chr2,Sall4_chr2	A	11.4287	11.4287		chr2:168033786-168536225	502440	FALSE	Zfp64,Sall4	2	chr2	0	0	0	0	1	FALSE
Cluster1170_all	chr3	19576630	19963168	386539	Gmeb2_chr3,Znf512b_chr3	A	8.772	8.772	Gmeb2_chr3,Znf512b_chr3	chr3:16792258-20145261	3353004	FALSE	Gmeb2,Znf512b	2	chr2	0	0	0	0	1	FALSE
Cluster1184_all	chr2	52499780	53011978	512199	Fmnl2_chr2,Arl6ip6_chr2	H	15.4861	15.4861		chr2:52670012-54885573	2215562	TRUE	Fmnl2,Arl6ip6	2	chr2	0	0	0	0	1	FALSE
Cluster1186_all	chr2	129433450	129694865	261416	Chchd5_chr2,Ttl_chr2	H	17.3687	17.3687		chr2:129436068-130632310	1196243	TRUE	Chchd5,Ttl	2	chr2	0	0	0	0	1	FALSE
Cluster1188_all	chr2	151982279	152282701	300423	Cox4i2_chr2,Zfp120_chr2	H	10.526	10.526		chr2:149955452-152915668	2960217	TRUE	Cox4i2,Zfp120	2	chr2	0	0	0	0	1	FALSE
Cluster1189_all	chr2	154294329	154474223	179895	Necab3_chr2,E2f1_chr2	H	10.4029	10.4029		chr2:154083368-155675241	1591874	FALSE	Necab3,E2f1	2	chr2	0	0	0	0	1	FALSE
Cluster1306_all	chr2	113713099	113898511	185413	ncRNA_inter_chr2_1632_chr2,Emc4_chr2	D	10.205	10.205		chr2:113257650-115545264	2287615	TRUE	ncRNA_inter_chr2_1632,Emc4	2	chr2	0	0	0	0	1	TRUE	trans-candidate
Cluster1307_all	chr2	129151596	129303517	151922	Polr1b_chr2,ncRNA_inter_chr2_1752_chr2	D	17.7658	17.7658		chr2:128735349-129830283	1094935	TRUE	Polr1b,ncRNA_inter_chr2_1752	2	chr2	0	0	0	0	1	TRUE	trans-candidate
Cluster1308_all	chr2	151982279	152282701	300423	Nrsn2_chr2,Sox12_chr2	D	20.9897	20.9897		chr2:152022486-152771568	749083	FALSE	Nrsn2,Sox12	2	chr2	0	0	0	0	1	FALSE
Cluster1407_all	chr2	117878880	118113693	234814	A430105I19Rik_chr2,Rasgrp1_chr2	B	11.3559	11.3559		chr2:115870198-122549055	6678858	FALSE	A430105I19Rik,Rasgrp1	2	chr2	0	0	0	0	1	FALSE
Cluster1408_all	chr2	119462110	119735773	273664	Rmdn3_chr2,Itpka_chr2	B	14.2816	14.2816		chr2:117819142-120395105	2575964	TRUE	Rmdn3,Itpka	2	chr2	0	0	0	0	1	FALSE
Cluster1409_all	chr2	153377073	153634094	257022	Fam83c_chr2,Procr_chr2	B	18.9619	18.9619		chr2:152651273-156006311	3355039	TRUE	Fam83c,Procr	2	chr2	0	0	0	0	1	FALSE
Cluster1410_all	chr2	172409281	172514097	104817	Fam209_chr2,Rtfdc1_chr2	B	20.3989	20.3989		chr2:172131490-172514097	382608	FALSE	Fam209,Rtfdc1	2	chr2	0	0	0	0	1	FALSE
Cluster1473_all	chr2	119575067	119816181	241115	Jmjd7_chr2,Pla2g4b_chr2	C	41.7593	41.7593		chr2:119601844-120319218	717375	FALSE	Jmjd7,Pla2g4b	2	chr2	0	0	0	0	1	FALSE
Cluster1474_all	chr2	129364742	129644000	279259	Tyro3_chr2,Pced1a_chr2	C	12.9642	12.9642		chr2:129285398-130629370	1343973	FALSE	Tyro3,Pced1a	2	chr2	0	0	0	0	1	FALSE
Cluster1475_all	chr2	132770897	133015031	244135	Crls1_chr2,Fermt1_chr2	C	22.4143	22.4143		chr2:132598106-133128443	530338	FALSE	Crls1,Fermt1	2	chr2	0	0	0	0	1	FALSE
Cluster1478_all	chr2	180639009	180941553	302545	Col20a1_chr2,Ppdpf_chr2	C	29.6931	29.6931		chr2:180639009-181472603	833595	FALSE	Col20a1,Ppdpf	2	chr2	0	0	0	0	1	FALSE
Cluster53_all	chr2	5889646	6048928	159283	Dhtkd1_chr2,Fam107b_chr2	G	42.7402	42.7402		chr2:5681517-6027477	345961	FALSE	Dhtkd1,Fam107b	2	chr2	0	0	0	0	1	FALSE
Cluster54_all	chr2	9845666	9994122	148457	Itih5_chr2,ncRNA_inter_chr2_1065_chr2	G	24.1845	24.1845		chr2:9784091-10174335	390245	FALSE	Itih5,ncRNA_inter_chr2_1065	2	chr2	0	0	0	0	1	TRUE	trans-candidate
Cluster55_all	chr2	23569364	23823306	253943	Hnmt_chr2,Nsun6_chr2	G	11.9431	11.9431		chr2:21826710-23951160	2124451	FALSE	Hnmt,Nsun6	2	chr2	0	0	0	0	1	FALSE
Cluster56_all	chr2	23991066	24138550	147485	Nsmf_chr2,Pax8_chr2	G	15.0625	15.0625		chr2:21265154-24399300	3134147	TRUE	Nsmf,Pax8	2	chr2	0	0	0	0	1	FALSE
Cluster59_all	chr2	26562383	26699936	137554	Cacfd1_chr2,Sardh_chr2	G	28.3314	28.3314		chr2:26424582-27016808	592227	FALSE	Cacfd1,Sardh	2	chr2	0	0	0	0	1	FALSE
Cluster610_all	chr2	4201446	4317004	115559	Bend7_chr2,Sec61a2_chr2	F	24.076	24.076		chr2:3081519-4357653	1276135	TRUE	Bend7,Sec61a2	2	chr2	0	0	0	0	1	FALSE
Cluster612_all	chr2	22434178	22633919	199742	Thnsl1_chr2,Arhgap21_chr2	F	18.0756	18.0756		chr2:21162129-22994352	1832224	FALSE	Thnsl1,Arhgap21	2	chr2	0	0	0	0	1	FALSE
Cluster614_all	chr2	26799067	26868160	69094	Brd3_chr2,Med22_chr2	F	8.17885	8.17885		chr2:26187352-27016808	829457	FALSE	Brd3,Med22	2	chr2	0	0	0	0	1	FALSE
Cluster615_all	chr2	28453579	28591168	137590	Slc2a6_chr2,Ntng2_chr2	F	20.3098	20.3098		chr2:28469376-28571004	101629	TRUE	Slc2a6,Ntng2	2	chr2	0	0	0	0	1	FALSE
Cluster618_all	chr2	30038167	30182444	144278	Set_chr2,Sh3glb2_chr2	F	16.8573	16.8573		chr2:29800440-30649690	849251	TRUE	Set,Sh3glb2	2	chr2	0	0	0	0	1	FALSE
Cluster619_all	chr2	30502285	30665614	163330	D2Wsu81e_chr2,Ppp2r4_chr2	F	15.3001	15.3001		chr2:29436515-31414079	1977565	FALSE	D2Wsu81e,Ppp2r4	2	chr2	0	0	0	0	1	FALSE
Cluster620_all	chr2	32873756	33101543	227788	Lrsam1_chr2,Fam129b_chr2	F	39.4414	39.4414		chr2:32727326-33101544	374219	FALSE	Lrsam1,Fam129b	2	chr2	0	0	0	0	1	FALSE
Cluster621_all	chr2	33929009	34105150	176142	Phf19_chr2,Psmd5_chr2	F	26.0178	26.0178		chr2:33650657-34514497	863841	FALSE	Phf19,Psmd5	2	chr2	0	0	0	0	1	FALSE
Cluster625_all	chr2	62273144	62412860	139717	Fap_chr2,Tank_chr2	F	21.2599	21.2599		chr2:62021765-64074422	2052658	FALSE	Fap,Tank	2	chr2	0	0	0	0	1	FALSE
Cluster628_all	chr2	80735231	81173771	438541	Dnajc10_chr2,Ssfa2_chr2	F	21.8218	21.8218		chr2:80624758-81467486	842729	FALSE	Dnajc10,Ssfa2	2	chr2	0	0	0	0	1	FALSE
Cluster629_all	chr2	88877158	89377242	500085	Nr1h3_chr2,Mtch2_chr2	F	19.0743	19.0743		chr2:88752733-90390647	1637915	FALSE	Nr1h3,Mtch2	2	chr2	0	0	0	0	1	FALSE
Cluster630_all	chr2	93870979	94208624	337646	ncRNA_inter_chr2_1570_chr2,ncRNA_inter_chr2_1559_chr2	F	16.1453	16.1453		chr2:93309525-94054758	745234	TRUE	ncRNA_inter_chr2_1570,ncRNA_inter_chr2_1559	2	chr2	0	0	0	0	1	TRUE	trans-candidate
Cluster631_all	chr2	102914400	103094144	179745	Apip_chr2,Cd59a_chr2	F	32.5727	32.5727		chr2:102949575-104128184	1178610	FALSE	Apip,Cd59a	2	chr2	0	0	0	0	1	FALSE
Cluster632_all	chr2	121619192	121859595	240404	Patl2_chr2,Slc30a4_chr2	F	34.4041	34.4041		chr2:121282639-121795673	513035	TRUE	Patl2,Slc30a4	2	chr2	0	0	0	0	1	FALSE
Cluster634_all	chr2	127668171	127915884	247714	Tmem127_chr2,Shc4_chr2	F	14.3541	14.3541		chr2:126077866-128080669	2002804	TRUE	Tmem127,Shc4	2	chr2	0	0	0	0	1	FALSE
Cluster635_all	chr2	133628539	133804476	175938	1110034G24Rik_chr2,Mcm8_chr2	F	21.3129	21.3129		chr2:133537937-134106841	568905	TRUE	1110034G24Rik,Mcm8	2	chr2	0	0	0	0	1	FALSE
Cluster637_all	chr2	152182914	152338023	155110	Commd7_chr2,Defb28_chr2	F	18.8864	18.8864		chr2:152150420-152439943	289524	TRUE	Commd7,Defb28	2	chr2	0	0	0	0	1	FALSE
Cluster638_all	chr2	152525397	152723988	198592	Pofut1_chr2,ncRNA_inter_chr2_1880_chr2	F	20.9456	20.9456		chr2:152591149-153597465	1006317	TRUE	Pofut1,ncRNA_inter_chr2_1880	2	chr2	0	0	0	0	1	TRUE	(ncRNA_inter_chr2_1880,Pofut1)
Cluster639_all	chr2	156283239	156457225	173987	Cep250_chr2,Spag4_chr2	F	37.2683	37.2683		chr2:155363935-156633929	1269995	FALSE	Cep250,Spag4	2	chr2	0	0	0	0	1	FALSE
Cluster640_all	chr2	162735564	162973408	237845	Ift52_chr2,R3hdml_chr2	F	12.8433	12.8433		chr2:162306521-163988184	1681664	TRUE	Ift52,R3hdml	2	chr2	0	0	0	0	1	FALSE
Cluster641_all	chr2	163291287	163523004	231718	Ada_chr2,Serinc3_chr2	F	29.8356	29.8356		chr2:163210226-163648332	438107	TRUE	Ada,Serinc3	2	chr2	0	0	0	0	1	FALSE
Cluster642_all	chr2	163723556	163856861	133306	Jph2_chr2,Ywhab_chr2	F	15.993	15.993		chr2:162973408-163856861	883454	FALSE	Jph2,Ywhab	2	chr2	0	0	0	0	1	FALSE
Cluster643_all	chr2	164395578	164556220	160643	Pigt_chr2,Acot8_chr2	F	14.7228	14.7228		chr2:164232606-164911263	678658	TRUE	Pigt,Acot8	2	chr2	0	0	0	0	1	FALSE
Cluster644_all	chr2	167363493	167440647	77155	ncRNA_inter_chr2_2015_chr2,Trp53rk_chr2	F	11.1137	11.1137		chr2:167085341-167821301	735961	FALSE	ncRNA_inter_chr2_2015,Trp53rk	2	chr2	0	0	0	0	1	TRUE	trans-candidate
Cluster645_all	chr2	167991217	168153434	162218	Zfp334_chr2,Mocs3_chr2	F	12.2674	12.2674		chr2:167408843-168126677	717835	FALSE	Zfp334,Mocs3	2	chr2	0	0	0	0	1	FALSE
Cluster646_all	chr2	169184172	169299027	114856	Adnp_chr2,Tshz2_chr2	F	15.2548	15.2548		chr2:168822297-169382092	559796	FALSE	Adnp,Tshz2	2	chr2	0	0	0	0	1	FALSE
Cluster65_all	chr2	51685960	52038086	352127	Neb_chr2,ncRNA_inter_chr2_1302_chr2	G	22.5704	22.5704		chr2:51722603-52499780	777178	FALSE	Neb,ncRNA_inter_chr2_1302	2	chr2	0	0	0	0	1	TRUE	(ncRNA_inter_chr2_1302,Neb)
Cluster66_all	chr2	57651396	58250528	599133	Gpd2_chr2,Nr4a2_chr2	G	15.7156	15.7156		chr2:54944325-58285935	3341611	FALSE	Gpd2,Nr4a2	2	chr2	0	0	0	0	1	FALSE
Cluster67_all	chr2	75569189	75619331	50143	Ttc30a1_chr2,Ttc30b_chr2	G	15.7106	15.7106		chr2:75510366-75924998	414633	FALSE	Ttc30a1,Ttc30b	2	chr2	0	0	0	0	1	FALSE
Cluster68_all	chr2	78523141	78786258	263118	Itga4_chr2,Cerkl_chr2	G	27.0586	27.0586		chr2:77752962-80180073	2427112	FALSE	Itga4,Cerkl	2	chr2	0	0	0	0	1	FALSE
Cluster69_all	chr2	80862159	81313672	451514	Frzb_chr2,Dusp19_chr2	G	30.4576	30.4576		chr2:80862159-81467486	605328	TRUE	Frzb,Dusp19	2	chr2	0	0	0	0	1	FALSE
Cluster74_all	chr2	103598526	103900113	301588	Pdhx_chr2,D430041D05Rik_chr2	G	12.064	12.064		chr2:101626993-105234914	3607922	TRUE	Pdhx,D430041D05Rik	2	chr2	0	0	0	0	1	FALSE
Cluster75_all	chr2	104116827	104310814	193988	Abtb2_chr2,Ccdc73_chr2	G	12.4196	12.4196		chr2:103219428-106274345	3054918	FALSE	Abtb2,Ccdc73	2	chr2	0	0	0	0	1	FALSE
Cluster77_all	chr2	113036022	113513195	477174	Arhgap11a_chr2,Fmn1_chr2	G	23.2614	23.2614		chr2:113257650-113622340	364691	TRUE	Arhgap11a,Fmn1	2	chr2	0	0	0	0	1	FALSE
Cluster81_all	chr2	126756709	127064792	308084	1810024B03Rik_chr2,Itpripl1_chr2	G	44.1797	44.1797		chr2:126652959-127064792	411834	FALSE	1810024B03Rik,Itpripl1	2	chr2	0	0	0	0	1	FALSE
Cluster82_all	chr2	128151497	128242077	90581	Fbln7_chr2,Spef1_chr2	G	11.431	11.431		chr2:127793826-131985106	4191281	FALSE	Fbln7,Spef1	2	chr2	0	0	0	0	1	FALSE
Cluster84_all	chr2	129607165	129952847	345683	Cenpb_chr2,Lzts3_chr2	G	19.856	19.856		chr2:129482591-131171154	1688564	TRUE	Cenpb,Lzts3	2	chr2	0	0	0	0	1	FALSE
Cluster85_all	chr2	131622447	131985106	362660	Ebf4_chr2,Il1a_chr2	G	11.0564	11.0564		chr2:129383477-132525720	3142244	TRUE	Ebf4,Il1a	2	chr2	0	0	0	0	1	FALSE
Cluster86_all	chr2	136091070	136519528	428459	ncRNA_inter_chr2_1782_chr2,ncRNA_inter_chr2_1821_chr2	G	22.528	22.528		chr2:135893034-136519528	626495	TRUE	ncRNA_inter_chr2_1782,ncRNA_inter_chr2_1821	2	chr2	0	0	0	0	1	TRUE	trans-candidate
Cluster88_all	chr2	150032405	150644207	611803	Gss_chr2,Pdrg1_chr2	G	8.93084	8.93084		chr2:148555465-156689630	8134166	FALSE	Gss,Pdrg1	2	chr2	0	0	0	0	1	FALSE
Cluster91_all	chr2	155060764	155363935	303172	Raly_chr2,Cbfa2t2_chr2	G	13.013	13.013		chr2:154083368-156426762	2343395	TRUE	Raly,Cbfa2t2	2	chr2	0	0	0	0	1	FALSE
Cluster93_all	chr2	157575218	157746907	171690	Dsn1_chr2,Manbal_chr2	G	15.758	15.758		chr2:156994824-158842882	1848059	FALSE	Dsn1,Manbal	2	chr2	0	0	0	0	1	FALSE
Cluster95_all	chr2	164867121	165005055	137935	Sdc4_chr2,Trp53tg5_chr2	G	12.7772	12.7772		chr2:163988184-165114759	1126576	FALSE	Sdc4,Trp53tg5	2	chr2	0	0	0	0	1	FALSE
Cluster97_all	chr2	168782601	168935536	152936	ncRNA_inter_chr2_2054_chr2,Dpm1_chr2	G	8.12853	8.12853		chr2:167801742-169822925	2021184	FALSE	ncRNA_inter_chr2_2054,Dpm1	2	chr2	0	0	0	0	1	TRUE	trans-candidate
Cluster98_all	chr2	172154116	172228262	74147	Aurka_chr2,Cstf1_chr2	G	25.3619	25.3619		chr2:172131490-172447692	316203	FALSE	Aurka,Cstf1	2	chr2	0	0	0	0	1	FALSE
Cluster99_all	chr2	173074153	173153074	78922	Rae1_chr2,Ctcfl_chr2	G	14.2933	14.2933		chr2:172954530-173570726	616197	FALSE	Rae1,Ctcfl	2	chr2	0	0	0	0	1	FALSE
Cluster326_all	chr1	173136274	173199918	63645	Nsmf_chr1,Ppox_chr1	G	14.3069	14.3069	Nsmf_chr1	chr1:173150111-173634707	484597	FALSE	Nsmf,Ppox	2	chr2,chr1	0	0	0	0	1	FALSE
Cluster87_all	chr2	144792755	145152998	360244	Polr3f_chr2,Tpgs1_chr2	G	8.01574	8.01574	Tpgs1_chr2	chr2:144513659-145960247	1446589	TRUE	Polr3f,Tpgs1	2	chr2,chr10	0	0	0	0	1	FALSE
Cluster1476_all	chr2	156222500	156457225	234726	ncRNA_inter_chr15_12850_chr2,Mmp24_chr2	C	63.574	63.574	ncRNA_inter_chr15_12850_chr2	chr2:155968756-156426762	458007	TRUE	ncRNA_inter_chr15_12850,Mmp24	2	chr2,chr15	0	0	0	0	1	TRUE	trans-candidate
Cluster588_all	chr11	113075330	113100852	25523	Arl5b_chr11,Ptar1_chr11	F	7.71874	7.71874	Arl5b_chr11,Ptar1_chr11	chr11:112843873-114551730	1707858	FALSE	Arl5b,Ptar1	2	chr2,chr19	0	0	0	0	1	FALSE
Cluster477_all	chr5	102012909	102057566	44658	Wdfy3_chr5,Osbpl6_chr5	G	11.0699	11.0699	Osbpl6_chr5	chr5:101876070-103535364	1659295	TRUE	Wdfy3,Osbpl6	2	chr2,chr5	0	0	0	0	1	FALSE
Cluster1309_all	chr2	153982656	154219187	236532	Eif2s2_chr2,Zfp772_chr2	D	8.61879	8.61879	Zfp772_chr2	chr2:153546962-155060764	1513803	TRUE	Eif2s2,Zfp772	2	chr2,chr7	0	0	0	0	1	FALSE
Cluster1095_all	chr3	48446055	48760369	314315	Spry1_chr3,Pcdh18_chr3	F	12.1004	12.1004		chr3:47886610-50542803	2656194	FALSE	Spry1,Pcdh18	2	chr3	0	0	0	0	1	FALSE
Cluster1097_all	chr3	58045298	58223278	177981	Wwtr1_chr3,Tm4sf1_chr3	F	25.3644	25.3644		chr3:57624362-58275256	650895	FALSE	Wwtr1,Tm4sf1	2	chr3	0	0	0	0	1	FALSE
Cluster1098_all	chr3	84443984	84846414	402431	Gatb_chr3,Fam160a1_chr3	F	19.9901	19.9901		chr3:84377755-86709876	2332122	TRUE	Gatb,Fam160a1	2	chr3	0	0	0	0	1	FALSE
Cluster1101_all	chr3	91639842	91999143	359302	S100a13_chr3,S100a1_chr3	F	40.6527	40.6527		chr3:90816049-92214359	1398311	FALSE	S100a13,S100a1	2	chr3	0	0	0	0	1	FALSE
Cluster1102_all	chr3	94507028	94855967	348940	Adamtsl4_chr3,Lysmd1_chr3	F	13.8056	13.8056		chr3:92564130-95887203	3323074	FALSE	Adamtsl4,Lysmd1	2	chr3	0	0	0	0	1	FALSE
Cluster1104_all	chr3	102918677	103349783	431107	Bcas2_chr3,Atp1a1_chr3	F	19.7484	19.7484		chr3:101507997-103215768	1707772	FALSE	Bcas2,Atp1a1	2	chr3	0	0	0	0	1	FALSE
Cluster1105_all	chr3	103648471	103795612	147142	Fam212b_chr3,Rhoc_chr3	F	24.2105	24.2105		chr3:103580826-104769888	1189063	TRUE	Fam212b,Rhoc	2	chr3	0	0	0	0	1	FALSE
Cluster1106_all	chr3	107231626	107386331	154706	Prok1_chr3,A630076J17Rik_chr3	F	12.1879	12.1879		chr3:106951536-107489432	537897	FALSE	Prok1,A630076J17Rik	2	chr3	0	0	0	0	1	FALSE
Cluster1107_all	chr3	120822866	120933188	110323	Rwdd3_chr3,Alg14_chr3	F	43.5507	43.5507		chr3:120851277-120868480	17204	TRUE	Rwdd3,Alg14	2	chr3	0	0	0	0	1	FALSE
Cluster1110_all	chr3	132151772	132292174	140403	Aimp1_chr3,Tbck_chr3	F	17.0328	17.0328		chr3:132067320-134650351	2583032	TRUE	Aimp1,Tbck	2	chr3	0	0	0	0	1	FALSE
Cluster1113_all	chr3	145066345	145264063	197719	Clca3a2_chr3,Hs2st1_chr3	F	15.3874	15.3874		chr3:144198453-145241096	1042644	FALSE	Clca3a2,Hs2st1	2	chr3	0	0	0	0	1	FALSE
Cluster1115_all	chr3	152391360	152551339	159980	Zzz3_chr3,Pigk_chr3	F	23.3306	23.3306		chr3:152286637-152551339	264703	FALSE	Zzz3,Pigk	2	chr3	0	0	0	0	1	FALSE
Cluster1171_all	chr3	37509920	37629485	119566	Nudt6_chr3,Trpc3_chr3	A	25.9173	25.9173		chr3:37085564-37590019	504456	TRUE	Nudt6,Trpc3	2	chr3	0	0	0	0	1	FALSE
Cluster1173_all	chr3	101159752	101294870	135119	ncRNA_inter_chr3_2663_chr3,ncRNA_inter_chr3_2667_chr3	A	23.6852	23.6852		chr3:100778892-101367498	588607	FALSE	ncRNA_inter_chr3_2663,ncRNA_inter_chr3_2667	2	chr3	0	0	0	0	1	TRUE	(ncRNA_inter_chr3_2663,ncRNA_inter_chr3_2667)(ncRNA_inter_chr3_2667,ncRNA_inter_chr3_2663)
Cluster1345_all	chr3	111783175	112205714	422540	Amy2b_chr3,Amy2a5_chr3	D	30.4786	30.4786		chr3:111466035-115165194	3699160	FALSE	Amy2b,Amy2a5	2	chr3	0	0	0	0	1	FALSE
Cluster523_all	chr3	45380312	45811482	431171	Hspa4l_chr3,Sclt1_chr3	G	9.93737	9.93737		chr3:40225140-46298268	6073129	FALSE	Hspa4l,Sclt1	2	chr3	0	0	0	0	1	FALSE
Cluster526_all	chr3	60384384	61023981	639598	Igsf10_chr3,Med12l_chr3	G	17.8914	17.8914		chr3:58463677-61023981	2560305	FALSE	Igsf10,Med12l	2	chr3	0	0	0	0	1	FALSE
Cluster527_all	chr3	84320518	84826514	505997	D930015E06Rik_chr3,Pbxip1_chr3	G	13.5677	13.5677		chr3:83953622-86934771	2981150	FALSE	D930015E06Rik,Pbxip1	2	chr3	0	0	0	0	1	FALSE
Cluster531_all	chr3	89469120	89906771	437652	Chtop_chr3,Efna3_chr3	G	12.0394	12.0394		chr3:89279495-91827765	2548271	FALSE	Chtop,Efna3	2	chr3	0	0	0	0	1	FALSE
Cluster533_all	chr3	94571600	95078944	507345	Rbm8a_chr3,Bnipl_chr3	G	14.8593	14.8593		chr3:93035908-95682586	2646679	TRUE	Rbm8a,Bnipl	2	chr3	0	0	0	0	1	FALSE
Cluster539_all	chr3	107176737	107308042	131306	Csf1_chr3,Kcna2_chr3	G	28.3054	28.3054		chr3:106924369-107333879	409511	FALSE	Csf1,Kcna2	2	chr3	0	0	0	0	1	FALSE
Cluster542_all	chr3	108614073	108825634	211562	Dennd2d_chr3,Sars_chr3	G	9.25555	9.25555		chr3:107120466-109252295	2131830	FALSE	Dennd2d,Sars	2	chr3	0	0	0	0	1	FALSE
Cluster544_all	chr3	117113354	117221694	108341	Dph5_chr3,Frrs1_chr3	G	34.7085	34.7085		chr3:115839122-117190713	1351592	FALSE	Dph5,Frrs1	2	chr3	0	0	0	0	1	FALSE
Cluster546_all	chr3	138045349	138113206	67858	4930579F01Rik_chr3,ncRNA_inter_chr3_2935_chr3	G	32.0095	32.0095		chr3:137946080-138375896	429817	FALSE	4930579F01Rik,ncRNA_inter_chr3_2935	2	chr3	0	0	0	0	1	TRUE	(ncRNA_inter_chr3_2935,4930579F01Rik)
Cluster1248_all	chr1	153441110	153645856	204747	Rnf2_chr1,Cth_chr1	H	10.9603	10.9603	Cth_chr1	chr1:150830001-154195188	3365188	FALSE	Rnf2,Cth	2	chr3,chr1	0	0	0	0	1	FALSE
Cluster1377_all	chr12	113876998	114043570	166573	Zfyve21_chr12,Efna1_chr12	E	9.30905	9.30905	Efna1_chr12	chr12:113889370-114287449	398080	FALSE	Zfyve21,Efna1	2	chr3,chr12	0	0	0	0	1	FALSE
Cluster1288_all	chr7	151435339	151553452	118114	Pex5l_chr7,Tnfrsf23_chr7	H	12.9131	12.9131	Pex5l_chr7	chr7:151139987-152518007	1378021	FALSE	Pex5l,Tnfrsf23	2	chr3,chr7	0	0	0	0	1	FALSE
Cluster1136_all	chr4	34004855	34157636	152782	Slc35a1_chr4,Smim8_chr4	A	30.168	30.168		chr4:34030390-34657583	627194	TRUE	Slc35a1,Smim8	2	chr4	0	0	0	0	1	FALSE
Cluster1137_all	chr4	41201262	41517968	316707	Fam219a_chr4,ncRNA_inter_chr4_3156_chr4	A	12.883	12.883		chr4:41024926-42885529	1860604	TRUE	Fam219a,ncRNA_inter_chr4_3156	2	chr4	0	0	0	0	1	TRUE	(ncRNA_inter_chr4_3156,Fam219a)
Cluster1138_all	chr4	46071332	46459181	387850	5830415F09Rik_chr4,Nol6_chr4	A	10.0804	10.0804		chr4:45651567-46580132	928566	TRUE	5830415F09Rik,Nol6	2	chr4	0	0	0	0	1	FALSE
Cluster1140_all	chr4	117575548	117732711	157164	St3gal3_chr4,Atp6v0b_chr4	A	12.3764	12.3764		chr4:117200931-118535871	1334941	TRUE	St3gal3,Atp6v0b	2	chr4	0	0	0	0	1	FALSE
Cluster1207_all	chr4	45165046	45321226	156181	Polr1e_chr4,Spag8_chr4	H	8.88938	8.88938		chr4:44534048-45509567	975520	FALSE	Polr1e,Spag8	2	chr4	0	0	0	0	1	FALSE
Cluster1209_all	chr4	108888377	109085045	196669	ncRNA_inter_chr4_3549_chr4,Ttc39a_chr4	H	42.541	42.541		chr4:108888377-109827385	939009	FALSE	ncRNA_inter_chr4_3549,Ttc39a	2	chr4	0	0	0	0	1	TRUE	(ncRNA_inter_chr4_3549,Ttc39a)			(ncRNA_inter_chr4_3549-Ttc39a)
Cluster1210_all	chr4	116051403	116688392	636990	Faah_chr4,Nsun4_chr4	H	17.1567	17.1567		chr4:115927824-117008891	1081068	FALSE	Faah,Nsun4	2	chr4	0	0	0	0	1	FALSE
Cluster1211_all	chr4	120679478	121181029	501552	Nfyc_chr4,Cap1_chr4	H	11.9695	11.9695		chr4:119966564-124237974	4271411	FALSE	Nfyc,Cap1	2	chr4	0	0	0	0	1	FALSE
Cluster1212_all	chr4	133522275	133705140	182866	Pnrc2_chr4,Rps6ka1_chr4	H	17.4218	17.4218		chr4:132762984-134099071	1336088	TRUE	Pnrc2,Rps6ka1	2	chr4	0	0	0	0	1	FALSE
Cluster1213_all	chr4	145256078	147282762	2026685	Gm13212_chr4,Fbxo6_chr4	H	16.3076	16.3076		chr4:145256078-147540428	2284351	FALSE	Gm13212,Fbxo6	2	chr4	0	0	0	0	1	FALSE
Cluster1318_all	chr4	128672487	128848368	175882	ncRNA_inter_chr4_3661_chr4,Zbtb8os_chr4	D	17.8769	17.8769		chr4:128691403-129013542	322140	FALSE	ncRNA_inter_chr4_3661,Zbtb8os	2	chr4	0	0	0	0	1	TRUE	trans-candidate
Cluster1371_all	chr4	21456964	21751944	294981	Cpne3_chr4,Coq3_chr4	E	14.8471	14.8471		chr4:20560096-22165970	1605875	FALSE	Cpne3,Coq3	2	chr4	0	0	0	0	1	FALSE
Cluster1373_all	chr4	43033066	43337631	304566	Fam166b_chr4,Rusc2_chr4	E	22.7872	22.7872		chr4:41753417-43723648	1970232	FALSE	Fam166b,Rusc2	2	chr4	0	0	0	0	1	FALSE
Cluster1416_all	chr4	43864015	44146721	282707	Car9_chr4,Tpm2_chr4	B	24.3684	24.3684		chr4:43236129-44168113	931985	FALSE	Car9,Tpm2	2	chr4	0	0	0	0	1	FALSE
Cluster1418_all	chr4	131934971	132181646	246676	Cnr2_chr4,Extl1_chr4	B	12.4106	12.4106		chr4:131726241-134013097	2286857	FALSE	Cnr2,Extl1	2	chr4	0	0	0	0	1	FALSE
Cluster167_all	chr4	3115502	3497060	381559	Tgs1_chr4,Tmem68_chr4	G	23.2316	23.2316		chr4:3115502-3785255	669754	FALSE	Tgs1,Tmem68	2	chr4	0	0	0	0	1	FALSE
Cluster168_all	chr4	6149490	6407472	257983	Rab2a_chr4,Ubxn2b_chr4	G	10.5665	10.5665		chr4:3115502-8802599	5687098	TRUE	Rab2a,Ubxn2b	2	chr4	0	0	0	0	1	FALSE
Cluster169_all	chr4	8130675	8845806	715132	ncRNA_inter_chr4_3041_chr4,ncRNA_inter_chr4_3039_chr4	G	32.4122	32.4122		chr4:8204512-8802599	598088	TRUE	ncRNA_inter_chr4_3041,ncRNA_inter_chr4_3039	2	chr4	0	0	0	0	1	TRUE	(ncRNA_inter_chr4_3041,ncRNA_inter_chr4_3039)(ncRNA_inter_chr4_3039,ncRNA_inter_chr4_3041)
Cluster170_all	chr4	14224969	14388230	163262	Nbn_chr4,Tmem55a_chr4	G	18.129	18.129		chr4:14086575-14978390	891816	FALSE	Nbn,Tmem55a	2	chr4	0	0	0	0	1	FALSE
Cluster171_all	chr4	14921739	15137071	215333	Tmem64_chr4,Otud6b_chr4	G	24.7218	24.7218		chr4:14587459-15314564	727106	FALSE	Tmem64,Otud6b	2	chr4	0	0	0	0	1	FALSE
Cluster172_all	chr4	19636206	19699186	62981	Ripk2_chr4,Ttpa_chr4	G	12.4184	12.4184		chr4:19501522-20090628	589107	TRUE	Ripk2,Ttpa	2	chr4	0	0	0	0	1	FALSE
Cluster173_all	chr4	35160432	35386725	226294	Mob3b_chr4,Orc3_chr4	G	28.605	28.605		chr4:34918285-35295013	376729	FALSE	Mob3b,Orc3	2	chr4	0	0	0	0	1	FALSE
Cluster175_all	chr4	45052938	45210453	157516	ncRNA_inter_chr4_3183_chr4,Trmt10b_chr4	G	19.3446	19.3446		chr4:44880292-45509567	629276	FALSE	ncRNA_inter_chr4_3183,Trmt10b	2	chr4	0	0	0	0	1	TRUE	trans-candidate
Cluster177_all	chr4	46172462	46550736	378275	Coro2a_chr4,Nans_chr4	G	9.51129	9.51129		chr4:45386473-46895332	1508860	FALSE	Coro2a,Nans	2	chr4	0	0	0	0	1	FALSE
Cluster178_all	chr4	46689706	46843251	153546	Gabbr2_chr4,Tstd2_chr4	G	13.6474	13.6474		chr4:46327855-47606599	1278745	FALSE	Gabbr2,Tstd2	2	chr4	0	0	0	0	1	FALSE
Cluster184_all	chr4	97103545	97146619	43075	Cyp2j8_chr4,Cyp2j5_chr4	G	30.9972	30.9972		chr4:96258853-97179525	920673	FALSE	Cyp2j8,Cyp2j5	2	chr4	0	0	0	0	1	FALSE
Cluster185_all	chr4	107792363	108092055	299693	Coa7_chr4,Zyg11b_chr4	G	17.7872	17.7872		chr4:107459993-110924408	3464416	TRUE	Coa7,Zyg11b	2	chr4	0	0	0	0	1	FALSE
Cluster188_all	chr4	117200931	117388436	187506	Eri3_chr4,Dph2_chr4	G	21.0147	21.0147		chr4:117200931-117840228	639298	TRUE	Eri3,Dph2	2	chr4	0	0	0	0	1	FALSE
Cluster189_all	chr4	118125555	118297372	171818	Szt2_chr4,Med8_chr4	G	8.58812	8.58812		chr4:116688392-119597713	2909322	TRUE	Szt2,Med8	2	chr4	0	0	0	0	1	FALSE
Cluster191_all	chr4	125250395	125361544	111150	Adprhl2_chr4,Lsm10_chr4	G	13.752	13.752		chr4:124995857-126059904	1064048	TRUE	Adprhl2,Lsm10	2	chr4	0	0	0	0	1	FALSE
Cluster192_all	chr4	128848368	128961243	112876	Sdc3_chr4,C77080_chr4	G	15.2602	15.2602		chr4:128311408-129013542	702135	FALSE	Sdc3,C77080	2	chr4	0	0	0	0	1	FALSE
Cluster193_all	chr4	129405540	129576309	170770	Iqcc_chr4,Zcchc17_chr4	G	34.0956	34.0956		chr4:129322984-129509219	186236	TRUE	Iqcc,Zcchc17	2	chr4	0	0	0	0	1	FALSE
Cluster195_all	chr4	138561131	138732894	171764	Aldh4a1_chr4,Emc1_chr4	G	19.4911	19.4911		chr4:138254356-138692724	438369	FALSE	Aldh4a1,Emc1	2	chr4	0	0	0	0	1	FALSE
Cluster196_all	chr4	149599242	149824001	224760	Slc45a1_chr4,Uts2_chr4	G	14.7867	14.7867		chr4:149657347-150471968	814622	FALSE	Slc45a1,Uts2	2	chr4	0	0	0	0	1	FALSE
Cluster197_all	chr4	154334797	154488221	153425	Cdk11b_chr4,Isg15_chr4	G	9.57649	9.57649		chr4:153661088-155520997	1859910	FALSE	Cdk11b,Isg15	2	chr4	0	0	0	0	1	FALSE
Cluster711_all	chr4	53449709	53705188	255480	Rnf20_chr4,Slc44a1_chr4	F	21.3618	21.3618		chr4:52132326-54636473	2504148	TRUE	Rnf20,Slc44a1	2	chr4	0	0	0	0	1	FALSE
Cluster712_all	chr4	59455384	59824443	369060	Susd1_chr4,Snx30_chr4	F	19.9376	19.9376		chr4:59526376-61720484	2194109	TRUE	Susd1,Snx30	2	chr4	0	0	0	0	1	FALSE
Cluster723_all	chr4	118681794	118801909	120116	Ccdc23_chr4,Ppih_chr4	F	24.2086	24.2086		chr4:118245262-118876758	631497	TRUE	Ccdc23,Ppih	2	chr4	0	0	0	0	1	FALSE
Cluster725_all	chr4	123158907	123630563	471657	Bmp8b_chr4,Ndufs5_chr4	F	18.7939	18.7939		chr4:122398706-123783861	1385156	TRUE	Bmp8b,Ndufs5	2	chr4	0	0	0	0	1	FALSE
Cluster728_all	chr4	127174610	127275625	101016	ncRNA_inter_chr4_3651_chr4,Smim12_chr4	F	17.7595	17.7595		chr4:126412284-127590107	1177824	TRUE	ncRNA_inter_chr4_3651,Smim12	2	chr4	0	0	0	0	1	TRUE	trans-candidate
Cluster729_all	chr4	129050262	129164321	114060	Ccdc28b_chr4,Dcdc2b_chr4	F	27.0964	27.0964		chr4:129102870-129752871	650002	TRUE	Ccdc28b,Dcdc2b	2	chr4	0	0	0	0	1	FALSE
Cluster730_all	chr4	132245213	132392939	147727	Hmgn2_chr4,Med18_chr4	F	11.1613	11.1613		chr4:131636682-133184230	1547549	TRUE	Hmgn2,Med18	2	chr4	0	0	0	0	1	FALSE
Cluster731_all	chr4	132607353	132786801	179449	Nudc_chr4,ncRNA_inter_chr4_3692_chr4	F	22.9708	22.9708		chr4:132510951-133780206	1269256	FALSE	Nudc,ncRNA_inter_chr4_3692	2	chr4	0	0	0	0	1	TRUE	(ncRNA_inter_chr4_3692,Nudc)
Cluster734_all	chr4	135638770	135924522	285753	Fuca1_chr4,Asap3_chr4	F	18.1424	18.1424		chr4:135339456-135881868	542413	FALSE	Fuca1,Asap3	2	chr4	0	0	0	0	1	FALSE
Cluster735_all	chr4	138235497	138357735	122239	Otud3_chr4,Pla2g5_chr4	F	27.3376	27.3376		chr4:138254356-138517764	263409	TRUE	Otud3,Pla2g5	2	chr4	0	0	0	0	1	FALSE
Cluster736_all	chr4	139147151	139308621	161471	Iffo2_chr4,Tas1r2_chr4	F	15.6603	15.6603		chr4:138762797-139569136	806340	TRUE	Iffo2,Tas1r2	2	chr4	0	0	0	0	1	FALSE
Cluster737_all	chr4	141209228	141410844	201617	Slc25a34_chr4,Agmat_chr4	F	30.9258	30.9258		chr4:141076620-141633315	556696	FALSE	Slc25a34,Agmat	2	chr4	0	0	0	0	1	FALSE
Cluster738_all	chr4	141520112	141633315	113204	Fblim1_chr4,ncRNA_inter_chr4_3805_chr4	F	13.906	13.906		chr4:140868556-141614769	746214	FALSE	Fblim1,ncRNA_inter_chr4_3805	2	chr4	0	0	0	0	1	TRUE	trans-candidate
Cluster740_all	chr4	147378302	147567159	188858	ncRNA_inter_chr4_3847_chr4,Pgd_chr4	F	12.4568	12.4568		chr4:146860626-149073216	2212591	TRUE	ncRNA_inter_chr4_3847,Pgd	2	chr4	0	0	0	0	1	TRUE	trans-candidate
Cluster743_all	chr4	151508794	151624415	115622	Gpr153_chr4,Nol9_chr4	F	12.2899	12.2899		chr4:151360425-152108037	747613	FALSE	Gpr153,Nol9	2	chr4	0	0	0	0	1	FALSE
Cluster744_all	chr4	154748509	154830288	81780	Nadk_chr4,Pusl1_chr4	F	23.0807	23.0807		chr4:154758840-155115655	356816	FALSE	Nadk,Pusl1	2	chr4	0	0	0	0	1	FALSE
Cluster745_all	chr4	155174743	155215732	40990	Mrpl20_chr4,ncRNA_inter_chr4_3923_chr4	F	15.5933	15.5933		chr4:154968847-155312572	343726	TRUE	Mrpl20,ncRNA_inter_chr4_3923	2	chr4	0	0	0	0	1	TRUE	(ncRNA_inter_chr4_3923,Mrpl20)
Cluster1471_all	chr11	113075330	113100852	25523	Mdn1_chr11,Slc39a11_chr11	C	11.1784	11.1784	Mdn1_chr11	chr11:112892903-113354511	461609	TRUE	Mdn1,Slc39a11	2	chr4,chr11	0	0	0	0	1	FALSE
Cluster31_all	chr11	112736832	112807151	70320	Psmb6_chr11,Mrps15_chr11	G	7.90405	7.90405	Mrps15_chr11	chr11:112329852-115109513	2779662	FALSE	Psmb6,Mrps15	2	chr4,chr11	0	0	0	0	1	FALSE
Cluster1320_all	chr12	23432717	25095083	1662367	Aim1l_chr12,ncRNA_inter_chr12_10388_chr12	D	37.5947	37.5947	Aim1l_chr12	chr12:18291207-25324703	7033497	TRUE	Aim1l,ncRNA_inter_chr12_10388	2	chr4,chr12	0	0	0	0	1	TRUE	trans-candidate
Cluster1434_all	chr15	92386843	92412025	25183	Tmem201_chr15,Zcrb1_chr15	B	7.99172	7.99172	Tmem201_chr15	chr15:91159152-92955680	1796529	FALSE	Tmem201,Zcrb1	2	chr4,chr15	0	0	0	0	1	FALSE
Cluster714_all	chr4	97115497	97153367	37871	ncRNA_inter_chr17_13576_chr4,Cyp2j6_chr4	F	32.3105	32.3105	ncRNA_inter_chr17_13576_chr4	chr4:96717233-97179525	462293	FALSE	ncRNA_inter_chr17_13576,Cyp2j6	2	chr4,chr17	0	0	0	0	1	TRUE	trans-candidate
Cluster1341_all	chr14	39509326	39616484	107159	Zfyve9_chr14,Zhx3_chr14	D	8.31862	8.31862	Zfyve9_chr14,Zhx3_chr14	chr14:38325582-41039807	2714226	FALSE	Zfyve9,Zhx3	2	chr4,chr2	0	0	0	0	1	FALSE
Cluster1352_all	chr11	114916254	115005709	89456	Hook1_chr11,Sh3glb2_chr11	E	8.02975	8.02975	Hook1_chr11,Sh3glb2_chr11	chr11:114471501-115650874	1179374	TRUE	Hook1,Sh3glb2	2	chr4,chr2	0	0	0	0	1	FALSE
Cluster1116_all	chr3	153107479	153304727	197249	St6galnac3_chr3,Fuca1_chr3	F	17.1101	17.1101	Fuca1_chr3	chr3:152679575-153405919	726345	FALSE	St6galnac3,Fuca1	2	chr4,chr3	0	0	0	0	1	FALSE
Cluster1374_all	chr4	117516017	117659557	143541	Mmachc_chr4,Nadsyn1_chr4	E	8.88298	8.88298	Nadsyn1_chr4	chr4:117109329-119597713	2488385	FALSE	Mmachc,Nadsyn1	2	chr4,chr7	0	0	0	0	1	FALSE
Cluster1037_all	chr5	4356749	4804130	447382	Mterf1a_chr5,Mterf1b_chr5	F	32.7753	32.7753		chr5:4428504-5149060	720557	FALSE	Mterf1a,Mterf1b	2	chr5	0	0	0	0	1	FALSE
Cluster1041_all	chr5	31772217	31903250	131034	Gpn1_chr5,Kcnk3_chr5	F	22.9907	22.9907		chr5:30866448-31866623	1000176	FALSE	Gpn1,Kcnk3	2	chr5	0	0	0	0	1	FALSE
Cluster1042_all	chr5	32567855	32783726	215872	Plb1_chr5,Slbp_chr5	F	13.2266	13.2266		chr5:32522672-32717531	194860	FALSE	Plb1,Slbp	2	chr5	0	0	0	0	1	FALSE
Cluster1045_all	chr5	39057615	39174677	117063	ncRNA_inter_chr5_4155_chr5,Slc2a9_chr5	F	34.4524	34.4524		chr5:38811294-39174677	363384	FALSE	ncRNA_inter_chr5_4155,Slc2a9	2	chr5	0	0	0	0	1	TRUE	(ncRNA_inter_chr5_4155,Slc2a9)			(ncRNA_inter_chr5_4155-Slc2a9)
Cluster1046_all	chr5	65147369	65640572	493204	ncRNA_inter_chr5_4242_chr5,Ugdh_chr5	F	13.9612	13.9612		chr5:65035499-66720660	1685162	TRUE	ncRNA_inter_chr5_4242,Ugdh	2	chr5	0	0	0	0	1	TRUE	trans-candidate
Cluster1047_all	chr5	85476628	85778269	301642	Ugt2b34_chr5,Cenpc1_chr5	F	14.9999	14.9999		chr5:83904090-87830517	3926428	FALSE	Ugt2b34,Cenpc1	2	chr5	0	0	0	0	1	FALSE
Cluster1051_all	chr5	91307399	91580053	272655	Cxcl2_chr5,Btc_chr5	F	10.2914	10.2914		chr5:90909675-92203678	1294004	TRUE	Cxcl2,Btc	2	chr5	0	0	0	0	1	FALSE
Cluster1053_all	chr5	96784190	97040132	255943	Naaa_chr5,Parm1_chr5	F	12.5968	12.5968		chr5:93880322-97245294	3364973	FALSE	Naaa,Parm1	2	chr5	0	0	0	0	1	FALSE
Cluster1055_all	chr5	105073214	105398497	325284	Atp5k_chr5,Klhl8_chr5	F	26.1001	26.1001		chr5:103587262-105742771	2155510	FALSE	Atp5k,Klhl8	2	chr5	0	0	0	0	1	FALSE
Cluster1056_all	chr5	105485978	105840050	354073	ncRNA_inter_chr5_4481_chr5,Abcg3_chr5	F	41.5201	41.5201		chr5:105265175-106467538	1202364	TRUE	ncRNA_inter_chr5_4481,Abcg3	2	chr5	0	0	0	0	1	TRUE	trans-candidate
Cluster1059_all	chr5	110383771	110791278	407508	Zfp932_chr5,Crlf2_chr5	F	30.0471	30.0471		chr5:109025331-110700808	1675478	FALSE	Zfp932,Crlf2	2	chr5	0	0	0	0	1	FALSE
Cluster1061_all	chr5	112480072	112882650	402579	ncRNA_inter_chr5_4507_chr5,Hps4_chr5	F	7.70445	7.70445		chr5:106948794-114042935	7094142	TRUE	ncRNA_inter_chr5_4507,Hps4	2	chr5	0	0	0	0	1	TRUE	trans-candidate
Cluster1077_all	chr5	149626226	149698216	71991	Katnal1_chr5,ncRNA_inter_chr5_4786_chr5	F	29.6294	29.6294		chr5:149651969-150455954	803986	TRUE	Katnal1,ncRNA_inter_chr5_4786	2	chr5	0	0	0	0	1	TRUE	(ncRNA_inter_chr5_4786,Katnal1)
Cluster1168_all	chr5	93786258	95939957	2153700	2010109A12Rik_chr5,ncRNA_inter_chr5_4402_chr5	A	23.8798	23.8798		chr5:93542396-95939957	2397562	TRUE	2010109A12Rik,ncRNA_inter_chr5_4402	2	chr5	0	0	0	0	1	TRUE	(ncRNA_inter_chr5_4402,2010109A12Rik)
Cluster1289_all	chr5	7277112	7900035	622924	Cfap69_chr5,Zfp804b_chr5	H	17.2978	17.2978		chr5:7069325-8584078	1514754	FALSE	Cfap69,Zfp804b	2	chr5	0	0	0	0	1	FALSE
Cluster1292_all	chr5	105222250	105565330	343081	Zfp951_chr5,Gbp11_chr5	H	41.5348	41.5348		chr5:104896614-105742771	846158	FALSE	Zfp951,Gbp11	2	chr5	0	0	0	0	1	FALSE
Cluster1295_all	chr5	135050267	135149686	99420	Rhbdd2_chr5,Stx1a_chr5	H	13.3832	13.3832		chr5:134345798-135213532	867735	FALSE	Rhbdd2,Stx1a	2	chr5	0	0	0	0	1	FALSE
Cluster1335_all	chr5	6537492	7396401	858910	1700109H08Rik_chr5,Adam22_chr5	D	16.1775	16.1775		chr5:5742033-8122312	2380280	FALSE	1700109H08Rik,Adam22	2	chr5	0	0	0	0	1	FALSE
Cluster1336_all	chr5	117675213	117880017	204805	Vsig10_chr5,Pebp1_chr5	D	53.528	53.528		chr5:117548030-117837395	289366	FALSE	Vsig10,Pebp1	2	chr5	0	0	0	0	1	FALSE
Cluster1337_all	chr5	138334808	138461763	126956	BC037034_chr5,Cyp3a13_chr5	D	34.5747	34.5747		chr5:138293049-138961438	668390	TRUE	BC037034,Cyp3a13	2	chr5	0	0	0	0	1	FALSE
Cluster1398_all	chr5	45592197	45816149	223953	Fam184b_chr5,Med28_chr5	E	36.9506	36.9506		chr5:45151477-46430242	1278766	FALSE	Fam184b,Med28	2	chr5	0	0	0	0	1	FALSE
Cluster1399_all	chr5	138334808	138461763	126956	Srrt_chr5,Zfp157_chr5	E	25.1291	25.1291		chr5:138293049-139045282	752234	TRUE	Srrt,Zfp157	2	chr5	0	0	0	0	1	FALSE
Cluster1464_all	chr5	65090566	65640572	550007	Tlr6_chr5,ncRNA_inter_chr5_4238_chr5	B	40.1696	40.1696		chr5:65111907-65930165	818259	FALSE	Tlr6,ncRNA_inter_chr5_4238	2	chr5	0	0	0	0	1	TRUE	trans-candidate
Cluster1519_all	chr5	123501921	123744637	242717	Kdm2b_chr5,Orai1_chr5	C	33.2792	33.2792		chr5:123430175-124026923	596749	FALSE	Kdm2b,Orai1	2	chr5	0	0	0	0	1	FALSE
Cluster466_all	chr5	29416088	29685057	268970	ncRNA_inter_chr5_4070_chr5,ncRNA_inter_chr5_4084_chr5	G	24.5488	24.5488		chr5:29182604-30219646	1037043	TRUE	ncRNA_inter_chr5_4070,ncRNA_inter_chr5_4084	2	chr5	0	0	0	0	1	TRUE	trans-candidate
Cluster469_all	chr5	37251599	37370435	118837	ncRNA_inter_chr5_4142_chr5,Wfs1_chr5	G	11.3643	11.3643		chr5:34911652-37569510	2657859	FALSE	ncRNA_inter_chr5_4142,Wfs1	2	chr5	0	0	0	0	1	TRUE	trans-candidate
Cluster470_all	chr5	38690671	38901173	210503	Nsg1_chr5,Zfp518b_chr5	G	21.7678	21.7678		chr5:38811294-39260175	448882	TRUE	Nsg1,Zfp518b	2	chr5	0	0	0	0	1	FALSE
Cluster471_all	chr5	47291775	47650441	358667	Qdpr_chr5,Pacrgl_chr5	G	17.4808	17.4808		chr5:46509529-49208858	2699330	TRUE	Qdpr,Pacrgl	2	chr5	0	0	0	0	1	FALSE
Cluster472_all	chr5	67627646	67884416	256771	Bend4_chr5,Slc30a9_chr5	G	23.2569	23.2569		chr5:67367147-68142087	774941	FALSE	Bend4,Slc30a9	2	chr5	0	0	0	0	1	FALSE
Cluster473_all	chr5	76910869	76978437	67569	Exoc1_chr5,Noa1_chr5	G	12.6798	12.6798		chr5:76828917-77697560	868644	TRUE	Exoc1,Noa1	2	chr5	0	0	0	0	1	FALSE
Cluster476_all	chr5	93187920	93348563	160644	Art3_chr5,Cdkl2_chr5	G	22.6116	22.6116		chr5:92203678-93292802	1089125	TRUE	Art3,Cdkl2	2	chr5	0	0	0	0	1	FALSE
Cluster482_all	chr5	117308849	117627199	318351	ncRNA_inter_chr5_4560_chr5,Wsb2_chr5	G	36.2758	36.2758		chr5:117340164-117596210	256047	FALSE	ncRNA_inter_chr5_4560,Wsb2	2	chr5	0	0	0	0	1	TRUE	(ncRNA_inter_chr5_4560,Wsb2)
Cluster485_all	chr5	122618736	122941917	323182	Fam216a_chr5,Cdk2ap1_chr5	G	31.4055	31.4055		chr5:122457733-122997375	539643	FALSE	Fam216a,Cdk2ap1	2	chr5	0	0	0	0	1	FALSE
Cluster490_all	chr5	134437238	134483438	46201	Gatsl2_chr5,Limk1_chr5	G	13.2414	13.2414		chr5:134056114-135362535	1306422	TRUE	Gatsl2,Limk1	2	chr5	0	0	0	0	1	FALSE
Cluster491_all	chr5	136772140	136915915	143776	Sh2b2_chr5,Plod3_chr5	G	13.6356	13.6356		chr5:136426747-137277180	850434	TRUE	Sh2b2,Plod3	2	chr5	0	0	0	0	1	FALSE
Cluster496_all	chr5	143900589	144058886	158298	Daglb_chr5,Actb_chr5	G	22.2094	22.2094		chr5:143206710-144246490	1039781	TRUE	Daglb,Actb	2	chr5	0	0	0	0	1	FALSE
Cluster497_all	chr5	144945987	145090086	144100	Eif2ak1_chr5,ncRNA_inter_chr5_4708_chr5	G	19.8722	19.8722		chr5:144515421-145310527	795107	FALSE	Eif2ak1,ncRNA_inter_chr5_4708	2	chr5	0	0	0	0	1	TRUE	trans-candidate
Cluster500_all	chr5	148016306	148123975	107670	Flt1_chr5,Urad_chr5	G	29.5281	29.5281		chr5:147587952-148245747	657796	TRUE	Flt1,Urad	2	chr5	0	0	0	0	1	FALSE
Cluster1054_all	chr5	103897071	104055559	158489	Hsd17b11_chr5,ncRNA_inter_chr4_3869_chr5	F	19.5442	19.5442	ncRNA_inter_chr4_3869_chr5	chr5:103616784-104469954	853171	FALSE	Hsd17b11,ncRNA_inter_chr4_3869	2	chr5,chr4	0	0	0	0	1	TRUE	trans-candidate
Cluster1134_all	chr6	124299759	124537722	237964	Clec4a4_chr6,Pianp_chr6	A	33.1249	33.1249		chr6:123985105-125236743	1251639	FALSE	Clec4a4,Pianp	2	chr6	0	0	0	0	1	FALSE
Cluster1200_all	chr6	40748162	41129234	381073	Tcaf1_chr6,Clec5a_chr6	H	22.3782	22.3782		chr6:40460485-41439829	979345	FALSE	Tcaf1,Clec5a	2	chr6	0	0	0	0	1	FALSE
Cluster1201_all	chr6	55455742	55841136	385395	Nt5c3_chr6,Fkbp9_chr6	H	20.0144	20.0144		chr6:55170798-58326213	3155416	FALSE	Nt5c3,Fkbp9	2	chr6	0	0	0	0	1	FALSE
Cluster1204_all	chr6	122867312	122924032	56721	C1ra_chr6,Pex5_chr6	H	21.5476	21.5476		chr6:122814481-124187776	1373296	TRUE	C1ra,Pex5	2	chr6	0	0	0	0	1	FALSE
Cluster1206_all	chr6	146621898	146854871	232974	Itpr2_chr6,Tm7sf3_chr6	H	48.8411	48.8411		chr6:146643996-147279501	635506	TRUE	Itpr2,Tm7sf3	2	chr6	0	0	0	0	1	FALSE
Cluster128_all	chr6	3228808	4105316	876509	Calcr_chr6,ncRNA_inter_chr6_4821_chr6	G	19.7692	19.7692		chr6:3228808-4246253	1017446	FALSE	Calcr,ncRNA_inter_chr6_4821	2	chr6	0	0	0	0	1	TRUE	trans-candidate
Cluster131_all	chr6	7017583	7366368	348786	Glcci1_chr6,Acn9_chr6	G	23.6683	23.6683		chr6:6436654-8165432	1728779	FALSE	Glcci1,Acn9	2	chr6	0	0	0	0	1	FALSE
Cluster132_all	chr6	25409809	25602595	192787	Lmod2_chr6,Hyal6_chr6	G	10.1234	10.1234		chr6:24026751-27242462	3215712	TRUE	Lmod2,Hyal6	2	chr6	0	0	0	0	1	FALSE
Cluster133_all	chr6	28067822	28452651	384830	Gcc1_chr6,ncRNA_inter_chr6_4970_chr6	G	26.8485	26.8485		chr6:27901181-28621297	720117	TRUE	Gcc1,ncRNA_inter_chr6_4970	2	chr6	0	0	0	0	1	TRUE	(ncRNA_inter_chr6_4970,Gcc1)
Cluster134_all	chr6	28469082	29020749	551668	Rbm28_chr6,Calu_chr6	G	16.4605	16.4605		chr6:28220345-31843910	3623566	FALSE	Rbm28,Calu	2	chr6	0	0	0	0	1	FALSE
Cluster136_all	chr6	31733231	32253315	520085	Tnpo3_chr6,Plxna4_chr6	G	8.69818	8.69818		chr6:31306032-33032649	1726618	FALSE	Tnpo3,Plxna4	2	chr6	0	0	0	0	1	FALSE
Cluster1364_all	chr6	82865354	83254798	389445	Slc4a5_chr6,Mrpl53_chr6	E	37.6253	37.6253		chr6:82729222-83424607	695386	TRUE	Slc4a5,Mrpl53	2	chr6	0	0	0	0	1	FALSE
Cluster1365_all	chr6	119044025	119309580	265556	Lrtm2_chr6,Cecr2_chr6	E	12.2253	12.2253		chr6:118921236-122027473	3106238	TRUE	Lrtm2,Cecr2	2	chr6	0	0	0	0	1	FALSE
Cluster1366_all	chr6	128020749	128361329	340581	ncRNA_inter_chr6_5653_chr6,Clec2g_chr6	E	22.6294	22.6294		chr6:127822891-128361329	538439	TRUE	ncRNA_inter_chr6_5653,Clec2g	2	chr6	0	0	0	0	1	TRUE	(ncRNA_inter_chr6_5653,Clec2g)
Cluster138_all	chr6	34145112	34319478	174367	Akr1b3_chr6,Exoc4_chr6	G	13.9798	13.9798		chr6:33206526-34319478	1112953	FALSE	Akr1b3,Exoc4	2	chr6	0	0	0	0	1	FALSE
Cluster139_all	chr6	34795477	35015968	220492	Slc35b4_chr6,3110062M04Rik_chr6	G	32.8155	32.8155		chr6:34265584-34907071	641488	FALSE	Slc35b4,3110062M04Rik	2	chr6	0	0	0	0	1	FALSE
Cluster140_all	chr6	35591605	35765947	174343	Cald1_chr6,Wdr91_chr6	G	17.732	17.732		chr6:34883028-35918945	1035918	FALSE	Cald1,Wdr91	2	chr6	0	0	0	0	1	FALSE
Cluster141_all	chr6	38849354	39305839	456486	Rab19_chr6,Klrg2_chr6	G	11.5708	11.5708		chr6:37728422-39368682	1640261	FALSE	Rab19,Klrg2	2	chr6	0	0	0	0	1	FALSE
Cluster1415_all	chr6	128428212	129084302	656091	ncRNA_inter_chr6_5638_chr6,Klrb1c_chr6	B	42.8026	42.8026		chr6:128428212-128781493	353282	FALSE	ncRNA_inter_chr6_5638,Klrb1c	2	chr6	0	0	0	0	1	TRUE	(ncRNA_inter_chr6_5638,Klrb1c)
Cluster143_all	chr6	42168514	42434559	266046	Gstk1_chr6,Zyx_chr6	G	38.8498	38.8498		chr6:41814425-42372778	558354	TRUE	Gstk1,Zyx	2	chr6	0	0	0	0	1	FALSE
Cluster144_all	chr6	54333851	54638416	304566	Fkbp14_chr6,Gars_chr6	G	23.2552	23.2552		chr6:54233183-54990119	756937	TRUE	Fkbp14,Gars	2	chr6	0	0	0	0	1	FALSE
Cluster147_all	chr6	72960123	73172846	212724	Usp39_chr6,Tcf7l1_chr6	G	12.2106	12.2106		chr6:71560928-75919776	4358849	FALSE	Usp39,Tcf7l1	2	chr6	0	0	0	0	1	FALSE
Cluster1484_all	chr6	117528270	117842590	314321	Zfp248_chr6,Adipor2_chr6	C	13.9615	13.9615		chr6:117396516-118597052	1200537	TRUE	Zfp248,Adipor2	2	chr6	0	0	0	0	1	FALSE
Cluster149_all	chr6	83191417	83504585	313169	Loxl3_chr6,Spr_chr6	G	12.2065	12.2065		chr6:81869081-84229890	2360810	TRUE	Loxl3,Spr	2	chr6	0	0	0	0	1	FALSE
Cluster154_all	chr6	115027926	115328032	300107	Atg7_chr6,Tamm41_chr6	G	23.9574	23.9574		chr6:114405381-115223234	817854	TRUE	Atg7,Tamm41	2	chr6	0	0	0	0	1	FALSE
Cluster158_all	chr6	117842590	118224111	381522	ncRNA_inter_chr6_5556_chr6,ncRNA_inter_chr6_5557_chr6	G	13.8008	13.8008		chr6:117575294-118684673	1109380	FALSE	ncRNA_inter_chr6_5556,ncRNA_inter_chr6_5557	2	chr6	0	0	0	0	1	TRUE	(ncRNA_inter_chr6_5556,ncRNA_inter_chr6_5557)(ncRNA_inter_chr6_5557,ncRNA_inter_chr6_5556)		(ncRNA_inter_chr6_5556-ncRNA_inter_chr6_5557)(ncRNA_inter_chr6_5557-ncRNA_inter_chr6_5556)
Cluster159_all	chr6	121284925	121739729	454805	Cd9_chr6,Clec4a1_chr6	G	12.8706	12.8706		chr6:121192368-122706627	1514260	TRUE	Cd9,Clec4a1	2	chr6	0	0	0	0	1	FALSE
Cluster160_all	chr6	123008181	123327676	319496	Acrbp_chr6,Slc6a13_chr6	G	11.5336	11.5336		chr6:119773938-123327676	3553739	FALSE	Acrbp,Slc6a13	2	chr6	0	0	0	0	1	FALSE
Cluster163_all	chr6	127154829	127352625	197797	Parp11_chr6,9630033F20Rik_chr6	G	22.0922	22.0922		chr6:126839430-127528650	689221	FALSE	Parp11,9630033F20Rik	2	chr6	0	0	0	0	1	FALSE
Cluster165_all	chr6	134911911	135057221	145311	Dusp16_chr6,8430419L09Rik_chr6	G	24.9387	24.9387		chr6:134342278-135394451	1052174	TRUE	Dusp16,8430419L09Rik	2	chr6	0	0	0	0	1	FALSE
Cluster672_all	chr6	22656164	22936781	280618	Aass_chr6,Ptprz1_chr6	F	24.001	24.001		chr6:22756628-23103182	346555	FALSE	Aass,Ptprz1	2	chr6	0	0	0	0	1	FALSE
Cluster674_all	chr6	31733231	32086481	353251	ncRNA_inter_chr6_4995_chr6,ncRNA_inter_chr6_4996_chr6	F	19.5011	19.5011		chr6:29685277-32298330	2613054	FALSE	ncRNA_inter_chr6_4995,ncRNA_inter_chr6_4996	2	chr6	0	0	0	0	1	TRUE	(ncRNA_inter_chr6_4995,ncRNA_inter_chr6_4996)(ncRNA_inter_chr6_4996,ncRNA_inter_chr6_4995)		(ncRNA_inter_chr6_4996-ncRNA_inter_chr6_4995)
Cluster676_all	chr6	36325331	36547346	222016	Chrm2_chr6,Fam180a_chr6	F	24.9861	24.9861		chr6:36043618-36651883	608266	FALSE	Chrm2,Fam180a	2	chr6	0	0	0	0	1	FALSE
Cluster678_all	chr6	39525405	39983664	458260	Slc37a3_chr6,Mkrn1_chr6	F	14.5715	14.5715		chr6:38135474-39917805	1782332	FALSE	Slc37a3,Mkrn1	2	chr6	0	0	0	0	1	FALSE
Cluster679_all	chr6	42643394	43002968	359575	Tcaf2_chr6,Arhgef5_chr6	F	32.4758	32.4758		chr6:42301412-44750425	2449014	TRUE	Tcaf2,Arhgef5	2	chr6	0	0	0	0	1	FALSE
Cluster683_all	chr6	54747270	55059040	311771	Ggct_chr6,Wipf3_chr6	F	28.4886	28.4886		chr6:54645773-54990119	344347	TRUE	Ggct,Wipf3	2	chr6	0	0	0	0	1	FALSE
Cluster684_all	chr6	57212354	57593146	380793	Lsm5_chr6,Pyurf_chr6	F	12.9073	12.9073		chr6:56658418-58326213	1667796	FALSE	Lsm5,Pyurf	2	chr6	0	0	0	0	1	FALSE
Cluster685_all	chr6	61064167	61662081	597915	Gprin3_chr6,Ccser1_chr6	F	26.8899	26.8899		chr6:61159991-61622167	462177	FALSE	Gprin3,Ccser1	2	chr6	0	0	0	0	1	FALSE
Cluster686_all	chr6	71868017	72073120	205104	Ptcd3_chr6,Retsat_chr6	F	12.2194	12.2194		chr6:65426288-76920835	11494548	FALSE	Ptcd3,Retsat	2	chr6	0	0	0	0	1	FALSE
Cluster687_all	chr6	82330405	82626678	296274	Dguok_chr6,M1ap_chr6	F	14.732	14.732		chr6:81543099-83504585	1961487	TRUE	Dguok,M1ap	2	chr6	0	0	0	0	1	FALSE
Cluster688_all	chr6	85424778	85635206	210429	Paip2b_chr6,Snrpg_chr6	F	11.6752	11.6752		chr6:82478597-87345927	4867331	FALSE	Paip2b,Snrpg	2	chr6	0	0	0	0	1	FALSE
Cluster690_all	chr6	86917218	87245140	327923	ncRNA_inter_chr6_5322_chr6,Efcc1_chr6	F	18.0363	18.0363		chr6:86274232-87245140	970909	FALSE	ncRNA_inter_chr6_5322,Efcc1	2	chr6	0	0	0	0	1	TRUE	trans-candidate
Cluster692_all	chr6	90762928	90839631	76704	Iqsec1_chr6,Hdac11_chr6	F	11.8411	11.8411		chr6:89577527-90909423	1331897	FALSE	Iqsec1,Hdac11	2	chr6	0	0	0	0	1	FALSE
Cluster693_all	chr6	91604027	91895484	291458	Chst13_chr6,Grip2_chr6	F	8.92006	8.92006		chr6:88845218-92552481	3707264	FALSE	Chst13,Grip2	2	chr6	0	0	0	0	1	FALSE
Cluster696_all	chr6	122794186	122896016	101831	Clec4b2_chr6,Vmn2r21_chr6	F	26.5627	26.5627		chr6:122670009-124187776	1517768	FALSE	Clec4b2,Vmn2r21	2	chr6	0	0	0	0	1	FALSE
Cluster699_all	chr6	125122032	125332449	210418	Plekhg6_chr6,Scnn1a_chr6	F	10.2036	10.2036		chr6:124537722-125646359	1108638	FALSE	Plekhg6,Scnn1a	2	chr6	0	0	0	0	1	FALSE
Cluster703_all	chr6	148417317	148664742	247426	ncRNA_inter_chr6_5853_chr6,Amn1_chr6	F	30.7265	30.7265		chr6:148593020-149246836	653817	FALSE	ncRNA_inter_chr6_5853,Amn1	2	chr6	0	0	0	0	1	TRUE	trans-candidate
Cluster1404_all	chr11	88376992	88739082	362091	Phf14_chr11,Tbx4_chr11	B	8.16407	8.16407	Phf14_chr11	chr11:85467736-88857431	3389696	TRUE	Phf14,Tbx4	2	chr6,chr11	0	0	0	0	1	FALSE
Cluster1469_all	chr11	46386612	46510806	124195	Mad2l1_chr11,ncRNA_inter_chr11_9650_chr11	C	47.6421	47.6421	Mad2l1_chr11	chr11:46467078-46510806	43729	FALSE	Mad2l1,ncRNA_inter_chr11_9650	2	chr6,chr11	0	0	0	0	1	TRUE	trans-candidate
Cluster849_all	chr15	62756942	62989861	232920	ncRNA_inter_chr15_12633_chr15,Add2_chr15	F	19.5761	19.5761	Add2_chr15	chr15:62416478-63458924	1042447	FALSE	ncRNA_inter_chr15_12633,Add2	2	chr6,chr15	0	0	0	0	1	TRUE	trans-candidate
Cluster166_all	chr6	138251340	138426951	175612	Dera_chr6,Xrcc2_chr6	G	23.2779	23.2779	Xrcc2_chr6	chr6:137706523-138426951	720429	TRUE	Dera,Xrcc2	2	chr6,chr5	0	0	0	0	1	FALSE
Cluster1001_all	chr7	26505018	26618543	113526	Arhgef1_chr7,ncRNA_inter_chr7_5998_chr7	F	15.1952	15.1952		chr7:25631349-27093781	1462433	TRUE	Arhgef1,ncRNA_inter_chr7_5998	2	chr7	0	0	0	0	1	TRUE	trans-candidate
Cluster1003_all	chr7	29589840	29846054	256215	Rinl_chr7,Paf1_chr7	F	14.7895	14.7895		chr7:29536489-29757406	220918	FALSE	Rinl,Paf1	2	chr7	0	0	0	0	1	FALSE
Cluster1004_all	chr7	30006410	30285606	279197	Ppp1r14a_chr7,Yif1b_chr7	F	22.2888	22.2888		chr7:29868462-30333369	464908	FALSE	Ppp1r14a,Yif1b	2	chr7	0	0	0	0	1	FALSE
Cluster1005_all	chr7	30308120	30343578	35459	Gmfg_chr7,Zfp30_chr7	F	27.3353	27.3353		chr7:30285606-30878304	592699	TRUE	Gmfg,Zfp30	2	chr7	0	0	0	0	1	FALSE
Cluster1006_all	chr7	31829900	32684430	854531	Scgb2b3_chr7,Scn1b_chr7	F	43.7713	43.7713		chr7:31567927-35045427	3477501	FALSE	Scgb2b3,Scn1b	2	chr7	0	0	0	0	1	FALSE
Cluster1010_all	chr7	50613417	50763384	149968	Klk1b4_chr7,Zfp658_chr7	F	19.9332	19.9332		chr7:48222853-51092461	2869609	FALSE	Klk1b4,Zfp658	2	chr7	0	0	0	0	1	FALSE
Cluster1011_all	chr7	52019456	52178578	159123	Prrg2_chr7,Saa4_chr7	F	14.6256	14.6256		chr7:51856690-52945742	1089053	TRUE	Prrg2,Saa4	2	chr7	0	0	0	0	1	FALSE
Cluster1012_all	chr7	52630558	52863954	233397	Nucb1_chr7,Klk1b3_chr7	F	13.9756	13.9756		chr7:51856690-52945742	1089053	TRUE	Nucb1,Klk1b3	2	chr7	0	0	0	0	1	FALSE
Cluster1013_all	chr7	53444784	53516979	72196	Ap2a1_chr7,ncRNA_inter_chr7_6168_chr7	F	10.6218	10.6218		chr7:51795884-54397605	2601722	TRUE	Ap2a1,ncRNA_inter_chr7_6168	2	chr7	0	0	0	0	1	TRUE	trans-candidate
Cluster1014_all	chr7	53552543	53821946	269404	Pih1d1_chr7,Pnkp_chr7	F	18.1585	18.1585		chr7:51856690-53742407	1885718	FALSE	Pih1d1,Pnkp	2	chr7	0	0	0	0	1	FALSE
Cluster1015_all	chr7	68955718	69534552	578835	ncRNA_inter_chr7_6209_chr7,Apba2_chr7	F	20.5942	20.5942		chr7:67169062-69951796	2782735	TRUE	ncRNA_inter_chr7_6209,Apba2	2	chr7	0	0	0	0	1	TRUE	trans-candidate
Cluster1016_all	chr7	72430791	72921075	490285	Mphosph10_chr7,Chsy1_chr7	F	25.7564	25.7564		chr7:71358086-73757430	2399345	FALSE	Mphosph10,Chsy1	2	chr7	0	0	0	0	1	FALSE
Cluster1017_all	chr7	81254238	81443287	189050	Fam174b_chr7,ncRNA_inter_chr7_6275_chr7	F	21.5486	21.5486		chr7:80589722-81612649	1022928	FALSE	Fam174b,ncRNA_inter_chr7_6275	2	chr7	0	0	0	0	1	TRUE	trans-candidate
Cluster1018_all	chr7	103889504	104136163	246660	Rsf1_chr7,Aamdc_chr7	F	28.8454	28.8454		chr7:103985616-105260791	1275176	TRUE	Rsf1,Aamdc	2	chr7	0	0	0	0	1	FALSE
Cluster1019_all	chr7	104681492	104873992	192501	Gab2_chr7,Omp_chr7	F	12.0974	12.0974		chr7:103985616-105284112	1298497	TRUE	Gab2,Omp	2	chr7	0	0	0	0	1	FALSE
Cluster1022_all	chr7	112752555	113387850	635296	Gm1966_chr7,Tpp1_chr7	F	38.0553	38.0553		chr7:111767366-114142676	2375311	TRUE	Gm1966,Tpp1	2	chr7	0	0	0	0	1	FALSE
Cluster1023_all	chr7	115255665	115671624	415960	Eif3f_chr7,Nlrp10_chr7	F	27.1964	27.1964		chr7:115111061-116221839	1110779	FALSE	Eif3f,Nlrp10	2	chr7	0	0	0	0	1	FALSE
Cluster1026_all	chr7	129164120	129437782	273663	ncRNA_inter_chr7_6559_chr7,Ndufab1_chr7	F	11.984	11.984		chr7:127668478-129437782	1769305	FALSE	ncRNA_inter_chr7_6559,Ndufab1	2	chr7	0	0	0	0	1	TRUE	(ncRNA_inter_chr7_6559,Ndufab1)
Cluster1027_all	chr7	131069809	131225816	156008	Zkscan2_chr7,Tbx6_chr7	F	8.63859	8.63859		chr7:130257555-133012439	2754885	TRUE	Zkscan2,Tbx6	2	chr7	0	0	0	0	1	FALSE
Cluster1028_all	chr7	133700682	133860384	159703	Eif3c_chr7,Fam57b_chr7	F	27.5761	27.5761		chr7:133368066-134054117	686052	FALSE	Eif3c,Fam57b	2	chr7	0	0	0	0	1	FALSE
Cluster1029_all	chr7	134369054	134540966	171913	Zfp747_chr7,Zfp764_chr7	F	22.5562	22.5562		chr7:134181453-135110896	929444	FALSE	Zfp747,Zfp764	2	chr7	0	0	0	0	1	FALSE
Cluster1030_all	chr7	136501353	136651387	150035	Sec23ip_chr7,Itgam_chr7	F	18.4889	18.4889		chr7:135885360-136682364	797005	FALSE	Sec23ip,Itgam	2	chr7	0	0	0	0	1	FALSE
Cluster1031_all	chr7	140720111	140770410	50300	Uros_chr7,Edrf1_chr7	F	29.1916	29.1916		chr7:140644256-141002339	358084	FALSE	Uros,Edrf1	2	chr7	0	0	0	0	1	FALSE
Cluster1032_all	chr7	140841541	140990092	148552	Dhx32_chr7,Bccip_chr7	F	25.0786	25.0786		chr7:140770410-141037456	267047	FALSE	Dhx32,Bccip	2	chr7	0	0	0	0	1	FALSE
Cluster1034_all	chr7	148035104	148118497	83394	Cox8b_chr7,Deaf1_chr7	F	17.1017	17.1017		chr7:148001283-148859213	857931	FALSE	Cox8b,Deaf1	2	chr7	0	0	0	0	1	FALSE
Cluster1164_all	chr7	18964284	19273614	309331	Inafm1_chr7,Mill2_chr7	A	16.9836	16.9836		chr7:18015966-19934239	1918274	FALSE	Inafm1,Mill2	2	chr7	0	0	0	0	1	FALSE
Cluster1165_all	chr7	29536489	29846054	309566	Ech1_chr7,Catsperg1_chr7	A	16.1726	16.1726		chr7:29110157-30324392	1214236	FALSE	Ech1,Catsperg1	2	chr7	0	0	0	0	1	FALSE
Cluster1281_all	chr7	17595146	17743868	148723	Strn4_chr7,Trim28_chr7	H	9.15929	9.15929		chr7:17223832-18749016	1525185	FALSE	Strn4,Trim28	2	chr7	0	0	0	0	1	FALSE
Cluster1283_all	chr7	38390216	38518968	128753	ncRNA_inter_chr7_6088_chr7,Zfp619_chr7	H	15.0571	15.0571		chr7:37384036-38518968	1134933	FALSE	ncRNA_inter_chr7_6088,Zfp619	2	chr7	0	0	0	0	1	TRUE	trans-candidate
Cluster1284_all	chr7	52019456	52236756	217301	Klk1b5_chr7,Med25_chr7	H	17.2875	17.2875		chr7:51856690-52125111	268422	TRUE	Klk1b5,Med25	2	chr7	0	0	0	0	1	FALSE
Cluster1286_all	chr7	111767366	112222455	455090	Arfip2_chr7,Folr2_chr7	H	22.1698	22.1698		chr7:108907798-113387850	4480053	FALSE	Arfip2,Folr2	2	chr7	0	0	0	0	1	FALSE
Cluster1287_all	chr7	128013068	128269203	256136	Chp2_chr7,Palb2_chr7	H	10.3652	10.3652		chr7:127584758-129164120	1579363	FALSE	Chp2,Palb2	2	chr7	0	0	0	0	1	FALSE
Cluster1332_all	chr7	26256213	26345694	89482	Ceacam1_chr7,Ceacam10_chr7	D	39.717	39.717		chr7:25969811-26345694	375884	TRUE	Ceacam1,Ceacam10	2	chr7	0	0	0	0	1	FALSE
Cluster1333_all	chr7	35894422	36017847	123426	Pepd_chr7,Lrp3_chr7	D	26.1846	26.1846		chr7:35894422-36183654	289233	FALSE	Pepd,Lrp3	2	chr7	0	0	0	0	1	FALSE
Cluster1334_all	chr7	109443908	110058099	614192	Stim1_chr7,Olfr78_chr7	D	24.1896	24.1896		chr7:109122115-110509907	1387793	TRUE	Stim1,Olfr78	2	chr7	0	0	0	0	1	FALSE
Cluster1396_all	chr7	3600642	4093251	492610	Leng1_chr7,Prpf31_chr7	E	11.8788	11.8788		chr7:3215309-4597998	1382690	FALSE	Leng1,Prpf31	2	chr7	0	0	0	0	1	FALSE
Cluster1458_all	chr7	31620551	31747986	127436	Gramd1a_chr7,Sbsn_chr7	B	25.7464	25.7464		chr7:31567927-35045427	3477501	TRUE	Gramd1a,Sbsn	2	chr7	0	0	0	0	1	FALSE
Cluster1460_all	chr7	87364447	87522713	158267	Cib1_chr7,Unc45a_chr7	B	24.427	24.427		chr7:87216534-87971168	754635	TRUE	Cib1,Unc45a	2	chr7	0	0	0	0	1	FALSE
Cluster1461_all	chr7	104640323	104940084	299762	Kctd21_chr7,Myo7a_chr7	B	20.5141	20.5141		chr7:104043000-105000270	957271	FALSE	Kctd21,Myo7a	2	chr7	0	0	0	0	1	FALSE
Cluster1462_all	chr7	109028115	109682181	654067	Inppl1_chr7,Trim30d_chr7	B	35.4253	35.4253		chr7:109122115-110787683	1665569	TRUE	Inppl1,Trim30d	2	chr7	0	0	0	0	1	FALSE
Cluster1510_all	chr7	16984616	17157723	173108	Ppp5c_chr7,Sae1_chr7	C	49.235	49.235		chr7:17040390-17671531	631142	FALSE	Ppp5c,Sae1	2	chr7	0	0	0	0	1	FALSE
Cluster1511_all	chr7	19378151	19529136	150986	Ccdc61_chr7,Pglyrp1_chr7	C	27.3773	27.3773		chr7:18400703-19658643	1257941	TRUE	Ccdc61,Pglyrp1	2	chr7	0	0	0	0	1	FALSE
Cluster1513_all	chr7	26094667	26256213	161547	Dedd2_chr7,Cic_chr7	C	15.3161	15.3161		chr7:25886271-26217243	330973	FALSE	Dedd2,Cic	2	chr7	0	0	0	0	1	FALSE
Cluster1515_all	chr7	51608842	51742755	133914	Josd2_chr7,Emc10_chr7	C	23.6782	23.6782		chr7:51576282-51881875	305594	FALSE	Josd2,Emc10	2	chr7	0	0	0	0	1	FALSE
Cluster1516_all	chr7	52718225	52863954	145730	Abcc6_chr7,Sphk2_chr7	C	22.5851	22.5851		chr7:52426070-53267472	841403	FALSE	Abcc6,Sphk2	2	chr7	0	0	0	0	1	FALSE
Cluster1517_all	chr7	52921226	53073721	152496	Car11_chr7,Rpl13a_chr7	C	22.2434	22.2434		chr7:52754932-53013200	258269	TRUE	Car11,Rpl13a	2	chr7	0	0	0	0	1	FALSE
Cluster412_all	chr7	3215309	3419749	204441	Cacng7_chr7,Rpl28_chr7	G	13.2741	13.2741		chr7:3215309-4374824	1159516	FALSE	Cacng7,Rpl28	2	chr7	0	0	0	0	1	FALSE
Cluster413_all	chr7	3600642	3977061	376420	Mboat7_chr7,Tmc4_chr7	G	18.606	18.606		chr7:3215309-4904366	1689058	FALSE	Mboat7,Tmc4	2	chr7	0	0	0	0	1	FALSE
Cluster416_all	chr7	12319114	13062732	743619	Zfp324_chr7,Slc27a5_chr7	G	21.1219	21.1219		chr7:11659422-13475853	1816432	FALSE	Zfp324,Slc27a5	2	chr7	0	0	0	0	1	FALSE
Cluster419_all	chr7	18587742	18843635	255894	Mypop_chr7,ncRNA_inter_chr7_5958_chr7	G	18.0134	18.0134		chr7:17743868-20002422	2258555	FALSE	Mypop,ncRNA_inter_chr7_5958	2	chr7	0	0	0	0	1	TRUE	(ncRNA_inter_chr7_5958,Mypop)
Cluster421_all	chr7	25631349	25737085	105737	Rabac1_chr7,Grik5_chr7	G	25.9687	25.9687		chr7:25582431-25824807	242377	TRUE	Rabac1,Grik5	2	chr7	0	0	0	0	1	FALSE
Cluster425_all	chr7	28627290	28693855	66566	Sertad3_chr7,Snrpa_chr7	G	9.98883	9.98883		chr7:27634415-28813212	1178798	TRUE	Sertad3,Snrpa	2	chr7	0	0	0	0	1	FALSE
Cluster426_all	chr7	28701491	28743869	42379	1700049G17Rik_chr7,Blvrb_chr7	G	12.4138	12.4138		chr7:28006891-29471337	1464447	FALSE	1700049G17Rik,Blvrb	2	chr7	0	0	0	0	1	FALSE
Cluster430_all	chr7	31608178	31747986	139809	Igflr1_chr7,Prodh2_chr7	G	42.6521	42.6521		chr7:31567927-33362735	1794809	FALSE	Igflr1,Prodh2	2	chr7	0	0	0	0	1	FALSE
Cluster434_all	chr7	51504382	51722297	217916	Clec11a_chr7,Fam71e1_chr7	G	26.6842	26.6842		chr7:49264473-51838245	2573773	FALSE	Clec11a,Fam71e1	2	chr7	0	0	0	0	1	FALSE
Cluster436_all	chr7	52367619	52505878	138260	Hsd17b14_chr7,Tead2_chr7	G	29.9525	29.9525		chr7:52125111-52813698	688588	FALSE	Hsd17b14,Tead2	2	chr7	0	0	0	0	1	FALSE
Cluster441_all	chr7	72430791	72921075	490285	Mcee_chr7,Tm2d3_chr7	G	11.3491	11.3491		chr7:71671534-73186696	1515163	FALSE	Mcee,Tm2d3	2	chr7	0	0	0	0	1	FALSE
Cluster442_all	chr7	87190313	87302417	112105	Rccd1_chr7,Sema4b_chr7	G	20.062	20.062		chr7:87049474-87971168	921695	TRUE	Rccd1,Sema4b	2	chr7	0	0	0	0	1	FALSE
Cluster444_all	chr7	88491289	88612896	121608	Pde8a_chr7,Slc28a1_chr7	G	16.1204	16.1204		chr7:88167111-89417185	1250075	TRUE	Pde8a,Slc28a1	2	chr7	0	0	0	0	1	FALSE
Cluster445_all	chr7	90321719	90459321	137603	Fam103a1_chr7,Ap3s2_chr7	G	19.9297	19.9297		chr7:89330170-90409937	1079768	TRUE	Fam103a1,Ap3s2	2	chr7	0	0	0	0	1	FALSE
Cluster446_all	chr7	97117148	97326379	209232	Ccdc89_chr7,Tmem126b_chr7	G	15.9307	15.9307		chr7:96936443-98242984	1306542	TRUE	Ccdc89,Tmem126b	2	chr7	0	0	0	0	1	FALSE
Cluster447_all	chr7	103107287	103332872	225586	Ccdc90b_chr7,Ints4_chr7	G	14.2048	14.2048		chr7:100904479-103402739	2498261	FALSE	Ccdc90b,Ints4	2	chr7	0	0	0	0	1	FALSE
Cluster452_all	chr7	114932558	115592032	659475	Olfr695_chr7,Ric3_chr7	G	25.971	25.971		chr7:114987332-116016179	1028848	TRUE	Olfr695,Ric3	2	chr7	0	0	0	0	1	FALSE
Cluster453_all	chr7	119587077	119800719	213643	Parva_chr7,Ampd3_chr7	G	11.4344	11.4344		chr7:119268460-119776823	508364	FALSE	Parva,Ampd3	2	chr7	0	0	0	0	1	FALSE
Cluster454_all	chr7	134294237	134428821	134585	Dctpp1_chr7,Mylpf_chr7	G	17.0639	17.0639		chr7:134181453-134853193	671741	TRUE	Dctpp1,Mylpf	2	chr7	0	0	0	0	1	FALSE
Cluster456_all	chr7	138095840	138216786	120947	Bckdk_chr7,Plekha1_chr7	G	8.69759	8.69759		chr7:137664301-138651938	987638	FALSE	Bckdk,Plekha1	2	chr7	0	0	0	0	1	FALSE
Cluster457_all	chr7	139633919	139770638	136720	Cpxm2_chr7,Fam53b_chr7	G	12.1479	12.1479		chr7:138776111-140382025	1605915	FALSE	Cpxm2,Fam53b	2	chr7	0	0	0	0	1	FALSE
Cluster459_all	chr7	147264061	147297218	33158	Echs1_chr7,Paox_chr7	G	27.3213	27.3213		chr7:147126287-147363005	236719	TRUE	Echs1,Paox	2	chr7	0	0	0	0	1	FALSE
Cluster460_all	chr7	147885181	148001283	116103	Ano9_chr7,Cd151_chr7	G	14.692	14.692		chr7:147644658-148859213	1214556	FALSE	Ano9,Cd151	2	chr7	0	0	0	0	1	FALSE
Cluster461_all	chr7	148035104	148178790	143687	Ifitm2_chr7,Cdhr5_chr7	G	18.4267	18.4267		chr7:147781864-148859213	1077350	TRUE	Ifitm2,Cdhr5	2	chr7	0	0	0	0	1	FALSE
Cluster463_all	chr7	149718436	149865990	147555	Cracr2b_chr7,Igf2_chr7	G	9.83115	9.83115		chr7:149778292-149995447	217156	FALSE	Cracr2b,Igf2	2	chr7	0	0	0	0	1	FALSE
Cluster996_all	chr7	3600642	4051942	451301	Rps9_chr7,Pira2_chr7	F	28.32	28.32		chr7:3419749-4192066	772318	FALSE	Rps9,Pira2	2	chr7	0	0	0	0	1	FALSE
Cluster998_all	chr7	7810201	10074557	2264357	Vmn2r51_chr7,Zik1_chr7	F	37.6378	37.6378		chr7:7231535-12707019	5475485	FALSE	Vmn2r51,Zik1	2	chr7	0	0	0	0	1	FALSE
Cluster1249_all	chr1	153924668	154062469	137802	Eps8l1_chr1,Xpr1_chr1	H	8.84764	8.84764	Eps8l1_chr1	chr1:146557308-154820620	8263313	FALSE	Eps8l1,Xpr1	2	chr7,chr1	0	0	0	0	1	FALSE
Cluster36_all	chr11	117168023	117220761	52739	Rplp2_chr11,Slc26a11_chr11	G	9.39867	9.39867	Rplp2_chr11	chr11:116877240-119993183	3115944	TRUE	Rplp2,Slc26a11	2	chr7,chr11	0	0	0	0	1	FALSE
Cluster422_all	chr7	26094667	26237788	143122	Osbpl7_chr7,Megf8_chr7	G	28.7968	28.7968	Osbpl7_chr7	chr7:25981697-26217243	235547	FALSE	Osbpl7,Megf8	2	chr7,chr11	0	0	0	0	1	FALSE
Cluster1036_all	chr7	150878217	151089895	211679	ncRNA_inter_chr13_11550_chr7,Nadsyn1_chr7	F	10.3738	10.3738	ncRNA_inter_chr13_11550_chr7	chr7:150664662-151495374	830713	FALSE	ncRNA_inter_chr13_11550,Nadsyn1	2	chr7,chr13	0	0	0	0	1	TRUE	trans-candidate
Cluster354_all	chr8	13476822	13822399	345578	Spib_chr8,Upf3a_chr8	G	28.5862	28.5862	Spib_chr8	chr8:13192342-14322857	1130516	TRUE	Spib,Upf3a	2	chr7,chr8	0	0	0	0	1	FALSE
Cluster1008_all	chr7	35428338	35583232	154895	Hexa_chr7,Gm5113_chr7	F	11.9793	11.9793	Hexa_chr7	chr7:35045427-35833215	787789	FALSE	Hexa,Gm5113	2	chr7,chr9	0	0	0	0	1	FALSE
Cluster1162_all	chr8	86652540	86816200	163661	Cacna1a_chr8,Gcdh_chr8	A	35.97	35.97		chr8:86661961-87119680	457720	TRUE	Cacna1a,Gcdh	2	chr8	0	0	0	0	1	FALSE
Cluster1259_all	chr8	12954187	13192342	238156	Cul4a_chr8,F7_chr8	H	21.5873	21.5873		chr8:12453323-13476822	1023500	FALSE	Cul4a,F7	2	chr8	0	0	0	0	1	FALSE
Cluster1262_all	chr8	73945532	74090928	145397	Colgalt1_chr8,Ifi30_chr8	H	32.1429	32.1429		chr8:73824561-74780796	956236	FALSE	Colgalt1,Ifi30	2	chr8	0	0	0	0	1	FALSE
Cluster1267_all	chr8	87798767	88122712	323946	Wdr83os_chr8,ncRNA_inter_chr8_7279_chr8	H	17.9401	17.9401		chr8:87476139-88589109	1112971	FALSE	Wdr83os,ncRNA_inter_chr8_7279	2	chr8	0	0	0	0	1	TRUE	trans-candidate
Cluster1269_all	chr8	106820542	107017426	196885	Ces2h_chr8,Car7_chr8	H	65.9351	65.9351		chr8:106820542-107043576	223035	TRUE	Ces2h,Car7	2	chr8	0	0	0	0	1	FALSE
Cluster1270_all	chr8	112662807	112831724	168918	Ddx19a_chr8,Kars_chr8	H	8.76536	8.76536		chr8:111563109-113649282	2086174	FALSE	Ddx19a,Kars	2	chr8	0	0	0	0	1	FALSE
Cluster1271_all	chr8	122628493	122729101	100609	Tldc1_chr8,Mbtps1_chr8	H	15.0101	15.0101		chr8:121792521-123102003	1309483	FALSE	Tldc1,Mbtps1	2	chr8	0	0	0	0	1	FALSE
Cluster1388_all	chr8	12302705	12730508	427804	Col4a2_chr8,Tubgcp3_chr8	E	15.0434	15.0434		chr8:11717333-13098523	1381191	FALSE	Col4a2,Tubgcp3	2	chr8	0	0	0	0	1	FALSE
Cluster1389_all	chr8	71794561	73313391	1518831	Gmip_chr8,Fkbp8_chr8	E	11.0623	11.0623		chr8:71289434-73791222	2501789	TRUE	Gmip,Fkbp8	2	chr8	0	0	0	0	1	FALSE
Cluster1390_all	chr8	86008808	86164884	156077	Dcaf15_chr8,Gipc1_chr8	E	19.6414	19.6414		chr8:85878800-88069266	2190467	FALSE	Dcaf15,Gipc1	2	chr8	0	0	0	0	1	FALSE
Cluster1448_all	chr8	85789515	86158917	369403	Trmt1_chr8,Tecr_chr8	B	14.855	14.855		chr8:84984223-86158917	1174695	TRUE	Trmt1,Tecr	2	chr8	0	0	0	0	1	FALSE
Cluster1504_all	chr8	72190014	73313391	1123378	2310045N01Rik_chr8,Zfp868_chr8	C	33.2919	33.2919		chr8:72491278-73313391	822114	FALSE	2310045N01Rik,Zfp868	2	chr8	0	0	0	0	1	FALSE
Cluster1505_all	chr8	125595676	125913742	318067	Nup133_chr8,Cdh15_chr8	C	15.1467	15.1467		chr8:125406018-126245893	839876	TRUE	Nup133,Cdh15	2	chr8	0	0	0	0	1	FALSE
Cluster353_all	chr8	12811394	13427078	615685	Arhgef7_chr8,Proz_chr8	G	15.7146	15.7146		chr8:12954187-13314571	360385	TRUE	Arhgef7,Proz	2	chr8	0	0	0	0	1	FALSE
Cluster356_all	chr8	22228952	22927143	698192	Nek5_chr8,Mcph1_chr8	G	17.5098	17.5098		chr8:18636396-22846738	4210343	FALSE	Nek5,Mcph1	2	chr8	0	0	0	0	1	FALSE
Cluster363_all	chr8	74446396	74921503	475108	Cyp4f18_chr8,Kcnn1_chr8	G	15.2164	15.2164		chr8:74232360-74780796	548437	TRUE	Cyp4f18,Kcnn1	2	chr8	0	0	0	0	1	FALSE
Cluster365_all	chr8	86652540	86836956	184417	Mri1_chr8,Ccdc130_chr8	G	27.9161	27.9161		chr8:86661961-87119680	457720	TRUE	Mri1,Ccdc130	2	chr8	0	0	0	0	1	FALSE
Cluster367_all	chr8	95752646	96023747	271102	ncRNA_inter_chr8_7330_chr8,Ces1c_chr8	G	25.8831	25.8831		chr8:95646346-96676129	1029784	FALSE	ncRNA_inter_chr8_7330,Ces1c	2	chr8	0	0	0	0	1	TRUE	(ncRNA_inter_chr8_7330,Ces1c)
Cluster368_all	chr8	96183647	96368258	184612	Ces1d_chr8,Pllp_chr8	G	9.37521	9.37521		chr8:96217861-97091236	873376	TRUE	Ces1d,Pllp	2	chr8	0	0	0	0	1	FALSE
Cluster369_all	chr8	97983318	98116222	132905	Gpr56_chr8,Zfp319_chr8	G	35.4373	35.4373		chr8:97631009-98116222	485214	TRUE	Gpr56,Zfp319	2	chr8	0	0	0	0	1	FALSE
Cluster370_all	chr8	105915291	106054555	139265	Ranbp10_chr8,Cdh5_chr8	G	13.9981	13.9981		chr8:105471009-106195525	724517	FALSE	Ranbp10,Cdh5	2	chr8	0	0	0	0	1	FALSE
Cluster371_all	chr8	106499195	106686550	187356	Ces2a_chr8,Cbfb_chr8	G	17.3811	17.3811		chr8:106499195-107666570	1167376	FALSE	Ces2a,Cbfb	2	chr8	0	0	0	0	1	FALSE
Cluster373_all	chr8	106919139	107017426	98288	Ces2g_chr8,ncRNA_inter_chr8_7358_chr8	G	22.3364	22.3364		chr8:106790291-108468459	1678169	FALSE	Ces2g,ncRNA_inter_chr8_7358	2	chr8	0	0	0	0	1	TRUE	(ncRNA_inter_chr8_7358,Ces2g)
Cluster375_all	chr8	111157629	111287603	129975	ncRNA_inter_chr8_7393_chr8,Hp_chr8	G	33.9842	33.9842		chr8:111175148-111335536	160389	FALSE	ncRNA_inter_chr8_7393,Hp	2	chr8	0	0	0	0	1	TRUE	trans-candidate
Cluster376_all	chr8	112718467	112872626	154160	Dhodh_chr8,Znrf1_chr8	G	26.9653	26.9653		chr8:112766357-113180437	414081	FALSE	Dhodh,Znrf1	2	chr8	0	0	0	0	1	FALSE
Cluster378_all	chr8	121184120	121336610	152491	Cdh13_chr8,Cotl1_chr8	G	20.7725	20.7725		chr8:121121548-121279185	157638	TRUE	Cdh13,Cotl1	2	chr8	0	0	0	0	1	FALSE
Cluster379_all	chr8	121755156	121850823	95668	Necab2_chr8,Zdhhc7_chr8	G	11.6563	11.6563		chr8:121755156-122857737	1102582	TRUE	Necab2,Zdhhc7	2	chr8	0	0	0	0	1	FALSE
Cluster380_all	chr8	124994646	125141777	147132	Galns_chr8,Aprt_chr8	G	23.8204	23.8204		chr8:124931135-125098995	167861	FALSE	Galns,Aprt	2	chr8	0	0	0	0	1	FALSE
Cluster382_all	chr8	125987243	126207060	219818	Egln1_chr8,ncRNA_inter_chr8_7650_chr8	G	18.8991	18.8991		chr8:125696278-126666187	969910	FALSE	Egln1,ncRNA_inter_chr8_7650	2	chr8	0	0	0	0	1	TRUE	trans-candidate
Cluster383_all	chr8	129230347	129604237	373891	Gm17296_chr8,ncRNA_inter_chr8_7685_chr8	G	19.4391	19.4391		chr8:129279714-129773796	494083	TRUE	Gm17296,ncRNA_inter_chr8_7685	2	chr8	0	0	0	0	1	TRUE	(ncRNA_inter_chr8_7685,Gm17296)
Cluster934_all	chr8	4471064	5543771	1072708	Zfp958_chr8,Insr_chr8	F	23.4806	23.4806		chr8:3233359-5298832	2065474	TRUE	Zfp958,Insr	2	chr8	0	0	0	0	1	FALSE
Cluster938_all	chr8	28013315	28259559	246245	Rnf170_chr8,Prosc_chr8	F	8.61705	8.61705		chr8:27597270-30685562	3088293	FALSE	Rnf170,Prosc	2	chr8	0	0	0	0	1	FALSE
Cluster941_all	chr8	49258565	49298682	40118	ncRNA_inter_chr8_6977_chr8,Ufsp2_chr8	F	21.3463	21.3463		chr8:46211392-49532412	3321021	TRUE	ncRNA_inter_chr8_6977,Ufsp2	2	chr8	0	0	0	0	1	TRUE	trans-candidate
Cluster945_all	chr8	80693028	80852232	159205	Lsm6_chr8,Zfp617_chr8	F	14.6385	14.6385		chr8:79668711-81557749	1889039	FALSE	Lsm6,Zfp617	2	chr8	0	0	0	0	1	FALSE
Cluster948_all	chr8	95588151	95792963	204813	Ces1e_chr8,Ces1b_chr8	F	54.874	54.874		chr8:95646346-95959491	313146	TRUE	Ces1e,Ces1b	2	chr8	0	0	0	0	1	FALSE
Cluster951_all	chr8	110460573	110536275	75703	Chtf8_chr8,ncRNA_inter_chr8_7392_chr8	F	15.5689	15.5689		chr8:109870814-110655494	784681	TRUE	Chtf8,ncRNA_inter_chr8_7392	2	chr8	0	0	0	0	1	TRUE	trans-candidate
Cluster952_all	chr8	111133130	111232114	98985	Txnl4b_chr8,Marveld3_chr8	F	9.72061	9.72061		chr8:110484145-112179600	1695456	FALSE	Txnl4b,Marveld3	2	chr8	0	0	0	0	1	FALSE
Cluster953_all	chr8	112718467	112872626	154160	Aars_chr8,Mtss1l_chr8	F	8.21864	8.21864		chr8:110928358-114342443	3414086	TRUE	Aars,Mtss1l	2	chr8	0	0	0	0	1	FALSE
Cluster954_all	chr8	120221325	120269675	48351	Hsd17b2_chr8,Sdr42e1_chr8	F	27.3727	27.3727		chr8:120192172-120260921	68750	TRUE	Hsd17b2,Sdr42e1	2	chr8	0	0	0	0	1	FALSE
Cluster955_all	chr8	122824466	122956503	132038	Gse1_chr8,1190005I06Rik_chr8	F	15.9896	15.9896		chr8:122833790-123223317	389528	FALSE	Gse1,1190005I06Rik	2	chr8	0	0	0	0	1	FALSE
Cluster957_all	chr8	124985489	125141777	156289	Spg7_chr8,Ctu2_chr8	F	14.8967	14.8967		chr8:124031042-126383850	2352809	FALSE	Spg7,Ctu2	2	chr8	0	0	0	0	1	FALSE
Cluster960_all	chr8	126572970	126805373	232404	Galnt2_chr8,Urb2_chr8	F	23.6764	23.6764		chr8:125696278-126889841	1193564	FALSE	Galnt2,Urb2	2	chr8	0	0	0	0	1	FALSE
Cluster1260_all	chr8	59885981	60000563	114583	Trappc11_chr8,Zfp451_chr8	H	8.08892	8.08892	Zfp451_chr8	chr8:55941587-60162321	4220735	FALSE	Trappc11,Zfp451	2	chr8,chr1	0	0	0	0	1	FALSE
Cluster1135_all	chr6	146720276	146885102	164827	Srbd1_chr6,Ikbkb_chr6	A	7.6973	7.6973	Srbd1_chr6,Ikbkb_chr6	chr6:146330880-147709777	1378898	FALSE	Srbd1,Ikbkb	2	chr8,chr17	0	0	0	0	1	FALSE
Cluster1501_all	chr8	3955947	4514875	558929	Mcoln1_chr8,Unc5cl_chr8	C	13.8512	13.8512	Unc5cl_chr8	chr8:3233359-6044654	2811296	FALSE	Mcoln1,Unc5cl	2	chr8,chr17	0	0	0	0	1	FALSE
Cluster1343_all	chr14	40164960	40785827	620868	Otud4_chr14,Zfp592_chr14	D	9.6356	9.6356	Otud4_chr14,Zfp592_chr14	chr14:38718026-40922938	2204913	FALSE	Otud4,Zfp592	2	chr8,chr7	0	0	0	0	1	FALSE
Cluster361_all	chr8	41341294	41696265	354972	Pin4_chr8,Mtmr7_chr8	G	31.6623	31.6623	Pin4_chr8	chr8:41384604-41975643	591040	TRUE	Pin4,Mtmr7	2	chr8,chrX	0	0	0	0	1	FALSE
Cluster1233_all	chr9	93674682	94186373	511692	Plscr4_chr9,1190002N15Rik_chr9	H	17.1546	17.1546		chr9:92540448-94435233	1894786	TRUE	Plscr4,1190002N15Rik	2	chr9	0	0	0	0	1	FALSE
Cluster1323_all	chr9	61997867	62283475	285609	Anp32a_chr9,ncRNA_inter_chr9_8008_chr9	D	37.5207	37.5207		chr9:62103846-62930678	826833	FALSE	Anp32a,ncRNA_inter_chr9_8008	2	chr9	0	0	0	0	1	TRUE	(ncRNA_inter_chr9_8008,Anp32a)
Cluster1378_all	chr9	35552632	36009637	457006	Kirrel3_chr9,Fez1_chr9	E	33.6031	33.6031		chr9:35406306-35954830	548525	FALSE	Kirrel3,Fez1	2	chr9	0	0	0	0	1	FALSE
Cluster1379_all	chr9	36500625	36736917	236293	Ei24_chr9,ncRNA_inter_chr9_7828_chr9	E	8.46166	8.46166		chr9:35225981-36819333	1593353	TRUE	Ei24,ncRNA_inter_chr9_7828	2	chr9	0	0	0	0	1	TRUE	trans-candidate
Cluster1380_all	chr9	60001819	60036072	34254	ncRNA_inter_chr9_7993_chr9,ncRNA_inter_chr9_7992_chr9	E	10.6724	10.6724		chr9:59708684-60556244	847561	FALSE	ncRNA_inter_chr9_7993,ncRNA_inter_chr9_7992	2	chr9	0	0	0	0	1	TRUE	(ncRNA_inter_chr9_7993,ncRNA_inter_chr9_7992)(ncRNA_inter_chr9_7992,ncRNA_inter_chr9_7993)		(ncRNA_inter_chr9_7993-ncRNA_inter_chr9_7992)
Cluster1382_all	chr9	99191768	99447222	255455	Dzip1l_chr9,A4gnt_chr9	E	43.5237	43.5237		chr9:99149113-99416072	266960	FALSE	Dzip1l,A4gnt	2	chr9	0	0	0	0	1	FALSE
Cluster1430_all	chr9	72191597	72535379	343783	Mns1_chr9,ncRNA_inter_chr9_8092_chr9	B	21.9526	21.9526		chr9:71777912-72535379	757468	FALSE	Mns1,ncRNA_inter_chr9_8092	2	chr9	0	0	0	0	1	TRUE	(ncRNA_inter_chr9_8092,Mns1)
Cluster1432_all	chr9	107255827	107327998	72172	Hyal3_chr9,Nat6_chr9	B	13.8775	13.8775		chr9:106768816-107583539	814724	TRUE	Hyal3,Nat6	2	chr9	0	0	0	0	1	FALSE
Cluster1495_all	chr9	51462042	51802389	340348	AU019823_chr9,Fdx1_chr9	C	14.5803	14.5803		chr9:50299431-52219452	1920022	FALSE	AU019823,Fdx1	2	chr9	0	0	0	0	1	FALSE
Cluster250_all	chr9	15127618	15376614	248997	Cep295_chr9,Fut4_chr9	G	19.5211	19.5211		chr9:14426012-15509715	1083704	TRUE	Cep295,Fut4	2	chr9	0	0	0	0	1	FALSE
Cluster251_all	chr9	17474519	18186921	712403	Kri1_chr9,Zfp810_chr9	G	30.5515	30.5515		chr9:17921403-23426285	5504883	FALSE	Kri1,Zfp810	2	chr9	0	0	0	0	1	FALSE
Cluster256_all	chr9	26216185	26423253	207069	Jam3_chr9,Acad8_chr9	G	25.5582	25.5582		chr9:24102528-26332073	2229546	FALSE	Jam3,Acad8	2	chr9	0	0	0	0	1	FALSE
Cluster257_all	chr9	31161999	31298758	136760	Aplp2_chr9,Prdm10_chr9	G	22.2931	22.2931		chr9:30909123-31491311	582189	FALSE	Aplp2,Prdm10	2	chr9	0	0	0	0	1	FALSE
Cluster258_all	chr9	36665707	36934548	268842	ncRNA_inter_chr9_7832_chr9,Tmem218_chr9	G	35.6285	35.6285		chr9:36736917-37150064	413148	FALSE	ncRNA_inter_chr9_7832,Tmem218	2	chr9	0	0	0	0	1	TRUE	(ncRNA_inter_chr9_7832,Tmem218)			(ncRNA_inter_chr9_7832-Tmem218)
Cluster261_all	chr9	54531469	54727695	196227	Cib2_chr9,Dmxl2_chr9	G	18.095	18.095		chr9:54322601-54812994	490394	FALSE	Cib2,Dmxl2	2	chr9	0	0	0	0	1	FALSE
Cluster262_all	chr9	54893502	55262399	368898	Slc35f2_chr9,Tspan3_chr9	G	12.846	12.846		chr9:54609509-56109056	1499548	FALSE	Slc35f2,Tspan3	2	chr9	0	0	0	0	1	FALSE
Cluster264_all	chr9	57028651	57349090	320440	Ptpn9_chr9,Imp3_chr9	G	9.91291	9.91291		chr9:56546464-57628497	1082034	FALSE	Ptpn9,Imp3	2	chr9	0	0	0	0	1	FALSE
Cluster269_all	chr9	71125760	71525561	399802	Polr2m_chr9,Cgnl1_chr9	G	20.2307	20.2307		chr9:71078322-72191597	1113276	FALSE	Polr2m,Cgnl1	2	chr9	0	0	0	0	1	FALSE
Cluster270_all	chr9	71669114	72535379	866266	Ccpg1os_chr9,Myzap_chr9	G	11.5924	11.5924		chr9:70689451-73213811	2524361	TRUE	Ccpg1os,Myzap	2	chr9	0	0	0	0	1	FALSE
Cluster272_all	chr9	92407911	92820778	412868	Morf4l1_chr9,Chst2_chr9	G	12.5883	12.5883		chr9:90303719-92772593	2468875	TRUE	Morf4l1,Chst2	2	chr9	0	0	0	0	1	FALSE
Cluster278_all	chr9	111387172	111510765	123594	Lrrc2_chr9,Pfkfb4_chr9	G	18.0422	18.0422		chr9:110692497-111670909	978413	FALSE	Lrrc2,Pfkfb4	2	chr9	0	0	0	0	1	FALSE
Cluster279_all	chr9	118952673	119136535	183863	Gorasp1_chr9,Acaa1a_chr9	G	10.9947	10.9947		chr9:118774506-120054884	1280379	TRUE	Gorasp1,Acaa1a	2	chr9	0	0	0	0	1	FALSE
Cluster280_all	chr9	122047004	122201017	154014	Ackr2_chr9,Ano10_chr9	G	28.7228	28.7228		chr9:121947790-122413040	465251	FALSE	Ackr2,Ano10	2	chr9	0	0	0	0	1	FALSE
Cluster281_all	chr9	122377393	122555024	177632	Higd1a_chr9,Snrk_chr9	G	11.4132	11.4132		chr9:121883526-122632775	749250	TRUE	Higd1a,Snrk	2	chr9	0	0	0	0	1	FALSE
Cluster808_all	chr9	7928928	8500104	571177	ncRNA_inter_chr9_7695_chr9,Tmem123_chr9	F	42.7972	42.7972		chr9:7796013-8815551	1019539	FALSE	ncRNA_inter_chr9_7695,Tmem123	2	chr9	0	0	0	0	1	TRUE	trans-candidate
Cluster810_all	chr9	18614486	19344312	729827	Ecsit_chr9,Zfp317_chr9	F	21.0752	21.0752		chr9:17643562-21006399	3362838	FALSE	Ecsit,Zfp317	2	chr9	0	0	0	0	1	FALSE
Cluster813_all	chr9	44764046	44945960	181915	C2cd2l_chr9,Ift46_chr9	F	24.8975	24.8975		chr9:44426036-45038241	612206	FALSE	C2cd2l,Ift46	2	chr9	0	0	0	0	1	FALSE
Cluster814_all	chr9	50912944	51003681	90738	Plet1_chr9,Ppp2r1b_chr9	F	18.5365	18.5365		chr9:50377563-51333848	956286	TRUE	Plet1,Ppp2r1b	2	chr9	0	0	0	0	1	FALSE
Cluster815_all	chr9	52291259	52722730	431472	Pts_chr9,Sdhd_chr9	F	12.7397	12.7397		chr9:50442153-52684301	2242149	FALSE	Pts,Sdhd	2	chr9	0	0	0	0	1	FALSE
Cluster818_all	chr9	56592981	57019219	426239	Neil1_chr9,Scamp2_chr9	F	19.0908	19.0908		chr9:56661174-57488427	827254	FALSE	Neil1,Scamp2	2	chr9	0	0	0	0	1	FALSE
Cluster820_all	chr9	57780761	57981298	200538	Cyp1a1_chr9,Cspg4_chr9	F	11.786	11.786		chr9:57028651-58007957	979307	FALSE	Cyp1a1,Cspg4	2	chr9	0	0	0	0	1	FALSE
Cluster822_all	chr9	70858351	71078322	219972	Tcf12_chr9,Aldh1a2_chr9	F	16.5841	16.5841		chr9:70831019-71525561	694543	FALSE	Tcf12,Aldh1a2	2	chr9	0	0	0	0	1	FALSE
Cluster824_all	chr9	74506369	74661295	154927	ncRNA_inter_chr9_8100_chr9,ncRNA_inter_chr9_8101_chr9	F	10.7159	10.7159		chr9:73370185-75654817	2284633	FALSE	ncRNA_inter_chr9_8100,ncRNA_inter_chr9_8101	2	chr9	0	0	0	0	1	TRUE	(ncRNA_inter_chr9_8100,ncRNA_inter_chr9_8101)(ncRNA_inter_chr9_8101,ncRNA_inter_chr9_8100)
Cluster826_all	chr9	82374708	82788259	413552	Phip_chr9,Irak1bp1_chr9	F	27.8796	27.8796		chr9:82533328-83420239	886912	TRUE	Phip,Irak1bp1	2	chr9	0	0	0	0	1	FALSE
Cluster827_all	chr9	87039157	87169495	130339	Mrap2_chr9,ncRNA_inter_chr9_8175_chr9	F	37.9827	37.9827		chr9:86892465-87293073	400609	FALSE	Mrap2,ncRNA_inter_chr9_8175	2	chr9	0	0	0	0	1	TRUE	trans-candidate
Cluster828_all	chr9	87221325	87529704	308380	Trim43b_chr9,ncRNA_inter_chr9_8174_chr9	F	43.8219	43.8219		chr9:87039157-87852704	813548	FALSE	Trim43b,ncRNA_inter_chr9_8174	2	chr9	0	0	0	0	1	TRUE	(ncRNA_inter_chr9_8174,Trim43b)			(ncRNA_inter_chr9_8174-Trim43b)
Cluster829_all	chr9	87629887	87952951	323065	Bcl2a1b_chr9,ncRNA_inter_chr9_8169_chr9	F	24.4078	24.4078		chr9:87115987-88259173	1143187	FALSE	Bcl2a1b,ncRNA_inter_chr9_8169	2	chr9	0	0	0	0	1	TRUE	trans-candidate
Cluster830_all	chr9	87999055	88479447	480393	Bcl2a1a_chr9,Trpc1_chr9	F	11.4034	11.4034		chr9:87115987-89120933	2004947	FALSE	Bcl2a1a,Trpc1	2	chr9	0	0	0	0	1	FALSE
Cluster834_all	chr9	106125503	106385393	259891	Abhd14a_chr9,Dalrd3_chr9	F	43.6389	43.6389		chr9:106163030-106574347	411318	TRUE	Abhd14a,Dalrd3	2	chr9	0	0	0	0	1	FALSE
Cluster835_all	chr9	107539461	107713709	174249	Ccdc51_chr9,Rnf123_chr9	F	10.4315	10.4315		chr9:106465956-108224197	1758242	TRUE	Ccdc51,Rnf123	2	chr9	0	0	0	0	1	FALSE
Cluster836_all	chr9	108570971	108763830	192860	Wdr6_chr9,Uqcrc1_chr9	F	19.2246	19.2246		chr9:107994570-108948989	954420	FALSE	Wdr6,Uqcrc1	2	chr9	0	0	0	0	1	FALSE
Cluster837_all	chr9	108871285	109013497	142213	Nme6_chr9,Ccdc12_chr9	F	17.0493	17.0493		chr9:108875678-111327848	2452171	FALSE	Nme6,Ccdc12	2	chr9	0	0	0	0	1	FALSE
Cluster1123_all	chr11	114942911	115015824	72914	Rpl29_chr11,Rps15_chr11	A	8.31332	8.31332	Rpl29_chr11,Rps15_chr11	chr11:112843873-115270538	2426666	FALSE	Rpl29,Rps15	2	chr9,chr10	0	0	0	0	1	FALSE
Cluster1451_all	chr8	101171773	101483125	311353	Scamp1_chr8,Fam76b_chr8	B	7.69255	7.69255	Scamp1_chr8,Fam76b_chr8	chr8:98614156-102977933	4363778	FALSE	Scamp1,Fam76b	2	chr9,chr13	0	0	0	0	1	FALSE
Cluster1276_all	chr10	32419020	32899717	480698	Gulo_chr10,Cib2_chr10	H	11.3693	11.3693	Gulo_chr10,Cib2_chr10	chr10:32419020-33291808	872789	FALSE	Gulo,Cib2	2	chr9,chr14	0	0	0	0	1	FALSE
Cluster112_all	chr17	27334202	27480387	146186	Lemd2_chr17,Hmgn3_chr17	G	8.98772	8.98772	Hmgn3_chr17	chr17:26973350-27556366	583017	FALSE	Lemd2,Hmgn3	2	chr9,chr17	0	0	0	0	1	FALSE
Cluster1234_all	chr9	103690862	103859394	168533	Cpne4_chr9,Sema6d_chr9	H	9.04573	9.04573	Sema6d_chr9	chr9:102962217-103834050	871834	FALSE	Cpne4,Sema6d	2	chr9,chr2	0	0	0	0	1	FALSE
Cluster1329_all	chr1	42649511	42815407	165897	ncRNA_inter_chr12_10818_chr1,Il13ra2_chr1	D	8.13786	8.13786	ncRNA_inter_chr12_10818_chr1,Il13ra2_chr1	chr1:42678474-42796331	117858	FALSE	ncRNA_inter_chr12_10818,Il13ra2	2	chrX,chr12	0	0	0	0	1	TRUE	trans-candidate
Cluster1232_all	chr9	64799261	65016847	217587	Bex1_chr9,Ptplad1_chr9	H	12.6348	12.6348	Bex1_chr9	chr9:64551043-65257059	706017	FALSE	Bex1,Ptplad1	2	chrX,chr9	0	0	0	0	1	FALSE

## Sheet: S7B Table
S7B Table - 900 Co-regulated clusters based on overlapping eQTLs using male liver samples
Cluster Name	Genomic region encompassing overlapping eQTLs				Information about overlapping eQTLs in each cluster								Information about gene members in each cluster								Information about lncRNA in each cluster
	Chr	Start	End	width (in bp)	List of eQTLs	Regulating Strain	Average LOD of eQTLs	Median LOD of eQTLs	List of eQTLs that are affecting gene on a different chromosome	Genomic Region that are common in all overlapping eQTLs (intersection)	Width of genomic Region that are common in all overlapping eQTLs (intersection)	Is this cluster comprised of eQTLs with both positive and negative regression coefficients, i.e. associated with both up regulation and down regulation of gene expression	Genes that are associated in each cluster	Number of genes in each cluster	Chr location of genes	Number of sex-specific genes in each cluster	% of sex-specific genes in each cluster	Number of male-specific genes in each cluster	Number of female-specific genes in each cluster	P-value of having sex-specific genes in each cluster (Hypergeometric test)	Are any lncRNAs in the cluster?	Gene cluster members that are in the same TAD for each lncRNA	Sex-specificity of each lncRNA	Nearest lncRNA for each lncRNA gene member	Nearest protein-coding gene for each lncRNA gene member
Cluster724_male	chr4	59944725	61521313	1576589	ncRNA_inter_chr4_3294_chr4,Mup11_chr4,Mup7_chr4	B	20.408	19.7778		chr4:59526376-61189274	1662899	FALSE	ncRNA_inter_chr4_3294,Mup11,Mup7	3	chr4	3	100	2	1	0.00032071	TRUE	(ncRNA_inter_chr4_3294,Mup11,Mup7)	(ncRNA_inter_chr4_3294-female)
Cluster867_male	chr4	59526376	59824443	298068	Mup10_chr4,Mup1_chr4,Mup9_chr4	D	13.9174	10.6527		chr4:59236759-61521313	2284555	FALSE	Mup10,Mup1,Mup9	3	chr4	3	100	3	0	0.00032071	FALSE
Cluster107_male	chr4	59944725	61911118	1966394	Mup6_chr4,Fkbp15_chr4,Mup3_chr4,Mup5_chr4	G	26.8582	27.4486		chr4:61189274-61189274	1	TRUE	Mup6,Fkbp15,Mup3,Mup5	4	chr4	3	75	3	0	0.00121711	FALSE
Cluster21_male	chr19	3637651	3948421	310771	Gstp1_chr19,Gstp2_chr19	E	12.9467	12.9467		chr19:3151739-4166115	1014377	FALSE	Gstp1,Gstp2	2	chr19	2	100	2	0	0.00468995	FALSE
Cluster439_male	chr2	68522071	68707786	185716	ncRNA_inter_chr2_1432_chr2,ncRNA_inter_chr2_1419_chr2	F	13.6002	13.6002		chr2:68029384-69171715	1142332	TRUE	ncRNA_inter_chr2_1432,ncRNA_inter_chr2_1419	2	chr2	2	100	1	1	0.00468995	TRUE	trans-candidate	(ncRNA_inter_chr2_1432-female)(ncRNA_inter_chr2_1419-male)
Cluster505_male	chr12	104279299	104467173	187875	Asb2_chr12,Ifi27l2b_chr12	F	16.3693	16.3693		chr12:104338329-105192155	853827	FALSE	Asb2,Ifi27l2b	2	chr12	2	100	0	2	0.00468995	FALSE
Cluster648_male	chr11	113388085	113478180	90096	Cpsf4l_chr11,Sstr2_chr11	F	14.6039	14.6039		chr11:113025819-113711716	685898	TRUE	Cpsf4l,Sstr2	2	chr11	2	100	2	0	0.00468995	FALSE
Cluster72_male	chr2	25686215	25769887	83673	Bmyc_chr2,Ptgds_chr2	G	18.0181	18.0181		chr2:25569009-26084619	515611	TRUE	Bmyc,Ptgds	2	chr2	2	100	1	1	0.00468995	FALSE
Cluster777_male	chr4	77989153	78375412	386260	Scp2_chr4,Keg1_chr4	H	8.09465	8.09465	Keg1_chr4	chr4:70109413-81212629	11103217	FALSE	Scp2,Keg1	2	chr19,chr4	2	100	2	0	0.00468995	FALSE
Cluster778_male	chr4	83325040	83525725	200686	Rtn4_chr4,Capn8_chr4	H	7.84197	7.84197	Rtn4_chr4,Capn8_chr4	chr4:78931753-86773242	7841490	TRUE	Rtn4,Capn8	2	chr1,chr11	2	100	1	1	0.00468995	FALSE
Cluster871_male	chr12	79523487	80137369	613883	Plekhh1_chr12,Plek2_chr12	D	14.9835	14.9835		chr12:79452530-80049022	596493	FALSE	Plekhh1,Plek2	2	chr12	2	100	0	2	0.00468995	FALSE
Cluster143_male	chr9	42734391	43031283	296893	Thy1_chr9,Sp140_chr9,Trappc4_chr9	G	14.1866	14.3607	Sp140_chr9	chr9:42755217-43476883	721667	TRUE	Thy1,Sp140,Trappc4	3	chr1,chr9	2	66.6667	0	2	0.0134284	FALSE
Cluster206_male	chr19	38812805	39167477	354673	R3hcc1l_chr19,Cyp2c68_chr19,Cyp2c40_chr19	G	19.6177	20.6793		chr19:38812805-40149590	1336786	FALSE	R3hcc1l,Cyp2c68,Cyp2c40	3	chr19	2	66.6667	0	2	0.0134284	FALSE
Cluster298_male	chr7	16150786	16739325	588540	Mzf1_chr7,Sult2a1_chr7,Sult2a5_chr7	G	16.0566	16.4515		chr7:13502825-16817574	3314750	FALSE	Mzf1,Sult2a1,Sult2a5	3	chr7	2	66.6667	0	2	0.0134284	FALSE
Cluster398_male	chr5	147146165	147485695	339531	Gpr12_chr5,ncRNA_inter_chr5_4763_chr5,ncRNA_inter_chr5_4764_chr5	A	26.0904	25.6393		chr5:147146165-147473915	327751	FALSE	Gpr12,ncRNA_inter_chr5_4763,ncRNA_inter_chr5_4764	3	chr5	2	66.6667	0	2	0.0134284	TRUE	(ncRNA_inter_chr5_4763,Gpr12,ncRNA_inter_chr5_4764)(ncRNA_inter_chr5_4764,Gpr12,ncRNA_inter_chr5_4763)	(ncRNA_inter_chr5_4763-female)(ncRNA_inter_chr5_4764-female)	(ncRNA_inter_chr5_4763-ncRNA_inter_chr5_4764)(ncRNA_inter_chr5_4764-ncRNA_inter_chr5_4763)	(ncRNA_inter_chr5_4763-Gpr12)
Cluster149_male	chr9	66577974	66925225	347252	Rab8b_chr9,Aph1b_chr9,Aph1c_chr9,ncRNA_inter_chr9_8056_chr9	G	29.8145	33.4369		chr9:66418634-66870523	451890	FALSE	Rab8b,Aph1b,Aph1c,ncRNA_inter_chr9_8056	4	chr9	2	50	0	2	0.0256398	TRUE	(ncRNA_inter_chr9_8056,Rab8b,Aph1b,Aph1c)			(ncRNA_inter_chr9_8056-Aph1b)
Cluster335_male	chr14	64860442	65614877	754436	Ephx2_chr14,Gulo_chr14,Msra_chr14,Chrna2_chr14	G	23.4198	26.3051		chr14:64880723-65837612	956890	TRUE	Ephx2,Gulo,Msra,Chrna2	4	chr14	2	50	2	0	0.0256398	FALSE
Cluster557_male	chr1	84855502	87735434	2879933	A630001G21Rik_chr1,Dis3l2_chr1,Sp110_chr1,Ugt1a10_chr1	F	19.1345	19.741		chr1:84672972-87897389	3224418	TRUE	A630001G21Rik,Dis3l2,Sp110,Ugt1a10	4	chr1	2	50	1	1	0.0256398	FALSE
Cluster649_male	chr11	114916254	115043196	126943	Cd300lh_chr11,Cd300e_chr11,Sdk2_chr11,Slc16a5_chr11	F	15.9407	13.268		chr11:114721803-115005709	283907	TRUE	Cd300lh,Cd300e,Sdk2,Slc16a5	4	chr11	2	50	0	2	0.0256398	FALSE
Cluster423_male	chr6	128190966	129468904	1277939	Itfg2_chr6,Clec2i_chr6,Clec2h_chr6,Klra8_chr6,ncRNA_inter_chr11_9925_chr6	F	15.5275	11.8322	ncRNA_inter_chr11_9925_chr6		0	TRUE	Itfg2,Clec2i,Clec2h,Klra8,ncRNA_inter_chr11_9925	5	chr6,chr11	2	40	2	0	0.040808	TRUE	trans-candidate	(ncRNA_inter_chr11_9925-male)
Cluster531_male	chr10	33142792	33771484	628693	Sult3a1_chr10,Gm4794_chr10,Clvs2_chr10,Dse_chr10,Xcr1_chr10	F	29.469	39.7314	Xcr1_chr10	chr10:33142792-33693767	550976	FALSE	Sult3a1,Gm4794,Clvs2,Dse,Xcr1	5	chr10,chr9	2	40	0	2	0.040808	FALSE
Cluster766_male	chr6	85772276	86383479	611204	Cml3_chr6,Gm11128_chr6,Gm4477_chr6,Anxa4_chr6,Isy1_chr6	H	15.1993	15.4994		chr6:85515644-86099185	583542	TRUE	Cml3,Gm11128,Gm4477,Anxa4,Isy1	5	chr6	2	40	1	1	0.040808	FALSE
Cluster807_male	chr17	34430047	34876675	446629	Psmb9_chr17,Tap1_chr17,Ppt2_chr17,H2-Eb1_chr17,Tap2_chr17	H	18.8149	15.7097		chr17:34297608-35134833	837226	TRUE	Psmb9,Tap1,Ppt2,H2-Eb1,Tap2	5	chr17	2	40	0	2	0.040808	FALSE
Cluster113_male	chr4	116366026	117298311	932286	Tmem159_chr4,Toe1_chr4,Cyp4a31_chr4,Cyp4a10_chr4,Med8_chr4,Eri3_chr4	G	11.9247	9.66723	Tmem159_chr4		0	TRUE	Tmem159,Toe1,Cyp4a31,Cyp4a10,Med8,Eri3	6	chr4,chr7	2	33.3333	0	2	0.0584715	FALSE
Cluster241_male	chr17	30931374	31466441	535068	Tff3_chr17,Tff1_chr17,Ccdc167_chr17,Rsph1_chr17,ncRNA_inter_chr17_13817_chr17,Ubash3a_chr17	G	19.3692	17.9979	Tff1_chr17	chr17:31364255-31466441	102187	TRUE	Tff3,Tff1,Ccdc167,Rsph1,ncRNA_inter_chr17_13817,Ubash3a	6	chr17,chr17;chr5	2	33.3333	2	0	0.0584715	TRUE	trans-candidate	(ncRNA_inter_chr17_13817-male)
Cluster466_male	chr4	116404159	117008891	604733	Ccdc17_chr4,Cyp4a12b_chr4,Eif2b3_chr4,Mast2_chr4,Hpdl_chr4,Cyp4a32_chr4	F	15.3184	13.1067		chr4:114873254-116688392	1815139	FALSE	Ccdc17,Cyp4a12b,Eif2b3,Mast2,Hpdl,Cyp4a32	6	chr4	2	33.3333	2	0	0.0584715	FALSE
Cluster10_male	chr12	80642282	80784615	142334	Rad51b_chr12,1700016C15Rik_chr12	E	8.65096	8.65096	1700016C15Rik_chr12	chr12:80049022-81557149	1508128	FALSE	Rad51b,1700016C15Rik	2	chr1,chr12	1	50	0	1	0.132344	FALSE
Cluster111_male	chr4	111646709	112297138	650430	Zcchc11_chr4,Gpx7_chr4	G	14.266	14.266		chr4:107945187-114313809	6368623	FALSE	Zcchc11,Gpx7	2	chr4	1	50	0	1	0.132344	FALSE
Cluster145_male	chr9	45012880	45183132	170253	Tmprss4_chr9,Zpr1_chr9	G	11.0255	11.0255		chr9:43498846-45930316	2431471	TRUE	Tmprss4,Zpr1	2	chr9	1	50	0	1	0.132344	FALSE
Cluster151_male	chr9	79733140	80128787	395648	Filip1_chr9,Myo6_chr9	G	11.5288	11.5288		chr9:79100209-80683028	1582820	TRUE	Filip1,Myo6	2	chr9	1	50	0	1	0.132344	FALSE
Cluster159_male	chr10	7585846	7874462	288617	Katna1_chr10,Zc3h12d_chr10	G	26.5711	26.5711		chr10:7165957-8677337	1511381	TRUE	Katna1,Zc3h12d	2	chr10	1	50	0	1	0.132344	FALSE
Cluster172_male	chr10	84134509	84308746	174238	Slc41a2_chr10,Txnrd1_chr10	G	16.5436	16.5436		chr10:82456915-84564737	2107823	TRUE	Slc41a2,Txnrd1	2	chr10	1	50	1	0	0.132344	FALSE
Cluster173_male	chr10	85530691	85724314	193624	1700113H08Rik_chr10,BC030307_chr10	G	11.7444	11.7444		chr10:85576491-86268140	691650	FALSE	1700113H08Rik,BC030307	2	chr10	1	50	1	0	0.132344	FALSE
Cluster178_male	chr10	127254496	127270894	16399	Rdh16_chr10,Rdh19_chr10	G	24.8324	24.8324		chr10:127265188-127523987	258800	FALSE	Rdh16,Rdh19	2	chr10	1	50	0	1	0.132344	FALSE
Cluster180_male	chr1	36206193	36440702	234510	Zap70_chr1,Mrpl30_chr1	G	15.851	15.851		chr1:35876332-37219531	1343200	FALSE	Zap70,Mrpl30	2	chr1	1	50	0	1	0.132344	FALSE
Cluster189_male	chr1	148412713	149477877	1065165	Hmcn1_chr1,ncRNA_inter_chr1_630_chr1	G	15.9799	15.9799		chr1:146824058-152580262	5756205	TRUE	Hmcn1,ncRNA_inter_chr1_630	2	chr1	1	50	1	0	0.132344	TRUE	trans-candidate	(ncRNA_inter_chr1_630-male)
Cluster216_male	chr8	26293182	26616159	322978	Tacc1_chr8,1810011O10Rik_chr8	G	11.9537	11.9537		chr8:23426848-27667180	4240333	TRUE	Tacc1,1810011O10Rik	2	chr8	1	50	0	1	0.132344	FALSE
Cluster219_male	chr8	89609183	89824534	215352	Abcc12_chr8,ncRNA_inter_chr8_7280_chr8	G	12.61	12.61		chr8:88792576-89928754	1136179	TRUE	Abcc12,ncRNA_inter_chr8_7280	2	chr8	1	50	1	0	0.132344	TRUE	trans-candidate
Cluster222_male	chr8	106977195	107150343	173149	ncRNA_inter_chr8_7363_chr8,Ces2c_chr8	G	18.3542	18.3542		chr8:106544288-108127406	1583119	FALSE	ncRNA_inter_chr8_7363,Ces2c	2	chr8	1	50	1	0	0.132344	TRUE	(ncRNA_inter_chr8_7363,Ces2c)
Cluster225_male	chr8	109935997	110274551	338555	Nqo1_chr8,Pla2g15_chr8	G	17.7102	17.7102		chr8:109430966-110211431	780466	TRUE	Nqo1,Pla2g15	2	chr8	1	50	0	1	0.132344	FALSE
Cluster232_male	chr17	12251085	12520129	269045	Acat3_chr17,Tmem19_chr17	G	10.0337	10.0337	Tmem19_chr17	chr17:12251085-12634401	383317	FALSE	Acat3,Tmem19	2	chr17,chr10	1	50	1	0	0.132344	FALSE
Cluster243_male	chr17	34430047	34672925	242879	Nelfe_chr17,Cyp21a1_chr17	G	15.1712	15.1712		chr17:33960931-35207143	1246213	FALSE	Nelfe,Cyp21a1	2	chr17	1	50	1	0	0.132344	FALSE
Cluster249_male	chr17	83889971	84116078	226108	ncRNA_inter_chr17_14151_chr17,ncRNA_inter_chr17_14165_chr17	G	14.1395	14.1395		chr17:83910732-84116078	205347	FALSE	ncRNA_inter_chr17_14151,ncRNA_inter_chr17_14165	2	chr17	1	50	1	0	0.132344	TRUE	trans-candidate	(ncRNA_inter_chr17_14151-male)
Cluster253_male	chr5	34911652	36071171	1159520	ncRNA_inter_chr5_4142_chr5,Htra3_chr5	G	11.9527	11.9527		chr5:35170852-37251599	2080748	FALSE	ncRNA_inter_chr5_4142,Htra3	2	chr5	1	50	1	0	0.132344	TRUE	trans-candidate
Cluster254_male	chr5	49208858	49723396	514539	Sel1l3_chr5,Stim2_chr5	G	10.5892	10.5892		chr5:49138399-54602295	5463897	FALSE	Sel1l3,Stim2	2	chr5	1	50	1	0	0.132344	FALSE
Cluster255_male	chr5	89708523	90154045	445523	ncRNA_inter_chr5_4365_chr5,Grsf1_chr5	G	10.8674	10.8674		chr5:87239424-90548711	3309288	TRUE	ncRNA_inter_chr5_4365,Grsf1	2	chr5	1	50	0	1	0.132344	TRUE	trans-candidate	(ncRNA_inter_chr5_4365-female)
Cluster264_male	chr5	125611233	125898094	286862	Cela2a_chr5,Ccdc62_chr5	G	14.5547	14.5547	Cela2a_chr5	chr5:123543944-126315362	2771419	FALSE	Cela2a,Ccdc62	2	chr5,chr4	1	50	0	1	0.132344	FALSE
Cluster290_male	chr11	119051666	119428693	377028	ncRNA_inter_chr11_10202_chr11,Aatk_chr11	G	14.1361	14.1361		chr11:118430566-119292700	862135	TRUE	ncRNA_inter_chr11_10202,Aatk	2	chr11	1	50	1	0	0.132344	TRUE	trans-candidate
Cluster295_male	chr7	5788468	6009580	221113	Zfp78_chr7,Zfp28_chr7	G	16.7625	16.7625		chr7:4690080-6592843	1902764	FALSE	Zfp78,Zfp28	2	chr7	1	50	0	1	0.132344	FALSE
Cluster296_male	chr7	11752043	12319114	567072	Slc27a5_chr7,2310014L17Rik_chr7	G	16.3249	16.3249		chr7:10074557-16739326	6664770	TRUE	Slc27a5,2310014L17Rik	2	chr7	1	50	0	1	0.132344	FALSE
Cluster299_male	chr7	17040390	17261488	221099	Lrtm1_chr7,Fkrp_chr7	G	9.27437	9.27437	Lrtm1_chr7	chr7:17117933-25041882	7923950	FALSE	Lrtm1,Fkrp	2	chr7,chr14	1	50	0	1	0.132344	FALSE
Cluster32_male	chr11	53629988	53829455	199468	Acsl6_chr11,ncRNA_inter_chr11_9716_chr11	E	14.9775	14.9775		chr11:52771288-55174923	2403636	FALSE	Acsl6,ncRNA_inter_chr11_9716	2	chr11	1	50	1	0	0.132344	TRUE	trans-candidate
Cluster33_male	chr11	82909045	83250067	341023	Unc45b_chr11,Slfn5_chr11	E	26.2791	26.2791		chr11:82670246-83250067	579822	FALSE	Unc45b,Slfn5	2	chr11	1	50	1	0	0.132344	FALSE
Cluster331_male	chr14	32508263	32750042	241780	Hacl1_chr14,Timm23_chr14	G	11.4415	11.4415		chr14:32115799-33091231	975433	FALSE	Hacl1,Timm23	2	chr14	1	50	0	1	0.132344	FALSE
Cluster332_male	chr14	45715734	46090785	375052	Txndc16_chr14,Fermt2_chr14	G	13.2135	13.2135		chr14:43223161-46490770	3267610	FALSE	Txndc16,Fermt2	2	chr14	1	50	0	1	0.132344	FALSE
Cluster338_male	chr3	13576780	14378120	801341	Chmp4c_chr3,Rasd1_chr3	G	9.29386	9.29386	Rasd1_chr3	chr3:9300536-14841429	5540894	TRUE	Chmp4c,Rasd1	2	chr3,chr11	1	50	0	1	0.132344	FALSE
Cluster339_male	chr3	18240134	18597627	357494	Cyp7b1_chr3,Trim32_chr3	G	8.76596	8.76596	Trim32_chr3	chr3:16792258-18853390	2061133	FALSE	Cyp7b1,Trim32	2	chr3,chr4	1	50	1	0	0.132344	FALSE
Cluster345_male	chr3	98160678	99273862	1113185	ncRNA_inter_chr3_2637_chr3,Hsd3b2_chr3	G	21.0604	21.0604		chr3:97842841-99598097	1755257	FALSE	ncRNA_inter_chr3_2637,Hsd3b2	2	chr3	1	50	1	0	0.132344	TRUE	(ncRNA_inter_chr3_2637,Hsd3b2)
Cluster349_male	chr3	133047832	133412129	364298	ncRNA_inter_chr3_2915_chr3,Gstcd_chr3	G	12.938	12.938		chr3:131858496-133203394	1344899	FALSE	ncRNA_inter_chr3_2915,Gstcd	2	chr3	1	50	0	1	0.132344	TRUE	trans-candidate	(ncRNA_inter_chr3_2915-female)
Cluster352_male	chr15	26334503	26518352	183850	ncRNA_inter_chr15_12439_chr15,Ank_chr15	G	12.7458	12.7458		chr15:26314890-27804970	1490081	FALSE	ncRNA_inter_chr15_12439,Ank	2	chr15	1	50	0	1	0.132344	TRUE	(ncRNA_inter_chr15_12439,Ank)	(ncRNA_inter_chr15_12439-female)		(ncRNA_inter_chr15_12439-Ank)
Cluster366_male	chr13	22809325	23088361	279037	Slc17a2_chr13,Hist1h2bf_chr13	G	31.7705	31.7705		chr13:22809325-23717824	908500	TRUE	Slc17a2,Hist1h2bf	2	chr13	1	50	0	1	0.132344	FALSE
Cluster369_male	chr13	34770821	35042944	272124	ncRNA_inter_chr13_11189_chr13,ncRNA_inter_chr13_11206_chr13	G	16.6697	16.6697		chr13:34642044-35569498	927455	TRUE	ncRNA_inter_chr13_11189,ncRNA_inter_chr13_11206	2	chr13	1	50	0	1	0.132344	TRUE	trans-candidate	(ncRNA_inter_chr13_11189-female)
Cluster370_male	chr13	35569498	35989890	420393	Nrn1_chr13,Rpp40_chr13	G	9.50083	9.50083		chr13:34642044-35855152	1213109	FALSE	Nrn1,Rpp40	2	chr13	1	50	0	1	0.132344	FALSE
Cluster386_male	chr4	63087187	63264501	177315	Grk1_chr4,Orm2_chr4	A	9.4507	9.4507	Grk1_chr4	chr4:61766920-65978677	4211758	FALSE	Grk1,Orm2	2	chr8,chr4	1	50	0	1	0.132344	FALSE
Cluster408_male	chr15	77237044	77574597	337554	Apol9b_chr15,Apol9a_chr15	A	13.6101	13.6101		chr15:77034183-77776922	742740	FALSE	Apol9b,Apol9a	2	chr15	1	50	1	0	0.132344	FALSE
Cluster418_male	chr6	83504585	83673478	168894	1700019G17Rik_chr6,Tgfa_chr6	F	8.26512	8.26512		chr6:81082944-85219549	4136606	TRUE	1700019G17Rik,Tgfa	2	chr6	1	50	0	1	0.132344	FALSE
Cluster42_male	chr3	130524434	130800234	275801	Ppa2_chr3,Cyp2u1_chr3	E	10.2486	10.2486		chr3:129991849-132151772	2159924	FALSE	Ppa2,Cyp2u1	2	chr3	1	50	1	0	0.132344	FALSE
Cluster424_male	chr6	136789912	136961436	171525	Gucy2c_chr6,Erp27_chr6	F	15.3385	15.3385		chr6:136680948-137320991	640044	TRUE	Gucy2c,Erp27	2	chr6	1	50	0	1	0.132344	FALSE
Cluster429_male	chr2	5651712	5873265	221554	Camk1d_chr2,Mrpl35_chr2	F	27.1301	27.1301	Mrpl35_chr2	chr2:5681517-7477380	1795864	FALSE	Camk1d,Mrpl35	2	chr2,chr6	1	50	0	1	0.132344	FALSE
Cluster431_male	chr2	12770668	12934792	164125	ncRNA_inter_chr2_1077_chr2,Pter_chr2	F	19.116	19.116		chr2:12257891-13043479	785589	TRUE	ncRNA_inter_chr2_1077,Pter	2	chr2	1	50	0	1	0.132344	TRUE	(ncRNA_inter_chr2_1077,Pter)			(ncRNA_inter_chr2_1077-Pter)
Cluster440_male	chr2	72387582	72680353	292772	Itga6_chr2,Cdca7_chr2	F	11.958	11.958		chr2:71289969-72680353	1390385	TRUE	Itga6,Cdca7	2	chr2	1	50	0	1	0.132344	FALSE
Cluster446_male	chr2	125628902	125946359	317458	ncRNA_inter_chr2_1689_chr2,Ap4e1_chr2	F	16.8726	16.8726		chr2:125004135-126652959	1648825	TRUE	ncRNA_inter_chr2_1689,Ap4e1	2	chr2	1	50	1	0	0.132344	TRUE	trans-candidate	(ncRNA_inter_chr2_1689-male)
Cluster495_male	chr16	93862205	93935259	73055	Setd4_chr16,Cbr1_chr16	F	12.4149	12.4149		chr16:93654572-94353690	699119	FALSE	Setd4,Cbr1	2	chr16	1	50	0	1	0.132344	FALSE
Cluster501_male	chr12	84085117	84444020	358904	Pyhin1_chr12,Oas2_chr12	F	8.2194	8.2194	Pyhin1_chr12,Oas2_chr12	chr12:83653412-85936590	2283179	FALSE	Pyhin1,Oas2	2	chr5,chr1	1	50	0	1	0.132344	FALSE
Cluster507_male	chr12	105432865	105498089	65225	Serpina3b_chr12,Serpina1e_chr12	F	11.85	11.85		chr12:105234542-105480981	246440	FALSE	Serpina3b,Serpina1e	2	chr12	1	50	1	0	0.132344	FALSE
Cluster512_male	chr9	18614486	18980492	366007	Ecsit_chr9,Olfm2_chr9	F	13.7083	13.7083		chr9:17643562-21404867	3761306	FALSE	Ecsit,Olfm2	2	chr9	1	50	1	0	0.132344	FALSE
Cluster518_male	chr9	61167245	61384286	217042	Itga11_chr9,ncRNA_inter_chr9_7996_chr9	F	17.7891	17.7891		chr9:60603648-61665549	1061902	FALSE	Itga11,ncRNA_inter_chr9_7996	2	chr9	1	50	1	0	0.132344	TRUE	trans-candidate
Cluster539_male	chr10	75480485	75883829	403345	Ddt_chr10,Gstt2_chr10	F	15.619	15.619		chr10:74409301-78801521	4392221	FALSE	Ddt,Gstt2	2	chr10	1	50	0	1	0.132344	FALSE
Cluster555_male	chr1	74411377	74447413	36037	Ihh_chr1,Tmbim1_chr1	F	14.6102	14.6102		chr1:74202001-75324165	1122165	FALSE	Ihh,Tmbim1	2	chr1	1	50	1	0	0.132344	FALSE
Cluster556_male	chr1	74894873	75087440	192568	Fam134a_chr1,Nhej1_chr1	F	11.7491	11.7491		chr1:74069879-75204030	1134152	FALSE	Fam134a,Nhej1	2	chr1	1	50	1	0	0.132344	FALSE
Cluster56_male	chr6	129022886	129468904	446019	Clec12b_chr6,Clec2d_chr6	G	13.226	13.226		chr6:129084302-130767782	1683481	FALSE	Clec12b,Clec2d	2	chr6	1	50	1	0	0.132344	FALSE
Cluster571_male	chr19	11997758	12421936	424179	Cntf_chr19,Ms4a7_chr19	F	9.66311	9.66311		chr19:11703493-14308444	2604952	TRUE	Cntf,Ms4a7	2	chr19	1	50	0	1	0.132344	FALSE
Cluster573_male	chr19	32747539	32847434	99896	ncRNA_inter_chr19_14946_chr19,Stambpl1_chr19	F	15.8912	15.8912		chr19:32576042-33808309	1232268	FALSE	ncRNA_inter_chr19_14946,Stambpl1	2	chr19	1	50	0	1	0.132344	TRUE	trans-candidate
Cluster574_male	chr19	47443175	47646617	203443	Pcgf6_chr19,Arl3_chr19	F	13.9254	13.9254		chr19:47047948-47619182	571235	TRUE	Pcgf6,Arl3	2	chr19	1	50	1	0	0.132344	FALSE
Cluster579_male	chr8	35991047	36227210	236164	Ubxn8_chr8,ncRNA_inter_chr8_6887_chr8	F	15.7339	15.7339		chr8:35838455-36633428	794974	TRUE	Ubxn8,ncRNA_inter_chr8_6887	2	chr8	1	50	0	1	0.132344	TRUE	trans-candidate
Cluster581_male	chr8	44021141	44332512	311372	Cit_chr8,Mtnr1a_chr8	F	11.4936	11.4936	Cit_chr8	chr8:42152809-47559753	5406945	TRUE	Cit,Mtnr1a	2	chr5,chr8	1	50	1	0	0.132344	FALSE
Cluster582_male	chr8	45827463	46165542	338080	Klkb1_chr8,Cx3cr1_chr8	F	9.01493	9.01493	Cx3cr1_chr8	chr8:44308268-46992534	2684267	TRUE	Klkb1,Cx3cr1	2	chr9,chr8	1	50	1	0	0.132344	FALSE
Cluster588_male	chr8	106429699	106544288	114590	Ces2b_chr8,Ces2f_chr8	F	25.9875	25.9875		chr8:105969655-106544288	574634	FALSE	Ces2b,Ces2f	2	chr8	1	50	1	0	0.132344	FALSE
Cluster602_male	chr5	5659216	6239661	580446	Cldn12_chr5,Steap2_chr5	F	9.09226	9.09226		chr5:5149060-8795517	3646458	TRUE	Cldn12,Steap2	2	chr5	1	50	0	1	0.132344	FALSE
Cluster603_male	chr5	23861222	24116202	254981	Crygn_chr5,Slc4a2_chr5	F	13.9997	13.9997		chr5:23763852-24509818	745967	FALSE	Crygn,Slc4a2	2	chr5	1	50	1	0	0.132344	FALSE
Cluster607_male	chr5	85091680	85725814	634135	Ugt2b38_chr5,Ugt2b34_chr5	F	12.2613	12.2613		chr5:83534324-86541834	3007511	FALSE	Ugt2b38,Ugt2b34	2	chr5	1	50	1	0	0.132344	FALSE
Cluster623_male	chr5	148631851	148728384	96534	ncRNA_inter_chr5_4777_chr5,Cyp3a16_chr5	F	14.7441	14.7441		chr5:147681732-148689597	1007866	TRUE	ncRNA_inter_chr5_4777,Cyp3a16	2	chr5	1	50	0	1	0.132344	TRUE	trans-candidate
Cluster630_male	chr11	60345650	60581474	235825	Slc47a2_chr11,Slc47a1_chr11	F	11.5379	11.5379		chr11:59906424-62340768	2434345	TRUE	Slc47a2,Slc47a1	2	chr11	1	50	0	1	0.132344	FALSE
Cluster637_male	chr11	79910708	80165485	254778	Utp6_chr11,Tmem98_chr11	F	10.6396	10.6396		chr11:79452887-81403099	1950213	TRUE	Utp6,Tmem98	2	chr11	1	50	0	1	0.132344	FALSE
Cluster645_male	chr11	102332582	102459802	127221	ncRNA_inter_chr11_10088_chr11,Adam11_chr11	F	13.1763	13.1763		chr11:101960207-103206146	1245940	TRUE	ncRNA_inter_chr11_10088,Adam11	2	chr11	1	50	1	0	0.132344	TRUE	trans-candidate
Cluster658_male	chr7	31807523	32684430	876908	Scgb2b3_chr7,Kctd15_chr7	F	15.9541	15.9541		chr7:31567927-34455894	2887968	FALSE	Scgb2b3,Kctd15	2	chr7	1	50	1	0	0.132344	FALSE
Cluster663_male	chr7	106441025	106861595	420571	Slco2b1_chr7,ncRNA_inter_chr7_6399_chr7	F	19.3048	19.3048		chr7:106314219-107423613	1109395	TRUE	Slco2b1,ncRNA_inter_chr7_6399	2	chr7	1	50	0	1	0.132344	TRUE	trans-candidate
Cluster666_male	chr7	126733923	126900857	166935	Acsm2_chr7,Acsm5_chr7	F	12.8454	12.8454		chr7:126391800-127885561	1493762	TRUE	Acsm2,Acsm5	2	chr7	1	50	1	0	0.132344	FALSE
Cluster674_male	chr14	46905490	47010098	104609	ncRNA_inter_chr14_11989_chr14,Bmp4_chr14	F	25.6849	25.6849		chr14:46257715-47000795	743081	FALSE	ncRNA_inter_chr14_11989,Bmp4	2	chr14	1	50	1	0	0.132344	TRUE	(ncRNA_inter_chr14_11989,Bmp4)			(ncRNA_inter_chr14_11989-Bmp4)
Cluster68_male	chr2	6954873	7477380	522508	Mcm10_chr2,Optn_chr2	G	10.8585	10.8585		chr2:5681517-8014667	2333151	TRUE	Mcm10,Optn	2	chr2	1	50	1	0	0.132344	FALSE
Cluster691_male	chr3	101634050	101821137	187088	Rhoc_chr3,Rhbg_chr3	F	15.0519	15.0519		chr3:101634050-104769888	3135839	TRUE	Rhoc,Rhbg	2	chr3	1	50	0	1	0.132344	FALSE
Cluster695_male	chr3	136686891	136857802	170912	2610524H06Rik_chr3,Adh4_chr3	F	30.4638	30.4638	2610524H06Rik_chr3	chr3:135895731-137199914	1304184	FALSE	2610524H06Rik,Adh4	2	chr5,chr3	1	50	1	0	0.132344	FALSE
Cluster701_male	chr15	66276210	66626152	349943	Ndrg1_chr15,Wisp1_chr15	F	9.94875	9.94875		chr15:65428942-66783194	1354253	FALSE	Ndrg1,Wisp1	2	chr15	1	50	0	1	0.132344	FALSE
Cluster707_male	chr15	82384177	82571855	187679	Cyp2d9_chr15,Mcat_chr15	F	15.8731	15.8731		chr15:81135389-83225319	2089931	FALSE	Cyp2d9,Mcat	2	chr15	1	50	1	0	0.132344	FALSE
Cluster713_male	chr13	37952140	38040216	88077	Cage1_chr13,ncRNA_inter_chr13_11222_chr13	F	24.0167	24.0167		chr13:37659399-38040216	380818	FALSE	Cage1,ncRNA_inter_chr13_11222	2	chr13	1	50	1	0	0.132344	TRUE	trans-candidate	(ncRNA_inter_chr13_11222-male)
Cluster717_male	chr13	93269759	93529604	259846	Bhmt2_chr13,ncRNA_inter_chr11_9726_chr13	F	18.9375	18.9375	ncRNA_inter_chr11_9726_chr13	chr13:92133726-94642166	2508441	FALSE	Bhmt2,ncRNA_inter_chr11_9726	2	chr13,chr11	1	50	0	1	0.132344	TRUE	trans-candidate
Cluster718_male	chr13	94883161	95048147	164987	F2r_chr13,Wdr41_chr13	F	19.9979	19.9979		chr13:94087971-95809835	1721865	FALSE	F2r,Wdr41	2	chr13	1	50	1	0	0.132344	FALSE
Cluster722_male	chr2	118362862	118602677	239816	Disp2_chr2,Spata2_chr2	B	18.3769	18.3769		chr2:117796581-118671354	874774	FALSE	Disp2,Spata2	2	chr2	1	50	0	1	0.132344	FALSE
Cluster723_male	chr4	59526376	59824443	298068	Gng10_chr4,Mup14_chr4	B	16.7147	16.7147		chr4:59526376-62044371	2517996	TRUE	Gng10,Mup14	2	chr4	1	50	1	0	0.132344	FALSE
Cluster733_male	chr12	27556942	28225190	668249	Hira_chr12,Rnf144a_chr12	B	8.48343	8.48343	Hira_chr12	chr12:26093979-28890544	2796566	TRUE	Hira,Rnf144a	2	chr16,chr12	1	50	0	1	0.132344	FALSE
Cluster734_male	chr9	107562095	107713709	151615	Gnat1_chr9,Hyal3_chr9	B	11.905	11.905		chr9:106912555-107672813	760259	TRUE	Gnat1,Hyal3	2	chr9	1	50	1	0	0.132344	FALSE
Cluster735_male	chr10	70114466	70420735	306270	Ank3_chr10,ncRNA_inter_chr8_6726_chr10	B	15.0992	15.0992	ncRNA_inter_chr8_6726_chr10	chr10:69540414-70636912	1096499	FALSE	Ank3,ncRNA_inter_chr8_6726	2	chr10,chr8	1	50	1	0	0.132344	TRUE	trans-candidate	(ncRNA_inter_chr8_6726-male)
Cluster749_male	chr5	93231542	93426104	194563	Sowahb_chr5,Fam47e_chr5	B	13.291	13.291		chr5:92046875-95939957	3893083	TRUE	Sowahb,Fam47e	2	chr5	1	50	1	0	0.132344	FALSE
Cluster75_male	chr2	35368066	35984296	616231	Gsn_chr2,Rc3h2_chr2	G	13.1053	13.1053		chr2:35192613-38471139	3278527	TRUE	Gsn,Rc3h2	2	chr2	1	50	0	1	0.132344	FALSE
Cluster752_male	chr11	60832506	60968589	136084	Gm12250_chr11,Mief2_chr11	B	12.3259	12.3259		chr11:60140246-62620748	2480503	TRUE	Gm12250,Mief2	2	chr11	1	50	0	1	0.132344	FALSE
Cluster757_male	chr3	84443984	84826514	382531	ncRNA_inter_chr3_2504_chr3,ncRNA_inter_chr3_2507_chr3	B	15.7357	15.7357		chr3:83768655-86709876	2941222	FALSE	ncRNA_inter_chr3_2504,ncRNA_inter_chr3_2507	2	chr3	1	50	1	0	0.132344	TRUE	trans-candidate	(ncRNA_inter_chr3_2504-male)
Cluster761_male	chr13	23648541	23827434	178894	Hist1h2be_chr13,Hist1h2bg_chr13	B	28.2938	28.2938		chr13:22809325-24000456	1191132	FALSE	Hist1h2be,Hist1h2bg	2	chr13	1	50	1	0	0.132344	FALSE
Cluster762_male	chr13	47789083	47922308	133226	Rbm12b1_chr13,Tpmt_chr13	B	18.2554	18.2554	Rbm12b1_chr13	chr13:47139079-47913351	774273	FALSE	Rbm12b1,Tpmt	2	chr4,chr13	1	50	1	0	0.132344	FALSE
Cluster767_male	chr6	129774238	130369824	595587	Clec1a_chr6,Klrc1_chr6	H	8.92918	8.92918		chr6:129084302-131939599	2855298	FALSE	Clec1a,Klrc1	2	chr6	1	50	0	1	0.132344	FALSE
Cluster770_male	chr18	80285728	80333959	48232	Hsbp1l1_chr18,Txnl4a_chr18	H	18.6256	18.6256		chr18:80199205-80561552	362348	FALSE	Hsbp1l1,Txnl4a	2	chr18	1	50	1	0	0.132344	FALSE
Cluster794_male	chr10	117332614	117475423	142810	ncRNA_inter_chr10_9309_chr10,Mdm1_chr10	H	13.2416	13.2416		chr10:117371672-117687317	315646	TRUE	ncRNA_inter_chr10_9309,Mdm1	2	chr10	1	50	0	1	0.132344	TRUE	(ncRNA_inter_chr10_9309,Mdm1)
Cluster798_male	chr8	13476822	14096129	619308	Gas6_chr8,Abcc10_chr8	H	8.15151	8.15151	Abcc10_chr8	chr8:13476822-14474829	998008	FALSE	Gas6,Abcc10	2	chr17,chr8	1	50	0	1	0.132344	FALSE
Cluster816_male	chr11	78241474	78397934	156461	Slc13a2_chr11,Pigs_chr11	H	16.5197	16.5197		chr11:77743553-79484900	1741348	FALSE	Slc13a2,Pigs	2	chr11	1	50	1	0	0.132344	FALSE
Cluster819_male	chr11	101515153	101631531	116379	ncRNA_inter_chr11_10087_chr11,Rnd2_chr11	H	10.345	10.345		chr11:101434884-101979173	544290	TRUE	ncRNA_inter_chr11_10087,Rnd2	2	chr11	1	50	0	1	0.132344	TRUE	trans-candidate
Cluster822_male	chr7	46776651	47483126	706476	ncRNA_inter_chr7_6113_chr7,ncRNA_inter_chr7_6114_chr7	H	26.3833	26.3833		chr7:39331197-47483126	8151930	FALSE	ncRNA_inter_chr7_6113,ncRNA_inter_chr7_6114	2	chr7	1	50	0	1	0.132344	TRUE	(ncRNA_inter_chr7_6113,ncRNA_inter_chr7_6114)(ncRNA_inter_chr7_6114,ncRNA_inter_chr7_6113)	(ncRNA_inter_chr7_6114-female)
Cluster823_male	chr7	103985616	104255796	270181	ncRNA_inter_chr7_6391_chr7,Nars2_chr7	H	14.5945	14.5945		chr7:103985616-105260791	1275176	TRUE	ncRNA_inter_chr7_6391,Nars2	2	chr7	1	50	1	0	0.132344	TRUE	trans-candidate	(ncRNA_inter_chr7_6391-male)
Cluster834_male	chr15	81431462	81607518	176057	ncRNA_inter_chr15_12752_chr15,Polr3h_chr15	H	18.3425	18.3425		chr15:80496644-81782155	1285512	TRUE	ncRNA_inter_chr15_12752,Polr3h	2	chr15	1	50	0	1	0.132344	TRUE	trans-candidate	(ncRNA_inter_chr15_12752-female)
Cluster840_male	chr4	149021447	149250803	229357	ncRNA_inter_chr4_3875_chr4,Clstn1_chr4	C	11.2606	11.2606		chr4:148835943-150329333	1493391	FALSE	ncRNA_inter_chr4_3875,Clstn1	2	chr4	1	50	1	0	0.132344	TRUE	trans-candidate	(ncRNA_inter_chr4_3875-male)
Cluster843_male	chr10	115183159	115263404	80246	Trhde_chr10,ncRNA_inter_chr10_9279_chr10	C	14.3247	14.3247		chr10:114462268-115358512	896245	FALSE	Trhde,ncRNA_inter_chr10_9279	2	chr10	1	50	1	0	0.132344	TRUE	(ncRNA_inter_chr10_9279,Trhde)			(ncRNA_inter_chr10_9279-Trhde)
Cluster844_male	chr1	34302810	34434224	131415	Ly75_chr1,Tut1_chr1	C	8.10658	8.10658	Ly75_chr1,Tut1_chr1	chr1:32091904-37767591	5675688	TRUE	Ly75,Tut1	2	chr2,chr19	1	50	0	1	0.132344	FALSE
Cluster851_male	chr8	10404597	10551164	146568	Ankrd26_chr8,Slc22a28_chr8	C	8.69699	8.69699	Ankrd26_chr8,Slc22a28_chr8	chr8:9895531-10699069	803539	FALSE	Ankrd26,Slc22a28	2	chr6,chr19	1	50	1	0	0.132344	FALSE
Cluster864_male	chr6	128020749	128361329	340581	BC048546_chr6,Tspan9_chr6	D	27.6417	27.6417		chr6:127846673-128497294	650622	TRUE	BC048546,Tspan9	2	chr6	1	50	1	0	0.132344	FALSE
Cluster872_male	chr12	110145444	110266390	120947	Cyp46a1_chr12,ncRNA_inter_chr12_10916_chr12	D	27.7448	27.7448		chr12:110117479-110729975	612497	FALSE	Cyp46a1,ncRNA_inter_chr12_10916	2	chr12	1	50	0	1	0.132344	TRUE	trans-candidate
Cluster873_male	chr9	12126744	12433131	306388	Mrpl35_chr9,Pcp4l1_chr9	D	10.9899	10.9899	Mrpl35_chr9,Pcp4l1_chr9	chr9:12018062-12996457	978396	FALSE	Mrpl35,Pcp4l1	2	chr6,chr1	1	50	0	1	0.132344	FALSE
Cluster889_male	chr7	24839012	25495398	656387	Xrcc1_chr7,Cadm4_chr7	D	14.4178	14.4178		chr7:20354010-25566529	5212520	TRUE	Xrcc1,Cadm4	2	chr7	1	50	1	0	0.132344	FALSE
Cluster890_male	chr7	26298362	26436054	137693	Cyp2a22_chr7,Ceacam10_chr7	D	18.9055	18.9055		chr7:25981697-27079399	1097703	TRUE	Cyp2a22,Ceacam10	2	chr7	1	50	0	1	0.132344	FALSE
Cluster897_male	chr15	7106678	7268535	161858	C9_chr15,Cd320_chr15	D	11.4567	11.4567	Cd320_chr15	chr15:6458874-7446488	987615	TRUE	C9,Cd320	2	chr15,chr17	1	50	1	0	0.132344	FALSE
Cluster95_male	chr2	164160549	164344408	183860	Wfdc2_chr2,Dbndd2_chr2	G	13.0096	13.0096		chr2:163926735-164771193	844459	TRUE	Wfdc2,Dbndd2	2	chr2	1	50	0	1	0.132344	FALSE
Cluster112_male	chr4	115331341	115927824	596484	Cyp4a14_chr4,Mob3c_chr4,Zswim5_chr4	G	10.9863	9.69178		chr4:114212473-116904077	2691605	TRUE	Cyp4a14,Mob3c,Zswim5	3	chr4	1	33.3333	0	1	0.191802	FALSE
Cluster117_male	chr16	5158992	5786540	627549	Rogdi_chr16,ncRNA_inter_chr16_12998_chr16,Srl_chr16	G	23.0196	21.6467		chr16:4199827-5786540	1586714	TRUE	Rogdi,ncRNA_inter_chr16_12998,Srl	3	chr16	1	33.3333	0	1	0.191802	TRUE	trans-candidate	(ncRNA_inter_chr16_12998-female)
Cluster144_male	chr9	44722327	44926272	203946	Treh_chr9,Vps11_chr9,Tmem25_chr9	G	12.4329	10.8804		chr9:44087596-44910449	822854	TRUE	Treh,Vps11,Tmem25	3	chr9	1	33.3333	1	0	0.191802	FALSE
Cluster192_male	chr1	167554553	167760925	206373	Creg1_chr1,F5_chr1,Fmo2_chr1	G	9.68652	10.0454		chr1:166832368-168944871	2112504	TRUE	Creg1,F5,Fmo2	3	chr1	1	33.3333	0	1	0.191802	FALSE
Cluster195_male	chr1	182933209	183135052	201844	9130409I23Rik_chr1,Mpz_chr1,Nvl_chr1	G	17.2788	13.4691		chr1:182749006-183291822	542817	TRUE	9130409I23Rik,Mpz,Nvl	3	chr1	1	33.3333	1	0	0.191802	FALSE
Cluster234_male	chr17	21593156	22348392	755237	Zfp820_chr17,Zfp945_chr17,2210404O09Rik_chr17	G	15.5248	13.1396		chr17:21358201-22348392	990192	TRUE	Zfp820,Zfp945,2210404O09Rik	3	chr17	1	33.3333	0	1	0.191802	FALSE
Cluster24_male	chr8	12730508	13192342	461835	Col4a2_chr8,Tubgcp3_chr8,Ugt2b1_chr8	E	11.9114	12.4717	Ugt2b1_chr8	chr8:11361478-13098523	1737046	FALSE	Col4a2,Tubgcp3,Ugt2b1	3	chr8,chr5	1	33.3333	1	0	0.191802	FALSE
Cluster322_male	chr7	135050706	135249434	198729	Prss8_chr7,Prss36_chr7,Prss53_chr7	G	14.9987	13.7661		chr7:134613367-135428837	815471	TRUE	Prss8,Prss36,Prss53	3	chr7	1	33.3333	1	0	0.191802	FALSE
Cluster342_male	chr3	87986146	88660322	674177	Sema4a_chr3,Ubqln4_chr3,Lmna_chr3	G	15.4331	14.4662		chr3:88192065-88367708	175644	TRUE	Sema4a,Ubqln4,Lmna	3	chr3	1	33.3333	0	1	0.191802	FALSE
Cluster387_male	chr4	147095837	147540428	444592	Gm13152_chr4,Gm13157_chr4,Gm13242_chr4	A	24.9385	32.3175		chr4:145256078-147473795	2217718	FALSE	Gm13152,Gm13157,Gm13242	3	chr4	1	33.3333	1	0	0.191802	FALSE
Cluster397_male	chr5	108140526	108958568	818043	Hscb_chr5,Lrrc8d_chr5,ncRNA_inter_chr5_4499_chr5	A	10.1077	9.03686		chr5:107874425-110932098	3057674	TRUE	Hscb,Lrrc8d,ncRNA_inter_chr5_4499	3	chr5	1	33.3333	1	0	0.191802	TRUE	trans-candidate	(ncRNA_inter_chr5_4499-male)
Cluster508_male	chr12	113539772	113667561	127790	Xrcc3_chr12,A530016L24Rik_chr12,Tmem179_chr12	F	21.4601	14.0185		chr12:113584340-113785057	200718	TRUE	Xrcc3,A530016L24Rik,Tmem179	3	chr12	1	33.3333	0	1	0.191802	FALSE
Cluster53_male	chr6	116156830	116675332	518503	Tsen2_chr6,March8_chr6,Pparg_chr6	G	11.4995	10.2289		chr6:115986827-116792432	805606	TRUE	Tsen2,March8,Pparg	3	chr6	1	33.3333	0	1	0.191802	FALSE
Cluster547_male	chr10	127107078	127267133	160056	Stat6_chr10,Rdh1_chr10,Esyt1_chr10	F	20.8715	26.5997		chr10:127199781-127600702	400922	TRUE	Stat6,Rdh1,Esyt1	3	chr10	1	33.3333	0	1	0.191802	FALSE
Cluster561_male	chr1	174283486	174570545	287060	Ifi204_chr1,Alyref2_chr1,Apcs_chr1	F	14.8569	15.7908		chr1:174042418-175433685	1391268	TRUE	Ifi204,Alyref2,Apcs	3	chr1	1	33.3333	0	1	0.191802	FALSE
Cluster569_male	chr19	8810405	8857096	46692	Pla2g16_chr19,Slc22a26_chr19,Slc22a30_chr19	F	22.78	20.6249		chr19:8426861-9879649	1452789	TRUE	Pla2g16,Slc22a26,Slc22a30	3	chr19	1	33.3333	0	1	0.191802	FALSE
Cluster598_male	chr17	46055879	46226178	170300	Enpp4_chr17,Prickle4_chr17,Slc22a7_chr17	F	15.2293	10.6763		chr17:45974181-46201061	226881	TRUE	Enpp4,Prickle4,Slc22a7	3	chr17	1	33.3333	1	0	0.191802	FALSE
Cluster617_male	chr5	125488641	125898094	409454	P2rx4_chr5,Rilpl1_chr5,Snrnp35_chr5	F	15.0906	16.0985		chr5:124204061-125794044	1589984	FALSE	P2rx4,Rilpl1,Snrnp35	3	chr5	1	33.3333	1	0	0.191802	FALSE
Cluster628_male	chr11	57650916	58016673	365758	Cnot8_chr11,ncRNA_inter_chr11_9733_chr11,Igtp_chr11	F	23.0999	27.3169		chr11:57362572-57906467	543896	TRUE	Cnot8,ncRNA_inter_chr11_9733,Igtp	3	chr11	1	33.3333	0	1	0.191802	TRUE	trans-candidate
Cluster664_male	chr7	107508231	108510760	1002530	Coa4_chr7,ncRNA_inter_chr7_6428_chr7,P2ry2_chr7	F	26.9985	24.2066		chr7:108183845-108242462	58618	FALSE	Coa4,ncRNA_inter_chr7_6428,P2ry2	3	chr7	1	33.3333	1	0	0.191802	TRUE	(ncRNA_inter_chr7_6428,Coa4)
Cluster687_male	chr3	87986146	88468827	482682	Nes_chr3,Ntrk1_chr3,Syt11_chr3	F	21.6481	20.9539		chr3:87614318-88331512	717195	TRUE	Nes,Ntrk1,Syt11	3	chr3	1	33.3333	1	0	0.191802	FALSE
Cluster694_male	chr3	134371254	134864512	493259	Slc9b2_chr3,ncRNA_inter_chr3_2922_chr3,Bdh2_chr3	F	13.3113	12.3668		chr3:134525071-135133989	608919	FALSE	Slc9b2,ncRNA_inter_chr3_2922,Bdh2	3	chr3	1	33.3333	1	0	0.191802	TRUE	(ncRNA_inter_chr3_2922,Slc9b2,Bdh2)
Cluster706_male	chr15	81721224	81955364	234141	ncRNA_inter_chr15_12770_chr15,Cyp2d11_chr15,Cyp2d34_chr15	F	42.465	38.2709		chr15:81808616-82206203	397588	TRUE	ncRNA_inter_chr15_12770,Cyp2d11,Cyp2d34	3	chr15	1	33.3333	1	0	0.191802	TRUE	(ncRNA_inter_chr15_12770,Cyp2d11,Cyp2d34)
Cluster792_male	chr10	70071754	70310226	238473	Ccdc6_chr10,Bcr_chr10,ncRNA_inter_chr10_9000_chr10	H	12.1061	12.7763		chr10:69540414-70636912	1096499	TRUE	Ccdc6,Bcr,ncRNA_inter_chr10_9000	3	chr10	1	33.3333	1	0	0.191802	TRUE	trans-candidate	(ncRNA_inter_chr10_9000-male)
Cluster804_male	chr17	24173220	24449227	276008	Gfer_chr17,Tbc1d24_chr17,Tnfrsf12a_chr17	H	9.80547	8.0567		chr17:23520411-25485542	1965132	TRUE	Gfer,Tbc1d24,Tnfrsf12a	3	chr17	1	33.3333	1	0	0.191802	FALSE
Cluster888_male	chr7	20255969	23580088	3324120	Igsf23_chr7,Zfp94_chr7,Ercc2_chr7	D	20.4444	14.8836		chr7:20002422-25041882	5039461	TRUE	Igsf23,Zfp94,Ercc2	3	chr7	1	33.3333	0	1	0.191802	FALSE
Cluster179_male	chr10	127337781	127871150	533370	Rps26_chr10,Sdr9c7_chr10,Spryd4_chr10,Ccnd2_chr10	G	18.6473	17.8803	Ccnd2_chr10	chr10:127274305-127924035	649731	TRUE	Rps26,Sdr9c7,Spryd4,Ccnd2	4	chr6,chr10	1	25	1	0	0.247189	FALSE
Cluster203_male	chr19	28851565	29125219	273655	Ermp1_chr19,Il33_chr19,Pdcd1lg2_chr19,Ak3_chr19	G	19.4232	15.0067		chr19:28834080-29571669	737590	TRUE	Ermp1,Il33,Pdcd1lg2,Ak3	4	chr19	1	25	0	1	0.247189	FALSE
Cluster269_male	chr5	145200945	145583512	382568	Smurf1_chr5,Cpsf4_chr5,Cyp3a41a_chr5,Cyp3a57_chr5	G	22.1473	15.916		chr5:145353095-145519553	166459	TRUE	Smurf1,Cpsf4,Cyp3a41a,Cyp3a57	4	chr5	1	25	0	1	0.247189	FALSE
Cluster354_male	chr15	74042551	74228691	186141	Dennd3_chr15,Ptp4a3_chr15,ncRNA_inter_chr15_12684_chr15,Zc3h3_chr15	G	13.7165	13.7901		chr15:73987481-75045718	1058238	TRUE	Dennd3,Ptp4a3,ncRNA_inter_chr15_12684,Zc3h3	4	chr15	1	25	0	1	0.247189	TRUE	trans-candidate	(ncRNA_inter_chr15_12684-female)
Cluster38_male	chr3	107752639	107907309	154671	Gstm5_chr3,Gstm2_chr3,Gstm7_chr3,Gpsm2_chr3	E	20.9023	19.4952		chr3:107568120-107848796	280677	TRUE	Gstm5,Gstm2,Gstm7,Gpsm2	4	chr3	1	25	0	1	0.247189	FALSE
Cluster422_male	chr6	123020781	123585642	564862	C1s1_chr6,Vmn2r21_chr6,Clec4b2_chr6,Clstn3_chr6	F	16.4027	13.0465		chr6:122731801-123985105	1253305	TRUE	C1s1,Vmn2r21,Clec4b2,Clstn3	4	chr6	1	25	1	0	0.247189	FALSE
Cluster463_male	chr4	107007905	107792363	784459	Podn_chr4,Echdc2_chr4,ncRNA_inter_chr4_3516_chr4,Slc1a7_chr4	F	14.305	14.438		chr4:107152042-108453814	1301773	TRUE	Podn,Echdc2,ncRNA_inter_chr4_3516,Slc1a7	4	chr4	1	25	1	0	0.247189	TRUE	trans-candidate
Cluster47_male	chr6	34883028	35015968	132941	3110062M04Rik_chr6,Fam180a_chr6,ncRNA_inter_chr6_5023_chr6,Wdr91_chr6	G	22.7767	22.6759		chr6:34883028-35709528	826501	TRUE	3110062M04Rik,Fam180a,ncRNA_inter_chr6_5023,Wdr91	4	chr6	1	25	1	0	0.247189	TRUE	trans-candidate	(ncRNA_inter_chr6_5023-male)
Cluster477_male	chr4	145256078	147292813	2036736	Rex2_chr4,Gm13251_chr4,Fv1_chr4,Gm13247_chr4	F	16.4769	14.5414		chr4:145704143-147473795	1769653	TRUE	Rex2,Gm13251,Fv1,Gm13247	4	chr4	1	25	1	0	0.247189	FALSE
Cluster538_male	chr10	74622152	74908402	286251	2310011J03Rik_chr10,Csnk1g2_chr10,Gstt1_chr10,Mif_chr10	F	16.2644	12.1962		chr10:74622152-75797383	1175232	FALSE	2310011J03Rik,Csnk1g2,Gstt1,Mif	4	chr10	1	25	0	1	0.247189	FALSE
Cluster584_male	chr8	86411804	86816200	404397	Il27ra_chr8,Mylk3_chr8,Il15_chr8,Rnf150_chr8	F	12.7582	10.0982		chr8:86059474-87119680	1060207	FALSE	Il27ra,Mylk3,Il15,Rnf150	4	chr8	1	25	0	1	0.247189	FALSE
Cluster760_male	chr15	85433298	85791343	358046	Cdpf1_chr15,Pkdrej_chr15,Prr5_chr15,Fam118a_chr15	B	11.187	10.761		chr15:85037220-85840267	803048	TRUE	Cdpf1,Pkdrej,Prr5,Fam118a	4	chr15	1	25	0	1	0.247189	FALSE
Cluster835_male	chr13	23827434	24212378	384945	ncRNA_inter_chr13_11104_chr13,Hist1h2bk_chr13,Hist1h2bn_chr13,ncRNA_inter_chr17_13749_chr13	H	17.1978	18.5317	ncRNA_inter_chr17_13749_chr13	chr13:22961294-24463156	1501863	TRUE	ncRNA_inter_chr13_11104,Hist1h2bk,Hist1h2bn,ncRNA_inter_chr17_13749	4	chr13,chr17	1	25	0	1	0.247189	TRUE	trans-candidate
Cluster139_male	chr9	20603924	21032240	428317	Zfp266_chr9,ncRNA_inter_chr9_7753_chr9,Rab3d_chr9,Anln_chr9,Spc24_chr9	G	16.633	16.3214		chr9:18782032-21649962	2867931	TRUE	Zfp266,ncRNA_inter_chr9_7753,Rab3d,Anln,Spc24	5	chr9	1	20	0	1	0.298784	TRUE	trans-candidate
Cluster458_male	chr4	44572472	45165046	592575	Npr2_chr4,Rgp1_chr4,Grhpr_chr4,Zcchc7_chr4,ncRNA_inter_chr4_3171_chr4	F	13.3438	13.941		chr4:43747983-45117084	1369102	TRUE	Npr2,Rgp1,Grhpr,Zcchc7,ncRNA_inter_chr4_3171	5	chr4	1	20	1	0	0.298784	TRUE	(ncRNA_inter_chr4_3171,Npr2,Rgp1)
Cluster513_male	chr9	21417755	22276002	858248	S1pr5_chr9,Angptl6_chr9,Atg4d_chr9,Zfp872_chr9,Acp5_chr9	F	22.5255	12.9565		chr9:21915020-22039076	124057	TRUE	S1pr5,Angptl6,Atg4d,Zfp872,Acp5	5	chr9	1	20	1	0	0.298784	FALSE
Cluster521_male	chr9	77148981	77577241	428261	Ick_chr9,ncRNA_inter_chr9_8117_chr9,ncRNA_inter_chr9_8118_chr9,Klhl31_chr9,ncRNA_inter_chr9_8122_chr9	F	25.5704	28.7543		chr9:76747931-77478647	730717	TRUE	Ick,ncRNA_inter_chr9_8117,ncRNA_inter_chr9_8118,Klhl31,ncRNA_inter_chr9_8122	5	chr9	1	20	1	0	0.298784	TRUE	(ncRNA_inter_chr9_8117,ncRNA_inter_chr9_8118,Klhl31)(ncRNA_inter_chr9_8118,ncRNA_inter_chr9_8117,Klhl31)	(ncRNA_inter_chr9_8122-male)	(ncRNA_inter_chr9_8118-ncRNA_inter_chr9_8117)	(ncRNA_inter_chr9_8117-Klhl31)
Cluster676_male	chr14	55578926	56166580	587655	Thtpa_chr14,Fitm1_chr14,Ltb4r1_chr14,Haus4_chr14,Ltb4r2_chr14	F	13.4126	13.1091		chr14:55855663-56559385	703723	FALSE	Thtpa,Fitm1,Ltb4r1,Haus4,Ltb4r2	5	chr14	1	20	1	0	0.298784	FALSE
Cluster85_male	chr2	126756709	127185235	428527	1810024B03Rik_chr2,Prom2_chr2,Itpripl1_chr2,Mrps5_chr2,Adra2b_chr2	G	16.8269	12.0825		chr2:126589760-127064792	475033	TRUE	1810024B03Rik,Prom2,Itpripl1,Mrps5,Adra2b	5	chr2	1	20	0	1	0.298784	FALSE
Cluster169_male	chr10	77359717	78522710	1162994	1810043G02Rik_chr10,Pfkl_chr10,Amh_chr10,ncRNA_inter_chr10_9086_chr10,Pwp2_chr10,Tbxa2r_chr10	G	16.5166	15.2548		chr10:77437536-78632222	1194687	TRUE	1810043G02Rik,Pfkl,Amh,ncRNA_inter_chr10_9086,Pwp2,Tbxa2r	6	chr10	1	16.6667	0	1	0.346847	TRUE	trans-candidate
Cluster198_male	chr19	4628058	5099671	471614	Clcf1_chr19,Ctsf_chr19,Ptprcap_chr19,1700055N04Rik_chr19,Ap5b1_chr19,Ppp2r5b_chr19,Peli3_chr19	G	13.8089	13.4773		chr19:4166115-5340514	1174400	FALSE	Clcf1,Ctsf,Ptprcap,1700055N04Rik,Ap5b1,Ppp2r5b,Peli3	7	chr19	1	14.2857	0	1	0.391618	FALSE
Cluster303_male	chr7	29276238	30006410	730173	Zfp850_chr7,Lgals4_chr7,Fbxo17_chr7,Spred3_chr7,Kcnk6_chr7,Sipa1l3_chr7,2200002D01Rik_chr7	G	15.8008	17.5411		chr7:29536489-30058241	521753	TRUE	Zfp850,Lgals4,Fbxo17,Spred3,Kcnk6,Sipa1l3,2200002D01Rik	7	chr7	1	14.2857	1	0	0.391618	FALSE
Cluster98_male	chr2	174716696	178161254	3444559	Zbtb7c_chr2,ncRNA_inter_chr6_5368_chr2,0610010B08Rik_chr2,Gm14440_chr2,Zfp931_chr2,Mrap2_chr2,Gm14295_chr2,Gm14326_chr2,Gm6710_chr2,Gria4_chr2,ncRNA_inter_chr2_2079_chr2,OTTMUSG00000016609_chr2,Ppp1r3a_chr2,Gm14436_chr2,Gm14393_chr2,ncRNA_inter_chr18_14655_chr2	G	23.9234	25.5558	Zbtb7c_chr2,ncRNA_inter_chr6_5368_chr2,Mrap2_chr2,Gria4_chr2,Ppp1r3a_chr2,ncRNA_inter_chr18_14655_chr2	chr2:177082174-177706756	624583	TRUE	Zbtb7c,ncRNA_inter_chr6_5368,0610010B08Rik,Gm14440,Zfp931,Mrap2,Gm14295,Gm14326,Gm6710,Gria4,ncRNA_inter_chr2_2079,OTTMUSG00000016609,Ppp1r3a,Gm14436,Gm14393,ncRNA_inter_chr18_14655	16	chr2,chr9,chr18,chr6	1	6.25	1	0	0.678987	TRUE	(ncRNA_inter_chr2_2079,Zfp931,Gm14326)(ncRNA_inter_chr18_14655,Zbtb7c)	(ncRNA_inter_chr18_14655-male)		(ncRNA_inter_chr18_14655-Zbtb7c)
Cluster1_male	chr6	83088503	83254798	166296	Mrpl53_chr6,Slc4a5_chr6	E	21.7553	21.7553		chr6:82478597-83504585	1025989	TRUE	Mrpl53,Slc4a5	2	chr6	0	0	0	0	1	FALSE
Cluster100_male	chr4	15137071	15267454	130384	Otud6b_chr4,Tmem64_chr4	G	15.4481	15.4481		chr4:13702948-15354784	1651837	FALSE	Otud6b,Tmem64	2	chr4	0	0	0	0	1	FALSE
Cluster101_male	chr4	40974481	41123907	149427	Bag1_chr4,Osbpl8_chr4	G	9.98646	9.98646	Osbpl8_chr4	chr4:40828468-44029800	3201333	FALSE	Bag1,Osbpl8	2	chr4,chr10	0	0	0	0	1	FALSE
Cluster102_male	chr4	44811217	45117084	305868	Gba2_chr4,ncRNA_inter_chr4_3183_chr4	G	12.7874	12.7874		chr4:43628857-45321226	1692370	FALSE	Gba2,ncRNA_inter_chr4_3183	2	chr4	0	0	0	0	1	TRUE	(ncRNA_inter_chr4_3183,Gba2)
Cluster103_male	chr4	45210453	45651567	441115	Stra6l_chr4,ncRNA_inter_chr4_3151_chr4	G	9.19162	9.19162		chr4:45117084-46327855	1210772	FALSE	Stra6l,ncRNA_inter_chr4_3151	2	chr4	0	0	0	0	1	TRUE	trans-candidate
Cluster104_male	chr4	46071332	46508393	437062	Tdrd7_chr4,Tstd2_chr4	G	14.1569	14.1569		chr4:45898864-46749453	850590	FALSE	Tdrd7,Tstd2	2	chr4	0	0	0	0	1	FALSE
Cluster105_male	chr4	49089349	49838394	749046	Mrpl50_chr4,Acnat1_chr4,Grin3a_chr4	G	22.089	28.2099		chr4:48584433-50055241	1470809	TRUE	Mrpl50,Acnat1,Grin3a	3	chr4	0	0	0	0	1	FALSE
Cluster106_male	chr4	56983734	57427162	443429	D630039A03Rik_chr4,Palm2_chr4	G	14.1008	14.1008		chr4:57242830-57769419	526590	FALSE	D630039A03Rik,Palm2	2	chr4	0	0	0	0	1	FALSE
Cluster108_male	chr4	95256075	95489715	233641	Cyp2j8_chr4,Cyp2j9_chr4	G	10.8576	10.8576		chr4:95106559-95707239	600681	FALSE	Cyp2j8,Cyp2j9	2	chr4	0	0	0	0	1	FALSE
Cluster109_male	chr4	105167211	105666674	499464	Cyb5rl_chr4,Pomgnt1_chr4	G	14.2319	14.2319		chr4:104933626-106901051	1967426	FALSE	Cyb5rl,Pomgnt1	2	chr4	0	0	0	0	1	FALSE
Cluster11_male	chr12	101924009	102201565	277557	Vmn1r65_chr12,Gpr68_chr12	E	8.53458	8.53458	Vmn1r65_chr12	chr12:101696893-102580375	883483	FALSE	Vmn1r65,Gpr68	2	chr12,chr7	0	0	0	0	1	FALSE
Cluster110_male	chr4	107861410	108453814	592405	Zyg11b_chr4,Cpt2_chr4	G	16.5266	16.5266		chr4:107459993-113817076	6357084	TRUE	Zyg11b,Cpt2	2	chr4	0	0	0	0	1	FALSE
Cluster114_male	chr4	124432206	124970190	537985	Lsm10_chr4,Zmpste24_chr4	G	14.3238	14.3238		chr4:122616449-125140838	2524390	FALSE	Lsm10,Zmpste24	2	chr4	0	0	0	0	1	FALSE
Cluster115_male	chr4	138002593	138235497	232905	Pqlc2_chr4,Emc1_chr4	G	15.2479	15.2479		chr4:137811542-139086585	1275044	TRUE	Pqlc2,Emc1	2	chr4	0	0	0	0	1	FALSE
Cluster116_male	chr4	140868556	141051643	183088	Tmem82_chr4,Casp9_chr4	G	9.14336	9.14336		chr4:140235044-141652257	1417214	TRUE	Tmem82,Casp9	2	chr4	0	0	0	0	1	FALSE
Cluster118_male	chr16	5840165	6432157	591993	Rbfox1_chr16,AU021092_chr16	G	8.85298	8.85298		chr16:3082728-6855446	3772719	FALSE	Rbfox1,AU021092	2	chr16	0	0	0	0	1	FALSE
Cluster119_male	chr16	7089709	7181329	91621	Eef2kmt_chr16,4930562C15Rik_chr16	G	10.765	10.765		chr16:3733821-7746994	4013174	TRUE	Eef2kmt,4930562C15Rik	2	chr16	0	0	0	0	1	FALSE
Cluster12_male	chr9	36985692	37275941	290250	Fez1_chr9,Rbak_chr9	E	17.1366	17.1366	Rbak_chr9	chr9:36736917-37150064	413148	FALSE	Fez1,Rbak	2	chr9,chr5	0	0	0	0	1	FALSE
Cluster120_male	chr16	30245605	30656721	411117	Gp5_chr16,ncRNA_inter_chr16_13208_chr16	G	23.308	23.308		chr16:30277189-30656721	379533	TRUE	Gp5,ncRNA_inter_chr16_13208	2	chr16	0	0	0	0	1	TRUE	trans-candidate
Cluster121_male	chr16	55728943	55881652	152710	Cep97_chr16,Nfkbiz_chr16	G	15.4843	15.4843		chr16:55631283-56488938	857656	TRUE	Cep97,Nfkbiz	2	chr16	0	0	0	0	1	FALSE
Cluster122_male	chr16	91420321	91485675	65355	Donson_chr16,ncRNA_inter_chr16_13503_chr16	G	11.0036	11.0036		chr16:91116758-91837857	721100	FALSE	Donson,ncRNA_inter_chr16_13503	2	chr16	0	0	0	0	1	TRUE	trans-candidate
Cluster123_male	chr16	91778101	91922528	144428	Dnajc28_chr16,Tmem50b_chr16,Cryzl1_chr16	G	13.5998	13.1151		chr16:91454614-91837857	383244	TRUE	Dnajc28,Tmem50b,Cryzl1	3	chr16	0	0	0	0	1	FALSE
Cluster124_male	chr16	95452426	95618262	165837	Dopey2_chr16,ncRNA_inter_chr16_13525_chr16	G	9.90295	9.90295		chr16:95493626-96370724	877099	FALSE	Dopey2,ncRNA_inter_chr16_13525	2	chr16	0	0	0	0	1	TRUE	trans-candidate
Cluster125_male	chr16	96715218	97015449	300232	Psmg1_chr16,Itgb2l_chr16,Morc3_chr16	G	11.4208	11.6737		chr16:96570532-97015449	444918	TRUE	Psmg1,Itgb2l,Morc3	3	chr16	0	0	0	0	1	FALSE
Cluster126_male	chr12	30819498	30997212	177715	Tssc1_chr12,Tpo_chr12	G	20.3252	20.3252		chr12:29789268-30997212	1207945	TRUE	Tssc1,Tpo	2	chr12	0	0	0	0	1	FALSE
Cluster127_male	chr12	31896238	32190148	293911	Acp1_chr12,Pxdn_chr12	G	13.2884	13.2884		chr12:30228923-32848937	2620015	FALSE	Acp1,Pxdn	2	chr12	0	0	0	0	1	FALSE
Cluster128_male	chr12	37447752	37654238	206487	Ankmy2_chr12,Prps1l1_chr12	G	14.0328	14.0328		chr12:36752078-38176064	1423987	FALSE	Ankmy2,Prps1l1	2	chr12	0	0	0	0	1	FALSE
Cluster129_male	chr12	51520076	52379027	858952	Nubpl_chr12,ncRNA_inter_chr12_10555_chr12	G	20.6111	20.6111		chr12:51520076-54519759	2999684	TRUE	Nubpl,ncRNA_inter_chr12_10555	2	chr12	0	0	0	0	1	TRUE	trans-candidate
Cluster13_male	chr9	60001819	60032032	30214	ncRNA_inter_chr9_7989_chr9,ncRNA_inter_chr9_7993_chr9	E	9.93084	9.93084		chr9:58471875-60113048	1641174	FALSE	ncRNA_inter_chr9_7989,ncRNA_inter_chr9_7993	2	chr9	0	0	0	0	1	TRUE	(ncRNA_inter_chr9_7989,ncRNA_inter_chr9_7993)(ncRNA_inter_chr9_7993,ncRNA_inter_chr9_7989)
Cluster130_male	chr12	56857623	57182923	325301	Srp54c_chr12,Ppp2r3c_chr12	G	16.5009	16.5009		chr12:56878721-57519204	640484	TRUE	Srp54c,Ppp2r3c	2	chr12	0	0	0	0	1	FALSE
Cluster131_male	chr12	82248206	82530967	282762	ncRNA_inter_chr12_10716_chr12,Pcnx_chr12	G	12.0706	12.0706		chr12:81573011-83223996	1650986	TRUE	ncRNA_inter_chr12_10716,Pcnx	2	chr12	0	0	0	0	1	TRUE	trans-candidate
Cluster132_male	chr12	89678381	90228319	549939	Adck1_chr12,Gstz1_chr12,Tmed8_chr12,Esrrb_chr12	G	11.8352	12.5533		chr12:88843957-90065606	1221650	TRUE	Adck1,Gstz1,Tmed8,Esrrb	4	chr12	0	0	0	0	1	FALSE
Cluster133_male	chr12	102103357	102385663	282307	Tc2n_chr12,Catsperb_chr12	G	17.5447	17.5447		chr12:101748270-103553224	1804955	FALSE	Tc2n,Catsperb	2	chr12	0	0	0	0	1	FALSE
Cluster134_male	chr12	103117732	103304096	186365	ncRNA_inter_chr12_10826_chr12,Atxn3_chr12	G	25.9524	25.9524		chr12:103162682-103482284	319603	TRUE	ncRNA_inter_chr12_10826,Atxn3	2	chr12	0	0	0	0	1	TRUE	(ncRNA_inter_chr12_10826,Atxn3)
Cluster135_male	chr12	112233851	112340029	106179	ncRNA_inter_chr12_10946_chr12,ncRNA_inter_chr12_10954_chr12	G	22.949	22.949		chr12:112132452-112514347	381896	FALSE	ncRNA_inter_chr12_10946,ncRNA_inter_chr12_10954	2	chr12	0	0	0	0	1	TRUE	trans-candidate
Cluster136_male	chr9	14942798	15127618	184821	Med17_chr9,Cep295_chr9	G	17.9046	17.9046		chr9:14426012-15509715	1083704	TRUE	Med17,Cep295	2	chr9	0	0	0	0	1	FALSE
Cluster137_male	chr9	15533257	15623106	89850	Zfp558_chr9,Slc36a4_chr9	G	21.6004	21.6004		chr9:15491747-17080553	1588807	TRUE	Zfp558,Slc36a4	2	chr9	0	0	0	0	1	FALSE
Cluster138_male	chr9	17474519	18185991	711473	Zfp426_chr9,Jam3_chr9	G	10.2952	10.2952		chr9:16048783-23176458	7127676	TRUE	Zfp426,Jam3	2	chr9	0	0	0	0	1	FALSE
Cluster14_male	chr9	99791526	99952528	161003	A4gnt_chr9,Dzip1l_chr9	E	20.5178	20.5178		chr9:98976539-99942301	965763	FALSE	A4gnt,Dzip1l	2	chr9	0	0	0	0	1	FALSE
Cluster140_male	chr9	23748399	24121998	373600	Zfp810_chr9,Dock6_chr9	G	11.5374	11.5374		chr9:17921403-26332073	8410671	TRUE	Zfp810,Dock6	2	chr9	0	0	0	0	1	FALSE
Cluster141_male	chr9	35333084	35493464	160381	Dcps_chr9,ncRNA_inter_chr9_7830_chr9	G	21.7145	21.7145		chr9:35421582-36819333	1397752	TRUE	Dcps,ncRNA_inter_chr9_7830	2	chr9	0	0	0	0	1	TRUE	trans-candidate
Cluster142_male	chr9	36665707	36985692	319986	Tmem218_chr9,Clmp_chr9	G	26.835	26.835		chr9:36736917-37150064	413148	FALSE	Tmem218,Clmp	2	chr9	0	0	0	0	1	FALSE
Cluster146_male	chr9	52291259	52722730	431472	C230052I12Rik_chr9,ncRNA_inter_chr9_7951_chr9	G	15.3419	15.3419	C230052I12Rik_chr9	chr9:51723513-52684301	960789	TRUE	C230052I12Rik,ncRNA_inter_chr9_7951	2	chr7,chr9	0	0	0	0	1	TRUE	trans-candidate
Cluster147_male	chr9	54609509	55213374	603866	Slc35f2_chr9,Cib2_chr9,Dmxl2_chr9	G	11.8333	11.0827		chr9:54322601-55378110	1055510	TRUE	Slc35f2,Cib2,Dmxl2	3	chr9	0	0	0	0	1	FALSE
Cluster148_male	chr9	56592981	57019219	426239	Tspan3_chr9,Imp3_chr9	G	9.1159	9.1159		chr9:56109056-57540415	1431360	TRUE	Tspan3,Imp3	2	chr9	0	0	0	0	1	FALSE
Cluster15_male	chr10	6819624	7927746	1108123	Ginm1_chr10,Ppil4_chr10	E	12.2072	12.2072		chr10:3428171-8677337	5249167	FALSE	Ginm1,Ppil4	2	chr10	0	0	0	0	1	FALSE
Cluster150_male	chr9	71229498	71525561	296064	Polr2m_chr9,Cgnl1_chr9	G	11.6692	11.6692		chr9:70779443-73610761	2831319	FALSE	Polr2m,Cgnl1	2	chr9	0	0	0	0	1	FALSE
Cluster152_male	chr9	86056952	86307450	250499	Prss35_chr9,Cyb5r4_chr9	G	27.0475	27.0475		chr9:86056952-86986049	929098	TRUE	Prss35,Cyb5r4	2	chr9	0	0	0	0	1	FALSE
Cluster153_male	chr9	104821293	105065077	243785	Ackr4_chr9,Acad11_chr9,Col6a4_chr9	G	11.3226	11.2717		chr9:103755773-105182860	1427088	TRUE	Ackr4,Acad11,Col6a4	3	chr9	0	0	0	0	1	FALSE
Cluster154_male	chr9	106163030	106670135	507106	6430571L13Rik_chr9,Zmynd10_chr9,Ifrd2_chr9,Nprl2_chr9,Rpl29_chr9	G	15.2159	12.945		chr9:106385393-107530526	1145134	FALSE	6430571L13Rik,Zmynd10,Ifrd2,Nprl2,Rpl29	5	chr9	0	0	0	0	1	FALSE
Cluster155_male	chr9	108128533	108382982	254450	Nicn1_chr9,Tcta_chr9	G	16.5696	16.5696		chr9:108101446-108357245	255800	FALSE	Nicn1,Tcta	2	chr9	0	0	0	0	1	FALSE
Cluster156_male	chr9	109561753	109859975	298223	Shisa5_chr9,Lrrc2_chr9,Map4_chr9,Plxnb1_chr9	G	14.0956	13.9483		chr9:109139119-110562932	1423814	FALSE	Shisa5,Lrrc2,Map4,Plxnb1	4	chr9	0	0	0	0	1	FALSE
Cluster157_male	chr9	110066789	110241385	174597	Elp6_chr9,Rtp3_chr9	G	14.2244	14.2244		chr9:109355709-110919903	1564195	FALSE	Elp6,Rtp3	2	chr9	0	0	0	0	1	FALSE
Cluster158_male	chr9	122341905	122527408	185504	Ano10_chr9,Tmeff2_chr9	G	13.0726	13.0726	Tmeff2_chr9	chr9:121922518-122632775	710258	FALSE	Ano10,Tmeff2	2	chr9,chr1	0	0	0	0	1	FALSE
Cluster16_male	chr10	21794741	22235665	440925	Sgk1_chr10,E030030I06Rik_chr10,ncRNA_inter_chr10_8771_chr10,Raet1d_chr10	E	27.4615	30.9884		chr10:21603468-22503664	900197	FALSE	Sgk1,E030030I06Rik,ncRNA_inter_chr10_8771,Raet1d	4	chr10	0	0	0	0	1	TRUE	(ncRNA_inter_chr10_8771,E030030I06Rik,Raet1d)
Cluster160_male	chr10	39722086	39908633	186548	Rpf2_chr10,2010001E11Rik_chr10	G	21.2044	21.2044		chr10:39201084-41040239	1839156	FALSE	Rpf2,2010001E11Rik	2	chr10	0	0	0	0	1	FALSE
Cluster161_male	chr10	40661300	41078250	416951	Cep57l1_chr10,Ccdc162_chr10,Lama4_chr10	G	17.068	15.9729		chr10:40321231-42588960	2267730	TRUE	Cep57l1,Ccdc162,Lama4	3	chr10	0	0	0	0	1	FALSE
Cluster162_male	chr10	43345033	43514491	169459	Pdss2_chr10,Armc2_chr10	G	16.8119	16.8119		chr10:42854094-43514491	660398	FALSE	Pdss2,Armc2	2	chr10	0	0	0	0	1	FALSE
Cluster163_male	chr10	55062896	55634344	571449	Lims1_chr10,Tbc1d32_chr10,Sept10_chr10	G	12.8692	11.6397		chr10:54985726-58336686	3350961	FALSE	Lims1,Tbc1d32,Sept10	3	chr10	0	0	0	0	1	FALSE
Cluster164_male	chr10	56399505	57285234	885730	Atp6v1e1_chr10,Dnajb6_chr10,Smpdl3a_chr10,Sowahc_chr10,Ccdc138_chr10	G	10.2672	10.0091	Atp6v1e1_chr10,Dnajb6_chr10	chr10:56260397-58147424	1887028	TRUE	Atp6v1e1,Dnajb6,Smpdl3a,Sowahc,Ccdc138	5	chr6,chr10,chr5	0	0	0	0	1	FALSE
Cluster165_male	chr10	63161491	63359702	198212	Ddx50_chr10,Pbld2_chr10	G	18.6887	18.6887		chr10:62268566-63496742	1228177	FALSE	Ddx50,Pbld2	2	chr10	0	0	0	0	1	FALSE
Cluster166_male	chr10	63941102	64070747	129646	Tspan15_chr10,Lrrtm3_chr10,H2afy2_chr10	G	20.176	16.6096		chr10:63359702-64468982	1109281	TRUE	Tspan15,Lrrtm3,H2afy2	3	chr10	0	0	0	0	1	FALSE
Cluster167_male	chr10	75305587	76523594	1218008	Ftcd_chr10,Pttg1ip_chr10,Cabin1_chr10,Col6a2_chr10,ncRNA_inter_chr10_9024_chr10	G	14.4265	11.2934		chr10:75305587-76435597	1130011	TRUE	Ftcd,Pttg1ip,Cabin1,Col6a2,ncRNA_inter_chr10_9024	5	chr10	0	0	0	0	1	TRUE	(ncRNA_inter_chr10_9024,Ftcd,Col6a2)			(ncRNA_inter_chr10_9024-Ftcd)
Cluster168_male	chr10	76919475	77284703	365229	Fam207a_chr10,Spatc1l_chr10	G	11.4589	11.4589		chr10:74972054-78885130	3913077	TRUE	Fam207a,Spatc1l	2	chr10	0	0	0	0	1	FALSE
Cluster17_male	chr10	121237213	121567059	329847	BC048403_chr10,ncRNA_inter_chr10_9361_chr10	E	11.1209	11.1209		chr10:120698456-121722479	1024024	TRUE	BC048403,ncRNA_inter_chr10_9361	2	chr10	0	0	0	0	1	TRUE	trans-candidate
Cluster170_male	chr10	80404542	80922751	518210	Wdr18_chr10,Dapk3_chr10	G	15.4778	15.4778		chr10:78239330-82456915	4217586	TRUE	Wdr18,Dapk3	2	chr10	0	0	0	0	1	FALSE
Cluster171_male	chr10	82338333	82509895	171563	Nfyb_chr10,Izumo4_chr10,Plekhj1_chr10	G	14.2652	16.5177		chr10:78123359-82550911	4427553	TRUE	Nfyb,Izumo4,Plekhj1	3	chr10	0	0	0	0	1	FALSE
Cluster174_male	chr10	94580365	94760275	179911	ncRNA_inter_chr10_9177_chr10,Tppp3_chr10	G	13.7549	13.7549	Tppp3_chr10	chr10:94227755-94978752	750998	TRUE	ncRNA_inter_chr10_9177,Tppp3	2	chr10,chr8	0	0	0	0	1	TRUE	trans-candidate
Cluster175_male	chr10	95538628	95779037	240410	ncRNA_inter_chr10_9209_chr10,ncRNA_inter_chr10_9189_chr10	G	19.7818	19.7818		chr10:95153818-95737944	584127	FALSE	ncRNA_inter_chr10_9209,ncRNA_inter_chr10_9189	2	chr10	0	0	0	0	1	TRUE	trans-candidate
Cluster176_male	chr10	109199983	109265207	65225	Csrp2_chr10,E2f7_chr10	G	18.255	18.255		chr10:109203748-109675421	471674	FALSE	Csrp2,E2f7	2	chr10	0	0	0	0	1	FALSE
Cluster177_male	chr10	118541734	118601629	59896	Llph_chr10,ncRNA_inter_chr10_9320_chr10	G	15.2413	15.2413		chr10:117913427-118905431	992005	FALSE	Llph,ncRNA_inter_chr10_9320	2	chr10	0	0	0	0	1	TRUE	trans-candidate
Cluster18_male	chr1	62681149	62964123	282975	Ubd_chr1,Icos_chr1	E	9.0636	9.0636	Ubd_chr1	chr1:62066038-63244064	1178027	FALSE	Ubd,Icos	2	chr1,chr17	0	0	0	0	1	FALSE
Cluster181_male	chr1	54125860	54356006	230147	Gtf3c3_chr1,Pgap1_chr1	G	10.0249	10.0249		chr1:53555777-54894073	1338297	FALSE	Gtf3c3,Pgap1	2	chr1	0	0	0	0	1	FALSE
Cluster182_male	chr1	73763258	73904922	141665	Slc23a3_chr1,Cxcr1_chr1	G	13.9059	13.9059		chr1:73319275-75324165	2004891	FALSE	Slc23a3,Cxcr1	2	chr1	0	0	0	0	1	FALSE
Cluster183_male	chr1	74202001	74325779	123779	Rufy4_chr1,Rqcd1_chr1	G	17.2021	17.2021		chr1:73710003-75204030	1494028	FALSE	Rufy4,Rqcd1	2	chr1	0	0	0	0	1	FALSE
Cluster184_male	chr1	82088662	82487492	398831	Fbxo36_chr1,Cops7b_chr1	G	13.8143	13.8143		chr1:82039292-87427539	5388248	TRUE	Fbxo36,Cops7b	2	chr1	0	0	0	0	1	FALSE
Cluster185_male	chr1	89072013	89440773	368761	Neu2_chr1,Trip12_chr1	G	10.1772	10.1772		chr1:87735434-90517560	2782127	FALSE	Neu2,Trip12	2	chr1	0	0	0	0	1	FALSE
Cluster186_male	chr1	93375630	93483105	107476	Col6a3_chr1,Ilkap_chr1	G	10.934	10.934		chr1:92721876-94626498	1904623	FALSE	Col6a3,Ilkap	2	chr1	0	0	0	0	1	FALSE
Cluster187_male	chr1	131675660	132060043	384384	Pigr_chr1,Adipor1_chr1	G	12.5378	12.5378		chr1:130767709-135072358	4304650	TRUE	Pigr,Adipor1	2	chr1	0	0	0	0	1	FALSE
Cluster188_male	chr1	132520411	132815228	294818	Rhox8_chr1,ncRNA_inter_chr1_536_chr1	G	24.8793	24.8793	Rhox8_chr1	chr1:131245134-133227127	1981994	TRUE	Rhox8,ncRNA_inter_chr1_536	2	chr1,chrX	0	0	0	0	1	TRUE	trans-candidate
Cluster19_male	chr1	169736085	169947577	211493	Uck2_chr1,Tmco1_chr1	E	14.1942	14.1942		chr1:169214530-169855413	640884	TRUE	Uck2,Tmco1	2	chr1	0	0	0	0	1	FALSE
Cluster190_male	chr1	158241717	158707333	465617	Srp72_chr1,Fam20b_chr1,Hdlbp_chr1	G	13.1566	8.58055	Srp72_chr1	chr1:157900684-158665650	764967	TRUE	Srp72,Fam20b,Hdlbp	3	chr1,chr5	0	0	0	0	1	FALSE
Cluster191_male	chr1	166832368	167013365	180998	ncRNA_inter_chr1_775_chr1,Rcsd1_chr1	G	10.9294	10.9294		chr1:165241286-168944871	3703586	FALSE	ncRNA_inter_chr1_775,Rcsd1	2	chr1	0	0	0	0	1	TRUE	trans-candidate
Cluster193_male	chr1	173277412	173355850	78439	Fcer1g_chr1,Ifi203_chr1	G	10.4719	10.4719		chr1:173024372-173672973	648602	FALSE	Fcer1g,Ifi203	2	chr1	0	0	0	0	1	FALSE
Cluster194_male	chr1	175645757	176198206	552450	Mndal_chr1,Pydc3_chr1	G	29.4537	29.4537		chr1:175433685-176354251	920567	FALSE	Mndal,Pydc3	2	chr1	0	0	0	0	1	FALSE
Cluster196_male	chr19	3151739	3637651	485913	Acy3_chr19,Ppp1ca_chr19,Aldh3b2_chr19	G	28.3803	21.0877		chr19:3151739-4166115	1014377	FALSE	Acy3,Ppp1ca,Aldh3b2	3	chr19	0	0	0	0	1	FALSE
Cluster197_male	chr19	3948421	4312730	364310	Unc93b1_chr19,ncRNA_inter_chr13_11523_chr19,Wdr92_chr19	G	22.037	21.5896	ncRNA_inter_chr13_11523_chr19,Wdr92_chr19	chr19:3151739-4262698	1110960	TRUE	Unc93b1,ncRNA_inter_chr13_11523,Wdr92	3	chr13,chr19,chr11	0	0	0	0	1	TRUE	trans-candidate
Cluster199_male	chr19	5503832	5950370	446539	Dpp3_chr19,Frmd8_chr19,Rps6ka4_chr19	G	18.9477	20.7742		chr19:5109975-5872016	762042	TRUE	Dpp3,Frmd8,Rps6ka4	3	chr19	0	0	0	0	1	FALSE
Cluster2_male	chr6	84182696	84498169	315474	Htra2_chr6,Nagk_chr6,Cd207_chr6	E	20.7807	20.8242		chr6:83826249-84580352	754104	TRUE	Htra2,Nagk,Cd207	3	chr6	0	0	0	0	1	FALSE
Cluster20_male	chr1	177057727	177406986	349260	Ifi202b_chr1,Fh1_chr1	E	16.8062	16.8062		chr1:177057727-177844303	786577	TRUE	Ifi202b,Fh1	2	chr1	0	0	0	0	1	FALSE
Cluster200_male	chr19	6458874	6902721	443848	Cfl1_chr19,Rps6kb2_chr19	G	12.746	12.746		chr19:4098846-6678377	2579532	FALSE	Cfl1,Rps6kb2	2	chr19	0	0	0	0	1	FALSE
Cluster201_male	chr19	11938406	12237329	298924	Ms4a6c_chr19,Ms4a6b_chr19	G	9.48254	9.48254		chr19:11703493-13872346	2168854	FALSE	Ms4a6c,Ms4a6b	2	chr19	0	0	0	0	1	FALSE
Cluster202_male	chr19	24612885	24730190	117306	D19Bwg1357e_chr19,Pgm5_chr19	G	15.1624	15.1624		chr19:24581585-25184166	602582	FALSE	D19Bwg1357e,Pgm5	2	chr19	0	0	0	0	1	FALSE
Cluster204_male	chr19	32298516	32603419	304904	Asah2_chr19,Minpp1_chr19,4430402I18Rik_chr19	G	17.7975	19.3781		chr19:31971269-32603419	632151	TRUE	Asah2,Minpp1,4430402I18Rik	3	chr19	0	0	0	0	1	FALSE
Cluster205_male	chr19	36929566	37168653	239088	ncRNA_inter_chr19_14949_chr19,Pcgf5_chr19	G	10.4535	10.4535		chr19:35496415-37335752	1839338	TRUE	ncRNA_inter_chr19_14949,Pcgf5	2	chr19	0	0	0	0	1	TRUE	trans-candidate
Cluster207_male	chr19	42039305	42359089	319785	Prok1_chr19,ncRNA_inter_chr19_14944_chr19	G	8.79259	8.79259	Prok1_chr19	chr19:41612942-42644037	1031096	TRUE	Prok1,ncRNA_inter_chr19_14944	2	chr19,chr3	0	0	0	0	1	TRUE	trans-candidate
Cluster208_male	chr19	44105116	44193205	88090	Calhm2_chr19,Cyp2c44_chr19	G	20.5345	20.5345		chr19:43724127-44256713	532587	TRUE	Calhm2,Cyp2c44	2	chr19	0	0	0	0	1	FALSE
Cluster209_male	chr19	44798669	44811231	12563	Btrc_chr19,Gsto1_chr19	G	9.65687	9.65687		chr19:44727013-45589448	862436	TRUE	Btrc,Gsto1	2	chr19	0	0	0	0	1	FALSE
Cluster210_male	chr19	45840332	45926070	85739	Fbxw4_chr19,Tmem180_chr19	G	14.1918	14.1918		chr19:45858337-46135237	276901	TRUE	Fbxw4,Tmem180	2	chr19	0	0	0	0	1	FALSE
Cluster211_male	chr19	46629157	46890567	261411	Usmg5_chr19,Sfxn2_chr19	G	21.8723	21.8723		chr19:45793277-47339505	1546229	TRUE	Usmg5,Sfxn2	2	chr19	0	0	0	0	1	FALSE
Cluster212_male	chr8	3233359	4514875	1281517	Cd209g_chr8,ncRNA_inter_chr8_6716_chr8,Timm44_chr8,Ift46_chr8,Unc5cl_chr8	G	10.5026	10.2885	Ift46_chr8,Unc5cl_chr8	chr8:3233359-4894413	1661055	FALSE	Cd209g,ncRNA_inter_chr8_6716,Timm44,Ift46,Unc5cl	5	chr8,chr9,chr17	0	0	0	0	1	TRUE	trans-candidate
Cluster213_male	chr8	12954187	13476822	522636	Upf3a_chr8,Proz_chr8	G	17.4179	17.4179		chr8:12954187-14157854	1203668	FALSE	Upf3a,Proz	2	chr8	0	0	0	0	1	FALSE
Cluster214_male	chr8	19120073	22145374	3025302	Cdh11_chr8,ncRNA_inter_chr8_6803_chr8,ncRNA_inter_chr8_6787_chr8,ncRNA_inter_chr8_6791_chr8,ncRNA_inter_chr8_6784_chr8	G	28.4519	28.6432		chr8:18879106-22106210	3227105	FALSE	Cdh11,ncRNA_inter_chr8_6803,ncRNA_inter_chr8_6787,ncRNA_inter_chr8_6791,ncRNA_inter_chr8_6784	5	chr8	0	0	0	0	1	TRUE	(ncRNA_inter_chr8_6803,ncRNA_inter_chr8_6787,ncRNA_inter_chr8_6791,ncRNA_inter_chr8_6784)(ncRNA_inter_chr8_6787,ncRNA_inter_chr8_6803,ncRNA_inter_chr8_6791,ncRNA_inter_chr8_6784)(ncRNA_inter_chr8_6791,ncRNA_inter_chr8_6803,ncRNA_inter_chr8_6787,ncRNA_inter_chr8_6784)(ncRNA_inter_chr8_6784,ncRNA_inter_chr8_6803,ncRNA_inter_chr8_6787,ncRNA_inter_chr8_6791)
Cluster215_male	chr8	23426848	23781703	354856	ncRNA_inter_chr8_6806_chr8,Gins4_chr8,Slc20a2_chr8	G	12.8481	10.7322		chr8:23494517-23639935	145419	TRUE	ncRNA_inter_chr8_6806,Gins4,Slc20a2	3	chr8	0	0	0	0	1	TRUE	(ncRNA_inter_chr8_6806,Slc20a2)
Cluster217_male	chr8	27667180	27900895	233716	Hgsnat_chr8,ncRNA_inter_chr8_6857_chr8,Erlin2_chr8	G	16.0744	15.7738		chr8:27121786-28115849	994064	FALSE	Hgsnat,ncRNA_inter_chr8_6857,Erlin2	3	chr8	0	0	0	0	1	TRUE	(ncRNA_inter_chr8_6857,Erlin2)
Cluster218_male	chr8	54343769	54751450	407682	Aga_chr8,Gpm6a_chr8	G	14.1205	14.1205		chr8:54015244-57924253	3909010	FALSE	Aga,Gpm6a	2	chr8	0	0	0	0	1	FALSE
Cluster22_male	chr19	18449813	18825191	375379	2410127L17Rik_chr19,Fyttd1_chr19	E	12.2979	12.2979	Fyttd1_chr19	chr19:18332154-18902738	570585	FALSE	2410127L17Rik,Fyttd1	2	chr19,chr16	0	0	0	0	1	FALSE
Cluster220_male	chr8	96545940	96767439	221500	Pllp_chr8,ncRNA_inter_chr8_7339_chr8	G	8.09135	8.09135		chr8:95699014-97427958	1728945	TRUE	Pllp,ncRNA_inter_chr8_7339	2	chr8	0	0	0	0	1	TRUE	(ncRNA_inter_chr8_7339,Pllp)
Cluster221_male	chr8	106573211	106863747	290537	Cbfb_chr8,Fbxl8_chr8,Ctrl_chr8	G	14.7411	13.0496		chr8:106460971-108210555	1749585	TRUE	Cbfb,Fbxl8,Ctrl	3	chr8	0	0	0	0	1	FALSE
Cluster223_male	chr8	107263266	107413987	150722	Ces2a_chr8,Ces2g_chr8	G	15.0354	15.0354		chr8:106790291-107868598	1078308	FALSE	Ces2a,Ces2g	2	chr8	0	0	0	0	1	FALSE
Cluster224_male	chr8	107507689	107724680	216992	Ces2e_chr8,ncRNA_inter_chr8_7358_chr8,Nae1_chr8	G	13.7769	12.9823		chr8:106790291-108618541	1828251	FALSE	Ces2e,ncRNA_inter_chr8_7358,Nae1	3	chr8	0	0	0	0	1	TRUE	(ncRNA_inter_chr8_7358,Ces2e)
Cluster226_male	chr8	112571155	112872626	301472	Zfp612_chr8,Fa2h_chr8,St3gal2_chr8	G	15.9252	13.8826		chr8:112766357-113180437	414081	FALSE	Zfp612,Fa2h,St3gal2	3	chr8	0	0	0	0	1	FALSE
Cluster227_male	chr8	113370206	113571142	200937	Adat1_chr8,Zfp1_chr8	G	20.653	20.653		chr8:113442503-114592385	1149883	TRUE	Adat1,Zfp1	2	chr8	0	0	0	0	1	FALSE
Cluster228_male	chr8	117324138	117396645	72508	ncRNA_inter_chr8_7512_chr8,Wwox_chr8	G	8.24032	8.24032		chr8:116907332-117396645	489314	FALSE	ncRNA_inter_chr8_7512,Wwox	2	chr8	0	0	0	0	1	TRUE	trans-candidate
Cluster229_male	chr8	125637693	125913742	276050	Cdk10_chr8,Sult5a1_chr8,Cgn_chr8	G	13.163	8.37845	Cgn_chr8	chr8:125595676-125913742	318067	TRUE	Cdk10,Sult5a1,Cgn	3	chr8,chr3	0	0	0	0	1	FALSE
Cluster23_male	chr8	11914035	12085177	171143	Abcb11_chr8,F10_chr8	E	8.44502	8.44502	Abcb11_chr8	chr8:10658942-13737231	3078290	TRUE	Abcb11,F10	2	chr2,chr8	0	0	0	0	1	FALSE
Cluster230_male	chr8	126298960	126572970	274011	2810004N23Rik_chr8,ncRNA_inter_chr8_7649_chr8,ncRNA_inter_chr8_7650_chr8	G	18.2094	21.9992		chr8:126341049-126666187	325139	TRUE	2810004N23Rik,ncRNA_inter_chr8_7649,ncRNA_inter_chr8_7650	3	chr8	0	0	0	0	1	TRUE	(ncRNA_inter_chr8_7649,ncRNA_inter_chr8_7650)(ncRNA_inter_chr8_7650,ncRNA_inter_chr8_7649)		(ncRNA_inter_chr8_7649-ncRNA_inter_chr8_7650)(ncRNA_inter_chr8_7650-ncRNA_inter_chr8_7649)
Cluster231_male	chr17	7099980	7274545	174566	Rsph3a_chr17,Rsph3b_chr17	G	40.8909	40.8909		chr17:6460153-7761612	1301460	FALSE	Rsph3a,Rsph3b	2	chr17	0	0	0	0	1	FALSE
Cluster233_male	chr17	15089031	15495287	406257	9030025P20Rik_chr17,Sod2_chr17	G	22.3567	22.3567		chr17:13008537-15818737	2810201	TRUE	9030025P20Rik,Sod2	2	chr17	0	0	0	0	1	FALSE
Cluster235_male	chr17	22953750	24674985	1721236	Zfp947_chr17,Zfp97_chr17,Abca17_chr17,Pkmyt1_chr17,Zfp960_chr17,1600002H07Rik_chr17,Ccnf_chr17,Amdhd2_chr17,Phf10_chr17,Eci1_chr17,Hn1l_chr17	G	17.0741	14.5823			0	TRUE	Zfp947,Zfp97,Abca17,Pkmyt1,Zfp960,1600002H07Rik,Ccnf,Amdhd2,Phf10,Eci1,Hn1l	11	chr17	0	0	0	0	1	FALSE
Cluster236_male	chr17	25434762	25785665	350904	Fahd1_chr17,Snx31_chr17,Tmem8_chr17	G	16.9245	15.9918	Snx31_chr17	chr17:24831808-25875440	1043633	TRUE	Fahd1,Snx31,Tmem8	3	chr17,chr15	0	0	0	0	1	FALSE
Cluster237_male	chr17	25931034	26254495	323462	Fam173a_chr17,Decr2_chr17	G	26.3715	26.3715		chr17:25974511-26446323	471813	FALSE	Fam173a,Decr2	2	chr17	0	0	0	0	1	FALSE
Cluster238_male	chr17	26699354	26794469	95116	Ccdc78_chr17,Kifc5b_chr17	G	19.3657	19.3657		chr17:25974511-26810752	836242	FALSE	Ccdc78,Kifc5b	2	chr17	0	0	0	0	1	FALSE
Cluster239_male	chr17	26958994	27125532	166539	Stk19_chr17,H2-Q4_chr17	G	8.86279	8.86279		chr17:25974511-27467465	1492955	FALSE	Stk19,H2-Q4	2	chr17	0	0	0	0	1	FALSE
Cluster240_male	chr17	29260746	29668051	407306	Stk38_chr17,Slc26a8_chr17,Pxt1_chr17,Kctd20_chr17	G	19.1268	16.205		chr17:29192911-29895690	702780	TRUE	Stk38,Slc26a8,Pxt1,Kctd20	4	chr17	0	0	0	0	1	FALSE
Cluster242_male	chr17	32547201	32890762	343562	Hsf2bp_chr17,Zfp952_chr17	G	14.6406	14.6406		chr17:31953799-33460787	1506989	FALSE	Hsf2bp,Zfp952	2	chr17	0	0	0	0	1	FALSE
Cluster244_male	chr17	34818068	35229582	411515	Zbtb12_chr17,Neu1_chr17,Gm8909_chr17,H2-Eb2_chr17	G	14.1033	13.8307		chr17:34239375-35207143	967769	TRUE	Zbtb12,Neu1,Gm8909,H2-Eb2	4	chr17	0	0	0	0	1	FALSE
Cluster245_male	chr17	35743575	36332638	589064	Egfl8_chr17,Gtf2h4_chr17,H2-Bl_chr17	G	18.4729	17.7526		chr17:35859351-36632376	773026	TRUE	Egfl8,Gtf2h4,H2-Bl	3	chr17	0	0	0	0	1	FALSE
Cluster246_male	chr17	46787745	46968860	181116	Rpl7l1_chr17,Pex6_chr17	G	11.2287	11.2287		chr17:46226178-47976874	1750697	FALSE	Rpl7l1,Pex6	2	chr17	0	0	0	0	1	FALSE
Cluster247_male	chr17	54774017	55096387	322371	Rab5a_chr17,Zfp119a_chr17	G	8.85106	8.85106		chr17:53209663-56104508	2894846	TRUE	Rab5a,Zfp119a	2	chr17	0	0	0	0	1	FALSE
Cluster248_male	chr17	66892512	66994073	101562	Ndufa11_chr17,Wash1_chr17	G	10.2247	10.2247		chr17:65998360-67362525	1364166	FALSE	Ndufa11,Wash1	2	chr17	0	0	0	0	1	FALSE
Cluster25_male	chr8	126417404	126861347	443944	Abcb10_chr8,Gtf2h2_chr8,Gnpat_chr8,ncRNA_inter_chr8_7654_chr8	E	15.7303	14.424	Gtf2h2_chr8	chr8:126341049-126749791	408743	TRUE	Abcb10,Gtf2h2,Gnpat,ncRNA_inter_chr8_7654	4	chr8,chr13	0	0	0	0	1	TRUE	trans-candidate
Cluster250_male	chr17	87931472	88122279	190808	Calm2_chr17,Appl2_chr17	G	10.6436	10.6436	Appl2_chr17	chr17:87754044-88585071	831028	FALSE	Calm2,Appl2	2	chr10,chr17	0	0	0	0	1	FALSE
Cluster251_male	chr5	31964543	32201805	237263	Mrpl33_chr5,Mxd4_chr5	G	15.8451	15.8451		chr5:30606194-32233555	1627362	TRUE	Mrpl33,Mxd4	2	chr5	0	0	0	0	1	FALSE
Cluster252_male	chr5	32567855	32783726	215872	Bre_chr5,Atraid_chr5,Pisd_chr5	G	12.6029	11.4432		chr5:32695498-32804820	109323	FALSE	Bre,Atraid,Pisd	3	chr5	0	0	0	0	1	FALSE
Cluster256_male	chr5	100590088	100810808	220721	Ephx4_chr5,Nudt9_chr5	G	7.98233	7.98233		chr5:100400721-108339709	7938989	FALSE	Ephx4,Nudt9	2	chr5	0	0	0	0	1	FALSE
Cluster257_male	chr5	107725639	108123690	398052	Brdt_chr5,Ube2d2b_chr5,Chfr_chr5	G	15.3563	12.4681		chr5:107169870-108339709	1169840	TRUE	Brdt,Ube2d2b,Chfr	3	chr5	0	0	0	0	1	FALSE
Cluster258_male	chr5	119544627	119742801	198175	ncRNA_inter_chr5_4574_chr5,ncRNA_inter_chr5_4577_chr5	G	14.4343	14.4343		chr5:119385127-121443040	2057914	TRUE	ncRNA_inter_chr5_4574,ncRNA_inter_chr5_4577	2	chr5	0	0	0	0	1	TRUE	(ncRNA_inter_chr5_4574,ncRNA_inter_chr5_4577)(ncRNA_inter_chr5_4577,ncRNA_inter_chr5_4574)
Cluster259_male	chr5	121044385	121370267	325883	Rhof_chr5,Brap_chr5	G	11.1797	11.1797		chr5:120778886-125831660	5052775	TRUE	Rhof,Brap	2	chr5	0	0	0	0	1	FALSE
Cluster26_male	chr17	6166492	6460153	293662	1700010I14Rik_chr17,Synj2_chr17	E	25.1568	25.1568		chr17:5803148-6959333	1156186	FALSE	1700010I14Rik,Synj2	2	chr17	0	0	0	0	1	FALSE
Cluster260_male	chr5	121608356	122091379	483024	Oas1c_chr5,Adam1a_chr5,Rita1_chr5	G	14.9812	16.4844		chr5:120717931-122997375	2279445	FALSE	Oas1c,Adam1a,Rita1	3	chr5	0	0	0	0	1	FALSE
Cluster261_male	chr5	122274485	122564482	289998	Arl6ip4_chr5,Vps29_chr5	G	12.6526	12.6526		chr5:121797310-125794044	3996735	TRUE	Arl6ip4,Vps29	2	chr5	0	0	0	0	1	FALSE
Cluster262_male	chr5	122817884	123063556	245673	Cdk2ap1_chr5,Rad9b_chr5	G	18.8863	18.8863		chr5:122391564-122997375	605812	TRUE	Cdk2ap1,Rad9b	2	chr5	0	0	0	0	1	FALSE
Cluster263_male	chr5	124393300	124806765	413466	Clip1_chr5,Ddx55_chr5	G	12.8266	12.8266		chr5:124503032-125659892	1156861	FALSE	Clip1,Ddx55	2	chr5	0	0	0	0	1	FALSE
Cluster265_male	chr5	129942493	130205379	262887	Zfp11_chr5,Mrps17_chr5	G	19.1214	19.1214		chr5:129773571-130205380	431810	FALSE	Zfp11,Mrps17	2	chr5	0	0	0	0	1	FALSE
Cluster266_male	chr5	130321474	130652352	330879	Gusb_chr5,Nupr1l_chr5,Gbas_chr5,Mmp17_chr5	G	13.5661	13.3864		chr5:130242859-130823943	581085	TRUE	Gusb,Nupr1l,Gbas,Mmp17	4	chr5	0	0	0	0	1	FALSE
Cluster267_male	chr5	139780797	139905837	125041	Smok3a_chr5,Smok3b_chr5	G	7.96051	7.96051		chr5:137964982-139874383	1909402	FALSE	Smok3a,Smok3b	2	chr5	0	0	0	0	1	FALSE
Cluster268_male	chr5	143923197	144058886	135690	Actb_chr5,ncRNA_inter_chr5_4713_chr5,Sdk1_chr5	G	13.9014	9.39133		chr5:143781114-144303848	522735	TRUE	Actb,ncRNA_inter_chr5_4713,Sdk1	3	chr5	0	0	0	0	1	TRUE	trans-candidate
Cluster27_male	chr17	33617192	33960931	343740	Zfp955b_chr17,Slc39a7_chr17,Pfdn6_chr17	E	12.5519	12.0282		chr17:33468744-34430047	961304	TRUE	Zfp955b,Slc39a7,Pfdn6	3	chr17	0	0	0	0	1	FALSE
Cluster270_male	chr11	32560443	32790609	230167	Stk10_chr11,Mtif2_chr11	G	10.8086	10.8086		chr11:32009039-34841781	2832743	FALSE	Stk10,Mtif2	2	chr11	0	0	0	0	1	FALSE
Cluster271_male	chr11	49150145	49505953	355809	Olfr1393_chr11,Tmc5_chr11,Zfp879_chr11	G	9.24856	8.18288	Tmc5_chr11	chr11:49438942-49938955	500014	TRUE	Olfr1393,Tmc5,Zfp879	3	chr11,chr7	0	0	0	0	1	FALSE
Cluster272_male	chr11	49985630	50096166	110537	Canx_chr11,Zfp354c_chr11,Rnf130_chr11	G	10.97	10.6442		chr11:49383983-50598072	1214090	TRUE	Canx,Zfp354c,Rnf130	3	chr11	0	0	0	0	1	FALSE
Cluster273_male	chr11	62583563	62809962	226400	Ulk2_chr11,Tvp23b_chr11	G	19.1357	19.1357		chr11:62340768-62774474	433707	FALSE	Ulk2,Tvp23b	2	chr11	0	0	0	0	1	FALSE
Cluster274_male	chr11	66693220	67051609	358390	Dcaf13_chr11,Eif4h_chr11	G	7.66357	7.66357	Dcaf13_chr11,Eif4h_chr11	chr11:66461603-71433341	4971739	FALSE	Dcaf13,Eif4h	2	chr15,chr5	0	0	0	0	1	FALSE
Cluster275_male	chr11	69361926	69572710	210785	Sat2_chr11,Tm4sf5_chr11	G	10.7702	10.7702		chr11:69462169-70530037	1067869	TRUE	Sat2,Tm4sf5	2	chr11	0	0	0	0	1	FALSE
Cluster276_male	chr11	71030999	71335570	304572	Mis12_chr11,Slc16a11_chr11,Gltpd2_chr11,Rpain_chr11	G	13.7395	13.3538		chr11:70804588-71433341	628754	TRUE	Mis12,Slc16a11,Gltpd2,Rpain	4	chr11	0	0	0	0	1	FALSE
Cluster277_male	chr11	71728706	71842169	113464	Pfn1_chr11,Txndc17_chr11	G	10.4225	10.4225		chr11:70503558-72808539	2304982	FALSE	Pfn1,Txndc17	2	chr11	0	0	0	0	1	FALSE
Cluster278_male	chr11	72655032	72928009	272978	Xaf1_chr11,ncRNA_inter_chr11_9863_chr11	G	13.5291	13.5291		chr11:71398790-72791345	1392556	FALSE	Xaf1,ncRNA_inter_chr11_9863	2	chr11	0	0	0	0	1	TRUE	trans-candidate
Cluster279_male	chr11	76854273	77644247	789975	Tmigd1_chr11,Eral1_chr11,Slc46a1_chr11	G	11.0019	10.5318		chr11:76492572-79779289	3286718	TRUE	Tmigd1,Eral1,Slc46a1	3	chr11	0	0	0	0	1	FALSE
Cluster28_male	chr17	45477382	45648910	171529	Mrpl14_chr17,ncRNA_inter_chr17_13939_chr17	E	10.3446	10.3446		chr17:44824704-46276703	1452000	TRUE	Mrpl14,ncRNA_inter_chr17_13939	2	chr17	0	0	0	0	1	TRUE	(ncRNA_inter_chr17_13939,Mrpl14)			(ncRNA_inter_chr17_13939-Mrpl14)
Cluster280_male	chr11	77743553	78022543	278991	Aldoc_chr11,Sarm1_chr11	G	17.0668	17.0668		chr11:77080372-78334158	1253787	TRUE	Aldoc,Sarm1	2	chr11	0	0	0	0	1	FALSE
Cluster281_male	chr11	79728557	79910708	182152	Sdf2_chr11,Psme2b_chr11	G	7.7429	7.7429		chr11:77341162-80646059	3304898	TRUE	Sdf2,Psme2b	2	chr11	0	0	0	0	1	FALSE
Cluster282_male	chr11	83963694	84234078	270385	Dusp14_chr11,Myo19_chr11,Tex14_chr11,Tubd1_chr11,Wfdc21_chr11	G	20.0838	17.1739		chr11:83470335-84354801	884467	TRUE	Dusp14,Myo19,Tex14,Tubd1,Wfdc21	5	chr11	0	0	0	0	1	FALSE
Cluster283_male	chr11	84604229	84954182	349954	Ptrh2_chr11,ncRNA_inter_chr11_9953_chr11	G	21.7115	21.7115		chr11:84078781-85408262	1329482	FALSE	Ptrh2,ncRNA_inter_chr11_9953	2	chr11	0	0	0	0	1	TRUE	trans-candidate
Cluster284_male	chr11	100671625	100790338	118714	Nkiras2_chr11,Ttc25_chr11	G	22.0657	22.0657		chr11:100073602-100790338	716737	TRUE	Nkiras2,Ttc25	2	chr11	0	0	0	0	1	FALSE
Cluster285_male	chr11	101806170	102009366	203197	BC030867_chr11,Dusp3_chr11,Grn_chr11	G	19.8523	15.292		chr11:101654952-102220151	565200	FALSE	BC030867,Dusp3,Grn	3	chr11	0	0	0	0	1	FALSE
Cluster286_male	chr11	105747292	105978054	230763	Dcaf7_chr11,Ace_chr11,Ccdc47_chr11,Limd2_chr11,ncRNA_inter_chr11_10116_chr11	G	21.7711	16.4353		chr11:105817449-106082379	264931	TRUE	Dcaf7,Ace,Ccdc47,Limd2,ncRNA_inter_chr11_10116	5	chr11	0	0	0	0	1	TRUE	(ncRNA_inter_chr11_10116,Dcaf7,Ace,Ccdc47,Limd2)
Cluster287_male	chr11	116456006	116546523	90518	Unc13d_chr11,Afmid_chr11	G	11.935	11.935		chr11:116494171-118430566	1936396	TRUE	Unc13d,Afmid	2	chr11	0	0	0	0	1	FALSE
Cluster288_male	chr11	117384853	117543728	158876	Slc26a11_chr11,Tha1_chr11	G	12.8359	12.8359		chr11:116877240-118313101	1435862	FALSE	Slc26a11,Tha1	2	chr11	0	0	0	0	1	FALSE
Cluster289_male	chr11	118173292	118209033	35742	Lgals3bp_chr11,Rbfox3_chr11	G	16.3478	16.3478		chr11:117406446-118430566	1024121	FALSE	Lgals3bp,Rbfox3	2	chr11	0	0	0	0	1	FALSE
Cluster29_male	chr17	47485840	47589387	103548	1700001C19Rik_chr17,Guca1a_chr17	E	34.5784	34.5784		chr17:47525642-47598311	72670	FALSE	1700001C19Rik,Guca1a	2	chr17	0	0	0	0	1	FALSE
Cluster291_male	chr11	120122635	120321378	198744	Aspscr1_chr11,Gm8994_chr11,ncRNA_inter_chr11_10224_chr11	G	15.4974	11.8365	Gm8994_chr11	chr11:118671404-120289237	1617834	FALSE	Aspscr1,Gm8994,ncRNA_inter_chr11_10224	3	chr11,chr6	0	0	0	0	1	TRUE	(ncRNA_inter_chr11_10224,Aspscr1)
Cluster292_male	chr11	120671872	121068930	397059	Tex19.1_chr11,Sectm1b_chr11,Dus1l_chr11	G	13.5924	14.299		chr11:120487183-121609119	1121937	TRUE	Tex19.1,Sectm1b,Dus1l	3	chr11	0	0	0	0	1	FALSE
Cluster293_male	chr7	4288534	4597998	309465	Tmc4_chr7,Tmem86b_chr7	G	11.9632	11.9632		chr7:3666894-4769650	1102757	FALSE	Tmc4,Tmem86b	2	chr7	0	0	0	0	1	FALSE
Cluster294_male	chr7	4639505	4839010	199506	Isoc2a_chr7,Isoc2b_chr7	G	31.827	31.827		chr7:4690080-4904366	214287	TRUE	Isoc2a,Isoc2b	2	chr7	0	0	0	0	1	FALSE
Cluster297_male	chr7	12946748	13935899	989152	Zscan22_chr7,Sepw1_chr7	G	23.9149	23.9149		chr7:13502825-13715904	213080	TRUE	Zscan22,Sepw1	2	chr7	0	0	0	0	1	FALSE
Cluster3_male	chr6	129321679	129849351	527673	ncRNA_inter_chr6_5650_chr6,Klra10_chr6	E	16.8658	16.8658		chr6:129084302-131021556	1937255	FALSE	ncRNA_inter_chr6_5650,Klra10	2	chr6	0	0	0	0	1	TRUE	trans-candidate
Cluster30_male	chr5	46287276	46598124	310849	Fam184b_chr5,Ncapg_chr5	E	39.2235	39.2235		chr5:45935057-46430242	495186	FALSE	Fam184b,Ncapg	2	chr5	0	0	0	0	1	FALSE
Cluster300_male	chr7	26094667	26273781	179115	Megf8_chr7,Zfp790_chr7	G	16.5935	16.5935		chr7:25981697-26273781	292085	TRUE	Megf8,Zfp790	2	chr7	0	0	0	0	1	FALSE
Cluster301_male	chr7	27987111	28182026	194916	Cyp2t4_chr7,Pld3_chr7	G	13.0541	13.0541		chr7:27634415-28461900	827486	FALSE	Cyp2t4,Pld3	2	chr7	0	0	0	0	1	FALSE
Cluster302_male	chr7	28873964	28910807	36844	Akt2_chr7,Fcgbp_chr7	G	19.3379	19.3379		chr7:28799203-28944939	145737	FALSE	Akt2,Fcgbp	2	chr7	0	0	0	0	1	FALSE
Cluster304_male	chr7	31186506	31330982	144477	Fxyd3_chr7,Prodh2_chr7,Igflr1_chr7	G	18.2706	22.4926		chr7:31209011-31550801	341791	FALSE	Fxyd3,Prodh2,Igflr1	3	chr7	0	0	0	0	1	FALSE
Cluster305_male	chr7	47989221	48582698	593478	Clec11a_chr7,Klk1b4_chr7	G	13.1559	13.1559		chr7:47997288-50639258	2641971	TRUE	Clec11a,Klk1b4	2	chr7	0	0	0	0	1	FALSE
Cluster306_male	chr7	48778936	50186853	1407918	Syt3_chr7,ncRNA_inter_chr7_6141_chr7,AW146154_chr7,Vmn2r57_chr7,9830147E19Rik_chr7,ncRNA_inter_chr7_6143_chr7,ncRNA_inter_chr7_6147_chr7,Fam71e1_chr7	G	16.1682	15.3109		chr7:49384096-49797180	413085	TRUE	Syt3,ncRNA_inter_chr7_6141,AW146154,Vmn2r57,9830147E19Rik,ncRNA_inter_chr7_6143,ncRNA_inter_chr7_6147,Fam71e1	8	chr7	0	0	0	0	1	TRUE	(ncRNA_inter_chr7_6141,Syt3,AW146154,Vmn2r57,9830147E19Rik,ncRNA_inter_chr7_6143,ncRNA_inter_chr7_6147,Fam71e1)(ncRNA_inter_chr7_6143,Syt3,ncRNA_inter_chr7_6141,AW146154,Vmn2r57,9830147E19Rik,ncRNA_inter_chr7_6147,Fam71e1)(ncRNA_inter_chr7_6147,Syt3,ncRNA_inter_chr7_6141,AW146154,Vmn2r57,9830147E19Rik,ncRNA_inter_chr7_6143,Fam71e1)
Cluster307_male	chr7	52236756	52505878	269123	Cpt1c_chr7,Nosip_chr7,Hsd17b14_chr7	G	20.4281	19.8449		chr7:52094474-52813698	719225	FALSE	Cpt1c,Nosip,Hsd17b14	3	chr7	0	0	0	0	1	FALSE
Cluster308_male	chr7	56024413	56466729	442317	Uevld_chr7,Sergef_chr7	G	15.1477	15.1477		chr7:55196738-56368248	1171511	TRUE	Uevld,Sergef	2	chr7	0	0	0	0	1	FALSE
Cluster309_male	chr7	71539551	72142099	602549	ncRNA_inter_chr7_6222_chr7,Fam189a1_chr7	G	17.3079	17.3079		chr7:71555646-73186696	1631051	TRUE	ncRNA_inter_chr7_6222,Fam189a1	2	chr7	0	0	0	0	1	TRUE	trans-candidate
Cluster31_male	chr5	76243715	76375724	132010	Cenpc1_chr5,Kit_chr5	E	18.0012	18.0012		chr5:75795907-76360903	564997	FALSE	Cenpc1,Kit	2	chr5	0	0	0	0	1	FALSE
Cluster310_male	chr7	88458541	88658858	200318	Cib1_chr7,Pde8a_chr7,ncRNA_inter_chr7_6306_chr7	G	16.3784	19.4136		chr7:87971168-88636379	665212	TRUE	Cib1,Pde8a,ncRNA_inter_chr7_6306	3	chr7	0	0	0	0	1	TRUE	trans-candidate
Cluster311_male	chr7	90798234	90918287	120054	ncRNA_inter_chr7_6324_chr7,Stard5_chr7	G	12.9459	12.9459		chr7:90199257-93058090	2858834	FALSE	ncRNA_inter_chr7_6324,Stard5	2	chr7	0	0	0	0	1	TRUE	trans-candidate
Cluster312_male	chr7	96571215	96759577	188363	Ccdc90b_chr7,Tmem126b_chr7	G	8.92165	8.92165		chr7:95074210-98388806	3314597	FALSE	Ccdc90b,Tmem126b	2	chr7	0	0	0	0	1	FALSE
Cluster313_male	chr7	99458216	99706742	248527	Apbb1_chr7,Rab30_chr7	G	8.25026	8.25026		chr7:98331672-103868877	5537206	FALSE	Apbb1,Rab30	2	chr7	0	0	0	0	1	FALSE
Cluster314_male	chr7	104800184	104940084	139901	Aqp11_chr7,Omp_chr7	G	20.9331	20.9331		chr7:104136163-104915578	779416	FALSE	Aqp11,Omp	2	chr7	0	0	0	0	1	FALSE
Cluster315_male	chr7	105222141	105367766	145626	Acer3_chr7,Capn5_chr7	G	20.5466	20.5466		chr7:105184073-106441025	1256953	FALSE	Acer3,Capn5	2	chr7	0	0	0	0	1	FALSE
Cluster316_male	chr7	105650718	105807376	156659	Hpx_chr7,Xrra1_chr7	G	16.0297	16.0297		chr7:105284112-107177073	1892962	FALSE	Hpx,Xrra1	2	chr7	0	0	0	0	1	FALSE
Cluster317_male	chr7	106972342	107508231	535890	Ucp2_chr7,Pold3_chr7	G	12.8233	12.8233		chr7:105758309-111890951	6132643	TRUE	Ucp2,Pold3	2	chr7	0	0	0	0	1	FALSE
Cluster318_male	chr7	110597716	111001640	403925	Smpd1_chr7,Trim12c_chr7	G	30.1996	30.1996		chr7:109443908-111387555	1943648	TRUE	Smpd1,Trim12c	2	chr7	0	0	0	0	1	FALSE
Cluster319_male	chr7	112537261	113387850	850590	Lamtor1_chr7,Olfml1_chr7	G	13.0544	13.0544		chr7:107310568-114745432	7434865	TRUE	Lamtor1,Olfml1	2	chr7	0	0	0	0	1	FALSE
Cluster320_male	chr7	114515534	114932558	417025	Olfr701_chr7,Olfr702_chr7,Olfr695_chr7,Olfr703_chr7,Lrrc51_chr7	G	25.8163	31.2259		chr7:114515534-114922775	407242	FALSE	Olfr701,Olfr702,Olfr695,Olfr703,Lrrc51	5	chr7	0	0	0	0	1	FALSE
Cluster321_male	chr7	119300355	119457696	157342	Tnfaip6_chr7,Parva_chr7	G	8.8765	8.8765	Tnfaip6_chr7	chr7:119047397-124192825	5145429	TRUE	Tnfaip6,Parva	2	chr7,chr2	0	0	0	0	1	FALSE
Cluster323_male	chr7	135359407	135476929	117523	Mylpf_chr7,BC017158_chr7	G	19.2818	19.2818		chr7:135397387-135673309	275923	FALSE	Mylpf,BC017158	2	chr7	0	0	0	0	1	FALSE
Cluster324_male	chr7	148356013	148480794	124782	Ifitm5_chr7,Pddc1_chr7	G	19.0585	19.0585		chr7:147644658-148979538	1334881	TRUE	Ifitm5,Pddc1	2	chr7	0	0	0	0	1	FALSE
Cluster325_male	chr7	148747753	148887077	139325	Cd151_chr7,Syce1_chr7	G	9.70044	9.70044		chr7:147644658-148859213	1214556	FALSE	Cd151,Syce1	2	chr7	0	0	0	0	1	FALSE
Cluster326_male	chr14	16608075	18305943	1697869	Nkiras1_chr14,Thoc7_chr14	G	27.6767	27.6767		chr14:14655728-18226359	3570632	FALSE	Nkiras1,Thoc7	2	chr14	0	0	0	0	1	FALSE
Cluster327_male	chr14	20134824	20486090	351267	Gm3558_chr14,Pxk_chr14,Gm10406_chr14	G	16.8629	18.0049		chr14:19989276-20599609	610334	FALSE	Gm3558,Pxk,Gm10406	3	chr14	0	0	0	0	1	FALSE
Cluster328_male	chr14	20540586	20758096	217511	Gm3500_chr14,Gm3383_chr14,Samd8_chr14	G	18.7142	21.2853			0	TRUE	Gm3500,Gm3383,Samd8	3	chr14	0	0	0	0	1	FALSE
Cluster329_male	chr14	32026564	32115799	89236	Il17rb_chr14,ncRNA_inter_chr14_11922_chr14,Phf7_chr14,Itih3_chr14	G	16.9053	16.4755		chr14:31559275-32147907	588633	TRUE	Il17rb,ncRNA_inter_chr14_11922,Phf7,Itih3	4	chr14	0	0	0	0	1	TRUE	(ncRNA_inter_chr14_11922,Phf7,Itih3)
Cluster330_male	chr14	32176783	32277924	101142	Dnah1_chr14,Nek4_chr14	G	8.4275	8.4275		chr14:31803480-32747500	944021	TRUE	Dnah1,Nek4	2	chr14	0	0	0	0	1	FALSE
Cluster333_male	chr14	61971481	62186704	215224	Pinx1_chr14,Ctsb_chr14	G	12.1248	12.1248		chr14:61482719-63495482	2012764	FALSE	Pinx1,Ctsb	2	chr14	0	0	0	0	1	FALSE
Cluster334_male	chr14	62987209	63086237	99029	Rnaseh2b_chr14,ncRNA_inter_chr14_12107_chr14	G	17.9125	17.9125		chr14:62767189-64860442	2093254	FALSE	Rnaseh2b,ncRNA_inter_chr14_12107	2	chr14	0	0	0	0	1	TRUE	trans-candidate
Cluster336_male	chr14	67202693	67405250	202558	Adra1a_chr14,Hmbox1_chr14	G	17.5137	17.5137		chr14:67202693-68461674	1258982	FALSE	Adra1a,Hmbox1	2	chr14	0	0	0	0	1	FALSE
Cluster337_male	chr14	68429714	68653423	223710	Dpysl2_chr14,Kctd9_chr14	G	11.5502	11.5502		chr14:67202693-68678771	1476079	FALSE	Dpysl2,Kctd9	2	chr14	0	0	0	0	1	FALSE
Cluster34_male	chr11	97524179	97790637	266459	ncRNA_inter_chr11_10029_chr11,Wipf2_chr11	E	10.9137	10.9137		chr11:97008591-98664677	1656087	FALSE	ncRNA_inter_chr11_10029,Wipf2	2	chr11	0	0	0	0	1	TRUE	trans-candidate
Cluster340_male	chr3	53347133	53540099	192967	Nhlrc3_chr3,Smad9_chr3	G	10.6671	10.6671		chr3:53066818-54590947	1524130	FALSE	Nhlrc3,Smad9	2	chr3	0	0	0	0	1	FALSE
Cluster341_male	chr3	87495006	87569437	74432	Dclk2_chr3,Tmem79_chr3	G	11.89	11.89		chr3:86740226-87986146	1245921	FALSE	Dclk2,Tmem79	2	chr3	0	0	0	0	1	FALSE
Cluster343_male	chr3	95135639	95566943	431305	Mrps21_chr3,Setdb1_chr3,Tmod4_chr3,Cers2_chr3	G	20.7945	22.3268		chr3:94947558-95682586	735029	TRUE	Mrps21,Setdb1,Tmod4,Cers2	4	chr3	0	0	0	0	1	FALSE
Cluster344_male	chr3	96594348	96738189	143842	Golph3l_chr3,Pdzk1_chr3	G	9.5969	9.5969		chr3:95566943-96858277	1291335	FALSE	Golph3l,Pdzk1	2	chr3	0	0	0	0	1	FALSE
Cluster346_male	chr3	101766115	102342881	576767	ncRNA_inter_chr3_2676_chr3,Sike1_chr3,Tspan2_chr3,Slc22a15_chr3,Bcas2_chr3	G	17.2097	13.805		chr3:101678459-102834024	1155566	TRUE	ncRNA_inter_chr3_2676,Sike1,Tspan2,Slc22a15,Bcas2	5	chr3	0	0	0	0	1	TRUE	trans-candidate			(ncRNA_inter_chr3_2676-Tspan2)
Cluster347_male	chr3	114736958	115285087	548130	ncRNA_inter_chr3_2742_chr3,Trmt13_chr3	G	19.2953	19.2953		chr3:114208958-115165194	956237	FALSE	ncRNA_inter_chr3_2742,Trmt13	2	chr3	0	0	0	0	1	TRUE	trans-candidate
Cluster348_male	chr3	130824683	131129236	304554	Gm5549_chr3,Cfi_chr3,ncRNA_inter_chr3_2904_chr3	G	14.5279	15.2031		chr3:130778265-132272550	1494286	TRUE	Gm5549,Cfi,ncRNA_inter_chr3_2904	3	chr3	0	0	0	0	1	TRUE	trans-candidate
Cluster35_male	chr7	28364298	28590780	226483	C030039L03Rik_chr7,Zfp607_chr7	E	15.5783	15.5783		chr7:27498279-28717199	1218921	FALSE	C030039L03Rik,Zfp607	2	chr7	0	0	0	0	1	FALSE
Cluster350_male	chr15	4305264	5211916	906653	Ccdc152_chr15,ncRNA_inter_chr15_12319_chr15,Fbxo4_chr15	G	12.2065	11.0474		chr15:3219262-6101798	2882537	FALSE	Ccdc152,ncRNA_inter_chr15_12319,Fbxo4	3	chr15	0	0	0	0	1	TRUE	(ncRNA_inter_chr15_12319,Ccdc152)
Cluster351_male	chr15	6765209	6922604	157396	Osmr_chr15,Plcxd3_chr15	G	11.6798	11.6798		chr15:6101798-7560880	1459083	TRUE	Osmr,Plcxd3	2	chr15	0	0	0	0	1	FALSE
Cluster353_male	chr15	54838398	55045295	206898	9130401M01Rik_chr15,Col14a1_chr15	G	17.6239	17.6239		chr15:50675580-55786706	5111127	FALSE	9130401M01Rik,Col14a1	2	chr15	0	0	0	0	1	FALSE
Cluster355_male	chr15	74322120	74674740	352621	ncRNA_inter_chr15_12678_chr15,Jrk_chr15	G	10.3098	10.3098		chr15:73391074-75277140	1886067	FALSE	ncRNA_inter_chr15_12678,Jrk	2	chr15	0	0	0	0	1	TRUE	trans-candidate
Cluster356_male	chr15	76106270	76335747	229478	Exosc4_chr15,Parp10_chr15	G	12.3149	12.3149		chr15:75843880-77081955	1238076	TRUE	Exosc4,Parp10	2	chr15	0	0	0	0	1	FALSE
Cluster357_male	chr15	76621700	76836258	214559	Apol7c_chr15,Maf1_chr15	G	19.5628	19.5628		chr15:76422043-77529293	1107251	TRUE	Apol7c,Maf1	2	chr15	0	0	0	0	1	FALSE
Cluster358_male	chr15	76937027	77574597	637571	Apol10a_chr15,Apol7a_chr15,Spatc1_chr15,ncRNA_inter_chr15_12712_chr15,Apol6_chr15,Apol7b_chr15,Grina_chr15	G	17.9468	17.1166		chr15:76699420-77529293	829874	TRUE	Apol10a,Apol7a,Spatc1,ncRNA_inter_chr15_12712,Apol6,Apol7b,Grina	7	chr15	0	0	0	0	1	TRUE	(ncRNA_inter_chr15_12712,Apol7a,Apol6)
Cluster359_male	chr15	77910719	78059621	148903	Ift27_chr15,Tst_chr15	G	19.1114	19.1114		chr15:77620039-78470729	850691	TRUE	Ift27,Tst	2	chr15	0	0	0	0	1	FALSE
Cluster36_male	chr7	30319818	30340602	20785	Wdr62_chr7,Zfp14_chr7	E	22.429	22.429		chr7:30099405-30952190	852786	FALSE	Wdr62,Zfp14	2	chr7	0	0	0	0	1	FALSE
Cluster360_male	chr15	79086087	79691666	605580	Chadl_chr15,ncRNA_inter_chr15_12745_chr15,H1f0_chr15	G	16.8753	17.4376		chr15:78574220-80975219	2401000	TRUE	Chadl,ncRNA_inter_chr15_12745,H1f0	3	chr15	0	0	0	0	1	TRUE	(ncRNA_inter_chr15_12745,H1f0)
Cluster361_male	chr15	79813704	80169636	355933	Rps19bp1_chr15,Fam83f_chr15	G	15.1421	15.1421		chr15:79228288-81570192	2341905	FALSE	Rps19bp1,Fam83f	2	chr15	0	0	0	0	1	FALSE
Cluster362_male	chr15	85536147	85812048	275902	Celsr1_chr15,Trmu_chr15	G	19.799	19.799		chr15:85661558-85840267	178710	TRUE	Celsr1,Trmu	2	chr15	0	0	0	0	1	FALSE
Cluster363_male	chr15	88993154	89212877	219724	Ttll8_chr15,Miox_chr15	G	11.692	11.692		chr15:88539503-89315639	776137	TRUE	Ttll8,Miox	2	chr15	0	0	0	0	1	FALSE
Cluster364_male	chr15	95738919	95888339	149421	ncRNA_inter_chr15_12906_chr15,ncRNA_inter_chr15_12868_chr15	G	8.33243	8.33243		chr15:95486274-95967570	481297	FALSE	ncRNA_inter_chr15_12906,ncRNA_inter_chr15_12868	2	chr15	0	0	0	0	1	TRUE	trans-candidate
Cluster365_male	chr15	102060352	102128851	68500	ncRNA_inter_chr15_12954_chr15,ncRNA_inter_chr15_12953_chr15	G	7.81231	7.81231		chr15:101000684-103268013	2267330	FALSE	ncRNA_inter_chr15_12954,ncRNA_inter_chr15_12953	2	chr15	0	0	0	0	1	TRUE	(ncRNA_inter_chr15_12954,ncRNA_inter_chr15_12953)(ncRNA_inter_chr15_12953,ncRNA_inter_chr15_12954)		(ncRNA_inter_chr15_12954-ncRNA_inter_chr15_12953)(ncRNA_inter_chr15_12953-ncRNA_inter_chr15_12954)
Cluster367_male	chr13	23698864	23861738	162875	Hist1h1t_chr13,Hist1h2ba_chr13	G	15.87	15.87		chr13:23717824-24354203	636380	TRUE	Hist1h1t,Hist1h2ba	2	chr13	0	0	0	0	1	FALSE
Cluster368_male	chr13	32480004	32875794	395791	Snrnp48_chr13,Serpinb6b_chr13	G	11.2663	11.2663		chr13:32542346-34521187	1978842	TRUE	Snrnp48,Serpinb6b	2	chr13	0	0	0	0	1	FALSE
Cluster37_male	chr3	18201768	18429609	227842	Glod4_chr3,Pde7a_chr3	E	12.8442	12.8442	Glod4_chr3	chr3:17364095-18853390	1489296	FALSE	Glod4,Pde7a	2	chr11,chr3	0	0	0	0	1	FALSE
Cluster371_male	chr13	37659399	37751123	91725	ncRNA_inter_chr13_11227_chr13,Dsp_chr13	G	11.2598	11.2598		chr13:34909409-38721007	3811599	FALSE	ncRNA_inter_chr13_11227,Dsp	2	chr13	0	0	0	0	1	TRUE	trans-candidate
Cluster372_male	chr13	41389618	41399687	10070	Vps13a_chr13,Aco2_chr13,Atl2_chr13	G	8.13789	8.2441	Vps13a_chr13,Aco2_chr13,Atl2_chr13	chr13:41293991-42256233	962243	FALSE	Vps13a,Aco2,Atl2	3	chr15,chr17,chr19	0	0	0	0	1	FALSE
Cluster373_male	chr13	55719319	56021592	302274	H2afy_chr13,Auh_chr13,Lman2_chr13	G	13.3883	11.2184		chr13:55821576-56569610	748035	TRUE	H2afy,Auh,Lman2	3	chr13	0	0	0	0	1	FALSE
Cluster374_male	chr13	57682504	58009345	326842	ncRNA_inter_chr13_11430_chr13,Catsper3_chr13	G	16.6274	16.6274		chr13:56537397-58345508	1808112	FALSE	ncRNA_inter_chr13_11430,Catsper3	2	chr13	0	0	0	0	1	TRUE	trans-candidate
Cluster375_male	chr13	60025510	60454581	429072	Zfp934_chr13,Zfp935_chr13	G	13.5959	13.5959		chr13:59928487-60736549	808063	FALSE	Zfp934,Zfp935	2	chr13	0	0	0	0	1	FALSE
[truncated: 469 more rows]

## Sheet:  S7C Table
S7C Table - 1,078 Co-regulated clusters based on overlapping eQTLs using female liver samples
[truncated: 1,080 more rows]

[truncated: 1 more sheets: S7D Table]
