# Supplementary material for: Genetic factors contributing to extensive variability of sex-specific hepatic gene expression in Diversity Outbred mice
Source: PLoS One. 2020 Dec 2;15(12):e0242665. doi: 10.1371/journal.pone.0242665 (PMC7710091; doi:10.1371/journal.pone.0242665)
Supplement: S8 Table — (ZIP) [file pone.0242665.s019.zip]

Archive with 3 entries (3 files):
- Suppl Table S8A_Nov 1.xlsx
- Suppl Table S8B_part 1.xlsx
- Suppl Table S8B_part 2.xlsx
