# Supplementary material for: Genetic factors contributing to extensive variability of sex-specific hepatic gene expression in Diversity Outbred mice
Source: PLoS One. 2020 Dec 2;15(12):e0242665. doi: 10.1371/journal.pone.0242665 (PMC7710091; doi:10.1371/journal.pone.0242665)
Supplement: S8 Table — (ZIP) [file pone.0242665.s019.zip › Suppl Table S8A_Nov 1.xlsx]

## Sheet: Sample Info for Table S8AB
Liver sample information for 438 DO mouse livers included in Table S8AB
Sample	Sex	Diet	DO Generation (DOX, Xth generation from the start of DO population. Recombination blocks are expected to get smaller over successive generations)	Batch (Batch 1 are data from GEO # GSE45684 and Batch 2 are data from GEO # GSE72759)
F01	F	High_Fat	DO4	1
F02	F	High_Fat	DO4	1
F03	F	High_Fat	DO4	1
F04	F	High_Fat	DO4	1
F05	F	High_Fat	DO4	1
F07	F	High_Fat	DO4	1
F08	F	High_Fat	DO4	1
F09	F	High_Fat	DO4	1
F10	F	High_Fat	DO4	1
F100	F	High_Fat	DO7	1
F101	F	Standard_Chow	DO7	1
F102	F	Standard_Chow	DO7	1
F103	F	Standard_Chow	DO7	1
F104	F	Standard_Chow	DO7	1
F105	F	Standard_Chow	DO7	1
F106	F	Standard_Chow	DO7	1
F107	F	Standard_Chow	DO7	1
F108	F	Standard_Chow	DO7	1
F109	F	Standard_Chow	DO7	1
F11	F	High_Fat	DO4	1
F111	F	Standard_Chow	DO7	1
F112	F	Standard_Chow	DO7	1
F113	F	Standard_Chow	DO7	1
F114	F	Standard_Chow	DO7	1
F115	F	Standard_Chow	DO7	1
F116	F	Standard_Chow	DO7	1
F117	F	Standard_Chow	DO7	1
F12	F	High_Fat	DO4	1
F120	F	Standard_Chow	DO7	1
F122	F	Standard_Chow	DO7	1
F123	F	Standard_Chow	DO7	1
F124	F	Standard_Chow	DO7	1
F125	F	Standard_Chow	DO7	1
F126	F	High_Fat	DO7	1
F127	F	High_Fat	DO7	1
F128	F	High_Fat	DO7	1
F129	F	High_Fat	DO7	1
F13	F	High_Fat	DO4	1
F130	F	High_Fat	DO7	1
F131	F	High_Fat	DO7	1
F132	F	High_Fat	DO7	1
F133	F	High_Fat	DO7	1
F134	F	High_Fat	DO7	1
F135	F	High_Fat	DO7	1
F136	F	High_Fat	DO7	1
F137	F	High_Fat	DO7	1
F14	F	High_Fat	DO4	1
F140	F	High_Fat	DO7	1
F141	F	High_Fat	DO7	1
MF142	M	High_Fat	DO7	1
F144	F	High_Fat	DO7	1
F146	F	High_Fat	DO7	1
F147	F	High_Fat	DO7	1
F148	F	High_Fat	DO7	1
F15	F	High_Fat	DO4	1
F150	F	High_Fat	DO7	1
F151	F	Standard_Chow	DO7	1
F152	F	Standard_Chow	DO7	1
F153	F	Standard_Chow	DO7	1
F154	F	Standard_Chow	DO7	1
F155	F	Standard_Chow	DO7	1
F156	F	Standard_Chow	DO7	1
F157	F	Standard_Chow	DO7	1
F159	F	Standard_Chow	DO7	1
F16	F	High_Fat	DO4	1
F160	F	Standard_Chow	DO7	1
F161	F	Standard_Chow	DO7	1
F162	F	Standard_Chow	DO7	1
F163	F	Standard_Chow	DO7	1
F164	F	Standard_Chow	DO7	1
F165	F	Standard_Chow	DO7	1
F166	F	Standard_Chow	DO7	1
F167	F	Standard_Chow	DO7	1
F168	F	Standard_Chow	DO7	1
F169	F	Standard_Chow	DO7	1
F17	F	High_Fat	DO4	1
F170	F	Standard_Chow	DO7	1
F171	F	Standard_Chow	DO7	1
F172	F	Standard_Chow	DO7	1
F173	F	Standard_Chow	DO7	1
F174	F	Standard_Chow	DO7	1
F175	F	Standard_Chow	DO7	1
F18	F	High_Fat	DO4	1
F19	F	High_Fat	DO4	1
F20	F	High_Fat	DO4	1
F21	F	High_Fat	DO4	1
F22	F	High_Fat	DO4	1
F23	F	High_Fat	DO4	1
F24	F	High_Fat	DO4	1
F25	F	High_Fat	DO4	1
F327	F	Standard_Chow	DO11	2
F328	F	Standard_Chow	DO11	2
F329	F	Standard_Chow	DO11	2
F330	F	Standard_Chow	DO11	2
F334	F	Standard_Chow	DO11	2
F335	F	Standard_Chow	DO11	2
F336	F	Standard_Chow	DO11	2
F337	F	Standard_Chow	DO11	2
F338	F	Standard_Chow	DO11	2
F339	F	Standard_Chow	DO11	2
F340	F	Standard_Chow	DO11	2
F341	F	Standard_Chow	DO11	2
F342	F	Standard_Chow	DO11	2
F343	F	Standard_Chow	DO11	2
F344	F	Standard_Chow	DO11	2
F345	F	Standard_Chow	DO11	2
F346	F	Standard_Chow	DO11	2
F347	F	Standard_Chow	DO11	2
F348	F	Standard_Chow	DO11	2
F349	F	Standard_Chow	DO11	2
F350	F	Standard_Chow	DO11	2
F351	F	High_Fat	DO11	2
F353	F	High_Fat	DO11	2
F354	F	High_Fat	DO11	2
F355	F	High_Fat	DO11	2
F356	F	High_Fat	DO11	2
F357	F	High_Fat	DO11	2
F358	F	High_Fat	DO11	2
F359	F	High_Fat	DO11	2
F360	F	High_Fat	DO11	2
F361	F	High_Fat	DO11	2
F362	F	High_Fat	DO11	2
F363	F	High_Fat	DO11	2
F364	F	High_Fat	DO11	2
F365	F	High_Fat	DO11	2
F366	F	High_Fat	DO11	2
F368	F	High_Fat	DO11	2
F369	F	High_Fat	DO11	2
F371	F	High_Fat	DO11	2
F372	F	High_Fat	DO11	2
F373	F	High_Fat	DO11	2
F374	F	High_Fat	DO11	2
F375	F	High_Fat	DO11	2
F376	F	Standard_Chow	DO11	2
F377	F	Standard_Chow	DO11	2
F378	F	Standard_Chow	DO11	2
F379	F	Standard_Chow	DO11	2
F380	F	Standard_Chow	DO11	2
F382	F	Standard_Chow	DO11	2
F383	F	Standard_Chow	DO11	2
F384	F	Standard_Chow	DO11	2
F385	F	Standard_Chow	DO11	2
F386	F	Standard_Chow	DO11	2
F387	F	Standard_Chow	DO11	2
F388	F	Standard_Chow	DO11	2
F389	F	Standard_Chow	DO11	2
F390	F	Standard_Chow	DO11	2
F391	F	Standard_Chow	DO11	2
F392	F	Standard_Chow	DO11	2
F393	F	Standard_Chow	DO11	2
F394	F	Standard_Chow	DO11	2
F395	F	Standard_Chow	DO11	2
F396	F	Standard_Chow	DO11	2
F397	F	Standard_Chow	DO11	2
F398	F	Standard_Chow	DO11	2
F399	F	Standard_Chow	DO11	2
F400	F	Standard_Chow	DO11	2
F401	F	High_Fat	DO11	2
F402	F	High_Fat	DO11	2
F403	F	High_Fat	DO11	2
F405	F	High_Fat	DO11	2
F406	F	High_Fat	DO11	2
F407	F	High_Fat	DO11	2
F408	F	High_Fat	DO11	2
F409	F	High_Fat	DO11	2
F410	F	High_Fat	DO11	2
F411	F	High_Fat	DO11	2
F412	F	High_Fat	DO11	2
F413	F	High_Fat	DO11	2
F414	F	High_Fat	DO11	2
F415	F	High_Fat	DO11	2
F416	F	High_Fat	DO11	2
F417	F	High_Fat	DO11	2
F418	F	High_Fat	DO11	2
F419	F	High_Fat	DO11	2
F420	F	High_Fat	DO11	2
F421	F	High_Fat	DO11	2
F422	F	High_Fat	DO11	2
F425	F	High_Fat	DO11	2
F51	F	Standard_Chow	DO5	1
F52	F	Standard_Chow	DO5	1
F53	F	Standard_Chow	DO5	1
F54	F	Standard_Chow	DO5	1
F55	F	Standard_Chow	DO5	1
F56	F	Standard_Chow	DO5	1
F58	F	Standard_Chow	DO5	1
F59	F	Standard_Chow	DO5	1
F60	F	Standard_Chow	DO5	1
F61	F	Standard_Chow	DO5	1
F62	F	Standard_Chow	DO5	1
F63	F	Standard_Chow	DO5	1
F64	F	Standard_Chow	DO5	1
F65	F	Standard_Chow	DO5	1
F67	F	Standard_Chow	DO5	1
F68	F	Standard_Chow	DO5	1
F70	F	Standard_Chow	DO5	1
F71	F	Standard_Chow	DO5	1
F72	F	Standard_Chow	DO5	1
F75	F	Standard_Chow	DO5	1
F76	F	High_Fat	DO7	1
F77	F	High_Fat	DO7	1
F78	F	High_Fat	DO7	1
F79	F	High_Fat	DO7	1
F80	F	High_Fat	DO7	1
F81	F	High_Fat	DO7	1
F82	F	High_Fat	DO7	1
F83	F	High_Fat	DO7	1
F84	F	High_Fat	DO7	1
F85	F	High_Fat	DO7	1
F86	F	High_Fat	DO7	1
F87	F	High_Fat	DO7	1
F89	F	High_Fat	DO7	1
F90	F	High_Fat	DO7	1
F91	F	High_Fat	DO7	1
F92	F	High_Fat	DO7	1
F93	F	High_Fat	DO7	1
F95	F	High_Fat	DO7	1
F98	F	High_Fat	DO7	1
F99	F	High_Fat	DO7	1
M01	M	High_Fat	DO4	1
M02	M	High_Fat	DO4	1
M03	M	High_Fat	DO4	1
M04	M	High_Fat	DO4	1
M05	M	High_Fat	DO4	1
M06	M	High_Fat	DO4	1
M07	M	High_Fat	DO4	1
M08	M	High_Fat	DO4	1
FM100	F	High_Fat	DO7	1
M101	M	Standard_Chow	DO7	1
M102	M	Standard_Chow	DO7	1
M103	M	Standard_Chow	DO7	1
M104	M	Standard_Chow	DO7	1
M105	M	Standard_Chow	DO7	1
M106	M	Standard_Chow	DO7	1
M107	M	Standard_Chow	DO7	1
M108	M	Standard_Chow	DO7	1
M109	M	Standard_Chow	DO7	1
M11	M	High_Fat	DO4	1
M110	M	Standard_Chow	DO7	1
M111	M	Standard_Chow	DO7	1
M112	M	Standard_Chow	DO7	1
M113	M	Standard_Chow	DO7	1
M114	M	Standard_Chow	DO7	1
M115	M	Standard_Chow	DO7	1
M116	M	Standard_Chow	DO7	1
M117	M	Standard_Chow	DO7	1
M118	M	Standard_Chow	DO7	1
M119	M	Standard_Chow	DO7	1
M120	M	Standard_Chow	DO7	1
M126	M	High_Fat	DO7	1
M127	M	High_Fat	DO7	1
M128	M	High_Fat	DO7	1
M129	M	High_Fat	DO7	1
M130	M	High_Fat	DO7	1
M131	M	High_Fat	DO7	1
M133	M	High_Fat	DO7	1
M134	M	High_Fat	DO7	1
M135	M	High_Fat	DO7	1
M136	M	High_Fat	DO7	1
M137	M	High_Fat	DO7	1
M138	M	High_Fat	DO7	1
M139	M	High_Fat	DO7	1
M14	M	High_Fat	DO4	1
M140	M	High_Fat	DO7	1
M141	M	High_Fat	DO7	1
M142	M	High_Fat	DO7	1
M143	M	High_Fat	DO7	1
M145	M	High_Fat	DO7	1
M146	M	High_Fat	DO7	1
M147	M	High_Fat	DO7	1
M148	M	High_Fat	DO7	1
M149	M	High_Fat	DO7	1
M15	M	High_Fat	DO4	1
M150	M	High_Fat	DO7	1
M151	M	Standard_Chow	DO7	1
M152	M	Standard_Chow	DO7	1
M154	M	Standard_Chow	DO7	1
M155	M	Standard_Chow	DO7	1
M156	M	Standard_Chow	DO7	1
M157	M	Standard_Chow	DO7	1
M158	M	Standard_Chow	DO7	1
M159	M	Standard_Chow	DO7	1
M16	M	High_Fat	DO4	1
M160	M	Standard_Chow	DO7	1
M161	M	Standard_Chow	DO7	1
M162	M	Standard_Chow	DO7	1
M163	M	Standard_Chow	DO7	1
M164	M	Standard_Chow	DO7	1
M165	M	Standard_Chow	DO7	1
M166	M	Standard_Chow	DO7	1
M167	M	Standard_Chow	DO7	1
M168	M	Standard_Chow	DO7	1
M169	M	Standard_Chow	DO7	1
M170	M	Standard_Chow	DO7	1
M171	M	Standard_Chow	DO7	1
M172	M	Standard_Chow	DO7	1
M173	M	Standard_Chow	DO7	1
M174	M	Standard_Chow	DO7	1
M175	M	Standard_Chow	DO7	1
M18	M	High_Fat	DO4	1
M19	M	High_Fat	DO4	1
M20	M	High_Fat	DO4	1
M21	M	High_Fat	DO4	1
M22	M	High_Fat	DO4	1
M23	M	High_Fat	DO4	1
M24	M	High_Fat	DO4	1
M25	M	High_Fat	DO4	1
M326	M	Standard_Chow	DO11	2
M327	M	Standard_Chow	DO11	2
M328	M	Standard_Chow	DO11	2
M329	M	Standard_Chow	DO11	2
M330	M	Standard_Chow	DO11	2
M331	M	Standard_Chow	DO11	2
M332	M	Standard_Chow	DO11	2
M333	M	Standard_Chow	DO11	2
M334	M	Standard_Chow	DO11	2
M335	M	Standard_Chow	DO11	2
M336	M	Standard_Chow	DO11	2
M337	M	Standard_Chow	DO11	2
M339	M	Standard_Chow	DO11	2
M340	M	Standard_Chow	DO11	2
M341	M	Standard_Chow	DO11	2
M342	M	Standard_Chow	DO11	2
M343	M	Standard_Chow	DO11	2
M344	M	Standard_Chow	DO11	2
M345	M	Standard_Chow	DO11	2
M347	M	Standard_Chow	DO11	2
M348	M	Standard_Chow	DO11	2
M349	M	Standard_Chow	DO11	2
M350	M	Standard_Chow	DO11	2
M351	M	High_Fat	DO11	2
M352	M	High_Fat	DO11	2
M353	M	High_Fat	DO11	2
M354	M	High_Fat	DO11	2
M355	M	High_Fat	DO11	2
M356	M	High_Fat	DO11	2
M357	M	High_Fat	DO11	2
M358	M	High_Fat	DO11	2
M359	M	High_Fat	DO11	2
M360	M	High_Fat	DO11	2
M361	M	High_Fat	DO11	2
M362	M	High_Fat	DO11	2
M363	M	High_Fat	DO11	2
M364	M	High_Fat	DO11	2
M365	M	High_Fat	DO11	2
M366	M	High_Fat	DO11	2
M367	M	High_Fat	DO11	2
M368	M	High_Fat	DO11	2
M369	M	High_Fat	DO11	2
M370	M	High_Fat	DO11	2
M371	M	High_Fat	DO11	2
M372	M	High_Fat	DO11	2
M373	M	High_Fat	DO11	2
M374	M	High_Fat	DO11	2
M375	M	High_Fat	DO11	2
M376	M	Standard_Chow	DO11	2
M377	M	Standard_Chow	DO11	2
M378	M	Standard_Chow	DO11	2
M379	M	Standard_Chow	DO11	2
M380	M	Standard_Chow	DO11	2
M381	M	Standard_Chow	DO11	2
M382	M	Standard_Chow	DO11	2
M383	M	Standard_Chow	DO11	2
M384	M	Standard_Chow	DO11	2
M385	M	Standard_Chow	DO11	2
M386	M	Standard_Chow	DO11	2
M387	M	Standard_Chow	DO11	2
M389	M	Standard_Chow	DO11	2
M390	M	Standard_Chow	DO11	2
M391	M	Standard_Chow	DO11	2
M395	M	Standard_Chow	DO11	2
M396	M	Standard_Chow	DO11	2
M397	M	Standard_Chow	DO11	2
M398	M	Standard_Chow	DO11	2
M399	M	Standard_Chow	DO11	2
M400	M	Standard_Chow	DO11	2
M402	M	High_Fat	DO11	2
M403	M	High_Fat	DO11	2
M404	M	High_Fat	DO11	2
M406	M	High_Fat	DO11	2
M407	M	High_Fat	DO11	2
M409	M	High_Fat	DO11	2
M410	M	High_Fat	DO11	2
M415	M	High_Fat	DO11	2
M416	M	High_Fat	DO11	2
M417	M	High_Fat	DO11	2
M418	M	High_Fat	DO11	2
M420	M	High_Fat	DO11	2
M421	M	High_Fat	DO11	2
M422	M	High_Fat	DO11	2
M423	M	High_Fat	DO11	2
M424	M	High_Fat	DO11	2
M52	M	Standard_Chow	DO5	1
M53	M	Standard_Chow	DO5	1
M54	M	Standard_Chow	DO5	1
M55	M	Standard_Chow	DO5	1
M56	M	Standard_Chow	DO5	1
M57	M	Standard_Chow	DO5	1
M58	M	Standard_Chow	DO5	1
M59	M	Standard_Chow	DO5	1
M60	M	Standard_Chow	DO5	1
M61	M	Standard_Chow	DO5	1
M62	M	Standard_Chow	DO5	1
M63	M	Standard_Chow	DO5	1
M64	M	Standard_Chow	DO5	1
M65	M	Standard_Chow	DO5	1
M66	M	Standard_Chow	DO5	1
M67	M	Standard_Chow	DO5	1
M68	M	Standard_Chow	DO5	1
M69	M	Standard_Chow	DO5	1
M70	M	Standard_Chow	DO5	1
M71	M	Standard_Chow	DO5	1
M72	M	Standard_Chow	DO5	1
M73	M	Standard_Chow	DO5	1
M74	M	Standard_Chow	DO5	1
M75	M	Standard_Chow	DO5	1
M76	M	High_Fat	DO7	1
M77	M	High_Fat	DO7	1
M78	M	High_Fat	DO7	1
M79	M	High_Fat	DO7	1
M80	M	High_Fat	DO7	1
M81	M	High_Fat	DO7	1
M82	M	High_Fat	DO7	1
M83	M	High_Fat	DO7	1
M84	M	High_Fat	DO7	1
M86	M	High_Fat	DO7	1
M87	M	High_Fat	DO7	1
M88	M	High_Fat	DO7	1
M89	M	High_Fat	DO7	1
M90	M	High_Fat	DO7	1
M91	M	High_Fat	DO7	1
M93	M	High_Fat	DO7	1
M94	M	High_Fat	DO7	1
M95	M	High_Fat	DO7	1
M96	M	High_Fat	DO7	1
M97	M	High_Fat	DO7	1
M98	M	High_Fat	DO7	1
M99	M	High_Fat	DO7	1

## Sheet: Table S8A
Table S8A. Intergenic lncRNA raw FPKM values for 438 DO mice used in eQTL analysis
	F01	F02	F03	F04	F05	F07	F08	F09	F10	F100	F101	F102	F103	F104	F105	F106	F107	F108	F109	F11	F111	F112	F113	F114	F115	F116	F117	F12	F120	F122	F123	F124	F125	F126	F127	F128	F129	F13	F130	F131	F132	F133	F134	F135	F136	F137	F14	F140	F141
ncRNA_inter_chr1_1	0	0	0	0	0	0	0	0	0	0	0	0	0	0	0	0	0	0	0	0	0	0	0	0	0	0	0	0	0	0	0	0	0	0	0	0	0	0	0	0	0	0	0	0	0	0	0	0	0
ncRNA_inter_chr1_10	0	0	0	0	0	0.0456485	0	0	0	0	0	0	0	0	0	0	0	0	0	0	0	0	0	0	0	0	0	0	0	0	0	0	0	0	0	0	0	0	0	0	0	0	0	0	0	0	0	0	0
ncRNA_inter_chr1_100	0.0399579	0	0	0	0	0	0	0	0	0.0263865	0.0447919	0.074853	0	0.0271426	0.0404074	0	0	0.0281999	0	0.040555	0	0	0	0	0	0.0283676	0	0	0.0345735	0.0368527	0	0.0453887	0	0	0.0341181	0.0641491	0.070741	0.0359103	0	0.0390697	0	0	0.0400442	0	0	0.0589395	0	0	0.0337994
ncRNA_inter_chr1_1000	0.0417608	0.117879	0.0835988	0.0324563	0.0822177	0.100111	0.0843329	0.0256963	0.0259978	0.0758703	0.0819225	0.0391669	0.0743019	0.0639047	0.042305	0.0901303	0.163963	0.022114	0.0274244	0.0424262	0.0227164	0	0.0687833	0	0.0944818	0.133624	0.142826	0.0765141	0.00904217	0.106011	0.019932	0.154373	0.0397072	0.149318	0.0535384	0.0839151	0.129427	0.0751533	0.0340367	0.163474	0.0885439	0.0837147	0.0627981	0.029581	0.0612668	0.0693902	0.0428255	0.045593	0.0353433
ncRNA_inter_chr1_1001	0.0966999	0.181908	0.147488	0	0.310142	0.247881	0.0260281	0.0396539	0.0401192	0.298128	0.216796	0	0	0.0219147	0.29388	0.0834522	0.595556	0.0682751	0.0282138	0.0328282	0.0350675	0.0747846	0.151528	0.0556595	0.356405	0.0229038	0.146937	0.0674713	0.0839589	0.148773	0.0923077	0	0.147111	0.164589	0.248559	0.103632	0.0855981	0.0579874	0.105086	0	0.173964	0.129187	0.0968398	0	0.189156	0.0952163	0.165218	0.112891	0.191434
ncRNA_inter_chr1_1002	0	0	0	0	0	0	0.0533453	0	0.0822253	0.0435176	0	0	0	0	0	0.0570125	0	0	0	0.133985	0	0	0	0	0.132811	0.18873	0	0	0	0.0608057	0	0	0	0	0	0.0529451	0	0	0	0	0.0506765	0.0661929	0.0660133	0	0	0.0970793	0	0	0
ncRNA_inter_chr1_1003	0	0	0	0.059675	0.0504066	0	0.139599	0.0708934	0	0	0	0	0	0	0.0583777	0.049732	0.0532368	0	0	0	0	0	0	0.0497541	0.0579256	0	0.0525387	0.0603126	0.0499273	0	0	0	0.0876686	0.0588505	0	0	0	0	0	0	0.088861	0.05774	0	0	0	0.042557	0	0.100699	0
ncRNA_inter_chr1_1004	0.0366631	0	0.0419394	0	0.0961698	0	0	0.0450853	0.0456143	0.0242214	0.0821969	0	0	0	0	0.0316276	0.0338701	0.0776581	0	0	0	0.0424747	0.0344949	0	0	0	0	0	0	0	0	0	0	0	0.0313715	0.0589373	0.0973225	0	0.0398424	0	0	0.0367203	0	0.0346268	0.030736	0.0541509	0	0.032059	0.0621296
ncRNA_inter_chr1_1005	0.0816423	0	0	0	0	0.0393337	0.0329627	0	0.050808	0.0269684	0.0457389	0.0765366	0.124453	0.0832602	0.041353	0.176144	0.0753888	0.0576436	0	0.0416546	0.0443705	0	0.115221	0.0352443	0	0.14503	0.111651	0	0	0.150728	0.038967	0.139921	0.0620739	0.0416692	0.0350589	0.0655919	0.0722692	0.0367184	0.0886821	0	0	0.122704	0.0818184	0	0.0342218	0	0	0.0358272	0
ncRNA_inter_chr1_1006	0	0	0	0	0	0	0	0	0	0	0	0	0	0	0	0	0	0	0	0	0	0	0	0	0	0	0	0	0	0	0	0	0	0	0	0	0	0	0	0	0	0	0	0	0	0	0	0	0
ncRNA_inter_chr1_1007	0	0	0	0	0	0	0	0	0	0	0	0	0	0	0	0	0	0	0	0.0425781	0	0	0	0	0	0	0	0	0	0	0	0	0	0	0	0	0	0	0	0	0	0	0	0	0	0	0	0	0
ncRNA_inter_chr1_1008	0	0	0	0	0	0	0	0	0	0	0	0	0	0	0	0	0	0	0	0	0	0	0	0	0	0	0	0	0	0	0	0	0	0	0	0	0	0	0	0	0	0	0	0	0	0	0	0	0
ncRNA_inter_chr1_1009	0.0681932	0.11974	0.095334	0.023537	0.13917	0.0871441	0.0550654	0.0372855	0.0377198	0.0550631	0.0764365	0.00710578	0.0231107	0.0206075	0.0153541	0.013078	0.0280016	0.0214009	0.033158	0.130798	0.0824257	0.061356	0.0356447	0.0850516	0.0380784	0.0646019	0.0414447	0.126872	0.0262367	0.00699494	0.00723347	0.043055	0.0230541	0.131534	0.0388432	0.140074	0.0268285	0.0954249	0.0329336	0.0889813	0.116838	0.0455515	0.0455602	0.0715558	0.0381157	0.111902	0.0776686	0.0595365	0.0576903
ncRNA_inter_chr1_101	0	0	0	0.13813	0	0	0	0	0	0	0	0	0	0.0906883	0	0	0	0	0	0	0	0.154408	0	0	0	0	0	0	0	0	0	0.151718	0.101463	0.136222	0	0	0	0	0	0	0	0	0	0	0	0.0985069	0	0	0
ncRNA_inter_chr1_1010	0.0718167	0.0811234	0.123424	0.0744873	0.0943775	0.103292	0.0290187	0	0	0.0237228	0.0403162	0.0337313	0.0730161	0.0244327	0	0	0.0331992	0	0.0629608	0.182393	0.234766	0.0415174	0.0338116	0.0310273	0.0723037	0.0511112	0.0327898	0.112925	0.0310983	0.0662416	0	0.0816529	0.0546713	0.146916	0.122658	0.14431	0.0635717	0.096975	0.0781683	0.0702821	0.0831223	0.0720149	0.0720287	0.237774	0.0300795	0.0265601	0.073739	0.188018	0.0606813
ncRNA_inter_chr1_1011	0.0626413	0.0707028	0	0	0.164152	0.119926	0.0505823	0	0	0.0413838	0	0	0	0.0851768	0.0635453	0	0.0578693	0	0	0.0635297	0	0.0724621	0	0.108167	0	0	0.0570317	0.0654704	0	0	0	0.0711016	0	0.319416	0	0.100698	0.0554496	0.0563455	0.203938	0.0613027	0.14489	0.251058	0.125553	0.118161	0.0525871	0.0923927	0.128255	0.164078	0.105993
ncRNA_inter_chr1_1012	0.0956799	0	0.109449	0.0990807	0.083692	0	0	0	0	0.126421	0	0	0	0	0	0	0	0	0	0	0	0.110757	0	0.165217	0	0	0	0.100139	0	0	0	0	0	0.0977117	0	0	0	0	0	0.187271	0	0	0	0	0	0.070659	0	0	0
ncRNA_inter_chr1_1013	0.0910688	0	0	0	0.159317	0	0.0735373	0	0	0	0	0	0	0	0	0	0	0	0	0	0	0.105419	0.0856832	0	0	0.0647101	0	0	0	0	0	0	0	0.0930027	0	0	0	0	0	0	0	0	0	0	0.0763463	0	0	0	0
ncRNA_inter_chr1_1014	0	0	0	0	0	0	0	0	0.133604	0	0	0	0	0	0	0	0	0	0	0	0	0	0	0	0	0	0	0	0	0	0	0	0	0	0	0	0	0	0	0	0	0	0	0	0	0.0396359	0	0	0
ncRNA_inter_chr1_1015	0	0	0	0	0.0314094	0	0	0	0	0	0	0	0	0	0	0	0	0	0	0	0	0	0	0	0	0	0	0.037582	0	0	0	0	0	0	0	0	0	0.0322994	0	0	0	0	0	0	0	0	0	0	0
ncRNA_inter_chr1_1016	0	0	0	0	0	0	0	0	0	0	0	0	0	0	0	0	0	0	0	0	0	0	0	0	0	0	0	0	0	0	0	0	0	0	0	0	0	0	0	0	0	0	0	0	0	0	0	0	0
ncRNA_inter_chr1_1017	0	0	0	0	0	0	0	0	0	0	0	0	0	0	0	0	0	0	0	0	0	0	0	0	0	0	0	0	0	0	0	0	0	0	0	0	0	0	0	0	0	0	0	0	0	0	0	0	0
ncRNA_inter_chr1_1018	0.16074	0.351338	0.422045	0.322644	0.165103	0.480246	0.221394	0.313314	0.223532	0.0624661	0.38707	0.0487993	0.355133	0.153914	0.291536	0.224375	0.3881	0.103477	0.313906	0.584702	0.580592	0.305543	0.0979696	0.179598	0.109095	0.284767	0.323166	0.390159	0.379976	0.1746	0.0993047	0.257251	0.248314	0.43371	0.221642	0.337666	0.263017	0.246054	0.251874	0.111039	0.357474	0.449962	0.147042	0.414818	0.0515343	0.426165	0.348294	0.317825	0.26736
ncRNA_inter_chr1_1019	0.0813494	0.274962	0	0.126475	0.0705872	0.0783839	0.0974842	0.149847	0	0.214973	0.0453108	0.113731	0.204932	0.248439	0.0410941	0.173643	0.18621	0.172311	0.14127	0.123458	0.261519	0.0943374	0.151716	0.140472	0	0.028876	0.11135	0.126689	0.0701656	0.111342	0.383797	0.139166	0.0607887	0.288441	0.104515	0.194415	0.107821	0.146085	0	0.159222	0.369693	0.201603	0.323201	0	0.16853	0.0298506	0.12409	0.141139	0.0689957
ncRNA_inter_chr1_1020	0.130448	0.147235	0.149221	0.22514	0.0380345	0.166838	0.105335	0.106986	0	0.0574532	0.146228	0.0815632	0.265252	0.0591256	0.0880982	0.225153	0.04017	0.184205	0.152241	0.132572	0.0473059	0	0.040911	0	0.21854	0	0.158573	0	0.150691	0.0401387	0.083015	0.0494576	0.165377	0.133218	0.148706	0.0698998	0.153962	0	0.0472532	0.297873	0.0670504	0.304976	0.130729	0.16427	0	0.0642231	0	0.0759825	0.0736263
ncRNA_inter_chr1_1021	0	0	0.160865	0	0	0	0.0283888	0	0	0	0.0394099	0	0	0.0235015	0	0	0	0	0	0	0	0	0	0.0596897	0.0353391	0.0249811	0	0.0367954	0	0.0319091	0	0.0393172	0	0.0718068	0	0	0.0305987	0	0	0.0338286	0.027106	0.0704518	0.0352327	0	0.028979	0.0519261	0.0360407	0	0
ncRNA_inter_chr1_1022	0	0.0456432	0.0925172	0.0418763	0.0353723	0.194037	0.0326686	0	0.10071	0.0535511	0.045331	0	0.0411877	0.11022	0.0411309	0.0698289	0.0748501	0	0.106188	0.123237	0	0	0.0761288	0	0.121946	0.0287472	0.0737698	0.0846474	0	0.14965	0.0386884	0	0	0.0413161	0	0.0325616	0	0	0.131837	0.0396632	0.0311786	0	0	0	0.135909	0.119456	0	0	0.0686257
ncRNA_inter_chr1_1024	0	0	0.0326283	0	0.0249497	0	0.0230324	0.105138	0	0	0	0	0	0.0193925	0	0	0	0.120834	0	0	0	0	0.0536732	0	0	0	0	0	0	0.05266	0.0272279	0	0	0.0582583	0.0243563	0.0458525	0	0	0	0	0	0.0285795	0	0.0269392	0.0239122	0.0842575	0	0	0
ncRNA_inter_chr1_1025	0	0.0446285	0.135691	0	0.0345859	0.0379277	0.0319281	0.194571	0.0492133	0	0.0886465	0	0	0.0806469	0	0.068246	0.109583	0.0279172	0	0.0401838	0	0.0457705	0.0372016	0	0.039745	0.196669	0.0720976	0.0413828	0.171285	0.0364993	0	0.0899463	0	0.0403796	0.0338057	0.0317809	0.0350005	0.213396	0.128906	0	0.0914563	0	0.0396252	0.0373438	0.0331477	0.0875999	0	0.0690931	0.0334752
ncRNA_inter_chr1_1026	0	0	0	0	0	0	0	0	0	0	0	0	0	0	0	0	0	0	0	0	0	0	0	0	0	0	0	0	0	0	0	0	0	0	0	0	0	0	0	0	0	0	0	0	0	0	0	0	0
ncRNA_inter_chr1_1027	0	0	0	0	0	0	0	0	0	0	0	0	0	0	0	0	0	0	0	0	0	0	0	0	0	0	0	0	0	0	0	0	0	0	0	0	0	0	0	0	0	0	0	0	0	0	0	0	0
ncRNA_inter_chr1_1028	0	0	0	0	0	0	0	0	0	0	0	0	0	0	0	0	0	0	0	0	0	0	0	0	0	0	0	0	0	0	0	0	0	0	0	0	0	0	0	0	0	0	0	0	0	0	0	0	0
ncRNA_inter_chr1_1029	0	0	0	0	0	0	0	0	0	0	0	0	0	0	0	0.136373	0	0	0	0	0	0	0	0	0	0	0	0	0	0	0	0	0	0	0	0	0	0	0	0	0	0	0	0	0	0.116698	0	0	0
ncRNA_inter_chr1_1031	0.0687677	0.232853	0.117996	0.142424	0.180455	0.262363	0.138928	0.0420604	0.0855916	0.0908623	0	0	0.104874	0.140261	0.104496	0.0890875	0.063529	0.0242768	0.0902883	0.104831	0.0374071	0	0.032375	0	0.0691243	0.195455	0.062696	0.251905	0.0592427	0.127055	0.164235	0.27376	0	0.351406	0.116925	0.221093	0.091309	0.15464	0.186828	0.0673492	0.159181	0.448208	0.206905	0.0649481	0.0288471	0.101569	0.0352483	0.0298943	0.260509
ncRNA_inter_chr1_1032	0.145945	0.579926	0.125211	0.285035	0.337071	0.406076	0.340734	0.068332	0.319752	0.192836	0.1227	0.0684396	0.148382	0.163143	0.148714	0.174163	0.271235	0.129561	0.160618	0.0741606	0.0595414	0.107491	0.0514823	0.110902	0.332015	0.130389	0.334598	0.422518	0.0797337	0.235715	0.208931	0.314922	0.041866	0.505872	0.125893	0.263938	0.178677	0.298858	0.0398827	0.196346	0.140627	0.367649	0.164509	0.155068	0.0764537	0.0943067	0.169303	0.128626	0.451902
ncRNA_inter_chr1_1033	0	0	0	0	0	0	0	0	0	0	0	0	0	0	0	0	0	0	0	0	0	0	0	0	0	0	0	0	0	0	0	0	0	0	0	0	0	0	0	0	0	0	0	0	0	0	0	0	0
ncRNA_inter_chr1_1034	0	0	0	0	0	0	0	0	0	0	0	0	0	0	0	0	0	0	0.068918	0	0	0	0	0	0.0791449	0	0	0	0	0	0	0	0	0	0	0	0	0	0	0.0767874	0	0	0	0	0	0	0	0	0.0666599
ncRNA_inter_chr1_1035	0.0378567	0.0517241	0.0250772	0.0123805	0.0278802	0.0458742	0.0193033	0.0514651	0.0272766	0.0171135	0.0267996	0.0280372	0.022283	0.0176071	0.0544973	0.0464222	0.0184035	0.0436101	0.0697536	0.0324141	0.0281838	0.0599802	0.0899958	0.0292418	0.0921424	0.0339806	0.0708387	0.0145982	0.0310833	0.0349486	0.00950978	0.0339877	0.0803186	0.0915484	0.0766661	0.014418	0.0423216	0.0465891	0.0324728	0.0312008	0.0430238	0.0219562	0.0499265	0.0018827	0.0400919	0.0470967	0.00817144	0.00870264	0.0303693
ncRNA_inter_chr1_1036	0.186197	0.0900683	0.0912828	0.027545	0.0232669	0.10206	0.128873	0.0654465	0.132429	0.105438	0.149087	0.074842	0.0270438	0.0904223	0.0269462	0.0918219	0.0982929	0.0187807	0.0931303	0.0540655	0.202569	0.0615822	0.050053	0.137794	0.10695	0.0756026	0.194008	0.0278393	0.161319	0.12277	0.0253914	0.090764	0.0404664	0.0814933	0.136452	0.0641397	0.0470915	0.0239262	0.0867187	0.0520623	0.0615251	0.0799556	0.0799709	0	0.178395	0.117862	0.0272683	0.0232404	0.0225197
ncRNA_inter_chr1_1037	0	0	0	0	0.168093	0	0	0	0	0	0	0	0	0	0	0	0	0	0.168207	0	0	0	0	0	0	0	0	0	0	0	0	0	0	0	0	0	0	0	0	0	0	0	0	0	0.160086	0	0	0	0
ncRNA_inter_chr1_1038	0.0263676	0	0	0	0	0.0252925	0	0	0	0.0174197	0	0.0247298	0	0	0	0	0	0	0	0	0.0286861	0	0	0	0	0	0	0	0	0	0	0.0599817	0.0200567	0	0	0	0	0	0	0	0	0	0	0	0	0	0	0	0
ncRNA_inter_chr1_104	0	0	0	0	0	0	0	0	0	0	0	0	0	0	0	0	0	0	0	0	0	0	0	0	0	0	0	0	0	0	0	0	0	0	0	0	0	0	0	0	0	0	0	0	0	0	0	0	0
ncRNA_inter_chr1_105	0	0.0401796	0	0	0	0.0341468	0.0287453	0	0.0443075	0	0	0	0.0361928	0	0	0	0	0.0251343	0	0	0	0	0	0	0	0.0252948	0	0	0	0	0	0	0	0	0	0	0	0	0	0.0696753	0	0	0.0356751	0	0	0	0	0	0.0301382
ncRNA_inter_chr1_106	0	0	0	0	0	0	0	0	0	0	0	0	0	0	0	0	0	0	0	0	0	0	0	0	0	0	0	0	0	0	0	0	0	0	0	0	0	0	0	0	0	0	0	0	0	0.020598	0	0	0
ncRNA_inter_chr1_107	0.116587	0	0.0889864	0	0.0338337	0.111929	0	0.0477885	0.048143	0	0.0433593	0	0	0.105641	0.0394024	0	0.0357333	0.0272984	0	0.039529	0.042081	0	0	0.0333957	0	0.0274845	0	0.0814169	0.0337132	0.0358584	0	0	0.0588445	0.0793411	0.0330846	0.0312765	0.0342539	0	0.0420163	0	0.0298224	0.0779441	0	0	0.064826	0.0574729	0	0.0339545	0
ncRNA_inter_chr1_108	0.00803701	0	0.00262619	0.00237773	0.0020083	0.00440554	0.00370865	0	0	0.00910222	0.00514842	0.00322995	0.00233508	0.0109275	0.00348949	0.00396285	0.0063627	0.00567303	0.00201009	0.0070014	0.00374748	0.00265756	0.00432087	0.00198268	0.00346173	0.00163135	0.0041865	0.00720839	0.00198915	0.00529886	0.00547907	0.0039171	0.00698729	0.00117275	0.00785141	0.00461345	0.00304849	0.00929651	0.00498951	0.0101117	0.00708215	0.00345046	0.0046015	0.00216828	0.00288836	0.00508667	0	0.00802499	0.00680248
ncRNA_inter_chr1_109	0	0	0	0	0	0	0	0	0	0	0	0	0	0	0	0	0	0	0	0	0	0	0	0	0	0	0	0	0	0	0	0	0	0	0	0	0	0	0	0	0	0	0	0	0	0	0	0	0
ncRNA_inter_chr1_11	0	0	0	0	0	0	0.0255916	0	0	0	0	0	0	0	0	0	0	0	0	0	0	0	0	0	0	0	0	0	0	0	0	0	0	0	0.0270966	0	0	0	0	0	0	0.031755	0	0	0	0	0	0	0
ncRNA_inter_chr1_110	0.0425743	0	0	0	0.0186026	0	0	0	0.0265075	0.0140798	0	0.0199696	0.0216681	0	0.0216	0.0183795	0.0393218	0.0150404	0.0372827	0.0216694	0	0	0.0200236	0.0183876	0.085731	0	0	0	0	0	0.0406119	0.0242179	0.0485996	0	0.0182214	0	0.0941278	0	0	0	0.0328327	0.021354	0.0213281	0.0201284	0	0.0157278	0.0436037	0.037189	0
ncRNA_inter_chr1_111	0	0	0	0	0	0.0550672	0	0	0	0	0.0643529	0.0538421	0	0	0	0.0495432	0.0530346	0	0.0502491	0.0583428	0	0	0	0	0.173117	0	0	0.0600836	0	0.0529933	0.164401	0	0.0436678	0	0	0.0461427	0	0	0	0	0	0	0	0	0	0	0	0.100316	0
ncRNA_inter_chr1_112	0.0785774	0.0295718	0.0299792	0.0271234	0.0687522	0.0252925	0.0638562	0.032419	0.0328089	0	0	0.0245797	0	0	0.0801335	0.0452344	0.0242041	0	0	0	0	0.0303374	0.0246435	0.0455175	0	0.0372335	0.0955471	0.0274291	0	0	0.10004	0	0.0200509	0.0538238	0.0224069	0.0421297	0.0231921	0.0474075	0	0.0768983	0.0812945	0.0262591	0.0262566	0	0.0222342	0.0193541	0.107435	0.137308	0
ncRNA_inter_chr1_113	0.0608755	0	0	0	0.0266779	0	0.0491564	0	0.0378844	0.0200615	0.0682399	0	0	0	0.122925	0.0786979	0	0	0.0799264	0	0.0331141	0	0.0572755	0	0.0609051	0	0	0	0	0	0.0873416	0	0.0463055	0.0620434	0.0518558	0	0.107991	0	0	0.0297175	0.0938706	0	0.0304932	0	0	0.0897918	0.0312659	0.0265939	0
ncRNA_inter_chr1_114	0	0	0	0.0240349	0.0202192	0	0	0	0	0.0305577	0	0	0	0	0	0.0400093	0	0	0	0	0	0	0	0	0	0	0	0	0.0200832	0.107126	0.0441308	0.0263656	0	0	0.0594863	0	0	0	0.0251455	0	0	0.0232377	0.023177	0	0	0.0171185	0.0710894	0	0.0195898
ncRNA_inter_chr1_115	0.0446674	0.0670121	0.0170599	0.107911	0.0259663	0.0143079	0.0119855	0.0549505	0	0.00980588	0.0499153	0	0.13624	0.0303634	0.0453312	0.0514903	0.0137099	0.178127	0.012994	0	0.0161506	0.0172637	0.140063	0	0	0.0738273	0.0135345	0.0156087	0.0258462	0.21987	0.113368	0.11874	0.0225843	0.136848	0.102006	0.0359672	0.0525551	0.0267854	0.0322546	0.0582743	0.0114439	0.0149429	0.0148724	0	0	0.0330462	0.0760799	0	0.100513
ncRNA_inter_chr1_116	0	0.0385458	0	0.053318	0	0	0	0	0	0.0679407	0	0	0	0	0	0	0.0630984	0.0726101	0	0	0	0.0198934	0.0482604	0	0	0.0121331	0	0	0	0.0316857	0.0162387	0	0	0.0175271	0.0293863	0	0	0	0.0186263	0.0167959	0	0.0172192	0.0342245	0	0	0	0.017439	0	0
ncRNA_inter_chr1_117	0	0.0532662	0	0	0.0412799	0	0	0.116115	0	0.0623556	0	0.0885228	0	0	0.0478077	0	0	0	0	0	0	0.0546293	0.0444019	0	0.0474375	0	0	0.0493924	0.0408874	0	0	0	0	0	0.0403488	0	0	0	0.0512852	0.0461843	0	0.0472855	0	0.0445716	0.0791268	0	0	0	0
ncRNA_inter_chr1_118	1.86806	1.17137	1.18716	0.859757	1.27089	0.696845	1.17323	0.510692	2.06673	0.27425	0.349007	2.62803	1.16066	0.352792	0.735933	0.895632	0.57525	1.61204	0.999232	1.68754	0.451625	2.40269	1.07408	2.32967	0.104319	1.10614	1.13541	1.41203	0.989062	1.2454	0.396268	0.118042	1.8946	0.847878	1.24223	1.25124	1.74546	0.186701	2.14283	2.94533	0.240047	4.88729	1.35206	1.37223	0.870033	1.37955	0.63834	0.997423	0.351452
ncRNA_inter_chr1_119	0	0	0	0	0	0	0	0	0	0	0	0	0	0	0	0	0	0	0	0	0	0	0	0	0	0	0	0	0	0	0	0	0	0	0	0	0	0	0	0	0	0	0	0	0	0	0	0	0
ncRNA_inter_chr1_12	0	0	0	0	0	0.0562055	0	0	0	0	0.0655984	0.0549196	0	0	0	0	0	0	0	0	0	0	0	0	0	0	0	0	0	0	0	0	0	0	0	0	0	0	0	0	0	0	0.0586453	0	0	0	0	0	0
ncRNA_inter_chr1_120	0	0	0	0	0	0	0	0	0	0	0	0	0	0.00635229	0	0	0	0	0	0	0	0	0	0	0	0	0	0	0	0	0	0	0	0	0	0	0	0	0	0	0	0	0	0	0	0	0	0	0
ncRNA_inter_chr1_121	0	0	0	0	0	0	0.102295	0.155847	0.157675	0	0	0	0	0	0	0	0.117032	0	0	0	0	0	0	0	0	0	0	0	0	0	0	0	0	0	0	0	0.112138	0	0	0.123975	0.0976726	0	0	0	0	0	0	0	0
ncRNA_inter_chr1_122	0.0160312	0.0120664	0	0.0221425	0.00467394	0.0102565	0.00863105	0.0262989	0.0133029	0.00706106	0	0.0200543	0.00543362	0.00726746	0	0.0322911	0.0049384	0.00755124	0.00467764	0.0108666	0	0.0185661	0.00502771	0.00461506	0	0.0189909	0.00487364	0.0111889	0	0.0197382	0.00510252	0.00608089	0.0162609	0.0163794	0.00914186	0.0171896	0.00946215	0	0.0174296	0.00523047	0.0041215	0.00535802	0.0428472	0.0151479	0	0.0118424	0.00547905	0.0233445	0.018105
ncRNA_inter_chr1_123	0	0	0	0	0	0	0	0	0	0	0	0.0406258	0.0442087	0	0	0	0	0.0612257	0	0	0	0	0	0	0.0434995	0	0.0395296	0	0.0375289	0.0401387	0	0	0	0	0	0	0.03838	0.0782246	0	0	0.033429	0	0.0434514	0	0.0363484	0	0	0.0379913	0
ncRNA_inter_chr1_124	0	0	0	0	0	0	0.0615488	0	0	0	0	0	0	0	0	0	0	0	0	0	0	0	0	0	0	0	0	0.0398874	0	0	0	0	0	0.0389205	0	0.0306325	0	0.0341946	0.0828321	0	0.0587677	0	0	0.0359944	0.03195	0.0562897	0	0	0
ncRNA_inter_chr1_125	0.0408334	0.0769294	0.0156215	0.112844	0.0595736	0.0261988	0.0440295	0	0.0339331	0.027017	0.045842	0	0.0138488	0.00926085	0	0.0117853	0	0.0673722	0.0238634	0.0138786	0	0.0790406	0.0128158	0.0117693	0.0275038	0.0387443	0.012428	0.0285854	0.0118316	0.0502955	0	0	0	0.0139211	0	0.0439057	0.0361997	0.134776	0.0148137	0.0533211	0.05255	0.013683	0.027322	0.0128977	0.0457114	0.02017	0.0558971	0.0119011	0.0346223
ncRNA_inter_chr1_126	0.103001	0.0588732	0.0232785	0.105338	0.0645285	0.0560929	0.0739321	0.0328521	0.0854693	0.0428669	0.0441896	0.0107352	0.0348997	0.0276721	0.033483	0.0186588	0.0293847	0.0538939	0.0500885	0.0387584	0.0276694	0.0898107	0.0478674	0.0219585	0.02556	0.0650867	0.042915	0.0625613	0.0572981	0.0399192	0.0157806	0.00723319	0.0280641	0.0558415	0.0184861	0.0531567	0.0472983	0.0972515	0.0165911	0.0809082	0.0853351	0.0293088	0.0255001	0.0216115	0.0223875	0.0328729	0.0743316	0.067788	0.0667814
ncRNA_inter_chr1_127	0.092496	0.01097	0.0111078	0.025186	0.0340333	0.00932092	0.0157031	0.0179428	0.0181533	0.00962888	0.00544983	0.0136623	0.0494765	0.0264542	0.00984375	0	0.00897881	0.010295	0.00425543	0.0148131	0.00528945	0.0168608	0.0366072	0	0.0097555	0.0138122	0.00886107	0.010164	0.00841431	0.0359219	0.00464111	0	0.0036961	0.0297944	0.00415107	0.0117092	0.0258074	0.0524908	0.0105609	0.0475984	0.0262274	0.00973206	0.00486879	0	0.00815146	0	0.0348687	0.0382438	0.0164552
ncRNA_inter_chr1_128	0	0	0	0	0	0	0	0	0	0	0	0	0	0	0	0	0	0	0	0	0	0	0	0	0	0	0	0	0	0	0	0	0	0	0	0	0	0	0	0	0	0	0	0	0	0	0	0	0
ncRNA_inter_chr1_129	0.00402988	0	0	0	0	0.00386265	0	0	0	0	0	0	0	0	0	0	0.00744312	0	0.00352547	0	0	0	0.00379055	0.00347702	0	0	0	0	0	0	0.00384428	0	0.00306332	0	0.00344286	0	0.00356485	0	0	0.0118266	0	0.00403422	0	0.00380318	0	0.00297379	0	0	0
ncRNA_inter_chr1_13	0	0	0	0	0	0	0	0	0.0604365	0	0	0	0	0	0	0	0	0	0	0	0	0	0	0	0.0492571	0.0348197	0	0	0.0424328	0	0	0	0	0	0	0	0.0433771	0	0	0	0	0	0	0	0	0	0.0501266	0	0
ncRNA_inter_chr1_130	0	0	0	0.194872	0.0548686	0	0	0	0	0	0	0	0	0.0426473	0	0	0	0	0	0	0	0	0	0	0.0630532	0.0891441	0	0	0	0	0	0	0	0	0	0	0	0	0	0.0613875	0	0	0	0	0.0525871	0	0	0	0
ncRNA_inter_chr1_131	0	0	0	0	0	0	0	0	0	0	0	0	0	0	0	0	0	0	0	0	0	0	0	0	0	0	0	0.109117	0	0	0	0	0	0	0	0	0	0	0	0	0	0	0	0	0	0	0	0.0910917	0
ncRNA_inter_chr1_132	0	0	0	0	0	0	0	0	0	0	0	0	0	0	0	0	0	0	0	0	0	0	0	0	0	0	0	0	0	0	0	0	0	0	0	0	0	0	0	0	0	0	0	0	0	0	0	0	0
ncRNA_inter_chr1_133	0	0	0	0	0	0	0	0	0	0	0	0	0	0	0	0	0	0	0	0	0	0	0	0	0	0	0	0	0	0	0	0	0	0	0	0	0	0	0	0	0	0	0	0	0	0	0	0	0
ncRNA_inter_chr1_134	0	0	0	0	0.0654081	0	0	0	0	0	0	0	0	0	0	0	0	0	0	0	0	0	0	0.0641383	0	0	0	0	0	0	0	0	0	0	0	0	0	0	0	0	0	0	0	0	0	0	0	0.0653337	0
ncRNA_inter_chr1_135	0	0	0	0	0	0.0693829	0	0	0	0	0	0	0	0	0	0	0	0	0	0	0	0	0	0	0	0	0	0	0	0	0	0	0	0	0	0	0	0	0	0	0	0	0	0	0	0	0	0	0
ncRNA_inter_chr1_136	0	0	0	0	0	0	0	0	0	0	0	0	0	0	0	0	0	0	0	0	0	0	0	0	0	0	0	0	0	0	0	0.0622246	0	0	0	0	0	0	0	0	0	0	0	0	0	0	0	0	0
ncRNA_inter_chr1_137	0	0	0	0	0.0840467	0	0	0	0	0	0	0	0	0	0	0	0	0	0	0	0	0	0	0	0	0	0	0	0	0	0	0	0	0	0	0	0	0	0	0	0	0	0	0	0	0	0	0	0
ncRNA_inter_chr1_138	0	0	0	0	0	0	0	0	0	0	0	0	0	0	0	0	0	0	0	0.030892	0	0	0	0	0	0	0	0	0	0	0	0	0	0	0	0	0	0	0	0	0	0	0	0	0	0	0	0	0.0257002
ncRNA_inter_chr1_139	0	0	0	0	0	0	0	0	0	0	0	0	0	0	0	0	0	0	0	0	0	0	0	0	0	0	0	0	0	0	0	0	0	0	0	0	0	0	0	0	0	0	0	0	0	0	0	0	0
ncRNA_inter_chr1_14	2.50411	0.251542	0.127467	0.11525	2.53109	0.0536082	4.33231	0.137506	0.349305	4.06137	0.187137	4.38938	0.113292	0.265157	0.226461	3.21757	2.93024	0.157836	0.244589	0.169659	0.243204	0.0644948	2.67344	0.193008	0	3.84015	0.152201	0.0583121	0.048212	0.154293	0.212478	0.316468	0.340087	3.52338	3.47738	0.178909	0.0986376	0.150347	0.181418	0.326747	0.042904	0.0557563	0.111534	0.315725	3.85851	2.50987	0.114092	2.13926	2.49999
ncRNA_inter_chr1_140	0	0	0	0	0	0	0	0	0	0	0	0	0	0	0	0	0	0	0	0	0	0	0	0	0	0	0	0	0	0	0	0	0	0	0	0	0	0	0	0	0	0	0	0	0	0	0	0	0
ncRNA_inter_chr1_141	0	0	0	0	0	0	0	0	0	0	0	0	0	0	0	0	0	0	0	0	0	0	0	0	0	0	0	0	0	0	0	0	0	0	0	0	0	0	0	0	0	0	0	0	0	0	0	0	0
ncRNA_inter_chr1_142	0	0.345481	0.233821	0.0528282	0.0445981	0.0490175	0.0823882	0.188278	0.126991	0.134811	0.0571865	0.047927	0	0	0.103534	0.0882008	0.235643	0.144077	0	0.0519333	0	0.118108	0.047971	0	0.102906	0.181246	0.0930213	0.0534528	0	0.0470654	0.0486978	0.116246	0.0776099	0.260491	0.0873807	0.0410735	0.0451581	0.0458619	0	0	0.117998	0	0.153375	0	0.0855353	0.0376742	0.0522975	0.0445474	0
ncRNA_inter_chr1_143	0	0	0	0.170469	0.143342	0	0	0	0	0	0	0	0	0	0.0826317	0	0	0	0	0	0.0894651	0	0	0	0	0	0	0	0	0	0	0	0	0	0.0698023	0	0.145719	0	0	0	0.0634031	0.0824708	0	0	0	0	0	0.0715897	0
ncRNA_inter_chr1_145	0.0312774	0.177677	0.0720042	0.0328421	0.165292	0	0.0768284	0.0780323	0.0391862	0.103998	0	0.0885535	0.0320206	0.0214125	0.191297	0.0814832	0.146494	0.067177	0.110231	0.0639706	0.103511	0.220275	0.0592642	0.0547643	0.063272	0.0223711	0	0.163563	0.0272677	0.0290727	0	0	0.120621	0.0647767	0.0807256	0.0252968	0.140369	0.0849878	0.103395	0.0616432	0.0489046	0.0953316	0.0635666	0.0297453	0.0531755	0.0929697	0	0	0.0537008
ncRNA_inter_chr1_146	0	0	0	0	0	0	0	0	0	0	0	0	0	0	0	0	0	0	0	0	0	0	0	0	0	0	0	0	0	0	0	0	0	0	0	0	0	0	0	0	0	0	0	0	0	0	0	0	0
ncRNA_inter_chr1_147	0.0415504	0	0.0938987	0.212508	0.0363445	0.0390512	0.0658661	0.252229	0.153252	0.0542296	0	0.114035	0.127551	0.0566021	0.0412417	0	0.0754228	0	0.109811	0.0827483	0.0885817	0	0.0783299	0.0702988	0.0819182	0.0291634	0.0744338	0.0876162	0.0353035	0.0386384	0.0782863	0.231735	0.0621019	0.125629	0.104515	0.196511	0.0722692	0.0376503	0.0909739	0.122888	0.125893	0	0.125843	0.1538	0.102665	0.270828	0.0420746	0	0.0694952
ncRNA_inter_chr1_148	0.0410567	0.139006	0.10566	0.159417	0.0359127	0.0788635	0.09947	0.0379029	0.0510954	0.101704	0.0575294	0.0385108	0.052178	0.055764	0.0832871	0.0709042	0.0947689	0.0434773	0.0718738	0.0835546	0.0670836	0.118749	0.0192925	0.133095	0.0516163	0.0802176	0.0654684	0.128823	0.0355913	0.142027	0.0686246	0.0934497	0.0312125	0.0839046	0.0965867	0.0412735	0.0363226	0.0461316	0.0222934	0.0301141	0.0474555	0.0205664	0.102793	0.0970616	0.0515998	0	0.0841683	0.0896186	0.0955775
ncRNA_inter_chr1_149	0	0	0.159138	0	0	0	0	0.342289	0	0	0	0	0	0	0	0.120059	0.128519	0.098224	0	0	0.15135	0.161039	0	0	0	0	0	0	0.12053	0.128419	0	0	0	0.142072	0	0	0	0.125135	0	0.136145	0	0	0	0.13139	0	0	0	0.121549	0.117779
ncRNA_inter_chr1_15	0.0593927	0.0134283	0.108676	0.0245983	0.0415556	0.045547	0.0575132	0.116829	0	0.0392068	0.0932088	0.0334134	0.0120959	0.0404381	0.0601272	0.102512	0.0987498	0.067051	0.0623428	0.0482879	0.0129145	0.0137467	0.0447687	0.0512452	0.0477543	0.109898	0.06497	0.0497222	0.0617406	0.0439294	0.0680251	0.0270181	0.0270888	0.0970463	0.0913791	0.10501	0.0525603	0.0321003	0.0903485	0.0348696	0.0824148	0.0595094	0.107124	0.101128	0.0298356	0.0615022	0	0.0934059	0.0503621
ncRNA_inter_chr1_150	0	0	0	0	0	0	0	0.252457	0	0.067787	0	0.0962335	0	0.0693679	0	0	0	0.0724458	0	0	0	0	0	0.177179	0	0.0729086	0	0	0	0	0	0	0	0	0	0	0.090827	0	0	0	0	0.205617	0	0	0	0	0.105187	0	0
ncRNA_inter_chr1_152	0.27355	0.154261	0.208454	0.117941	0.239276	0.153257	0.239296	0.112203	0.170109	0.271148	0.281089	0.171039	0.162236	0.340536	0.138731	0.177278	0.189343	0.241486	0.239438	0.0695885	0.297977	0.237491	0.257049	0.197063	0.137519	0.194228	0.207622	0.238343	0.197749	0.294304	0.261453	0.155609	0.208078	0.093143	0.195144	0.183456	0.242144	0.143389	0.198181	0.156161	0.158022	0.205617	0.342675	0.215568	0.0763655	0.168388	0.116992	0.119382	0.192848
ncRNA_inter_chr1_154	0	0	0	0	0	0	0	0	0	0	0	0	0	0	0	0	0	0	0	0	0	0	0	0	0	0	0	0	0	0	0	0	0	0	0	0	0	0	0	0	0	0	0	0	0	0	0	0	0
ncRNA_inter_chr1_155	0	0.018165	0.0367676	0.0665687	0.0141225	0.0308751	0.0130141	0.0791953	0.0200596	0.0318969	0	0.0150941	0	0	0.0163035	0.0970849	0.0446033	0.136163	0	0.0163559	0.0350178	0	0	0.180637	0	0.0457425	0.0293456	0.0168978	0.0139237	0	0	0.0182793	0.0122419	0.0164355	0.0687016	0.0258347	0.0284922	0	0	0	0.0372251	0.0161026	0	0.0303998	0	0.0237366	0.016475	0	0.0952419
ncRNA_inter_chr1_156	0	0.0333695	0	0	0	0	0	0.036371	0.0367977	0	0	0	0	0	0	0	0	0	0.0257939	0.0300462	0	0	0	0	0	0.0210076	0	0	0	0	0	0	0.0224886	0	0	0	0	0	0	0	0.0227945	0	0	0	0	0.0436667	0	0.0257472	0
ncRNA_inter_chr1_157	0.0911603	0.0342171	0.0346785	0	0	0.116318	0.0489593	0	0.0754648	0.0801119	0	0	0	0.0206593	0.0614214	0	0.168037	0.0642133	0.0265975	0.0924281	0.0659626	0.0350928	0.0571795	0.0523482	0.0304729	0.0861647	0.0552781	0	0.131326	0.0280501	0.115755	0.0344814	0.0461198	0.0619189	0.0518385	0.121834	0	0	0.0330218	0.0594749	0.116868	0.0607505	0	0.0286319	0.0762442	0.0447759	0	0.0265493	0.0256658
ncRNA_inter_chr1_158	0	0	0.0265095	0.0240226	0.0203176	0.0222522	0.0187227	0.0570773	0.0288587	0.0459655	0.0780534	0	0.0471831	0.0472793	0	0.0600907	0.0428289	0.0163707	0.0406313	0	0.0504757	0.0268467	0.0436189	0.020034	0	0.0988263	0	0.0971421	0	0.064259	0.0664672	0.0527716	0.0176413	0	0	0.0372823	0	0.0626317	0	0.136319	0.0178721	0.0232318	0.093064	0.0219096	0	0	0	0	0.0392598
ncRNA_inter_chr1_16	0.0672284	0.0303431	0.0768465	0.0696179	0.0235221	0.0386923	0.0325718	0.0661644	0.0669406	0.0888285	0.0452168	0.0630058	0.0546647	0.100526	0.0544835	0.104433	0.0993711	0.0474667	0.0823829	0.0273293	0.0438838	0.0466587	0.0252935	0.0464352	0.0945378	0.0859604	0.0735511	0.0140619	0.0815444	0.0744482	0.0898447	0.0305866	0.0409103	0.068656	0.0689234	0.0540361	0.0832524	0.108817	0.102282	0.0657918	0.103667	0.0673605	0.107798	0.0126951	0.101448	0.0297798	0.0827023	0.105729	0.09104
ncRNA_inter_chr1_160	0.140301	0.118768	0.0200615	0.0544829	0.0767015	0.0672901	0	0.12945	0.0218282	0.0463447	0.196592	0.0328965	0.0891525	0.0238469	0.0355323	0.075675	0.0972096	0.0742947	0.0460519	0.089116	0.0381593	0.0406023	0.0495014	0.0302834	0.141029	0.0747694	0.0479675	0.091775	0.0303888	0	0	0	0.0400204	0.0895502	0.0599771	0.0704809	0.108669	0.015775	0.114351	0.0686514	0.0811294	0.0702883	0.0351509	0.0496906	0.102917	0.0259028	0.0179785	0.0766142	0.0296954
ncRNA_inter_chr1_161	0.148856	0.326364	0.247301	0.254989	0.104164	0.322303	0.362838	0.160009	0.275995	0.382226	0.318548	0.256673	0.327448	0.340362	0.153523	0.324641	0.679916	0.393564	0.225045	0.245091	0.312046	0.363368	0.234235	0.151887	0.21517	0.512844	0.246692	0.248943	0.168648	0.364682	0.32809	0.344705	0.333479	0.420031	0.38641	0.504641	0.364121	0.303998	0.232061	0.330665	0.554929	0.530734	0.392792	0.207295	0.195081	0.195832	0.274316	0.278666	0.517088
ncRNA_inter_chr1_162	0.0206569	0	0	0.0213717	0.0180688	0.0197966	0.0166386	0.152336	0	0	0.0462591	0	0.020978	0.0140155	0	0.0178067	0.0190442	0	0.0180604	0.0419484	0	0	0.0193956	0	0.0829806	0	0	0.0215951	0.0356963	0	0.0590887	0.0234741	0	0	0.0176411	0.0331313	0.0182438	0	0.0224176	0.0403758	0.031788	0	0.0206732	0	0.034564	0	0	0.0180277	0
ncRNA_inter_chr1_163	0	0	0	0	0	0	0	0	0	0	0	0	0	0	0	0	0	0	0	0	0	0	0	0	0	0	0	0	0	0	0	0	0	0	0	0	0	0	0	0	0	0	0	0	0	0	0	0	0
ncRNA_inter_chr1_165	0.0177469	0	0.0202692	0	0	0.0510699	0.0285938	0.0436651	0.0440825	0.0233986	0.0397333	0	0	0	0.0358931	0.0153096	0	0.0125253	0.0155126	0.0180359	0	0	0.0499749	0.0153194	0.195999	0.0125906	0	0.148418	0	0	0.0677501	0	0	0.0362263	0.0606336	0	0.0627274	0.127556	0.0578237	0	0	0	0.0355287	0	0.0297035	0	0	0.0774377	0
ncRNA_inter_chr1_166	0	0	0	0	0	0	0	0	0	0	0	0	0	0	0	0	0	0	0	0	0	0	0	0	0	0	0	0	0	0	0	0	0	0	0.0390289	0	0	0	0	0	0	0	0	0	0	0	0	0	0
ncRNA_inter_chr1_167	0	0	0	0	0	0	0	0	0	0	0	0	0	0	0	0	0	0	0	0	0	0	0	0	0	0	0	0	0	0	0	0	0	0	0	0	0	0	0	0	0	0	0	0	0	0	0	0	0
ncRNA_inter_chr1_168	0	0	0	0	0	0	0	0	0	0	0	0	0	0	0	0.0481416	0	0	0	0	0	0	0	0	0	0.0396379	0	0.0583838	0	0	0	0	0	0	0	0	0	0	0	0	0	0	0	0	0	0	0	0	0
ncRNA_inter_chr1_169	0	0.0232888	0.118014	0	0	0.0791864	0.0500067	0.126947	0.102772	0.0272752	0.115674	0.0580818	0.0839311	0.126311	0.0209023	0.0356134	0	0.0145683	0.0722581	0	0.0224477	0.0477913	0.0971102	0.0178146	0.186749	0	0.0940582	0.1728	0	0.0190467	0.0393925	0	0.0941699	0.168534	0.0352983	0.0497535	0.0182646	0.0185639	0.0224176	0.0201879	0.0318169	0.0206646	0.103413	0	0.0345955	0.0304753	0.0211425	0.144254	0.0349214
ncRNA_inter_chr1_17	0.0956799	0.134956	0.246912	0.148621	0.083692	0.183606	0.0579608	0.058869	0.119151	0.221296	0.21451	0.247429	0.194504	0.390201	0.339333	0.144501	0.132587	0.185825	0.188484	0.170167	0.260301	0.11105	0.247494	0.165261	0.0964304	0.152929	0.152656	0.351414	0.145068	0.198673	0.045667	0.0544137	0.0727989	0.146568	0.451113	0.24994	0.254757	0.322653	0.0519885	0.304315	0.239751	0.143802	0.167801	0.225854	0.120381	0.123621	0.171649	0.0626976	0.283441
ncRNA_inter_chr1_170	0	0	0	0	0	0	0	0	0	0	0	0	0.0618092	0	0	0	0	0	0	0	0	0	0.0571221	0	0	0	0	0	0.105201	0	0.173865	0	0	0	0	0	0	0	0	0	0	0	0.0608436	0	0.0508975	0	0.0622389	0	0.0514004
ncRNA_inter_chr1_171	0	0	0	0	0	0	0	0	0	0	0	0	0	0	0	0	0	0	0	0	0	0	0	0	0	0	0	0	0	0	0	0	0	0	0	0	0	0	0	0	0	0	0	0	0	0	0	0	0
ncRNA_inter_chr1_172	0.0481191	0.108336	0.219594	0	0	0.0461571	0.193765	0.355182	0.059733	0.0634113	0.269702	0.225054	0.195691	0.261029	0.0487461	0	0.177343	0.0677694	0.210593	0.146708	0	0.0555543	0.0451537	0.291591	0.67537	0.0682023	0.131263	0.402895	0	0.0886026	0.138167	0	0.0732044	0.245705	0.0820639	0.0773533	0.255568	0.129849	0.104862	0	0.111006	0.0482137	0.144669	0.0454465	0	0	0.14838	0.294296	0
ncRNA_inter_chr1_174	0	0	0	0	0	0	0	0	0	0	0	0	0	0	0	0	0	0	0	0	0	0	0	0	0	0	0	0	0	0	0	0	0	0	0	0	0	0	0	0	0	0	0	0	0	0	0	0	0
ncRNA_inter_chr1_175	0.0283629	0	0.0323133	0	0.0496185	0	0	0	0.0351699	0	0	0.0264605	0	0	0	0	0	0.019926	0	0.0286813	0	0	0	0.0245188	0	0	0	0	0.0244815	0.0260515	0	0.0320997	0	0	0	0	0	0	0	0	0	0	0	0.0266542	0	0	0	0	0
ncRNA_inter_chr1_176	0	0	0	0	0	0.0752648	0	0	0	0	0	0	0	0	0	0	0	0	0	0	0	0	0	0	0	0	0	0	0	0	0	0	0	0	0	0	0	0	0	0	0	0	0	0	0.0656657	0	0	0	0
ncRNA_inter_chr1_177	0	0	0	0	0	0	0	0	0	0	0	0	0	0	0	0	0	0	0	0	0	0	0	0	0	0	0	0	0	0	0	0	0	0	0	0	0	0	0	0	0	0	0	0	0	0	0	0	0
ncRNA_inter_chr1_179	0	0	0	0	0	0	0	0	0	0	0	0	0	0	0	0	0	0.0280149	0	0.0403951	0	0	0	0	0	0	0	0	0	0	0	0	0	0	0	0	0	0	0	0	0	0	0	0	0	0	0	0	0
ncRNA_inter_chr1_181	0.264368	0.657033	0.786734	0.273844	0.300531	0.481958	1.00392	0.553051	0.757466	0.559381	0.563228	0.322424	0.188203	0.575664	0.268047	0.342324	0.635549	0.448369	0.393725	0.403127	0.805786	0.826994	0.547692	0.342576	0.478469	0.507638	0.410103	0.830552	0.573115	0.464078	0.429262	0.601565	0.744697	0.648334	0.429705	0.765635	0.398176	0.452078	0.919874	0.439949	0.489474	0.715821	0.636222	0.474676	0.598922	0.644835	0.813516	0.670237	0.851255
ncRNA_inter_chr1_182	0	0	0	0	0	0	0	0	0	0	0	0	0	0	0	0.0422213	0	0	0	0	0	0	0	0	0	0	0	0	0	0.0451615	0	0	0.0744284	0	0	0	0.0433069	0	0	0	0	0.0490199	0.0983769	0	0.082029	0	0	0	0
ncRNA_inter_chr1_183	0	0	0	0	0	0	0	0	0	0	0	0	0	0	0	0	0	0	0	0	0	0	0	0	0	0	0	0	0	0	0	0	0	0	0	0	0	0	0	0	0	0	0	0	0	0	0	0	0
ncRNA_inter_chr1_184	0	0	0	0	0	0	0.102581	0.156283	0	0	0	0.119146	0	0	0	0	0	0	0	0.129106	0	0	0	0	0.127696	0	0	0	0	0	0	0	0	0	0	0	0	0	0	0	0	0	0	0	0	0.0938161	0	0.110994	0
ncRNA_inter_chr1_185	0	0	0	0	0	0	0	0	0	0	0	0	0	0	0	0	0	0	0	0	0	0	0	0	0	0	0	0	0	0	0	0	0	0	0	0	0	0	0	0	0	0	0	0	0	0	0	0	0
ncRNA_inter_chr1_186	0	0	0	0	0	0	0	0	0	0	0	0	0	0	0	0	0	0	0	0	0	0	0	0	0	0	0	0	0	0	0	0	0	0	0	0	0	0	0	0	0	0	0	0	0	0	0	0	0
ncRNA_inter_chr1_187	0	0	0	0	0	0.112411	0	0	0	0.0774208	0	0	0	0.0796745	0.118716	0	0	0.165483	0	0	0	0.135656	0.110259	0.101179	0	0	0	0	0	0	0	0	0	0	0	0.0941931	0	0	0	0	0	0.11742	0	0.221361	0	0.0865435	0.120136	0	0
ncRNA_inter_chr1_188	0	0	0	0	0	0	0	0	0	0	0	0	0	0	0	0	0	0	0	0	0.0590898	0	0	0	0	0	0	0	0	0	0	0	0	0.0554675	0	0	0.0480785	0	0	0	0	0	0	0	0	0	0	0	0
ncRNA_inter_chr1_189	0	0	0	0	0	0	0	0	0	0	0	0	0	0	0	0	0	0	0	0	0	0	0	0	0	0	0	0	0	0	0	0	0	0	0	0	0	0	0	0	0	0	0	0	0	0	0	0	0
ncRNA_inter_chr1_190	0	0	0	0	0	0	0	0	0.0643645	0	0	0	0	0	0	0	0	0	0	0	0	0	0	0	0	0	0	0	0.0448036	0	0	0	0	0	0	0.0415652	0	0.0465155	0	0	0	0	0.0518246	0	0	0.0381897	0.0530131	0	0
ncRNA_inter_chr1_191	0	0.0126674	0	0	0	0	0.00906138	0	0.0419062	0	0.0125792	0	0.0113921	0.00763029	0.0341078	0.00966994	0.0103629	0	0	0	0	0	0.0105593	0	0.0112631	0	0	0	0.00972352	0.0207097	0.0107066	0	0	0.0114599	0.00959426	0.0180414	0	0.0100938	0	0	0.00865193	0.0112451	0	0.0105984	0.00940867	0.00828813	0	0.0098045	0.00950163
ncRNA_inter_chr1_192	0.08716	0.0985348	0.0166439	0.045129	0.0380224	0.0836463	0	0.0178709	0	0.048116	0.0163311	0.0408861	0.0442653	0.0395815	0.0441762	0.025049	0.053844	0.0720152	0	0.0442472	0.031679	0.0336963	0.0137071	0.0125804	0	0.020684	0.0265775	0.0609907	0.01261	0.026901	0.0278184	0.0165228	0.0332133	0	0.111959	0.0116911	0.0257508	0	0.0316234	0.0426078	0	0.0436937	0.0291627	0.041252	0.0488538	0.0429802	0.0149158	0.0381375	0.0369549
ncRNA_inter_chr1_193	0	0.101364	0	0	0	0	0.145036	0	0	0	0	0	0	0.0610575	0.181953	0.0775032	0.082965	0.063408	0.235822	0.0912689	0.097703	0.103958	0.0844955	0.155075	0	0.127626	0	0	0	0	0	0.102147	0.136624	0	0.0767825	0.0721836	0.158992	0.0807805	0.195189	0.0878874	0	0.179966	0	0.169637	0.150576	0.132643	0	0	0.0760319
ncRNA_inter_chr1_194	0.619594	0.551963	0.570355	0.442314	0.488438	0.243906	0.821848	0.450398	0.43114	0.329917	0.615813	0.477066	0.454996	0.602822	0.567965	0.676099	0.470598	0.697751	0.748323	0.568639	0.664214	0.696051	0.441036	0.553479	0.850188	0.767535	0.371667	0.628337	0.759536	0.545469	0.699517	0.405582	0.480749	0.364114	0.53939	0.368623	0.505202	0.832907	0.707706	0.71682	0.572647	0.765694	0.825995	0.788048	0.410062	0.450772	0.949464	0.328948	0.483133
ncRNA_inter_chr1_195	0.0276834	0.0156111	0	0.0143184	0	0.0530283	0	0	0	0.018275	0	0.0518722	0.0140578	0.018807	0	0	0.0127814	0	0.0121008	0.0421691	0	0.0160106	0	0.0119543	0.0139029	0.00982788	0	0.0144912	0.0119868	0	0.039651	0	0	0.0141248	0	0.0222408	0	0.0249086	0.0451398	0.0135356	0.0106753	0.0554333	0.0138758	0	0.0115951	0.051071	0	0.0120789	0.0117133
ncRNA_inter_chr1_196	0	0	0	0	0	0	0	0	0	0	0	0	0	0.010011	0	0	0	0.0207929	0	0	0	0	0	0	0	0	0	0	0.0127574	0	0	0	0.0112005	0	0.0125955	0	0	0	0	0	0	0.0147537	0.0147733	0	0	0	0	0	0
ncRNA_inter_chr1_199	0.0490958	0.124614	0.0140365	0.0127102	0.010739	0.0471067	0.0495421	0	0.0610741	0.0243197	0.0275176	0.0230231	0.0249579	0.0333701	0.0497221	0.0741271	0.0906624	0.0433185	0.0537169	0.0374215	0.106797	0.0710211	0	0.0317828	0.0370028	0.0610333	0.0671052	0.115583	0.138205	0.0679622	0.0234266	0.0139568	0.037335	0.0751873	0.0419758	0.0493138	0.0325856	0.0331121	0.0533389	0.07207	0.0283898	0.122948	0.110674	0.0695346	0.0205794	0.0453212	0.0503165	0.117963	0.103857
ncRNA_inter_chr1_2	0	0	0	0	0	0	0	0	0	0	0	0	0	0	0	0	0	0	0	0	0	0	0	0	0	0	0	0	0	0	0	0	0	0	0	0	0	0	0	0	0	0	0	0	0	0	0	0	0
ncRNA_inter_chr1_20	0.111158	0.125463	0	0	0.194461	0	0.180402	0	0	0	0.124605	0	0	0	0	0	0.205379	0.236609	0.0977753	0.112968	0	0	0	0.0964445	0.111734	0	0.202686	0.232677	0.0963058	0	0	0	0.0849694	0.113518	0	0.0893449	0	0.0999856	0	0.108782	0.171406	0	0.111397	0	0.28233	0.164178	0.113952	0	0.188216
ncRNA_inter_chr1_200	0.0598118	0	0.136884	0	0.0261503	0	0.0241567	0	0	0	0	0.0280483	0.0304053	0.0406781	0.121222	0	0	0	0	0.0303929	0.0650924	0.0346298	0.0281466	0	0	0.085028	0.0545488	0.0313101	0.0777561	0.0552305	0.0285569	0.0340265	0.068267	0.030551	0.0511377	0.0240453	0	0.107636	0.03251	0	0.0230576	0.0599491	0.179882	0	0	0	0.0306678	0	0.0253272
ncRNA_inter_chr1_201	0.329835	0.0620471	0.0628837	0.0569264	0	0	0.0887795	0	0.0684214	0.0726348	0	0.0515578	0	0	0.0556888	0.237207	0	0	0	0	0	0	0.0517215	0	0	0.0781227	0	0	0	0	0	0	0	0	0	0	0	0	0	0	0.084768	0	0	0	0.0460854	0	0	0	0
ncRNA_inter_chr1_202	0.0794957	0.269888	0.545617	0	0	0.0761875	0	0	0.0992051	0.0524726	0	0	0	0.054	0	0	0	0	0	0.0803676	0	0	0	0	0	0	0	0	0.205542	0	0.0758849	0	0	0	0	0	0.280004	0	0	0.30956	0	0	0.238792	0	0.133171	0	0	0	0.0671848
ncRNA_inter_chr1_203	0	0.0705323	0	0	0.027321	0	0	0.153753	0.0777784	0.0825964	0.07005	0	0.0635338	0.0425004	0.0316413	0.0539292	0.0288649	0.0441365	0	0	0.0339924	0.0361811	0.0588149	0.0269765	0	0	0	0.0327014	0	0.0288523	0	0.0711016	0.0713006	0.0319196	0.0534277	0	0.027658	0.0281048	0.0339546	0	0	0.125269	0.0626466	0	0.0261939	0	0	0	0
ncRNA_inter_chr1_204	0.0155024	0.104752	0.0885913	0.0481602	0.0135717	0.044649	0.0625368	0.0572139	0.134766	0.081863	0.0173778	0.0145395	0.0315226	0.0947767	0.047073	0.0401015	0.0857381	0.0328084	0.0542769	0.0157548	0.0674044	0.0717197	0.116585	0.0401193	0	0.0770421	0.0141023	0	0.107357	0.0857883	0.0443569	0.0176176	0.0353459	0.0474543	0.0530168	0.0248994	0.0685545	0.0139324	0	0	0.0119524	0.077598	0.0620903	0.0146289	0.0519849	0.0114484	0.0317571	0.0270893	0.0392866
ncRNA_inter_chr1_205	0.0161943	0.0913434	0.0554856	0.0503278	0.0425796	0.0155646	0.0391674	0.0398593	0.040291	0.0747978	0	0	0.0329414	0.0109964	0	0.0279067	0.0299053	0.0114198	0.0567198	0.0329279	0	0.13106	0	0.027919	0.032516	0	0.0442698	0.0169219	0.0140131	0	0.030868	0.0183967	0.0861209	0.0660704	0.0415523	0.0390008	0.0429517	0.0290867	0.0175704	0.015854	0.0124859	0.0324118	0.0324181	0.0152703	0.0679058	0.0119637	0.0331497	0.0424628	0.0274062
ncRNA_inter_chr1_206	0	0	0	0	0	0	0	0	0	0	0	0	0	0	0	0	0	0	0.0450077	0	0	0.0593878	0	0	0	0	0	0	0	0	0	0	0	0	0	0	0	0	0	0	0	0	0.0514142	0	0	0	0	0	0
ncRNA_inter_chr1_207	0	0	0	0	0	0	0	0	0	0	0	0	0	0	0	0	0	0	0	0	0	0	0	0	0	0	0	0	0	0	0	0	0	0	0	0	0	0	0	0	0	0	0	0	0	0	0	0	0
ncRNA_inter_chr1_208	0.040349	0	0	0.0417831	0	0	0	0.049638	0	0	0	0	0	0	0	0	0	0	0	0	0	0	0	0	0	0	0	0	0	0	0.0385163	0	0.0306918	0.0412058	0	0	0	0	0	0	0.0311092	0	0	0.0381079	0	0	0	0.0352534	0.0341602
ncRNA_inter_chr1_209	0.0764633	0.216398	0.196843	0.0989763	0.150455	0.164993	0.200708	0.164616	0.0477258	0.113683	0.0214283	0.0717138	0.11661	0.0389975	0.0968449	0.231006	0.212542	0.0539984	0.117124	0.0777084	0.020801	0.199194	0.143913	0.0495233	0.096095	0.190202	0.087398	0.160088	0.0993914	0.0882477	0.182514	0.0652414	0.189068	0.312414	0.441277	0.107575	0.118473	0.0515946	0.166223	0.168366	0.103169	0.153259	0.229933	0.0541737	0.192306	0.0707934	0.176405	0.116912	0.0649268
ncRNA_inter_chr1_21	0	0	0	0	0.215598	0.23643	0	0.606447	0	0	0	0.23117	0	0.167576	0.249691	0.212712	0	0.348055	0	0	0	0.570639	0	0	6.93722	0	0	0	0	0.455051	0	0	0.187487	0	0.421469	0	0	0	0	0	0	0.493928	0.741035	0.23279	0	0	0	0.215353	0.626023
ncRNA_inter_chr1_210	0.271842	0.170629	0.069057	0.313304	0.450194	0.435611	0.243737	0.223321	0.188159	0.159743	0.169293	0.0283757	0.0922808	0.10278	0.122515	0.156296	0.11154	0.170779	0.158628	0.276729	0	0.13995	0.142234	0.156365	0.18235	0.300772	0.137781	0.189548	0.366732	0.0279098	0.115254	0.102997	0.0919936	0.123508	0.0776021	0.218643	0.240793	0.217207	0.131208	0.059217	0.0931516	0.0908828	0.3029	0.28508	0.126819	0.200954	0.587924	0.581553	0.383961
ncRNA_inter_chr1_211	0	0	0	0	0	0	0.161685	0	0	0	0	0	0	0	0.200625	0	0	0	0	0	0	0	0	0	0.199945	0	0	0	0	0	0	0	0	0	0	0	0	0	0	0	0	0	0	0	0.16898	0.29315	0	0	0.336071
ncRNA_inter_chr1_212	0.0269473	0	0.123228	0.0836655	0.141426	0.129243	0.0652403	0.0331313	0.133961	0.124397	0.120829	0.0252584	0.0547621	0	0.054532	0.185934	0.174106	0.0570107	0.0235869	0.0547397	0.0585986	0.124552	0.0253236	0.0465041	0.135274	0.0956249	0.0490341	0.140932	0.0932765	0.0496911	0	0.0612639	0.0409467	0.0549737	0.0460513	0.0216208	0.0476222	0.0484491	0.0585334	0.0263558	0.186988	0.0539364	0.0269574	0.0763064	0.0677324	0.0198768	0.16565	0.0470604	0.091121
ncRNA_inter_chr1_213	0.0348998	0.0785707	0	0.0361402	0	0.0335672	0	0.0429343	0.0433213	0.0691693	0.0782436	0.032732	0.0709652	0.0236639	0.105779	0.0600754	0	0.0491497	0.0610955	0.106404	0.113599	0	0	0.030051	0	0	0	0.0364283	0.0301556	0.064259	0.0332251	0	0.105902	0	0.0895156	0	0	0	0.0378243	0.136616	0.0269079	0.0697489	0.0349751	0	0.0292578	0.0771121	0.107043	0.152462	0
ncRNA_inter_chr1_214	0	0	0	0.0868101	0	0.0804123	0	0	0.10434	0.110765	0	0.0786233	0.0852304	0	0	0	0.154889	0	0.0733767	0	0.0912015	0	0.0788729	0	0	0.1787	0.0764288	0	0.0726298	0	0	0	0	0	0.0716732	0.0673803	0	0.15081	0.0911	0	0	0.0839952	0.0840113	0	0	0.123816	0.085938	0	0
ncRNA_inter_chr1_215	0.0487135	0.0137383	0.041765	0.075637	0.0852431	0.0817946	0.0196547	0	0.0302994	0.016074	0	0.034252	0.0495337	0.0248128	0.0493284	0.0105029	0.0112491	0.0343573	0.0106597	0.0123717	0.0397209	0.0281646	0.0114459	0.0736024	0.0122284	0.0259326	0.0443886	0.0382123	0.0210798	0.0112298	0.0116174	0.0415276	0.00925364	0.0124236	0.0624483	0	0.0646119	0	0.0264511	0.03574	0.0281687	0.0365677	0.0121916	0.0229885	0.0204109	0.0269701	0	0.0425445	0.0515246
ncRNA_inter_chr1_216	0.0229283	0	0	0	0	0.0219935	0	0.0279945	0	0	0	0	0.0231765	0.0153556	0.0230523	0.0196383	0	0.0159467	0	0	0	0	0	0.019796	0	0	0.0206327	0.0238164	0.0587043	0	0	0	0.0343601	0.0230654	0.0389114	0.0181583	0.0799911	0	0	0.0222695	0.0353557	0.135781	0	0.0214919	0.038154	0.03361	0	0.019882	0
ncRNA_inter_chr1_217	0	0	0	0	0	0	0	0	0	0.0513045	0	0.0728343	0	0	0.23601	0	0	0	0	0	0.0844863	0	0	0	0	0	0.0708013	0.0812775	0.134564	0	0	0	0	0	0.0663959	0	0	0	0	0	0	0	0	0.0733447	0	0.1147	0	0	0
ncRNA_inter_chr1_218	0	0	0	0	0.0385895	0	0	0	0	0.0288928	0	0	0	0	0	0	0	0	0	0	0	0	0.0411477	0	0	0	0	0	0.0378908	0.080742	0	0.0497677	0.0332667	0	0	0	0	0.0393766	0.0475725	0.0429861	0.101697	0.0438201	0.0438074	0	0	0	0	0	0
ncRNA_inter_chr1_219	0	0	0.0173422	0	0	0.0144817	0.0244837	0	0	0	0	0.0283805	0.0153827	0.0412357	0.0459815	0.0392503	0.0140055	0.0107058	0	0	0.0164934	0	0	0.0261217	0	0.0215484	0.0276436	0	0.026274	0.0139969	0	0	0.0922704	0.0464547	0.0258717	0.0121854	0.0134199	0.0136367	0	0.0888403	0.0349901	0.0911563	0.0151931	0.143183	0	0.0223469	0	0.0396579	0
ncRNA_inter_chr1_22	0	0	0	0	0	0	0	0	0	0	0	0	0	0	0	0	0	0	0	0	0	0	0	0	0	0	0	0	0	0	0	0	0	0	0	0	0	0	0	0	0	0	0	0	0	0	0	0	0
ncRNA_inter_chr1_220	0.062233	0	0.0355945	0.128846	0.19046	0.2387	0.0502526	0	0.0387158	0	0.174404	0.0583474	0.158126	0	0.157556	0	0.028746	0.0658869	0.108945	0.126449	0	0.0360074	0.0585325	0.053731	0.0312671	0.0442052	0	0	0	0	0	0	0	0	0.132974	0.0500037	0	0	0	0.0608822	0.191927	0.0311669	0.0623459	0	0.0782314	0	0.0956963	0.10871	0
ncRNA_inter_chr1_223	0	0	0	0	0	0	0	0	0	0.0275765	0	0	0	0	0	0	0	0	0	0	0	0	0	0	0	0	0	0	0	0	0	0	0	0	0	0	0	0	0	0	0	0	0	0	0	0	0	0	0
ncRNA_inter_chr1_225	0.225633	0	0	0	0.197363	0.432866	0	0	0	0	0.252929	0	0.458803	0	0	0	0	0	0	0	0	0.261188	0	0	0	0	0	0	0	0	0.215385	0.256638	0	0.230425	0	0.181357	0.199729	0	0	0.662435	0	0	0	0	0	0.166629	0.231306	0.591416	0.191025
ncRNA_inter_chr1_226	0	0	0	0	0	0	0	0	0	0	0	0	0	0	0	0	0	0	0	0	0	0	0	0	0	0	0	0	0	0	0	0	0	0	0	0	0	0	0	0	0	0	0	0	0	0	0	0	0
ncRNA_inter_chr1_227	0	0	0	0	0	0.125009	0	0	0	0.0860973	0	0	0	0	0	0	0	0	0	0	0	0	0	0	0.130998	0	0	0	0	0	0	0	0	0	0	0	0	0	0	0	0	0	0	0	0.218508	0	0	0	0
ncRNA_inter_chr1_228	0	0	0	0	0	0	0	0	0	0	0	0	0	0	0	0	0	0	0	0	0	0	0	0	0	0	0	0	0	0	0	0	0	0	0	0	0	0	0	0	0	0	0	0	0	0	0	0	0
ncRNA_inter_chr1_23	0	0	0	0	0	0	0	0	0	0	0	0	0	0	0	0	0	0	0	0	0	0	0	0	0	0	0	0	0	0	0	0	0	0	0	0	0	0	0	0	0	0	0	0	0	0	0	0	0
ncRNA_inter_chr1_230	0.219624	0.0309298	0.408249	0.141886	0.0960533	0.184335	0.155176	0.101136	0.102137	0.0906836	0.123096	0.154486	0.111443	0.0186647	0.111243	0.189192	0.101262	0.0581496	0.120148	0.1674	0.119467	0.190328	0.128913	0.18962	0.165272	0.272603	0.174569	0.201127	0.0713549	0.0253418	0.157236	0.218181	0.167059	0.11194	0.0938866	0.242284	0.145543	0.123469	0.0895008	0.268663	0.253996	0.110028	0.082387	0.103713	0.206758	0.141917	0.0844294	0.095944	0.11579
ncRNA_inter_chr1_232	0.199033	0	0.0413956	0.0187109	0.0158048	0	0.277602	0.0444567	0	0	0.0405655	0	0.0183667	0	0	0.0155902	0.100273	0.0127574	0.0791877	0	0.0196848	0	0.0170001	0	0.14527	0.0256727	0.0164667	0.0189372	0.031309	0.0166792	0.0517438	0.0411522	0	0	0	0	0	0.048826	0.0786517	0.0176579	0.0837027	0	0	0.0341778	0.0302891	0	0	0	0
ncRNA_inter_chr1_233	0.0550726	0.0207326	0	0	0.0160413	0	0.0296711	0	0	0	0.0205783	0	0.0373584	0.0124885	0	0	0.0169762	0	0.0482049	0	0	0	0.0518472	0	0.0184677	0.0261095	0	0.0384574	0	0	0.0175379	0	0	0.0750502	0	0	0	0	0.0199656	0	0.0141652	0.0184048	0	0.0347039	0.0924135	0	0	0.0321044	0
ncRNA_inter_chr1_234	0.029507	0.0333044	0	0	0	0	0.0238266	0	0	0.0584812	0.0330766	0	0	0	0.0298915	0.0254646	0.0272592	0	0.0516549	0	0	0.0341567	0.194334	0	0.0593201	0.188699	0.0538035	0.0308823	0.102258	0.0272379	0.0281668	0	0.0448895	0.0904008	0.0504557	0	0	0.0265414	0.0320658	0.0866294	0	0	0	0	0.0742104	0.0871629	0	0	0
ncRNA_inter_chr1_235	0.101167	0.0292975	0.0766239	0.0070741	0.00358551	0.0026213	0.269341	0.048743	0.0203914	0.0288806	0.0582354	0.00128047	0.00832843	0.0260069	0.0235283	0.0188517	0.07951	0.0289373	0.100518	0.0166616	0.087746	0.0126435	0.165812	0.00354106	0.115278	0.070818	0.0248785	0.0557986	0.0319578	0.0290053	0.0782934	0.135188	0.0374093	0.0432222	0.0140073	0.0252389	0.0120778	0.0565629	0.10399	0.0280775	0.046375	0.026008	0.0287326	0.0490615	0.147648	0.0232057	0.00980395	0.0107357	0.00115586
ncRNA_inter_chr1_236	0	0	0	0	0	0	0	0	0	0	0	0	0	0	0	0	0	0	0	0	0	0	0	0	0	0	0	0	0	0	0	0	0	0	0	0	0	0	0	0	0	0	0	0	0	0	0	0	0
ncRNA_inter_chr1_237	0	0	0.236172	0	0	0	0.0555714	0	0	0	0.154291	0	0	0	0.0697166	0	0.0635772	0	0	0	0.149742	0	0	0	0.0691767	0	0	0	0	0	0.131388	0.0782765	0	0	0.0588394	0	0	0.0619031	0.149575	0	0.106121	0	0	0	0	0	0	0	0
ncRNA_inter_chr1_238	0.139304	0.354521	0.21953	0.126248	0.167256	0.100045	0.253583	0.192833	0.390942	0.19598	0.0585588	0.016366	0.14193	0.237276	0.123503	0.165652	0.145057	0.221769	0.152416	0.0708	0.132864	0.363593	0.262687	0.270615	0.0877019	0.347179	0.286365	0.273895	0.181421	0.177188	0.149887	0.198439	0.265468	0.142564	0.20887	0.210385	0.262591	0.219703	0.151676	0.272707	0.174868	0.20981	0.0874377	0.19773	0.0585155	0.192928	0.0892712	0.152462	0.295468
ncRNA_inter_chr1_239	0.160539	0	0.0917401	0.0830491	0	0	0.0647596	0	0	0.0529361	0	0	0	0	0	0	0	0	0	0	0.0872502	0	0	0	0.161086	0	0	0.167873	0	0	0.153112	0.0912188	0	0	0	0	0	0.216415	0.261459	0	0.247334	0	0	0.302976	0.134348	0.0592261	0	0	0
ncRNA_inter_chr1_24	0	0	0	0.144951	0.0306096	0	0.0282574	0	0	0	0	0.0656155	0	0	0.0709	0	0.0646564	0.0247076	0.0612605	0.106692	0	0.0404927	0.0657223	0	0	0	0	0.0366109	0.0303185	0.0322408	0.0668091	0.119408	0	0.142949	0	0.0281271	0	0	0	0.0342462	0.0269805	0	0	0.0330376	0.0586735	0	0	0	0.0591392
ncRNA_inter_chr1_240	0	0	0	0	0	0	0	0	0	0	0	0	0	0	0	0	0	0	0	0	0	0	0	0	0	0	0	0	0	0	0	0	0	0	0	0	0	0	0	0	0	0	0	0	0	0	0	0	0
ncRNA_inter_chr1_241	0.433578	0.417768	0.29837	0.629638	0.397837	0.477827	0.368585	0.293859	0.514022	0.315917	0.583236	0.305789	0.552476	0.399673	0.329421	0.356407	0.400932	0.476549	0.493363	0.616894	0.52024	0.553546	0.28679	0.393062	0.458824	0.370676	0.435242	0.52323	0.697951	0.482359	0.455709	0.542992	0.595214	0.421755	0.96636	0.680218	0.48021	0.371478	0.49604	0.318235	0.435723	0.436307	0.457442	0.513219	0.291554	0.336204	0.400031	0.474777	0.312837
ncRNA_inter_chr1_242	0.193813	0.218756	0.0739018	0.200702	0.11302	0.309851	0.156502	0	0.241229	0.469488	0.0724199	0.0605915	0	0.0439231	0.327231	0.278769	0.238731	0.091228	0.169644	0.0656564	0.14057	0.0747846	0.0607838	0.167335	0.129879	0.0918108	0	0	0.111945	0.0596363	0	0	0.196567	0.131953	0.220941	0.051927	0.114375	0.232445	0.561654	0.252895	0.0996205	0.194194	0.323719	0.122032	0.487442	0.14313	0.132457	0.0564457	0.218781
ncRNA_inter_chr1_243	0	0	0	0	0	0	0	0	0	0	0	0	0	0	0	0	0.01699	0	0	0	0	0	0	0	0	0	0	0	0	0	0	0	0	0	0	0	0	0.0330317	0.0199535	0	0.0141566	0	0.0184682	0	0	0	0	0.0161011	0
ncRNA_inter_chr1_244	0	0	0	0	0	0	0	0	0	0	0	0	0	0	0	0	0	0	0	0	0	0.049341	0	0	0	0	0.0388609	0	0	0	0	0	0	0	0	0	0	0	0	0	0	0	0	0.0398635	0	0	0	0	0
ncRNA_inter_chr1_245	0	0	0	0	0	0	0	0	0	0	0	0	0	0	0	0	0	0.1562	0	0	0	0	0	0	0	0	0	0	0	0	0	0	0	0	0	0	0	0	0	0	0	0	0	0	0	0	0	0	0
ncRNA_inter_chr1_248	0.0528697	0.0745215	0.0679737	0.143716	0.0520756	0.114215	0.0959656	0.130082	0.123302	0.0784114	0.074082	0.0433875	0.100816	0.11671	0.100291	0.159333	0.164734	0.209775	0.109907	0.0268301	0.107745	0.0840959	0.149088	0.0741762	0.0863022	0.0985493	0.102391	0.124383	0.171609	0.213316	0.113298	0.0750262	0.105328	0.0674905	0.175159	0.0794235	0.169169	0.095022	0.121975	0.0775082	0.10184	0.0992315	0.152228	0.0810646	0.071977	0.0633632	0.13532	0.144353	0.156559
ncRNA_inter_chr1_249	4.81108	3.24167	3.28585	4.14211	3.70941	4.38169	3.41597	4.26147	3.722	3.61371	4.05948	3.9599	3.58933	3.15086	4.38311	3.74041	3.86095	4.00954	3.71907	4.60975	2.76992	3.8093	3.89363	3.03635	3.58347	3.22906	4.33487	3.82625	3.72116	3.4345	3.24054	4.24733	4.06146	4.7123	5.38684	4.81629	5.87044	3.03005	5.76069	4.70759	3.85667	4.66971	5.71889	4.25435	5.18983	4.33436	3.8861	3.70038	4.55491
ncRNA_inter_chr1_25	0	0	0	0.0874567	0	0.0270038	0.0454644	0	0	0.0185983	0.0315573	0	0	0	0	0	0.0520141	0.0198765	0.0739232	0.0286101	0.0306269	0	0	0	0	0	0.025666	0	0	0	0.0537459	0	0.0214138	0	0.0722295	0.0678822	0	0	0	0.0275501	0.04341	0	0.0282124	0.0265963	0	0.0207898	0.0288594	0.0245964	0.0715233
ncRNA_inter_chr1_254	0.11657	0.321177	0.0888044	0.165367	0.041571	0.157485	0.125375	0.276098	0.21465	0.0797085	0.0387177	0.149772	0.118477	0.0791443	0.174789	0.104123	0.0557808	0.17047	0.0377903	0.0701401	0.103227	0.0748628	0.133864	0.111828	0.0953441	0.162369	0.0904082	0.194098	0.134475	0.0994978	0.0905224	0.0784663	0.0786643	0.193936	0.239854	0.0934863	0.102986	0.100865	0.093738	0.0675414	0.0798063	0.155518	0.164189	0.158861	0.133779	0.130605	0.101705	0.165921	0.131406
ncRNA_inter_chr1_255	0	0	0	0	0	0.0979799	0	0	0	0	0	0.0479	0	0	0.0517379	0	0	0	0	0	0	0	0	0	0	0	0	0.0534528	0	0	0	0	0	0	0	0	0	0	0	0	0	0	0	0	0	0.0377166	0	0	0
ncRNA_inter_chr1_256	0	0	0	0	0	0	0	0	0	0	0	0	0	0	0	0.0410263	0	0	0.0418742	0	0	0	0	0	0	0	0	0.0497548	0	0	0	0	0	0.0488559	0	0	0	0	0	0.0468177	0	0	0	0	0	0.0353295	0	0	0
ncRNA_inter_chr1_257	0	0	0	0	0	0	0	0	0	0	0	0	0	0	0	0	0	0	0	0	0	0	0	0	0	0	0	0	0	0	0	0	0	0	0	0	0	0	0	0	0	0	0	0	0	0	0	0	0
ncRNA_inter_chr1_258	0	0	0	0	0	0	0	0	0	0	0	0	0	0	0	0	0	0	0	0	0	0	0	0	0	0	0	0	0	0	0	0	0.0509565	0	0	0	0	0	0	0	0	0	0	0	0	0	0	0	0
ncRNA_inter_chr1_259	0.0265684	0	0.0304633	0.0274966	0.092687	0.0508213	0	0.0653315	0.0331266	0.0703124	0.059565	0.298842	0.0269963	0.0180951	0.0537819	0	0	0.0187917	0.0697659	0.0539547	0.0289724	0.0616183	0.0250412	0	0.0267454	0	0	0	0	0.0245685	0	0	0.0202391	0.1627	0.0227021	0.064215	0	0	0	0.103911	0.0205325	0	0	0.0251517	0	0.0588101	0.0272124	0.0463992	0
ncRNA_inter_chr1_26	0	0	0	0	0	0	0	0	0	0	0	0	0	0	0	0	0	0	0	0	0	0	0	0	0	0	0	0	0	0	0	0	0	0	0	0	0	0	0	0	0	0	0	0	0	0	0	0	0
ncRNA_inter_chr1_260	0	0	0	0	0	0.0172221	0.0290014	0.0220919	0	0.0118661	0	0	0	0	0	0	0.0165897	0.0126816	0	0.0182502	0	0	0	0.0310027	0	0	0	0.0563841	0.0155615	0	0	0	0	0.0183391	0.0153535	0	0	0.0161529	0	0	0.0138455	0	0	0	0	0.0530467	0.0552276	0.0313798	0
ncRNA_inter_chr1_261	0	0	0	0	0	0	0	0	0	0	0	0	0	0	0	0	0	0	0	0	0	0	0	0	0	0	0	0	0	0	0	0	0	0	0	0	0	0	0	0	0	0	0.0399386	0	0	0	0	0	0
ncRNA_inter_chr1_262	0.0399228	0	0.0456682	0.0413418	0.104762	0.0382949	0	0	0	0.0263749	0.0447524	0.037443	0.0405895	0.0271426	0.040443	0	0	0	0	0	0	0	0	0	0.0401298	0	0	0	0	0	0	0.0454087	0.0607352	0.0815411	0.136532	0.0320887	0	0	0.0867696	0	0.0307806	0.0400012	0.0400089	0.0377054	0	0.0294827	0	0	0
ncRNA_inter_chr1_263	0	0	0	0	0	0	0	0	0	0	0	0	0	0	0	0	0	0	0	0	0.0552829	0	0	0	0	0	0	0	0	0	0	0	0	0	0	0	0	0	0	0	0	0	0	0	0	0	0	0	0
ncRNA_inter_chr1_266	0.0643751	0.144397	0.222657	0.328651	0.610735	0	0.31525	0.0780869	0.319365	0.508546	0.145879	0.178096	0	0.130101	0.192904	0.110719	0.234555	0.0900732	0.113908	0.0643277	0.0705866	0.296185	0.421286	0.333483	0	0.683712	0.526353	0.203717	0.16626	0.117763	0	0.0721963	0.195177	0.0648221	0	0.412478	0.170349	0.175082	0.423048	0.124236	0.100335	0	0.192314	0.183834	0.272744	0.284235	0.13014	0	0.0543085
ncRNA_inter_chr1_267	0	0	0	0	0	0	0	0	0	0	0	0	0	0	0	0	0	0	0	0	0	0	0	0	0	0	0	0	0	0	0	0	0	0.032411	0	0	0	0.0284875	0	0	0	0	0	0	0	0	0	0	0
ncRNA_inter_chr1_268	1.15333	0.905196	0.943104	1.08016	0.721041	1.02212	0.742269	1.04102	1.02541	1.02586	0.899656	1.03311	0.793588	1.10051	1.15274	0.82418	0.795221	0.916358	1.16868	1.11205	0.98426	1.19833	1.26217	1.00151	0.578912	1.07229	1.07018	0.96215	1.14331	0.901909	0.800871	0.970704	0.88171	1.03544	1.38449	1.28326	1.06478	0.945038	0.76116	0.778088	1.00122	1.31502	0.949846	0.799334	0.581072	1.04983	0.785219	1.01341	1.10488
ncRNA_inter_chr1_269	0	0	0	0	0	0	0	0	0	0	0	0	0	0.0901579	0	0	0	0	0	0	0	0	0	0	0	0.0942269	0	0	0.114891	0.122411	0	0	0	0.135425	0	0	0	0	0	0	0	0	0	0	0	0	0	0	0
ncRNA_inter_chr1_27	0	0	0	0	0	0.0825485	0	0	0	0	0	0	0	0	0	0	0	0	0	0	0	0	0	0	0	0	0	0	0	0	0	0	0	0	0	0	0	0	0	0	0	0	0	0	0	0	0	0	0
ncRNA_inter_chr1_270	0	0	0	0	0	0	0.0648169	0	0	0.0530298	0	0	0	0	0	0	0	0	0	0	0	0	0.0755225	0	0	0.0570365	0	0.0840107	0	0	0.0766236	0	0	0	0	0	0	0	0	0.0785542	0	0.0804273	0	0	0	0	0	0	0
ncRNA_inter_chr1_271	0.0318187	0.0239256	0.109091	0.0549289	0.0464847	0.0305857	0.0854346	0.0522713	0.0527857	0.0279658	0.0594119	0.0199182	0.0755985	0.0432758	0.0860159	0.036553	0.0883186	0.0524505	0.0556692	0.0215831	0.0691682	0.0367724	0.0797295	0.00913483	0.0638629	0.0451444	0.00966639	0.0776314	0.0367093	0.0587781	0.0505279	0.0724328	0.0643987	0.0324375	0.081632	0.0851898	0.0656739	0.0190627	0.0690913	0.0519101	0.0897316	0.0956214	0.0636928	0.0300233	0.0799776	0.0390992	0.0217789	0.0371106	0.0717684
ncRNA_inter_chr1_273	0.169647	0.0638265	0.113202	0.0146397	0.0618298	0.189851	0.0456628	0.191849	0.141163	0.0653781	0.111245	0.0928138	0.0288275	0.0384464	0.0716073	0.0976037	0.144067	0.110107	0.111682	0.11494	0.153803	0.0654598	0.0931083	0.134265	0.113684	0.0803631	0.103402	0.103573	0.0734902	0.130868	0.161941	0.0964792	0.0752753	0.0577498	0.205479	0.0568153	0.137656	0.114447	0.0460896	0.110681	0.152598	0.0424951	0.12751	0.0934642	0.0950808	0.156604	0.0581337	0.0494076	0.0240051
ncRNA_inter_chr1_274	1.14671	0.582427	0.39352	0.35624	1.4544	0.384983	1.62042	0.493744	0.5709	1.09847	0.321357	0.107548	0.524636	0.350829	0.174247	0.346364	0.105935	0.283372	0.351299	0.58269	0.249507	0.331851	1.56439	0.346517	0.115265	0.366663	0.156819	0.960122	0.347723	0.105853	0.711505	0.32607	0.348901	0.40987	1.47061	0.921687	0.71054	0.72202	1.24615	0.953873	1.67982	1.37875	0.517132	2.11188	2.21105	1.56665	0.587768	1.25237	0.194165
ncRNA_inter_chr1_275	0.0402714	0.0909081	0.0461831	0.152481	0.105646	0.128365	0.0867167	0.0329357	0.0999959	0.106154	0.0451432	0.050345	0.0952679	0.0548974	0.149166	0.0808898	0.0494656	0.0947789	0.0704989	0.150066	0.0439229	0.0155001	0.0757796	0.0115899	0.0403786	0.057087	0.0610392	0.0985942	0.162823	0.024783	0.0384422	0.0456767	0.0916676	0.136745	0.103004	0.118388	0.0474113	0.0605254	0.043874	0.117901	0.0931482	0.080701	0.053811	0.152522	0.101283	0.168104	0.178395	0.128976	0.0453453
ncRNA_inter_chr1_276	0	0	0	0	0	0	0	0	0	0	0	0	0	0	0	0	0	0	0	0	0	0	0	0	0	0	0	0	0	0	0	0	0	0	0	0	0.191625	0	0	0	0	0	0	0	0	0	0	0	0
ncRNA_inter_chr1_277	0	0	0	0	0	0	0.047132	0.0718058	0	0.0771715	0	0	0.118686	0	0	0	0	0.0412111	0	0.0593189	0	0.135306	0	0	0	0.0414744	0	0	0	0	0	0	0.133281	0	0.0499358	0.0938294	0	0	0	0	0.0449734	0	0	0	0	0	0	0	0
ncRNA_inter_chr1_278	0.160079	0.497089	0	1.20209	0.192191	0.939053	0.77523	1.20567	0.299259	0.145703	0.067247	0.0187421	0.833736	0.652284	0.851176	0.934768	0.129341	1.29949	0.0875149	0.061007	0.0869428	0	0.263571	0.656205	0.947639	0.313562	0.0913768	0.355473	0.918824	0.720213	0.420406	0.136526	0.411775	0.122744	0.171193	0.386425	0.780213	0.107826	0.43423	0.254738	0.647962	0.541327	1.66587	1.92467	0.0670555	0	0.430581	0.209517	0.62736
ncRNA_inter_chr1_279	0.136193	0.512401	0	1.2693	0.277968	0.783839	0.549873	0.502641	0.452034	0.0899755	0.101779	0.0851556	1.01543	0.802487	0.59786	0.940279	0.335514	0.993646	0.357629	0.322959	0.148168	0.78827	0.213565	1.09748	1.50589	0.354837	0.165558	0.285081	0.471985	0.963852	0.346685	0.154908	0.448918	0.463617	0.621024	0.47436	0.2813	0.0816699	0.542679	0.17771	0.770039	0.227434	1.45586	0.986152	0.114176	0	0.139617	0	0.269042
ncRNA_inter_chr1_28	0	0	0	0	0	0	0	0	0	0	0	0	0	0	0	0	0	0	0	0.124234	0	0	0	0	0	0	0	0	0	0	0	0	0	0	0	0	0	0	0	0	0	0	0	0	0	0	0	0	0
ncRNA_inter_chr1_280	0.138551	1.13057	0.387288	1.99407	0.726656	1.31425	0.832167	2.63425	0.633166	0.193138	0.207083	0.202205	2.50596	0.534149	0.717254	1.44861	0.213472	1.18596	0.148223	0.140831	0.0334849	0.213699	0.46357	1.15537	0.897818	0.492412	0.168481	0.660369	0.373518	1.08111	0.352328	0.210083	0.959729	0.220025	0.749978	0.643211	1.07618	0.110741	0.836191	0.301209	0.47477	0.385685	2.08275	1.32264	0.33555	0.102249	0.663275	0.18837	0.599837
ncRNA_inter_chr1_281	0	0	0	0.0993952	0	0	0.0387735	0.0590403	0	0	0	0	0	0.0326632	0.0972343	0	0	0	0	0	0	0	0	0	0	0	0	0	0	0	0	0	0	0	0	0	0	0	0	0	0	0	0	0.0907485	0.0402546	0	0.0491984	0	0
ncRNA_inter_chr1_282	0	0	0	0	0	0	0	0	0	0	0	0	0	0	0	0	0	0	0	0	0	0	0	0	0	0	0	0	0	0	0	0	0	0	0	0	0	0	0	0	0	0	0	0	0	0	0	0	0
ncRNA_inter_chr1_283	0	0	0	0	0	0	0	0	0	0	0	0	0	0	0	0	0	0	0	0	0	0	0	0	0	0	0	0	0	0	0	0	0	0	0	0	0	0	0	0	0	0	0	0	0	0	0	0	0
ncRNA_inter_chr1_284	0	0	0	0	0	0	0	0	0	0	0	0	0	0	0	0	0	0	0	0	0	0	0	0	0	0	0	0	0	0	0	0	0	0	0	0	0	0	0	0	0	0	0	0	0	0	0	0	0
ncRNA_inter_chr1_285	0	0	0	0	0	0	0	0	0	0	0	0	0	0	0	0	0	0	0	0	0	0	0	0	0	0	0	0	0	0	0	0	0	0	0	0	0	0	0	0	0	0	0	0	0	0	0	0	0
ncRNA_inter_chr1_286	0	0	0	0	0	0	0	0	0	0	0	0	0	0	0	0	0	0	0	0	0	0	0	0	0	0	0	0	0	0	0	0	0	0	0	0	0	0	0	0	0	0	0	0	0	0	0	0	0
ncRNA_inter_chr1_287	0	0	0	0	0	0	0	0	0	0	0	0	0	0	0	0	0	0	0	0	0	0	0	0	0	0	0	0	0	0	0	0	0	0	0	0	0	0	0	0	0	0	0	0	0	0	0	0	0
ncRNA_inter_chr1_288	0	0	0	0	0	0	0	0	0	0	0	0	0	0	0	0	0	0	0	0	0	0	0	0	0	0	0	0	0	0	0	0	0	0	0	0	0	0	0	0	0	0	0	0	0	0	0	0	0
ncRNA_inter_chr1_289	0.104861	0.0890757	0.0601845	0.0272178	0.0686333	0.0251172	0.105843	0.096779	0.0654276	0.0695171	0.0587222	0.0246153	0.0799821	0.107311	0.0265875	0.0681075	0.145351	0.110959	0.0458525	0.133674	0.114378	0.0304517	0.0495014	0.0679014	0.0527633	0.0186923	0.0718887	0	0.0227126	0.0967132	0.0500489	0.089556	0.0400204	0.0805952	0.0224393	0.0845771	0	0.0471608	0.02839	0.154108	0.141484	0.131334	0.0790896	0.0744711	0.0659314	0.0388542	0.053764	0.0229311	0.044543
ncRNA_inter_chr1_29	0	0	0	0	0	0	0	0	0	0	0	0	0	0	0	0	0	0	0	0	0	0	0	0	0	0	0	0	0	0	0	0	0	0	0	0	0	0	0	0	0	0	0	0	0	0	0	0	0
ncRNA_inter_chr1_290	0	0.0127494	0.0055377	0	0	0	0	0	0.00200796	0.00213217	0	0.0423665	0.00327967	0.0021942	0.00163391	0.0013926	0	0.00113913	0	0.00327996	0.00175512	0.0037359	0.00910962	0.00278669	0	0	0.00147083	0	0.00838901	0	0.00924292	0.0128449	0.00245495	0.00164797	0.031732	0.00129702	0.00285682	0.00145159	0	0.00157882	0	0	0.00161715	0	0.0067646	0.00953349	0	0.00422868	0
ncRNA_inter_chr1_291	2.98891	3.90682	4.80006	2.32202	2.56862	2.97848	2.6736	2.79025	2.93526	2.63593	3.63082	3.6141	2.12194	2.79592	2.12733	2.61447	3.02901	4.28281	2.91963	3.61599	3.11245	3.05173	3.32338	2.88091	2.69457	3.17401	3.65984	3.04732	2.49469	3.30495	3.40657	3.56208	2.37306	3.69944	3.29556	3.61108	4.45047	3.0014	2.01478	2.17564	2.73159	2.83989	3.22983	1.83176	3.81798	3.44634	2.25842	2.10004	2.0737
ncRNA_inter_chr1_292	0.153588	0.333521	0.762569	0.435681	0.117927	0.313544	0.114472	0.20936	0.0794313	0.107751	0.172146	0.545949	0.353607	0.0835741	0.158189	0.0938441	0.397805	0.393674	0.109602	0.201789	0.282861	0.117667	0.137886	0.275391	0.183149	0.0923851	0.327551	0.338805	0.106454	0.0828745	0.0969896	0.247613	0.163619	0.217256	0.466879	0.532018	0.68217	0.0913928	0.0898333	0.115786	0.344321	0.120745	0.161095	0.0647383	0.182229	0.411999	0.392925	0.299781	0.164112
ncRNA_inter_chr1_293	0	0	0	0.0429682	0	0	0	0	0	0	0	0	0.0843727	0	0	0	0.0383324	0	0	0	0	0	0	0	0	0	0	0	0.0359494	0	0	0.0471951	0	0.0423745	0.0354759	0	0	0	0	0	0	0	0	0	0	0	0	0.0362533	0
ncRNA_inter_chr1_294	0	0	0	0	0	0	0	0	0	0	0	0	0	0	0	0	0	0	0	0	0	0	0	0	0	0	0	0	0	0	0	0	0	0	0	0	0	0	0	0	0	0	0	0	0	0	0	0	0
ncRNA_inter_chr1_295	0	0	0	0	0	0	0	0	0	0	0	0	0	0	0	0	0	0	0	0	0	0	0	0	0	0	0	0	0	0	0	0	0	0	0	0	0	0	0	0	0	0	0	0	0	0	0	0	0
ncRNA_inter_chr1_296	0	0	0	0	0	0	0	0	0	0	0	0	0	0	0	0	0	0	0	0	0	0	0	0	0	0	0	0	0	0	0	0	0	0	0	0.105355	0	0	0	0	0	0	0	0	0	0	0	0	0
ncRNA_inter_chr1_297	0	0	0	0	0	0.0468783	0	0	0	0	0	0	0	0.0330482	0.0494545	0	0	0	0	0	0.0529683	0.0562688	0.0457099	0	0.0979849	0.0690795	0	0.0509292	0	0	0	0.0554371	0.110865	0.0496147	0	0.0781409	0.0860568	0	0	0	0	0	0.0974279	0.0459831	0.0407726	0	0	0.0425845	0
ncRNA_inter_chr1_298	0.0899847	0	0	0	0	0	0	0.110701	0	0	0	0	0	0.0610575	0	0.155006	0	0	0.15784	0	0	0	0.0847472	0.0779233	0.0904513	0	0	0	0.0779618	0	0	0.204699	0	0	0.0767825	0.144367	0.0794961	0	0	0	0.0693785	0	0.180001	0.0849867	0	0	0.0924303	0	0
ncRNA_inter_chr1_3	0	0	0	0	0	0	0	0	0	0	0	0	0	0.0422384	0	0.0537625	0	0	0	0	0	0	0	0	0	0	0	0	0	0	0	0	0	0	0	0	0	0	0	0	0	0	0	0	0	0	0	0	0
ncRNA_inter_chr1_30	0	0	0	0	0	0	0	0	0	0	0	0	0	0	0	0	0	0.0299542	0	0	0	0	0	0	0	0	0	0	0	0	0	0	0	0.0866518	0	0.0681997	0	0	0	0	0	0	0	0	0	0	0	0	0.0359178
ncRNA_inter_chr1_301	0.0310313	0	0.0707763	0.0320356	0.0272272	0.029858	0	0	0	0	0	0.0291038	0	0.0210328	0.0628713	0.0266979	0.0286674	0	0	0	0	0.0358109	0.0290867	0.0267736	0	0	0	0	0	0	0	0.0352954	0	0	0	0.0248654	0	0	0	0.0303682	0	0	0	0	0	0	0.0318115	0	0.0261911
ncRNA_inter_chr1_302	0	0	0	0	0	0	0	0	0	0	0	0	0	0	0	0	0	0	0	0	0	0	0	0	0	0	0	0.0664791	0	0	0	0	0	0	0	0	0	0	0	0	0	0	0	0	0	0	0	0.11115	0
ncRNA_inter_chr1_303	0.0118344	0.00222734	0.00451475	0.0102207	0.0137845	0.00188807	0.0302618	0.0145706	0.00982767	0.00260748	0.00884672	0.00369687	0.0300656	0.0107333	0.00199714	0.00340607	0.0127489	0.0125373	0.0103618	0.00601668	0.0300657	0.00913737	0.0092836	0.0119208	0.00990537	0.0168265	0.0125979	0.0082573	0.00683545	0.00910637	0.00753123	0.00448354	0.00450331	0.0161276	0.0303696	0.0079314	0.0122278	0.00177416	0.0149966	0.00578646	0.0319352	0.0079075	0.00791056	0.00186442	0.0165357	0.00437199	0.0020204	0.0154976	0.00334155
ncRNA_inter_chr1_304	0	0	0	0	0.0222054	0	0.0815852	0	0	0	0	0	0.153443	0	0	0	0	0	0	0	0	0	0	0	0	0	0	0.0264435	0	0	0.0241183	0	0	0	0.192805	0	0	0	0	0.0492599	0.0389602	0	0	0	0	0	0	0.0219955	0
ncRNA_inter_chr1_305	0	0	0.169539	0	0	0	0	0	0	0	0	0	0	0	0	0	0	0.104644	0	0.150624	0	0	0	0	0	0	0	0	0	0	0	0	0	0	0	0	0	0	0	0	0	0	0	0	0	0	0	0	0
ncRNA_inter_chr1_306	0	0	0.483345	0.437555	0.123199	0	0	0.693082	0.175303	0	0	0	0.143198	0.191516	0.428042	0.2431	0.260232	0.0994442	0.123282	0	0	0	0.397549	0.121604	0.283152	0.200159	0	0.29482	0.732163	0.260029	0.134448	0	0.214271	0.143837	0.24084	0	0.124676	0.38007	0	0	0.43437	0	0.282299	0.133023	0.118076	0.104013	0.577546	0.369176	0
ncRNA_inter_chr1_307	0.0185737	0.209576	0.159301	0.124982	0.0325231	0	0.232399	0.125634	0.0462212	0.0797347	0.0208206	0.0348614	0.0472387	0.549142	0.122377	0.200302	0.0257539	0.013114	0.00812875	0.169833	0.161605	0.483612	0.340977	0.360815	0.0653852	0.164921	0.1185	0.252634	0.0563222	0	0.0797852	0.0739635	0.0847433	0.0853302	0.143009	0.447456	0.115054	0.0751119	0.0706669	0.0727294	0.143116	0.102325	0.446593	0.184135	0.023378	0.19215	0.142892	0.0893092	0
ncRNA_inter_chr1_308	0	0	0	0	0	0	0	0	0	0	0	0	0	0	0	0	0	0	0	0	0	0	0	0	0	0	0	0	0	0	0	0	0	0	0	0	0	0	0	0	0	0	0	0	0	0	0	0	0
ncRNA_inter_chr1_309	2.1819	1.94165	2.32561	2.59113	0.950994	0.893898	1.51017	2.11629	1.55718	3.0995	2.44585	1.16935	2.21833	1.38221	0.631522	1.61955	1.15182	1.54053	2.18264	3.17868	1.3611	2.89648	1.46633	1.48014	1.40992	2.00021	1.99611	1.30941	1.75535	0.86319	0.743854	1.59539	1.18957	2.07621	2.39846	1.50839	1.38433	1.8287	2.70055	1.52519	2.77323	2.50711	1.41052	1.92011	0.781242	1.61132	2.23675	1.63402	1.324
ncRNA_inter_chr1_31	0	0.0739082	0	0.0135872	0.0114769	0.0125822	0	0.0484105	0	0.0172741	0.0442589	0.0122545	0	0	0	0.068147	0	0.027784	0.0229627	0.0133732	0	0.015125	0	0.0226502	0	0.0186114	0	0	0.0227356	0.0120891	0	0	0.0199552	0.0134384	0	0.0210923	0	0	0.0570182	0	0.040465	0	0.0262984	0.0123814	0	0	0.0134898	0.0114988	0.0332626
ncRNA_inter_chr1_310	0.0346929	0.0194708	0.0197409	0.0178707	0	0.0167513	0.0139937	0.0212303	0	0.022802	0	0.016269	0	0.0117284	0.0351786	0.0446963	0.0160403	0.0367424	0.0455499	0.0876584	0.0187747	0.0199843	0.01633	0.0449128	0.0523593	0.0122671	0	0.0180548	0.0300461	0.0160125	0.0331171	0	0	0.0352476	0.014845	0.0415495	0.0305405	0.0154993	0	0.0169758	0.0265958	0.0345825	0.0345891	0.0162988	0.0146261	0	0.0177996	0.0151645	0.0292041
ncRNA_inter_chr1_311	1.75274	1.53765	1.69273	1.74317	1.18408	1.72661	1.61752	2.15756	1.61697	1.59245	1.98233	2.10658	2.21995	1.64022	2.08508	1.56016	1.94485	2.13805	1.47253	2.28365	1.74617	1.67598	2.09207	1.91188	1.56547	1.55706	1.7481	1.58971	1.76338	1.96467	2.4126	1.95833	2.00021	1.87819	2.52925	1.75501	2.29502	1.72469	1.51333	1.46284	1.79812	1.77294	1.74974	1.81168	1.89577	1.86101	1.98967	1.98381	2.25275
ncRNA_inter_chr1_313	0	0	0	0	0	0	0	0.150386	0	0	0	0	0	0	0	0	0	0	0	0	0	0	0	0	0	0	0	0	0	0	0	0	0	0	0	0	0	0	0	0	0	0	0	0	0	0	0	0	0
ncRNA_inter_chr1_314	0	0.0457861	0.13921	0.0843543	0	0.0776147	0	0.0501061	0.0506939	0.0267995	0	0.113985	0.124062	0.0275796	0	0.105024	0.0375761	0.0287184	0.0356025	0	0.0443107	0.0469578	0.0762308	0.0699535	0.162885	0.0576487	0.148533	0.0424562	0.070197	0.0375468	0.0386711	0.0460779	0.0308565	0.041427	0	0.130421	0.0359083	0	0	0.0396455	0.0624686	0.0408095	0	0	0	0.0299172	0.0830593	0	0
ncRNA_inter_chr1_315	0.0806263	0.0454204	0.0460329	0.0416719	0.0353723	0	0.0325525	0.0990117	0.049998	0	0	0	0	0	0	0	0	0.0569263	0.105858	0.0817938	0	0.0926722	0.113939	0	0.0810084	0.028493	0.109676	0.126352	0.0349891	0.0744262	0	0	0	0.0410234	0	0	0.0713698	0.036133	0.0439653	0	0.124271	0.0403207	0.120771	0.0380065	0	0.029705	0	0	0.0680179
ncRNA_inter_chr1_316	0.0510724	0	0.117108	0.053007	0.0892966	0.0980903	0	0	0	0	0	0	0.0520132	0.0696027	0.0518254	0	0	0.0360597	0.0447036	0	0	0.0592537	0.0481333	0.0881902	0	0.036372	0	0.0535734	0.0442486	0	0	0	0	0.104549	0.0437396	0.041143	0.045311	0	0	0	0	0	0	0	0	0.0377804	0.052445	0	0
ncRNA_inter_chr1_319	0	0	0	0	0	0	0	0	0	0	0	0	0	0	0	0	0	0	0	0	0	0	0	0	0	0	0	0	0	0	0	0	0	0	0	0	0	0	0	0	0	0	0	0	0	0	0	0	0
ncRNA_inter_chr1_32	0	0	0	0	0.0462894	0	0.0427323	0	0	0	0	0	0	0	0	0	0.0488884	0	0	0	0	0	0	0	0	0	0.0482474	0.110967	0.0458492	0	0	0	0	0	0	0	0	0	0	0	0	0.0530238	0	0	0	0.117243	0	0.0462367	0
ncRNA_inter_chr1_320	0	0	0	0	0	0	0	0	0	0	0	0	0	0	0	0	0	0	0	0	0	0	0	0	0	0	0	0	0	0	0	0	0	0	0	0	0	0	0	0	0	0	0	0	0	0	0	0	0
ncRNA_inter_chr1_321	0	0	0	0	0	0	0	0	0	0.0919075	0	0	0.141441	0	0	0	0	0	0.243538	0	0	0	0	0	0	0	0	0	0	0.385258	0	0	0	0	0	0	0	0	0	0	0	0	0	0.13139	0	0	0	0	0
ncRNA_inter_chr1_322	0	0	0	0	0	0	0	0	0	0	0	0	0	0	0	0	0	0	0	0	0	0	0	0	0	0	0	0	0	0	0	0	0	0	0	0	0	0	0	0	0	0	0	0	0	0	0	0	0
ncRNA_inter_chr1_323	0.0391136	0	0	0.0405039	0	0	0	0	0	0	0	0	0	0	0.0397433	0	0	0	0	0	0	0	0	0	0	0	0	0	0	0	0	0	0	0	0	0	0	0	0	0	0.0301958	0	0	0	0	0	0	0	0
ncRNA_inter_chr1_324	0.01218	0.0137088	0.01389	0.0126129	0	0	0	0	0	0.0160417	0.0136517	0.0114204	0	0	0	0.0104818	0	0	0.0106597	0	0	0	0	0.0209673	0.0122432	0.00862685	0	0	0	0.0224837	0	0	0	0	0.0208329	0	0.0108151	0	0	0.0118799	0.00939084	0	0	0.011465	0	0.0269051	0.0374587	0.0106418	0.0102787
ncRNA_inter_chr1_325	0.0792699	0	0	0.0410437	0	0.0566692	0.0320049	0	0.0245478	0.0130297	0	0.0554566	0	0.0269469	0.0398986	0	0.0364404	0.0419673	0	0.0200482	0	0	0.0186292	0.017032	0.019812	0.0560567	0.0359626	0.0207411	0.0171697	0	0.0567396	0	0.0150055	0.0402917	0	0.0158559	0.0174318	0.0356514	0.0432705	0.0193054	0.0151963	0	0.039539	0	0	0.0145651	0	0.0344414	0
ncRNA_inter_chr1_326	0	0	0	0.0528282	0	0	0	0	0.0634957	0	0	0	0	0.0346839	0	0	0.0471286	0.0360192	0	0	0.0555006	0	0	0	0	0.0362493	0	0.0533926	0	0	0.0486978	0	0	0.0520983	0	0	0	0	0	0	0	0	0	0.0481814	0	0	0	0	0
ncRNA_inter_chr1_327	0	0	0	0	0.0473955	0	0	0	0	0.0356689	0	0	0.0548925	0	0	0	0	0	0	0	0	0	0	0	0	0	0	0	0	0	0	0	0	0	0	0	0	0	0	0	0	0	0	0	0	0	0	0	0
ncRNA_inter_chr1_328	0	0	0	0	0	0	0	0.0410243	0.332045	0.132185	0.112186	0	0.135716	0	0	0	0.0924206	0.0942142	0.0875986	0	0	0	0	0	0	0.0710859	0.121612	0	0	0.0615884	0.15928	0	0	0	0	0	0	0	0	0	0	0.133651	0	0	0	0	0	0	0.0282324
ncRNA_inter_chr1_329	0	0	0	0	0	0	0	0	0	0	0	0	0.00535412	0	0	0	0	0	0	0	0	0	0	0	0.00529164	0	0	0	0	0	0	0	0.0120257	0	0	0	0	0	0	0	0	0	0	0	0	0	0.00539669	0.0137994	0
ncRNA_inter_chr1_33	0	0	0.145728	0.087948	0.0371442	0.0814664	0	0	0	0	0	0	0	0.0288708	0.043018	0	0	0.0299822	0	0	0	0	0	0.0733267	0	0.0603476	0.0387153	0	0.036791	0	0	0	0	0	0	0	0.0375894	0	0	0.0831145	0.0327404	0	0	0	0	0.0313599	0.0435323	0	0.0359514
ncRNA_inter_chr1_331	0	0	0	0	0.639839	0	0.85319	0.200334	0.101251	0	0	0	0	0.663097	0	0	0.0751522	0	0.711412	0	0	0	0.688229	0	0.163543	0.115608	0	0	0	0.375132	0	0	0	0	0.0696143	0.0654447	0	0.730423	0	0	0	0.0815824	0	0.153662	0	0	0	0	0
ncRNA_inter_chr1_334	0	0	0	0	0	0	0	0	0	0	0	0	0	0	0	0	0	0	0	0	0	0	0	0	0	0	0	0	0	0	0	0	0	0	0	0	0	0	0	0	0	0	0	0	0	0	0	0	0
ncRNA_inter_chr1_335	0	0	0	0	0	0	0	0	0	0	0	0	0.061194	0	0	0	0	0	0	0	0	0	0	0	0	0	0	0	0	0	0	0	0.0911429	0	0	0	0	0	0	0	0	0	0	0	0	0	0	0	0
ncRNA_inter_chr1_336	0	0.0916541	0	0.16818	0	0	0	0.0499491	0	0	0.0906217	0.0380799	0.0412799	0	0	0.0350395	0.0750176	0.0285392	0.0353804	0	0	0.0469998	0	0	0.0408124	0.0577003	0	0	0.0350203	0.0746252	0	0.138543	0.0308841	0.0414641	0.0694274	0.0979035	0.0359405	0	0	0.0397342	0.0313042	0.0406817	0.0813789	0	0	0.0299842	0	0	0
ncRNA_inter_chr1_337	0.0322792	0.0801305	0.0885938	0.0935543	0.0282651	0.0681381	0.0521712	0.0476321	0.0160637	0.0682114	0.0506903	0.108987	0.0262509	0.0571041	0.0588764	0.061268	0.0894351	0.104905	0.0452353	0.0393546	0.0491504	0.022413	0.0304027	0.0947154	0.0713825	0.0366825	0.0352999	0.0405722	0.0223906	0.101375	0.067779	0.102801	0.0981718	0.0527285	0.0607156	0.0985629	0.114326	0.0581154	0.0492008	0.0378965	0.0846171	0.109934	0.0582114	0.0670508	0.0216718	0.0476759	0.0529451	0.0902231	0.0382431
ncRNA_inter_chr1_338	0	0.153031	0.155094	0.0702007	0	0.260108	0.109318	0.166796	0	0	0	0.762964	0.137847	0.0460209	0.206023	0.175512	0.125254	0.143378	0	0	0.221256	0.0784735	0.0636869	0.292649	0.204428	0.192679	0.0618057	0	0.0586459	0	0.258848	0.231319	0.206264	0.207692	0.23184	0.163465	0.0600083	0	0.0734502	0.0663425	0.0522672	0.0679244	0.135875	0.192078	0.0567469	0	0	0	0
ncRNA_inter_chr1_339	0.182412	0.0514461	0.0521397	0.0944005	0.0398894	0.0437656	0.0736112	0	0	0.0301124	0.102188	0	0	0.030989	0.323544	0.0393358	0.0842158	0.0643639	0.0398963	0.18529	0.148764	0	0.0429062	0.157413	0	0	0.0415558	0.0954091	0.0394902	0	0	0.155609	0	0.0465481	0.116969	0.146544	0.0807757	0.0409991	0.0495328	0	0.421922	0.137009	0	0	0.0764614	0	0	0.119472	0
ncRNA_inter_chr1_34	0	0	0	0.0978422	0	0	0	0	0	0	0	0	0	0.0651882	0.095715	0	0	0	0	0	0	0	0	0	0	0	0	0	0	0	0	0	0	0	0.0823252	0.0759432	0	0	0	0	0	0	0	0	0	0	0	0	0.0811757
ncRNA_inter_chr1_340	0.229516	0.0518106	0.105018	0.0950693	0.140531	0.0440314	0.148228	0.0282354	0	0.0606515	0.0257281	0.0645614	0.0233348	0.0312085	0.139504	0.0198072	0.127186	0.0972299	0.100447	0.0233253	0.07489	0.0797046	0	0.0792641	0.0461412	0	0.0837004	0.0480426	0.059655	0.0635598	0.0438181	0.130494	0.0174583	0	0.137361	0.147507	0.0609497	0.0619344	0	0	0.230045	0.160936	0	0.0650139	0.0192411	0.0338991	0.0235286	0.160384	0
ncRNA_inter_chr1_341	0.0965876	0.0297321	0.0602661	0.0727423	0.130582	0.0336907	0.177224	0.0324064	0.0437155	0.0580094	0.00984389	0.0246987	0.0357093	0.107467	0.222378	0.060622	0.0486566	0.105404	0.0922376	0.0713894	0.1337	0.203287	0.140458	0.0909734	0.0529574	0.0187177	0.0400271	0.0643358	0.0380375	0.0567437	0.00838186	0.109828	0.0333955	0.0269015	0.0900875	0.246874	0.038863	0.0868885	0.14316	0.146082	0.155709	0.263862	0.0879964	0.190683	0.0441713	0.155628	0.081013	0.138052	0.0297356
ncRNA_inter_chr1_344	0	0	0	0	0	0	0	0	0	0	0	0.386684	0	0	0	0	0	0	0	0	0	0	0	0	0	0	0	0	0	0	0	0.468948	0	0	0	0	0	0	0	0	0	0	0	0	0	0	0	0	0
ncRNA_inter_chr1_348	0.165898	0.023406	0.0948862	0.214743	0.0544171	0.0994583	0.267922	0.102045	0.0258106	0.0137	0.0697377	0.0777965	0.0843341	0.0986914	0.252089	0.071585	0.172417	0.0439246	0.14521	0.0842996	0.248166	0.14403	0.136576	0.0895209	0	0.0589403	0.075625	0.0651112	0.107799	0.0957126	0.0593859	0.283041	0.0315479	0.169421	0.124109	0.200015	0.0367129	0.18653	0.157748	0.202941	0.239827	0.311669	0.145474	0.117512	0.121693	0.137829	0.0637757	0.181184	0.158009
ncRNA_inter_chr1_35	0.0193235	0	0	0	0	0.0556068	0	0.0237721	0	0	0	0.0180693	0.0196378	0.0131376	0	0.0166691	0	0	0	0	0	0	0	0	0.0193577	0	0	0	0.0167417	0	0	0	0	0	0	0	0.0170542	0	0	0	0.0148985	0	0	0	0.0162065	0.0142703	0	0.016876	0
ncRNA_inter_chr1_351	0	0.0329189	0.0332771	0	0.0255113	0	0	0	0	0.0192186	0.0326937	0.0273538	0.0296525	0.0198289	0	0	0.0268745	0	0	0	0	0.0336747	0	0	0	0	0	0	0	0	0	0	0	0	0	0	0	0	0	0.0285422	0	0.0292228	0	0	0	0.043077	0	0.0254822	0
ncRNA_inter_chr1_352	0.0818633	0.0263996	0.107022	0.230098	0.0716066	0.0112179	0.113321	0.0575483	0.0145559	0.0309044	0.0393286	0	0.0713404	0.0795101	0.106624	0.0706482	0.0648231	0.0247713	0.0204728	0.0831964	0.0763383	0.189526	0.0550157	0.181747	0.058777	0.0498591	0.0319866	0.0122398	0	0.0431818	0.0223271	0.0399053	0.0177914	0.0477724	0.109986	0.103399	0.0310564	0.084155	0.0635445	0.0686691	0.162301	0.164048	0.03516	0.0220904	0.00980414	0.017273	0.0479551	0.122614	0.049505
ncRNA_inter_chr1_353	0	0	0	0	0	0	0	0	0	0	0	0	0	0	0	0	0	0	0	0	0	0	0	0	0	0	0	0	0	0	0	0	0	0	0	0	0	0	0	0	0	0	0	0	0	0	0	0	0
ncRNA_inter_chr1_354	0.0306021	0	0.0174912	0.0316898	0.0267679	0	0.0370663	0	0	0	0.0171521	0.0143506	0.0155566	0.0208057	0.0155004	0	0	0.0432133	0.0401789	0.0155397	0	0.0354004	0.0431885	0	0.0153804	0.0217447	0.0279001	0.0320284	0.0265133	0.0282488	0	0	0.0116389	0.0156154	0.0261641	0.024597	0	0	0	0	0.0235943	0.0153311	0	0	0.0128274	0.0112997	0	0	0
ncRNA_inter_chr1_355	0.034806	0.0785707	0.0796302	0.0720863	0.0913354	0	0.0843167	0	0	0.0229945	0.0780334	0.0979322	0	0.0473277	0	0.0300377	0.0321545	0	0.0304657	0.0707457	0.0757329	0.161163	0	0.060102	0.0349865	0.0494637	0.0317329	0.0728566	0	0.0321295	0.0664502	0	0.0264755	0	0.119034	0.027976	0.0308101	0.0939236	0.0756487	0.0340623	0.0268356	0.0697489	0.104643	0.0328728	0.0291792	0.12852	0.0356811	0.0912315	0
ncRNA_inter_chr1_356	0.62958	0.0253661	0.28279	0.325817	0.649039	0.258947	0.70775	0.138239	0.167833	0.296946	0.302312	0.25306	0.045721	0.427826	0.911572	0.15516	0.290665	0.285619	0.216385	0.251238	0.757949	0.364214	0.423106	0.737337	0.226016	0.239536	0.49175	0.258735	0.0778845	0.207456	0.193173	0.43477	0.205139	0.0688534	0.480605	0.52385	0.258875	0.525593	0.464032	0.351898	0.658769	0.855686	0.292791	0.33961	0.39585	0.714016	0.368805	0.628343	0.266375
ncRNA_inter_chr1_357	0.330649	0.0601938	0.0854076	0.0994069	0.382519	0.163699	0.611508	0.0656081	0.0796534	0.147977	0.203259	0.120043	0.119287	0.232053	0.475424	0.119663	0.266046	0.240986	0.252073	0.184277	0.464158	0.308671	0.47166	0.414403	0.0857713	0.0757893	0.136141	0.234428	0.101651	0.0590753	0.0712714	0.48527	0.146039	0.130711	0.246221	0.745858	0.141623	0.383764	0.452051	0.292269	0.452298	0.491605	0.085513	0.312284	0.196719	0.433226	0.273356	0.475275	0.0903013
ncRNA_inter_chr1_358	0.205214	0	0	0	0.179502	0	0	0	0	0	0	0	0	0	0	0	0	0	0	0	0	0.237551	0	0.177179	0	0	0	0	0	0	0	0	0	0	0	0	0	0	0	0	0.158221	0	0	0	0	0	0	0	0
ncRNA_inter_chr1_359	0.132609	0	0.151693	0.274645	0	0	0	0	0.165052	0.0876078	0	0	0.134824	0.0901579	0.134337	0	0.122507	0	0.116072	0	0.144269	0.153505	0.249533	0	0	0	0	0	0	0	0	0.150831	0	0	0	0	0	0.119281	0	0	0.102242	0	0.132895	0	0.111171	0	0	0.231724	0.224539
ncRNA_inter_chr1_36	0	0	0	0	0	0	0	0	0	0	0	0	0	0	0	0	0	0	0	0	0	0	0	0	0	0	0	0	0	0	0	0	0	0	0	0	0	0	0	0	0	0	0	0	0	0	0	0	0
ncRNA_inter_chr1_360	0.0263599	0	0	0	0.0922023	0	0.0425708	0	0	0	0.0295488	0	0	0.0537646	0	0	0	0.0372229	0.0461456	0	0.0286861	0	0.0743815	0	0	0	0	0	0.0228446	0.0243329	0	0	0	0	0.0450743	0	0.0233269	0.0948425	0.0859124	0	0	0	0	0	0.0220921	0	0	0	0
ncRNA_inter_chr1_361	0	0	0	0	0	0	0.0953686	0	0	0	0	0	0	0.0401485	0.0598219	0	0	0	0	0	0.0642448	0.0683578	0	0	0	0	0	0	0	0	0	0.067167	0	0	0	0.0474645	0	0	0	0	0	0	0	0	0	0	0	0.0515949	0
ncRNA_inter_chr1_363	0	0	0	0	0	0	0	0	0	0	0	0	0	0	0	0	0	0	0	0	0	0	0	0	0	0	0	0	0	0	0	0	0	0	0	0	0	0	0	0	0	0	0	0	0	0	0	0	0
ncRNA_inter_chr1_364	0	0.027972	0	0	0	0	0	0	0	0	0	0	0	0	0	0	0	0	0	0	0	0.0286879	0	0	0	0	0	0	0	0	0	0	0	0	0	0	0	0	0	0	0	0	0	0	0	0	0	0	0
ncRNA_inter_chr1_365	0	0	0	0.0355655	0	0	0	0.0211257	0	0	0	0	0	0	0	0	0	0.0243182	0.0150738	0	0	0	0	0	0	0	0.0313124	0	0.0148977	0	0	0.0390716	0	0	0	0.0275635	0	0	0	0	0	0	0	0	0	0	0	0	0
ncRNA_inter_chr1_366	0	0.03234	0	0.0494986	0	0	0.0308587	0.0588039	0	0.00630975	0.0214193	0.00896611	0.0291403	0.0324774	0.038738	0	0.0970561	0.0134911	0.0083625	0.0194128	0.0207813	0.0110454	0	0.00824607	0.0288012	0.013573	0.0261475	0	0.0413869	0.0176384	0.0182514	0.0326207	0.00725807	0	0.00816577	0.145995	0	0	0	0.00935564	0.00736375	0	0.0287417	0	0	0.00705325	0.00980026	0.0334105	0.0646875
ncRNA_inter_chr1_37	0	0.164594	0	0	0	0	0	0	0	0	0	0.133759	0	0.0991447	0	0	0	0	0	0	0	0	0	0	0	0	0	0.149264	0.123562	0	0	0.162215	0	0	0	0.343894	0	0	0	0	0	0.142898	0	0	0	0.105322	0	0	0
ncRNA_inter_chr1_371	0	0	0	0	0	0	0	0	0	0	0	0	0	0	0	0	0	0	0	0	0	0	0	0.021223	0	0	0	0.0256781	0.0212566	0	0	0.027906	0.0186979	0	0.0209766	0.0395151	0	0	0	0	0	0	0	0	0	0	0	0.0214769	0
ncRNA_inter_chr1_372	0	0.0300228	0	0.0275047	0	0	0	0.0326753	0	0	0.0596699	0	0	0.0181217	0	0	0	0	0	0	0	0.0307911	0	0	0	0	0	0	0	0.0245685	0	0	0	0	0	0.0641397	0.0236987	0	0	0	0	0.0266519	0.026657	0	0	0	0	0.0232404	0
ncRNA_inter_chr1_374	0.0180112	0	0	0.018644	0	0.0345674	0.0436144	0	0.0224088	0.0118943	0.0201821	0	0.018312	0.0489623	0	0	0	0.0127118	0	0.0548918	0	0	0	0	0	0.012793	0.0164144	0.0188432	0.0155985	0.0332392	0.0343863	0.0204862	0.013695	0.0183864	0.0153992	0.0144711	0.0478492	0	0.058696	0.0176193	0	0.0180395	0.0180429	0	0	0.0133012	0	0.0314608	0.0152426
ncRNA_inter_chr1_375	0.0586705	0.0995892	0.134576	0	0.0256598	0.0841995	0.166246	0.217094	0.0732136	0.155444	0.164847	0	0.0298251	0.0199961	0.118563	0.0507641	0.0815124	0.0415318	0	0.209232	0.12799	0.0680918	0.0552008	0.0507866	0.0884621	0.0208986	0.0804436	0.123129	0.076445	0.0271496	0.0280028	0	0.11186	0.0600718	0.0752429	0.0236399	0.0259003	0.0264553	0.0639236	0.0863485	0.0226176	0.0589383	0.0294748	0.0555555	0.0737784	0.0649916	0.0601455	0.0770912	0.0996008
ncRNA_inter_chr1_376	0	0.0238143	0	0.0437589	0	0	0.0512309	0.0519852	0.0525095	0.0279104	0	0	0.0215365	0	0	0.0182042	0.0194917	0	0.0185326	0.0214426	0	0.0488361	0	0	0.021243	0	0	0.0442677	0.0366451	0	0	0.024043	0	0.021542	0	0.0848132	0	0.0570547	0.0230304	0.0206529	0.0488818	0	0.0422989	0	0	0.0156069	0.0216698	0	0.0357755
ncRNA_inter_chr1_377	0	0	0.12441	0	0	0	0	0	0	0	0	0	0	0	0	0	0	0	0	0	0	0	0	0	0	0	0	0	0	0	0	0	0	0	0	0	0	0	0	0	0	0	0	0	0	0	0	0	0
ncRNA_inter_chr1_378	0	0	0	0	0	0	0	0	0	0	0	0	0	0	0	0	0	0	0	0	0	0	0	0	0	0	0	0	0	0	0	0	0	0	0	0	0	0	0	0	0	0	0	0	0	0	0	0	0
ncRNA_inter_chr1_379	0.0699881	0	0.0800603	0	0	0	0	0	0	0	0	0.0656408	0	0	0	0	0	0.0494916	0	0	0	0	0	0	0	0	0	0	0	0.0647059	0	0	0	0	0	0	0	0	0	0	0	0	0.140278	0	0	0	0	0.0611495	0
ncRNA_inter_chr1_380	0.0147009	0.0829238	0.050466	0.0152012	0.0257013	0	0.059287	0.0361179	0.0183034	0.0291174	0.032916	0.0275532	0.0448102	0.0299505	0	0.012691	0.0271488	0.0518307	0.012851	0.0298661	0.0959145	0.0340459	0.0552902	0.0634215	0.0443314	0.0104391	0	0.0768432	0.0381668	0.0406585	0.0560781	0.0334149	0.022372	0.0300359	0.0377068	0.0472033	0.0390268	0.0925337	0	0.0431044	0.0680067	0.0588429	0.0441406	0.069332	0.0738979	0.0325695	0.0301166	0	0.0497117
ncRNA_inter_chr1_381	0	0	0	0	0	0	0.051616	0	0	0	0	0	0	0	0	0.0552812	0	0	0	0	0	0	0	0	0	0.0454843	0	0	0	0	0	0	0.0487254	0	0	0	0	0.0575376	0	0.0625996	0.0986369	0.0640923	0.0641046	0.0604137	0	0	0	0.0558884	0
ncRNA_inter_chr1_382	0.0666357	0.0450871	0.09139	0.0965208	0.0698314	0.0767701	0.0322042	0.0819041	0.116011	0.105561	0.0745109	0.0499973	0.0270557	0.0903826	0.0540508	0.0574561	0.0369031	0.0375448	0.069817	0.108258	0.0144862	0.0616545	0.0500751	0.0229926	0.0401888	0.0189228	0.0364192	0.125222	0.0575887	0.0613582	0.0508872	0.0454754	0.0303854	0.0543927	0.136733	0.117728	0.070845	0.155452	0.0721175	0.117278	0.0924775	0.0533663	0.0667207	0.0628792	0.0669276	0.039368	0.0409866	0.0581692	0.0338192
ncRNA_inter_chr1_383	0	0	0	0	0	0	0	0	0	0	0	0	0	0	0	0	0	0	0	0	0	0	0	0	0	0	0	0	0	0	0	0	0	0	0	0	0	0	0	0	0	0	0	0	0	0	0	0	0
ncRNA_inter_chr1_384	0.0765655	0.0288225	0.0730279	0.0264438	0.100459	0.0244674	0.0618607	0.0471226	0.0158918	0.0506112	0.0715636	0.0239365	0.012974	0.00868075	0.0258398	0.0330567	0.0117954	0	0.0223518	0.0519041	0.0138908	0.0739003	0.0600313	0.0330713	0.0513084	0.0272176	0.0232815	0.120269	0.077435	0.0117862	0.0121813	0.0145144	0.0388486	0.0782354	0.0218206	0.0615755	0	0.0459393	0.0138753	0.0874668	0.0295161	0.0383796	0.0383869	0.0120589	0.0213959	0.0188477	0.0130817	0.0111494	0.0324291
ncRNA_inter_chr1_386	0	0.0429797	0.0871185	0.118797	0.0673801	0	0.124088	0.0470431	0.0947904	0.101052	0.0864972	0.0358041	0.0391589	0.0783584	0	0.0657248	0.0703566	0.0544807	0.168851	0.0386993	0.0414274	0.0440796	0.036238	0.0330156	0.11512	0.081515	0.0697268	0.120625	0.0665697	0.320529	0	0.0868421	0.144826	0.0388878	0.032639	0.153034	0	0.10367	0.126372	0	0.117733	0.038154	0.0763226	0.0719283	0.161446	0	0	0.100063	0
ncRNA_inter_chr1_387	0.114816	0	0	0	0.10043	0.440537	0	0	0	0	0	0	0	0	0	0.0990863	0	0	0	0	0	0	0.108026	0	0	0	0	0	0	0	0	0	0	0	0.098165	0	0	0	0	0.112362	0	0	0	0	0.0962543	0	0	0	0
ncRNA_inter_chr1_388	0	0.0752408	0	0.0230104	0.0194366	0.0213146	0.0179429	0	0	0.04404	0.0249087	0	0.0225917	0.0151073	0.0450203	0.0383529	0.0205279	0.0156889	0	0.0225825	0.0241744	0.0514442	0.041813	0	0.0223359	0	0.0202587	0.0232563	0	0	0	0.050548	0	0	0.0569944	0.0357205	0.0196695	0.0399747	0.0482951	0.0217458	0	0.0222643	0	0	0.0186283	0	0.0227792	0	0.0188124
ncRNA_inter_chr1_389	0.0741656	0	0	0	0	0.0711998	0	0.0911652	0.18447	0	0.0831378	0.0695588	0	0	0.0751935	0	0	0	0	0.0753118	0.0806209	0	0	0.0639811	0	0.157969	0	0.0776223	0	0	0	0	0	0	0.18961	0	0	0.0667116	0	0.0725215	0	0	0	0	0.0622266	0.0545923	0.0760302	0	0
ncRNA_inter_chr1_39	0.019697	0	0	0	0.0344657	0	0	0.0242368	0	0	0	0	0	0.0133886	0	0	0.0182004	0.0139101	0	0.0200221	0	0	0.0185321	0.0340195	0	0	0	0	0.0511958	0	0	0	0	0	0	0	0.0174318	0	0	0.0192761	0	0.0197357	0	0	0	0.0145461	0	0.034419	0
ncRNA_inter_chr1_390	0	0.0436765	0	0.0400719	0.0677541	0.111546	0	0	0.0481636	0.102259	0.0433778	0	0	0.0263089	0.117803	0.0667903	0.0357486	0	0	0.0393266	0	0.0447942	0.0728782	0.0668199	0.116791	0.21997	0.0352799	0	0	0	0	0	0.0588696	0.0790365	0.0662258	0	0.0343124	0.0348073	0.0841043	0	0.119442	0	0.03878	0	0.0324684	0	0	0.0338385	0.0655224
ncRNA_inter_chr1_392	0	0	0	0	0	0	0	0.0409641	0	0.0219984	0.0373265	0	0	0	0	0	0	0	0	0	0	0	0	0	0	0	0	0	0	0	0	0	0	0	0	0	0	0	0	0	0	0	0	0	0	0	0	0	0
ncRNA_inter_chr1_394	0	0	0	0	0	0	0	0	0	0	0	0	0	0	0	0	0	0	0	0	0	0	0	0	0	0	0	0	0.123175	0.131237	0	0	0	0	0	0	0	0	0	0	0	0	0	0	0	0	0	0	0
ncRNA_inter_chr1_395	0	0	0.0298842	0.0269677	0	0	0.0211563	0	0	0	0	0	0	0	0	0	0	0.01844	0	0	0	0	0	0	0	0	0	0	0	0	0	0.0299039	0.0198148	0.0533587	0	0	0	0	0	0	0	0	0	0	0.0220408	0	0	0.0229046	0.0221176
ncRNA_inter_chr1_396	0.052674	0.416169	0.361526	0.163638	0	0	0.0850675	0.972005	0.196682	0.243592	1.65329	0.0494021	0.856858	1.2176	0.747044	0.59095	2.77369	0.520667	1.47537	0.267659	0.515749	4.08527	1.33809	0.363823	3.07093	4.67851	1.15256	0.220516	1.27781	3.69538	0.905066	2.09692	0.761271	0	0.0900701	0.127013	0.0466266	0.14214	0.114483	0.0515484	0.203059	0.158332	0.21115	0.0994966	0.0441585	0.0388994	0.539982	0.276132	0.0891895
ncRNA_inter_chr1_397	0	0	0	0	0	0	0	0.104481	0	0	0	0	0	0	0	0	0	0	0	0	0	0	0.0795344	0	0	0.0603476	0	0	0	0	0	0	0	0	0	0	0	0	0	0	0	0	0	0	0	0	0	0	0
ncRNA_inter_chr1_398	0.0209916	0	0	0	0	0.0604209	0	0	0	0.0138648	0	0	0.0213372	0	0	0	0	0	0.0183654	0	0	0	0.0197456	0	0	0	0	0	0	0	0	0	0	0	0	0	0.0185859	0	0	0	0	0	0	0	0	0	0.0215193	0	0
ncRNA_inter_chr1_399	0	0	0.0533186	0	0	0	0	0	0	0	0	0	0.0237007	0	0.0235969	0	0.0215411	0	0	0	0.0253676	0.0539556	0.0219328	0	0	0.0165684	0.0425391	0	0	0	0	0	0	0	0.0199205	0.0187514	0	0.0209738	0	0	0	0	0	0	0	0	0	0	0
ncRNA_inter_chr1_4	0	0.141211	0	0.0867299	0	0.0399661	0	0	0	0.0825775	0.0469425	0.0391128	0.127199	0	0	0.072279	0	0	0	0.127675	0.0453284	0.0965495	0	0	0.0419195	0	0.0763582	0.0436469	0	0.115489	0.0399744	0	0.0316928	0	0.0713107	0.033659	0	0.0375118	0.0455079	0.0409817	0	0	0.0419669	0.0393869	0	0.0615951	0	0.0731761	0.0353068
ncRNA_inter_chr1_40	0	0	0	0	0	0.0592685	0	0	0	0	0	0	0	0	0	0	0.114162	0	0.0540828	0	0	0	0	0	0.062066	0	0.0563324	0	0	0	0	0.0702782	0	0	0	0.0496631	0	0	0	0	0.0476387	0	0	0	0	0	0	0	0
ncRNA_inter_chr1_401	0.160312	0.235226	0.256736	0.116207	0.364588	0.18453	0.297736	0.31555	0.159626	0.561321	0.93447	0.0601417	0.472669	0.0762948	0.178641	0.0276699	0.162909	0.49803	0.294674	0.71686	0.401138	0.408262	0.301663	0.110729	0.402859	0.261997	0.219236	0.385903	0.208339	0.384759	0.35197	0.109405	0.0853599	0.147345	0.383777	0.128854	0.283814	0.40376	0.487799	0.517725	0.111241	0.626446	0.160658	0.166549	0.631658	0.295973	0.246514	0.280133	0.040717
ncRNA_inter_chr1_402	0	0	0	0	0	0	0	0	0	0	0.0590462	0.0494021	0	0	0	0	0	0	0	0	0	0.121948	0	0.0454779	0	0	0	0	0	0	0	0	0	0	0.0450351	0	0.0466266	0.0473799	0	0	0	0.0527775	0.0527876	0	0	0	0.0539982	0.0460219	0
ncRNA_inter_chr1_403	0.10112	0	0	0	0	0	0	0	0	0	0	0	0	0	0	0	0	0	0	0	0	0.0585271	0	0	0	0	0	0	0	0	0	0.0575075	0	0	0	0	0	0	0	0.0494795	0	0	0	0	0	0	0	0	0
ncRNA_inter_chr1_405	0	0	0	0	0	0	0	0	0	0	0	0	0	0	0	0	0	0	0	0	0	0	0	0	0	0	0	0	0	0	0	0	0	0	0	0	0	0	0	0	0	0	0	0	0	0	0	0	0
ncRNA_inter_chr1_406	0	0	0	0	0	0	0	0	0	0.0472584	0	0	0	0	0	0	0	0	0	0	0	0	0	0	0	0	0	0	0	0	0	0	0	0	0	0	0	0	0	0	0	0	0	0	0	0	0	0	0
ncRNA_inter_chr1_408	0	0	0	0	0	0	0	0	0	0	0	0	0	0	0	0.0248976	0	0	0	0	0	0	0	0	0	0	0	0	0	0	0	0	0	0	0	0	0	0	0	0	0	0	0	0	0	0	0	0	0
ncRNA_inter_chr1_409	0	0	0	0	0	0	0	0	0	0	0	0	0	0	0	0	0	0	0	0	0	0	0	0	0	0	0	0	0	0	0	0	0	0	0	0	0	0	0	0	0	0	0	0	0	0	0	0	0
ncRNA_inter_chr1_41	0	0	0	0	0	0	0	0	0	0	0	0	0	0	0	0	0.0686842	0	0	0	0	0	0	0	0	0	0.0677836	0	0.128829	0.0686307	0.070971	0.0845643	0	0	0	0	0	0	0	0.0727592	0.0573226	0	0	0	0	0	0	0	0
ncRNA_inter_chr1_410	0	0	0	0	0	0	0	0	0	0	0	0	0	0	0	0	0	0	0	0	0	0	0	0	0	0	0	0	0	0	0	0	0	0	0	0	0	0	0	0	0	0	0	0	0	0	0	0	0
ncRNA_inter_chr1_411	0.0836758	0.0471352	0.144443	0.261518	0	0	0.0338305	0.0517801	0.103955	0	0.0473359	0	0	0	0	0.0720794	0	0	0	0.0427757	0.0915824	0	0.0394912	0.144223	0.0420549	0.118695	0.038374	0.0876971	0	0	0.0399376	0	0.0317657	0.0859682	0.143082	0.0671321	0	0.11358	0	0.0408684	0.0645144	0	0	0.0394413	0.0701484	0.092691	0	0.0365543	0.106067
ncRNA_inter_chr1_413	0	0.1391	0	0.0319051	0	0	0.0249126	0.151612	0	0	0	0	0	0.0420225	0	0	0.0284629	0	0	0.0939351	0	0	0.0290768	0	0	0	0.0561793	0.0322898	0.106919	0.0284794	0.0589211	0	0	0	0	0	0	0	0	0.18091	0.0951801	0.0926116	0	0.0872961	0	0	0.0949148	0.161789	0.0260843
ncRNA_inter_chr1_414	0.647243	0.557125	0.549406	0.627199	0.682286	0.882496	0.668194	0.590947	0.354636	0.602456	0.757098	0.443823	0.736395	0.781267	0.670755	0.665509	0.553058	0.84557	0.731345	0.502603	0.530131	0.491509	0.64215	0.557836	0.734548	0.523391	0.660095	0.640843	0.626948	0.752003	0.930589	0.666115	0.523251	0.433684	0.606838	0.603217	0.567602	0.388039	0.688192	0.660403	0.47782	0.452812	0.564338	0.623818	0.729199	0.503606	0.521104	0.711824	0.68244
ncRNA_inter_chr1_415	0.0357151	0.0805912	0.0952533	0.0616086	0.083439	0.0799899	0.105815	0.0585524	0.0444237	0.141422	0.25376	0.100464	0.169721	0.129708	0.205158	0.277218	0.0549329	0.176656	0.208574	0.108833	0.0776295	0.082621	0.269248	0.0821751	0.0478671	0.0507091	0.0867858	0.0623733	0.216859	0.208966	0.204611	0.108313	0.0452487	0.085038	0.122143	0.0478006	0.0843615	0.0428004	0.142667	0.0465965	0.201987	0.0596031	0.0715562	0.0674186	0.179648	0.0791262	0.0976604	0.104043	0.0604187
ncRNA_inter_chr1_416	0	0	0.0950166	0.0857012	0	0.316386	0	0	0	0.0548752	0	0	0.0838357	0.280309	0	0	0	0	0	0.0844154	0.271099	0.192303	0.310329	0.14343	0	0.0590213	0	0	0	0	0	0.0941318	0	0	0.0707576	0	0.218976	0	0.0896093	0	0.063808	0.083226	0	0	0	0.122235	0	0.0723082	0
ncRNA_inter_chr1_417	0.208585	0.101031	0.0511964	0.12359	0.0390966	0.0142727	0.204792	0.312001	0.464208	0.0887029	0.0167233	0	0	0.0101294	0.0301465	0.0514988	0.0689101	0.0105332	0.0391744	0.10613	0.0973816	0.0690773	0.0140178	0.0386412	0.149762	0.159008	0.0816079	0.093683	0.0258505	0.0413139	0.0568887	0.0508386	0.113479	0.121883	0.165597	0.107919	0	0.228125	0.113485	0.408792	0.126358	0.418539	0.388718	0.338158	0.174864	0.308077	0.0152735	0.0911216	0.277867
ncRNA_inter_chr1_418	0.0872019	0.0656688	0.0499157	0.0452667	0.076411	0.111618	0.0353433	0.035851	0.0180748	0.0385485	0.0163364	0.041011	0.0592098	0.0395942	0.0442045	0.0751952	0	0.0514477	0	0	0	0.0168373	0.0684915	0.112843	0.175308	0.0620917	0.0664225	0.0152501	0.0631209	0	0.0555831	0.0331146	0.0662778	0.0297084	0.161537	0.0585304	0.115879	0.0523421	0.0475113	0.0570294	0.112235	0.0584643	0.0583068	0	0.0365523	0.118063	0.0746147	0.0127186	0.0739809
ncRNA_inter_chr1_42	0	0	0	0	0	0.117576	0	0	0	0	0	0	0	0	0.0620854	0	0	0	0	0	0	0	0	0	0	0	0.0558757	0	0	0	0	0	0	0	0	0	0	0	0	0	0	0	0	0	0	0	0	0	0
ncRNA_inter_chr1_420	0.148339	0.167102	0.101613	0.122649	0.846801	0.0475235	0.628935	0.157848	0.184269	0.475999	0.276298	0	0.0803479	0.0873104	0.0301135	0.0766598	0.182361	0.403743	0.31067	0.16049	0.0859021	0.057126	0.594836	0.170431	0.17893	0.0490923	0.152974	0.526254	0.478346	0.200223	0.0094401	0.0112482	0.0300305	0.352783	0.194468	0.571185	0.0526269	0.408385	0.353183	0.144885	0.388859	0.603248	0.0395649	0.233043	1.06119	0.131457	0.0811033	0.129606	0.133697
ncRNA_inter_chr1_422	0	0	0	0	0	0	0	0	0	0	0	0	0	0	0	0	0	0	0	0	0	0	0	0	0.0705143	0	0	0	0.0607776	0	0	0	0	0	0.0599771	0	0	0	0	0	0	0	0	0	0	0	0	0	0
ncRNA_inter_chr1_423	0.614529	0.647375	0.421781	0.212124	0.179178	0.353683	0.0661636	0.554403	0.356941	0.243592	0.137774	0.307391	0.29157	0.222829	0.539532	0.282848	0.378477	0.231408	0.0717196	0.333086	0.133713	0.379395	0.308366	0.672062	0.535354	0.698658	0.224108	0	0.177474	0.189091	0.195539	0.465982	0.311631	0.502064	0.490382	0.263434	0.689038	0.405362	0.0445213	0.441025	0.410631	0.533639	0.656913	0.541704	0.3778	0.211785	0.209993	0.214769	0.173424
ncRNA_inter_chr1_424	0.101318	0	0.0289665	0.0263179	0.110841	0.0243034	0.0613769	0	0.0315174	0.133908	0.0852046	0.0712682	0.0257668	0.0861526	0.0256666	0	0.070219	0	0.0665309	0.0257347	0.0275489	0.0293126	0.143069	0.0438851	0.0509215	0.0179931	0	0.079552	0	0.0701839	0.0725367	0.0864299	0	0	0.0649682	0.0407066	0.0448553	0	0.27549	0.0247812	0	0	0.0507539	0	0.127407	0.0374112	0.0259662	0.0221244	0.0643151
ncRNA_inter_chr1_425	0.0556128	0.0628084	0.0636553	0.0576248	0.0972305	0.0533126	0	0	0	0	0	0	0.0565069	0	0	0	0	0.0784829	0.0486778	0	0	0	0	0	0	0.0395406	0	0.0582048	0	0	0	0	0.0423283	0	0.0950955	0	0	0.0500542	0.0603984	0	0.0428777	0	0	0	0	0.246418	0	0	0
ncRNA_inter_chr1_426	0	0	0	0	0.0378892	0	0	0.0532885	0.0539137	0	0.0491671	0.0406258	0	0	0.0438808	0	0.0400166	0.0917508	0.0383915	0.0440218	0	0	0	0	0	0	0	0	0.0750578	0	0	0.0492686	0	0	0.0375002	0	0	0.0389629	0.0470727	0.0423908	0.0333971	0	0.0439556	0	0	0.0319889	0	0.0383219	0
ncRNA_inter_chr1_427	0.0228734	0	0	0.0118447	0.0200076	0	0.0092362	0	0.028473	0.00755658	0.0128219	0	0	0	0	0	0	0.0080749	0	0.0232488	0.0248878	0.0397217	0.0107604	0	0.011496	0.00812752	0	0	0	0.0105572	0.0109172	0.0130083	0	0.011681	0.00977813	0.00919363	0.0101224	0.0411542	0	0	0.0264532	0.0114606	0	0	0	0.0253378	0.0117242	0.0499683	0.038735
ncRNA_inter_chr1_428	0	0	0	0	0	0	0	0	0	0	0	0	0	0	0	0	0	0	0	0	0	0	0	0	0	0	0	0	0	0	0	0	0	0	0	0	0	0	0	0	0	0	0	0	0	0	0	0	0
ncRNA_inter_chr1_429	0	0	0	0	0	0	0	0	0	0.0332356	0	0	0	0	0	0	0	0	0	0	0	0	0	0	0	0	0	0	0	0	0	0	0	0	0	0	0	0	0	0	0	0	0	0	0	0	0	0	0
ncRNA_inter_chr1_43	0.0686116	0	0	0.0710503	0	0	0	0	0	0	0	0	0	0	0	0	0.0633848	0	0	0.0697289	0	0	0	0	0	0	0.125107	0	0	0	0	0.312159	0	0	0.0586614	0.0551478	0	0	0	0	0	0	0	0	0	0	0.0703365	0	0
ncRNA_inter_chr1_430	0	0	0	0	0	0	0	0	0	0	0	0	0	0	0	0	0	0	0	0	0	0	0	0	0	0	0	0	0	0	0	0	0	0	0	0	0	0	0	0	0	0	0	0	0	0	0	0	0
ncRNA_inter_chr1_431	0	0	0	0	0	0	0.0328887	0	0	0	0	0	0	0	0	0	0	0	0	0	0	0	0	0	0	0	0	0	0	0	0	0.0231164	0	0	0	0	0	0	0	0	0	0	0	0	0	0	0	0	0
ncRNA_inter_chr1_432	0	0	0	0	0	0	0	0	0	0	0	0	0	0	0	0	0	0	0.0121863	0	0	0.0161188	0	0	0	0	0	0	0	0	0	0	0	0	0	0	0	0	0	0	0	0	0	0	0	0	0	0	0
ncRNA_inter_chr1_433	0	0	0	0	0	0	0	0.0332696	0	0	0	0	0	0	0	0	0	0	0	0	0	0	0	0	0	0	0	0	0	0	0	0	0	0	0	0	0	0	0	0	0	0.0270807	0	0	0	0	0	0	0
ncRNA_inter_chr1_434	0	0.00946189	0	0	0	0	0	0	0.010434	0.00553824	0	0	0	0	0	0	0	0	0	0	0	0	0	0	0	0	0	0	0	0	0	0	0	0	0	0	0	0	0	0	0	0	0	0	0	0	0.00859539	0	0.0141945
ncRNA_inter_chr1_435	0	0	0	0	0	0	0	0	0	0	0	0	0	0	0	0	0	0	0	0.0185029	0	0	0	0	0	0	0	0	0	0	0	0	0	0	0.0155755	0	0	0	0	0	0	0	0	0	0.0152723	0	0	0	0.0154201
ncRNA_inter_chr1_436	0	0.0146337	0.0148311	0	0	0	0.00349059	0.00532606	0	0.0114206	0	0	0	0	0	0.00372966	0	0.00305442	0.00378371	0	0	0.0100055	0	0.00373791	0	0.00614172	0.00788031	0	0.0074904	0	0	0	0.00329317	0.0132405	0.00369869	0.0034745	0	0	0.00469874	0.0126881	0.00333541	0.00433023	0.00866212	0.00408169	0.00362669	0.00320042	0	0	0.00365886
ncRNA_inter_chr1_437	0	0	0	0	0	0	0	0	0	0	0	0	0	0	0	0	0	0	0	0	0	0	0	0	0	0	0	0	0	0	0	0	0	0	0	0	0	0	0	0	0	0	0	0	0	0	0	0	0
ncRNA_inter_chr1_438	0	0	0	0	0	0	0	0	0	0	0	0	0	0	0	0	0	0	0	0	0	0	0	0	0	0	0	0	0	0	0	0	0	0	0	0	0	0	0	0	0	0	0	0	0	0	0	0	0
ncRNA_inter_chr1_439	0	0	0	0.0165805	0	0	0	0	0	0	0	0	0	0	0	0	0	0	0	0	0	0	0	0	0	0	0	0	0	0	0	0	0	0	0	0	0	0	0	0	0	0	0	0	0	0	0	0	0
ncRNA_inter_chr1_44	0.217974	0.122958	0.140193	0.225722	0.190664	0.274426	0.297021	0.217876	0.0169564	0.243007	0.244344	0.140486	0.124602	0.120355	0.179412	0.23514	0.201369	0.269327	0.13117	0.166143	0.163034	0.283735	0.217803	0.152909	0.273758	0.0967591	0.23599	0.242283	0.212457	0.213692	0.260092	0.17045	0.176167	0.180865	0.186279	0.240901	0.180809	0.18373	0.118438	0.346639	0.262592	0.245703	0.191139	0.0771655	0.0799469	0.0804863	0.223454	0.214253	0.184458
ncRNA_inter_chr1_440	0	0	0	0	0	0	0	0	0	0	0	0	0	0	0	0	0	0	0	0	0	0	0	0	0	0	0	0	0	0	0	0	0	0	0	0	0	0	0	0	0	0	0	0	0	0	0	0	0
ncRNA_inter_chr1_441	0	0	0	0	0	0	0.00772281	0.0117126	0	0	0	0	0	0	0	0	0	0	0	0	0	0.0110315	0	0	0	0	0	0	0	0	0	0	0	0	0	0	0	0	0	0	0	0.00954752	0	0	0	0	0	0	0
ncRNA_inter_chr1_443	0	0	0	0	0	0	0	0	0	0.0177604	0	0	0	0	0	0	0.0248944	0	0	0.0273212	0	0.0311196	0	0	0	0	0.0245098	0	0	0.0248751	0	0	0	0	0.0229643	0	0	0.0483629	0	0.0263089	0.0207088	0	0	0	0	0	0	0.0234884	0
ncRNA_inter_chr1_444	0.10811	0.0305059	0	0	0	0	0.0109106	0.0997493	0.0336399	0.0178557	0	0	0	0	0.0273798	0.0233249	0.0124825	0.0381657	0	0.0137339	0.0588081	0.0469298	0	0.0233352	0.0135839	0.115229	0.0246412	0	0.0702388	0.0249455	0.0257999	0.0768537	0.0102794	0.0276015	0.277296	0.0108603	0	0.1094	0	0.119025	0	0.040621	0.108344	0.114869	0.124602	0	0.0138535	0.0826502	0.0686462
ncRNA_inter_chr1_445	4.29185	0.118219	2.57598	0.216925	2.19626	0.351236	1.69055	0.773115	0.847367	1.34932	1.17343	2.01263	2.1805	1.28031	0	1.85301	2.85279	2.14336	0.870443	0	1.08252	0.121244	2.06707	0.0452153	1.15744	0.893088	1.09816	1.64337	1.72317	0.241574	2.49811	3.5719	2.3503	0.534819	1.65572	2.18758	1.25021	2.16689	1.93275	1.38377	0.121062	1.1544	2.20428	0.0494611	1.79901	2.55106	1.07311	0.869368	0.620722
ncRNA_inter_chr1_446	0	0.050682	0	0	0.0787104	0	0	0	0	0	0	0	0	0	0	0	0.0830884	0	0	0	0	0	0	0.0775375	0	0.0319382	0	0	0.0389423	0	0	0	0.0341729	0	0	0	0	0	0	0.0439437	0	0	0	0	0	0.0331936	0	0	0
ncRNA_inter_chr1_447	0	0	0	0	0	0	0	0	0	0	0	0	0	0	0	0	0	0	0	0	0	0	0	0	0	0	0	0	0	0	0	0	0	0	0	0	0	0	0	0	0	0	0	0	0	0	0	0	0
ncRNA_inter_chr1_448	0.137016	0	0	0	0	0	0	0	0	0	0	0	0	0	0	0	0	0	0	0	0	0	0	0	0	0	0	0	0	0	0	0	0	0	0	0	0	0	0	0	0	0	0	0	0	0	0	0	0
ncRNA_inter_chr1_449	0	0	0	0	0	0	0	0	0	0	0	0	0	0	0	0	0	0	0	0	0	0	0	0	0	0	0	0	0	0	0	0	0	0	0	0	0	0	0	0	0.0817937	0	0.106316	0	0	0	0	0	0
ncRNA_inter_chr1_45	1.33222	1.6959	1.70228	1.93758	0.867782	3.8615	1.57955	1.27298	1.18206	1.23612	1.44573	2.43553	1.93114	1.4263	3.34576	1.11302	2.2127	1.65134	1.36479	1.98767	1.72717	4.33657	1.37366	1.12592	1.69741	1.64175	1.55055	3.56441	1.62083	2.76089	2.15109	1.43469	1.63889	1.54891	3.70788	1.4695	2.43687	1.28777	0.862489	2.27464	2.65529	2.47088	2.15888	1.71548	1.24794	0.837309	1.22043	1.25066	1.38008
ncRNA_inter_chr1_450	0	0	0	0	0	0	0	0	0	0	0	0	0	0	0	0	0	0	0	0	0	0	0	0	0	0	0	0	0	0	0	0	0	0	0	0	0	0	0	0	0	0	0	0	0	0	0	0	0
ncRNA_inter_chr1_451	0	0	0	0	0	0	0	0	0	0	0	0	0	0	0	0	0	0	0	0	0	0	0	0	0	0	0	0	0	0	0	0	0	0	0	0	0	0	0	0	0	0	0	0	0	0	0	0	0
ncRNA_inter_chr1_452	0	0	0	0	0	0	0	0	0	0	0	0	0	0	0	0	0	0	0	0	0	0	0	0	0	0	0	0	0	0	0	0	0	0	0	0	0.119126	0	0	0	0	0	0	0	0	0	0	0	0
ncRNA_inter_chr1_453	0.125979	0	0	0	0	0	0.101727	0	0	0	0	0	0	0	0	0	0	0	0	0	0	0	0	0	0	0	0	0	0	0	0	0	0	0	0	0	0	0	0	0	0	0	0.12625	0	0	0	0	0	0
ncRNA_inter_chr1_454	0	0	0	0	0	0	0.114801	0.08745	0	0.0469622	0	0	0	0	0	0	0	0.0501897	0	0	0	0	0	0.0613738	0.0714537	0	0	0.148796	0.123175	0	0	0	0	0	0	0	0	0	0.154499	0.069566	0	0	0	0	0.119186	0.104992	0	0	0
ncRNA_inter_chr1_455	0	0	0	0	0.133794	0.073361	0.0617564	0	0.09519	0	0	0	0.0777566	0	0	0	0	0.0539984	0.0669423	0	0	0	0	0.0660311	0	0	0	0.0800439	0	0.141196	0	0	0.0581747	0	0.0653882	0.122943	0.067699	0.0687928	0	0.0748451	0.0589659	0	0	0	0	0	0	0	0
ncRNA_inter_chr1_456	0	0	0	0	0	0	0	0	0	0	0	0	0	0	0	0	0	0	0	0	0	0	0	0.04752	0	0	0	0	0	0	0	0	0	0	0	0	0	0	0	0	0	0	0	0	0	0	0	0	0
ncRNA_inter_chr1_457	0	0	0	0	0	0	0	0	0	0	0	0	0	0	0	0	0	0	0	0	0	0	0	0	0	0	0	0	0	0	0	0	0	0	0	0.0914748	0	0	0	0	0	0	0	0	0	0	0	0	0
ncRNA_inter_chr1_458	0	0	0	0	0	0	0	0	0	0	0	0	0	0	0	0	0	0	0.0468675	0	0	0	0	0	0	0	0	0	0	0	0	0	0	0	0	0	0	0	0	0	0	0	0	0	0	0	0	0	0
ncRNA_inter_chr1_459	0	0	0	0	0	0	0	0	0	0	0	0	0	0	0	0	0	0	0	0.071348	0	0	0	0	0	0	0	0	0	0	0	0	0	0	0	0	0	0	0	0	0	0	0	0	0	0	0	0	0
ncRNA_inter_chr1_46	0	0	0	0	0	0	0	0	0	0	0	0	0	0	0	0	0	0	0	0	0	0	0	0	0	0	0	0	0	0	0	0	0	0	0	0	0	0	0	0	0	0	0	0	0	0	0	0	0
ncRNA_inter_chr1_460	0	0	0	0	0	0	0	0	0	0	0	0	0	0	0	0	0	0	0	0	0	0	0	0	0	0	0	0	0	0	0	0	0	0	0	0	0	0	0	0	0	0	0	0	0	0	0	0	0
ncRNA_inter_chr1_461	0	0	0	0	0	0	0	0	0	0	0.0604144	0.050607	0	0	0	0	0	0	0	0	0.0586683	0	0.0507375	0.0465871	0	0.0383182	0.0491653	0	0.0933874	0.0497501	0	0	0	0	0	0.0866375	0	0	0	0.0527742	0.0832047	0	0	0	0	0	0	0	0.0456553
ncRNA_inter_chr1_462	0	0	0	0	0	0	0	0	0	0	0	0	0	0	0	0	0	0	0	0	0	0	0	0	0	0	0	0	0	0	0	0	0	0	0	0	0	0	0	0	0	0	0	0	0	0	0	0	0
ncRNA_inter_chr1_463	0.0210679	0.222146	0.152775	0.211092	0.0123161	0	0.181956	0.302659	0	0.097452	0.157872	0	0	0	0.0854096	0.169854	0	0	0.178745	0.442906	0.0535058	0.577714	0.00662375	0.00606889	0.232949	0.00499003	0.14089	0.206358	0.0182941	0	0.0670835	0.143878	0.0534308	0.215203	0.240336	0.00565729	0.00621929	0.290845	0.00766606	0.378344	0.178803	0	0.323965	0.0066326	0.1771	0.145314	0.0936549	0.141189	0.261663
ncRNA_inter_chr1_464	0.0169256	0.0191289	0.0193868	0.0526505	0	0	0.0410786	0.0208494	0.0632585	0.0447777	0	0	0	0	0	0.014626	0.0156626	0.0119705	0.0593708	0.0172238	0.0553036	0	0.0318732	0.0585298	0	0.0722277	0.0617941	0.0532429	0.0587555	0	0	0.019255	0.0128891	0.0519134	0	0.0408816	0	0	0	0	0	0.0509243	0	0.032001	0	0	0	0.0148047	0.0430369
ncRNA_inter_chr1_465	0.390815	0.802647	0.508419	0.883513	0.139847	0.238373	0.588586	0.61227	0.309787	0.963101	0.37865	0.216591	0.144488	0.0966205	0.32367	0.552335	0.37775	0.338913	0.217858	0.505798	0.54156	0.740869	0.217279	0.230242	0.589262	0.757952	0.632009	0.558096	0.354266	0.229755	0.356106	0.464723	0.892529	0.617296	0.39489	0.414398	0.251401	0.703485	0.231839	0.956533	0.602521	0.587835	0.711966	0.537305	0.551345	0.944555	0.600842	0.372794	0.827664
ncRNA_inter_chr1_466	0.695587	0.633918	0.638511	1.29457	0.121687	0.400335	0	1.02529	0.173152	0.825901	0.78334	0.917555	0.565763	0.756663	0.845581	0.484695	0.385558	1.17869	1.10099	0.282333	0.75559	0.969208	0.916232	1.56626	0.139839	0.593109	0.380503	0.291203	0.602649	0.513677	0.800474	0.473975	0.211318	0.425562	0.716953	0.111818	0.246292	0.374831	0.302363	0.136145	1.0726	0.557563	0.278835	0.394171	0.583136	0.61548	0.28523	0.732663	0.353338
ncRNA_inter_chr1_467	0.13398	0	0.535624	0.138742	0.117194	0.0642586	0	0	0	0.0885136	0.0750942	0.062829	0.0681088	0.136635	0	0.173438	0.123774	0.141895	0.234545	0.407883	0.436637	0.387159	0.126057	0.0578382	0.0673375	0.0952012	0	0.140225	0.232158	0.0618386	0.191842	0	0.203826	0.546494	0	0	0	0	0.0727993	0.0655585	0.206598	0.134243	0.134269	0.0632693	0.280801	0.0494717	0	0.11706	0.170145
ncRNA_inter_chr1_468	0	0	0	0	0	0	0	0	0	0.03048	0	0	0	0	0	0	0	0	0	0.0468879	0	0	0	0.0398336	0	0	0	0	0	0.0424161	0	0	0.0350942	0	0	0	0	0	0	0	0.0355715	0	0.0462361	0	0	0	0	0.0403101	0
ncRNA_inter_chr1_469	0	0	0	0	0	0	0	0	0	0.0150147	0	0	0	0	0	0	0	0	0	0	0	0	0	0	0	0	0.0206947	0.0236797	0	0	0	0	0	0.023239	0	0.0363709	0	0	0	0	0	0	0.0227592	0	0	0	0	0	0
ncRNA_inter_chr1_47	0	0	0	0	0	0	0	0	0	0	0	0	0	0	0	0	0	0	0	0	0	0	0	0	0	0	0	0	0	0	0	0	0	0	0	0	0	0	0	0	0	0	0	0	0	0	0	0	0
ncRNA_inter_chr1_470	4.01432	2.99851	2.38774	0	0	1.84726	0	0	2.83419	0.0627473	3.23128	2.95819	0	0	0	0	0.177531	0.0678412	2.35489	2.60346	2.58054	0	0.0910784	0	2.59402	0	0	2.81578	0	3.54786	6.20417	0	0.0722462	2.61614	0.081718	5.40612	0	0	0	0	3.16875	2.47171	0	3.22594	0	4.87547	0	2.07243	0
ncRNA_inter_chr1_471	0.057263	0.193897	0.131008	0.296491	0.200354	0.109856	0.277436	0.140892	0	0.302645	0	0.0537061	0.116439	0.116796	0	0	0.0529007	0.0404306	0	0.232782	0.124596	0.198859	0.16163	0.0988799	0.0575599	0.162756	0.208828	0.239728	0.0992241	0	0.054662	0.130263	0.0435576	0.058479	0.195834	0.0460262	0.101378	0.154523	0.0622287	0	0.13245	0.172127	0.286933	0.324495	0.144017	0.296018	0.293513	0.200126	0.14544
ncRNA_inter_chr1_472	0	0	0	0	0	0	0	0	0	0	0	0	0	0	0	0	0	0	0	0	0	0	0	0.0751563	0	0	0	0	0.0756357	0.161173	0	0	0	0	0	0	0	0	0	0.0853522	0	0	0	0	0.0731866	0	0.178474	0	0.0738387
ncRNA_inter_chr1_474	0	0.0351934	0.0713359	0	0	0	0.0125999	0.0192059	0.0390236	0.0413409	0	0	0	0	0	0.026909	0	0.0110551	0	0.0475653	0	0.036094	0	0.0271073	0.0158235	0	0	0	0	0	0	0	0.0356995	0	0.0134217	0	0	0.0280855	0	0.0305564	0.0121118	0.0314582	0	0.0148263	0	0.0116011	0.0161041	0.0273369	0.0662687
ncRNA_inter_chr1_475	0.0646504	0	0.0736918	0	0	0	0.0520192	0	0.0801814	0	0	0	0	0	0.0657271	0	0	0	0	0.0654699	0	0	0	0	0.0649857	0	0	0	0	0	0	0	0	0	0	0.0517794	0.0574328	0.0579462	0	0	0	0	0	0	0	0	0	0	0
ncRNA_inter_chr1_476	0.0832152	0.187849	0.0951909	0.430865	0.218769	0.239466	0.134638	0.102373	0.207147	0.0549759	0.0934536	0	0.0847604	0.170041	0.168599	0.14363	0.154034	0.117724	0.072972	0	0	0.096328	0.156876	0.287387	0	0.236518	0.0758679	0	0	0.0769572	0	0.1893	0.126597	0.0849823	0.284588	0.0670087	0	0	0	0	0.0641592	0	0.166789	0.0785932	0.0698905	0.122908	0.0853072	0.0727062	0.0704516
ncRNA_inter_chr1_477	0.0204336	0.138286	0	0	0	0	0.0329775	0.0753961	0	0	0	0	0	0	0	0.0176223	0	0	0.0357468	0	0	0	0	0	0	0.014516	0	0.0427911	0	0	0.0195054	0	0	0.104314	0.0349405	0	0	0.0183757	0	0.0800057	0.0157615	0.0614073	0	0.0965149	0	0.10563	0	0	0
ncRNA_inter_chr1_478	0	0	0	0	0	0	0	0	0	0.0254345	0	0	0	0	0	0	0	0	0	0	0	0	0	0	0	0	0	0	0	0	0	0	0	0	0	0	0	0	0	0	0	0	0	0	0	0	0	0	0.0325943
ncRNA_inter_chr1_479	0	0	0	0	0	0	0	0	0	0	0	0	0	0.0807173	0	0	0	0	0	0.120657	0	0	0	0	0	0	0	0	0	0	0.113331	0.135037	0	0	0	0	0.105093	0	0.129019	0	0	0	0	0	0	0.175353	0	0	0
ncRNA_inter_chr1_48	0.0429676	0	0	0.0442433	0.113289	0.0411961	0	0.105719	0.0534543	0	0.240942	0	0	0	0	0.110719	0.0397131	0	0.0376094	0.0434819	0.0939362	0	0.24233	0.298193	0.430883	0.0303443	0.0783477	0.0450984	0.186133	0.0394392	0.164923	0.048895	0.163341	0	0.0365459	0	0.534002	0.0384488	0	0	0	0	0.0432858	0	0.0361755	0.0315668	0.264287	0.0751182	0
ncRNA_inter_chr1_480	0	0	0.115544	0	0	0.0968888	0	0	0	0	0	0.0947332	0	0	0	0	0.0933126	0	0	0	0	0	0	0	0.101531	0	0	0	0	0	0	0	0.076832	0	0.086359	0	0	0	0	0	0	0	0	0	0	0	0	0	0
ncRNA_inter_chr1_484	0	0	0	0	0	0	0	0	0	0	0.0244868	0.00680727	0	0	0	0	0	0	0	0	0	0	0	0	0	0	0	0	0	0	0	0	0.0110551	0.00742352	0	0	0	0	0	0	0	0	0	0	0.00610329	0	0	0	0
ncRNA_inter_chr1_485	0	0	0	0	0	0	0	0	0	0	0	0	0.0357439	0	0	0	0	0	0	0	0	0	0	0	0	0	0	0	0	0	0	0	0	0	0	0	0	0	0	0	0	0	0	0	0	0	0	0.030717	0
ncRNA_inter_chr1_486	0	0	0	0	0	0	0	0	0	0	0	0.0172347	0	0	0	0	0	0	0	0	0	0	0	0	0	0	0	0	0	0	0	0	0	0	0	0	0	0	0	0	0	0	0	0	0	0	0	0	0
ncRNA_inter_chr1_487	0	0	0	0	0	0	0	0	0	0	0	0	0	0	0	0	0	0	0	0	0	0.0211348	0	0	0	0	0	0	0	0	0	0	0	0	0	0	0	0	0	0	0	0	0	0	0	0	0	0	0
ncRNA_inter_chr1_488	0	0.0801077	0	0	0	0	0.0573556	0	0	0	0	0	0	0	0	0	0	0	0	0	0	0	0	0	0	0	0	0	0	0.0654648	0	0	0	0.0722549	0	0	0	0	0	0	0	0	0	0.0670318	0	0.0523727	0	0	0
ncRNA_inter_chr1_489	0.0913256	0.0618472	0.125362	0.226972	0.240619	0.192724	0.162894	0.11235	0.159136	0.0844676	0.0822301	0.0342612	0.111871	0.112214	0.111468	0.126103	0.135535	0.155379	0.144469	0.186376	0.119227	0.148003	0.0862722	0.157698	0.110159	0.16872	0.0666097	0.152931	0.222442	0.101572	0.156919	0.2493	0.111148	0.167877	0.171779	0.221104	0.129345	0.115006	0.0200102	0.214498	0.197155	0.18301	0.146436	0.120754	0.0768711	0.148975	0.224692	0.0478754	0.247417
ncRNA_inter_chr1_49	0	0	0	0.034724	0	0.0322006	0.027107	0.0412976	0	0	0.0375471	0	0	0	0	0.0289063	0	0	0.0293833	0.0340405	0.0365211	0	0.0630983	0.0579666	0.0673624	0	0	0.0350691	0	0	0.0319736	0	0	0	0	0.0269222	0	0	0	0	0	0	0	0	0	0	0.0343371	0.029265	0
ncRNA_inter_chr1_490	0	0	0	0	0	0	0	0	0	0	0	0	0	0	0.0577176	0	0	0	0	0	0	0	0	0	0	0	0	0	0	0	0	0	0	0	0.0485905	0	0	0	0	0	0	0	0	0	0	0.0418132	0	0	0
ncRNA_inter_chr1_491	0	0	0	0	0	0	0	0	0	0	0	0	0	0	0	0	0	0	0	0	0	0	0	0	0	0	0	0	0	0	0	0	0	0	0	0	0	0	0	0	0	0	0	0	0	0	0	0	0
ncRNA_inter_chr1_492	0	0	0	0	0	0	0	0	0	0	0	0	0	0	0	0	0	0	0	0	0	0	0	0	0	0	0	0.0788473	0	0	0	0	0	0	0	0	0	0	0	0	0	0	0	0	0	0	0	0	0
ncRNA_inter_chr1_493	0.0665803	0.150408	0.101549	0.413782	0.232953	0.085154	0.125447	0.518879	0	0.46953	0.14927	0.0832595	0.09019	0.150778	0.0898645	0.344838	0.205027	0.235046	0.0971294	0.157884	0.144869	0.282666	0.104328	0.13413	0.111543	0.142033	0.10117	0.302036	0.0769126	0.0614603	0.169483	0.479971	0.55723	0.181451	0.189656	0.0178384	0.0196311	0.319484	0.0964012	0.217139	0.11972	0.111267	0.289066	0.0839046	0.223157	0.54086	0.227403	0.194049	0.244322
ncRNA_inter_chr1_494	0	0	0	0	0	0	0	0	0	0.011789	0	0	0	0	0	0	0.0494851	0.126117	0	0	0	0	0	0.0154159	0	0.0253645	0.0162851	0	0	0	0.0170442	0	0.0135684	0	0.0152658	0.0287369	0	0	0	0	0	0.0178833	0	0	0.0149687	0	0	0.0311761	0
ncRNA_inter_chr1_495	0	0	0	0	0	0	0	0	0	0	0	0	0.0172825	0	0	0.0146808	0	0.0840132	0	0	0	0	0	0	0	0	0	0	0	0	0.0162295	0	0	0.0346802	0.0145416	0	0	0	0	0	0	0	0	0.0160816	0.0142532	0	0	0.0148603	0
ncRNA_inter_chr1_496	0.00968652	0.0145811	0.0184518	0.010033	0.00282339	0.0123777	0.0234678	0.0238288	0.0120473	0.0106577	0.0289453	0.00908096	0.0360937	0.032913	0.0196164	0.0529566	0.047731	0.139014	0.00282519	0.00656331	0.0175581	0.00747393	0.0121459	0.0278654	0.0129823	0.0275344	0.0323813	0.00676323	0.0167864	0.0506512	0.0863195	0.0366991	0.0196448	0.0461703	0.0662328	0.0285344	0.0314083	0.0203266	0.0140363	0.0347706	0.0398184	0.0873593	0.0226587	0.0640213	0.0108297	0.0476742	0.0165448	0.05923	0.0382622
ncRNA_inter_chr1_498	0	0	0.0606772	0.0550255	0	0.0508808	0	0	0	0.0702505	0	0	0	0	0	0	0	0	0.046429	0	0	0.122876	0	0	0	0	0	0.0555809	0	0	0	0	0.0405139	0.0541384	0	0	0	0.0479086	0	0	0.0409687	0	0	0	0	0.0786205	0	0	0.044934
ncRNA_inter_chr1_499	0	0	0	0	0	0.0591074	0	0	0	0	0	0	0	0	0.0624229	0	0	0	0	0	0	0	0	0	0.0619395	0.0437848	0	0	0	0	0	0	0	0.0629285	0	0	0	0	0	0	0	0.061741	0	0	0	0	0.0631691	0.0538381	0
ncRNA_inter_chr1_5	0	0	0	0	0	0	0	0	0	0	0	0	0	0	0	0	0	0	0	0	0	0	0	0	0	0	0	0	0	0	0	0	0	0	0	0	0	0	0	0	0	0	0	0	0	0	0	0	0
ncRNA_inter_chr1_50	0	0	0	0	0.0358356	0.0392982	0	0.0504003	0	0	0.0918496	0	0	0	0	0	0.0378477	0	0	0	0	0	0.0770916	0.0707434	0.0820287	0	0.0373514	0	0	0	0	0	0	0	0	0	0.0722367	0	0	0	0	0	0	0	0	0	0	0	0
ncRNA_inter_chr1_500	0.088406	0	0	0	0	0	0	0	0	0	0	0	0	0	0	0	0	0	0	0	0	0	0	0	0	0	0	0	0	0	0	0	0	0	0	0.0710579	0	0	0	0	0	0	0	0	0	0	0	0	0
ncRNA_inter_chr1_501	0.0307786	0	0.03522	0.031851	0.0269041	0.0295236	0.0496732	0	0.0765912	0.0813076	0.0344786	0	0.031282	0	0.124676	0.053124	0.0568678	0	0.0269222	0	0.100421	0	0.0578972	0.0265738	0.0309382	0.0437402	0.0280611	0	0	0.170355	0.0587213	0.0700159	0.0468081	0.0314322	0.0789451	0.0247305	0.0545085	0.0276758	0.0334136	0.0301107	0.0474609	0.0308286	0.0308346	0.0290592	0.0515706	0.0227298	0.0315524	0.0537651	0.0520978
ncRNA_inter_chr1_502	0.0852353	0.080435	0	0.0147316	0	0.0136309	0.0114873	0.0175202	0.0177202	0.00940865	0.0478407	0.0133277	0	0	0.028737	0	0.0394885	0.0100442	0.0249039	0.0144304	0	0	0.0133741	0.012296	0.0142796	0	0.0259805	0.014917	0.0123252	0	0.0271595	0.0486185	0.0216659	0.0727314	0.0485981	0.0114344	0.0125416	0.0256204	0	0.0139482	0.0219124	0	0	0.0268632	0	0	0.0584259	0.0249056	0.0241333
ncRNA_inter_chr1_503	0.0330556	0	0	0	0	0.031847	0	0.0403567	0.0406537	0	0	0	0.0336076	0	0	0	0	0	0	0	0.0358055	0.114793	0.0307312	0	0	0	0	0.0694964	0	0	0	0	0.024953	0	0	0	0.0293891	0	0	0	0	0	0	0.0310837	0	0	0	0.029008	0
ncRNA_inter_chr1_505	4.34785	3.79788	3.66737	4.48216	3.53134	3.94589	3.70761	4.06881	3.75225	4.5054	3.31112	3.45993	2.70752	2.80445	3.76499	3.068	3.68967	3.42769	3.13581	4.33726	2.92715	3.97975	3.74336	2.77974	2.89888	3.3473	3.38787	4.67005	3.24325	3.49604	3.79671	3.59426	4.36368	3.61559	3.36686	3.62	3.30656	3.83062	4.86256	4.15197	2.99103	4.01643	4.26645	3.77027	3.92279	4.23926	3.62941	3.51511	4.42174
ncRNA_inter_chr1_506	0	0	0	0	0	0	0	0	0.0302183	0	0	0	0	0	0	0	0	0	0	0	0	0.0281344	0	0	0	0	0	0	0.0210855	0	0	0	0	0	0	0	0	0.0218384	0	0	0	0	0	0	0	0	0	0	0
ncRNA_inter_chr1_507	0	0	0	0.205084	0	0	0	0	0	0.131412	0	0.185743	0	0.134941	0.200625	0	0.182958	0	0	0	0	0	0	0.171363	0	0.141031	0.180559	0.207275	0	0	0	0	0	0	0	0.318364	0.175308	0	0	0.193813	0	0	0.396944	0	0.332056	0	0.406048	0.173413	0.168035
ncRNA_inter_chr1_51	0	0	0	0.0440979	0	0	0.0342898	0.0522407	0	0	0.0477359	0	0	0	0.0429979	0	0	0	0	0	0.0461985	0	0.0400659	0	0.0856907	0	0	0.0446319	0	0	0.0406501	0	0	0	0	0	0	0	0	0	0	0	0	0	0	0	0	0	0
ncRNA_inter_chr1_511	0	0	0	0	0	0	0	0	0	0	0	0	0	0	0	0	0	0	0	0	0	0	0	0	0	0	0	0	0	0	0	0	0.0281843	0	0	0	0	0	0	0	0	0	0	0	0	0	0	0	0
ncRNA_inter_chr1_512	0	0	0	0	0	0	0	0	0	0	0	0	0	0	0	0	0	0	0	0	0	0	0	0	0	0	0	0	0	0	0	0	0	0	0	0	0	0	0	0	0	0	0	0	0	0	0	0	0
ncRNA_inter_chr1_513	0	0	0	0	0	0	0	0	0	0	0	0	0	0	0	0	0	0	0	0	0	0	0	0	0	0	0	0	0	0	0	0	0	0	0	0	0	0	0	0	0	0	0	0	0	0	0	0	0
ncRNA_inter_chr1_514	0	0	0	0	0	0	0	0	0	0	0	0	0	0	0	0	0	0	0	0	0	0	0	0	0	0	0	0	0	0	0	0	0	0	0	0	0	0	0	0	0	0	0	0	0	0	0	0	0
ncRNA_inter_chr1_515	0	0	0	0	0	0	0	0	0	0	0	0	0	0	0	0	0	0	0	0	0	0	0	0	0	0	0	0	0	0	0	0	0	0	0	0	0	0	0	0	0.0388089	0	0	0	0	0	0	0	0
ncRNA_inter_chr1_516	0	0	0	0	0	0	0	0	0	0	0	0	0	0	0	0	0	0	0	0	0	0	0	0	0	0	0	0	0	0	0	0	0	0	0	0	0	0	0	0	0	0	0	0	0	0	0	0	0
ncRNA_inter_chr1_517	0	0	0	0	0	0	0	0	0	0	0	0	0	0	0	0	0	0	0	0	0	0	0	0	0	0.042125	0	0	0.0520779	0	0	0	0	0	0	0	0	0	0	0	0	0	0	0	0.0503916	0	0	0	0
ncRNA_inter_chr1_518	16.6901	17.1073	22.87	14.0465	19.706	33.1506	20.6681	25.1033	18.6446	24.3903	16.3292	33.4087	17.6284	19.3665	31.6046	17.2538	22.1745	21.6111	15.6929	8.87053	22.8414	21.2316	14.0939	38.4945	23.3569	24.5987	26.723	19.9987	16.0952	15.8966	18.0713	23.6791	27.5442	17.1048	27.9847	15.6903	27.7208	25.8345	19.996	21.3547	29.5103	15.8365	15.7805	16.71	21.062	38.7623	18.863	25.7124	20.1218
ncRNA_inter_chr1_519	0.457773	0.295462	0.299879	0.338603	0.342598	0.251463	0.660086	0.120547	0.243922	0.258943	0.109961	0.276602	0.166221	0.0443815	0.398064	0.367106	0.120916	0.300125	0.171724	0.0664133	0.0356246	0.0378779	0.184453	0.310206	0.230572	0.162756	0.178996	0.342468	0.113317	0.150918	0.0624258	0.0372181	0.273297	0.0668331	0.252151	0.236535	0.290489	0.2938	0.426403	0.224157	0.328921	0.196716	0.262338	0.401466	0.383768	0.410061	0.16742	0.314483	0.221623
ncRNA_inter_chr1_52	0	0	0	0	0	0	0	0	0	0	0.0251552	0	0	0	0.0226936	0	0	0	0	0	0.0243715	0	0.0210665	0.0580239	0.045058	0	0.0613775	0	0	0	0.0214212	0	0.0170401	0	0	0	0.0793586	0	0	0	0	0	0	0	0	0	0.0230047	0	0.0189564
ncRNA_inter_chr1_520	0.0889696	0.251172	0.305021	0.046066	0.194843	0.51155	0.574737	0.383835	0.0554768	0	0	0.250085	0.0452277	0.0605776	0.26999	0.0768186	0.0822323	0.125634	0	0.0903741	0	0	0.0418335	0.307864	0.223359	0	0.121731	0.745296	0.0770824	0.041064	0.0424643	0	0.135617	0.0454518	0.227978	0.0357555	0.58922	0.16037	0.145027	0.174222	0.307927	0.0891882	0.223013	0.294098	0	0	0.228464	0.116658	0.263761
ncRNA_inter_chr1_525	0.0117569	0.0266054	0.107843	0.0365813	0.0205731	0.0678234	0.0570503	0.116024	0.0586927	0.0233651	0.131997	0.0551761	0.131691	0.103939	0.0119086	0.071199	0.130454	0.0665113	0.0824547	0.0596877	0.0767341	0.0409933	0.0331548	0.0304878	0.0473083	0.0419386	0.0644719	0.0123545	0.122233	0.163046	0.247288	0.134264	0.0807066	0.0601811	0.110657	0.0850485	0.0416555	0.0530207	0.140541	0.115521	0.0634935	0.14193	0.201107	0.0889696	0.108588	0.147773	0.0241708	0.0721952	0.119925
ncRNA_inter_chr1_526	0.0560597	0.0632742	0	0	0.0490359	0.0537739	0	0.0687531	0.0695597	0.221529	0	0	0	0	0	0.0483796	0	0	0	0	0.0611779	0	0	0	0.16853	0	0.0509525	0	0.14616	0	0	0	0	0	0	0	0	0.10054	0	0	0	0	0	0	0	0	0.057292	0.0489801	0.0474612
ncRNA_inter_chr1_527	0.109945	0	0	0.227982	0.0961698	0.10559	0.177775	0	0.273686	0	0.24679	0	0.223833	0	0.111513	0	0.203139	0.233163	0.0963514	0	0	0.127424	0.414274	0	0	0.156435	0.200475	0	0	0.101613	0.420314	0.125053	0	0.449119	0.282344	0	0	0	0.119479	0	0	0.220589	0	0.103964	0	0.162191	0	0	0
ncRNA_inter_chr1_528	0	0	0	0	0	0	0	0	0	0.0526108	0	0	0	0	0	0	0	0	0	0	0	0	0	0	0	0	0	0	0	0	0	0	0	0	0	0	0	0.0358157	0	0	0	0	0	0	0	0.0588101	0	0	0
ncRNA_inter_chr1_529	0.0765601	0.0431155	0.0655728	0.0991016	0.167419	0.0916433	0.0463662	0.140892	0.0713474	0.252204	0.0643664	0.0358644	0.0778386	0.143142	0.0582297	0.0494493	0.0705788	0.0675692	0.0335065	0.292578	0.104115	0.110477	0.108346	0.0164904	0.230482	0.0542519	0	0.0998865	0.182525	0.0706727	0.127895	0.130263	0.145192	0.058479	0.0980203	0.0923633	0.0338638	0.2232	0.062268	0.0373595	0	0.0956259	0.114773	0.0903847	0.224641	0.126865	0.15654	0.166771	0.03232
ncRNA_inter_chr1_53	0	0	0	0.0142835	0	0	0	0.0169713	0	0	0.0309238	0	0	0	0	0	0	0	0.0241501	0.0140179	0	0	0.0259551	0.0238214	0.0276959	0.00980098	0.0377263	0	0.0119503	0.0127326	0.0131668	0	0	0	0	0	0.0243897	0	0	0	0	0	0	0	0.0115669	0	0.0282801	0.0120514	0
ncRNA_inter_chr1_530	0.0345805	0	0.039557	0	0.0302478	0.0331705	0	0.0425577	0	0	0	0	0	0.0235105	0.0350177	0	0	0.0244156	0	0	0	0	0	0	0	0	0.0315393	0	0	0	0.0330098	0	0	0.0353283	0	0	0	0	0	0	0	0	0	0.0653196	0	0.0255472	0.0354633	0	0
ncRNA_inter_chr1_531	0	0	0.0319354	0	0	0	0.0225363	0	0	0.0368988	0	0	0	0	0.0282641	0.0241004	0	0	0.0244288	0	0	0	0	0	0	0	0	0.0292279	0	0	0	0	0	0.0285193	0	0	0.0247049	0	0	0	0.021518	0.0279812	0.0279865	0	0	0.0206234	0	0	0
ncRNA_inter_chr1_532	0	0	0	0	0	0	0	0	0	0	0	0	0	0	0	0	0	0	0	0	0	0	0	0	0	0	0	0	0	0	0	0	0	0	0	0	0	0	0	0	0	0	0	0	0	0	0	0	0
ncRNA_inter_chr1_533	0	0.0353636	0	0	0	0	0	0	0	0	0	0	0	0	0	0	0	0	0	0	0	0	0	0	0	0	0	0	0	0	0	0	0	0	0	0.0250448	0	0	0	0	0.0243163	0.0314691	0	0	0	0	0	0	0
ncRNA_inter_chr1_534	0	0	0	0	0	0	0	0	0	0	0.0837541	0.0350372	0	0	0	0	0	0	0	0	0	0	0	0	0	0	0	0	0	0	0	0.0424911	0	0	0	0	0	0	0	0	0.028803	0	0	0	0	0	0	0	0
ncRNA_inter_chr1_535	0.470415	0.0959042	0.097885	0.664902	0.527176	0.164162	0.656734	0.105369	0.160667	0.169756	0.38387	0.120099	0.348162	0.556095	0.0871375	0.25665	0.196057	0.302228	0.524544	1.00578	0.372553	0.0985893	0.971618	0.147551	0.300766	0.151294	0.038788	0.0891381	0.92497	0.829787	0.326889	0.146131	0.0651512	0	0.146321	0.44622	0.228316	0.115564	0.230628	0.0416743	0.198863	0.128004	0.0853524	0.404278	0.143541	0.126386	0.219511	0.0744129	0.144211
ncRNA_inter_chr1_536	0.0817895	0.110652	0.0248985	0.118568	0.0286134	0.0887338	0.0968591	0.113898	0.101586	0.0683609	0.0672309	0.0612421	0.0997805	0.10008	0.104849	0.117507	0.0805089	0.0808418	0.0906755	0.061018	0.0652489	0.088265	0.0770313	0.131658	0.0437605	0.12771	0.109248	0.0912041	0.122819	0.0654293	0.0624559	0.0805278	0.140849	0.0945609	0.088395	0.0306767	0.110687	0.112671	0.0473525	0.0852804	0.113175	0.0763996	0.0600398	0.0411958	0.0182835	0.0442435	0.044664	0.195103	0.17983
ncRNA_inter_chr1_537	0	0.0182264	0.00924266	0.0334742	0.0141514	0.0309989	0.0130512	0.0497132	0.0302048	0.0320276	0.0362261	0.00757933	0.0410703	0.0329981	0.0245817	0.0209039	0.052269	0.0228172	0.00707166	0.0164405	0	0.0654132	0.00761017	0.0139558	0.0243957	0.0172069	0.0221073	0.0169009	0.0210047	0.0298315	0.0462854	0.0551556	0.0122953	0.0247587	0.0552747	0.0324775	0.0286396	0.0363487	0.0175673	0.0790157	0.0436539	0.0566147	0.0404577	0.0381554	0.0338742	0.0119498	0.0165704	0.0141051	0.0410032
ncRNA_inter_chr1_538	0.024786	0.055557	0.0141379	0.0127776	0.010796	0.0710544	0.0398548	0.0454341	0	0.0325672	0.0553874	0	0.0502352	0.00839135	0.0250508	0.0318593	0.0685064	0.0436076	0.0324364	0	0.040316	0.0142776	0.0581972	0	0.0622525	0.0350183	0.0112696	0.0772853	0.053445	0.0798183	0.0706717	0.0420067	0.0187283	0.0885571	0.0316317	0.00991641	0.0328165	0.0553666	0	0.0120443	0.00952773	0.0493794	0.0616691	0.116792	0.0310329	0.0365238	0	0.0430588	0.0730162
ncRNA_inter_chr1_54	0	0	0	0	0	0.0345262	0	0	0	0	0	0	0	0.0244714	0	0	0	0	0	0	0	0	0	0.0621531	0	0	0.0656839	0.0376715	0	0.033226	0.0343863	0	0.027379	0	0	0	0.0318615	0	0	0	0.0277735	0	0	0	0	0	0	0	0
ncRNA_inter_chr1_542	0	0	0	0	0	0	0	0.147992	0	0.0794744	0	0.111641	0	0.0816795	0.120586	0	0	0	0.104328	0	0	0	0	0	0	0	0	0	0	0	0.113777	0	0	0	0.101906	0	0	0	0	0	0	0.119583	0	0.112571	0	0	0	0	0
ncRNA_inter_chr1_543	0.455937	0.696344	0.443476	0.456703	0.444089	0.33454	0.528792	0.427407	0.382583	0.345458	0.4209	0.213178	0.286311	0.399675	0.473921	0.393532	0.446112	0.302978	0.504719	0.463361	0.393903	0.46418	0.314306	0.358862	0.496976	0.571798	0.31792	0.545587	0.70871	0.396118	0.255148	0.364768	0.4269	0.643745	0.560054	0.42036	0.414237	0.324526	0.43874	0.784848	0.381418	0.564406	0.884088	0.542753	0.470564	0.415869	0.479445	0.597625	0.351997
ncRNA_inter_chr1_544	0.0157146	0.0532293	0	0	0.0824741	0	0	0.019339	0	0.0103854	0	0	0	0	0	0.0135664	0	0	0	0.0159705	0	0	0	0.0271354	0	0	0.0143321	0.0164584	0.0136197	0	0	0.0357603	0.0119576	0.0321077	0.0134988	0.0126309	0	0.0282802	0.0341546	0.0307789	0	0.0472691	0.0157594	0.0148469	0	0.0580255	0.0161152	0.0412187	0
ncRNA_inter_chr1_545	0	0	0	0	0	0	0.0273908	0	0.0422513	0	0	0	0	0	0	0	0.0313603	0	0	0	0	0	0	0	0	0	0	0	0.0293887	0.0313124	0	0	0	0	0	0	0	0	0	0	0.0261923	0	0	0	0	0	0	0	0
ncRNA_inter_chr1_546	0.0904332	0.0113375	0	0.0312158	0.0527585	0.0096395	0.0243413	0.0123628	0.0250267	0.00663901	0	0	0.0102159	0.0205036	0	0.0173374	0	0	0	0.0102118	0.0218633	0.0116276	0.00945705	0.0173527	0.0303041	0.0214124	0.00915792	0.0420519	0	0.0278263	0.0287752	0.0228603	0.0152881	0.0102581	0.0171838	0.064611	0.00889947	0.0271177	0.0218317	0.0196603	0	0.0100645	0.0100665	0.0284701	0.0336949	0.0148426	0	0	0
ncRNA_inter_chr1_547	0	0	0	0	0.0354355	0	0	0	0	0	0	0	0.123563	0	0	0	0	0	0	0	0	0	0	0	0	0	0	0.0422296	0	0	0	0	0	0	0	0	0	0	0	0	0	0	0	0	0	0	0	0.0352534	0
ncRNA_inter_chr1_548	0.0227045	0.02562	0.0260633	0	0.0198598	0.0218553	0	0.0279245	0	0	0	0	0	0	0.0461741	0	0	0.0160306	0	0.0461485	0	0.0262757	0	0	0	0.0161289	0	0.0237568	0.0393419	0.0209586	0	0.0516359	0	0.0231809	0	0	0	0.0204175	0	0.0222138	0	0	0.0227478	0	0	0	0	0	0
ncRNA_inter_chr1_549	0	0	0	0	0	0	0	0	0	0	0	0	0	0	0	0	0	0.038955	0	0	0	0	0	0	0	0.0392039	0	0	0	0	0	0	0.0419679	0	0	0	0	0	0	0	0.0430096	0	0	0	0	0	0	0.0241027	0
ncRNA_inter_chr1_55	0	0	0	0	0	0.024392	0	0	0	0	0.028513	0.0238426	0.025839	0	0	0	0.0234982	0.017954	0	0	0	0	0.0239116	0.0219548	0.127803	0.0180586	0.0463802	0	0	0	0.0242806	0	0.0193426	0	0	0	0	0	0	0	0	0	0	0	0	0	0	0	0
ncRNA_inter_chr1_550	0	0.0512401	0.104595	0.140752	0.0393162	0	0.14634	0	0	0.0297241	0	0.0856701	0	0	0.0458515	0.156713	0.0418555	0.031704	0	0	0.097703	0.0529756	0	0	0.0912662	0.128902	0	0.143691	0.0778074	0	0	0.103272	0.172661	0.0463154	0	0.0361276	0.283	0.040835	0.048894	0.0447862	0.10564	0.0454414	0.137589	0.0427905	0	0	0.093078	0	0.0383961
ncRNA_inter_chr1_551	0	0.144806	0.146551	0.26571	0.112221	0	0.207194	0.315661	0.318914	0.0423789	0.143815	0.0599933	0	0.0436125	0.0648916	0.276797	0.236708	0	0	0.195576	0.209364	0.222767	0.0603539	0.110768	0.257921	0.182323	0.116967	0.201412	0.16673	0.0592146	0	0	0.0975886	0.0655097	0.164302	0	0.226491	0.0577003	0	0.18833	0.295911	0.128547	0.32143	0.242338	0.0537772	0.0473725	0.0657602	0.16814	0.162925
ncRNA_inter_chr1_552	0	0	0.0346785	0.0312991	0.131794	0.0579461	0.414906	0.557745	0.112858	0.03979	0	0	0.0612346	0.122926	0.0612372	0.026084	0.0558445	0.27641	0	0.275626	0	0	0.0283523	0.598404	0.850683	0.107311	0.0275561	0	0.0782724	0.19459	0.14426	0	0.137944	0	0.0259192	0.121105	0.0536705	0.027187	0.0327476	0	0.0233735	0.030264	0	0.57092	0.126693	0.133524	0.185908	0.0791706	0.0511437
ncRNA_inter_chr1_553	0.0250565	0.0281877	0.028552	0.0518655	0.0658424	0.023962	0.566208	1.35368	0.0311264	0.132282	0	0	0	0.0341179	0.050738	0.0215524	0.0230712	0.212353	0	0.254645	0	0	0.02364	0.496882	0.728997	0.0710011	0.0455374	0	0.0434294	0.11568	0.0239052	0	0.133159	0	0	0	0.19885	0	0.0271543	0	0.0192442	0.0250297	0	0.425731	0	0	0.0512737	0	0.0845962
ncRNA_inter_chr1_554	0	0.10788	0.0546671	0	0.125406	0.0458409	0.0385896	0.0587915	0.178444	0.031572	0	0.179284	0	0	0.0484122	0	0.0882979	0.134967	0	0.0971355	0.0519916	0	0	0	0.0960748	0.0339574	0	0	0.124213	0.0441146	0	0	0	0.0488044	0.040859	0	0.0846059	0.128959	0	0.0935366	0.0368459	0	0	0.0451352	0.0400637	0.0705845	0.097982	0.0417543	0
ncRNA_inter_chr1_555	0	0	0	0	0	0	0	0	0	0	0	0	0.0428131	0	0	0	0	0	0	0	0	0	0	0	0	0	0	0	0	0	0	0	0	0	0	0	0	0.0378074	0	0	0.0325272	0	0	0	0	0	0	0	0.0355849
ncRNA_inter_chr1_556	0.029507	0.0666521	0.101194	0.336114	0.0516201	0.141427	0	0.181618	0.036702	0.0195064	0.165383	0	0.0599996	0.0601835	0.0298526	0.0764436	0.0544829	0.229168	0	0.11995	0.128406	0.136716	0.0554879	0.050985	0.267114	0.0209802	0.0269193	0.0618048	0.0255646	0.163428	0.0281668	0.167917	0.0449187	0.0301532	0.100846	0.142301	0.052137	0.212469	0.0641733	0.144476	0.113602	0.118337	0	0.0557362	0.0247368	0.109025	0.0908056	0.154785	0.0749924
ncRNA_inter_chr1_557	0.102343	0.13961	0.169691	0.211929	0.111095	0.138879	0.148162	0.19996	0.136252	0.17035	0.0949111	0.039734	0.0824956	0.0743566	0.0464488	0.216508	0.078322	0.229158	0.0648463	0.143462	0.145846	0.171792	0.0198913	0.0945734	0.291203	0.133044	0.125658	0.199701	0.0427992	0.0781574	0.0538922	0.108497	0.118244	0.184063	0.144948	0.192887	0.0531273	0.241517	0.145962	0.210937	0.054387	0.127431	0.166432	0.106642	0.0857849	0.284431	0.224549	0.246932	0.182447
ncRNA_inter_chr1_558	0	0.045021	0.0456481	0	0	0	0	0	0.049668	0	0	0	0	0.0271307	0	0.103269	0	0.0281751	0	0.0405729	0.043414	0.184692	0	0	0.080189	0.0566853	0	0.0417467	0	0.0368365	0	0.0453687	0	0.122258	0	0.0320745	0	0.0358787	0	0	0	0	0	0	0	0	0	0.0348504	0.101309
ncRNA_inter_chr1_559	0.0844549	0.0951465	0	0	0.369367	0	0	0	0.208872	0.0556912	0	0.0783337	0	0	0	0	0	0.0596295	0	0	0	0	0	0	0.0847351	0.0598989	0	0	0	0.155921	0.0806188	0	0.0641219	0	0.215218	0	0	0	0.091608	0.24749	0	0	0.0844798	0	0	0	0	0.0736522	0
ncRNA_inter_chr1_56	0	0	0	0	0.0465201	0.051015	0.0644179	0.0981409	0	0	0.0596349	0	0	0.0180316	0	0	0.0491465	0	0	0	0.0578599	0	0.0499067	0.0229589	0.187108	0.0188454	0.048502	0	0	0.0244823	0.0253914	0	0.0202273	0	0	0	0.0941554	0.0239262	0	0	0	0	0	0	0.0668589	0	0	0	0
ncRNA_inter_chr1_560	0	0	0	0	0	0	0	0	0	0	0	0	0	0	0	0	0	0	0	0	0	0	0	0	0	0	0	0	0	0	0	0	0	0	0	0	0	0	0	0	0	0	0	0	0	0	0	0	0
ncRNA_inter_chr1_561	0	0	0	0	0	0	0	0	0	0	0	0	0	0	0	0	0	0	0	0	0	0	0	0	0	0	0	0	0	0	0.0421131	0	0	0	0	0	0	0	0	0	0	0	0	0	0	0	0	0	0
ncRNA_inter_chr1_562	0	0	0.0431606	0	0	0	0	0	0	0	0	0	0	0.0256416	0	0.0325616	0	0.0266287	0	0	0	0	0	0.0325761	0.151705	0.05362	0	0	0	0	0.0360019	0	0	0	0.0322589	0	0	0	0	0	0	0	0.0756242	0.0356202	0.0316178	0.0278638	0	0	0
ncRNA_inter_chr1_563	0	0	0.0682619	0	0	0	0	0	0	0	0	0	0	0	0	0	0	0	0	0	0	0	0	0	0	0	0	0	0	0	0	0	0	0	0	0	0	0	0	0	0	0	0	0	0	0	0	0.052138	0
ncRNA_inter_chr1_565	0.0270841	0.0917089	0.0310374	0	0.0472403	0	0	0	0	0.0357753	0.0303606	0	0.0550727	0	0.0548248	0.0467472	0.0250657	0.0573682	0	0.0275251	0	0	0	0.046754	0.054287	0	0.0493855	0	0.0234654	0.100005	0	0	0.0205404	0	0	0.0217693	0.0719884	0	0	0	0.0208632	0.0271373	0	0	0	0.0199954	0	0.0236637	0.0229299
ncRNA_inter_chr1_566	0	0.0710956	0.216013	0.0652281	0.165292	0.362274	0	0.309962	0.313381	0.540978	0.141219	0.294974	0.192124	0	0.382594	0.326159	0.174451	0.266842	0.441075	0.12803	0.274111	0.14583	0.177793	0.217536	0.0633159	0.134273	0.172283	0	0	0.407018	0.0601282	0	0	0.128654	0.376719	0.0506288	1.05793	0.226634	0.136903	0	0.194125	0	0	0.178472	0.0528062	0.139551	0.193719	0	0.0533279
ncRNA_inter_chr1_567	0.0388623	0.0877272	0.0444551	0.0402436	0.0680738	0.298221	0	0	0.0967398	0.0771219	0.0871273	0	0.237068	0.0529112	0.0787373	0.0335382	0.359018	0.0274388	0.238113	0.0789903	0.0845587	0.0899722	0	0.134385	0	0.0276141	0.070862	0	0.0336699	0.143495	0.0370971	0.0884049	0.0887969	0.3175	0.132906	0.0937088	0.240804	0.0350014	0.0422323	0	0.0898889	0	0	0.0734075	0	0.114946	0.0398906	0.0339545	0
ncRNA_inter_chr1_568	0.0687156	0	0.0393321	0	0	0.0659637	0	0	0	0.0227156	0.0385142	0.0322481	0.0349316	0.0700773	0.0696109	0	0.127058	0	0	0.0349173	0	0	0	0.0593729	0.0345621	0.0732955	0.031348	0	0	0.126863	0	0	0.0261543	0.035114	0.11759	0	0.0608727	0	0.0373655	0	0.05298	0.0344514	0	0	0.0288034	0.0507845	0	0.0300416	0
ncRNA_inter_chr1_569	0	0	0.193146	0	0.0295384	0.226747	0	0	0	0.133858	0.113564	0	0.0343333	0	0.102628	0	0.124787	0	0	0.0343193	0	0	0	0.14578	0	0.0239952	0	0	0	0.155863	0	0	0	0.103459	0.115488	0.0542855	0.179355	0	0	0	0	0.0338357	0.0338422	0	0	0.0249385	0	0.0590095	0
ncRNA_inter_chr1_57	0	0	0	0	0	0	0	0	0	0	0	0	0	0	0	0	0	0	0	0	0	0	0	0	0	0	0	0	0	0	0	0	0.0773488	0	0	0	0	0	0	0	0	0	0	0	0	0	0	0	0
ncRNA_inter_chr1_570	0.111568	0	0	0	0.0487946	0.213906	0	0	0	0.0737069	0.187597	0	0	0.0379262	0.112952	0.0481416	0.20601	0.0393863	0.0488275	0	0	0	0	0.240815	0	0.0792758	0.101717	0	0	0.154482	0	0	0	0	0.238323	0	0.591826	0	0	0	0.214916	0	0	0	0	0	0	0.0487391	0.0472277
ncRNA_inter_chr1_571	0.0309678	0.0349531	0.0354123	0	0	0.0890848	0	0.03811	0	0.0409036	0.138856	0	0.0629698	0	0.0627425	0.0267252	0.0571977	0.0655945	0.027106	0	0	0	0	0.0534559	0.0933851	0.0220045	0.056467	0	0	0.0571727	0	0	0.0471118	0.0632292	0.132384	0	0.164419	0	0.0336417	0	0.095505	0.0620572	0	0	0	0.0457233	0.0317463	0.0270569	0.0262179
ncRNA_inter_chr1_572	0	0.0350249	0.0355579	0.0638752	0.0812356	0.0296949	0.0498083	0	0	0.0409875	0.0694044	0.0579499	0	0.0420942	0.0312965	0.0535602	0.0861495	0.0218574	0.0270968	0.0315907	0.0338177	0.0359212	0	0.0268932	0.0621294	0.0439191	0.0848744	0.16112	0	0.0285766	0.0883216	0.140318	0	0.0958249	0.0263687	0.0749542	0.164083	0.111194	0.169949	0.0602622	0.0476387	0.0619304	0.123422	0.117432	0.155133	0.069009	0.0950442	0.0270016	0.0784929
ncRNA_inter_chr1_573	0.952144	0.820706	0.84212	0.951663	0.709197	0.947873	0.700568	0.490176	0.570747	0.64283	0.692567	0.649532	0.896413	0.962469	0.839829	0.783004	0.870811	0.777011	0.799907	0.908805	0.847069	1.09497	0.792093	0.723162	0.724432	0.868861	0.744903	0.813857	0.669002	0.962407	0.717756	0.804062	0.758673	0.967028	0.887771	0.920628	0.847943	0.885571	0.721023	0.899361	0.775714	0.92856	0.631162	0.686743	0.684228	0.922877	0.758603	0.950277	0.822735
ncRNA_inter_chr1_574	0	0	0	0	0.153166	0	0	0	0	0	0	0	0	0	0	0	0	0	0	0	0	0	0	0	0	0	0	0	0	0	0	0	0	0	0	0	0	0	0	0	0	0	0	0	0	0	0	0	0
ncRNA_inter_chr1_575	0	0	0	0	0	0	0.0489593	0	0	0	0	0	0	0	0.0615861	0	0	0	0	0	0	0	0	0	0	0	0	0	0	0	0	0	0	0	0	0	0	0	0	0	0	0	0	0.0572638	0	0	0	0	0
ncRNA_inter_chr1_577	0.0944839	0	0	0	0	0.0906314	0	0	0	0.0624205	0.105914	0	0	0.0641707	0	0	0.0872861	0	0.0827016	0	0.102685	0	0	0	0	0	0	0	0	0.0871274	0	0.107355	0	0.0964903	0.0807816	0	0.0836365	0.0849878	0	0	0	0	0.189179	0.0891432	0	0	0	0	0
ncRNA_inter_chr1_578	0.102723	0.115943	0.117506	0.0527985	0.134779	0	0	0.0631858	0.0639272	0.0678638	0	0	0.0518377	0	0	0.0443251	0.0948977	0.0359989	0.0449567	0.0518165	0	0.11891	0.047971	0	0	0.0729912	0.0468267	0.0537554	0	0	0.0486704	0.0579924	0.0781372	0.209809	0.219565	0.0409811	0.0909298	0.0923989	0.111631	0	0	0.0514625	0	0	0	0.151721	0.0526528	0.0448753	0
ncRNA_inter_chr1_579	0.447065	0.0560666	0.0573883	0	0.0869004	0.190594	0	0.244439	0.123653	0.0656338	0	0	0.0503106	0.0336432	0	0.0428687	0.185387	0	0	0.10058	0.0538353	0	0	0.0857754	0.0499315	0.105889	0	0.103978	0.0428726	0.182716	0	0.112568	0	0.456559	0.0849402	0.119322	0.0897107	0.0446814	0.161944	0	0.0773601	0	0.049591	0	0	0.183419	0.152768	0.0434007	0.0420549
ncRNA_inter_chr1_58	0	0	0	0	0	0	0	0	0	0	0.0855871	0	0	0	0	0	0.0352671	0	0	0.038797	0.0415495	0	0	0.0329739	0.0767789	0	0	0.0399714	0	0	0	0	0	0	0	0	0	0	0	0	0	0	0	0	0	0	0	0	0
ncRNA_inter_chr1_580	0	0	0	0	0	0	0	0	0	0	0	0	0.0808941	0	0	0	0	0	0.0694607	0.0808611	0	0	0	0	0	0	0	0	0	0	0	0	0	0.081255	0	0.127904	0.0704307	0	0	0	0	0	0	0	0	0	0	0.0695173	0
ncRNA_inter_chr1_581	0	0.073653	0.0745389	0	0	0	0	0	0	0	0	0	0	0	0	0.0563153	0.0601973	0	0	0	0	0.0755378	0.0614845	0	0.0656407	0	0	0	0	0.0603238	0.124762	0	0	0.0666408	0	0	0	0.0587389	0	0	0.100479	0.0653833	0	0	0	0.0963809	0.0669438	0.0570142	0
ncRNA_inter_chr1_582	0	0	0	0.062122	0	0	0	0.0738004	0	0	0	0	0	0	0	0	0.0554198	0	0	0	0	0	0	0.0517943	0	0	0	0	0	0	0	0	0	0	0	0	0	0	0	0	0.0462524	0	0	0	0	0	0	0.0524139	0.0507885
ncRNA_inter_chr1_583	1.06635	0.930043	0.757493	1.6555	0.819687	1.37933	1.39523	1.31184	0.884823	1.12077	0.88746	1.13609	1.3791	1.19669	1.29164	1.14336	0.731115	2.02946	0.975802	1.34572	1.00138	0.766815	1.39778	1.29731	1.0394	1.28581	0.95747	1.11605	1.41306	1.29686	1.55689	1.08366	1.46249	0.775498	1.09129	1.15517	1.12905	0.770249	1.10615	1.20168	0.996205	1.71599	1.79632	1.40312	1.21839	1.00226	1.22566	1.38341	1.6688
ncRNA_inter_chr1_584	0	0.071145	0.0360898	0	0.0827033	0.0302314	0	0.116316	0.039227	0.0624639	0	0	0	0	0	0.0815965	0	0.0222214	0.0551727	0	0	0.0364828	0	0.0816326	0.1584	0.0223944	0.0287338	0	0.0545354	0.0290525	0	0.0357975	0.0719199	0.0643716	0	0.0252968	0.055913	0.0850468	0.0684991	0	0	0.0315785	0.0630814	0.0594494	0.0263848	0.0232747	0.0323089	0.0550728	0.0266825
ncRNA_inter_chr1_585	0	0.112011	0	0	0	0	0	0	0	0	0	0	0	0	0	0	0	0	0	0	0.0539825	0	0	0	0	0	0	0	0	0	0	0	0	0	0	0.0797653	0	0	0	0	0	0	0	0	0	0	0	0	0
ncRNA_inter_chr1_586	0	0	0	0	0	0	0	0	0	0.0189752	0	0	0	0	0	0	0	0	0	0	0	0	0	0	0	0	0.0262028	0	0	0	0	0	0	0	0	0	0	0	0	0	0	0	0.0287932	0	0	0	0	0	0
ncRNA_inter_chr1_587	0	0	0	0	0	0	0	0	0	0	0	0	0	0	0	0	0	0	0	0	0	0.0410789	0	0	0	0	0	0	0	0.0327708	0	0	0	0	0	0	0	0	0	0	0	0	0	0	0	0.0262068	0	0	0
ncRNA_inter_chr1_588	0	0	0	0	0	0	0	0.0390162	0	0	0	0	0	0	0	0	0	0	0	0.0973407	0	0	0	0	0	0	0	0	0	0.0589436	0	0	0	0	0	0	0	0	0	0	0	0	0	0	0.0267655	0	0	0	0
ncRNA_inter_chr1_589	0.0229632	0.0259184	0	0.0237613	0.0401722	0.0440537	0.037057	0.0564993	0	0.0151706	0	0	0	0	0	0	0	0	0.0200996	0	0	0.079745	0	0.0594782	0	0.0163168	0	0.0721003	0	0	0.0219035	0	0.0524014	0.0234508	0.019633	0.0368861	0	0.0413105	0.0249545	0	0.0177047	0	0.0459905	0	0.0577088	0.0169581	0	0	0
ncRNA_inter_chr1_59	0	0	0	0	0	0	0	0	0	0	0	0	0	0	0	0	0	0	0	0	0	0	0	0	0	0	0	0	0	0	0	0	0	0	0	0	0	0	0	0	0	0	0	0	0	0	0	0	0
ncRNA_inter_chr1_590	0.254737	0.112773	0.249543	0.188309	0.222464	0.0610692	0.0881032	0.100699	0.0791376	0.120015	0.081456	0.230174	0.240347	0.167122	0.12908	0.0940655	0.083971	0.295302	0.103491	0.157086	0.178051	0.157717	0.222776	0.25128	0.118848	0.0968124	0.0995338	0.209143	0.157549	0.176255	0.208303	0.0932245	0.172955	0.0650366	0.225211	0.182702	0.136878	0.163618	0.158139	0.133336	0.091105	0.172919	0.136678	0.223269	0.205804	0.382962	0.0932366	0.246019	0.12304
ncRNA_inter_chr1_591	0.164232	0.116713	0.188094	0.164244	0.186219	0.437598	0.147777	0.299319	0.143845	0.0924252	0.313651	0.0970993	0.266691	0.0829485	0.0681742	0.173228	0.0900171	0.202433	0.266207	0.0805946	0.192462	0.211234	0.241058	0.22057	0.152855	0.211783	0.205187	0.184618	0.232548	0.123885	0.12811	0.145708	0.268356	0.211202	0.353636	0.205934	0.0647682	0.300922	0.158643	0.261918	0.333375	0.213311	0.171175	0.0864213	0.127851	0.458184	0.0872981	0.170064	0.0875448
ncRNA_inter_chr1_592	0.106711	0.0481777	0.0485873	0.24351	0.112009	0.245664	0.172621	0.262556	0.132818	0.0845982	0	0.119509	0.217345	0.0726703	0	0.0552552	0.0980973	0.196217	0.0560425	0.0869023	0.116286	0.0741159	0.221246	0.0737063	0.0643588	0.0909899	0.0778315	0.0670109	0.129648	0.138135	0.122439	0.121575	0.0324683	0.0653864	0.0912357	0.171825	0.0187071	0.0959862	0.162351	0	0.147366	0.0641526	0.278507	0.161521	0.179215	0.173372	0.0437576	0.018647	0
ncRNA_inter_chr1_593	0	0	0.151693	0	0.115994	0.127202	0	0	0	0.0876078	0	0.124372	0.134824	0.270474	0.134337	0.114442	0	0.280886	0.116072	0	0	0.30701	0	0	0	0.0942269	0.241801	0	0	0	0	0	0	0	0	0.106587	0.234769	0	0.432325	0	0.102242	0	0	0	0.333513	0.293793	0.135943	0	0.224539
ncRNA_inter_chr1_595	0.00273548	0	0.000782295	0.000708146	0.00239248	0.00196793	0	0.00420582	0.00255462	0.00361533	0.00306719	0	0.00139075	0.000929603	0.00277063	0.00118024	0.00126382	0.000482906	0.00119697	0.00417055	0.000743817	0.00079155	0.0032167	0.00236137	0.000687298	0.00243031	0.00187048	0.000715815	0	0.00126272	0.00261114	0.00311095	0.0020802	0	0.00116919	0	0.00181668	0.000615032	0.00148608	0.00200829	0.000527379	0.0013706	0.000685321	0.000645727	0.00171988	0.00101007	0	0.00119533	0.00173739
ncRNA_inter_chr1_596	0.0283895	0.0320531	0.0325311	0	0	0	0.0114801	0	0	0.0281332	0.015912	0.013336	0.0288998	0	0.0144203	0.012252	0.0262762	0.0100348	0.049652	0.014444	0	0.0328682	0.0401162	0.0244881	0	0.0201725	0	0	0.0123155	0.0131196	0.0271425	0.0161655	0	0.0144939	0	0.0457087	0	0	0.0462337	0.0277829	0.0109648	0.014245	0.0427431	0	0.0119186	0.0104827	0	0.0124022	0
ncRNA_inter_chr1_597	0	0.0696447	0	0	0	0	0	0	0	0.0407644	0	0	0	0	0	0	0	0	0	0	0	0	0	0	0	0	0	0	0	0	0	0	0	0	0.0527553	0	0	0	0.0670546	0	0	0	0	0	0.0517285	0	0	0	0
ncRNA_inter_chr1_598	0	0	0	0	0	0	0.102725	0	0	0	0	0.238962	0	0	0	0	0.117689	0	0	0	0	0	0.11986	0	0	0	0	0	0	0.117433	0	0	0	0	0	0	0	0	0	0	0	0	0	0	0	0.094745	0	0	0
ncRNA_inter_chr1_599	0	0	0	0	0	0	0	0	0	0	0	0	0	0	0.0135366	0	0	0	0	0	0	0	0	0	0	0	0	0	0	0	0	0	0	0	0	0	0	0.0120693	0	0	0	0	0	0	0	0	0	0	0
ncRNA_inter_chr1_6	0	0	0.0547825	0	0	0	0	0	0	0	0	0	0	0	0	0	0.0884844	0	0	0	0	0	0	0	0	0	0	0	0	0	0	0	0.0364475	0	0.0409453	0	0	0	0	0.0468671	0	0	0	0	0	0	0	0	0
ncRNA_inter_chr1_60	0	0	0	0	0	0	0	0	0	0	0	0	0	0	0	0	0	0.0606459	0.0751833	0	0	0	0	0	0.0863399	0	0	0	0	0	0	0	0	0	0	0	0	0	0	0	0	0	0	0	0.0720084	0	0	0	0
ncRNA_inter_chr1_600	0	0	0	0	0	0	0	0	0	0	0	0	0	0	0	0	0	0	0	0	0	0	0	0	0	0	0	0	0	0	0	0	0	0	0	0	0	0	0	0	0	0	0	0	0	0	0	0	0
ncRNA_inter_chr1_602	4.09024	5.52982	2.67365	2.9789	4.04957	0.17246	3.33913	2.21182	0.167833	1.6629	2.82158	4.63714	1.82793	1.89466	4.23461	4.46085	1.16266	4.79205	1.41634	1.05063	5.23229	7.38833	3.42546	0.388072	0.54217	2.0121	3.52421	2.63439	5.25721	4.43957	2.96052	4.65229	2.11977	2.89184	2.34419	6.25007	0.716174	2.02151	2.34458	2.81518	2.4605	1.93655	4.86483	4.49983	3.73045	4.38156	1.01371	1.06033	2.01684
ncRNA_inter_chr1_61	0	0.0369595	0	0	0	0	0	0	0	0	0	0	0	0	0	0	0	0	0	0	0	0	0.0308088	0	0.0329033	0	0	0	0	0	0	0	0	0	0	0	0.0289755	0	0	0	0	0	0	0	0	0	0	0	0
ncRNA_inter_chr1_610	0.893127	0.268278	0	0.569845	0.33971	0.0668036	0.477154	0.528337	0.0360965	0.329546	0.533092	0	0.0294499	0.0433505	0.0117232	0.45528	0.251893	0.380351	0.655305	0.0176627	0.0125988	0.395939	0.386994	0.150322	0.297519	0.403902	1.03648	0.685891	0.00501663	0.502622	0.259914	0.573268	0.662184	0.0355225	0.605358	0.619224	0	0.297558	0.466649	0.522155	0.59929	0.62778	0.632824	0.00546866	0.315684	0.775206	0.220132	0.375015	0.407581
ncRNA_inter_chr1_62	0	0	0	0	0	0.0137995	0	0.0177065	0	0	0	0	0	0	0	0.0124153	0	0	0	0	0	0	0.0135569	0.0124188	0	0	0	0	0	0	0	0	0	0	0	0	0.0255257	0	0	0	0.0110918	0	0	0	0.0120662	0	0	0	0
ncRNA_inter_chr1_623	0.0220371	0.0497261	0.0756009	0.0608591	0.0256909	0.0281847	0.0830488	0.0180736	0.0182856	0.0339704	0.00823433	0.0964205	0.0373448	0.0399566	0.0967539	0.133072	0.0610798	0.036308	0.0128593	0.0522614	0.183747	0.0509986	0.041471	0.0190265	0.0147676	0.0208783	0.0200913	0	0.178141	0.0881576	0.0280504	0.100269	0.0167627	0.0599891	0.0439628	0.0767612	0.104054	0	0.0399134	0.050321	0.0679682	0.110411	0.176691	0.124838	0.0739038	0.0542474	0.0150607	0.0320901	0.006219
ncRNA_inter_chr1_628	0	0	0	0.0345834	0	0.0321174	0	0	0	0	0	0	0	0	0	0.0288211	0	0	0.0293073	0	0	0.0387445	0	0	0	0	0	0.0350303	0	0	0	0	0	0	0	0	0	0	0	0	0	0	0.0334684	0.0315415	0	0	0	0	0
ncRNA_inter_chr1_629	0	0	0	0	0	0	0.070698	0	0	0	0	0	0	0	0	0	0	0	0	0	0	0	0	0	0	0	0	0	0	0.0808199	0	0	0	0	0	0	0	0	0	0	0	0	0	0	0	0	0	0	0
ncRNA_inter_chr1_63	0	0	0	0	0	0	0.0212978	0.0324473	0	0	0	0	0	0	0	0	0	0	0.0230862	0	0	0	0	0	0	0	0	0	0.0228845	0	0	0	0.0200626	0	0	0	0.0233269	0	0	0	0	0	0	0	0.0220792	0	0	0	0
ncRNA_inter_chr1_630	0.0120762	0.0272916	0.069057	0	0.0158384	0.0231723	0.00488222	0.0669919	0.022531	0.0159754	0.0135326	0	0.177935	0	0.0122287	0.0104357	0.0111585	0.0085378	0	0	0.065651	0	0.0113598	0	0.0485813	0.0773208	0.0165403	0.0253169	0.0784234	0.0111624	0	0.0137329	0.2987	0.258797	0.00517313	0.00485228	0	0	0.00656522	0.0118182	0	0.0121024	0	0	0.00506872	0.00446594	0.043419	0.00529178	0.0102165
ncRNA_inter_chr1_631	0.0243306	0	0.0558891	0.025304	0.0212822	0.0233448	0.0197314	0	0.0302831	0.016074	0	0	0.0248436	0	0.0248611	0	0	0	0.0638897	0.0248334	0.0265841	0.0281646	0.0459808	0	0	0.0345768	0	0	0.0211707	0.0902257	0.0233256	0	0	0	0	0.039281	0.021712	0	0.0264476	0	0	0	0.0244882	0.0461566	0.0204852	0	0	0	0.0205988
ncRNA_inter_chr1_632	0	0.0546451	0.0831617	0.0251954	0	0.0232264	0.039136	0.0297801	0.0301376	0	0	0.0227279	0.0246444	0.0659199	0	0	0	0.119769	0.0425475	0	0.0263709	0.0280218	0.091567	0	0	0.0172008	0	0	0.105005	0.0447392	0.0693972	0	0.0184875	0.0247279	0	0.0586685	0.0214682	0.0217743	0	0.0238747	0	0	0.0485708	0.0228871	0.0203155	0	0	0	0.0204998
ncRNA_inter_chr1_633	0.0408947	0	0	0	0	0.117682	0.0660443	0	0	0	0	0	0.0415777	0.0278034	0	0	0.0377794	0.0577476	0.0357951	0	0	0.0946777	0.0384763	0	0.0411068	0.0290583	0	0	0.106292	0	0.0390373	0	0.0622139	0.0417632	0	0.0986097	0.0361997	0	0.044441	0	0.03153	0	0.040983	0	0	0	0	0	0.0346223
ncRNA_inter_chr1_634	0.145827	0	0	0	0	0.279762	0	0	0.363008	0.192681	0.163469	0	0.296525	0.0991447	0.295455	0	0	0	0.127642	0	0.15865	0.168806	0	0.125905	0.146584	0	0	0	0	0.134613	0	0	0	0	0	0	0	0	0	0.142711	0	0	0	0	0	0	0	0	0
ncRNA_inter_chr1_635	0	0	0	0	0	0.0757893	0	0	0.0983409	0	0	0.0737818	0.0799821	0	0	0.0339454	0	0.0555439	0.0691581	0.0399747	0	0	0.037008	0	0.0397103	0.0280711	0.0360174	0.0413467	0.0340787	0	0	0.0447391	0.0300502	0	0.0675526	0	0	0	0.0429313	0	0.0303268	0.0394115	0.078838	0.0371494	0	0	0.0404986	0	0
ncRNA_inter_chr1_636	0.0643203	0.174483	0.0295103	0.0533836	0.112555	0.123395	0.0729305	0.0158233	0.144326	0.0510641	0.0288488	0	0.0393595	0	0	0	0.0119162	0.0455491	0.0337366	0.144259	0.0561559	0.178948	0	0	0	0.091537	0.0703596	0.215694	0.0335405	0.0238206	0.0123164	0.0146546	0.00976992	0.0789466	0.0219939	0.0103588	0.011431	0.219821	0.0139618	0.0503068	0.0994363	0.012904	0.0646517	0.0609293	0.053991	0.0759894	0.11867	0.0675232	0.0763559
ncRNA_inter_chr1_637	0	0	0	0	0.112539	0	0	0	0	0.0853614	0	0	0	0.0878462	0	0	0	0	0	0.262626	0	0	0.121568	0	0.259758	0.0918108	0.117801	0.135231	0	0	0	0.293927	0	0	0	0	0	0.116223	0	0.252895	0	0.130018	0	0	0	0	0.132457	0	0.108925
ncRNA_inter_chr1_638	0	0.0249702	0	0	0	0	0	0	0	0	0	0	0	0	0	0	0	0	0	0	0	0	0	0	0	0	0	0	0	0	0	0	0	0	0	0	0	0	0	0	0	0	0	0	0	0	0	0	0
ncRNA_inter_chr1_639	0	0	0	0	0	0	0	0	0	0	0	0	0	0	0	0	0	0	0	0	0	0	0	0	0	0.0187576	0	0	0	0	0	0	0	0.0269667	0	0	0	0	0	0	0	0	0	0	0	0	0	0	0
ncRNA_inter_chr1_64	0	0	0	0	0	0	0	0	0	0	0	0	0	0	0	0	0	0	0	0	0	0	0	0	0	0	0	0	0	0	0	0	0	0	0	0	0	0	0	0	0	0	0	0	0.0420115	0	0	0	0
ncRNA_inter_chr1_640	0	0	0	0	0.0239553	0	0	0	0.0340868	0	0	0	0	0	0	0	0	0	0	0	0	0	0	0	0	0	0	0	0	0	0	0	0	0	0	0	0	0	0	0	0	0	0	0	0	0	0	0	0
ncRNA_inter_chr1_641	0	0	0	0	0	0	0	0	0	0	0	0	0	0	0	0	0	0	0	0	0	0	0	0	0	0	0	0	0	0	0	0	0	0	0	0	0	0	0	0	0	0	0	0	0	0	0	0	0
ncRNA_inter_chr1_642	0	0.169219	0	0	0.261848	0.0719059	0	0.09222	0	0	0	0.0703061	0	0.254406	0.151878	0.129385	0.0686279	0.10568	0.262025	0.152115	0.244257	0	0.210891	0.129229	0	0	0.136462	0	0	0.0690837	0.142879	0.0849823	0.17078	0	0.0640912	0.0600539	0.0651713	0.134857	0.0813286	0.146238	0.0572757	0	0	0	0.125687	0.0552679	0.076847	0.0654957	0.0634646
ncRNA_inter_chr1_643	0.127753	0.144499	0	0	0.335476	0.061445	0.0517254	0	0.239185	0.042319	0	0.120071	0	0.217754	0	0.165727	0	0	0	0.1953	0	0.222295	0.120198	0.220911	0.128597	0.0455164	0.17471	0.201127	0.166377	0.236524	0.0611473	0.0726538	0.194353	0.196113	0.0547672	0	0	0.115238	0.0695135	0.0625115	0.0493881	0.256008	0	0	0	0	0.0656673	0.111935	0.108387
ncRNA_inter_chr1_644	0	0	0	0	0.101328	0	0.0935416	0	0.14511	0	0	0	0	0	0	0	0.107017	0	0	0.235458	0	0	0.1083	0	0	0	0.105614	0.244041	0	0	0	0	0	0	0	0.0925196	0	0	0	0.112648	0	0	0	0	0	0	0	0	0
ncRNA_inter_chr1_645	0	0	0	0	0	0	0	0	0	0	0	0	0	0	0	0	0	0	0	0.129833	0	0	0	0.110611	0	0	0	0	0.110996	0	0	0	0.194902	0	0	0	0	0	0	0	0	0.128366	0	0	0	0.0943446	0.130965	0	0
ncRNA_inter_chr1_646	0	0	0	0	0.106212	0	0	0	0	0	0	0	0	0	0	0	0	0	0	0	0.0660509	0	0	0	0	0	0.0553521	0.0635422	0.0526007	0	0	0	0	0.0620018	0.0519079	0.0487988	0	0	0	0	0	0.121664	0.0608436	0	0.0508975	0.0448358	0	0.106091	0
ncRNA_inter_chr1_647	1.88282	0.928455	0.772445	1.1916	1.88676	1.15541	0.781692	1.41675	1.16035	0.881586	1.45488	1.80016	0.742806	1.29148	1.96133	0.788141	0.994746	1.08327	1.42403	1.00238	1.19227	1.4389	1.01391	1.45199	0.771735	0.922216	0.716632	1.45402	0.886184	1.16338	0.854339	0.477824	1.02895	0.840061	1.90672	1.17447	1.33872	1.61138	1.11244	1.25224	1.05534	1.44462	0.750486	1.05229	1.0574	1.24196	0.693358	1.82073	1.17523
ncRNA_inter_chr1_648	2.07193	2.72747	2.59971	0.326038	1.30849	1.9586	1.50278	2.0179	2.47138	1.52091	0.838444	0.701723	1.36815	0.85623	2.05932	0.840107	1.83376	1.03098	0.906204	1.10571	0.996768	2.23186	1.13141	0.670402	1.24303	2.31059	1.67911	2.22874	1.2403	1.48007	1.20256	1.20493	1.53177	1.99838	1.1806	1.38035	2.34203	2.4065	0.750059	0.0844321	2.41762	1.55651	1.37728	1.02757	1.68873	1.87013	1.9464	1.38241	1.76952
ncRNA_inter_chr1_649	0	0	0	0	0	0	0	0.200695	0	0	0	0	0	0	0	0	0	0	0	0	0	0	0	0	0.161372	0	0	0	0	0	0	0	0	0	0	0.130421	0	0	0	0	0	0	0	0	0	0	0	0	0
ncRNA_inter_chr1_65	0	0	0	0	0.0295384	0	0	0	0	0.0223096	0	0	0	0	0	0	0.0623937	0	0.0886748	0.0343193	0.0367387	0.0783564	0.0317723	0	0.068041	0	0	0.0354224	0.0292574	0	0.0322355	0.0384097	0	0	0.0288721	0	0	0	0	0	0	0	0	0	0.0283101	0	0.0692367	0	0
ncRNA_inter_chr1_650	0	0	0	0	0	0	0	0	0	0	0	0	0	0	0	0	0	0	0	0	0	0	0	0	0	0	0	0	0	0	0	0	0	0	0	0	0	0	0	0	0	0	0	0	0	0	0	0	0
ncRNA_inter_chr1_651	0	0	0.0512133	0.0463615	0.0783219	0	0	0	0	0.0295773	0	0.0419894	0.0455179	0	0	0.0386368	0.0413597	0	0	0.0454993	0	0.0518251	0.210613	0.038654	0.0450024	0	0.0816347	0	0	0.0413275	0	0	0.102165	0	0	0	0	0.0402706	0	0	0.0345181	0	0	0	0	0	0	0.0782327	0.0379034
ncRNA_inter_chr1_652	0	0.112072	0.113895	0	0.0438101	0	0	0	0.123653	0	0	0	0	0	0	0	0	0	0	0	0.0540121	0	0	0.0432668	0	0	0.0452633	0	0	0	0	0.0564688	0	0.101402	0.0424701	0.0399045	0.0442131	0	0.0544587	0	0.0384039	0.0498808	0	0	0	0	0	0	0
ncRNA_inter_chr1_653	0	0	0	0	0	0	0	0	0	0	0	0	0	0	0	0	0	0	0	0	0	0	0	0	0	0	0	0	0	0	0	0	0	0	0	0	0	0	0	0	0	0	0	0	0	0	0	0	0
ncRNA_inter_chr1_654	0	0	0	0	0	0	0	0	0	0	0	0	0	0	0	0	0	0	0	0.123237	0	0	0	0	0	0	0	0	0	0	0	0	0	0	0	0	0	0	0	0	0.0934941	0	0	0	0	0	0	0	0
ncRNA_inter_chr1_655	0	0	0	0	0	0	0	0	0	0	0	0	0	0	0	0	0	0	0	0	0	0	0	0	0	0	0	0	0	0	0	0	0	0	0	0	0	0	0	0	0	0	0	0	0	0	0	0	0
ncRNA_inter_chr1_656	0	0.034846	0	0.031992	0	0	0	0	0	0	0.0346195	0	0	0	0.0312858	0	0	0.0218053	0	0	0	0.0714755	0	0	0	0	0	0	0	0	0	0	0	0.0315285	0	0	0	0	0	0	0.0238031	0	0	0	0	0	0	0	0
ncRNA_inter_chr1_657	0	0	0	0.0569954	0.0962865	0	0	0	0	0	0.0616975	0	0	0.0748398	0.0557563	0	0	0	0	0	0	0	0.0517842	0	0.110649	0	0	0	0	0	0.105078	0.0626022	0.041866	0.168624	0	0	0	0.0495074	0.059812	0.107726	0	0	0	0	0.0461413	0	0.112914	0.144265	0
ncRNA_inter_chr1_658	0	0	0	0	0	0	0	0	0	0	0	0	0	0	0	0	0	0	0	0	0	0	0	0	0	0	0	0	0	0	0	0	0	0	0	0	0	0	0	0	0	0	0	0	0	0	0	0	0
ncRNA_inter_chr1_659	0	0.075002	0	0	0	0	0.107237	0	0	0	0	0	0	0.22589	0	0	0	0.0938345	0.0581638	0	0	0	0.0624747	0	0.0667948	0.0471824	0	0	0	0	0	0.075526	0	0	0.0568135	0	0	0.0597716	0.0722126	0	0	0.0667275	0	0.0627135	0.0556668	0	0	0	0.0562168
ncRNA_inter_chr1_66	0	0	0	0	0.0593419	0.0325378	0	0.0417301	0	0	0	0	0	0	0	0	0.0313368	0	0	0.0344733	0	0	0.0637344	0.0292868	0.0340714	0	0	0	0	0	0	0.0385821	0	0	0	0	0	0	0	0	0.0261532	0	0	0	0	0	0.0695474	0	0
ncRNA_inter_chr1_660	0.359345	0.135241	0.17102	0.29469	0.261331	0.230403	0.278169	0.331663	0.0560368	0.108808	0.268544	0.280206	0.15263	0.112309	0.348974	0.116332	0.373774	0.180251	0.170429	0.137311	0.260026	0.363134	0.366389	0.219835	0.075451	0.361727	0.149812	0.0469032	0.285482	0.207937	0.357433	0.323679	0.273429	0.259941	0.678694	0.325041	0.291389	0.107778	0.130212	0.219284	0.265118	0.314577	0.360239	0.239844	0.175325	0.154852	0.199769	0.183206	0.177995
ncRNA_inter_chr1_661	0	0	0	0	0	0	0	0	0	0	0	0	0	0	0	0	0	0	0	0	0	0	0	0	0	0	0	0	0	0	0	0	0	0	0	0	0	0	0	0	0	0	0	0	0	0	0	0	0
ncRNA_inter_chr1_662	0	0	0	0	0	0	0	0	0	0	0	0	0	0	0	0	0	0	0	0	0	0	0	0	0	0	0	0	0	0	0	0	0	0	0	0	0	0	0	0	0	0	0	0	0	0	0	0	0
ncRNA_inter_chr1_663	0	0	0	0	0	0	0	0	0	0	0	0	0	0	0	0	0	0	0	0	0	0	0	0	0	0	0	0	0	0	0	0	0	0	0	0	0	0	0	0	0	0	0	0	0	0	0	0	0
ncRNA_inter_chr1_664	0.190877	0.0861402	0.218346	0	0	0.292827	0	0.281665	0.475149	0.126102	0.128381	0	0.0388128	0.0778309	0	0	0.705343	0	0.0334007	0.232782	0	0	0	0.197677	0.115071	0	0	0	0	0.176124	0	0	0.0290262	0.701748	0.0978759	0	0.439303	0.17162	0.24881	0.0373595	0.235467	0.229502	0	0	0	0.0563607	0.0391186	0.0666805	0.0323064
ncRNA_inter_chr1_665	0.146771	0.153774	0.035919	0.119226	0.229254	0.0301581	0.143913	0	0.300115	0.13852	0	0	0	0	0	0	0.00966936	0.0147989	0.00917314	0.436124	0	0	0	0	0	0.0297868	0	0.230418	0.00908293	0	0	0	0	0	0.0179204	0.00842643	0.0462506	0.131974	0	0.0923366	0.0403494	0.0838983	0.0105063	0.188126	0.0439441	0.0309577	0.0429046	0.0915653	0.141961
ncRNA_inter_chr1_666	0	0	0	0	0.0284781	0	0	0	0	0	0	0	0	0	0	0	0	0	0	0	0	0	0	0	0	0	0	0	0	0	0	0	0	0	0	0	0	0	0	0	0	0	0	0.030749	0	0	0	0	0
ncRNA_inter_chr1_667	0.152804	0.173934	0.419507	0.316471	0.133659	0.147819	0.197421	0.265411	0.0760751	0.242279	0.0685158	0.11465	0.0932136	0.398129	0.185754	0.395611	0.282327	0.304651	0.215817	0.217409	0.16624	0.318389	0.0862605	0.638637	0.464704	0.0875993	0.139313	0.0959556	0.132388	0.170702	0.350073	0	0.0937753	0.187259	0.184456	0.196511	0.405784	0.332674	0.334931	0.0299078	0.353438	0.0612418	0.367521	0.0865902	0.0768607	0.0227607	0.473929	0.0807847	0.104373
ncRNA_inter_chr1_668	0.0510724	0.115355	0.175267	0	0	0.0980351	0.082481	0.125731	0.0635672	0.134963	0	0.1437	0.0519253	0.243198	0.103476	0	0.141545	0.03608	0.178915	0.0519041	0	0.118241	0.048052	0.13236	0.359563	0.0363105	0.046563	0.0534528	0.0884972	0.0471715	0	0	0.155482	0.208628	0.262142	0.0410504	0.226045	0.0459652	0.111065	0.049981	0.039377	0.102346	0.0511826	0.0482357	0.0428158	0.113214	0.471473	0.0446477	0.0432632
ncRNA_inter_chr1_669	0.444086	4.35716	2.5392	0.83326	0.485557	2.05128	0.783229	4.16825	0.207274	0.696787	0.311131	0.442533	0.253582	1.923	0.477259	0.765323	1.10222	2.44734	2.09058	1.52273	0.573721	0.160645	0.57363	6.40219	4.07579	0.49335	0.506095	0.784323	0.288123	1.20308	0.449722	0.315211	1.7534	0.283448	2.25575	0.60142	2.03797	1.74868	4.46675	0.162974	0.898504	0.472624	0.833183	0.471848	0.488635	2.09199	7.37162	1.65003	0.446057
ncRNA_inter_chr1_67	0	0	0	0	0	0	0	0.0675461	0	0	0	0	0	0	0	0	0	0	0	0.0558	0	0	0	0	0	0	0	0	0	0	0	0	0.0417646	0	0	0	0	0	0	0	0	0	0	0	0.0920592	0	0	0	0
ncRNA_inter_chr1_670	0.0369018	0.0416169	0.0843905	0	0	0.0353683	0.0595472	0.0907205	0.0459298	0.0487581	0.041366	0	0.0374875	0	0	0	0	0	0	0.0749749	0	0.0854333	0.0346912	0.0318345	0.037063	0.0523994	0	0.154487	0	0	0.035197	0.0419384	0	0.150742	0	0	0	0.033166	0.0801384	0.144453	0	0	0.0369513	0	0.0928083	0.0816886	0	0.0322153	0
ncRNA_inter_chr1_671	0	0	0	0	0	0	0	0	0	0	0	0	0	0	0	0	0	0	0.0537169	0	0.0666757	0	0	0	0.0616881	0	0	0	0	0	0	0	0	0	0	0	0	0.110404	0	0.0599772	0	0	0	0	0	0	0	0	0
ncRNA_inter_chr1_672	0.0265115	0	0.0202534	0.0183347	0.0154599	0.0169867	0.0214496	0.0326785	0.0109992	0.0116765	0	0	0.00900228	0	0.00896978	0	0	0	0	0.00899684	0.00961419	0.0102297	0.00833077	0.030579	0	0	0.0080569	0.0554942	0.0153427	0.0081895	0	0.0100711	0	0.0360993	0.0151406	0.0142338	0	0.0398225	0.0288667	0.0172966	0.0136509	0.00887008	0	0.00834632	0.014817	0.0457724	0.00909299	0.0309448	0
ncRNA_inter_chr1_673	0	0	0	0	0	0	0	0	0	0	0	0	0	0	0	0	0	0	0	0	0	0	0	0	0	0	0	0	0	0	0	0	0	0	0	0	0	0	0	0	0	0	0	0	0	0	0	0	0
ncRNA_inter_chr1_674	0	0	0	0	0	0	0	0	0	0	0	0	0	0	0	0	0.0467344	0	0	0	0	0	0	0	0	0	0	0	0	0	0	0	0	0	0	0	0	0	0	0	0	0	0	0	0	0	0	0	0
ncRNA_inter_chr1_675	0	0.0413146	0	0.0379203	0	0	0	0	0.0455959	0	0	0	0	0	0	0	0	0.0257507	0	0	0	0.0424061	0	0	0	0.0520187	0.066798	0	0	0	0	0	0.0278431	0	0	0	0.0648031	0.0658501	0	0	0	0	0	0	0	0.0270318	0	0	0.0308774
ncRNA_inter_chr1_676	0	0.0103328	0.0261896	0.0616422	0.0080182	0.0043907	0.00740166	0	0.0114093	0.0363357	0	0	0.00465966	0	0	0	0.00423013	0	0	0.0930704	0.00997272	0.00530559	0	0.00790401	0.0138032	0.0357773	0.00417867	0.0335788	0.0158831	0	0	0.0052129	0	0.00936137	0	0	0.0566913	0.0205865	0	0	0.017652	0.00917591	0	0.00432878	0.00384239	0.00676067	0.0515671	0.0239957	0.0348756
ncRNA_inter_chr1_677	0	0	0.0649706	0.0294078	0	0.013599	0.0114819	0	0	0	0	0	0	0	0	0	0.0131175	0	0	0.0432913	0	0	0	0.0122402	0	0.0100736	0	0.0445412	0.0246388	0	0	0	0	0	0.012121	0	0.0125809	0	0	0	0.0218953	0.0142271	0	0	0	0	0.116377	0	0.0240615
ncRNA_inter_chr1_678	0.0345234	0.0129904	0.065828	0.0715101	0.0503299	0.02208	0.0232385	0	0.0501312	0.0646221	0.00644998	0	0	0.00391369	0.00583073	0	0.021265	0	0.00503702	0.216389	0.0125197	0.0532847	0	0	0.0173534	0.0490683	0.0262294	0.126464	0.00997341	0	0.0054943	0.00654664	0.00437731	0.0235044	0.00492008	0.00462627	0.0611353	0.0672914	0	0	0.0266211	0.0230638	0	0.0489089	0.0192948	0.00849952	0.0708007	0.0351953	0.0146206
ncRNA_inter_chr1_679	0	0	0.0336877	0	0	0	0	0	0	0	0	0	0	0	0	0	0	0	0	0	0	0	0	0	0	0	0	0.0310236	0	0	0	0	0	0	0	0	0	0	0	0	0	0	0	0	0	0	0	0	0
ncRNA_inter_chr1_68	0	0	0	0	0	0	0	0	0	0	0.0384559	0	0	0	0	0.029606	0	0	0	0	0	0	0	0	0	0	0	0	0.0297222	0.0316438	0	0	0	0	0	0	0	0	0	0	0	0	0	0	0	0	0	0	0
ncRNA_inter_chr1_680	0	0	0	0	0	0	0	0	0	0	0	0	0	0	0	0	0	0	0	0	0	0	0	0	0	0	0	0	0	0	0	0	0	0	0	0	0	0	0	0	0	0	0	0	0	0	0	0	0
ncRNA_inter_chr1_681	0	0.0152031	0	0	0	0	0	0	0	0	0	0	0	0	0	0	0	0	0	0.0410792	0	0	0	0	0	0	0	0	0.01167	0	0	0	0	0	0	0	0	0	0	0	0	0	0	0	0	0.00994724	0.0138083	0	0
ncRNA_inter_chr1_682	0	0	0	0	0	0	0	0	0.0792805	0	0	0	0	0	0	0	0	0	0	0	0	0	0	0	0	0	0	0	0	0	0	0	0	0	0	0	0	0	0	0	0	0	0	0	0	0	0	0	0
ncRNA_inter_chr1_683	0	0	0	0	0	0	0	0	0	0	0	0	0	0	0	0	0	0	0	0	0	0	0	0	0	0	0	0	0	0	0	0	0	0	0	0	0	0	0	0	0	0	0	0	0	0	0	0	0
ncRNA_inter_chr1_684	0	0	0	0	0	0	0	0	0	0	0	0	0	0	0	0	0	0	0	0.0877502	0	0.0499988	0	0	0	0	0	0	0	0	0	0	0	0	0	0	0	0	0	0	0	0	0	0	0	0	0	0	0
ncRNA_inter_chr1_685	0	0	0	0	0	0	0	0	0	0	0	0	0	0	0	0	0	0	0	0	0	0	0	0	0	0	0	0	0	0	0	0	0	0	0	0	0	0	0	0	0	0	0	0	0	0	0	0	0
ncRNA_inter_chr1_686	0	0	0	0	0	0	0	0	0	0	0	0	0	0	0	0	0	0	0	0	0	0	0	0	0	0	0	0	0	0	0	0	0	0	0	0	0	0	0	0	0	0	0	0	0	0	0	0	0
ncRNA_inter_chr1_687	0	0	0	0	0	0	0	0	0	0	0	0	0	0	0	0	0	0	0	0	0	0	0	0	0	0	0	0	0	0	0	0	0	0	0	0	0	0	0	0	0	0	0	0	0	0	0	0	0
ncRNA_inter_chr1_688	0	0	0	0	0	0	0	0	0	0	0	0	0	0	0	0	0	0	0	0	0	0	0	0	0	0	0	0	0	0	0	0	0	0	0	0	0	0	0	0	0	0	0	0	0	0	0	0	0
ncRNA_inter_chr1_689	0	0	0	0	0	0	0	0	0	0	0	0	0	0	0	0	0	0	0	0	0	0	0	0	0	0	0	0	0	0	0	0	0	0	0	0	0	0	0	0	0	0	0	0	0	0	0	0	0
ncRNA_inter_chr1_69	0	0	0	0.0440359	0	0	0	0	0	0	0.0238344	0.040052	0	0	0	0.0183493	0.0196425	0	0	0	0	0	0	0	0.021463	0	0.0581547	0	0.0184214	0.0196272	0	0.0241839	0.0323465	0	0	0	0	0	0	0	0	0	0	0	0.0178249	0	0	0.0185771	0
ncRNA_inter_chr1_690	0	0	0	0	0	0	0	0	0	0	0	0	0	0	0	0	0	0	0	0	0	0	0	0	0	0	0	0	0	0	0	0	0	0	0	0	0	0	0	0	0	0	0	0	0	0	0	0	0
ncRNA_inter_chr1_691	0	0	0	0	0	0.0763211	0	0	0	0	0	0	0	0	0	0	0	0	0	0	0	0	0	0	0	0	0	0	0	0	0	0	0	0	0	0	0	0	0	0	0	0	0	0	0	0	0	0	0
ncRNA_inter_chr1_692	0.123889	0.0999099	0.101257	0.0183329	0.100626	0.0849006	0.135768	0.15244	0.13217	0.0877103	0.039679	0.0580969	0.017994	0.0721967	0.251007	0.076369	0.114485	0.024992	0.0852195	0.0989556	0.0962732	0.102437	0.116563	0.0917102	0.0533915	0.0880481	0.121054	0.175972	0.145671	0.0653498	0.109815	0.171109	0.127918	0.0994086	0.11351	0.07824	0.0862165	0.111438	0.0769479	0.0866012	0.122846	0.212861	0.168498	0.133723	0.0445248	0.0849811	0.0907347	0.0463992	0.0824272
ncRNA_inter_chr1_693	0	0	0	0	0	0	0.0579455	0	0.089316	0	0	0.134605	0.0729583	0	0	0	0.0662933	0.101332	0.125623	0.0729285	0	0	0	0.0619564	0	0	0	0.0751045	0	0	0	0	0	0	0	0.0576784	0	0.0645477	0	0.140453	0.110654	0.071901	0.0719148	0.0677742	0	0	0	0	0
ncRNA_inter_chr1_694	0.158788	0.0551158	0.139647	0.0505672	0.138893	0.0937566	0.108231	0.149941	0.0608109	0.20179	0.164305	0.114558	0.198215	0.0828426	0.148124	0.178765	0.146613	0.0774286	0.0320825	0.0744401	0.106308	0.16967	0.0917146	0.0210802	0.0614221	0.112859	0.0556501	0.115054	0.0844551	0.0674874	0.151209	0.222286	0.0557612	0.224529	0.0835672	0.186083	0.0108005	0.0769079	0.14605	0.179302	0.0658863	0.0489275	0.122408	0.173041	0.204686	0.117201	0.0500996	0.138772	0.0825501
ncRNA_inter_chr1_695	0	0	0	0	0	0	0	0	0	0	0	0.0798034	0	0	0	0	0	0	0	0	0	0	0	0	0.08553	0	0	0	0	0	0	0.0967809	0	0	0	0.0683916	0	0	0	0	0	0	0	0	0	0	0	0	0
ncRNA_inter_chr1_696	0.0833171	0.0470486	0.0953659	0.0719428	0.0607318	0.119917	0.0785028	0.119636	0.0518503	0.0458834	0.0933964	0.182331	0.0282405	0.132193	0.0703464	0.119856	0.243888	0.0980586	0.0729497	0.0988467	0.0755358	0.160743	0.117603	0.287915	0.153634	0.0987002	0.17735	0.0436002	0.108294	0.0769218	0.0397725	0.0789716	0.0422635	0.0425432	0.0712561	0.156282	0.233833	0.124905	0.0603799	0.122305	0.0535643	0.236674	0.111329	0.0262298	0.116484	0.102611	0.0854379	0.048545	0
ncRNA_inter_chr1_697	0	0	0	0	0	0	0	0.0973702	0	0	0	0	0	0.0269058	0	0	0	0	0	0	0	0	0	0.136971	0.0397796	0.0281201	0	0	0	0	0	0	0	0.0404148	0.101506	0	0.0351845	0	0.0430062	0.0387287	0	0	0	0	0	0.0292893	0.0811387	0	0
ncRNA_inter_chr1_698	0.0704228	0	0	0	0.0615994	0.202497	0	0	0.0876517	0	0	0.0660485	0	0.0478789	0.0713404	0.060775	0.130116	0.0497221	0.0615931	0	0	0.0815199	0	0	0	0	0	0	0.0610136	0	0.0672241	0	0	0.0719183	0.0601632	0.0566036	0.0623378	0.0633449	0	0.0689179	0	0.0705612	0.0705747	0	0	0	0	0	0.059575
ncRNA_inter_chr1_699	0	0	0.0746998	0	0	0	0	0	0	0	0	0	0	0	0	0	0	0	0	0	0	0	0	0	0	0	0.0595363	0	0	0	0	0	0	0	0	0	0	0	0	0	0	0	0	0	0	0	0	0	0
ncRNA_inter_chr1_7	0	0	0	0	0	0	0	0.0407249	0	0	0	0	0	0	0.0335352	0.0285687	0	0	0	0	0	0	0	0	0	0	0	0	0.0286808	0.0305582	0.0316002	0	0	0	0.0283237	0	0	0	0	0	0	0	0	0	0.0277522	0	0	0	0
ncRNA_inter_chr1_70	0	0	0	0	0	0	0	0	0	0	0	0	0	0	0	0	0	0	0.0624163	0	0	0	0.0670915	0	0.0721892	0	0	0	0.061781	0.065825	0	0	0	0	0	0	0	0	0	0	0	0	0	0	0	0	0	0	0
ncRNA_inter_chr1_700	0.0216479	0.0365635	0.012336	0.0446587	0.00946553	0.0207108	0.00871734	0.0132494	0	0.00711514	0.0121305	0.0202549	0	0.00732225	0.0218206	0	0.0199203	0.00762406	0	0.010957	0.0117757	0	0.0101596	0	0	0.00767094	0.0196125	0	0.0187064	0	0	0	0.0246411	0.0442151	0	0	0.0285259	0.0194258	0	0.0105901	0.0332581	0.0216105	0.0216429	0	0.00901706	0.0318558	0	0.00940985	0.0182361
ncRNA_inter_chr1_701	0.0226422	0.0383341	0.0388365	0.0234382	0.0496372	0.0651487	0.0182834	0.0277647	0.0988823	0.00745969	0.0254448	0.0318536	0.0114743	0.0153441	0.0228659	0.0195281	0.0104547	0.0159368	0	0.0460046	0.0246947	0.0262101	0	0.0293124	0.0340459	0.00804333	0.010292	0.0472769	0.0686165	0.05209	0.0215465	0.0257535	0.0171779	0.0463617	0.0289619	0.0363754	0.0299668	0.0406316	0.0123013	0.0222138	0.0261109	0.0113109	0.0226345	0	0.00946371	0.0166732	0.0115754	0.00986552	0.0191073
ncRNA_inter_chr1_702	0	0.0479184	0.0242766	0	0.111747	0.0408288	0.0171409	0	0	0	0.023868	0	0.0215466	0	0.0428875	0.0366471	0.0392114	0	0.0186282	0.021568	0.069493	0.0245723	0.0398787	0.0366462	0.0213825	0	0	0.0442987	0.0919774	0	0.0606193	0.0966902	0.0161581	0.108722	0.0181404	0.0341318	0	0	0.0462554	0.104186	0	0.0212244	0	0.0400967	0.0177376	0	0.0217509	0.018538	0
ncRNA_inter_chr1_703	0.0345344	0.0779723	0.0197672	0	0.0755764	0.0497083	0.0418373	0.0211819	0	0	0.0581125	0	0	0.0117062	0	0	0	0.0121522	0.0453505	0.0175651	0	0.0399838	0	0	0.0867672	0.0122717	0	0.0361371	0.0298464	0	0	0.0785447	0.0131269	0.123531	0	0.0138446	0.0305987	0	0	0.0845393	0.0532523	0.0346023	0.0345891	0.0163112	0	0.0637585	0	0.0301674	0.0145771
ncRNA_inter_chr1_704	0	0	0	0	0	0	0	0	0	0	0	0	0	0	0	0.0499861	0	0	0	0	0	0	0	0	0	0	0	0	0	0	0	0	0	0	0	0	0	0	0	0	0	0	0	0	0	0	0	0	0
ncRNA_inter_chr1_706	0	0	0	0	0	0	0	0	0	0	0	0	0	0.0117217	0	0	0	0.012173	0	0	0	0	0	0	0	0	0	0	0	0	0	0	0	0	0	0	0	0	0	0	0	0	0	0	0	0	0	0	0
ncRNA_inter_chr1_707	0	0	0	0.0260695	0	0	0	0	0	0	0	0	0	0	0	0	0	0	0	0	0	0	0	0	0	0	0	0	0	0	0	0	0	0	0	0	0	0	0	0	0	0	0	0	0	0.0186017	0	0	0
ncRNA_inter_chr1_708	0	0	0	0	0	0	0	0	0	0	0	0	0	0	0	0	0	0	0	0	0	0	0	0	0	0	0	0	0	0	0	0	0	0	0	0	0	0	0	0	0	0	0	0	0	0	0	0	0
ncRNA_inter_chr1_709	0.100189	0	0	0	0	0.224243	0	0	0	0	0	0.125288	0	0	0	0	0	0	0	0	0	0	0.0314098	0.115336	0	0.0237302	0	0	0.0289236	0	0	0	0	0	0.0285532	0.0536661	0	0	0	0.130731	0.0514975	0	0.100405	0	0.0559948	0.098652	0.034236	0.0291788	0
ncRNA_inter_chr1_71	0	0	0	0	0	0	0	0	0	0	0	0	0.018466	0	0	0	0	0	0	0	0	0.0210247	0	0	0.0182569	0.0129057	0	0	0	0	0	0.0206585	0	0	0	0	0.032155	0	0.0197377	0	0	0	0	0	0	0	0	0.015869	0.0153769
ncRNA_inter_chr1_711	0.0768683	0.0289121	0.0732548	0.0530445	0.123077	0.0367891	0.0517034	0.0157853	0.0635851	0.0253663	0.0573558	0.0720732	0	0.0436186	0.0650017	0.0110797	0	0.0452978	0.0223928	0.103954	0.0975099	0.0444779	0.0482695	0.0331694	0.11577	0.0363926	0.0816923	0.0669857	0.0664946	0.0355338	0.0245005	0.0436784	0.0681386	0.0783899	0.164139	0.0309621	0.0226619	0.0690451	0.0835459	0.0501504	0.0789875	0.102548	0.0641046	0.0604734	0.0536557	0.103925	0.0787229	0.123007	0.0217265
ncRNA_inter_chr1_712	0	0	0.105876	0.0958454	0.0403151	0.0442104	0.037217	0	0.114731	0.0608981	0	0.0432268	0.0468594	0	0	0.079551	0.0427524	0	0.0403422	0	0	0.0533524	0.043364	0	0.0926575	0.0654992	0	0	0	0	0	0	0	0.0470685	0	0	0.123398	0	0.0500865	0.0451048	0.0713608	0	0.0461892	0	0.0387964	0.0683517	0	0	0
ncRNA_inter_chr1_713	0.0194478	0	0.310587	0.120705	0.170624	0.0933943	0.015677	0.191072	0.170463	0.0512168	0.0437323	0.0181774	0.0594963	0.026399	0.0196675	0	0.0717881	0.0411229	0.0340891	0.178224	0	0	0.110117	0	0	0.0275904	0.0353628	0.0202846	0.0338002	0	0	0	0	0.238636	0	0.0312095	0.635594	0.297767	0	0.0570967	0.194718	0.273332	0.0585446	0.0550085	0.0487754	0.0575593	0.0397371	0.0846685	0.0328734
ncRNA_inter_chr1_714	0	0	0	0	0	0	0	0	0	0	0	0	0	0	0	0	0.0146828	0	0	0	0	0	0	0	0	0	0	0	0	0	0	0	0	0	0	0.0126792	0	0	0	0	0.012254	0.015936	0	0	0	0	0	0	0
ncRNA_inter_chr1_715	0	0	0	0	0	0	0	0	0	0	0	0.017827	0	0.0257863	0	0	0	0	0	0	0	0	0	0	0.0190982	0	0.017439	0.0198936	0	0	0.0181064	0	0	0.0194154	0.0162477	0	0	0	0	0	0.0294333	0	0.0190447	0	0	0.0423686	0	0.0332075	0
ncRNA_inter_chr1_716	0	0	0	0	0	0	0	0	0	0	0	0	0	0	0	0	0	0	0	0	0	0	0	0	0	0	0	0	0	0	0	0	0	0	0	0	0	0	0	0	0	0	0	0	0	0	0	0	0
ncRNA_inter_chr1_717	0	0	0	0	0	0	0	0	0	0	0	0	0	0	0	0	0	0	0	0	0	0	0	0	0	0	0	0	0	0	0	0	0	0	0	0	0	0	0	0	0	0	0	0	0	0	0	0	0
ncRNA_inter_chr1_718	0	0	0	0	0	0	0	0	0	0	0	0	0	0	0	0	0	0	0	0	0	0	0	0	0	0	0	0	0	0	0	0	0	0	0	0	0	0	0	0	0	0	0	0	0	0	0	0	0
ncRNA_inter_chr1_719	0	0	0	0	0	0	0	0	0	0	0	0	0	0	0	0	0	0	0	0	0	0	0	0	0	0	0	0	0	0	0	0	0	0	0	0	0	0	0	0	0	0	0	0	0	0	0	0	0
ncRNA_inter_chr1_72	0	0	0	0	0	0	0	0.0718058	0	0	0	0	0	0	0	0	0	0	0	0.118638	0	0	0.0549166	0.0503944	0	0	0	0	0	0	0	0	0	0.0596079	0	0	0	0	0	0	0	0	0	0	0	0	0	0	0
ncRNA_inter_chr1_720	0	0	0	0	0	0	0	0	0	0	0	0.0924679	0	0	0	0	0	0	0	0	0	0	0	0	0	0	0	0.0515935	0	0	0	0	0	0	0	0	0	0	0	0.0482425	0	0	0	0	0	0.0364047	0.0505353	0	0
ncRNA_inter_chr1_721	0.0332495	0	0	0	0	0	0	0	0	0	0	0	0	0	0	0	0	0	0	0	0	0	0	0	0	0	0	0.0347737	0	0	0	0	0	0	0	0	0	0	0	0	0.0255979	0	0	0	0.0278232	0	0	0	0.0281393
ncRNA_inter_chr1_722	0	0.064837	0	0	0.0502629	0	0	0	0	0	0	0	0	0	0	0	0	0	0	0	0	0	0	0	0	0	0	0	0	0	0	0	0	0	0	0	0	0	0	0	0	0	0	0	0	0	0	0	0
ncRNA_inter_chr1_723	0.0173547	0.0391427	0.0297386	0.0448689	0.0151673	0.0249492	0.0350043	0.010675	0.021582	0.0572775	0.0194375	0	0.0264441	0.053096	0.0175658	0.0374429	0.0240168	0.030607	0.0455325	0.0264206	0.0282967	0.0100361	0.0326568	0.0149709	0.0610041	0.024642	0.0237019	0.04537	0.0751152	0.0560224	0.0165522	0.0295838	0.0131897	0.0265621	0.0593006	0.0069746	0.0306688	0.0233956	0.0282895	0.0339385	0.0200709	0.0086828	0.147834	0.0491301	0.0363241	0.031998	0.0266636	0.0454501	0.0440786
ncRNA_inter_chr1_724	0	0	0	0	0	0	0	0	0	0	0	0	0	0	0	0	0	0	0	0	0	0	0	0	0	0	0	0	0	0	0	0	0	0	0	0	0	0	0	0	0	0	0	0	0	0	0	0	0
ncRNA_inter_chr1_725	0	0	0	0	0	0	0	0	0	0	0	0	0	0	0	0	0	0	0	0	0	0	0	0	0	0	0	0	0	0	0	0	0	0	0	0	0	0	0	0	0	0	0	0	0	0	0	0	0
ncRNA_inter_chr1_726	0	0	0	0	0	0	0	0	0	0	0	0	0	0.0550607	0	0	0	0	0	0	0	0	0	0	0	0.0575457	0	0	0	0	0	0	0	0	0	0	0	0	0	0.0792556	0	0	0	0	0	0	0	0	0
ncRNA_inter_chr1_727	0	0	0	0	0	0	0	0	0	0	0	0	0	0	0	0	0	0	0	0	0	0	0	0	0	0	0	0	0	0	0	0	0	0	0	0	0	0	0	0	0	0	0	0	0	0	0	0	0
ncRNA_inter_chr1_728	0.0872159	0.19688	0	0.0451579	0.0762885	0	0.140852	0.0536472	0.108553	0.0288095	0.0488834	0.0408992	0.0443362	0	0	0.0376337	0.0402859	0	0	0.0886362	0.142327	0.302878	0	0.0376504	0	0.0309862	0	0.0456404	0	0	0	0	0.0331708	0.089068	0	0.0350507	0	0.0784503	0	0.21338	0.0336219	0	0.174808	0.205929	0	0.0322042	0	0	0.110758
ncRNA_inter_chr1_73	0	0	0	0.00422797	0	0.0117512	0	0.0100474	0.0101653	0	0	0.00383494	0.00415103	0	0.00413679	0.00352351	0.0264075	0.00288322	0.00714871	0.0331947	0.0133291	0.00946649	0.0192104	0.0105781	0.0287709	0.00580223	0.00744539	0.0128397	0.0106139	0.00376888	0.0155924	0	0.00931863	0	0	0	0.00724028	0	0	0	0.00314846	0.012277	0	0	0.00342403	0.00301516	0	0	0.00345693
ncRNA_inter_chr1_730	0.0471162	0.0736049	0.101412	0.0792491	0.0514928	0.0847792	0.0522893	0.0725198	0.124673	0.0661753	0.0725891	0.0497359	0.0838684	0.100456	0.0657185	0.0508267	0.0924526	0.0709399	0.0669857	0.107787	0.0961544	0.10231	0.0499619	0.106735	0.112532	0.0836594	0.118183	0.111003	0.112309	0.087292	0.118223	0.0470997	0.0806751	0.138822	0.0705278	0.0758099	0.0834518	0.031829	0.0192771	0.0575582	0.0726535	0.0530858	0.0708912	0.0667792	0.0345775	0.0565162	0.102686	0.0826218	0.129759
ncRNA_inter_chr1_731	0	0	0	0	0.0249027	0.109236	0.0459781	0.0350019	0.106305	0.0188084	0	0	0	0.0580678	0.0288407	0.024554	0.0525853	0	0	0	0.030973	0.0329559	0.0267693	0	0.0286174	0.0202295	0	0.0595746	0.0246659	0.0262804	0.0271766	0	0.0649672	0	0.024341	0	0.0251854	0	0	0.0557227	0	0.0285167	0.0570265	0.107554	0.0238597	0.0210247	0	0	0.0481758
ncRNA_inter_chr1_734	0.00912062	0.0616114	0.0728931	0.0845779	0.00796747	0.0174746	0.0294208	0.0448813	0.0113372	0.0421235	0.0510532	0.0512575	0.0277825	0.0186027	0.00923296	0.0236133	0.00838366	0.0449914	0.0159457	0.00922277	0.0198192	0.0210881	0.0171728	0	0.0366238	0.0323615	0.00827373	0.0474898	0.0236751	0.0840319	0.0260849	0.0828829	0.0207859	0.0557792	0.00778774	0.0146617	0.016007	0.0327927	0.0395705	0.00891407	0.0210961	0	0.0182806	0.0258084	0.0380395	0.0538138	0.0840394	0.0318144	0.0231651
ncRNA_inter_chr1_735	0	0.0401481	0	0.0365623	0	0.0339337	0.0571319	0	0	0.0934847	0.0793116	0	0.0719339	0	0	0	0.0326176	0.0250458	0.0619294	0.0358823	0	0	0.0333101	0	0	0	0	0.0369529	0	0	0.0337694	0	0	0.0362263	0.0302459	0.0283789	0	0	0	0	0	0	0	0	0.0591988	0	0	0	0.0298919
ncRNA_inter_chr1_736	0	0.0570667	0	0	0	0	0	0	0	0.0334769	0.0568031	0	0.0515192	0	0	0	0	0	0	0	0	0	0	0	0.152807	0	0.0461731	0.0530051	0	0.046724	0.0483713	0.0575075	0.0385448	0	0	0	0	0	0.0550057	0	0	0	0	0	0	0	0	0	0
ncRNA_inter_chr1_737	0.086262	0.196597	0.024722	0.133738	0.0750616	0.0823142	0.10394	0.159181	0.0801055	0.0425192	0.0961944	0	0.130869	0.0439858	0.0218934	0.111666	0.0198848	0.122072	0.0563341	0.0875004	0.0233396	0.0993354	0.0817633	0.0926122	0.107823	0.152439	0.0392482	0.0901112	0.167282	0.0797993	0.0614366	0.0990576	0.0652745	0.176566	0.0917105	0.052001	0.0382338	0.0971983	0.140915	0.0629846	0.0498813	0.0647006	0.129672	0.162094	0.162403	0.0792156	0.175941	0.0944124	0.0547733
ncRNA_inter_chr1_738	0	0	0	0	0	0	0	0	0	0	0	0	0	0	0	0	0	0	0	0	0	0	0	0	0	0	0	0	0	0	0	0	0	0	0	0	0	0	0	0	0	0	0	0	0	0	0	0	0
ncRNA_inter_chr1_739	0	0	0	0	0	0	0	0	0	0	0	0	0	0	0	0	0	0	0	0	0	0	0	0	0	0	0	0	0	0	0	0	0	0	0	0	0	0	0	0	0	0	0	0	0	0	0	0	0
ncRNA_inter_chr1_74	0	0	0	0.0160397	0	0	0	0.0190518	0	0	0	0	0.0157478	0	0	0	0.0285696	0.0109343	0.0135553	0	0	0	0.0291364	0	0.0310965	0	0	0.0162139	0	0	0.0148008	0	0	0	0	0	0	0	0	0	0	0	0	0	0.0129984	0	0	0	0
ncRNA_inter_chr1_740	0	0	0	0	0	0	0	0	0	0	0	0	0	0	0	0	0	0	0	0	0	0	0	0	0	0	0	0	0	0	0	0	0	0	0	0	0	0	0	0	0	0	0	0	0	0	0	0	0
ncRNA_inter_chr1_741	0	0	0	0	0	0	0	0	0	0	0	0	0	0	0	0	0	0	0	0	0	0	0	0	0	0	0	0	0	0	0	0	0	0	0	0	0	0	0	0	0	0	0	0	0	0	0	0	0
ncRNA_inter_chr1_742	0	0	0	0	0	0	0	0	0	0	0	0	0	0	0	0	0	0	0	0	0	0	0	0	0	0	0	0	0	0	0	0	0	0	0	0	0	0	0	0	0	0	0	0	0	0	0	0	0
ncRNA_inter_chr1_743	0	0.0340125	0.0344711	0	0	0	0	0	0	0.0199082	0.0337799	0	0	0	0	0.0259974	0	0	0	0	0	0	0.0283429	0	0.0302907	0	0	0.0315389	0	0	0	0	0	0	0	0	0	0	0	0.0589809	0	0	0.0301994	0	0.0252628	0	0	0	0
ncRNA_inter_chr1_744	0	0.030744	0	0.0564474	0	0	0	0	0	0	0	0	0	0.0185134	0	0	0.0251863	0	0	0	0	0	0	0	0	0.0193663	0	0.0285167	0	0	0	0.0309908	0.0207193	0	0	0	0	0.0245083	0.0592013	0.0266886	0	0	0.0273056	0	0.0228351	0	0	0	0.0230538
ncRNA_inter_chr1_745	0	0	0	0	0	0	0	0	0	0	0	0	0	0	0	0	0.0954382	0	0	0	0	0	0	0	0	0	0	0	0	0	0	0	0	0	0	0	0	0	0	0	0	0	0	0	0	0	0	0	0
ncRNA_inter_chr1_747	0.0296226	0	0.135543	0.0307056	0	0.0284148	0.047887	0	0	0.0391402	0.0664776	0.0277826	0.0301173	0.0402796	0.0901142	0	0	0.0209151	0	0.0904037	0.128909	0.068581	0.0557416	0	0.0297763	0.0421387	0.0270337	0	0.0513295	0.0273447	0.0282771	0	0.0901309	0.0605034	0.0759801	0.0476195	0.0262732	0	0	0	0	0.0594783	0.0297157	0	0	0	0	0	0.0250791
ncRNA_inter_chr1_748	0	0.0647141	0	0.0587053	0	0	0	0	0	0	0	0	0	0	0	0	0	0	0	0	0	0.0658705	0	0.0493154	0	0	0	0	0	0	0	0	0	0	0.0486514	0	0	0.0515729	0.0618383	0	0	0	0	0	0.0477045	0.0421818	0	0.0994351	0
ncRNA_inter_chr1_75	0	0	0	0	0	0.0391919	0	0.0502641	0	0	0.183203	0	0	0.0277784	0	0	0.0754907	0.0288478	0.0357629	0	0	0	0.0768833	0.211657	0.0822137	0	0	0	0.212393	0.037716	0.234013	0	0.0310789	0	0	0	0.0723995	0	0	0	0	0	0	0	0	0	0.125655	0.0356981	0
ncRNA_inter_chr1_751	1.37292	0.567618	2.61355	5.81732	0.319597	4.60002	1.84399	9.62727	0	2.95696	2.91824	0.25701	2.64678	2.27132	3.97697	1.97473	7.46435	5.06529	11.5532	6.54132	10.6829	11.684	2.84756	5.00793	1.97408	11.0015	5.41041	0.191106	4.11525	7.33951	9.32986	4.36802	11.1518	0.559984	7.53636	0.0367838	7.99679	1.56189	1.39041	0.134088	0.740971	1.1005	2.15013	3.32141	3.02479	0.0674909	6.64847	3.47341	3.60327
ncRNA_inter_chr1_753	0	0	0	0	0	0	0	0	0	0	0	0	0	0	0	0	0	0	0	0	0	0	0	0	0	0	0	0	0	0	0	0	0	0	0	0	0	0	0	0	0.0489388	0	0	0	0	0	0	0	0
ncRNA_inter_chr1_754	0	0	0	0.032535	0.0549446	0.0602744	0	0	0	0	0	0	0.0638859	0	0.0318166	0.0271046	0.116059	0.0665487	0.0275004	0	0.0341927	0.0363691	0.02955	0.0542333	0.0315921	0.0446493	0.0286343	0	0.0544221	0.0580044	0	0	0.0239068	0.0320744	0.0537238	0.050506	0	0	0	0	0	0	0.0314752	0	0.0526781	0	0	0.0549011	0.0531986
ncRNA_inter_chr1_755	0	0	0	0	0	0	0	0	0	0.0101308	0.0343621	0	0	0.0104628	0	0	0	0	0	0	0	0	0	0	0	0	0	0	0	0	0	0.0174803	0	0	0	0	0	0	0	0	0	0	0	0	0	0	0	0	0
ncRNA_inter_chr1_756	0	0	0	0	0	0	0	0	0	0	0	0	0	0	0	0	0	0	0	0	0	0	0	0	0	0	0	0	0	0	0	0	0	0	0	0	0	0	0	0	0	0	0	0	0	0	0	0	0
ncRNA_inter_chr1_76	0.028434	0.032174	0	0	0	0.0272746	0	0.0699381	0.0353904	0.0375815	0.0957115	0	0.0289725	0.0193864	0	0.0490619	0.0525853	0	0.0497609	0	0	0.0329456	0	0.0245495	0.0285994	0	0.0777705	0	0.0986635	0.0526104	0.0271425	0.0647433	0.0648857	0	0.0243257	0	0	0.0255843	0	0	0.0439005	0.0570514	0.028567	0.0537263	0.143024	0.0840197	0.0582977	0.0497331	0.0241333
ncRNA_inter_chr1_761	0	0	0	0	0	0	0	0	0	0	0	0	0	0	0	0	0	0	0	0	0	0	0	0	0	0	0	0	0	0	0	0	0	0	0	0	0	0	0	0	0	0	0	0	0	0	0	0	0
ncRNA_inter_chr1_763	0	0	0	0	0.0544918	0.0597569	0.0503043	0	0.077538	0	0	0.0584275	0	0	0.0631088	0	0	0	0	0	0	0	0	0	0	0	0	0	0	0	0	0	0	0	0	0	0.0551449	0	0	0	0	0	0	0	0	0	0	0	0
ncRNA_inter_chr1_764	0.688704	0.640608	0.761781	0.673828	0.720792	0.710668	0.531101	0.521387	0.592405	0.799783	0.906927	0.447067	0.415056	0.493962	0.520777	0.50953	0.558724	0.448743	0.490084	0.759992	0.41151	0.779511	0.541256	0.469956	0.524693	0.473115	0.585861	0.625074	0.517096	0.607646	0.606699	0.60272	0.517895	0.957503	0.575837	0.729967	0.314211	0.796681	0.740017	0.725771	0.770361	0.454414	0.697018	0.464414	0.735798	0.725788	0.542955	0.542173	0.576518
ncRNA_inter_chr1_765	0.0129356	0	0.0147635	0	0	0	0	0	0	0.00852764	0	0	0	0.00879464	0	0	0	0	0	0	0	0	0	0	0	0	0	0	0	0	0	0	0	0	0.0110361	0.0103972	0	0	0	0	0	0	0	0	0	0	0	0	0
ncRNA_inter_chr1_766	0	0	0	0	0	0	0	0	0	0	0	0	0	0	0	0	0	0	0	0	0	0	0	0	0	0	0	0	0.0972593	0	0	0	0	0	0	0	0	0	0	0	0	0	0	0	0	0	0	0	0
ncRNA_inter_chr1_767	0	0	0	0	0	0	0	0.0113228	0	0	0	0	0	0	0.00930496	0.00792851	0	0	0.00804067	0	0	0	0.0346384	0	0	0.00652737	0	0	0	0	0	0	0.00700032	0.0374568	0.007854	0	0	0	0	0	0	0.00922013	0	0	0	0	0	0	0
ncRNA_inter_chr1_768	0	0	0	0	0.0280156	0	0	0	0	0	0	0	0	0	0	0	0	0	0	0	0	0.0370754	0	0	0	0	0	0	0	0	0	0	0.0243627	0	0	0	0	0	0.0348059	0	0	0	0	0	0	0.0236528	0	0	0
ncRNA_inter_chr1_769	0	0	0	0	0	0	0	0	0	0	0	0	0	0	0	0	0	0	0	0	0	0	0	0	0	0	0	0	0	0	0.0702797	0	0	0.0751873	0	0	0	0	0	0	0	0.0737087	0	0	0	0	0	0	0
ncRNA_inter_chr1_770	0	0	0	0	0	0	0	0	0	0	0	0	0	0	0	0	0	0	0	0	0	0	0	0	0	0	0	0	0	0	0	0	0	0	0	0	0	0	0	0	0	0	0	0	0.0583136	0	0	0	0
ncRNA_inter_chr1_772	0	0	0	0	0	0	0	0	0	0	0	0	0	0	0	0	0	0	0	0	0	0	0	0	0	0	0	0	0	0	0	0	0	0	0	0	0	0	0	0	0	0	0	0	0	0	0	0	0
ncRNA_inter_chr1_773	0	0	0	0.129735	0.109586	0	0	0	0	0	0	0	0	0	0	0	0	0	0	0	0.136298	0	0	0	0	0	0	0	0	0	0	0.142498	0	0	0	0	0	0	0	0	0	0	0	0	0.210058	0	0	0	0.106067
ncRNA_inter_chr1_774	0	0.112256	0	0.0514959	0	0.0954014	0	0	0	0	0.0557442	0	0	0	0	0	0	0	0	0	0	0.0575645	0	0	0	0	0	0	0.0430842	0	0	0	0	0.0507844	0	0.039992	0	0.0447304	0	0	0	0	0	0	0	0	0	0	0.042101
ncRNA_inter_chr1_775	0.0729648	0.0697137	0.0556665	0.114344	0.130978	0.114907	0.055905	0.046032	0.107133	0.10141	0.0838923	0.00877847	0.068508	0.0381593	0.0739262	0.0306644	0.0414868	0.0383296	0.0737158	0.0608447	0.0794394	0.140852	0.049287	0.0678733	0.111037	0.126333	0.0375309	0.0567928	0.121589	0.089857	0.0536083	0.0915331	0.0783292	0.112759	0.108834	0.0766919	0.0115913	0.107738	0.113921	0.104353	0.0793028	0.0956326	0.118138	0.0866462	0.0721897	0.0594375	0.122818	0.119396	0.14577
ncRNA_inter_chr1_776	0.0428256	0.0160921	0.016309	0.0590559	0.0124709	0.0957313	0.0230433	0.0175616	0.0354905	0.037676	0.015982	0	0.0144953	0.0194108	0.0433631	0.024639	0.0131815	0.0201327	0.0124793	0	0.0155108	0.0495116	0.026862	0	0.0716559	0.030392	0.0130086	0.029867	0.074114	0.0526435	0	0.0324327	0.0216898	0.02912	0.0609481	0.0344218	0	0.0512972	0.0464808	0.0837154	0.0110062	0.057186	0.100095	0.0134654	0	0.0315866	0.0730784	0.0498269	0.0844931
ncRNA_inter_chr1_777	0	0	0.0163142	0	0.0124749	0.068401	0.0115416	0	0.0177508	0.00942197	0.0319741	0.0133759	0	0.0388827	0.0144794	0	0.0264087	0	0.0124833	0.0145259	0.0465472	0.0495272	0.0134521	0.0246267	0.0143357	0.0202677	0	0.0299187	0.0247124	0.05266	0.0136139	0	0	0.0582583	0.0243869	0.0229841	0.0126802	0	0.0154985	0.0418709	0.0220472	0.0286426	0.014324	0	0.0239122	0.0210644	0.0146203	0.0498426	0.120742
ncRNA_inter_chr1_778	0	0	0	0.05349	0	0.0495479	0	0	0	0	0	0	0	0	0.0523271	0	0	0.0364704	0	0	0	0	0	0	0.051922	0.0734068	0	0	0.0447526	0.0476819	0	0.058752	0	0	0	0	0	0	0	0.101101	0.0796964	0	0.155297	0.0487851	0	0	0.0529527	0	0.0874626
ncRNA_inter_chr1_779	0.0765655	0.0287901	0	0	0.0446232	0.0244674	0	0.0313974	0	0.0337029	0	0	0.0259334	0.0173517	0.0258471	0.0660761	0	0.0180096	0	0.0259301	0.0277503	0.0295269	0.0240125	0.0220228	0	0.0181246	0.0232619	0.0534077	0	0.0470919	0	0.0290125	0.0388049	0.104197	0	0	0.0225917	0	0.0277194	0	0.0590323	0.0255648	0.0255697	0.0240907	0.0213838	0	0.0261487	0.0222862	0.0215951
ncRNA_inter_chr1_78	0	0	0	0	0.0226945	0	0.0209505	0	0	0	0	0	0.0526516	0.0352087	0	0	0.0239687	0	0	0	0	0.0300336	0.0243621	0	0	0.0183989	0.0236545	0	0.0449574	0.0478044	0	0	0	0	0	0	0	0	0	0.0253908	0	0	0.0260012	0	0.0217508	0	0	0	0
ncRNA_inter_chr1_780	0	0.0508835	0	0	0.0394334	0.0432436	0.0364031	0	0.056111	0	0	0	0	0	0	0.0389057	0	0	0	0	0.0490457	0.0521857	0.127247	0	0	0	0.0411014	0.047183	0.0781168	0.08323	0.0430341	0	0	0	0.0770878	0.0724706	0	0.0405508	0	0.0441184	0	0.0451704	0.135537	0	0.0377937	0	0	0	0.0381671
ncRNA_inter_chr1_781	0.0476389	0	0	0	0.0416702	0.091393	0.038468	0	0	0	0	0	0	0.0323887	0.0482597	0	0.0440098	0	0	0.0484147	0	0	0.0448217	0	0	0	0.0434328	0	0	0	0	0	0	0	0	0	0	0	0.0517701	0	0.0734596	0	0	0.044993	0	0	0	0	0.120996
ncRNA_inter_chr1_783	0	0.0157214	0.0159334	0.043385	0	0.0267835	0	0	0.0173259	0	0.0156091	0.0130978	0	0	0.0141103	0	0	0	0.0122238	0.0141513	0	0	0.0131111	0	0	0	0	0.014578	0.0120604	0	0	0.0316856	0	0.0142203	0.02388	0.0111715	0	0.0125289	0	0	0	0	0	0	0.0117076	0	0	0.0244033	0.0236466
ncRNA_inter_chr1_784	0	0	0	0	0	0	0	0	0	0	0	0	0	0	0	0	0	0	0	0	0	0	0	0	0	0	0	0	0	0	0	0	0	0	0	0	0	0	0	0	0	0	0	0	0	0	0	0	0
ncRNA_inter_chr1_785	0	0	0	0.0623695	0	0	0	0	0	0	0	0.169463	0	0	0	0.0520121	0	0	0	0.061169	0	0	0	0.104001	0	0	0	0	0	0.0555972	0	0	0	0.0615078	0	0.0484422	0	0	0	0	0	0	0.0603187	0	0.050492	0	0.061743	0	0
ncRNA_inter_chr1_786	0.0512455	0.0577101	0.0584882	0	0	0.0490452	0	0	0	0	0	0	0.0519838	0.0696814	0	0	0	0	0	0.0519626	0	0	0	0	0	0	0	0	0	0.0471981	0	0.0581558	0	0	0	0.164758	0	0	0.111128	0	0	0.0512304	0	0	0	0	0.0524154	0	0
ncRNA_inter_chr1_787	0	0.0606144	0.0307158	0.0278059	0	0	0.0433519	0	0	0	0.0601998	0.0503673	0.0273	0	0.0271934	0	0.074396	0.0568757	0.0940125	0.0545615	0	0.0621655	0	0	0	0.0190797	0.0244735	0.0561895	0.0465278	0.0991467	0.0768958	0.213789	0.163399	0.0548435	0.0229575	0.0863042	0.0475095	0.0241528	0.0875402	0.0788333	0.0827861	0.0268964	0.053819	0.0253602	0.0225106	0.0396594	0.0275266	0.0234536	0.022733
ncRNA_inter_chr1_788	0	0.0487978	0.0494557	0.0223906	0	0	0	0	0	0.0142846	0	0	0	0	0	0.0186643	0.020037	0.0457989	0	0	0	0	0	0	0	0.0307276	0.0197743	0	0	0	0.0619199	0.0245873	0.0164509	0	0.0369728	0	0.0192637	0.0972215	0.0704912	0	0.0166747	0	0.108318	0	0	0	0	0	0.0183057
ncRNA_inter_chr1_789	0	0	0	0	0	0	0	0	0	0	0.0754284	0.0631086	0	0	0	0.0585039	0	0.047509	0	0	0.0732048	0	0	0	0	0	0	0	0	0	0	0	0.0511834	0.0687172	0	0	0	0	0	0	0	0	0	0	0	0.0496919	0	0	0
ncRNA_inter_chr1_79	0	0.0321487	0.0162427	0	0.0248403	0.0272405	0.0343972	0.0524043	0.017673	0.0375227	0	0	0	0.00968253	0	0.0367618	0.026235	0.0601522	0.0124285	0	0	0.0164883	0.0133993	0	0.0286353	0.020239	0.025891	0	0.0492082	0	0.0271085	0	0.0108007	0.014544	0.07284	0.0570644	0.0378256	0	0.0925832	0.0138958	0.0109476	0.0142271	0.0853791	0.0134527	0.0238074	0.020972	0.0582247	0.0372181	0.0241144
ncRNA_inter_chr1_790	0	0	0	0	0	0	0	0	0	0	0	0	0	0	0	0.0897686	0	0	0.0910476	0	0	0	0.0978675	0	0	0	0	0	0	0	0	0	0.0791229	0	0	0	0	0.0935645	0	0.101796	0	0	0.104243	0	0	0	0	0	0
ncRNA_inter_chr1_791	0	0.274471	0.0927239	0.209849	0	0	0.196626	0	0	0.0535511	0.0454323	0.266083	0.0824123	0.0827019	0.082225	0.0349769	0	0.228926	0.106426	0.0824891	0.0881859	0.0938316	0.114448	0.139969	0.162958	0.0863957	0.148002	0.297326	0.0351142	0.374126	0.309507	0.276591	0.27746	0	0.173258	0.130363	0.143891	0.109368	0.132132	0.158653	0.0312622	0.0406635	0.162467	0.114835	0.101931	0.0299306	0.0830964	0.0354585	0.24019
ncRNA_inter_chr1_792	0.113324	0.0767833	0.0259395	0.0704464	0.059505	0.0652546	0.16414	0	0	0.0898856	0.0254194	0.106338	0.0691645	0.0924558	0.0457602	0.0978477	0.208652	0.160105	0.0595452	0.114768	0.07401	0.0787482	0.106622	0.117469	0.0455875	0.0644512	0.0823665	0.236385	0.0196464	0.0209324	0.0432923	0.0515842	0.103493	0.0926307	0.096938	0.109304	0.159308	0.142779	0.0492851	0.110958	0.157272	0.113151	0.0681752	0.0642499	0	0.0669847	0.139477	0.138135	0.0767922
ncRNA_inter_chr1_793	0.0482985	0	0	0	0.0423825	0	0	0	0	0.0960316	0	0	0	0	0	0	0	0	0	0	0	0	0	0.0418338	0	0	0	0	0.0839589	0.0447273	0	0	0	0	0.0414265	0.0388208	0	0	0	0.0474179	0	0	0	0	0	0.0357824	0	0	0.0410215
ncRNA_inter_chr1_794	2.03399	2.07067	2.37515	2.70976	2.18938	2.5919	2.42997	2.69473	2.08869	2.05759	1.61013	1.54722	1.85075	2.33056	2.22886	1.6308	1.98013	1.67686	2.14106	2.23602	1.93399	1.94257	2.48915	2.57851	2.18717	1.64561	1.9024	2.54044	1.46624	2.21861	2.19923	2.16754	1.48063	1.97519	1.87249	1.72632	2.28256	2.13629	2.90549	0.95941	1.08467	1.99117	2.67941	2.20278	2.01488	2.10049	2.58048	2.26959	2.12911
ncRNA_inter_chr1_797	0	0.142389	0	0.0651376	0	0	0	0	0	0	0	0.118318	0	0	0.0638988	0	0	0.088824	0.0550579	0	0	0	0	0	0	0	0	0.132034	0	0	0	0	0	0	0	0.0505586	0.0556803	0.0567373	0	0.0615577	0	0	0	0	0.0528796	0.0464526	0	0	0
ncRNA_inter_chr1_799	0.0258329	0	0.00591214	0	0.0135601	0.00495677	0	0.00635602	0	0.010241	0.00579326	0.00484566	0.00525376	0.00702529	0.0104708	0.00445877	0.00954599	0.0109461	0.00452333	0	0.0224809	0	0.00972208	0.0223076	0.0103885	0	0.0235507	0.0108179	0.0313482	0.0143111	0.00493219	0.00587687	0.00786001	0.00527901	0.0353385	0.0166166	0.00457551	0.0325331	0.0056159	0.0202351	0	0.0155284	0.0051795	0.00487906	0.00866365	0.0152646	0.0211847	0.0135447	0.00874826
ncRNA_inter_chr1_8	0	0	0	0	0	0	0	0	0	0	0	0	0	0	0	0	0	0	0	0	0	0	0	0	0	0	0	0	0	0	0	0	0	0	0.0541931	0	0	0	0	0	0	0	0.0636557	0.0599067	0	0	0	0	0
ncRNA_inter_chr1_800	0.259156	0.24364	0	0	0.075526	0.165647	0.104633	0	0.0537086	0.0856053	0.145184	0.486117	0.219465	0.146829	0.0875109	0.0372753	0.239413	0.121927	0.151154	0.0877502	0.140971	0.199995	0.0406383	0.410015	0.086792	0.0306911	0.196895	0.135617	0.299088	0.119557	0.164923	0.147384	0.0985645	0.220339	0.221572	0.381704	0.0764677	0.116555	0.0938317	0.0844589	0.19981	0.129833	0.173061	0.122381	0.03621	0	0.088557	0.150952	0.0365677
ncRNA_inter_chr1_801	0	0	0	0	0.0476803	0.0522873	0	0	0	0	0	0	0	0	0.0554535	0	0	0	0.0477125	0	0	0	0	0	0.0547926	0	0	0.0572916	0	0	0	0	0	0	0	0	0	0	0	0	0	0	0.0548583	0	0.0458907	0	0.0558803	0	0
ncRNA_inter_chr1_802	0.0417801	0	0.0954536	0.129795	0.0365454	0.0400765	0.134948	0.102797	0	0.0275638	0	0	0.0425366	0.0284054	0.0422661	0.10802	0.0385973	0.147494	0.03657	0	0.0910332	0.193455	0	0	0.0839935	0	0	0.043667	0.0361479	0.0385672	0.0398273	0.0949112	0.126946	0	0.142884	0.0335352	0	0	0	0	0	0.0838402	0.209062	0.0790282	0.0699548	0.0617086	0	0.0730076	0
ncRNA_inter_chr1_803	5.23055	4.06822	3.1192	4.34614	3.67112	5.61814	3.13827	3.19809	4.24917	5.6942	4.70794	5.7909	4.48996	3.89684	5.52462	4.27365	3.90618	4.88719	4.16706	4.71094	3.8845	4.93423	5.54006	3.1098	4.06131	4.49556	3.88351	5.97016	5.64426	3.46945	4.33521	4.49179	6.5846	3.5824	4.74306	3.29786	4.0201	3.9751	5.41183	3.31034	4.46744	4.45627	4.71149	3.52014	4.17778	4.51036	3.94929	5.88353	5.70108
ncRNA_inter_chr1_804	0	0	0	0	0	0	0	0	0	0	0	0	0	0	0	0	0	0	0	0	0	0	0	0	0	0	0	0	0	0	0	0	0	0	0	0	0	0	0	0	0	0	0	0	0	0	0	0	0
ncRNA_inter_chr1_805	0	0.209147	0.105984	0.0960414	0.0811248	0	0	0.114096	0	0	0	0	0	0.12611	0	0	0	0	0	0	0	0	0	0.0800745	0	0	0	0	0.0803533	0	0	0	0	0	0	0	0	0	0	0	0	0.0929272	0	0.0875937	0	0	0	0.0809497	0.157039
ncRNA_inter_chr1_806	0	0	0	0	0	0	0	0	0	0	0	0	0	0	0	0	0	0	0	0	0	0	0	0	0	0	0	0	0	0	0	0	0	0	0	0	0	0	0	0	0	0	0	0	0	0	0	0	0
ncRNA_inter_chr1_807	0.106711	0	0	0	0	0	0	0	0	0	0	0	0.108493	0	0	0	0	0	0	0	0	0	0.100401	0.0921328	0	0.075825	0	0	0	0	0	0	0	0	0	0	0	0	0.115965	0	0.0822748	0	0	0.100784	0	0	0.109394	0	0.180688
ncRNA_inter_chr1_808	0	0	0	0	0	0	0	0	0	0	0	0	0	0	0	0	0	0	0	0	0	0	0	0	0	0	0	0	0	0	0	0	0	0	0	0	0	0	0	0	0	0	0	0	0	0	0	0	0
ncRNA_inter_chr1_81	1.66481	0.929579	1.24518	1.33615	1.14417	1.83383	1.46988	2.04807	1.04744	1.43222	1.94824	1.61238	1.18158	0.790137	0.722786	1.15254	0.819694	1.76316	1.53727	2.38914	1.69177	1.15382	1.82528	0.60022	1.44314	1.08589	1.59287	1.85672	1.33935	0.734913	1.40582	1.29013	1.489	1.54198	1.61107	2.00718	1.46514	0.888618	1.65013	1.70085	1.32589	1.88805	1.38422	1.70141	1.56438	2.33055	1.9786	1.71031	0.898698
ncRNA_inter_chr1_811	0	0	0	0.0383069	0	0	0	0	0	0	0.0817672	0.0689667	0	0	0.0368578	0	0	0.0522366	0	0	0.0405757	0.0425608	0	0.0313001	0	0	0.0660775	0.0380795	0	0	0	0	0.055152	0.037246	0	0	0.0322066	0	0	0.0356921	0.0279511	0.0373696	0	0	0	0	0	0.0319041	0.0306801
ncRNA_inter_chr1_812	0	0.0112645	0	0.00516346	0	0	0	0	0	0	0	0	0	0.00339022	0	0	0	0	0.00436444	0.0101455	0	0	0	0	0	0	0	0	0	0	0	0	0.0113941	0	0.0042657	0.00400998	0	0.00449003	0	0.00488183	0.00384546	0	0	0	0.00418359	0	0.00511327	0	0
ncRNA_inter_chr1_813	0	0	0	0	0	0	0	0	0	0	0	0	0	0	0	0	0	0	0	0	0	0	0	0	0	0	0	0	0	0	0	0	0	0	0	0	0	0	0	0	0	0	0	0	0	0	0	0	0
ncRNA_inter_chr1_815	0	0	0	0	0	0	0	0	0	0	0	0	0	0	0	0	0	0	0.0472019	0	0	0	0	0	0	0	0.0491653	0	0	0	0	0	0.040971	0	0	0	0	0	0	0	0.0415776	0	0	0	0	0	0	0	0
ncRNA_inter_chr1_816	0	0	0	0	0	0	0	0	0	0	0	0	0	0	0	0	0	0	0	0	0	0	0	0	0	0	0	0	0	0	0	0	0	0	0	0	0	0	0	0	0	0	0	0	0	0	0	0	0
ncRNA_inter_chr1_817	0	0	0	0	0.0526826	0	0	0	0	0	0	0	0.122469	0	0	0	0	0.127574	0	0	0	0	0	0.0520006	0	0	0	0	0	0	0	0	0.0455714	0	0	0	0.0531729	0	0	0	0	0	0	0	0	0	0.123486	0.0523446	0
ncRNA_inter_chr1_818	0.120522	0.0272245	0	0.0747541	0.115979	0.0346868	0.0974755	0.0889606	0.0899326	0.063859	0.0405574	0.0452864	0.171411	0.049164	0.0367203	0.0208159	0.0779382	0.0764529	0.0526552	0.183922	0.0393043	0	0.0566971	0.0519868	0.0242325	0.017114	0.0109778	0.101166	0.0418064	0.0555309	0.0115139	0.0411522	0.00920426	0.0245966	0.0309623	0.0193897	0.0640705	0.0326005	0.0261737	0.0353557	0.0464181	0.0482649	0.0241724	0.102363	0	0.0534097	0.0494206	0.094872	0.0407764
ncRNA_inter_chr1_819	0.0864059	0.036607	0.111302	0.0559231	0.0661482	0.0414512	0.0348611	0.0531489	0.0402623	0.0714398	0.145427	0.172084	0.0438513	0.117491	0.164102	0.111959	0.0598676	0.0838846	0.0756309	0.098872	0.082116	0.1999	0.121944	0.0560579	0.0760153	0.0538247	0.0393978	0.124331	0.0281265	0.059821	0.0309378	0.135263	0.147917	0.0552557	0.119961	0.0607835	0.105231	0.0582635	0.047039	0.0529505	0.0500479	0.108039	0.0866749	0.0509193	0.0725062	0.0398908	0.0221129	0.141484	0.0548777
ncRNA_inter_chr1_82	0	0.0626355	0.0630365	0.028698	0.024189	0	0	0	0	0.0182694	0.123846	0.0516831	0.0281758	0.0943225	0.0560283	0	0	0.0585037	0.0725276	0.0280358	0.0300854	0.0318948	0.026106	0.0477518	0	0	0	0	0.023959	0.102327	0.0263978	0	0	0.0849044	0.0236434	0.0444545	0.0487795	0	0.0601038	0.0541258	0.0426424	0.0831245	0.0277135	0	0.0231832	0.0408443	0.0850472	0	0.023491
ncRNA_inter_chr1_821	0.143444	0.107596	0.0545234	0.197432	0.20912	0.229326	0.193765	0	0.119466	0.189532	0.267151	0.225054	0.14638	0.0325082	0	0.0412642	0.220861	0.0336532	0.125161	0.291253	0.0522117	0.111109	0.0899741	0.0822615	0.0480627	0.135402	0.0434328	0.301053	0.0412739	0.0879973	0	0.271925	0.0730108	0	0.123096	0	0.211403	0.215046	0	0.139423	0.0367298	0.192345	0.0955337	0.181305	0.19906	0.141243	0.245084	0.0836851	0.282324
ncRNA_inter_chr1_822	0.17263	0.166739	0.253481	0.357725	0.129429	0.141935	0.238836	0.182033	0.0922348	0.276371	0.137999	0.138702	0.150685	0.0838336	0.199645	0.19113	0.113913	0.121952	0.172782	0.250494	0.268736	0.14266	0.139218	0.297606	0.34705	0.122464	0.0897893	0.386741	0.213316	0.0911093	0.188023	0.251903	0.28062	0.301893	0.316102	0.0593693	0.152728	0.33202	0.240938	0.0482163	0.170847	0.222752	0.17272	0.116648	0.227173	0.109274	0.17697	0.107793	0.208448
ncRNA_inter_chr1_823	0	0	0.185282	0	0	0	0	0	0	0	0.0907835	0	0	0	0	0	0.0748167	0	0	0	0	0	0	0	0	0.0575457	0	0	0	0	0	0	0	0	0	0	0	0	0	0	0	0.0811454	0	0.076488	0	0	0	0	0
ncRNA_inter_chr1_824	0	0	0	0.0592235	0	0	0	0	0	0	0	0	0	0	0	0	0	0.0403796	0	0	0	0	0	0	0	0	0.0521412	0	0	0	0.0545931	0	0	0	0	0	0	0.0514428	0	0	0	0	0	0	0	0.042235	0	0.0999366	0.0484188
ncRNA_inter_chr1_825	0	0	0	0	0.064295	0.0705074	0.0594989	0	0.0914873	0	0.0824635	0	0.074732	0.0498932	0	0	0	0	0	0.0747015	0	0	0	0	0	0.052145	0	0	0	0	0	0	0	0	0	0	0	0	0.0797494	0	0	0	0	0	0	0.0542826	0	0	0
ncRNA_inter_chr1_828	0	0.0785406	0	0.0360293	0	0.033374	0.0562111	0.0428025	0	0.0229857	0	0.0326441	0.0707746	0.0236548	0.0704381	0.0600523	0.0321422	0.0491309	0.060908	0	0.0378665	0	0	0	0.0349731	0.0247129	0	0.109159	0.0301325	0.0642343	0.0331996	0.0395736	0	0.0355179	0	0.0559091	0	0.0312958	0.0377953	0	0.0804451	0.0348745	0	0	0.0291568	0.0256942	0	0.0303406	0.0294449
ncRNA_inter_chr1_829	0	0	0	0	0	0	0	0	0	0	0	0	0	0	0	0.0470422	0	0	0	0	0	0	0	0	0	0	0	0	0	0	0	0	0	0	0	0	0	0	0	0	0	0	0	0	0	0	0	0	0
ncRNA_inter_chr1_83	0	0.129756	0.262015	0	0	0.220269	0	0	0	0	0	0	0	0.0781597	0	0	0	0	0	0	0.249823	0	0.108163	0	0.23024	0	0.104678	0	0	0.106121	0	0	0.0873357	0.117403	0.098165	0	0	0	0.124772	0.337087	0	0.115042	0.115064	0	0.0962543	0	0	0	0
ncRNA_inter_chr1_830	0	0	0.0642465	0.0581961	0	0	0	0	0	0	0.0629582	0	0	0	0	0	0	0	0	0	0	0.065014	0	0	0	0	0	0	0	0.051877	0	0	0.042695	0	0.0480188	0	0	0	0	0	0	0	0.11264	0	0	0	0	0	0
ncRNA_inter_chr1_831	0	0	0	0	0	0	0	0	0	0.0523351	0	0.0742973	0	0	0.1605	0	0	0	0	0	0	0	0	0	0	0	0	0.0829101	0.0685139	0	0	0	0	0	0	0	0	0	0	0	0	0	0	0	0	0	0	0	0
ncRNA_inter_chr1_832	0.104019	0.147518	0	0.161574	0.113733	0.2245	0.042215	0.0319915	0.129467	0.0518072	0.117208	0.024516	0.0793171	0.0530402	0.0529605	0.0902342	0.144142	0.110164	0.0910476	0.184998	0.0282913	0.0302587	0.0244669	0.0898084	0.0522792	0.203258	0.0948348	0	0.135181	0.024005	0.0992943	0.0891946	0	0.0796709	0.0670464	0.104509	0.0690577	0.1881	0.197819	0.152694	0.100249	0.0260559	0.0521217	0.0245604	0.0654021	0.172839	0.266585	0	0.110081
ncRNA_inter_chr1_833	0.0384667	0.0288591	0.0438723	0	0.0111731	0	0.0310002	0	0	0.0169061	0	0	0	0.0435878	0	0.0110422	0.0473818	0.0270562	0	0.0389719	0	0.0148134	0	0	0.0128506	0	0.0232914	0	0.0111075	0.0117912	0.0122295	0.0291066	0.058454	0.0260858	0.0328232	0.0308921	0.0453942	0.023002	0.0138792	0.0124988	0.0295661	0.0128112	0.0255985	0.0241518	0.0429549	0	0.0130965	0	0.0324428
ncRNA_inter_chr1_834	0.0236826	0	0	0	0	0	0	0	0	0.0156377	0	0.0222	0	0.0161013	0	0	0.0218785	0	0.0207294	0.0240683	0	0	0	0	0	0	0	0	0	0	0	0	0.0179956	0	0.0202376	0	0.0209637	0	0	0.0231766	0.0182499	0	0.0237276	0	0	0	0	0	0.0200449
ncRNA_inter_chr1_835	0.0326981	0	0	0	0	0	0.0263939	0	0	0.0215863	0	0	0	0	0.0331003	0	0	0.0230782	0	0	0	0	0.0307644	0.0282107	0.0328558	0	0	0	0.0566382	0.0603455	0.0312017	0	0.0745625	0.0333684	0	0	0.0289337	0	0	0	0.0251922	0	0	0	0	0.0482773	0	0	0
ncRNA_inter_chr1_836	0	0	0	0	0	0	0.0668276	0	0	0.0546749	0	0	0	0.0562664	0	0	0.076455	0	0	0	0	0	0	0	0	0	0	0	0	0	0	0	0	0	0	0.0665196	0	0	0	0	0	0	0	0	0	0	0	0	0
ncRNA_inter_chr1_837	0.0164156	0.0092616	0.00938647	0	0.0143485	0.0157321	0.0132531	0.0201948	0.0204188	0.0216801	0.0183965	0.0230898	0	0.0167409	0.0416039	0.0354104	0.0151651	0	0.0215373	0.0166829	0.00892386	0.00949946	0.0154448	0	0.00824292	0.0233076	0	0.0515795	0.0355462	0.00757116	0.00783571	0.0280019	0.0437153	0.00837378	0.0210487	0.05938	0.0145442	0.0295289	0.0089107	0.0160489	0.0126485	0.00821874	0.0246587	0	0.00688028	0.00605593	0	0.0215392	0.0138902
ncRNA_inter_chr1_838	0.0723033	0.0621071	0.0668785	0.0730434	0.0677181	0.097385	0.0749958	0.0677705	0.057827	0.0613577	0.0751753	0.06291	0.0874747	0.0807587	0.0661843	0.06234	0.127229	0.0595198	0.08734	0.124119	0.0823706	0.0597278	0.1069	0.0683411	0.0968621	0.086812	0.0486244	0.068378	0.0894898	0.0825812	0.0492901	0.0762936	0.0392285	0.0878466	0.0529374	0.143877	0.0898758	0.0541364	0.0635659	0.127956	0.0902163	0.0827587	0.0844814	0.0682576	0.0634877	0.0571845	0.0740747	0.0676064	0.0771971
ncRNA_inter_chr1_839	0	0	0	0	0	0	0	0	0	0	0	0	0	0	0	0	0	0	0	0	0	0	0	0	0	0	0	0	0	0	0	0	0	0	0	0	0	0	0	0	0	0	0	0	0	0	0	0	0
ncRNA_inter_chr1_84	0.029507	0.199826	0	0.152779	0.0516201	0.141519	0.0953066	0.1815	0.0367259	0	0	0.0276742	0.0299998	0.140428	0.149457	0.0763938	0.0272592	0.0416669	0.0516549	0	0.0321015	0.0683133	0.027762	0.0509518	0.0889801	0.0209666	0.0538035	0.0617645	0	0.0817138	0.0281668	0.0335616	0.0448895	0.0904008	0.0756835	0.0474336	0.182836	0.0796242	0.0961973	0.202135	0.11375	0.05913	0.088712	0.0278681	0.0247368	0.0217907	0.0604977	0	0.124906
ncRNA_inter_chr1_840	0.415627	0.490946	0.578421	0.47558	0.420732	0.680448	0.355602	0.581491	0.470116	0.427513	0.55768	0.93823	0.422695	0.378615	0.559292	0.368329	0.491877	0.619737	0.416258	0.953403	0.41092	0.484599	0.577626	0.490453	0.398872	0.465442	0.515425	0.552212	0.550849	0.501704	0.534297	0.439067	0.471635	0.535727	0.713518	0.39092	0.548522	0.498921	0.534632	0.486777	0.326851	0.50914	0.378558	0.500449	0.703745	0.523867	0.548888	0.613123	0.4188
ncRNA_inter_chr1_841	0.0258582	0.00673493	0.0136515	0.0164834	0.0139233	0.0152696	0.00481947	0.0293641	0.0148625	0.011827	0.017837	0.0242568	0.0161873	0.0148757	0.00201545	0.00514988	0.00551269	0.0126435	0.0121911	0.0202228	0.0173214	0.0115149	0.00748584	0.00515307	0.00600046	0.0169638	0.0163248	0.00208226	0.0172303	0.018367	0.020883	0.0113123	0.0105895	0.0162528	0.0119068	0.0207808	0.00704307	0.0161033	0.00648559	0.00389368	0.0061356	0.0179468	0.00598094	0.0169168	0.0283411	0.00587791	0.00815961	0.00869462	0.0151593
ncRNA_inter_chr1_842	0	0	0	0	0	0	0	0	0	0	0	0	0	0	0	0	0	0	0	0	0	0	0	0	0	0	0	0	0	0	0	0	0	0	0	0	0	0	0	0	0	0	0	0	0	0	0	0	0
ncRNA_inter_chr1_843	0	0	0	0	0	0	0	0	0	0	0	0	0	0	0	0	0	0	0	0	0	0	0	0	0	0	0	0	0	0	0	0	0	0	0	0	0	0	0	0	0	0	0	0	0	0	0	0	0
ncRNA_inter_chr1_844	0	0	0	0	0	0	0	0	0	0	0	0	0	0	0	0	0	0	0	0	0	0	0	0	0	0	0	0	0	0	0	0	0	0	0	0	0	0	0	0	0	0	0	0	0	0	0	0	0
ncRNA_inter_chr1_845	0	0	0	0	0	0	0	0	0	0	0	0	0	0	0	0	0	0	0	0	0	0	0	0	0	0	0	0	0	0	0	0	0	0	0	0	0	0	0	0	0	0	0	0	0	0	0	0	0
ncRNA_inter_chr1_846	0.0732839	0.0117919	0.0597547	0.021655	0.054875	0.140527	0.0675752	0.103034	0.0130304	0.0483534	0.0702678	0.0981091	0.0319319	0.0854128	0.0530155	0.0270484	0.0580296	0.0516766	0.027456	0.12769	0.0113897	0.012109	0.0591	0.0270698	0.0420743	0.0148522	0.047603	0.0876364	0.054397	0.0386072	0.0898284	0.0475321	0.0397529	0.0533649	0.0715492	0.0672327	0.0649079	0.0375896	0.0567866	0.0613662	0.0322052	0.104897	0.0837212	0.0593259	0.0876552	0.0772781	0.0535936	0.0457879	0.0176818
ncRNA_inter_chr1_847	0.362697	0.273646	0.173335	0.0313722	0.158998	0.0290602	0.0978859	0.483379	0	0.280298	0.373689	0.653732	0.0308014	0.164393	0.153554	0.39074	0.139611	0.0855605	0.10607	0.123196	0	0.280648	0.113749	0.130261	0	0.0428817	0	0.412472	0.183305	0.0559315	0.115408	0.240326	0.461198	0	0.0518212	0.145762	0.0267637	0.299857	0	0.0592961	0.0231722	0	0.302497	0.0286128	0.126693	0.022373	0.0621142	0.132436	0
ncRNA_inter_chr1_848	0.00874008	0	0.00999885	0	0.0229351	0	0	0.0322566	0	0.00577467	0	0.00819798	0	0.00594219	0	0.00754198	0.0161485	0.00617095	0.0153004	0	0	0	0.0164464	0	0.0175708	0.00620917	0.00796686	0	0	0.0161359	0	0.00994012	0.0066495	0	0.00747329	0.01405	0.0232234	0.00786241	0	0	0.0202081	0	0	0	0	0	0	0.0152903	0.00739809
ncRNA_inter_chr1_849	0	0	0	0	0	0	0	0	0	0	0	0	0	0	0.0941459	0	0	0.0656169	0	0	0	0	0	0	0	0	0	0	0	0	0	0	0	0	0	0	0	0	0	0	0.0716532	0	0	0	0	0	0	0	0
ncRNA_inter_chr1_85	0	0	0	0.0978422	0.0826459	0.0906314	0	0	0	0	0	0.088615	0	0	0	0	0.0872861	0	0.0827016	0	0	0	0	0	0	0	0	0	0	0	0	0	0.07187	0	0	0.0759432	0	0	0.102677	0	0	0	0	0.089236	0.0792093	0	0	0	0.0799919
ncRNA_inter_chr1_850	0	0	0	0	0	0	0	0	0	0.0219501	0	0.0311613	0	0.022589	0	0	0.030694	0	0	0	0	0	0	0	0	0	0	0	0	0.0306701	0	0.0377906	0	0	0	0	0	0	0	0	0.0256167	0	0.0332968	0	0	0	0	0	0
ncRNA_inter_chr1_851	0	0.0221023	0	0.0202694	0.0171213	0	0.0158124	0	0	0.0129369	0	0.0183658	0	0	0.0198502	0	0.0180943	0	0.0171328	0	0	0	0	0	0	0.0139173	0	0.0410162	0	0	0	0.0222874	0.0149018	0.0199894	0.0167423	0.0157429	0.017349	0	0	0	0.015111	0	0.0196371	0	0	0.014455	0	0	0
ncRNA_inter_chr1_852	0.0155689	0.0527811	0.0713237	0.161417	0.0272693	0.0897124	0.0377672	0	0	0.0205959	0.0349467	0.116976	0.0317014	0.0317549	0.0158125	0.053781	0.0575315	0.0440227	0.0818631	0.0951634	0	0.018047	0.102537	0.0134489	0.0156685	0.0442735	0.0426048	0.0490099	0.0269729	0.014389	0.0594368	0.106323	0.0237178	0.0954956	0.0399882	0.0625583	0.0689904	0.014021	0.0169365	0.0305039	0.0960296	0	0.0312265	0.0147244	0.052199	0.0230228	0.0319591	0.0955803	0.0131877
ncRNA_inter_chr1_853	0	0.0137438	0.0696456	0.081929	0.00532341	0.0116724	0	0	0	0	0.0136498	0.00570943	0.0123734	0.0124072	0.012323	0.0157618	0.00561966	0.0429697	0.021308	0.00617798	0.00662015	0.00704682	0.01717	0.00525343	0	0.00864711	0.00554895	0.00636573	0.0158088	0.0393254	0.0116151	0.0207736	0	0.018643	0.0208189	0.00978006	0.00537999	0.00547646	0.00661279	0.0416855	0.0140768	0.0121941	0.0061011	0	0.0204013	0	0.00623892	0	0.0103056
ncRNA_inter_chr1_854	0.542098	0.338673	0.420746	0.390784	0.584005	0.780157	0.445698	0.512082	0.349409	0.275144	0.553362	0.817374	0.521625	0.394886	0.392467	0.217323	0.500801	0.505559	0.652155	0.688951	0.463385	0.403535	0.482715	0.443154	0.350373	0.350952	0.388493	0.446024	0.461379	0.803888	0.46213	0.451672	0.154731	0.593026	0.5547	0.568115	0.557101	0.331058	0.326043	0.663	0.679474	0.611058	0.34943	0.13714	0.365035	0.400421	0.416884	0.287689	0.311563
ncRNA_inter_chr1_855	0.0744701	0.0839161	0	0.230972	0.325164	0.213949	0.120268	0.0916143	0	0.0491178	0.166684	0	0.151427	0	0.0753168	0.128325	0	0.0524935	0.130153	0.528045	0.162036	0.17241	0.210198	0.256343	0.149467	0	0.406036	0.155626	0	0.205892	0.283884	0.169129	0	0.227408	0.0636702	0.179276	0.329062	0.0668756	0.161326	0.21792	0.228915	0.149233	0.149017	0	0.0623286	0.219622	0	0.0648525	0.251366
ncRNA_inter_chr1_856	1.03182	0.459489	0.411952	0.359066	0.675528	0.544639	0.636675	1.2303	0.869338	0.144918	0.579209	0.458481	0.59715	0.733886	0.745754	0.135219	0.835894	0.500763	0.358685	0	0.794414	0.565877	0.761701	0.270604	0.0317075	0.0445413	0.300037	0.0819652	0.532922	0.756547	0.51189	0.356429	0.274074	0.383829	0.63367	0.608496	0.530342	0.126843	0.493532	0.398467	0.0845776	1.11337	0.219831	0.779605	0.819207	0.733792	0.21019	0.396796	0.0530699
ncRNA_inter_chr1_857	0	0	0	0	0	0	0	0	0	0	0	0	0	0	0	0	0	0	0	0	0	0	0	0	0	0.19125	0	0	0	0	0	0	0	0	0	0	0	0	0	0	0	0	0	0	0	0	0	0	0
ncRNA_inter_chr1_859	0	0	0	0	0	0	0	0	0	0	0	0	0	0	0.0278275	0	0	0	0	0	0	0	0	0	0	0	0	0	0	0	0	0	0	0	0	0	0	0	0	0	0	0	0	0	0	0	0	0	0
ncRNA_inter_chr1_860	0	0	0	0	0.016172	0	0	0	0.0230117	0	0	0	0	0	0	0	0	0	0	0	0	0	0	0	0	0	0	0	0	0	0	0	0	0	0	0.0148605	0	0	0	0	0	0.0185248	0	0	0	0	0.0189533	0	0
ncRNA_inter_chr1_861	0	0	0	0	0	0	0	0	0	0	0	0	0	0	0	0	0	0	0	0	0	0	0	0	0	0	0	0	0.047029	0	0	0	0	0	0.0464096	0	0	0	0	0	0	0	0	0	0	0	0	0	0
ncRNA_inter_chr1_862	0	0	0	0	0	0	0	0	0	0	0	0	0	0	0	0	0	0	0	0	0	0	0	0	0	0	0	0	0	0	0	0	0	0	0	0	0	0	0	0	0	0	0	0	0	0.0561011	0	0	0
ncRNA_inter_chr1_863	0	0	0.0446656	0	0.136617	0	0.0945886	0	0	0.0515917	0	0.0366209	0	0	0	0	0	0	0	0	0	0	0.073506	0	0	0	0	0.122546	0	0	0.0372888	0	0	0	0	0	0.0345635	0.0702439	0	0	0	0.0391399	0	0	0	0	0	0.0341153	0
ncRNA_inter_chr1_864	0.106461	0.120162	0.121782	0	0.372489	0	0	0	0	0	0	0	0	0	0	0	0	0	0	0	0	0	0	0.0919166	0	0	0	0.222845	0	0	0	0	0	0	0.0910216	0	0	0	0	0	0	0	0	0	0	0	0	0.465081	0
ncRNA_inter_chr1_865	0.659669	0.744565	0.377302	1.19545	0.577019	0.632772	0.799016	0.202884	0.205264	0.326857	0.554605	0.464021	0	0.560618	0.501199	0	0.76177	1.39728	0.577408	1.00562	0.897091	1.33633	0.775822	0.284774	0.497318	0	0.300713	0.863019	0.142883	0.304471	0	0.375158	0.250892	0.336839	0.423002	0.132555	0.145984	0.445027	0.716874	0.645573	0.63576	0.826207	0.661093	0.62303	0.414769	0.974323	0.50719	1.00863	0.139622
ncRNA_inter_chr1_867	0.197184	0	0	0	0	0.378287	0.159224	0.242579	0	0	0	0	0	0.134061	0	0	0.182162	0	0.345189	0	0	0	0	0	0	0.140111	0	0.412748	0.170838	0	0	0	0	0	0	0.15849	0.174546	0.532097	0	0	0	0	0.197609	0	0	0.145619	0.202141	0.172282	0
ncRNA_inter_chr1_868	0.0309889	0.209934	0.390068	0.256811	0.189809	0	0.150191	0.114369	0	0.0614392	0.243248	0.784997	0.0315172	0.0842747	0.251227	0.213948	0.0572564	0.109436	0.217071	0.283539	0	0.179422	0.116625	0.0535107	0.155801	0.0880782	0.0847584	0.486665	0.187939	0.257541	0.118325	0.211483	0.495181	0.221605	0.265039	0	0.356605	0.278839	0	0.0303371	0.119422	0.0310604	0.155279	0	0.0779374	0.0457858	0.0953365	0.487524	0.0262358
ncRNA_inter_chr1_869	0.106837	0.120444	0	0.221008	0.0466706	0.15354	0.0430842	0.0657163	0	0.0352492	0.0598103	0.150124	0	0.108954	0.108102	0.23023	0	0.263703	0.0934042	0.325347	0.0580471	0.37058	0.150778	0.276398	0.214529	0.189562	0.0486447	0.0558424	0.231406	0.147758	0.254961	0.121375	0.324683	0.0544887	0.0912357	0.171744	0.472857	0.335952	0	0.0522155	0.205687	0.0534605	0.213883	0	0	0	0.164091	0.326323	0.0903438
ncRNA_inter_chr1_87	0	0	0	0	0.0142314	0.0156093	0.0131401	0	0	0	0.0182381	0.0305459	0	0	0.0164967	0.0140586	0	0.0229665	0	0.0165467	0	0.0188506	0.0306319	0	0	0	0	0	0	0.0150187	0.0155504	0	0	0.0332308	0	0.0130984	0	0	0	0.0318615	0	0	0.016305	0	0.0136372	0	0	0	0.0137769
ncRNA_inter_chr1_870	0	0	0	0	0	0	0.0992454	0	0	0	0	0	0	0	0.124507	0.211849	0	0	0	0	0	0	0	0	0.123376	0.435481	0	0	0	0	0	0	0.186979	0	0.105082	0	0	0	0	0	0.283514	0	0.123004	0	0	0	0	0	0.103773
ncRNA_inter_chr1_874	0	0	0	0	0	0.35154	0	0	0	0.060529	0	0	0	0	0	0	0	0	0	0	0	0	0	0.078865	0.0920959	0.259622	0	0	0	0	0	0	0	0	0	0.147284	0	0.32965	0	0.178784	0	0	0	0	0	0.0676613	0	0.0800503	0
ncRNA_inter_chr1_875	0	0	0	0	0	0	0	0	0	0	0	0	0	0	0	0	0	0	0	0	0	0	0	0	0	0	0.0562558	0	0	0	0	0	0	0	0	0	0	0	0	0	0	0	0	0	0	0	0	0	0
ncRNA_inter_chr1_876	0	0	0	0	0	0	0	0	0	0	0	0	0	0	0	0	0	0	0	0	0	0	0	0	0	0	0	0	0	0	0	0	0	0	0	0	0	0	0	0	0	0	0	0	0	0	0	0	0
ncRNA_inter_chr1_877	0	0	0	0	0	0	0	0	0	0	0	0	0	0	0	0	0	0	0	0	0	0	0	0	0	0	0	0	0	0	0	0	0	0	0	0	0	0	0	0	0	0	0	0	0	0	0	0	0
ncRNA_inter_chr1_88	0.117645	0.132958	0	0	0.0514527	0.0564608	0	0	0	0	0	0	0	0	0.119178	0	0	0	0	0	0.0640364	0	0	0	0	0	0	0.0615244	0.0509964	0.0542992	0	0.0669056	0	0	0.0502921	0	0	0	0	0	0	0.0589383	0	0.0555555	0	0	0	0.154182	0.0498327
ncRNA_inter_chr1_881	0	0	0	0	0	0	0	0	0	0	0	0	0	0	0	0	0	0	0	0	0	0	0	0	0	0	0	0	0	0	0	0	0	0	0	0	0	0	0	0	0	0	0	0	0	0	0	0	0
ncRNA_inter_chr1_882	0.0187097	0	0	0.0194388	0.0327648	0	0.060494	0	0.0232199	0.0123733	0.0420851	0.0175295	0.0190025	0.0508812	0.0189691	0.0162067	0.0518532	0	0.0327937	0.0379895	0	0.0432712	0.0176032	0.0161503	0.0188067	0.0531666	0	0	0.0162099	0.069041	0.035705	0.0213599	0.0572099	0.0381982	0.0319598	0	0.033185	0.0336794	0.0202736	0.0182986	0.0433831	0.037385	0.018781	0.0176196	0	0.0413316	0.019117	0.0163301	0
ncRNA_inter_chr1_884	0	0	0	0	0	0.029394	0	0	0	0	0	0	0.0311447	0	0	0	0	0	0	0	0	0	0	0	0	0	0	0	0.0265581	0	0	0	0	0	0	0.0246385	0	0	0	0	0	0	0	0	0	0	0	0	0
ncRNA_inter_chr1_885	0	0	0	0	0	0	0	0	0	0	0	0	0	0	0	0	0	0	0	0	0	0	0	0	0	0	0	0	0	0	0	0	0	0	0	0	0	0	0	0	0	0	0	0	0	0	0	0	0
ncRNA_inter_chr1_886	0	0	0	0	0	0	0	0	0	0	0	0	0	0	0	0	0	0	0	0	0	0	0	0	0	0	0	0	0	0	0	0	0	0	0	0	0.0408814	0	0	0	0	0	0	0	0	0	0	0	0
ncRNA_inter_chr1_887	0	0	0	0.0406265	0	0	0	0	0	0	0	0	0	0	0	0	0	0	0	0	0	0	0	0	0	0	0	0	0	0	0	0	0	0	0	0	0	0	0	0	0.0302481	0	0	0	0	0	0	0	0
ncRNA_inter_chr1_888	0	0	0	0	0	0	0	0	0	0	0	0	0	0	0	0	0	0	0	0	0	0	0	0	0	0	0	0	0	0	0	0	0	0	0.0948048	0	0	0	0	0	0	0	0	0	0	0	0	0	0
ncRNA_inter_chr1_889	0.353722	0.22814	0.375726	0.366295	0.221003	0.16965	0.693667	0.404073	0.251577	0.400604	0.198257	0.758288	0.179815	0.1546	0.358332	0.283459	0.186729	0.0713561	0.287498	0.641933	0.2199	0.350967	0.213945	0.130885	0.304763	0.323154	0.506772	0.581757	0.262681	0.186584	0.217065	0.0862132	0.211406	0.232222	0.324027	0.385851	0.246017	0.409078	0.192198	0.692327	0.642843	0.329102	0.531729	0.167038	0.275357	0.541102	0.181308	0.286977	0.213906
ncRNA_inter_chr1_890	0	0	0	0	0	0	0	0	0	0	0	0	0	0	0	0	0	0	0	0	0	0	0	0	0	0	0	0	0	0	0	0	0	0	0	0	0	0	0	0	0	0	0	0	0	0	0	0	0
ncRNA_inter_chr1_891	0	0	0	0	0	0	0	0	0	0	0	0	0	0	0	0	0	0	0	0	0	0	0	0	0	0	0	0	0	0	0	0	0	0	0	0	0	0	0	0	0	0	0	0	0	0	0	0	0
ncRNA_inter_chr1_892	0	0	0	0	0	0	0	0	0	0	0	0	0	0	0	0	0	0	0	0	0	0	0	0	0	0	0	0	0	0	0	0	0	0	0	0	0	0	0	0	0	0	0	0	0	0	0	0	0
ncRNA_inter_chr1_893	0	0	0	0	0	0	0	0	0	0	0	0	0	0	0	0	0	0	0	0	0	0	0	0	0	0	0	0	0	0	0	0	0	0	0	0	0	0	0	0	0	0	0	0	0	0	0	0	0
ncRNA_inter_chr1_894	0	0	0	0	0	0	0	0	0	0	0	0	0	0	0	0	0	0	0	0	0	0	0	0	0	0	0	0	0	0	0	0	0	0	0	0	0	0	0	0.0619876	0	0	0	0	0	0	0	0	0
ncRNA_inter_chr1_895	0	0	0	0	0	0	0	0	0	0	0	0	0	0	0	0	0	0	0	0	0	0	0	0	0	0	0	0	0	0	0	0	0	0	0	0	0	0	0	0	0	0	0	0	0	0	0	0	0
ncRNA_inter_chr1_896	0	0	0	0	0	0	0	0	0	0	0	0	0	0	0	0	0	0	0	0	0	0	0	0	0	0	0	0	0	0	0	0	0	0	0	0	0	0	0	0	0	0	0	0	0	0	0	0	0
ncRNA_inter_chr1_897	0	0	0	0	0	0	0	0	0	0	0	0	0	0	0	0	0	0	0	0	0	0	0	0	0	0	0	0	0	0	0	0	0	0	0	0	0	0	0	0	0	0	0	0	0	0	0	0	0
ncRNA_inter_chr1_898	0.17922	0.238256	0.307323	0.331201	0.262956	0.251551	0.175606	0.125988	0.191078	0.240844	0.193603	0.617887	0.156183	0.291338	0.466429	0.204238	0.18922	0.12195	0.302324	0.552453	0.125264	0.481233	0.210628	0.182239	0.276639	0.209065	0.19827	0.568937	0.221805	0.283448	0.31139	0.276455	0.287034	0.169941	0.448394	0.200629	0.334239	0.1956	0.173784	0.150239	0.197274	0.173049	0.596088	0.108745	0.0751233	0.179495	0.26228	0.45822	0.308663
ncRNA_inter_chr1_899	0	0	0	0	0	0	0	0.00453381	0	0.00243296	0	0	0	0.00250378	0.00372764	0.00317791	0	0.00260186	0	0	0	0.00426196	0	0	0.00740778	0	0	0.00385276	0.00319246	0	0	0	0.00280127	0	0	0	0.00326042	0	0.00400334	0	0	0	0	0	0	0	0	0.00321683	0
ncRNA_inter_chr1_9	0	0	0	0	0	0	0.0306842	0	0	0	0	0	0	0	0	0	0	0	0	0	0	0	0	0	0	0	0	0	0.0658722	0	0	0	0	0	0	0	0.0336368	0	0	0	0	0	0	0.0359039	0	0	0	0	0
ncRNA_inter_chr1_90	0	0	0	0	0	0	0.0496227	0	0	0	0	0	0	0	0	0	0	0	0	0	0	0	0	0	0.0616881	0	0	0	0	0	0	0.06985	0	0	0	0.0493605	0	0	0	0	0	0.0615737	0	0	0	0	0	0	0
ncRNA_inter_chr1_900	0	0	0	0	0	0	0	0	0	0	0	0	0	0	0	0	0	0	0	0	0	0	0	0	0	0	0	0	0	0	0	0	0	0	0	0	0	0	0	0	0	0	0	0	0	0	0	0	0
ncRNA_inter_chr1_901	0.0624902	0.17627	0.142917	0.161723	0.191247	0.0599216	0.17655	0.115315	0.388758	0.165079	0.210078	0.204989	0.0635338	0.106178	0.221337	0.0539106	0.115459	0.198477	0.19131	0.190392	0.237865	0.180719	0.117549	0.107869	0.0942214	0.0887758	0.142383	0.196073	0.162423	0.345989	0.0596313	0.0355263	0.118793	0.22336	0.133477	0.150683	0.276484	0.0280951	0.305486	0.244535	0.313064	0.21907	0.125164	0.117998	0.13097	0.115332	0.128078	0.190963	0.37021
ncRNA_inter_chr1_902	0	0	0	0	0	0	0.046007	0.0700918	0	0	0	0	0.115853	0	0	0	0	0	0	0	0.0619849	0.0659532	0.107212	0	0	0	0.0519447	0	0	0.315563	0	0	0	0	0.0487125	0	0	0.0512489	0	0.0557577	0	0.0570872	0	0	0	0.0841516	0	0.09956	0
ncRNA_inter_chr1_903	0	0	0.0892159	0.080764	0	0	0.0629777	0	0	0	0.0874269	0.366367	0.0792262	0.106141	0.238048	0.0673651	0.0719886	0.055019	0.0683838	0.158934	0.169553	0	0	0.0673949	0	0	0	0	0	0	0.0745135	0	0	0	0.0667962	0	0.138314	0	0	0	0.0601838	0.234234	0.156725	0.147193	0	0.0575965	0.0799526	0.0682599	0.0660862
ncRNA_inter_chr1_904	0.739942	1.04396	0.881697	1.02166	1.32144	0.85764	1.59332	1.02407	0.767474	1.161	0.933138	1.29857	1.37921	1.08999	1.21312	1.27714	1.62349	1.02311	1.07725	0.938076	1.20751	1.13973	0.899236	1.78347	0.991706	1.13918	1.32111	1.99654	1.54927	0.910721	1.0595	1.26243	1.03188	1.63725	0.815489	1.63554	1.85203	1.13702	1.17266	1.17671	1.21231	0.586939	1.29505	0.873555	1.86096	0.979042	0.695332	0.860242	0.991878
ncRNA_inter_chr1_905	0.108261	0.0203696	0	0.0560656	0.0789296	0.086556	0.131156	0.0443947	0.0224891	0.0476341	0.121382	0.0507479	0.091724	0.134807	0.0364773	0.0933365	0.116682	0.0382722	0.11051	0.128157	0.0589721	0.125271	0.186778	0.171193	0.0543463	0.102466	0.0657361	0.150836	0.15614	0.0500375	0.0344136	0.0615074	0.10969	0.202451	0.0462619	0.101398	0.143491	0.178353	0.137448	0.0883071	0.111182	0.108625	0.270805	0.0853253	0.135976	0.0799658	0.0925039	0.0472757	0.0305215
ncRNA_inter_chr1_906	0.0356216	0.0670274	0.149449	0.0737948	0.13502	0.0911178	0.124645	0.0730372	0.0591075	0.0470728	0.0266276	0.0111451	0.0120722	0.0242215	0.0120428	0.0307415	0.032908	0.0586927	0.0104014	0.0603757	0.20666	0.0550085	0.100545	0.0102517	0.0477481	0.0168743	0	0.149225	0.0102888	0.0328867	0	0.0135055	0.0451657	0.0121276	0.0203144	0.0381804	0.0210351	0.0320457	0.0258037	0.197594	0.0823825	0.0237913	0.0833401	0.0897032	0.0199086	0.0613814	0.0730343	0.0311394	0
ncRNA_inter_chr1_907	0.0616199	0	0	0	0.0538995	0	0	0	0	0.040709	0	0	0.062649	0	0	0	0	0.0435068	0	0.0626234	0	0	0	0	0.0619395	0.0437848	0	0.0644919	0	0	0	0.140175	0	0	0.0526837	0.148584	0	0	0	0	0	0	0.0617529	0.0581974	0	0	0	0	0
ncRNA_inter_chr1_908	0.0344099	0	0.0787239	0	0.090296	0	0.0555714	0	0	0	0.0385727	0.0654136	0	0	0	0	0	0	0.0610485	0.0708817	0.074871	0.0403682	0.0971249	0	0	0.0247794	0.0313718	0.0729966	0.0298124	0.0317638	0.032847	0	0	0.0702813	0	0	0.0308693	0.0309515	0	0	0.0265302	0.0344775	0	0	0	0.0254115	0.035275	0.030469	0
ncRNA_inter_chr1_909	0.0586958	0	0.0671284	0.101282	0.102683	0.0938375	0.0315975	0.0722085	0	0.0258515	0.0219274	0.0917103	0.019892	0.039906	0.11887	0	0.0180748	0.0828666	0.0684722	0.0795183	0.0425712	0.0452869	0.0368164	0.0168923	0	0.0138993	0.0356756	0.0204727	0.0339023	0.0180607	0.0186766	0.0222538	0.0446474	0.0399615	0.066897	0.0629038	0.0346306	0.0703954	0	0.0382861	0	0.0392074	0.0392065	0	0	0.0433464	0.0802286	0.068363	0.0165608
ncRNA_inter_chr1_91	0.0360082	0.0203312	0.0308957	0.0373139	0.047245	0.0345399	0.0726907	0.155058	0.0448175	0.0416385	0.121093	0.0844372	0.0457937	0.0306227	0.036481	0.0776801	0.0249488	0.0317858	0.0630358	0.0640468	0.0489776	0.135481	0.0508433	0.163249	0.0180974	0.0255987	0.0492433	0.0471127	0.093582	0.0415778	0.0687589	0.0409521	0.0684748	0.0367984	0.130854	0.0723627	0.0478113	0.0486175	0.0489134	0.0528843	0.034703	0.0360789	0.0360859	0.0425144	0.0830306	0.199419	0.0276851	0.0314608	0.0305064
ncRNA_inter_chr1_910	0	0.0716931	0.0363299	0.0657763	0.0277801	0.21325	0.0256453	0.0781416	0.0395292	0.104908	0.142405	0.0297553	0	0.0647773	0.0642113	0.109633	0.0293399	0.0896948	0.0555394	0.0644852	0.0345518	0	0	0.0274205	0	0.112716	0.115821	0.0332047	0.13758	0.0292351	0.0606335	0.10837	0.024158	0.0323431	0.1085	0.0509116	0.112021	0	0.0345134	0.0310806	0.0734596	0.0636434	0.0635889	0.0299953	0.0531012	0.0703621	0.0325577	0.0554388	0.0805794
ncRNA_inter_chr1_912	0	0	0.0669839	0	0.0513528	0	0	0	0	0	0	0	0	0	0.238048	0	0	0.0413976	0	0	0	0	0	0	0.117873	0.041716	0.0534903	0	0.101663	0.108317	0.0560056	0.133465	0	0.119755	0.100454	0.047127	0.0519347	0	0.0638408	0	0	0.0588619	0.0588351	0	0	0	0	0	0
ncRNA_inter_chr1_913	0.377936	0.426574	0.432325	0.195684	0.991751	0.181263	0.30518	0.697414	0	0.499364	1.69463	0.35446	1.15274	2.31255	0.57429	0.652318	0.698289	0.266842	0	0	0	0	0.355585	0.163152	0.189948	0.671367	0.689133	0	0.32744	0.697745	1.62346	1.93441	1.00618	1.15788	0.48469	1.36698	0.334546	1.01985	1.02677	1.10958	0.728475	0.378678	0.757502	0.178472	0.633674	1.39551	0	0	0.799919
ncRNA_inter_chr1_914	0.0299454	0.169052	0	0.0930599	0.104774	0	0.0967225	0.0368393	0.0372592	0.0989166	0.201475	0	0.0304455	0.264757	0	0.0775544	0	0	0	0.0304632	0.0325677	0	0.140872	0.129315	0.0903318	0.106496	0.191173	0.125489	0.129765	0.0552852	0.228757	0.204429	0.1595	0.152957	0	0.0963084	0.0795223	0	0.0650628	0.0293151	0.207861	0	0.120159	0.0565456	0.0502252	0.110572	0	0	0.10151
ncRNA_inter_chr1_915	0.046234	0.0596172	0.00755979	0.054697	0.0519468	0.0886138	0.0372982	0.0324709	0	0.0348748	0.0148024	0.0248236	0.0134303	0.0224117	0.013416	0.0341379	0.0427088	0.00466575	0.0173753	0.0604338	0.0215553	0.00765512	0.0372503	0.0284609	0.0265333	0.0563385	0.0420753	0.0414913	0.0285599	0.0182909	0.031467	0.037494	0.0501491	0.0202177	0.011308	0.0318249	0.00584658	0.0652327	0.0287084	0.0387682	0.0609974	0.0264694	0.0264861	0.0374253	0.00553226	0.0536033	0.040587	0.0173337	0.0671261
ncRNA_inter_chr1_916	0	0	0	0.0151816	0.0128361	0.0140764	0.0118574	0.00902947	0	0.00484741	0.0164341	0	0.00746655	0.0248902	0.00743177	0.0252673	0.013603	0	0	0.0148872	0	0	0	0.0189467	0.0220852	0.0104088	0.0467133	0.0306826	0.0253583	0.00677916	0.00698714	0.0582779	0.0167085	0.00747927	0.00628345	0.00588659	0.00650077	0.0394909	0	0.0286759	0.045133	0	0	0.00695346	0.00613778	0.00542211	0.0225801	0.0192634	0.0248117
ncRNA_inter_chr1_917	0	0	0	0	0.0241449	0.0264778	0	0.0339581	0	0	0	0	0	0	0	0	0	0	0	0	0	0	0	0	0.0277465	0.0392995	0	0	0.0239152	0.0254807	0	0	0.0209967	0	0	0	0	0.0744872	0	0	0.0425646	0	0.0277135	0	0.0231409	0.0203849	0.0848919	0	0.0234123
ncRNA_inter_chr1_919	0	0	0	0	0	0	0.0435452	0.0663414	0	0	0	0	0	0.0366635	0	0	0.0498185	0	0	0	0.0586683	0	0	0.0465594	0	0	0	0	0	0	0	0	0	0	0	0	0	0	0	0	0	0	0	0	0	0	0	0	0
ncRNA_inter_chr1_920	0.0138586	0.0312795	0.0158506	0.014349	0.0121148	0.0531416	0	0.0170361	0	0.00915005	0.0155328	0.0129779	0.01409	0	0.0140028	0	0.0128009	0	0	0.028117	0	0	0	0.0239014	0	0.00982938	0	0	0.0120014	0	0	0	0	0	0.0118325	0.0111408	0.0122675	0	0	0.0135521	0	0	0.013861	0	0.0116111	0	0.014207	0.0120918	0
ncRNA_inter_chr1_921	0.0170497	0.0383078	0.0390068	0	0.0593752	0.0976682	0.0548124	0.083507	0.0636628	0.0224223	0.0380458	0.0636874	0.0866723	0.0229676	0.171238	0.0437308	0.0472527	0.0601899	0.0742968	0.0858622	0.0927444	0.0393029	0.0319328	0.0145834	0.051174	0.0360197	0.0307992	0.0530545	0	0.0472158	0.0483713	0.0192192	0.0385448	0.0519911	0.0725719	0.0545597	0.0754615	0.0303867	0.0370565	0.0166073	0.0781672	0.0854162	0.0846687	0.0483082	0	0.0501289	0.0347932	0.0148324	0.0715278
ncRNA_inter_chr1_922	1.14574	1.05155	1.25602	1.73163	1.56716	1.26029	1.23454	1.82206	0.831861	1.37302	1.12469	0.516668	1.0678	0.9915	0.730417	1.38235	1.27897	0.926925	0.859555	0.925714	0.960832	0.914951	1.14626	1.52745	1.82494	1.14118	1.35138	1.12895	1.11762	0.92543	1.52904	1.11784	1.25479	1.48814	1.00342	1.53606	1.31001	1.33328	1.3748	1.49619	1.27522	1.55457	1.24916	1.0821	1.64218	1.58773	1.39588	1.10912	1.46116
ncRNA_inter_chr1_923	0.0163167	0.0736795	0.0373365	0.101398	0.0713618	0.0469542	0.0658779	0.0200875	0	0.0754571	0.0182939	0.0306892	0.0165892	0.0553971	0.033184	0.0281475	0	0	0.0286413	0.0332066	0	0.0757422	0	0.0985599	0.0491421	0.0348259	0.0297361	0.0683949	0.0423565	0.0301239	0.0778359	0.0743289	0.123958	0.0166422	0.0279713	0.0654918	0.0577737	0.117267	0.035508	0.0798545	0	0	0.0163843	0.0308597	0.0136715	0.0843484	0.0669076	0.0714606	0.0138414
ncRNA_inter_chr1_924	0	0.0713433	0.0723053	0.0327277	0	0.0608222	0.051201	0	0.0395846	0.020945	0.0708554	0.118483	0	0.107436	0	0.109099	0.029381	0	0	0.0320967	0	0.110022	0	0	0.0317683	0	0	0.132217	0	0.0292658	0.120675	0.0718443	0	0.064551	0.108348	0.0254026	0	0.14214	0	0.123716	0.0487003	0.0318663	0.0949515	0	0.0529902	0.117065	0.0325008	0.110723	0
ncRNA_inter_chr1_925	0.0626846	0.106128	0.179264	0.0324563	0.164492	0.21045	0.0759258	0	0.0780203	0.124237	0.105402	0.117379	0.0955971	0.0639268	0.0316413	0.0540969	0	0.0221293	0	0.0953932	0	0.0362185	0	0.0541209	0	0.0666967	0.1143	0.163732	0.0271546	0.0289321	0.0598373	0	0.0238408	0.0320079	0.0267507	0.0251919	0.13872	0.25373	0.102181	0.0306725	0.0964934	0.0942116	0.0313557	0.0592029	0.0262754	0.0694382	0	0.0546739	0.0529784
ncRNA_inter_chr1_926	0	0	0	0.0427725	0	0	0.033353	0	0	0.0272877	0	0	0	0	0	0	0.0381579	0	0	0	0	0	0	0	0	0	0	0	0.0357857	0	0	0	0	0	0	0	0	0	0.0448863	0	0	0	0	0	0	0	0	0	0
ncRNA_inter_chr1_927	0.368027	0.0957696	0.0647476	0.20502	0.148484	0.407078	0.205611	0.278096	0.246189	0.33644	0.0951146	0.265182	0.287826	0.134815	0.200751	0.0976646	0.261043	0.199446	0.272235	0.115119	0.184449	0.261921	0.399285	0.0732809	0.113969	0.221344	0.206353	0.355662	0.221022	0.444257	0.135035	0.22547	0.129285	0.260524	0.507813	0.159481	0.375894	0.0764412	0.33778	0.0830367	0.130839	0.283124	0.141722	0.613811	0.30853	0.125361	0.232027	0.247115	0.335233
ncRNA_inter_chr1_928	0.070501	0.068267	0.0922192	0.0991688	0.0793136	0.0434886	0.0569479	0.0185925	0.0250907	0.0299519	0.10735	0.0283301	0.0511988	0.0136934	0.0254448	0.0434565	0.0465578	0.0284821	0.0264395	0.0664464	0.0274142	0.075718	0.0379164	0.0478233	0.0252983	0.0178684	0.0550909	0.100012	0.0305271	0.0325397	0.0288407	0.0171614	0.0574513	0.0616853	0.0559247	0.0687787	0.0579493	0.086054	0.0164302	0.0591907	0.0271451	0.0151488	0.030243	0.0333185	0.0379804	0.0632422	0.0929539	0.0351694	0.0383237
ncRNA_inter_chr1_929	0	0	0	0.0388455	0	0.0356582	0	0	0	0	0	0	0	0	0	0	0	0.0264856	0	0	0	0	0	0	0	0	0	0	0	0	0	0	0	0	0	0	0	0	0	0	0	0	0	0	0	0	0	0	0
ncRNA_inter_chr1_93	0	0	0	0.0419324	0	0	0	0.0498153	0	0	0	0	0	0.0275304	0.0410207	0	0.0373084	0	0	0	0	0	0	0	0	0	0	0	0.0349891	0	0	0	0	0	0.0346207	0	0	0	0	0	0	0	0	0	0	0	0	0	0
ncRNA_inter_chr1_930	0	0	0	0	0	0	0	0	0	0	0	0	0	0.0142158	0	0	0	0	0	0	0	0	0	0	0	0	0	0	0	0	0.0199596	0	0	0	0	0	0	0	0	0	0	0	0	0	0	0	0	0	0
ncRNA_inter_chr1_931	0.272072	0.141732	0.454031	0.17338	0.0917014	0.160899	0.118516	0.180227	0.0782908	0.193928	0.187683	0.0195744	0.34045	0.185318	1.2674	0.270921	0.15496	0.13299	0.438437	0.0637494	0.136865	0.435675	0.177546	0.505944	0.168297	0.178288	0.114485	0.109419	0.290117	0.695491	0.439516	0.28539	0.207336	0.170984	0.0893849	0.302791	0.203784	0.15088	0.0227855	0.286739	0.209189	0.441179	0.104579	0.0594082	0.227667	0.325168	0.0859777	0.0365375	0.141357
ncRNA_inter_chr1_932	0	0	0	0	0	0	0	0	0	0	0	0	0	0	0	0	0	0.0326412	0	0	0	0	0	0	0	0	0	0	0	0	0	0	0	0	0	0	0	0	0	0	0	0	0	0	0	0	0	0	0
ncRNA_inter_chr1_933	0.286087	0.220861	0.258964	0.233808	0.105226	0.216361	0.230706	0.222283	0.224966	0.0794744	0.168731	0.183554	0.214321	0.193925	0.167343	0.220539	0.208721	0.138389	0.184483	0.198371	0.0983195	0.208916	0.254663	0.129786	0.151102	0.224048	0.13705	0.361437	0.286523	0.125094	0.157844	0.256171	0.114193	0.21492	0.295748	0.229566	0.159942	0.148539	0.130947	0.206228	0.347755	0.316928	0.256142	0.142256	0.151426	0.0555244	0.0924916	0.157685	0.127287
ncRNA_inter_chr1_934	0.209558	0.191461	0.27628	0.274856	0.186826	0.323592	0.191808	0.169494	0.228664	0.117368	0.163307	0.134902	0.223203	0.20348	0.172163	0.130909	0.256428	0.156468	0.194095	0.247647	0.199871	0.222051	0.165268	0.132693	0.208551	0.215727	0.207445	0.25085	0.191857	0.221078	0.171474	0.199917	0.173019	0.222068	0.234049	0.210056	0.240265	0.159734	0.125866	0.21093	0.246473	0.30413	0.230264	0.20369	0.0635738	0.14004	0.186211	0.186803	0.206367
ncRNA_inter_chr1_935	0.112258	0.0950288	0.353137	0.0581241	0.122741	0.107681	0.135971	0.0690295	0.104792	0.129785	0.0943789	0.104993	0.114133	0.0954023	0.113091	0.145273	0.129633	0.099075	0.0734899	0.142212	0.0915966	0.09719	0.0792145	0.0968919	0.14105	0.0795448	0.0767361	0.263619	0.267463	0.0777191	0.053563	0.0636646	0.149433	0.0859815	0.143567	0.0676721	0.0745276	0.0252439	0.213487	0.0823944	0.150998	0.112479	0.0280383	0.0530115	0.0940809	0.145078	0.0575402	0.195618	0.118433
ncRNA_inter_chr1_936	0.232904	0.183991	0.173019	0.0602879	0.285213	0.145215	0.225682	0.157608	0.246243	0.107707	0.208837	0.0984992	0.118397	0.0871465	0.0592816	0.120691	0.161268	0.0985895	0.0714981	0.403525	0.101288	0.48635	0.109565	0.0503102	0.163984	0.0746827	0.127502	0.415565	0.19182	0.171995	0.133498	0.106263	0.124092	0.119001	0.129716	0.187321	0.164932	0.303965	0.101175	0.182318	0.306173	0.151588	0.269213	0.0659481	0.127012	0.146198	0.11938	0.0815746	0.108771
ncRNA_inter_chr1_937	0.262332	0.169188	0.152445	0.18972	0.171321	0.199867	0.121041	0.204905	0.119219	0.110124	0.0513428	0.0117086	0.105848	0.164161	0.0716086	0.100601	0.0884884	0.0882122	0.0400665	0.148114	0.158577	0.0867072	0.164538	0.125911	0.171594	0.0295878	0.0910958	0.161116	0.11553	0.123013	0.135121	0.0662519	0.161529	0.153073	0.0639913	0.174047	0.18062	0.23236	0.0859887	0.0897206	0.0577433	0.112665	0.0416974	0.0825986	0.0523601	0.058424	0.153666	0.0472655	0.0528435
ncRNA_inter_chr1_938	0	0	0	0	0	0	0	0	0	0	0	0	0	0	0	0	0	0	0	0	0	0	0	0	0	0	0	0	0	0	0	0	0	0	0	0	0	0	0	0	0	0	0	0	0	0	0	0	0
ncRNA_inter_chr1_94	0	0	0	0	0	0	0	0	0	0	0	0	0	0.0485958	0	0	0	0	0	0	0	0	0	0	0	0	0.0650126	0	0	0	0	0	0	0.0729951	0	0	0	0	0	0	0	0	0.0714625	0.0675072	0	0	0	0	0
ncRNA_inter_chr1_940	0.86003	2.58856	2.29553	1.84057	2.55774	3.07986	2.176	1.19985	1.28452	2.31059	1.73533	0.591888	2.09854	1.05249	1.33674	0.692727	1.64199	1.21445	1.00435	1.10781	2.80695	2.39084	1.78017	1.43557	0.864491	1.26375	1.09773	2.28029	1.09285	1.37608	1.09462	1.37036	1.48283	2.51778	2.84498	2.25813	2.99442	2.16606	2.49229	1.62719	0.751974	2.8724	1.95484	1.89528	1.58619	2.20177	3.40905	1.45366	1.74859
ncRNA_inter_chr1_941	0.773966	1.35568	0.588698	1.04365	1.5384	1.5636	1.38554	0.607739	0.640693	2.05461	0.384596	0.362516	0.54516	0.541076	0.545514	0.612128	1.34769	1.0449	0.432304	0.436466	1.93719	0.994531	0.988811	0.538169	0.40963	0.335683	0.372328	0.810423	0.408719	0.752357	0.391041	0.586184	1.22361	1.05437	1.24874	0.913473	1.38596	0.793246	1.91172	0.545737	0.315315	1.8916	0.603989	1.56015	1.06313	1.75817	2.00703	0.882012	0.636299
ncRNA_inter_chr1_942	0.187148	0	0.0356802	0.0646001	0.0545668	0.0897587	0.151121	0	0.116467	0.082426	0.0699295	0.205555	0.0634246	0.106032	0.0947934	0.0538365	0.144076	0.0660682	0.0822163	0.0954591	0.135736	0.144974	0.0293468	0.0269302	0.125413	0.0444951	0.11375	0.130581	0.135119	0.0287928	0	0	0.023726	0.0637075	0.107077	0.100283	0.0828312	0	0.237274	0	0.07242	0.0312527	0.251019	0	0.0522977	0.0230346	0.0639511	0.0549201	0.159045
ncRNA_inter_chr1_943	0.0617878	0	0	0.063984	0.216185	0	0.149679	0	0.0769042	0.12246	0	0	0.0628197	0.126025	0	0	0.114162	0.0872508	0	0.0631814	0.201662	0.287862	0.116268	0.0533467	0.124217	0.0441749	0.112665	0.0646676	0.0535324	0	0.176944	0.141424	0.0469994	0	0.106306	0	0.109388	0	0.0671459	0	0.0479325	0.0619093	0.124606	0.116712	0	0.0456299	0	0.054655	0.0526334
ncRNA_inter_chr1_944	0	0	0	0	0	0	0	0	0	0	0	0	0	0	0	0	0	0	0	0	0	0	0	0	0	0.0300052	0	0	0	0	0	0	0	0	0	0	0	0	0	0	0	0	0	0	0	0	0	0	0
ncRNA_inter_chr1_945	0	0.0467478	0.0473781	0	0.0362283	0	0.0668887	0	0.0515504	0.0547248	0	0	0	0.0281589	0.0419573	0	0	0	0	0.126276	0	0.0479441	0.0389682	0.0357593	0	0.0882893	0	0	0	0	0.0790727	0	0.0315046	0	0.141645	0	0.109988	0	0	0	0.0319331	0	0	0.0391172	0	0	0	0.0361871	0.0350649
ncRNA_inter_chr1_946	0.0887303	0.0688358	0.0634412	0.103325	0.0630646	0.0585183	0.0895392	0.0749449	0.0621253	0.0732788	0.0683525	0.0467477	0.0451088	0.056545	0.140465	0.0526481	0.0819708	0.0900622	0.193867	0.21952	0.0723991	0.282079	0.057384	0.0430817	0.0613034	0.236128	0.085931	0.0406214	0.0336369	0.0563145	0.0794112	0.220419	0.0674769	0.0623013	0.445093	0.0178318	0.0490927	0.0249444	0.0482153	0.0651296	0.204959	0.105549	0.233106	0.0576174	0.0604422	0.0655307	0.0511687	0.299603	0.229762
ncRNA_inter_chr1_947	0	0	0	0	0	0	0	0	0	0	0	0	0	0	0	0	0	0	0	0	0	0	0	0	0	0	0	0	0	0	0	0	0	0	0	0	0	0	0	0	0	0	0	0	0	0	0	0	0
ncRNA_inter_chr1_948	0.755209	0.8524	0.818425	1.11134	0.973498	0.991305	1.38013	0.641017	0.69261	0.945335	0.668345	0.639062	1.13153	0.540474	1.89249	0.720352	0.991436	0.645472	1.40333	1.79231	0.821613	2.64466	0.523561	0.892259	1.5582	1.5949	0.942198	0.998409	0.860928	0.513677	0.417367	1.45886	0.60469	0.487103	1.88479	0.99039	0.844428	0.500542	0.734309	1.08916	2.0087	1.0753	2.12891	0.788343	0.699763	0.909959	0.937183	2.8253	2.47717
ncRNA_inter_chr1_949	0.185101	0.321854	0.194614	0.409466	0.262614	0.201592	0.404078	0.239534	0.224209	0.218181	0.185154	0.140403	0.142447	0.258623	0.111574	0.302366	0.124749	0.215511	0.240348	0.568271	0.108822	0.219503	0.20244	0.164178	0.336921	0.319206	0.168805	0.408603	0.407718	0.0877618	0.181559	0.147643	0.140799	0.163523	0.145058	0.301794	0.181604	0.247674	0.114193	0.186134	0.354055	0.185465	0.405179	0.226731	0.201411	0.107164	0.277	0.265355	0.342369
ncRNA_inter_chr1_95	0	0	0	0	0	0	0.0377153	0	0	0	0	0	0	0	0	0	0	0	0	0	0	0	0	0	0	0	0	0	0	0	0	0	0	0	0	0	0	0	0	0	0	0	0	0	0	0	0	0	0
ncRNA_inter_chr1_950	0	0.125156	0.126844	0	0	0	0.0895392	0	0	0	0	0	0	0	0	0.191389	0	0	0	0	0	0.128359	0	0	0	0.157582	0.101095	0	0	0	0.105849	0.126123	0	0	0.0948048	0.0891265	0	0	0	0.108516	0	0	0	0	0.185919	0.0818884	0	0.0968823	0
ncRNA_inter_chr1_951	0	0.125617	0.127781	0	0	0	0	0	0	0.0737977	0	0	0	0	0	0	0	0	0	0	0	0	0	0	0	0.0788877	0.101343	0	0	0.102862	0.106239	0	0	0	0	0	0	0	0	0.109184	0	0	0	0	0	0	0	0	0
ncRNA_inter_chr1_952	0.282569	0.523962	0.369246	0.856935	0.123528	0.541853	0.603025	0.570964	0.200881	0.439831	0.407253	0.397437	0.533534	0.644948	0.654287	0.418041	0.578023	0.712212	0.353253	0.225584	0.329373	0.303664	0.379797	0.453079	0.588356	0.745598	0.607247	0.337987	0.244706	0.260839	0.308267	0.596748	0.414524	0.535914	0.448567	0.535354	0.589587	0.181469	0.460404	0.394868	0.4823	0.38424	0.687566	0.324061	0.541457	0.566152	0.310363	0.458295	0.734608
ncRNA_inter_chr1_955	0	0.0455214	0	0.0208776	0.017557	0.0192534	0.0654248	0	0	0.0265208	0.0226	0	0	0.0274385	0	0.034798	0	0.0141717	0.0175805	0	0.0218415	0	0	0	0.0202701	0.0716921	0.0369343	0.0633585	0.0173862	0.0185283	0.0192624	0	0.0153391	0	0.0171762	0	0	0.036133	0	0.0394604	0	0.0404103	0.0202225	0	0	0.0148229	0	0.0351284	0.0170045
ncRNA_inter_chr1_956	0	0	0	0	0	0	0	0	0	0	0	0	0	0	0	0	0	0	0	0	0	0	0	0	0	0	0	0	0	0	0	0	0	0	0	0	0	0	0	0	0	0	0	0	0	0	0	0	0
ncRNA_inter_chr1_957	0	0.0448631	0	0	0	0.0381271	0.064192	0	0.0494721	0.0525186	0.0891126	0.0372789	0.0404116	0.0270237	0.0402657	0	0	0	0	0	0	0.0460112	0.0373972	0.0343177	0	0	0	0	0	0	0.0379424	0.0452097	0.0302345	0	0.067967	0	0	0.035753	0	0	0	0	0.0398336	0	0.033322	0.0293535	0.0407471	0	0
ncRNA_inter_chr1_958	0.0471437	0.106422	0	0	0.0414742	0.090963	0.0380681	0.115934	0	0.0313245	0	0	0.0958621	0.064104	0.047758	0.0406851	0.0435523	0.0334773	0.0414804	0	0.051289	0.0545442	0.0892216	0.0407032	0.0473882	0	0	0	0	0	0	0	0.0717205	0	0.0805718	0.0378926	0.0417313	0	0	0.0464016	0.108987	0	0.0472209	0	0	0.0350155	0.0483289	0	0.0398921
ncRNA_inter_chr1_959	0	0.106201	0	0	0	0	0	0	0	0	0	0	0	0.063971	0	0	0	0	0	0	0	0	0	0	0.0945798	0.0665818	0	0	0	0	0.0898181	0	0	0	0	0	0.0832895	0	0	0.0917955	0	0	0	0	0	0	0	0	0
ncRNA_inter_chr1_96	0	0	0	0	0	0.0273776	0.0230469	0	0	0	0	0	0	0.0193803	0	0	0.0263671	0	0	0	0	0	0	0	0	0	0	0	0	0	0	0	0.0217102	0.0291109	0	0	0	0	0	0	0	0	0	0	0	0.0209589	0.0292589	0	0
ncRNA_inter_chr1_960	0	0.291952	0	0.0892856	0	0	0	0	0	0	0	0	0	0.11724	0.0873445	0	0.0796528	0.121753	0.0747585	0	0	0	0	0	0	0	0.235825	0	0	0	0.0823048	0	0	0.088052	0	0.138604	0	0	0.0936979	0	0	0.0863905	0	0.0814321	0	0	0.0883887	0	0
ncRNA_inter_chr1_961	0	0.104895	0.10631	0.192476	0.081291	0.178291	0	0	0	0.122794	0	0.0869841	0.0945839	0.0631845	0	0	0.0858552	0.0656169	0	0	0	0.107359	0.087439	0	0.093417	0	0	0	0	0.0858763	0.0887138	0	0.0706918	0	0.237885	0.14955	0	0.0835945	0	0.181898	0	0.0931176	0	0.0877732	0.0779907	0	0.0952714	0	0
ncRNA_inter_chr1_962	0	0	0	0	0	0	0	0	0	0	0	0	0	0	0	0	0	0	0	0	0	0.0716707	0	0	0	0	0	0	0	0	0	0	0	0	0	0	0	0	0	0	0	0	0	0	0	0	0	0	0
ncRNA_inter_chr1_963	0	0	0	0	0	0	0	0	0	0	0	0	0	0	0	0.120428	0	0.0985263	0	0	0.151815	0	0	0	0	0	0	0	0	0	0	0	0	0	0.119125	0	0	0	0	0	0	0	0	0	0	0.103053	0	0	0
ncRNA_inter_chr1_964	0.0492424	0.0555796	0.056329	0	0.0430728	0.0708519	0	0.0606117	0.0919344	0.0650637	0.0827993	0.115522	0.0250324	0.0502183	0.0748261	0.0849926	0	0.0173838	0	0.0250357	0.0267861	0.0285165	0.115826	0.0212576	0.0247489	0.0350088	0.0224473	0.0515375	0.0213316	0.159095	0.0705087	0.0280197	0.0374567	0.100576	0.021062	0.118739	0.0653836	0	0.0535126	0.0963803	0	0.0493392	0.0493755	0.0697611	0.0619226	0.0727304	0.100961	0	0.0834244
ncRNA_inter_chr1_965	0	0	0	0	0	0	0	0	0	0	0	0	0	0	0	0	0	0	0	0	0	0	0	0	0	0	0	0	0	0	0	0	0	0	0	0	0	0	0	0	0	0	0	0	0	0.0328517	0	0	0
ncRNA_inter_chr1_966	0.101233	0	0	0	0	0.19421	0	0	0	0	0	0	0.102923	0.0688259	0	0	0	0.142951	0	0	0	0	0.095246	0	0.101758	0.0719322	0.0922946	0.105951	0.175414	0.093448	0	0	0.154007	0	0	0	0	0	0	0	0	0	0	0	0.254601	0	0	0	0
ncRNA_inter_chr1_967	0.0287768	0.0324802	0	0	0.075514	0.0276035	0.046474	0.0707361	0	0.057034	0	0	0.0585148	0	0.0291518	0.0248345	0.0265846	0.0609537	0.0503287	0	0	0	0	0.0248455	0.115704	0.0408566	0.0787081	0.0903542	0.0747958	0.159383	0.0549395	0.0327	0.0437787	0.0293879	0	0.0693897	0	0	0.0312723	0.112648	0	0.0288334	0	0	0	0	0	0	0.0486797
ncRNA_inter_chr1_969	0	0	0	0	0	0	0	0	0	0	0	0	0	0	0	0	0	0	0	0	0	0	0	0	0	0	0	0	0	0	0	0	0	0.0519813	0	0	0	0	0	0	0.0392444	0	0	0	0	0	0	0	0
ncRNA_inter_chr1_97	2.74652	2.91168	1.68133	2.41256	2.14597	3.14	2.92469	1.62737	2.20962	1.74496	2.14764	0.973068	2.20136	1.91278	1.27876	1.69375	2.54676	1.92695	2.35094	1.86368	2.70809	1.16097	2.27368	1.22809	1.87417	2.62037	2.90203	2.42626	1.71636	2.02268	2.43411	1.73177	2.00253	2.46768	1.95151	2.21326	3.03434	1.30037	2.02335	2.16999	1.98417	1.51674	1.64199	1.38067	2.09813	1.62178	3.53186	2.6813	2.38189
ncRNA_inter_chr1_970	0.0250219	0	0	0	0	0	0	0	0	0	0	0	0	0	0	0	0	0	0	0.0254294	0	0	0.0235422	0.0431952	0	0.0177747	0	0.0785428	0	0	0	0	0	0	0	0	0.0221493	0	0	0	0	0	0	0.0236387	0.020971	0.0184785	0	0.021856	0
ncRNA_inter_chr1_971	0	0.0477954	0.0484398	0.0219254	0	0	0	0	0	0	0.0237342	0	0	0	0	0	0	0.0149491	0.0185326	0	0	0	0	0	0	0	0	0	0	0.0195447	0	0	0.0161053	0.0216225	0	0.0170181	0	0	0	0	0	0	0	0	0	0	0	0.018499	0
ncRNA_inter_chr1_972	0	0	0	0	0	0	0	0	0	0	0	0	0	0	0	0	0	0	0	0	0	0	0.0665682	0	0	0	0	0	0	0.0653116	0	0.0804746	0	0	0	0	0	0	0	0	0	0	0	0	0	0	0	0	0
ncRNA_inter_chr1_973	0	0	0	0	0.0469468	0	0.0435452	0	0	0	0	0	0.0549906	0	0.0547922	0.0466775	0.0498185	0.0378947	0	0.0548374	0	0	0	0	0	0	0.0491653	0.05644	0	0	0	0	0	0.110144	0	0	0	0	0	0	0	0	0	0	0	0.0396359	0	0	0
ncRNA_inter_chr1_974	0.0517498	0.0436827	0	0.0534444	0.26028	0.0620409	0.0625119	0.0158729	0.0644104	0.128206	0.0145026	0	0.013118	0	0	0.0334046	0	0.0273996	0.0566207	4.22888	0	0.134612	0.0728368	0.0335052	0.0389692	2.88327	0.0353855	0.0405116	4.25452	0	0.0123164	2.60163	0	0.0658825	0.143612	0.0829649	0.0114212	0.406143	0.0140594	0.075966	3.69066	0.0129279	0.0517213	0.0243717	0.0757164	0.0286627	0.0132269	3.91789	0.0218812
ncRNA_inter_chr1_975	0.113836	0.0257101	0.0260437	0.0943057	0.258891	0.0655496	0.0367686	0.0560172	0.0566175	0.0150411	0	0	0	0	0.0461973	0	0.0210539	0	0.0398162	0.0462992	0	0	0	0	0	0.080847	0.0414724	0.0476567	0.0789407	0.0210375	0	0.0258827	0.0173355	0.0232507	0.058455	0.018318	0.0201736	0.184403	0	0.0445614	0.0351425	0	0.0456785	0.0215243	0.0955288	0	0	0.059706	0.0192848
ncRNA_inter_chr1_976	0.0321055	0.108727	0.0366973	0.0665216	0.0617345	0.0430876	0.0518829	0.0948661	0.055964	0.0212104	0.0432027	0.0541582	0.0652603	0.0436619	0.0390204	0.0332698	0.0711028	0.00906149	0.0168671	0.0652983	0.069778	0.104142	0.0725273	0.0277018	0.0258634	0.0548482	0.0702749	0.127687	0.0278553	0.0651775	0.0245247	0.0585311	0.0341729	0.0196724	0.0659302	0.0619111	0.0340914	0.0924251	0.013945	0.0439717	0.16824	0.0515026	0.0965176	0.0363456	0.0161537	0.0331678	0.098738	0.0337042	0.0326636
ncRNA_inter_chr1_977	0.0177608	0.220512	0.101564	0.202313	0.12426	0.0681332	0.229512	0.218539	0.088424	0.0469346	0.159276	0.0832718	0.126402	0.0966016	0.0899613	0.199298	0.082023	0.062688	0.0621841	0.1083	0.212506	0.205595	0.183815	0.0919885	0.0357129	0.18934	0.145734	0.223063	0.0307816	0.0983702	0.0169574	0.202053	0.0810595	0.235794	0.197406	0.214134	0.204383	0.191709	0.173675	0.173779	0.314954	0.213591	0.266987	0.15094	0.17871	0.183592	0.182073	0.0776045	0.135356
ncRNA_inter_chr1_98	0	0	0	0	0	0	0	0	0	0	0	0	0	0	0	0	0	0	0	0	0	0	0	0	0	0	0	0	0	0	0	0	0	0	0	0	0	0	0	0	0	0	0	0	0	0	0	0	0
ncRNA_inter_chr1_981	0	0	0	0	0	0	0	0	0	0	0	0	0	0	0	0	0	0	0	0	0	0	0	0	0	0	0	0	0	0	0	0	0	0	0	0	0	0	0	0	0	0	0	0	0	0	0	0	0
ncRNA_inter_chr1_982	0	0	0	0	0	0	0	0	0	0	0	0	0	0	0	0	0	0	0	0	0	0	0	0	0	0	0	0	0	0	0	0	0	0	0	0	0	0	0	0	0	0	0	0	0	0	0	0	0
ncRNA_inter_chr1_983	0.0211762	0.0558264	0.0484889	0.0658531	0.0494369	0.0745554	0.0683982	0.0607863	0	0.0373066	0.0712138	0.0463816	0.0430965	0.0288236	0.0357897	0.0243668	0.0261287	0.0249443	0.0308924	0.0358823	0.0692329	0.0572283	0.013296	0.0549051	0.0780122	0.0501332	0.0193065	0.0813345	0.0916912	0.0391289	0.0539048	0.0561745	0.0268694	0.0793627	0.169073	0.0511059	0.0437758	0.0127114	0.0230322	0.055319	0.103492	0.0141452	0.0495678	0.0400686	0.0236703	0.0626074	0.0217271	0.0554798	0.0537593
ncRNA_inter_chr1_984	0.117038	0	0.133881	0.181563	0	0.0560606	0.0472536	0.143982	0.0728357	0	0	0.0548842	0.118993	0	0.11841	0	0	0	0.0512216	0.237888	0.0636645	0.0676531	0	0	0	0	0	0.244986	0.152101	0	0.111722	0.133121	0.044513	0.179285	0.299808	0.0940715	0	0.0525698	0	0	0.135355	0.0586341	0.11714	0.0552688	0.0490586	0	0	0.102258	0.0990867
ncRNA_inter_chr1_985	0.0502425	0.0756252	0.134129	0.0867299	0.0439557	0.112473	0.0811408	0.0412061	0.0208448	0.055321	0.0563206	0.0628406	0.0681214	0.0683302	0.0509066	0.101172	0.0154774	0.0118268	0.0293181	0.10214	0.127588	0.0193901	0.03152	0.173547	0.0336687	0.0476006	0.0610753	0.0350626	0.0580395	0.030925	0.0639473	0.171439	0.0637075	0.0855316	0.114571	0.107709	0.029655	0.0301342	0	0.0163927	0.0645739	0.0335609	0.0839338	0	0.0421201	0.0123702	0.0515152	0.146325	0.0425363
ncRNA_inter_chr1_986	0.0490825	0.0553992	0.168438	0.127068	0.0858659	0.164784	0.0198169	0.0905732	0.0305453	0.0324262	0.137551	0.0230169	0.0249511	0.0166851	0.149166	0.0847167	0.0453435	0.0346548	0.0644428	0.0997907	0.0533983	0.113664	0.0461799	0.14832	0.0493504	0.156985	0.0223745	0.154111	0.0850723	0.11327	0.0937063	0.0558422	0.037335	0.0501249	0.314819	0.216981	0.0217238	0.088299	0.0266694	0.0480337	0.0378428	0.0737685	0.0983769	0.0463564	0.0617215	0.0362471	0	0.235926	0.0207827
ncRNA_inter_chr1_987	0.0406155	0.0860076	0.244068	0.178861	0.119977	0.160807	0.114775	0.124915	0.0315915	0.053665	0.102429	0.0428806	0.0878132	0.0518074	0.102937	0.0657137	0.0704473	0.0430414	0.05332	0.222274	0.0829616	0.0883174	0.052576	0.135968	0.0868527	0.108346	0.0185126	0.0797525	0.0572524	0.0891088	0.072695	0.127183	0.0772839	0.140074	0.208738	0.102091	0.116931	0.0776814	0.0441648	0.0596581	0.113586	0.015259	0.106912	0.0336098	0.123429	0.0862866	0.04687	0.142104	0.064553
ncRNA_inter_chr1_988	0	0	0	0	0	0.00539841	0	0	0	0	0	0	0	0	0	0	0	0	0	0	0	0	0	0	0	0	0	0	0	0	0	0	0	0	0	0	0	0	0	0	0	0	0	0	0	0	0	0	0
ncRNA_inter_chr1_99	0	0	0	0	0	0	0	0	0	0.0878647	0	0.249473	0	0	0	0	0	0	0	0	0	0	0	0	0.133688	0	0	0	0	0	0	0	0	0.271644	0	0	0	0	0	0	0.102542	0	0	0	0	0	0	0	0
ncRNA_inter_chr1_992	0.0486091	0	0	0	0	0	0	0	0	0	0	0	0	0	0	0	0	0	0	0	0	0	0	0	0	0	0	0	0	0	0	0	0	0	0	0	0	0	0	0	0	0	0	0	0	0	0	0.0423343	0
ncRNA_inter_chr1_993	0.290576	0.580258	0.613651	0.39349	0.566994	0.557457	0.595619	0.577454	0.61205	0.516838	0.375841	0.4612	0.272704	0.288736	0.407579	0.308638	0.702075	0.473451	0.430423	0.295308	0.0972696	0.413987	0.273392	0.308774	0.494295	0.412945	0.40757	0.678421	0.503505	0.474563	0.533419	0.864398	0.544072	0.228267	0.40132	0.592873	0.474861	0.542849	0.558678	0.831227	0.741041	0.492711	0.492806	0.422211	0.749541	0.907875	0.527021	0.429644	0.397397
ncRNA_inter_chr1_994	0.018065	0	0	0.0280943	0	0	0	0	0	0.0119346	0.0101272	0.0169463	0	0	0	0.0155917	0	0	0	0	0	0	0	0	0.018128	0	0	0	0	0	0	0	0	0	0	0	0	0	0	0.0176984	0.013931	0	0.0181239	0.00853423	0	0.00667178	0	0	0.0152668
ncRNA_inter_chr1_995	0.0454887	0.0513429	0	0	0	0	0.0367317	0	0.0566175	0.030052	0.0510173	0	0	0.0309268	0	0	0.0841312	0	0	0.0463457	0.0495382	0.0527626	0.0428201	0	0	0	0	0	0	0.0419907	0.17369	0.103687	0	0	0	0.0365808	0	0.0409169	0.0494582	0	0.105269	0	0.0912195	0.0430053	0	0.03361	0.0466557	0	0
ncRNA_inter_chr1_996	0.147248	0	0	0	0	0	0	0	0.0916359	0	0	0	0	0	0	0	0	0	0	0	0	0	0	0	0	0	0	0	0	0	0	0	0	0	0	0	0	0	0	0	0	0	0	0	0	0	0	0	0
ncRNA_inter_chr1_997	0	0	0.0214288	0.0193827	0	0	0	0	0.0466317	0	0	0	0.0380914	0.0127361	0	0	0.0173058	0	0	0.0190301	0.02038	0.0216758	0.0528315	0	0	0	0	0	0	0.0172923	0	0	0	0	0.0160096	0	0	0.0337002	0	0.0366349	0	0	0.0375156	0	0	0.0415023	0	0.0163604	0.0158531
ncRNA_inter_chr1_998	0.0984848	0.0222126	0	0.0813586	0.0172142	0.0188611	0.0158913	0.096842	0.0734996	0.0130127	0.0662394	0.0184735	0.0600647	0.120419	0.0398986	0	0.0909625	0.0278141	0.0172258	0	0.0642727	0.0227563	0.0369839	0.0170061	0.0197819	0.041924	0.0538385	0.0411942	0.0681279	0.0181783	0.0939911	0.067036	0.0898765	0.0401956	0.0840381	0.0316567	0.0522615	0.0354039	0.021405	0.0578282	0.0607326	0.0788742	0.0590901	0.0371978	0.0165091	0.0145461	0.0403493	0.0858797	0.0665732
ncRNA_inter_chr1_999	0	0	0	0	0	0	0.0402656	0	0.0620645	0	0	0	0	0	0	0	0.0459905	0	0	0.0505936	0	0	0	0	0	0	0.0454623	0	0	0.0459547	0	0.0567171	0	0	0	0.040014	0.0882804	0	0	0	0	0	0	0	0	0	0	0.043496	0
ncRNA_inter_chr10_8439	0.101546	0.181891	0.23232	0.123615	0.230001	0.120206	0.168652	0.11014	0.16324	0.0551639	0.206635	0.161848	0.139405	0.101049	0.114919	0.0617377	0.192177	0.134692	0.0936674	0.290355	0.181266	0.276309	0.0953775	0.221587	0.0960242	0.152678	0.157547	0.287578	0.124082	0.137649	0.108202	0.0949549	0.0633564	0.23683	0.22959	0.134229	0.142547	0.139458	0.175138	0.14592	0.165545	0.12562	0.11373	0.101088	0.07476	0.247078	0.164672	0.0833385	0.125856
ncRNA_inter_chr10_8440	0	0	0	0	0	0	0	0	0	0	0	0	0	0	0	0	0	0	0	0	0	0	0	0.0352761	0	0	0	0	0	0	0	0	0	0	0	0	0	0.0366854	0	0	0	0	0	0	0	0	0	0	0
ncRNA_inter_chr10_8441	0	0	0	0	0	0	0	0	0	0	0	0	0	0	0	0	0	0	0	0	0	0	0	0	0	0	0	0	0	0	0	0	0	0	0	0	0	0	0	0	0	0	0	0	0	0	0	0	0
ncRNA_inter_chr10_8442	0	0	0	0	0	0	0	0	0	0	0	0	0	0	0	0	0	0	0	0	0	0	0	0	0	0	0	0	0	0	0	0	0	0	0	0	0	0	0	0	0	0	0	0	0	0	0	0	0
ncRNA_inter_chr10_8443	0	0	0	0	0	0	0	0	0	0	0	0	0	0	0	0	0	0	0	0	0	0	0	0	0	0	0	0	0	0	0	0	0	0	0	0	0	0	0	0	0	0	0	0	0	0	0	0	0
ncRNA_inter_chr10_8444	0	0	0	0	0	0	0	0	0	0	0	0	0	0	0	0	0	0	0	0	0	0	0	0	0	0	0	0	0	0	0	0	0	0	0	0	0	0	0	0	0	0	0	0	0	0	0	0	0
ncRNA_inter_chr10_8445	0	0	0	0	0	0	0	0	0	0	0	0	0	0	0	0	0	0	0	0	0	0	0	0	0	0	0	0	0	0	0	0	0	0.0930027	0	0	0	0	0	0	0	0	0	0	0	0	0	0	0
ncRNA_inter_chr10_8446	0.15945	0.0514073	0.130284	0.165076	0.159397	0.306052	0.386459	0.392514	0.312179	0.301049	0.408857	0.0213691	0.301143	0.154906	0.138453	0.393556	0.505422	0.20913	0.358976	0.277865	0.247877	0.0527361	0.0857047	0.177089	0.183174	0.323875	0.291037	0.309924	0.375157	0.147263	0.348079	0.440669	0.329291	0.162837	0.116851	0.256387	0.0807351	0.0614524	0.0742618	0.0222807	0.175668	0.228349	0.20545	0.344475	0.114606	0.168219	0.280286	0.238884	0.404981
ncRNA_inter_chr10_8447	0	0.0379739	0.0383721	0	0.0880252	0	0.0270869	0.123801	0	0.0444538	0	0	0.034206	0	0	0	0	0.047509	0	0	0	0	0	0.0289619	0	0	0.0305828	0.105324	0	0	0	0.076308	0	0	0	0.0270421	0	0.0302627	0.072907	0	0	0.067221	0	0.0316346	0.0561602	0.0743173	0.103011	0	0.0853247
ncRNA_inter_chr10_8449	0	0	0	0	0.0321997	0	0	0.0452866	0	0	0	0	0	0.0250378	0	0	0	0	0	0	0.040065	0	0.034663	0	0	0	0	0	0	0	0	0	0	0	0	0	0	0.033139	0	0	0	0	0	0.0347814	0.0308608	0.0543928	0	0	0
ncRNA_inter_chr10_8450	0	0	0	0	0	0	0	0	0	0	0	0	0	0	0	0	0	0	0	0	0	0.0944223	0	0	0	0	0	0	0	0.0752962	0	0	0.0621019	0	0	0	0	0	0	0	0	0	0	0	0	0	0	0	0
ncRNA_inter_chr10_8451	0.0307473	0	0.105481	0.0955205	0.349634	0.117934	0.0744593	0.151252	0.114809	0.04064	0.0689339	0.115311	0.0938142	0.0418088	0.124507	0.31842	0.17043	0.0434331	0.0269222	0.249984	0.066879	0.106741	0.173633	0.0530755	0	0.218479	0.0280325	0.0965084	0.0532783	0.0283732	0.234885	0.139889	0.0467605	0.0942327	0.157676	0.148333	0.136133	0.165999	0.133655	0.090332	0.213357	0.0616155	0.0923783	0	0.0773297	0.204291	0	0.0806203	0.130156
ncRNA_inter_chr10_8452	0	0	0.0843562	0	0.0645041	0	0	0	0	0	0	0.069163	0	0	0.0747044	0.127282	0	0	0	0.149889	0	0	0	0	0	0	0	0	0	0	0	0	0	0	0.0630491	0	0	0	0	0	0	0.0738885	0	0	0	0	0.151195	0	0
ncRNA_inter_chr10_8453	0.0265063	0.0598175	0.030312	0.0274404	0	0	0.0427947	0	0	0.0350226	0	0.0495604	0.0269411	0.0539056	0.026836	0.0686049	0.0244086	0	0	0.0268594	0.0287445	0.0306741	0.0249388	0	0	0	0.0241519	0.0277336	0.0229581	0	0.025295	0.0301486	0.0200976	0.0269903	0	0	0.0469264	0.0238423	0.0576097	0	0	0	0.053096	0	0.0666636	0.019512	0	0	0.0448684
ncRNA_inter_chr10_8454	0.136466	0	0	0.0470819	0	0.0436121	0.0734267	0.111866	0	0.060104	0.152822	0	0	0	0.0460353	0.0784744	0.125881	0.0963039	0	0.13855	0	0.210521	0.0427986	0	0.0913577	0.0323064	0	0.047585	0.0787824	0.167794	0.0868016	0.0517395	0	0.0464082	0.0777447	0.109687	0.120799	0	0.0494334	0.0890334	0	0.0911106	0	0.0429191	0	0.134171	0.0465623	0.0397242	0.0384923
ncRNA_inter_chr10_8455	0	0	0	0	0	0	0	0	0	0	0	0	0	0	0	0	0	0	0	0	0	0	0	0	0	0	0	0	0	0	0	0	0	0	0	0	0	0	0	0	0	0	0	0	0	0	0	0	0
ncRNA_inter_chr10_8458	0.849061	0.682832	0.877296	0.777697	0.688968	0.815185	0.619286	0.63749	0.61917	0.592622	0.488499	0.564412	0.593869	0.535631	0.629934	0.643971	0.613459	0.618622	0.693872	0.885753	0.541207	0.575329	0.333361	0.948488	0.395869	0.6916	0.774802	0.802671	0.520791	0.688816	1.07534	0.683079	0.63139	0.639862	1.09774	0.670703	0.978709	0.787387	0.720148	0.657528	0.766395	0.706128	0.706264	0.528082	0.590272	0.597667	0.659467	0.565028	0.964286
ncRNA_inter_chr10_8459	0	0	0	0	0	0	0	0	0	0	0	0	0	0	0	0	0	0	0	0	0	0	0	0	0	0	0	0	0	0	0	0	0	0	0	0	0	0	0	0	0	0	0	0	0	0	0	0	0
ncRNA_inter_chr10_8461	0.0351568	0.0396659	0	0	0	0.0336972	0.0283668	0.0864339	0	0.0232172	0.0393794	0	0.0714601	0.0239023	0	0.0303169	0	0.0496258	0.0307608	0	0	0	0	0.0607077	0.0706235	0	0.0320279	0.0367954	0	0	0	0	0.16033	0	0	0.028247	0.0622652	0	0	0	0.027106	0	0.0352054	0.166021	0.0589464	0.0518859	0.108038	0.214935	0.0595288
ncRNA_inter_chr10_8462	0.103876	0.0467371	0	0	0	0	0.0335285	0.102162	0	0.0273874	0.0232725	0.0194491	0.0420997	0	0.0630223	0.0537502	0.0191575	0.0146181	0.0544288	0	0.0451212	0.0240104	0	0.017937	0.125069	0.0147384	0	0.0434372	0.0179788	0.0191425	0.059291	0	0.0630957	0	0.0532017	0.0166413	0	0	0.0225561	0	0.0480313	0.0207448	0.020782	0.0195899	0.0870432	0.0306286	0.0637757	0	0.0702421
ncRNA_inter_chr10_8463	0	0	0	0	0	0	0	0	0	0	0	0	0	0	0	0	0	0	0	0	0	0	0	0	0	0	0	0	0	0	0	0	0	0	0	0	0	0	0	0	0	0	0	0	0	0	0	0	0
ncRNA_inter_chr10_8464	0	0	0	0	0	0	0	0	0	0	0	0	0	0.0369712	0	0	0	0	0	0	0	0.0628728	0.0511021	0	0	0.0385935	0	0	0	0.0501374	0	0.0617775	0	0	0.0928747	0	0	0	0.118048	0	0.0418764	0	0	0	0	0	0	0	0
ncRNA_inter_chr10_8465	0.0151427	0	0.0346438	0.0470348	0.0662492	0.0290408	0.024447	0.0372451	0	0.0100023	0.0339095	0.0992985	0.0307962	0	0	0.0130681	0.0139774	0.0106933	0.0132521	0.0153764	0.0329593	0.0525777	0.0427414	0.0261479	0.0456483	0.0322848	0.0138103	0.0158484	0	0.0838692	0.0433718	0.0688938	0.0920396	0.0154488	0.0647224	0.0121732	0.0268128	0.0136207	0.0164585	0.0148191	0.0466924	0.015175	0.0151703	0.028608	0.0507701	0.0335091	0.0310105	0.0132326	0.0256444
ncRNA_inter_chr10_8466	0.0195737	0.0221621	0	0	0	0.0563268	0.0474168	0.0120399	0.0365436	0	0.0220057	0.147292	0	0	0.0694006	0.0422304	0.0453385	0.0346586	0.0343732	0	0.0212948	0.0226581	0.00923698	0.0422491	0	0.0347708	0.0446137	0	0.00847923	0.036137	0	0.0334999	0.037331	0	0.0585728	0.0315642	0	0	0	0.00963803	0.0528199	0.0393475	0.0294239	0.0277298	0.0656374	0.0362432	0	0	0.0331429
ncRNA_inter_chr10_8467	0	0	0	0	0	0	0	0	0	0	0	0	0	0	0	0.0219205	0	0.0359081	0	0	0	0	0	0	0	0.0180435	0	0	0	0.0234536	0	0	0	0	0	0	0	0	0	0	0	0	0	0	0	0	0	0	0
ncRNA_inter_chr10_8468	0	0	0	0	0	0	0	0	0	0	0	0	0	0	0	0	0	0.04932	0	0	0	0	0	0	0	0	0	0	0	0	0	0	0	0	0	0	0	0	0	0	0	0	0	0	0	0	0	0	0
ncRNA_inter_chr10_8469	0.0237198	0.0671153	0.0815495	0	0.0103875	0.0569114	0.0191636	0.116783	0.0147672	0	0.05313	0.233802	0.0362687	0.0483987	0.0361284	0	0.0657901	0.0755609	0.0207809	0	0.0129298	0.0275079	0.0111834	0.0409586	0.0477981	0.0168831	0.0325063	0.0248709	0	0.120695	0.0567545	0.0540786	0.0180592	0.0363828	0.142276	0.0382304	0.12626	0	0.0387157	0.11643	0.155449	0.0476575	0.0595677	0.0224405	0.0596555	0.0438726	0	0	0.0201158
ncRNA_inter_chr10_8470	0	0	0	0	0	0	0	0	0	0	0	0	0	0	0	0	0	0	0	0	0	0	0	0	0	0	0	0	0	0	0	0	0	0	0	0	0	0	0	0	0	0	0	0	0	0	0	0	0
ncRNA_inter_chr10_8471	0	0	0	0	0	0	0	0	0	0	0	0	0	0	0	0	0	0	0	0	0	0	0	0	0	0	0	0	0	0	0	0	0	0	0	0	0	0	0	0	0	0	0	0	0	0	0	0	0
ncRNA_inter_chr10_8472	0	0	0	0	0	0	0	0	0	0	0	0	0	0	0	0	0	0	0	0	0	0	0	0	0	0	0	0	0	0	0	0	0	0	0	0	0	0	0	0	0	0	0	0	0	0	0	0	0
ncRNA_inter_chr10_8473	0	0	0.0468645	0	0.0358356	0	0	0	0	0	0	0	0	0	0	0.035356	0	0	0	0.0416923	0	0	0	0	0	0	0	0	0	0	0	0	0	0	0	0	0	0	0	0	0	0	0	0.0386931	0	0	0	0	0
ncRNA_inter_chr10_8474	0	0.0571942	0	0	0	0.0486611	0.0409637	0.0623387	0.0631406	0.0335144	0	0.0475254	0	0	0.0513906	0	0	0.0358177	0.0444036	0.103111	0.0551902	0	0	0	0	0	0	0	0	0	0	0	0	0	0	0	0	0	0	0	0	0.0508293	0	0	0.0850569	0.11239	0.0519469	0	0
ncRNA_inter_chr10_8475	0.0255794	0.0578568	0	0	0.0223745	0.0490728	0.0413103	0.0629541	0.0318374	0.0338552	0	0.0241198	0	0	0	0.0220751	0	0	0	0	0	0	0	0	0	0	0	0	0	0	0.0244589	0	0	0	0	0.0411895	0.0227196	0	0.0277976	0.0753534	0	0.0256731	0.0256491	0.0241587	0	0.0377804	0.0527275	0	0.021656
ncRNA_inter_chr10_8476	0	0.0728494	0.0493381	0.0891162	0.0754542	0.0620586	0.017414	0	0	0.0284403	0.0242841	0	0	0.0147285	0	0.0372045	0	0.0303805	0	0.0220162	0	0.0249519	0.0202516	0.0186193	0.130064	0	0.0392855	0.0451413	0.0186753	0.059693	0.0205372	0.0244823	0	0.0220812	0	0.0345851	0.0950865	0.0387225	0.0468712	0.0840988	0	0.0646699	0	0	0	0.031852	0	0	0
ncRNA_inter_chr10_8477	0	0	0	0	0	0	0	0	0	0	0	0	0	0	0	0	0	0	0	0.0180042	0	0.0204315	0	0	0	0	0	0	0	0	0	0	0	0	0	0	0.0313637	0	0	0	0	0	0.0176711	0.0166537	0	0.0260945	0	0	0
ncRNA_inter_chr10_8478	0	0.0284225	0	0	0	0	0	0	0	0	0	0	0	0	0	0	0	0	0	0	0	0	0	0	0	0	0	0	0	0.0465163	0	0	0	0	0	0	0	0.0226508	0	0	0	0	0	0	0	0	0	0	0
ncRNA_inter_chr10_8479	0	0	0	0	0	0	0	0	0	0	0	0	0	0	0	0	0	0	0	0	0	0	0	0	0	0	0	0	0	0	0	0	0	0	0	0	0	0	0	0	0	0	0	0	0	0	0	0	0
ncRNA_inter_chr10_8480	0	0	0	0	0	0	0	0	0	0	0	0	0.0689233	0	0	0	0	0	0	0	0	0	0	0	0	0	0	0	0	0	0	0.0771065	0	0	0	0	0	0	0	0	0.0522672	0	0	0	0	0	0	0	0
ncRNA_inter_chr10_8481	0	0.209576	0	0	0.081458	0	0	0	0	0.184003	0	0	0.283171	0	0	0	0	0.131099	0	0	0	0	0.174699	0	0.0936088	0.132343	0.424517	0	0	0.343858	0.088623	0.105597	0.0708369	0.0948114	0	0	0.327719	0	0	0.181156	0	0.0930223	0.0933268	0	0.156141	0.0687728	0	0.0811154	0
ncRNA_inter_chr10_8482	0	0	0	0	0	0	0	0	0	0	0	0	0	0	0	0	0	0	0	0	0	0	0	0	0	0	0	0	0	0	0	0	0	0	0	0	0	0	0	0	0	0	0	0	0	0	0	0	0
ncRNA_inter_chr10_8483	0.103781	0	0	0	0	0	0	0	0	0	0	0	0	0	0	0	0	0	0	0	0	0	0	0	0	0	0	0	0	0	0	0	0	0	0	0	0	0	0	0	0	0	0	0	0	0	0	0	0
ncRNA_inter_chr10_8484	0	0	0.134054	0	0	0	0	0	0	0	0	0	0	0	0	0	0	0	0	0	0	0	0	0	0	0	0	0	0	0	0	0	0	0	0	0	0	0	0	0	0	0	0	0	0	0	0	0	0
ncRNA_inter_chr10_8485	0	0	0	0	0	0	0	0	0	0	0	0	0	0	0	0	0	0	0	0	0	0	0	0	0	0	0	0	0	0	0	0	0	0	0	0	0	0	0	0	0	0	0	0	0	0	0	0	0
ncRNA_inter_chr10_8486	0	0	0	0	0	0	0	0	0	0	0	0	0	0	0	0	0	0	0	0	0	0	0	0	0	0	0	0	0	0	0	0	0	0	0	0	0	0	0	0	0	0	0	0	0	0	0	0	0
ncRNA_inter_chr10_8487	0	0	0	0	0	0	0	0	0	0	0	0	0	0	0	0	0	0	0	0	0	0	0	0	0	0	0	0	0	0	0	0	0	0	0	0	0	0	0	0	0	0	0	0	0	0	0	0	0
ncRNA_inter_chr10_8488	0	0	0	0	0	0	0	0	0	0	0	0	0	0	0	0	0	0	0	0	0	0	0	0	0	0	0	0	0	0	0	0	0	0	0	0	0	0	0	0	0	0	0	0	0	0	0	0	0
ncRNA_inter_chr10_8489	0	0	0	0	0	0	0	0	0	0	0	0	0	0	0	0	0	0	0	0	0	0	0	0	0	0	0	0	0	0	0	0	0	0	0	0	0	0	0	0	0	0	0	0	0	0	0	0	0
ncRNA_inter_chr10_8490	0	0	0	0	0	0	0	0	0	0	0.101172	0	0	0	0	0	0	0	0	0	0	0	0	0	0	0	0	0	0	0	0	0	0	0	0	0	0	0	0	0	0	0	0	0	0	0	0	0	0
ncRNA_inter_chr10_8491	0	0	0	0	0	0	0	0	0	0	0	0	0	0	0	0	0	0	0	0	0	0	0	0	0	0	0	0	0	0	0	0	0	0	0	0	0	0	0	0	0	0	0	0	0	0	0	0	0
ncRNA_inter_chr10_8492	0	0	0	0	0	0	0	0	0	0	0	0	0	0	0	0	0	0	0	0	0	0	0	0	0	0	0	0	0	0	0	0	0	0	0	0	0	0	0	0	0	0	0	0	0	0	0	0	0
ncRNA_inter_chr10_8493	0	0	0	0	0	0	0	0	0	0	0	0	0	0	0	0	0	0	0	0	0	0	0	0	0	0	0	0	0	0	0	0	0	0	0	0	0	0	0	0	0	0	0	0	0	0	0	0	0
ncRNA_inter_chr10_8494	0	0	0	0	0	0	0	0	0	0	0	0	0	0	0	0	0	0	0	0	0	0	0	0	0	0	0	0	0	0	0	0	0	0	0	0	0	0	0	0	0	0	0	0	0	0	0	0	0
ncRNA_inter_chr10_8495	0	0	0	0	0	0	0	0	0	0	0	0	0	0	0	0	0	0	0	0	0	0	0	0	0	0	0	0	0	0	0	0	0	0	0	0	0	0	0	0	0	0	0	0	0	0	0	0	0
ncRNA_inter_chr10_8496	0	0	0	0	0	0	0	0	0	0	0	0	0	0	0	0	0	0	0	0	0	0	0	0	0	0	0	0	0	0	0	0	0	0	0	0	0	0	0	0	0	0	0	0	0	0	0	0	0
ncRNA_inter_chr10_8497	0	0	0	0	0	0	0	0	0	0	0	0	0	0	0	0	0	0	0	0	0	0	0	0	0	0	0	0	0	0	0	0	0	0	0	0	0	0	0	0	0	0	0	0	0	0	0	0	0
ncRNA_inter_chr10_8498	0	0	0	0	0	0	0	0	0	0	0	0	0	0	0	0	0	0	0	0	0	0	0	0	0	0	0	0	0	0	0	0	0	0	0	0	0	0.0618562	0	0	0	0	0	0	0	0	0	0	0
ncRNA_inter_chr10_8499	0	0	0	0	0	0	0	0	0	0	0	0	0	0	0	0	0	0	0	0	0	0	0	0	0	0	0	0	0	0	0	0	0	0	0	0	0	0	0	0	0	0	0	0	0	0	0	0	0
ncRNA_inter_chr10_8500	0	0	0	0	0	0	0	0	0	0	0	0	0	0	0	0	0	0	0	0	0	0	0	0	0	0	0	0	0	0	0	0	0	0	0	0	0	0	0	0	0	0	0	0	0	0	0	0	0
ncRNA_inter_chr10_8501	0	0	0	0	0	0	0	0	0	0	0	0	0	0	0	0	0	0	0	0	0	0	0	0	0	0	0	0	0	0	0	0	0	0	0	0	0	0	0	0	0	0	0	0	0	0	0	0	0
ncRNA_inter_chr10_8502	0	0	0	0	0	0	0	0	0	0	0	0	0	0	0	0	0	0	0	0	0	0	0	0	0	0	0	0	0	0	0	0	0	0	0	0	0	0	0	0	0	0	0	0	0	0	0	0	0
ncRNA_inter_chr10_8503	0	0	0	0	0	0	0	0	0	0	0	0	0	0	0	0	0	0	0	0	0	0	0	0	0	0	0	0	0	0	0	0	0	0	0	0	0	0	0	0	0	0	0	0	0	0	0	0	0
ncRNA_inter_chr10_8504	0	0	0	0	0	0	0	0	0	0	0	0	0	0	0	0	0	0	0	0	0	0	0	0	0	0	0	0	0	0	0	0	0	0	0	0	0	0	0	0	0	0	0	0	0	0	0	0	0
ncRNA_inter_chr10_8505	0	0	0	0	0	0	0	0	0	0	0	0	0	0	0	0	0	0	0	0	0	0	0	0	0	0	0	0	0	0	0	0	0	0	0	0	0	0	0	0	0	0	0	0	0	0	0	0	0
ncRNA_inter_chr10_8506	0	0	0	0	0	0	0	0	0	0	0	0	0	0	0	0	0	0	0	0	0	0	0	0	0	0	0	0	0	0	0	0	0	0	0	0	0	0	0	0	0	0.0843069	0	0	0	0	0	0	0
ncRNA_inter_chr10_8507	0	0	0	0	0	0	0	0	0	0	0	0	0	0	0	0	0	0	0	0	0	0	0	0	0	0	0	0	0	0	0	0	0	0.022626	0	0	0	0.0199336	0	0	0	0	0	0	0	0	0	0	0
ncRNA_inter_chr10_8508	0	0	0	0	0	0	0	0	0	0	0	0	0	0	0	0	0	0	0	0	0	0	0	0	0	0	0	0	0	0	0	0	0	0	0	0	0	0	0	0	0	0	0	0	0	0	0	0	0
ncRNA_inter_chr10_8509	0	0	0	0	0	0	0	0	0	0	0	0	0	0	0	0	0	0	0	0	0	0	0	0	0	0	0	0	0	0	0	0	0	0	0	0	0	0	0	0	0	0	0	0	0	0.0386302	0	0	0
ncRNA_inter_chr10_8510	0	0	0	0	0	0	0	0	0	0	0	0	0	0	0	0	0	0	0	0	0	0	0	0	0	0	0	0	0	0	0	0	0	0	0	0	0	0	0	0	0	0	0	0	0	0	0	0	0
ncRNA_inter_chr10_8511	0	0	0	0	0	0	0	0	0	0	0	0	0	0	0	0	0	0	0	0	0	0	0	0	0	0	0	0	0	0	0	0	0	0	0	0	0	0	0	0	0	0	0	0	0	0	0	0	0
ncRNA_inter_chr10_8512	0	0	0	0	0	0	0	0	0	0	0	0	0	0	0	0	0	0	0	0	0	0	0	0	0	0	0	0	0	0	0	0	0	0	0	0	0	0	0	0	0	0	0	0	0	0	0	0	0
ncRNA_inter_chr10_8513	0	0	0	0	0	0	0	0	0	0	0	0	0	0	0	0	0	0	0	0	0	0	0	0	0	0	0	0	0	0	0	0	0	0	0	0	0	0	0	0	0	0	0	0	0	0	0	0	0
ncRNA_inter_chr10_8514	0	0	0	0	0	0	0	0	0	0	0	0	0	0	0	0	0	0	0	0	0	0	0	0	0	0	0	0	0	0	0	0	0	0	0	0	0	0	0	0	0	0	0	0	0	0	0	0	0
ncRNA_inter_chr10_8515	0	0	0	0	0	0	0	0	0	0	0	0	0	0	0	0	0	0	0	0	0	0	0	0	0	0	0	0	0	0	0	0	0	0	0	0	0	0	0	0	0	0	0	0	0	0	0	0	0
ncRNA_inter_chr10_8516	0	0	0	0	0	0	0	0	0	0	0	0	0	0	0	0	0	0	0	0	0	0	0	0	0	0	0	0	0	0	0	0	0	0	0	0	0	0	0	0	0	0	0	0	0	0	0	0	0
ncRNA_inter_chr10_8517	0	0	0	0	0	0	0	0	0	0	0	0	0	0	0	0	0	0	0	0	0	0	0	0	0	0	0	0	0	0	0	0	0	0	0	0	0	0	0	0	0	0	0	0	0	0	0	0	0
ncRNA_inter_chr10_8518	0	0	0	0	0	0	0	0	0	0	0	0	0	0	0	0	0	0	0	0	0	0	0	0	0	0	0	0	0	0	0	0	0	0	0	0	0	0	0	0	0	0	0	0	0	0	0	0	0
ncRNA_inter_chr10_8519	0	0	0	0	0	0	0	0	0	0	0	0	0	0	0	0	0	0	0	0	0	0	0	0	0	0	0	0	0	0	0	0	0	0	0	0	0	0	0	0	0	0	0	0	0	0	0	0	0
ncRNA_inter_chr10_8520	0	0	0	0	0	0	0	0	0	0	0	0	0	0	0	0	0	0	0	0	0	0	0	0	0	0	0	0	0	0	0	0	0	0	0	0	0	0	0	0	0	0	0	0	0	0	0	0	0
ncRNA_inter_chr10_8521	0	0	0	0	0	0.0108136	0	0	0	0	0	0	0	0	0	0	0	0	0.00985154	0	0	0	0	0	0	0	0	0	0	0	0	0	0	0	0	0	0	0	0	0	0	0	0	0	0	0	0	0	0
ncRNA_inter_chr10_8522	0	0	0	0	0	0	0	0	0	0	0	0	0	0	0	0	0	0	0	0	0	0	0	0	0	0	0	0	0	0	0	0	0	0	0	0	0	0	0	0	0	0	0	0	0	0	0	0	0
ncRNA_inter_chr10_8523	0	0	0	0	0	0	0	0	0	0	0	0	0	0	0	0	0	0	0	0	0	0	0	0	0	0	0	0.0565072	0	0.0498389	0	0	0	0	0	0	0	0.0485644	0.0586727	0	0	0	0.0541073	0	0	0	0	0	0
ncRNA_inter_chr10_8524	0	0	0	0	0	0	0	0	0	0	0	0	0	0	0	0	0	0	0	0	0	0	0	0	0	0	0	0	0	0	0	0	0	0	0.0587503	0	0	0	0	0	0	0	0	0	0	0	0	0	0
ncRNA_inter_chr10_8525	0	0	0	0	0	0	0	0	0	0	0	0	0	0	0	0	0	0	0	0	0	0	0	0	0	0	0	0	0	0	0	0	0	0	0	0	0	0	0	0	0	0	0	0	0	0	0	0	0
ncRNA_inter_chr10_8526	0	0	0	0	0	0	0	0	0	0	0	0	0	0	0	0	0	0	0	0	0	0	0	0	0	0	0	0	0	0	0	0	0	0	0	0	0	0	0	0	0.0309167	0	0	0	0	0	0	0	0
ncRNA_inter_chr10_8527	0	0	0	0	0	0	0	0	0	0	0	0	0	0	0	0	0	0	0	0	0	0	0	0	0	0	0	0	0	0	0	0	0	0	0	0	0	0	0	0	0	0	0	0	0	0	0	0	0
ncRNA_inter_chr10_8528	0	0	0	0	0	0	0	0	0	0	0	0	0	0	0	0	0	0	0	0	0	0	0	0	0	0	0	0	0	0	0	0	0	0	0	0	0	0	0	0	0.0495983	0	0	0	0	0	0	0	0
ncRNA_inter_chr10_8529	0	0	0	0	0	0	0	0	0	0	0	0	0	0	0	0	0	0	0	0	0	0	0	0	0	0	0	0	0	0	0	0	0	0	0	0	0	0	0	0	0	0	0	0	0	0	0	0	0
ncRNA_inter_chr10_8530	0	0	0	0	0	0	0	0	0	0	0	0	0	0	0	0	0	0	0	0	0	0	0	0	0	0	0	0	0	0	0	0	0	0	0	0	0	0	0	0	0	0	0	0	0	0	0	0.150094	0
ncRNA_inter_chr10_8531	0	0	0	0	0	0	0	0	0	0	0	0	0	0	0	0	0.0786805	0	0	0	0	0	0	0.0714534	0	0	0	0	0	0	0	0	0	0	0	0	0	0	0	0	0	0	0	0	0	0	0	0	0
ncRNA_inter_chr10_8532	0	0	0	0	0.0157109	0	0	0	0	0	0	0.00842282	0	0.01222	0.00910849	0	0.00830226	0	0.0078662	0	0	0	0.00846128	0	0.0180473	0	0	0	0.00779154	0	0	0	0	0	0	0	0	0.00808926	0	0	0.0138867	0	0	0	0	0	0	0	0
ncRNA_inter_chr10_8533	0	0	0	0	0	0	0	0	0	0	0	0	0	0	0	0	0	0	0.0277115	0	0	0	0	0.0136719	0	0	0	0	0	0	0	0	0	0	0	0.0126991	0	0	0	0	0.0122091	0	0	0	0.0132753	0	0	0	0
ncRNA_inter_chr10_8534	0	0	0	0	0.0343761	0	0	0	0	0	0	0	0	0	0	0	0	0	0	0	0	0	0	0.0340047	0	0	0	0	0	0	0	0	0	0	0	0	0	0.0352433	0	0	0	0	0	0	0	0	0	0	0
ncRNA_inter_chr10_8535	0	0	0	0	0	0	0	0	0	0	0	0	0	0	0	0	0	0	0	0	0	0	0	0	0	0	0	0	0	0	0	0	0	0	0	0	0	0	0	0	0	0	0	0	0	0	0	0	0
ncRNA_inter_chr10_8536	0	0	0	0	0	0	0	0	0	0	0	0	0	0	0	0	0	0	0	0	0	0	0	0	0	0	0	0	0	0	0	0	0	0	0	0	0	0	0	0	0	0	0	0	0	0	0	0	0
ncRNA_inter_chr10_8537	0	0	0	0	0.0253969	0	0	0	0	0	0	0	0	0.0197654	0	0	0	0	0	0	0	0	0	0	0	0	0	0	0	0	0	0	0	0	0	0	0	0	0	0	0	0	0	0.0274221	0	0	0	0	0
ncRNA_inter_chr10_8538	0	0	0	0	0	0	0	0	0	0	0	0	0	0	0	0	0	0	0	0	0	0	0	0	0	0	0	0	0	0	0	0	0	0	0	0	0	0.0457077	0.110381	0	0	0	0	0	0	0	0	0	0
ncRNA_inter_chr10_8539	0	0	0	0	0	0	0	0	0	0	0	0	0	0	0	0	0	0	0	0	0	0	0	0	0	0	0	0	0	0	0	0	0	0	0	0	0	0	0	0	0	0	0	0	0	0	0	0	0
ncRNA_inter_chr10_8540	0	0	0	0	0	0	0	0	0	0	0	0	0	0	0	0	0	0	0	0	0	0	0	0	0	0	0	0	0	0	0	0	0	0	0	0	0	0	0	0	0	0	0	0	0	0	0	0	0
ncRNA_inter_chr10_8541	0.119663	0	0	0	0	0	0	0	0	0	0	0	0	0.0813562	0	0	0	0	0	0	0	0	0	0.103315	0	0	0	0	0	0	0	0	0	0	0	0	0	0	0	0	0	0	0	0	0	0	0	0	0
ncRNA_inter_chr10_8542	0	0	0	0	0	0	0	0	0	0	0	0	0	0	0	0	0	0	0	0	0	0	0	0	0	0	0	0	0	0	0	0	0	0	0	0	0	0	0	0	0	0	0	0	0	0	0	0	0
ncRNA_inter_chr10_8543	0	0	0.0261092	0	0	0	0	0	0	0	0	0	0	0.0154712	0	0	0	0	0	0	0	0	0	0.0197063	0	0	0	0	0	0	0	0	0	0	0	0	0	0	0	0	0	0	0	0	0	0	0	0	0
ncRNA_inter_chr10_8544	0	0	0	0	0	0	0	0	0	0	0	0	0	0	0	0	0	0	0	0	0	0	0	0	0	0	0	0	0	0	0	0	0	0	0	0	0	0	0	0	0	0	0	0	0	0	0	0	0
ncRNA_inter_chr10_8545	0	0	0	0	0.00674087	0.00739219	0	0	0	0	0	0	0	0	0	0	0	0	0	0	0	0	0.00725006	0.0199608	0.0232392	0.00547589	0	0	0.00667676	0	0	0	0.00586195	0	0	0	0.013641	0.00693129	0.0083747	0	0.00594168	0	0	0	0	0	0	0.00673263	0
ncRNA_inter_chr10_8546	0	0	0	0	0.0128175	0.0140559	0	0.018021	0	0	0	0	0	0.00996897	0.0148443	0.0126459	0.0135459	0	0.0128344	0	0.0318837	0	0	0.0379546	0	0	0	0	0	0	0	0	0	0	0	0	0	0	0	0	0	0	0	0.0138395	0.0122845	0.0108214	0	0	0
ncRNA_inter_chr10_8547	0	0	0	0	0	0	0	0	0	0	0	0	0	0	0	0.112146	0	0	0.113744	0	0	0	0.122264	0	0	0	0.118476	0	0	0	0	0	0	0	0	0	0	0	0	0	0.100191	0	0	0	0	0	0	0	0
ncRNA_inter_chr10_8548	0	0	0	0	0.0147199	0	0	0	0	0	0	0	0	0.0114646	0	0	0	0	0	0	0	0	0.0317192	0.0145293	0	0	0.0153425	0	0	0	0	0	0	0	0	0	0	0	0	0	0	0	0	0	0	0	0	0	0
ncRNA_inter_chr10_8549	0	0	0	0	0	0	0	0	0	0	0	0	0	0	0	0	0	0	0	0	0	0	0	0	0	0	0	0	0	0	0	0	0	0	0	0	0	0	0	0	0	0	0	0	0	0	0	0	0
ncRNA_inter_chr10_8550	0	0	0	0	0	0	0	0	0	0	0	0	0	0	0	0	0	0	0	0	0	0	0	0	0	0	0	0	0	0	0	0	0	0	0	0	0	0	0	0	0	0	0	0	0	0	0	0	0
ncRNA_inter_chr10_8551	0	0	0	0	0	0	0	0	0	0	0	0	0	0	0	0	0	0	0	0	0	0	0	0	0	0	0	0	0	0	0	0	0	0	0	0	0	0	0	0	0	0	0	0	0	0	0	0	0
ncRNA_inter_chr10_8552	0	0	0	0	0	0	0	0	0	0	0	0	0	0	0	0	0	0	0	0	0	0	0	0	0	0	0	0	0	0	0	0	0	0	0	0	0	0	0	0	0	0	0	0	0	0	0	0	0
ncRNA_inter_chr10_8553	0.0449477	0	0	0	0	0	0	0	0	0	0	0	0	0	0	0	0	0	0	0	0	0	0	0	0	0	0	0	0	0	0	0	0	0	0	0	0	0	0	0	0	0	0	0	0	0	0	0	0
ncRNA_inter_chr10_8554	0	0	0	0	0	0	0	0	0	0	0	0	0	0	0	0	0	0	0	0	0	0	0	0	0	0	0	0	0	0	0	0	0	0	0	0	0	0	0	0	0	0	0	0	0	0	0	0	0
ncRNA_inter_chr10_8555	0	0	0	0	0	0	0	0	0	0	0	0	0	0	0	0	0	0	0	0	0	0	0	0	0	0	0	0	0	0	0	0	0	0	0	0	0	0	0	0	0	0	0	0	0	0	0	0	0
ncRNA_inter_chr10_8556	0	0	0	0	0	0	0	0	0	0	0	0	0	0	0	0	0	0	0	0	0	0	0	0	0	0	0	0	0	0	0	0	0	0	0	0	0	0	0	0	0	0	0	0	0	0	0	0	0
ncRNA_inter_chr10_8557	0	0	0	0	0	0	0	0	0	0	0	0	0	0	0	0	0	0	0	0	0	0	0	0.0757378	0	0	0	0	0	0	0	0	0	0	0	0	0	0	0	0	0	0	0	0	0	0	0	0	0
ncRNA_inter_chr10_8558	0	0	0	0	0	0	0	0	0	0	0	0	0	0.0283596	0	0	0.0192676	0	0.0182556	0	0	0	0	0	0	0	0	0	0	0	0	0	0	0	0	0	0	0	0	0	0	0	0	0	0	0	0	0	0
ncRNA_inter_chr10_8559	0	0	0	0	0	0	0	0	0	0	0	0	0	0	0	0	0	0	0	0	0	0	0	0	0	0	0	0	0	0	0	0	0	0	0	0	0	0	0	0	0	0	0	0	0	0	0	0	0
ncRNA_inter_chr10_8560	0	0	0	0	0	0	0	0	0	0	0	0	0	0	0	0	0	0	0	0	0	0	0	0	0	0	0	0	0	0	0	0	0	0	0	0	0	0	0	0	0	0	0	0	0	0	0	0	0
ncRNA_inter_chr10_8561	0	0	0	0	0	0	0	0	0	0	0	0	0	0	0	0	0	0	0	0	0	0	0	0	0	0	0	0	0	0	0	0	0	0	0	0	0	0.0123562	0	0	0	0	0	0	0	0	0	0	0
ncRNA_inter_chr10_8562	0	0	0	0	0	0	0	0	0	0	0	0	0	0	0	0	0	0	0.00819419	0	0	0	0	0	0	0	0	0	0	0	0	0	0	0	0	0	0	0	0	0	0	0	0	0	0	0	0	0	0
ncRNA_inter_chr10_8563	0	0	0	0	0	0	0	0	0	0	0	0	0	0	0	0	0	0	0	0	0	0	0	0	0	0	0	0	0	0	0	0	0	0	0	0	0	0	0	0	0	0	0	0	0.0591758	0	0	0	0
ncRNA_inter_chr10_8564	0	0	0	0	0	0	0	0	0	0	0	0.0712483	0	0	0	0	0	0	0	0	0	0	0	0	0	0	0	0	0	0	0	0	0	0	0	0	0	0	0.0825546	0	0	0	0	0	0	0	0	0	0
ncRNA_inter_chr10_8565	0	0	0	0	0	0	0	0	0	0	0	0	0	0	0	0	0	0	0	0	0	0	0	0	0	0	0	0	0	0	0	0	0	0	0	0	0	0	0	0	0	0	0	0	0	0	0	0	0
ncRNA_inter_chr10_8566	0	0	0	0	0	0	0	0.0231988	0.0234905	0	0	0	0	0	0	0	0	0	0	0	0	0	0	0	0	0	0	0	0	0	0	0	0	0	0	0	0	0	0	0	0	0	0	0	0	0	0	0	0
ncRNA_inter_chr10_8567	0	0	0	0	0	0	0	0.00778038	0	0	0	0	0	0	0	0	0	0	0	0	0	0	0	0.00545811	0	0	0	0	0	0	0	0	0	0	0	0	0	0	0	0	0	0	0	0	0	0	0	0	0
ncRNA_inter_chr10_8568	0	0	0	0	0	0	0	0	0	0	0	0	0	0	0	0	0	0	0	0	0	0	0	0	0	0	0	0	0	0	0	0	0	0	0	0.0145028	0	0	0	0	0	0	0	0	0	0	0	0	0
ncRNA_inter_chr10_8569	0	0	0	0	0	0	0	0	0	0	0	0	0	0	0	0	0	0	0	0	0	0	0	0	0	0	0	0	0	0	0	0	0	0	0	0	0	0	0	0	0	0	0	0	0	0	0	0	0
ncRNA_inter_chr10_8570	0	0	0	0	0	0	0	0	0	0	0	0	0	0	0	0	0	0	0	0	0	0	0	0	0	0	0	0	0	0	0	0	0	0	0	0	0	0	0	0	0	0	0	0	0	0	0	0	0
ncRNA_inter_chr10_8571	0	0	0	0	0	0	0	0	0	0	0	0	0	0	0	0	0	0	0	0	0	0	0	0	0	0	0	0	0	0	0	0	0	0	0	0	0	0	0	0	0	0	0	0	0	0	0	0	0
ncRNA_inter_chr10_8572	0	0	0	0	0	0	0	0	0	0	0	0	0	0	0	0	0	0	0	0	0	0	0	0	0	0	0	0	0	0	0	0	0	0	0	0	0	0	0	0	0	0	0	0	0	0	0	0	0
ncRNA_inter_chr10_8573	0	0	0	0	0	0	0	0	0.0129023	0	0	0	0	0	0	0	0	0	0	0	0	0	0	0	0	0	0	0	0	0	0	0	0	0	0	0	0	0	0	0	0	0	0	0	0	0	0	0	0
ncRNA_inter_chr10_8574	0	0	0	0	0	0	0	0	0	0	0	0	0	0	0	0	0	0	0	0	0	0	0	0	0	0	0	0	0	0	0	0	0	0	0	0	0	0	0	0	0	0	0	0	0	0	0	0	0
ncRNA_inter_chr10_8575	0	0	0	0	0	0	0	0	0	0	0.00931027	0	0	0	0	0	0	0	0	0	0	0	0	0	0	0	0	0	0	0	0	0	0	0	0	0	0	0	0	0	0	0	0	0	0	0	0	0	0.0070194
ncRNA_inter_chr10_8576	0	0	0	0	0	0	0	0	0	0	0	0	0	0	0	0	0	0	0	0	0	0	0	0	0	0	0	0	0	0	0	0	0	0	0	0	0	0	0	0	0	0	0	0	0	0	0	0	0
ncRNA_inter_chr10_8577	0	0	0	0	0	0.0112367	0	0	0	0	0	0	0	0	0	0	0	0	0	0	0	0	0	0	0	0	0	0	0	0	0	0	0	0	0	0	0	0	0	0	0	0	0	0	0	0	0	0	0
ncRNA_inter_chr10_8578	0	0	0	0	0	0	0	0	0	0	0	0	0	0	0	0	0	0	0	0	0	0	0	0	0	0	0	0	0	0.0101898	0	0	0	0	0	0	0	0	0	0	0	0	0	0	0	0.00815296	0	0	0
ncRNA_inter_chr10_8579	0	0	0	0	0	0	0	0	0	0	0	0	0	0	0	0	0	0	0	0	0	0	0	0	0	0	0	0.0269082	0	0	0.0245282	0	0	0	0	0	0	0	0	0	0	0	0	0	0	0	0	0	0
ncRNA_inter_chr10_8580	0	0	0	0	0	0	0	0	0	0	0	0	0	0	0	0	0	0	0	0	0	0	0	0	0	0	0	0	0	0	0	0	0	0	0	0	0	0	0	0	0	0	0	0	0	0	0	0	0
ncRNA_inter_chr10_8581	0	0	0	0	0	0	0	0	0	0	0	0	0	0	0	0	0	0	0	0	0	0	0	0	0	0	0	0	0	0	0	0	0	0	0	0	0	0	0	0	0	0	0	0	0	0	0	0	0
ncRNA_inter_chr10_8582	0	0	0	0	0	0	0	0	0	0	0	0	0	0	0	0	0	0	0	0	0	0	0	0	0	0	0	0	0	0	0	0	0	0	0	0	0	0	0	0	0	0	0	0	0	0	0	0	0
ncRNA_inter_chr10_8583	0	0	0	0	0	0	0	0	0	0	0	0	0	0	0	0	0	0	0	0	0	0	0	0	0	0	0	0	0	0	0	0	0	0	0	0	0	0	0	0	0	0	0	0	0	0	0	0	0
ncRNA_inter_chr10_8584	0	0	0	0	0	0	0	0	0	0	0	0	0	0	0	0	0	0	0	0	0	0	0	0	0	0	0	0	0	0	0	0	0	0	0	0	0	0	0	0	0	0	0	0	0	0	0	0	0
ncRNA_inter_chr10_8585	0	0	0	0	0	0	0	0	0	0	0	0	0	0	0	0	0	0	0	0	0	0	0	0	0	0	0	0	0	0	0	0	0	0	0	0	0	0	0	0	0	0	0	0	0	0	0	0	0
ncRNA_inter_chr10_8586	0	0	0	0	0	0	0	0	0	0	0	0	0	0	0	0	0	0	0	0	0	0	0	0	0	0	0	0	0	0	0	0	0	0	0	0	0	0	0	0	0	0	0	0	0	0	0	0	0
ncRNA_inter_chr10_8587	0	0	0	0	0	0	0	0	0	0	0	0	0	0	0	0	0	0	0	0	0	0	0	0	0	0	0	0	0	0	0	0	0	0	0	0	0	0	0	0	0	0	0	0	0	0	0	0	0
ncRNA_inter_chr10_8588	0	0	0	0	0	0	0	0	0	0	0	0	0	0	0	0	0	0	0	0	0	0	0	0	0	0	0	0	0	0	0	0	0	0	0	0	0	0	0	0	0	0	0	0	0	0	0	0	0
ncRNA_inter_chr10_8589	0	0	0	0	0	0	0	0	0	0	0	0	0	0	0	0	0	0	0	0	0	0	0	0	0	0	0	0	0	0	0	0	0	0	0	0	0	0	0	0	0	0	0	0	0	0	0	0	0
ncRNA_inter_chr10_8590	0	0	0	0	0	0	0	0	0	0	0	0	0	0	0	0	0	0	0	0	0	0	0	0	0	0	0	0	0	0	0	0	0	0	0	0	0	0	0	0	0	0	0	0	0	0	0	0	0
ncRNA_inter_chr10_8591	0	0	0.211751	0	0	0	0	0.227727	0	0	0	0	0	0	0	0	0	0	0	0	0	0	0	0	0	0	0	0	0	0	0	0	0	0	0	0	0	0	0	0	0	0	0	0	0	0	0	0	0
ncRNA_inter_chr10_8592	0	0	0	0	0	0	0	0	0	0	0	0	0	0	0	0	0	0	0	0	0	0	0	0	0	0	0	0	0	0	0	0	0	0	0	0	0	0	0	0	0	0	0	0	0	0	0	0	0
ncRNA_inter_chr10_8593	0	0	0	0	0	0	0	0	0	0	0	0	0	0	0	0	0	0	0	0	0	0	0	0	0	0	0	0	0	0	0	0	0	0	0	0	0	0	0	0	0	0	0	0	0	0	0	0	0
ncRNA_inter_chr10_8594	0	0	0	0	0.028914	0	0	0	0	0	0	0	0	0	0	0	0	0	0	0	0	0	0	0	0	0	0	0	0	0	0	0	0	0	0	0	0	0	0	0	0	0	0	0	0	0	0.0337146	0	0
ncRNA_inter_chr10_8595	0	0	0	0	0	0	0	0	0	0	0	0	0	0	0	0	0	0	0	0	0	0	0	0	0	0	0	0	0	0	0	0	0	0	0	0	0	0	0	0	0	0	0	0	0	0	0	0	0
ncRNA_inter_chr10_8596	0	0	0	0	0	0	0	0	0	0	0	0	0	0	0	0	0	0	0	0	0	0	0	0	0	0	0	0	0	0	0	0	0	0	0	0	0	0	0	0	0	0	0	0	0	0	0	0	0
ncRNA_inter_chr10_8597	0	0	0	0	0	0	0	0	0	0	0	0	0	0	0	0	0	0	0	0	0	0	0	0	0	0	0	0	0	0	0	0	0	0	0	0	0	0	0	0	0	0	0	0	0	0	0	0	0
ncRNA_inter_chr10_8598	0	0	0	0	0	0	0	0	0	0	0	0	0	0	0	0	0	0	0	0	0	0	0	0	0	0	0	0	0	0	0	0	0	0	0	0	0	0	0	0	0	0	0	0	0	0	0	0	0
ncRNA_inter_chr10_8599	0	0	0	0	0	0	0	0	0	0.100882	0	0	0	0	0	0	0	0	0	0	0	0	0	0	0	0	0	0	0	0	0	0	0	0	0	0	0	0	0	0	0	0	0	0	0	0	0	0	0
ncRNA_inter_chr10_8600	0	0	0	0	0	0	0	0	0	0	0	0	0	0	0	0	0	0	0	0	0	0	0	0	0	0	0	0	0.154696	0	0	0	0	0	0	0	0	0	0	0	0	0	0	0	0	0	0	0	0
ncRNA_inter_chr10_8601	0	0	0	0	0	0	0	0	0	0	0	0	0	0	0	0	0	0	0	0	0	0	0	0	0	0	0	0	0	0	0	0	0	0	0	0	0	0	0	0	0	0	0	0	0	0	0	0	0
ncRNA_inter_chr10_8602	0	0	0	0	0	0	0	0	0	0	0	0	0	0	0	0	0	0	0	0	0	0	0	0	0	0	0	0	0	0	0	0	0	0	0	0	0	0	0	0	0	0	0	0	0	0	0	0	0
ncRNA_inter_chr10_8603	0	0	0	0	0	0	0	0	0	0	0	0	0	0	0	0	0	0	0	0	0	0	0	0	0	0	0	0	0	0	0	0	0	0	0	0	0	0	0	0	0	0	0	0	0	0	0	0	0
ncRNA_inter_chr10_8604	0	0	0	0.18168	0	0	0.141944	0	0	0	0	0	0	0	0	0	0	0	0	0	0	0	0	0	0	0	0	0	0	0	0	0	0	0	0	0	0.155002	0	0	0	0	0	0	0	0	0	0	0	0
ncRNA_inter_chr10_8605	0	0	0	0	0	0	0	0	0	0	0	0	0	0	0	0	0	0	0	0	0	0	0	0	0	0	0	0	0	0	0	0	0	0	0	0	0	0	0	0	0	0	0	0	0	0	0	0	0
ncRNA_inter_chr10_8606	0	0	0	0	0	0	0	0	0	0	0	0	0	0	0	0	0	0	0	0	0	0	0	0	0	0	0	0	0	0	0	0	0	0	0	0	0	0	0	0	0	0	0	0	0	0	0	0	0
ncRNA_inter_chr10_8607	0	0	0	0	0	0	0	0	0	0	0	0	0	0	0	0	0	0	0	0	0	0	0	0	0	0	0	0	0	0	0	0	0	0	0	0	0	0	0	0	0	0	0	0	0	0	0	0	0
ncRNA_inter_chr10_8608	0	0	0	0	0	0	0	0	0	0	0	0	0	0	0	0	0	0	0	0	0	0	0.0220575	0	0	0	0	0	0	0	0	0	0	0	0	0	0	0	0	0	0	0	0	0	0	0	0	0	0
ncRNA_inter_chr10_8609	0	0	0	0	0	0	0	0	0	0	0	0	0	0	0	0	0	0	0	0	0	0	0	0	0	0	0	0	0	0	0	0	0	0	0	0	0	0	0	0.0276186	0	0	0	0	0	0	0	0	0
ncRNA_inter_chr10_8610	0	0	0	0	0	0	0	0	0	0	0	0	0	0	0	0	0	0	0	0	0	0	0	0	0	0	0	0	0	0	0	0	0	0	0	0	0	0	0	0	0	0	0	0	0	0	0	0	0
ncRNA_inter_chr10_8611	0	0	0	0	0	0	0	0	0	0	0	0	0	0	0	0	0	0	0.0923181	0	0	0	0	0	0	0	0	0	0	0	0	0	0	0	0	0	0	0	0	0	0	0	0	0	0	0	0	0	0
ncRNA_inter_chr10_8612	0	0	0	0	0	0	0	0	0	0	0	0	0	0	0	0	0	0	0	0	0	0	0	0	0	0	0	0	0	0	0	0	0	0	0	0	0	0	0	0	0	0	0	0	0	0	0	0	0
ncRNA_inter_chr10_8613	0	0	0	0	0	0	0	0	0	0	0	0	0	0	0	0	0	0	0	0	0	0	0	0	0	0	0	0	0	0	0	0	0	0	0	0	0	0	0	0	0	0	0	0	0	0	0	0	0
ncRNA_inter_chr10_8614	0	0	0	0	0	0	0	0	0	0	0	0	0	0	0	0	0	0	0	0	0	0	0	0	0	0	0	0	0	0	0	0	0	0	0	0	0	0	0	0	0	0	0	0	0	0	0	0	0
ncRNA_inter_chr10_8615	0.0207183	0	0	0	0	0	0	0	0	0	0	0	0.0211367	0	0	0	0	0	0	0.0210797	0	0	0	0	0	0	0	0	0	0	0	0	0	0	0	0	0	0	0	0	0	0	0	0	0	0	0	0	0
ncRNA_inter_chr10_8616	0	0	0	0	0	0	0	0	0	0	0	0	0	0	0	0	0	0	0	0	0	0	0	0	0	0	0	0	0	0	0	0	0	0	0	0	0	0	0	0.0231887	0	0	0	0	0	0	0	0	0
ncRNA_inter_chr10_8617	0	0	0	0	0	0	0	0	0	0	0	0	0	0	0	0	0	0	0	0	0	0	0	0	0	0	0	0	0	0	0	0	0	0	0	0	0	0	0	0	0	0	0	0	0.0553427	0	0	0	0
ncRNA_inter_chr10_8618	0	0	0	0	0	0	0	0	0	0	0	0	0	0	0	0	0	0	0	0	0	0	0	0	0	0	0	0	0	0	0	0	0	0	0	0	0	0	0	0	0	0	0	0	0	0	0	0	0
ncRNA_inter_chr10_8619	0	0	0	0	0	0	0	0	0	0	0	0	0	0	0	0	0	0	0	0	0	0	0	0	0	0	0	0	0	0	0	0	0	0	0	0	0	0	0	0	0	0	0	0	0	0	0	0	0
ncRNA_inter_chr10_8620	0	0	0	0	0	0	0	0	0	0	0	0	0	0	0	0	0	0	0	0	0	0	0	0	0	0	0	0	0	0	0	0	0	0	0	0	0	0	0	0	0.00490349	0	0	0	0	0	0	0	0
ncRNA_inter_chr10_8621	0	0	0	0	0	0	0	0	0	0	0	0	0	0	0	0	0	0	0	0	0	0	0	0	0	0	0	0	0	0	0	0	0	0	0	0	0	0	0	0	0	0	0	0	0	0	0	0	0
ncRNA_inter_chr10_8622	0	0	0	0	0	0	0	0	0	0	0	0	0	0	0	0	0	0	0	0	0	0	0	0	0	0	0	0	0	0	0	0	0	0	0	0	0	0	0	0	0	0	0	0	0	0	0	0	0
ncRNA_inter_chr10_8623	0	0	0	0	0	0	0	0	0	0	0	0	0	0	0	0	0	0	0	0	0	0	0	0	0	0	0	0	0	0	0	0	0	0	0	0	0	0	0	0	0	0	0	0	0	0	0	0	0
ncRNA_inter_chr10_8624	0	0	0	0	0	0	0	0	0	0	0	0	0	0	0	0	0	0	0	0	0	0	0	0	0	0	0	0	0.0798633	0	0	0	0	0	0	0	0	0	0	0	0	0	0	0	0	0	0	0	0
ncRNA_inter_chr10_8625	0	0	0	0	0	0	0	0	0	0	0	0	0	0	0	0	0	0	0	0	0	0	0	0	0	0	0	0	0	0	0	0	0	0	0	0	0	0	0	0	0	0	0	0	0	0	0	0	0
ncRNA_inter_chr10_8626	0.0170658	0	0	0	0	0	0	0	0	0	0	0	0	0	0	0	0	0	0	0	0	0	0	0	0	0	0	0	0	0	0	0	0	0	0	0	0	0	0	0	0	0	0	0	0	0	0	0	0
ncRNA_inter_chr10_8627	0	0.0070242	0.00712918	0	0	0	0.00503251	0	0	0	0	0	0	0	0	0	0	0	0	0	0	0	0	0	0	0	0	0	0	0	0	0	0	0	0	0.0050014	0	0	0	0	0	0.0124693	0	0	0	0	0	0	0
ncRNA_inter_chr10_8628	0.0117859	0	0	0	0.0102986	0	0.00952694	0	0	0	0	0	0	0	0	0	0	0	0	0	0	0	0	0	0	0	0	0	0	0	0	0	0	0	0	0	0	0	0	0	0	0	0	0	0	0	0	0	0
ncRNA_inter_chr10_8629	0	0.184133	0	0	0	0	0	0	0	0	0	0	0	0	0	0	0	0	0	0	0	0	0	0	0	0	0	0	0	0	0	0	0	0	0	0	0	0	0	0	0	0	0	0	0	0	0	0	0
ncRNA_inter_chr10_8630	0	0	0.00701163	0	0	0	0	0	0	0	0	0	0	0	0	0	0	0	0	0	0	0	0	0	0.0061613	0	0	0	0	0	0	0	0	0	0	0	0	0	0	0	0	0	0	0	0	0	0	0	0.00519287
ncRNA_inter_chr10_8631	0	0.0137753	0	0	0	0	0	0	0	0	0	0	0	0	0	0	0	0	0	0	0	0	0	0	0	0	0	0	0	0	0	0	0	0	0	0	0	0	0	0	0	0	0	0	0	0	0	0	0
ncRNA_inter_chr10_8632	0	0	0	0	0	0	0	0	0	0	0	0	0	0	0	0	0	0	0	0	0	0	0	0	0	0	0.0428033	0	0	0	0	0	0.0357488	0	0	0	0	0	0	0	0	0	0	0	0	0	0	0	0
ncRNA_inter_chr10_8633	0	0	0	0	0	0	0	0	0	0	0	0	0	0	0	0	0	0	0	0	0	0	0	0	0	0	0	0	0	0	0	0	0	0	0	0	0	0	0	0	0	0	0	0	0	0	0	0	0
ncRNA_inter_chr10_8634	0.00814078	0	0	0	0	0	0	0	0	0.00538446	0	0	0	0	0	0	0	0	0	0	0	0.0282479	0	0	0	0.0115452	0	0	0	0	0	0	0	0	0	0	0	0	0	0	0.00627657	0.00814946	0	0	0	0	0	0	0.0068638
ncRNA_inter_chr10_8635	0	0	0	0	0	0	0	0	0	0	0	0	0	0	0	0	0	0	0	0	0	0	0	0	0	0	0	0	0	0	0	0	0	0	0	0	0	0	0	0	0	0	0	0	0	0	0	0	0
ncRNA_inter_chr10_8636	0	0	0	0	0	0	0	0	0	0	0	0	0	0	0	0	0	0	0	0	0	0	0	0	0	0	0	0	0	0	0	0	0	0	0	0	0	0	0	0	0	0	0	0	0	0	0	0	0
ncRNA_inter_chr10_8637	0	0	0	0	0	0	0	0	0	0.0197703	0	0	0	0	0	0	0	0	0	0	0	0	0	0	0	0	0	0	0	0	0	0	0	0	0	0	0	0	0	0	0	0	0	0	0	0	0	0	0
ncRNA_inter_chr10_8638	0	0	0	0	0	0	0	0	0	0	0	0	0	0	0	0	0	0	0	0	0	0	0	0	0	0	0	0	0	0	0	0	0	0	0	0	0	0	0	0	0	0	0	0	0	0	0	0	0
ncRNA_inter_chr10_8639	0	0	0	0	0	0	0	0	0.00917252	0	0	0	0	0	0	0	0	0	0	0	0	0	0.0138821	0.00636173	0	0	0	0	0	0	0	0	0.0224338	0	0	0	0	0	0.0160147	0	0	0	0	0	0.00617315	0.01089	0	0	0.00624428
ncRNA_inter_chr10_8640	0	0	0	0	0	0	0	0	0	0.00587775	0	0	0	0	0	0	0	0	0	0	0	0	0	0	0	0	0	0	0	0	0	0	0	0.0045483	0	0	0	0	0	0	0	0	0	0	0	0	0	0	0
ncRNA_inter_chr10_8641	0	0	0	0	0	0	0	0	0	0	0	0	0	0	0	0	0	0	0	0	0	0	0	0	0	0	0	0	0	0	0	0	0	0	0	0	0	0	0	0	0	0	0	0	0	0	0	0	0
ncRNA_inter_chr10_8642	0	0	0	0	0	0	0	0	0	0	0	0	0	0	0	0	0	0	0	0	0	0	0	0	0	0	0	0	0	0	0	0	0	0	0	0	0	0	0	0	0	0	0	0	0	0	0	0	0
ncRNA_inter_chr10_8643	0	0	0	0	0	0	0	0	0	0	0	0	0	0	0	0	0	0	0	0	0	0	0	0	0	0	0	0	0	0.0255039	0	0	0	0	0	0	0	0	0	0	0	0	0	0	0	0	0	0	0
ncRNA_inter_chr10_8644	0	0	0	0.0101952	0	0.00944487	0	0	0	0	0	0	0	0	0	0	0	0	0	0	0	0	0	0	0	0	0	0	0	0	0	0	0	0	0	0	0	0	0.0106967	0	0	0	0	0	0	0.00727146	0	0	0
ncRNA_inter_chr10_8645	0	0	0	0	0	0	0	0	0	0	0	0	0	0	0	0	0	0	0	0	0	0	0	0	0	0	0	0	0	0	0	0	0	0	0	0	0	0	0	0	0	0	0	0	0	0	0	0	0
ncRNA_inter_chr10_8646	0	0	0	0	0	0	0.0520562	0	0	0	0	0	0	0	0	0	0	0	0	0	0	0	0	0	0	0	0	0	0	0	0	0	0	0	0	0	0	0	0	0	0	0	0	0	0	0	0	0	0
ncRNA_inter_chr10_8647	0	0	0	0	0	0	0	0	0	0	0	0	0	0	0	0	0	0	0	0	0	0	0	0	0	0	0	0	0	0	0	0	0	0	0	0	0	0	0	0	0	0	0	0	0	0	0	0	0
ncRNA_inter_chr10_8648	0	0	0	0	0	0	0	0	0	0	0	0	0	0	0	0	0	0	0	0.00682625	0	0	0	0	0	0	0	0	0	0	0	0	0	0	0	0	0	0	0	0	0	0	0	0	0	0	0	0	0
ncRNA_inter_chr10_8649	0	0	0	0	0	0	0	0	0	0.00374945	0	0	0	0	0	0	0	0	0	0	0	0	0.00533978	0	0	0	0	0	0	0	0	0.00645529	0	0	0	0	0	0	0	0	0	0	0	0	0	0	0	0.00495869	0
ncRNA_inter_chr10_8650	0	0	0	0.00584314	0.00492734	0	0	0	0	0	0	0	0	0	0	0	0	0	0	0	0	0	0	0	0	0	0	0	0	0	0	0	0	0	0	0	0.00499882	0	0	0	0	0	0	0	0	0	0	0.00493276	0
ncRNA_inter_chr10_8651	0	0	0	0	0	0	0	0	0	0	0	0	0	0	0	0	0	0	0	0	0	0	0	0	0	0	0	0	0	0	0	0	0	0	0	0	0	0	0	0	0	0	0	0	0	0	0	0	0
ncRNA_inter_chr10_8652	0	0	0	0	0	0	0	0	0	0	0	0	0	0	0	0	0	0	0	0	0	0	0	0	0	0	0	0	0	0.0154028	0	0	0	0	0	0	0	0	0	0	0	0	0	0	0	0	0	0	0
ncRNA_inter_chr10_8653	0	0	0	0	0	0	0	0	0	0	0	0	0	0	0	0	0	0	0	0	0	0	0	0	0	0	0	0	0	0	0	0	0	0	0	0	0	0	0	0	0	0	0	0	0	0	0	0	0
ncRNA_inter_chr10_8654	0	0	0	0	0	0	0	0	0	0	0	0	0	0	0	0	0	0	0.00802847	0	0	0	0	0	0	0	0	0	0	0	0	0	0	0	0	0	0	0	0	0	0	0	0	0	0	0	0	0	0
ncRNA_inter_chr10_8655	0	0	0	0	0	0	0	0	0	0	0	0	0	0	0	0	0	0	0	0	0	0	0	0	0	0	0	0	0	0	0	0	0	0.0211293	0	0	0	0	0	0	0	0	0	0	0	0	0	0	0
ncRNA_inter_chr10_8656	0	0	0	0	0	0	0	0	0	0	0	0	0	0	0	0	0	0	0	0	0	0	0	0	0	0	0	0	0	0	0	0	0	0	0	0	0	0	0	0	0	0	0	0	0	0	0	0	0
ncRNA_inter_chr10_8657	0	0	0	0	0	0	0	0	0	0	0	0	0	0	0	0	0	0	0	0.0216287	0	0	0	0	0	0	0	0	0	0	0	0	0	0	0	0	0	0	0	0	0	0	0	0	0	0	0	0	0
ncRNA_inter_chr10_8658	0.00324049	0	0	0	0.00283216	0	0.00261723	0	0	0	0	0	0	0	0	0	0	0	0	0	0	0	0	0.00559558	0	0	0	0.00338946	0	0	0	0	0	0	0.00277124	0	0	0	0	0	0.00250156	0	0	0	0	0	0	0	0
ncRNA_inter_chr10_8659	0	0	0	0	0	0	0	0	0	0	0	0	0	0	0	0	0	0	0	0	0	0	0	0	0	0	0	0	0	0	0	0	0	0	0	0	0	0	0	0	0	0	0	0	0	0.0255083	0	0	0
ncRNA_inter_chr10_8660	0	0	0	0	0	0	0	0	0	0	0	0	0	0	0	0	0	0	0	0	0	0	0	0	0	0	0	0	0	0	0	0	0	0	0	0	0	0	0	0	0	0	0	0	0	0	0	0	0
ncRNA_inter_chr10_8661	0	0	0	0	0	0	0	0	0	0	0	0	0	0	0	0	0	0	0	0	0	0	0	0	0	0	0	0	0	0	0	0	0	0	0	0	0	0	0	0	0	0	0	0	0	0	0	0	0
ncRNA_inter_chr10_8662	0	0	0	0	0	0	0	0	0	0	0	0	0	0	0	0	0	0	0	0	0	0	0	0	0	0	0	0	0	0	0	0	0	0	0	0	0	0	0	0	0	0	0	0	0	0	0	0	0
ncRNA_inter_chr10_8663	0.0293542	0	0	0	0	0	0	0	0	0	0	0	0	0	0	0	0	0	0	0	0	0	0	0	0	0	0	0	0	0	0	0	0	0	0	0	0.0259842	0	0	0	0	0	0	0	0	0	0	0	0
ncRNA_inter_chr10_8664	0	0	0	0	0	0	0	0	0	0	0	0	0	0	0	0	0.0114053	0	0	0	0	0	0	0	0	0	0	0	0	0	0	0	0	0	0	0	0	0.0110944	0	0	0	0	0	0	0	0	0	0	0
ncRNA_inter_chr10_8665	0	0	0	0	0	0	0	0	0	0	0	0	0	0	0	0	0	0	0	0	0	0	0	0	0	0	0.00781478	0	0	0	0	0	0	0	0	0	0	0	0	0.00838367	0	0.008586	0	0	0	0	0	0.00748699	0
ncRNA_inter_chr10_8666	0	0	0	0	0	0	0	0	0	0	0	0	0	0	0	0	0	0	0	0	0	0	0	0	0	0	0	0	0	0	0	0	0	0	0	0	0	0	0	0	0	0	0	0	0	0	0	0	0
ncRNA_inter_chr10_8667	0	0.0165821	0	0.00760678	0	0.00705074	0.0178063	0	0.00914725	0.0145599	0	0	0.00746776	0	0	0	0	0	0.00643019	0.0149318	0	0	0	0.00634626	0	0	0	0.00769304	0	0	0.00701147	0	0.0111824	0.00749804	0	0	0.00649919	0.00660741	0	0.00718522	0	0.00735953	0	0	0	0	0	0	0
ncRNA_inter_chr10_8668	0	0	0	0	0	0	0	0	0	0	0	0.0529374	0	0	0	0	0.0260718	0.0199198	0	0	0.0306269	0	0.0265445	0.0243057	0	0.0200035	0	0	0	0	0	0	0.0214138	0	0	0.0453533	0	0	0	0.0276703	0.021705	0	0.0282124	0	0	0	0	0	0.0476674
ncRNA_inter_chr10_8669	0	0	0	0	0	0	0.0269871	0.041115	0	0.0221857	0	0	0	0	0	0	0.0310236	0	0	0.0339652	0	0	0	0	0	0	0	0.0699573	0	0	0.0322115	0.114589	0	0	0	0	0.0298702	0	0	0	0	0	0	0	0.028018	0	0	0	0
ncRNA_inter_chr10_8670	0	0	0.0153171	0	0	0.0256883	0	0	0	0.0176897	0	0	0	0.0181992	0.0135626	0	0.0123627	0	0.0117151	0	0.0145632	0	0.025189	0.0231216	0.0134595	0	0	0	0	0.0123586	0	0.0456767	0.0101853	0	0.0114482	0	0	0	0.0145491	0.0131001	0.0103223	0.0134125	0.013423	0	0	0	0.0137267	0	0
ncRNA_inter_chr10_8671	0	0	0	0	0	0.0727476	0.0612401	0	0	0	0	0	0	0	0	0	0.0700625	0	0	0	0	0	0	0	0	0.053889	0	0.0793747	0	0	0	0	0	0	0	0	0	0	0	0	0	0	0	0.0716276	0	0	0	0	0
ncRNA_inter_chr10_8672	0	0	0	0	0	0.0339602	0	0	0	0	0.0396868	0	0	0	0	0	0	0	0	0	0	0.0409347	0.0333101	0	0	0	0	0	0	0	0	0.0402687	0.0269302	0	0	0	0	0.0318455	0	0	0.0818894	0.0354734	0	0	0	0	0	0	0
ncRNA_inter_chr10_8673	0	0	0	0	0	0	0	0	0	0	0	0	0	0	0	0	0	0	0	0	0	0	0	0	0	0	0	0	0	0	0	0	0	0	0	0	0	0	0	0.050264	0	0	0	0	0	0	0	0	0
ncRNA_inter_chr10_8674	0.917237	1.05686	0.606227	1.47355	0.784486	0.782077	0.872334	0.827493	0.583504	1.37168	0.821452	0.553645	0.78643	0.705806	0.619459	0.932302	0.940246	0.81921	0.819592	0.827483	0.752945	0.731444	1.0725	0.686338	0.98346	0.796588	0.854835	0.981321	1.04192	0.77144	0.893827	0.85665	0.82174	1.038	1.06305	0.916226	0.79282	1.09859	0.974627	0.835541	1.06865	0.816924	0.531103	0.750786	1.14489	1.21927	1.04477	1.24495	1.13894
ncRNA_inter_chr10_8675	0	0	0	0.0409721	0	0	0	0	0	0	0.0221134	0	0	0.0268238	0.0398467	0	0	0	0	0.0400964	0	0	0.0371126	0	0	0	0.0179306	0.0205837	0	0	0	0	0	0.020203	0	0	0	0	0.0213726	0.0193559	0	0	0	0	0	0	0	0.0516959	0
ncRNA_inter_chr10_8676	0	0	0.0591551	0.0268214	0.0226169	0.0248022	0.0417578	0.0318181	0.0643645	0.0512899	0	0.0485562	0.0263108	0.0351886	0.0262009	0.0446411	0	0.0365433	0	0.0263	0	0	0.0243551	0.0892964	0.0779717	0	0.0707206	0.108246	0.0224018	0.0238749	0	0	0.0196679	0.0529016	0.0221193	0.0624012	0.0229076	0.069853	0.0281067	0	0.0199411	0.0259073	0.103708	0.0244204	0	0.0381897	0	0.0226105	0.0437812
ncRNA_inter_chr10_8677	0	0	0	0	0.0577439	0	0	0	0	0.0436126	0	0.0619144	0	0	0	0	0	0	0	0	0	0	0	0	0	0	0.0601863	0	0	0	0.0630165	0	0	0.0674168	0	0.0530607	0.058436	0.0593801	0	0.0646043	0.152693	0	0	0	0	0	0	0	0
ncRNA_inter_chr10_8678	0	0	0	0	0.0390453	0.042818	0	0.0549145	0.0555588	0.02949	0.100076	0	0	0	0.0452197	0	0	0.0315168	0.0390716	0	0.048563	0.051672	0.0419982	0	0	0.0317181	0	0	0	0	0.0426105	0.101544	0	0	0	0.0717573	0	0	0	0	0	0	0.0447344	0.0421588	0	0	0	0.117003	0
ncRNA_inter_chr10_8679	0	0.0278806	0.0282258	0	0	0	0	0	0.0307115	0	0.0276673	0.0462968	0	0	0	0	0	0	0	0	0	0.057126	0	0.0213038	0	0	0	0.0258248	0.021378	0.0227773	0.0235797	0.084288	0	0	0.0632892	0.0397088	0.0218658	0.0666571	0.0268145	0.0242002	0.0951218	0.0247233	0	0.0233043	0.0206858	0.0182222	0	0.0215822	0.0417803
ncRNA_inter_chr10_8680	0.0296517	0.0167147	0.0169595	0.0153228	0.0259366	0.0497747	0.0119717	0.0273518	0.0461325	0.0146788	0.00830088	0.0486037	0.0376498	0.0302072	0.0225267	0.0447779	0.0410457	0.0366044	0.0324082	0.0526795	0.0161123	0.0600476	0.0348385	0.0064002	0.00745137	0.0210677	0.0405505	0.0387921	0.00642248	0.0342116	0.0282795	0.0673863	0.0169161	0.0302221	0.0316739	0.0297646	0.0327799	0.0466295	0.0241653	0.0506905	0.0685791	0.02971	0.0445517	0.0840143	0.018642	0.0328464	0.00759743	0.0194129	0.0564833
ncRNA_inter_chr10_8682	0.0591102	0.100207	0.0338084	0.122303	0.155062	0.113437	0.095493	0.182092	0.220858	0.039051	0.198848	0.0554747	0.0600386	0.160646	0.119956	0.255811	0.273214	0.125082	0.129263	0.240056	0.257398	0.205878	0.139218	0.127587	0.0594361	0.189562	0.270248	0.154663	0.127989	0.0819805	0.197746	0.168301	0.157421	0.150766	0.354806	0.213729	0.366148	0.0532387	0.0964798	0.0578282	0.114121	0.20763	0.14853	0.0839869	0.0248175	0.130957	0.273485	0.232707	0.225859
ncRNA_inter_chr10_8683	0.421305	0.279339	0.453587	0.103332	0.45523	0.404127	0.320188	0.181983	0.0619114	0.197226	0.38893	0.463725	0.101451	0.185849	0.124744	0.212712	0.0229763	0.0880667	0.239268	0.656636	0.189405	0.198537	0.139559	0.385145	0.124556	0.262709	0.0905265	0.830007	0.429429	0.250074	0.142604	0.337428	0.527832	0.101904	0.356505	0.29994	0.286282	0.289084	0.508508	0.366601	0.360776	0.248517	0.27039	0.139674	0.309697	0.585659	0.379427	0.10877	0.333879
ncRNA_inter_chr10_8684	1.00378	1.2757	0.787068	1.06725	1.1435	1.26493	1.01715	0.932205	1.2234	1.56668	1.07134	1.04957	0.918102	1.28962	1.17497	0.873716	1.25148	1.3999	0.810666	0.669286	1.39016	1.27435	1.8309	1.50389	1.03743	1.07558	1.40694	1.09046	1.12411	0.961677	1.31345	1.48677	1.23366	1.31313	1.13451	1.21654	1.63557	1.29954	1.46339	1.82964	1.13812	1.72537	0.896394	1.2811	1.15501	1.37918	1.09833	1.50273	0.998598
ncRNA_inter_chr10_8685	0	0	0	0	0	0	0	0	0	0	0.105475	0	0	0	0	0	0.086924	0	0	0	0	0	0	0	0	0	0	0	0	0	0	0	0	0	0	0	0	0	0	0	0	0	0	0	0	0	0	0	0
ncRNA_inter_chr10_8686	0	0	0	0	0.0323046	0	0	0	0	0	0.0827993	0	0	0	0	0	0.0338155	0.0258443	0	0	0	0	0	0	0	0	0	0	0	0	0	0.0417011	0	0	0	0	0	0	0	0	0.0284746	0	0	0.0697611	0	0	0	0	0
ncRNA_inter_chr10_8688	0	0	0	0	0	0.0443005	0.0372928	0	0	0	0	0	0	0.0313992	0	0	0	0	0	0.0469357	0	0	0.0434524	0	0	0	0.0842118	0	0	0	0	0	0	0	0.0394859	0.0742418	0	0	0	0.0451967	0	0	0	0	0	0	0.0473447	0	0
ncRNA_inter_chr10_8689	0	0	0	0	0.0330584	0	0.0305944	0.0466303	0.0471971	0	0	0	0	0	0	0	0.0348274	0.0266177	0	0.0385053	0	0	0.0712953	0	0	0.0269332	0	0	0.032826	0.0697745	0	0	0	0	0	0	0.0334546	0	0	0.0369859	0	0	0.0379859	0	0.0317631	0	0.0386471	0	0
ncRNA_inter_chr10_8690	0	0	0	0	0	0	0	0.0446702	0	0	0	0	0	0	0	0	0	0	0	0	0	0	0.0341635	0	0	0	0.0331049	0	0	0.0336668	0	0	0	0	0	0	0	0	0	0	0.0279958	0	0	0	0.0304407	0.0536307	0	0	0
ncRNA_inter_chr10_8691	0	0	0	0.0804182	0	0	0.0627081	0.0955361	0	0	0	0	0	0	0	0	0.071742	0	0	0	0	0	0	0	0	0	0	0	0	0	0	0	0	0	0	0	0	0	0	0	0.0598746	0	0	0	0	0	0	0	0
ncRNA_inter_chr10_8692	0.0574807	0	0	0	0	0	0.0930662	0	0.0719079	0	0.0644344	0	0	0	0	0	0	0	0.0503128	0	0	0	0.0542188	0.049628	0	0	0	0	0	0	0	0	0	0.0594931	0	0	0	0	0.0627836	0	0.0444305	0	0	0.108852	0	0	0	0	0
ncRNA_inter_chr10_8693	0	0	0	0	0	0	0.0330818	0	0	0	0	0	0	0	0	0	0	0	0	0	0	0	0	0	0	0	0	0	0.0354948	0	0.0391078	0	0	0	0	0	0	0.0368511	0.0445213	0	0	0	0.041057	0	0.0343455	0.0302551	0	0	0
ncRNA_inter_chr10_8694	0	0	0	0	0	0	0	0	0	0	0	0	0	0.0238653	0	0	0	0	0	0.0356464	0	0	0	0	0	0	0	0	0.0303888	0	0.0334691	0	0	0	0	0	0	0.0315378	0	0	0	0	0	0.0662541	0	0.0259028	0	0	0
ncRNA_inter_chr10_8695	0.0304378	0.0686868	0	0	0.0266152	0	0.0983129	0.0748901	0.0378844	0	0	0	0	0	0	0	0	0	0.0266421	0	0	0.0352341	0.0286377	0.131397	0	0	0	0.0318564	0	0	0.0290455	0	0	0.0310737	0.0260236	0	0	0.0273694	0.0330773	0.0297773	0.0234676	0.0304874	0.0610069	0.229977	0.0255171	0	0	0.026585	0
ncRNA_inter_chr10_8696	0.077415	0	0	0	0	0	0.0625119	0	0.0963819	0	0	0	0	0	0	0	0	0	0	0	0	0	0	0.0668389	0.0259462	0	0	0	0	0	0	0	0	0	0.0441379	0	0	0.0231983	0.0841521	0.0757176	0.0398028	0.025841	0.025868	0.0487573	0	0	0.0264387	0	0
ncRNA_inter_chr10_8697	0.0170836	0.00175157	0.00355312	0	0.0190085	0.0148924	0.0739627	0.0362925	0.0289951	0.00512738	0.0139275	0	0	0.0168997	0.00157211	0.0026797	0	0	0.0217502	0.0268319	0	0.0107806	0.0160681	0.0630215	0.0109206	0.00661909	0.00283278	0.0211227	0.014801	0.00143232	0.0059269	0.00882476	0.00118045	0.0158655	0.0185791	0.00124723	0	0.0321027	0.0809847	0.0227859	0.0191523	0.0077764	0.0404437	0.0615906	0.0351421	0.0137579	0.00636349	0.00406861	0.00131442
ncRNA_inter_chr10_8698	0	0	0	0	0	0	0	0	0	0	0	0	0	0	0	0	0	0	0	0	0	0	0	0	0	0	0	0	0	0	0	0	0	0	0	0	0	0	0	0	0	0	0	0	0	0	0	0	0
ncRNA_inter_chr10_8699	0	0	0	0	0	0	0	0	0	0	0	0	0	0	0	0	0	0	0	0	0	0	0	0	0	0	0	0	0	0	0	0	0	0	0	0	0	0	0	0	0	0	0	0	0	0	0	0	0
ncRNA_inter_chr10_8700	0	0	0	0	0	0	0	0	0	0	0	0	0	0	0	0	0	0	0	0	0	0	0	0	0	0	0	0	0	0	0	0	0	0	0	0	0	0	0	0	0	0	0	0	0	0	0	0	0
ncRNA_inter_chr10_8701	0	0	0	0	0	0	0	0	0	0	0	0	0	0	0	0	0	0	0	0	0	0	0	0	0	0	0	0	0	0	0	0	0	0	0	0	0	0	0	0	0	0	0	0	0	0	0	0	0
ncRNA_inter_chr10_8702	0	0	0	0	0	0	0	0	0	0	0	0	0	0	0	0	0	0	0	0	0	0	0	0	0	0	0	0	0	0	0	0	0	0	0	0	0	0	0	0	0	0	0	0	0	0	0	0	0
ncRNA_inter_chr10_8703	0	0.164594	0	0	0	0	0	0	0	0.0963404	0	0	0	0	0	0	0	0	0	0	0.15865	0.337613	0	0.125905	0.293167	0	0	0	0	0	0	0	0	0.148924	0	0	0	0.131171	0	0	0	0	0	0	0	0	0.149493	0	0
ncRNA_inter_chr10_8704	0	0	0	0	0	0	0.0494218	0	0	0	0	0	0	0.0416395	0	0	0	0	0	0.0622849	0	0.0709443	0	0	0	0	0	0	0	0	0	0	0	0	0	0	0	0	0	0	0	0	0	0	0	0	0	0	0
ncRNA_inter_chr10_8705	0.044463	0	0.0508618	0	0.0388922	0	0.0359035	0	0	0	0	0	0	0.0302294	0	0	0	0	0.0389184	0	0	0	0	0	0	0	0	0.186141	0	0	0	0	0	0	0	0	0	0	0.0483187	0	0	0	0	0	0.0372749	0	0	0	0
ncRNA_inter_chr10_8706	0	0	0	0	0	0.121857	0	0	0	0	0	0	0	0	0	0	0	0	0	0.129106	0	0	0	0	0	0	0	0	0.110064	0	0	0	0	0	0	0	0	0	0	0	0	0	0	0	0	0	0	0	0
ncRNA_inter_chr10_8707	0	0	0	0	0	0	0.076936	0	0	0	0	0	0	0	0	0.0821387	0	0	0	0	0	0	0	0	0	0	0	0	0	0	0	0	0	0	0	0	0	0	0	0	0.0733056	0	0.0952833	0	0	0	0	0	0
ncRNA_inter_chr10_8708	0.0316706	0	0	0	0	0	0	0	0	0	0	0	0	0	0	0	0	0	0	0	0	0	0	0	0.0318126	0.0224961	0	0	0	0	0	0	0	0	0	0.025438	0	0	0	0	0	0	0	0	0	0	0	0	0
ncRNA_inter_chr10_8709	0.0568324	0.0641464	0	0	0	0	0	0	0	0	0	0	0	0	0	0	0	0	0	0	0	0	0.0534714	0	0	0	0	0.0594813	0	0	0	0.0646419	0	0	0	0	0	0	0	0	0	0	0	0	0	0.0419704	0	0	0
ncRNA_inter_chr10_8710	0	0	0	0	0.071801	0	0	0	0	0	0	0	0	0	0	0	0.0752872	0	0.145944	0	0	0	0	0	0.0831888	0	0	0	0	0	0	0	0	0	0	0	0	0.0735692	0	0	0	0	0	0	0	0	0	0	0
ncRNA_inter_chr10_8711	0.149783	0.0604212	0.158764	0.0220645	0.0936497	0.0615609	0.0691136	0.0658093	0.0665814	0.0353657	0.143917	0.0401655	0.0543106	0.123394	0.108382	0.0461546	0.0592189	0.0301729	0.0561879	0.010873	0.0698372	0.0990543	0.291848	0.129321	0.343975	0.212811	0.165821	0.134338	0.129771	0.0988308	0.112421	0.0608735	0.0651051	0.0872229	0.0182902	0.0171906	0.0947722	0.0288842	0.162734	0	0.0247407	0	0.085755	0.0303066	0.188264	0.0237198	0.0658533	0.0280431	0.0362227
ncRNA_inter_chr10_8712	0	0	0	0.0573434	0.145311	0	0	0	0	0	0.0620742	0	0.2252	0.112945	0.0560967	0.0477889	0	0	0	0	0	0.0641011	0.0521004	0.14343	0.0556624	0.0393475	0.100972	0.0579561	0	0.0511169	0.15858	0.0629844	0	0	0	0.133526	0.245089	0.0996194	0.0601772	0.108384	0	0	0	0	0.139269	0	0.0567673	0.048382	0
ncRNA_inter_chr10_8713	10.6488	10.6311	10.4942	9.29277	10.4982	9.52043	11.3346	10.1365	10.3022	9.02273	7.30131	8.38085	6.2813	7.31575	11.818	7.94385	9.66126	7.5788	9.04942	11.5227	8.10452	8.22102	9.17604	6.01034	8.55631	9.62726	10.3095	10.0707	8.41987	7.55094	6.05994	7.96319	8.95257	10.3901	10.8176	9.86107	10.3798	11.2921	12.4009	10.0878	7.70545	10.8852	9.22477	9.83326	12.4809	13.3969	11.6717	8.55777	10.6826
ncRNA_inter_chr10_8714	0.0542491	0	0.0620563	0.113167	0.334567	0.104074	0.0876114	0.133476	0.0675212	0.0721972	0.0608119	0.0512473	0	0.110648	0	0	0.151436	0.0771591	0.0474842	0.165398	0.0590192	0	0	0	0.163591	0.0770948	0.0989186	0.0567776	0.0470009	0	0.0521594	0.186449	0.0412651	0.110802	0.0927636	0	0.0967362	0.0491496	0.0589535	0.15927	0.0418263	0.109497	0.0543662	0.102472	0.045479	0.0400626	0	0.0473982	0
ncRNA_inter_chr10_8715	0	0	0	0	0	0	0	0	0	0	0	0	0	0	0	0	0	0	0	0	0	0.0367896	0	0	0	0	0	0.0332745	0	0	0	0	0	0	0	0	0	0	0.0691478	0	0	0	0	0.0300479	0	0	0	0	0
ncRNA_inter_chr10_8716	0	0	0	0	0	0	0	0	0	0.0794744	0	0	0	0	0	0	0	0	0	0	0	0	0	0	0.120922	0	0	0	0	0	0	0	0	0	0.102852	0	0	0	0	0	0	0	0	0	0	0	0	0	0
ncRNA_inter_chr10_8719	0.0177504	0	0.0609147	0.0741199	0.0467807	0.0511299	0.0286666	0.0219054	0.0441861	0.0117775	0.0397955	0.167726	0.090964	0.0605657	0.0539451	0.0153336	0.0330616	0.0505363	0	0.0541184	0.115867	0.0618968	0.016717	0.0306508	0.0178774	0.0505005	0.0161832	0.0371554	0.0615151	0.0329125	0.0170174	0.0202968	0.040506	0.07278	0.0761941	0.043029	0.0631219	0.0160512	0.0386171	0.0697711	0.0410971	0.0178622	0.0178621	0.0504515	0.0446861	0.0393257	0	0.0622299	0.0150425
ncRNA_inter_chr10_8720	0	0	0	0	0	0	0	0	0	0.00313408	0.00531675	0.00445909	0	0	0.00480427	0	0	0	0	0	0	0	0	0	0	0	0	0.00496351	0	0	0	0	0.0072148	0	0	0	0	0	0	0	0	0	0	0	0.00397537	0	0	0	0
ncRNA_inter_chr10_8721	0	0	0	0	0	0	0	0	0	0	0	0	0	0	0	0	0	0	0	0	0	0	0	0	0	0	0	0	0	0	0	0	0	0	0	0	0	0	0	0	0	0	0	0	0	0	0	0	0
ncRNA_inter_chr10_8722	0	0	0	0	0	0	0	0	0	0	0	0	0	0	0	0	0	0	0	0	0	0	0	0	0	0	0	0	0	0	0	0	0	0	0	0	0	0	0	0	0.0137936	0	0	0	0	0	0	0	0
ncRNA_inter_chr10_8723	0	0	0	0	0	0	0	0	0	0	0	0	0	0	0	0	0	0	0.0781433	0	0	0	0	0	0	0	0	0	0.0773479	0	0	0	0	0	0	0	0	0	0	0	0	0	0	0	0	0	0	0	0
ncRNA_inter_chr10_8724	0	0	0	0	0	0.0112834	0	0	0	0	0	0	0	0	0	0	0	0	0	0.011953	0	0	0	0	0	0	0.010723	0	0	0	0	0	0	0	0	0	0	0	0	0.0115536	0	0	0	0	0	0	0	0	0
ncRNA_inter_chr10_8725	0	0	0	0	0	0	0	0	0	0	0	0	0	0	0	0	0	0	0	0	0	0	0	0	0	0	0	0	0	0	0	0	0	0	0	0	0	0	0	0	0	0	0	0	0	0	0	0	0
ncRNA_inter_chr10_8726	0	0	0	0	0	0	0	0	0	0	0	0	0	0	0	0	0	0	0	0	0	0	0	0	0	0	0	0	0	0	0	0	0	0	0	0	0	0	0	0	0	0	0	0	0	0	0	0	0
ncRNA_inter_chr10_8727	0	0	0	0.0109819	0	0	0	0	0	0	0	0.00993233	0	0	0	0	0	0	0	0	0	0	0.00998718	0	0	0	0	0	0	0.00980094	0	0	0	0	0.00905645	0	0	0	0.0115408	0	0	0	0.0106155	0	0	0	0	0	0
ncRNA_inter_chr10_8728	0	0	0	0	0	0	0	0	0	0	0	0	0	0	0	0	0	0	0	0	0	0	0	0	0	0	0	0	0	0	0	0	0	0	0	0	0	0	0	0	0	0	0	0	0	0	0	0	0
ncRNA_inter_chr10_8729	0.0321419	0	0	0	0	0	0	0	0	0	0	0	0	0	0	0	0	0	0	0	0	0	0	0	0	0	0	0	0	0	0	0.0365586	0	0	0	0	0	0	0	0	0	0	0	0	0	0	0	0	0
ncRNA_inter_chr10_8730	0	0	0	0	0	0	0	0	0	0	0	0	0	0	0	0	0	0	0	0	0	0	0	0	0	0	0	0	0	0	0	0	0	0	0	0	0	0	0	0	0	0	0	0	0	0	0	0	0
ncRNA_inter_chr10_8731	0	0	0	0	0	0	0	0	0	0	0	0	0	0	0	0	0	0	0	0	0	0	0	0	0	0	0	0	0.0137243	0	0	0	0.0120452	0.0162339	0	0.0126969	0	0	0.0172205	0	0	0	0	0	0	0	0	0.0138452	0
ncRNA_inter_chr10_8732	0	0	0	0	0	0	0	0	0	0	0	0	0	0	0	0	0	0	0	0	0	0	0	0	0	0	0	0	0.0225691	0.0241853	0	0	0	0	0	0	0	0	0	0	0	0	0	0	0	0	0	0.0227598	0
ncRNA_inter_chr10_8733	0	0	0	0	0	0	0	0	0.118339	0	0	0	0	0	0	0	0	0	0	0	0	0	0	0	0	0	0	0	0	0	0	0.107244	0	0.0971991	0	0	0	0	0	0	0	0	0	0	0	0	0.0966579	0	0
ncRNA_inter_chr10_8734	0	0	0	0	0	0.0583151	0	0	0	0	0	0	0	0	0	0	0	0	0	0	0	0	0	0	0	0.0431979	0	0	0	0.0560438	0	0	0	0	0	0	0	0	0	0	0.0468724	0	0	0	0	0	0	0	0
ncRNA_inter_chr10_8735	0	0	0	0	0	0	0	0	0	0.018535	0	0	0	0	0	0	0	0	0	0	0	0	0	0	0	0.0197946	0	0	0.0240912	0	0	0	0	0	0	0	0.0248348	0	0	0	0	0	0	0	0	0	0	0.0243247	0
ncRNA_inter_chr10_8736	0	0	0	0	0	0	0	0	0	0	0	0	0	0	0	0	0	0	0	0	0	0	0	0	0	0	0	0	0	0	0	0	0	0	0.0526658	0	0	0	0	0	0	0	0	0	0	0	0	0	0
ncRNA_inter_chr10_8737	0	0	0	0	0	0	0	0	0	0	0.0433408	0	0	0	0	0	0	0	0	0	0	0	0	0	0	0	0	0	0	0	0	0	0	0	0	0	0	0	0	0	0	0	0	0	0	0	0	0	0
ncRNA_inter_chr10_8738	0	0	0	0	0	0	0	0	0	0	0.0209817	0.0175874	0.0190575	0	0	0	0.0173165	0.0132346	0	0	0	0	0	0	0	0	0	0	0	0	0.0178931	0	0	0	0.0159931	0	0.033185	0	0	0.018325	0	0	0	0	0	0	0	0	0
ncRNA_inter_chr10_8739	0	0	0	0	0	0	0	0	0	0	0	0	0	0	0	0	0	0	0	0	0	0	0	0	0	0	0.0447005	0	0	0	0	0	0	0	0	0	0	0	0	0	0	0	0	0	0	0	0	0	0
ncRNA_inter_chr10_8740	0	0	0	0	0	0	0	0	0	0	0	0	0	0	0	0	0	0	0.0707607	0	0	0	0.076061	0	0	0	0	0.169219	0	0	0	0	0	0	0	0	0	0	0	0	0	0	0	0	0	0	0.0828742	0	0
ncRNA_inter_chr10_8741	0	0	0	0	0	0	0	0	0	0	0	0	0	0	0	0	0	0	0	0	0	0	0	0	0	0	0	0	0	0	0	0	0	0	0	0	0	0	0	0	0	0	0	0	0	0	0	0	0
ncRNA_inter_chr10_8742	0	0	0	0	0.0488247	0	0	0	0	0	0	0	0	0	0	0	0	0	0	0	0	0	0	0	0.0561422	0	0	0	0	0	0	0	0	0	0	0	0	0.0502082	0	0	0	0	0	0	0	0	0	0	0
ncRNA_inter_chr10_8743	0	0	0	0	0	0	0	0	0	0	0	0	0	0	0	0	0	0	0	0	0	0	0	0	0	0	0	0	0	0	0	0	0	0	0	0	0	0	0	0	0	0	0	0	0	0	0	0	0
ncRNA_inter_chr10_8744	0	0	0	0	0	0	0	0	0	0	0	0	0	0	0	0	0	0	0	0	0	0	0	0	0	0	0	0	0	0	0	0	0	0	0	0	0	0	0	0	0	0	0	0	0	0	0	0	0
ncRNA_inter_chr10_8745	0	0	0	0.00780721	0	0	0.00609851	0.00930118	0	0	0	0	0	0	0	0	0	0	0	0	0	0	0	0	0	0	0	0	0	0	0	0	0.00574099	0	0	0.0121236	0	0	0	0	0	0	0.00757439	0	0	0.0111604	0	0	0.00639935
ncRNA_inter_chr10_8746	0.0154865	0	0	0	0	0	0	0.0190453	0.0384783	0	0	0	0	0	0	0	0	0	0	0	0	0	0	0	0	0	0.0141071	0	0	0	0	0	0	0	0	0.0124497	0	0.0139324	0	0	0	0	0	0	0	0	0	0	0
ncRNA_inter_chr10_8747	0	0.0182622	0	0	0	0.0310847	0	0	0	0	0	0	0	0	0.0164494	0	0	0	0	0	0	0.0375125	0	0	0	0.0115463	0	0	0	0.014925	0	0	0	0	0	0	0	0	0	0	0	0	0	0	0.0135836	0	0	0	0.0137571
ncRNA_inter_chr10_8748	0	0	0	0	0	0	0	0	0	0	0	0	0	0	0	0	0	0	0	0	0	0	0	0	0	0	0	0	0	0	0	0	0	0	0	0	0	0	0	0	0	0	0	0	0	0	0	0	0
ncRNA_inter_chr10_8749	0	0	0	0	0	0	0	0	0	0	0	0	0	0	0	0	0	0	0	0	0	0	0	0	0	0	0	0	0	0	0	0	0	0	0	0	0	0	0	0	0	0	0	0	0	0	0	0	0
ncRNA_inter_chr10_8750	0	0	0	0	0	0	0	0	0	0	0	0	0	0	0	0	0	0	0	0	0	0	0	0	0	0	0	0	0	0	0	0	0	0	0	0	0	0	0	0	0	0	0	0	0	0	0	0	0
ncRNA_inter_chr10_8751	1.07329	0.592225	0.862038	0.472596	0.758471	1.16096	1.05107	0.78661	0.880664	0.663306	0.665563	0.834653	0.510396	0.729707	0.601321	0.847209	0.126483	0.483336	0.599197	1.09077	0.521591	1.13668	0.730507	0.650636	0.78045	0.730004	1.01991	0.979913	1.00903	0.652984	0.413864	0.415269	0.799038	0.629665	0.585286	0.476866	0.706965	0.801093	0.793921	0.759259	0.862725	0.548726	1.14426	0.905612	0.957212	0.64084	0.514504	0.738042	0.753812
ncRNA_inter_chr10_8753	0.163268	0.081853	0.103654	0.0938534	0.0634213	0.139126	0.131706	0.0891798	0.203293	0.0838261	0.040671	0.118885	0.128875	0.0740016	0.091813	0.172246	0.0669822	0.16621	0.0951961	0.239672	0.0986011	0.0419319	0.0511736	0.0939755	0.0910657	0.115966	0.0827125	0.170707	0.172888	0.20059	0.103715	0.0618145	0.0275705	0.129683	0.216751	0.0728035	0.0160454	0.0652315	0.0591185	0.0886422	0.139783	0.018162	0.108906	0.136957	0.0303981	0.0937786	0.130101	0.142536	0.0614092
ncRNA_inter_chr10_8756	0	0	0	0.0765513	0.0646618	0	0	0	0	0	0	0	0.0751584	0	0	0	0	0	0	0	0	0.0855726	0.0695521	0	0.0743678	0.0524847	0	0.0773063	0	0	0	0	0	0	0	0.118932	0	0	0	0	0.113991	0	0	0.139522	0.061973	0	0	0	0
ncRNA_inter_chr10_8757	0.0322792	0.0364333	0	0	0	0	0.0260652	0	0	0	0	0	0	0	0.0326998	0	0	0.0227908	0.0566288	0.0328048	0.0351174	0	0	0.0278694	0	0	0.0294292	0	0	0	0.030813	0.0367148	0.024606	0	0.027598	0.077835	0.0285733	0.0872602	0.140264	0	0	0.0324118	0.097012	0.0304863	0.0270512	0.023838	0	0.0282028	0
ncRNA_inter_chr10_8758	0.0662077	0.0747282	0.151472	0.0685276	0.115825	0.127047	0.124745	0.0271499	0.109874	0.11664	0.0989081	0.103492	0.0448756	0.149971	0.0447136	0.0190458	0.142647	0.062328	0.0386155	0.0897145	0.0480195	0.102212	0.0207691	0.0571627	0.044389	0.172413	0.120724	0.0923913	0.0191206	0.0407442	0.0632005	0	0.033558	0.0450539	0.132081	0.0532157	0.0195355	0.059539	0.0719666	0.0216029	0.0680784	0.110509	0.0884889	0.0208435	0.0740238	0.0977879	0.0678722	0.115693	0.168076
ncRNA_inter_chr10_8760	0.0917598	0.207242	0.209983	0.380277	0.160567	0.175903	0.296456	0.338739	0.228533	0.439612	0.205773	0.408992	0.350023	0.187204	0.395261	0.514858	0.233234	0.372714	0.301342	0.39633	0.299636	0.185789	0.129402	0.277284	0.46048	0.358787	0.355637	0.288182	0.218624	0.275426	0.350545	0.417686	0.488832	0.328062	0.686807	0.202925	0.609343	0.247487	0.249166	0.359014	0.371141	0.183973	0.413601	0.281798	0.42277	0.355761	0.282343	0.160425	0.291468
ncRNA_inter_chr10_8761	0.0339209	0	0	0	0	0	0	0	0	0	0	0	0	0	0	0	0	0	0	0	0	0	0.0319149	0	0	0	0	0	0	0	0	0	0	0.0347844	0	0	0	0	0	0	0	0	0.0339941	0	0	0	0	0	0
ncRNA_inter_chr10_8762	0	0	0	0	0	0	0	0	0	0	0	0	0	0	0	0	0	0	0	0	0	0	0	0	0	0	0	0	0	0	0	0	0	0	0	0	0	0	0	0	0	0	0	0	0	0	0	0	0
ncRNA_inter_chr10_8763	0.0944839	0	0.108081	0.0978422	0.0826459	0.0906314	0.0762949	0	0.117599	0	0	0.443075	0.288185	0.0642375	0.095715	0.0815398	0	0.200131	0	0.288068	0	0	0.0888963	0.244728	0	0.134273	0.0861416	0.494438	0.0818599	0.0872181	0.180385	0.107467	0.14374	0.0964903	0.323127	0.379716	0.167273	0.0849878	0.102677	0.18493	0.218542	0.0946696	0	0	0.0792093	0.0697757	0	0.165104	0
ncRNA_inter_chr10_8764	0	0	0.0882297	0	0	0	0	0	0	0	0.0901396	0	0	0	0	0	0	0	0	0	0	0	0	0	0	0	0	0	0	0	0	0.0877283	0	0	0	0	0	0	0	0	0	0	0	0	0	0	0	0	0
ncRNA_inter_chr10_8765	0	0.0921284	0.0233269	0.0845061	0.0535478	0.0391215	0	0.0501737	0.0761435	0.0269623	0.137093	0.114753	0	0.0415833	0.0619738	0.0352208	0.0565416	0.115261	0.0535719	0	0.0222002	0.118028	0.0959312	0.0352126	0.020498	0.101407	0	0.0640279	0.0530028	0.0941838	0.0779164	0.02321	0.0465241	0.0624617	0.104609	0.0820638	0.0541897	0.0550157	0.0665266	0.0199699	0.031445	0.0204231	0.0613086	0.0192726	0.0170955	0.090357	0	0.0356339	0.103563
ncRNA_inter_chr10_8766	0	0	0	0	0	0	0	0	0	0	0	0	0	0	0	0	0	0	0	0	0	0	0	0	0	0	0	0	0	0	0	0	0	0	0	0	0	0	0	0	0	0	0	0	0	0	0	0	0
ncRNA_inter_chr10_8767	0.0316411	0	0	0.0218413	0.0184426	0.0303263	0.0170194	0.0259292	0	0.00696463	0.0236624	0	0.246518	0.035866	0.0106758	0.00909788	0.0681971	0.0669896	0.0184615	0	0.103222	0.0243784	0.0396609	0	0.021169	0.0524786	0.0384454	0	0.00913785	0.0583887	0.12076	0.0359723	0.0481138	0	0.0180057	0.0931645	0.0746546	0.0094826	0.0915761	0.0412339	0.0243756	0	0.0105526	0.019897	0.0176695	0.0311303	0.0215968	0	0.00893244
ncRNA_inter_chr10_8768	0	0	0	0	0	0	0	0	0	0	0	0.111058	0	0	0	0	0	0	0	0	0	0	0	0	0	0	0	0.123932	0	0	0	0	0.0454813	0	0.101241	0	0.0525465	0	0.129019	0	0	0	0	0	0	0	0	0	0.0506211
ncRNA_inter_chr10_8769	0	0	0	0	0	0	0	0	0	0	0	0	0	0	0	0	0	0	0	0	0	0	0	0	0	0	0	0	0	0	0	0	0	0	0	0	0	0	0	0.114982	0	0	0	0	0	0	0	0	0
ncRNA_inter_chr10_8770	0	0.0406826	0	0.0373622	0.0315279	0.0173181	0.0291573	0	0.0450141	0.0238123	0	0	0	0	0	0	0	0	0	0	0	0	0	0.0155878	0	0	0	0.0188957	0.0469261	0	0	0	0	0	0	0	0	0.0975353	0	0	0	0	0	0.017021	0	0	0	0.0315736	0
ncRNA_inter_chr10_8771	0.928549	0.165481	0.503137	0.102152	0.940453	0.468783	0.27624	0.300609	0.304136	1.00088	0	0	0.546558	0.503002	0	0.463933	0.0455654	0.276043	0.129516	0.546335	0.212672	0	0.229904	0	0.0982489	0.210281	0.401004	0.40919	0.592778	0.225564	0.606466	0.444692	0	0.15111	0	0.43209	0.216301	0.0887311	0.106218	0.191307	0.188399	0	0	0.0923131	0.245822	0.577454	0.250498	0.0853984	0.125273
ncRNA_inter_chr10_8774	0.0398877	0.0112552	0	0.0103264	0	0.00956532	0.0161045	0.0122676	0	0	0.0558913	0.0280575	0	0.0474578	0.0202037	0.0172116	0.00921226	0	0	0	0	0.0115433	0.046911	0.0344384	0.0200473	0.042514	0	0	0	0	0	0	0.0303409	0.0203674	0.0341031	0	0	0.0179394	0.0108367	0.00975882	0.0384419	0.019983	0.00999343	0	0.0167196	0	0.0204452	0	0.0168848
ncRNA_inter_chr10_8775	0.0764208	0.0862029	0.0715683	0.0646346	0.206504	0.113289	0.145947	0.0683687	0.0952631	0.0779838	0.1243	0.0587278	0.127267	0.0471757	0.169155	0.083893	0.237052	0.0736511	0.145687	0.169452	0.0832232	0.0884563	0.0653649	0.161952	0.146651	0.172831	0.139272	0.196441	0.156497	0.12197	0.066384	0.134468	0.0951147	0.0992067	0.0951757	0.14503	0.0799038	0.0873803	0.0452745	0.122314	0.133911	0.187487	0.104427	0.0918044	0.0466652	0.112872	0.0711764	0.0792071	0.217692
ncRNA_inter_chr10_8776	0.0108119	0.00813587	0.00824524	0	0	0.00691622	0	0.004437	0.00448514	0.00237925	0.00403194	0.0304403	0.00732219	0	0	0	0	0.0101698	0.00314954	0	0	0	0	0	0	0	0	0.00377194	0	0.00332405	0.0068748	0	0.00274346	0	0.0431658	0	0	0.00323956	0	0.0176277	0.00277955	0	0	0	0	0.0399225	0	0	0.00914338
ncRNA_inter_chr10_8777	0.0511139	0.224484	0.11694	0.341558	0.124272	0.16939	0.123915	0.125755	0.113463	0.150166	0.17214	0.0908416	0.168093	0.471338	0.0981199	0.215778	0.304708	0.213339	0.179218	0.0636853	0.0372143	0.0857231	0.0964723	0.0441614	0.212516	0.129648	0.243681	0.112937	0.17715	0.19472	0.212244	0.194535	0.246226	0.197346	0.15588	0.278788	0.236431	0.13845	0.161052	0.0780951	0.0483118	0.222249	0.0685049	0.150273	0.0574942	0.0419415	0.192238	0.0499431	0.173782
ncRNA_inter_chr10_8778	0	0	0	0	0	0	0	0	0	0	0	0	0	0	0	0	0	0	0	0	0	0	0	0	0	0	0	0	0	0	0	0	0	0	0	0	0	0	0	0	0	0	0	0	0	0	0	0	0
ncRNA_inter_chr10_8779	0	0	0	0	0	0	0	0	0	0	0	0	0	0	0	0	0	0.0640421	0	0	0	0	0	0	0	0	0	0	0	0	0	0	0	0	0	0	0	0	0	0	0	0	0	0	0	0	0	0	0
ncRNA_inter_chr10_8780	0	0	0	0	0	0	0	0.0889842	0	0	0	0	0	0	0	0	0	0	0.0633122	0	0	0	0.136109	0	0	0	0	0.0757034	0	0	0	0	0	0	0.0618424	0.0583244	0	0	0	0	0.0557684	0	0.0724883	0	0	0	0	0	0
ncRNA_inter_chr10_8781	0	0	0	0	0	0	0	0	0	0	0	0	0	0	0	0	0	0	0	0	0	0	0	0	0	0	0	0	0	0	0	0	0	0	0	0	0	0	0	0	0	0	0	0	0	0	0	0	0
ncRNA_inter_chr10_8782	0	0	0.097334	0	0	0.0814664	0	0.104677	0.105707	0	0	0	0	0	0	0	0	0	0	0	0	0	0	0	0	0	0	0	0	0.0783983	0.0810718	0.0965997	0	0	0	0	0.0753199	0	0	0	0	0	0	0	0	0	0	0	0.0719028
ncRNA_inter_chr10_8783	0	0	0.0914974	0.0827564	0	0	0	0	0	0	0	0	0	0.0543331	0	0.0689676	0	0.0564247	0	0	0	0	0	0	0	0	0	0	0	0	0	0	0	0	0	0.0641773	0	0	0	0	0.0616698	0	0	0	0	0.0590694	0	0	0
ncRNA_inter_chr10_8784	0	0	0.114777	0	0	0	0	0	0	0	0	0	0	0	0	0	0	0	0	0	0	0	0	0	0.100413	0	0	0	0	0	0	0	0	0	0	0	0	0	0	0	0	0.0996522	0	0	0	0	0	0	0
ncRNA_inter_chr10_8785	0	0	0	0	0	0	0	0	0	0	0	0	0	0	0	0	0	0	0	0	0	0	0	0	0	0	0	0	0	0	0	0	0	0	0	0	0	0	0	0	0	0	0	0	0	0	0	0	0.0274945
ncRNA_inter_chr10_8786	0	0	0.0527762	0	0	0	0	0	0	0	0	0	0	0	0	0	0	0	0	0	0	0	0	0	0	0	0	0	0	0	0	0	0	0	0	0	0	0	0	0	0	0	0	0	0	0	0	0	0
ncRNA_inter_chr10_8787	0	0	0	0	0	0	0	0	0.0917849	0	0	0	0	0	0	0	0	0	0.0645476	0	0	0	0	0	0	0	0	0	0	0	0	0	0	0	0	0	0	0.0663319	0	0	0	0	0	0	0	0	0	0	0
ncRNA_inter_chr10_8789	0	0.176818	0	0	0.138706	0	0	0	0	0	0	0	0	0	0	0	0	0	0	0	0	0	0	0	0	0	0	0	0	0	0	0	0	0	0	0	0	0	0	0	0	0	0	0.147956	0	0	0	0	0
ncRNA_inter_chr10_8792	0	0.109145	0.0221233	0.119654	0.10135	0.0926385	0.0777693	0.0475341	0.0480815	0.114821	0.0430108	0	0.117953	0.235674	0.0391923	0.133325	0.124536	0.150173	0.201506	0.0196549	0.0631081	0.156114	0	0.0332186	0.136082	0.136868	0.14046	0.0404828	0.0670239	0.107094	0.147661	0.0219929	0.0882856	0.098355	0.0330776	0.108768	0.0855799	0.0692894	0.231139	0.0946134	0.0297843	0.269112	0	0.0730632	0	0.0142855	0.0396524	0.0168976	0.228306
ncRNA_inter_chr10_8793	0	0	0	0	0	0	0	0	0	0	0	0	0	0	0	0	0	0	0	0	0	0	0	0	0	0	0	0	0	0	0	0	0	0	0	0	0	0	0	0	0	0	0	0	0	0	0	0	0
ncRNA_inter_chr10_8794	0.11413	0.00998366	0.101197	0.00479532	0.0460408	0.0827883	0.0404583	0.0435191	0.0597374	0.0336605	0.00188681	0.0165891	0.0115591	0.000286212	0.0260241	0.0254375	0.00155562	0.0139734	0.00110497	0.125849	0.0142014	0.0131591	0.0665552	0.0312525	0.0444413	0.0158513	0.000767612	0.0877392	0.0477992	0.0174917	0.010049	0.0191579	0.0230646	0.0429981	0.0331258	0.000677053	0.0495902	0.00189332	0.0279229	0.0519291	0.0983663	0.00337299	0.0544505	0.0139234	0.0448304	0.0460436	0.0112267	0.0378883	0.0135412
ncRNA_inter_chr10_8795	0.242382	0	0.740028	0.0280049	0.260364	0.258332	0.152137	0.0662626	0.13408	0.125139	0.0603069	0.0252584	0.110047	0.0735457	0.0818466	0.0467054	0.049967	0.114634	0.0706348	0.0821095	0.0294391	0.155783	0.228047	0.092953	0.135355	0.0765	0.271215	0.423174	0.139998	0.0249789	0.0774922	0.184669	0.266312	0.0274869	0.207231	0.196687	0.0958127	0.121628	0.147032	0.15889	0.269934	0.0269522	0.161936	0.153341	0.293507	0.298328	0.11096	0.141181	0.182296
ncRNA_inter_chr10_8796	0.127167	0.00551782	0.0447595	0	0.0683708	0.145354	0	0.0421239	0.0790925	0.0322674	0	0.0275324	0.0248342	0	0.0396511	0.054796	0	0.0241447	0	0.0746209	0.0478333	0	0.0782306	0.0379975	0.0983495	0.0312786	0	0.0511901	0.0381462	0.0360767	0.0279802	0.0388958	0.0334946	0.00499788	0.0209155	0	0.00432696	0.00439592	0.0106241	0.0143511	0.18478	0	0.107934	0.00461715	0.0205061	0.00361532	0	0.0640764	0.0621129
ncRNA_inter_chr10_8797	2.13782	1.465	2.18346	2.53006	2.47103	2.3436	2.21949	1.59677	2.28071	1.81587	2.22527	1.21734	1.55251	2.12827	1.46956	1.4496	1.41069	1.34769	2.20538	1.3191	1.32902	0.795436	1.79588	1.3184	1.45819	1.41055	1.39219	2.47718	1.45529	1.97342	1.82207	2.34474	2.61345	1.79336	2.28473	2.02515	3.04133	1.99163	3.65075	2.54045	1.35393	1.98902	1.68334	1.80275	3.26438	4.00329	1.95675	1.00063	2.77952
ncRNA_inter_chr10_8798	0	0	0	0	0	0	0	0	0	0	0	0	0	0	0	0	0	0	0	0	0	0	0	0	0	0	0	0	0	0	0	0	0	0	0	0	0	0	0	0	0	0	0	0	0	0	0	0	0
ncRNA_inter_chr10_8799	0	0	0	0	0	0	0	0	0	0	0	0	0	0	0	0	0	0	0	0	0	0	0	0	0	0	0	0	0	0	0	0	0	0	0	0	0	0	0	0	0	0	0	0	0	0	0	0	0
ncRNA_inter_chr10_8800	0	0	0	0	0	0	0	0	0	0	0	0	0	0	0	0	0	0	0	0	0	0	0	0	0	0	0	0	0	0	0	0	0	0	0	0	0	0	0	0	0	0	0	0	0	0	0	0	0
ncRNA_inter_chr10_8801	0	0	0	0	0	0	0	0	0	0	0	0	0.035306	0	0	0	0	0.0245184	0	0	0.037794	0	0.0326975	0	0	0	0	0	0	0	0	0	0	0	0	0	0	0	0	0.033997	0	0	0	0	0	0	0	0.0303639	0
ncRNA_inter_chr10_8802	0	0.0881047	0.0892927	0.161667	0.0682789	0	0.0630319	0.0960294	0.0971561	0.0515695	0	0	0.158725	0	0.0790761	0.202095	0	0	0	0	0	0.0903594	0.0734427	0	0	0.0554658	0	0	0	0.144113	0	0	0	0	0	0.0627413	0	0	0.0848281	0.0763909	0	0	0	0	0	0.115292	0	0	0.0660862
ncRNA_inter_chr10_8803	0.133585	0	0.229215	0	0	0.128139	0.0538949	0.0821695	0	0.0441264	0.224454	0.125288	0.0679082	0.0453775	0.0676631	0	0	0.0943182	0	0.0678804	0.0726657	0	0.125685	0.115251	0.134278	0.142276	0.121791	0.139812	0	0.123313	0.0637589	0.0759709	0.0508065	0	0.0571063	0.0536859	0.0591245	0	0.14517	0.0653654	0.102995	0.334128	0.133874	0.252332	0.223979	0.147978	0	0	0.0565064
ncRNA_inter_chr10_8804	0.0465152	0	0.159628	0.048794	0.122944	0.089237	0.0755473	0	0	0.0309523	0.0524381	0.174503	0.0945839	0.0320353	0.141364	0	0.0435977	0.0656842	0.0411792	0.0945453	0	0.0541504	0	0	0.0467564	0.232676	0.043026	0.0490352	0.0403003	0.0858763	0	0	0.035638	0.0477724	0	0	0.0829453	0.0420775	0	0	0.0717267	0.0471384	0.139847	0	0.116986	0.0691991	0	0.0812818	0.079208
ncRNA_inter_chr10_8805	0	0	0	0	0	0	0	0	0	0	0.038823	0	0	0	0	0	0	0	0	0	0.0376929	0	0	0.0299018	0	0	0	0.0362613	0	0	0	0	0	0	0	0	0	0	0	0	0	0	0	0	0	0	0	0	0
ncRNA_inter_chr10_8806	0	0.0951465	0	0	0.0737361	0	0	0	0	0	0	0.158123	0	0	0	0	0.0778761	0	0.148816	0.0856707	0	0	0.239945	0	0.16947	0	0	0	0.0730348	0.155631	0.080469	0	0	0.0868142	0.216218	0.135512	0.0746199	0	0	0	0	0.0859006	0	0.0796158	0.07067	0.0622534	0	0.0736522	0
ncRNA_inter_chr10_8807	0	0.0797955	0.121307	0	0	0.0339073	0.0285326	0.0869729	0.0439966	0.0233439	0	0	0.107817	0.0960561	0.107428	0.0914821	0.228412	0	0	0.0718485	0	0.0818057	0.0664904	0	0.0710639	0.10043	0.12881	0.0369817	0.122503	0	0.0674598	0	0.0537555	0.0721704	0.0302223	0	0.125113	0.0317835	0	0.103739	0.0817618	0.070781	0.106275	0.100117	0.059268	0.104378	0.0724464	0.0617691	0.0598303
ncRNA_inter_chr10_8808	0	0.103621	0.0525092	0	0.0812494	0	0	0	0	0	0	0	0	0.0317059	0	0.040081	0.0434169	0.03241	0.0806845	0	0	0	0	0	0.0922823	0	0	0.0486083	0	0	0.0443342	0	0.0353278	0	0	0	0.0411116	0	0	0	0	0	0	0	0	0	0	0.0802123	0
ncRNA_inter_chr10_8809	0	0	0	0	0	0.0465273	0	0	0	0	0	0.0454922	0	0	0	0	0.0454912	0.0342471	0	0	0	0	0.0912244	0.0418562	0	0.0344475	0	0	0.0420243	0	0	0	0	0.0495087	0	0	0.0865205	0	0.159327	0	0	0	0	0	0	0	0	0	0.0410434
ncRNA_inter_chr10_8810	0.0134817	0.0454204	0.0306886	0.013936	0.0826828	0	0.0216952	0.016502	0.0503398	0.0443814	0	0.0252885	0.0411204	0.0548974	0.0819439	0.0695703	0.0870271	0.0475937	0.0354594	0.0681514	0.0292342	0.0622116	0.0126412	0.0116002	0.0406547	0.038381	0.0368083	0.0703097	0.0233573	0.0248898	0.0644519	0.0460779	0.0308152	0.027438	0.0576326	0.0431968	0.0594572	0.0362561	0	0.0394458	0.0206843	0.0539364	0.0268856	0.0380684	0	0.0396829	0.027547	0.0591946	0.0685951
ncRNA_inter_chr10_8811	0	0	0	0	0	0	0	0	0	0	0	0	0	0	0	0	0	0	0	0	0	0	0	0	0	0	0	0	0	0	0	0	0	0	0	0	0	0	0	0	0	0	0	0	0	0	0	0	0
ncRNA_inter_chr10_8812	0	0	0	0	0	0	0	0	0	0	0	0	0	0	0	0.0064194	0	0	0	0	0	0	0	0	0	0	0	0	0.00645095	0	0	0	0	0	0	0	0	0	0	0	0	0	0	0	0.00624412	0	0.00762546	0	0
ncRNA_inter_chr10_8813	0	0	0	0	0	0	0	0.0748901	0	0	0	0	0	0	0	0	0	0	0	0	0	0	0	0	0	0	0	0.0632881	0	0.112388	0	0	0.0459968	0	0	0	0.0535274	0.0544285	0	0	0.0469353	0.0602671	0	0	0	0.0446565	0	0.0531878	0
ncRNA_inter_chr10_8814	0.0111857	0.0126205	0.0128017	0.0115775	0	0.0214591	0.0180736	0.0825342	0.0139222	0.0147595	0	0.0104909	0.0227449	0	0.0113314	0.0192803	0	0.0315906	0	0	0.0243054	0.0129547	0	0	0.0112437	0	0.0203484	0.0350734	0.00969114	0.0103255	0.0106671	0	0.0255002	0	0.038254	0.0089785	0.0889925	0.0100664	0.0364176	0.0327954	0.034484	0	0.0112057	0.0211001	0.028132	0.0577454	0	0.0195534	0
ncRNA_inter_chr10_8815	0	0	0	0	0	0	0	0.0614461	0	0	0	0	0	0	0	0.0431047	0	0	0	0	0	0	0.0469678	0	0	0	0	0	0	0	0	0	0	0	0	0.0401462	0	0	0	0	0.0385097	0	0	0	0	0	0	0	0.0422632
ncRNA_inter_chr10_8816	0	0	0.0342097	0	0	0	0	0	0	0.0197768	0.0335237	0	0	0	0.0302956	0	0.027765	0.0633453	0	0	0.0325677	0.0692368	0	0	0	0	0	0	0.0518203	0.0276061	0	0	0	0	0	0	0.0264987	0	0	0	0	0	0.0597635	0.0282728	0.0250712	0	0	0.0262069	0
ncRNA_inter_chr10_8817	0	0	0	0	0.077104	0	0	0	0	0.0572884	0	0	0	0	0	0.0748358	0	0	0	0	0.0943404	0	0	0	0	0	0.238546	0.0907573	0.075928	0	0.0841444	0	0	0	0	0.0696993	0	0	0	0.169725	0	0	0	0.0818992	0	0.0640389	0.0888957	0	0.0747733
ncRNA_inter_chr10_8818	0.0211927	0.0239256	0.0121298	0.054852	0.0185201	0	0	0.0130388	0	0.0349776	0	0.0496907	0.0323199	0.0144051	0.0214688	0.0274147	0.127051	0.0448893	0	0.0215428	0.0230399	0.0122747	0.0199533	0.0183102	0.0106513	0.00753287	0.0578698	0.0332473	0.0275416	0.0195629	0.0505279	0	0.0885792	0	0.0452981	0.0510662	0.0656126	0	0.0115071	0.082901	0.0245152	0.0212591	0.0106217	0.0100008	0.0355331	0.0547388	0.0868409	0.027768	0.0269257
ncRNA_inter_chr10_8820	0.0349401	0.0788734	0.0399684	0.18091	0.183375	0.0335154	0.0282138	0.171936	0	0	0.078334	0	0.0355236	0.04751	0	0.361841	0.451897	0	0.0917491	0	0.114037	0.161784	0.0328738	0	0	0.124136	0.0637103	0.548529	0	0	0	0.0794826	0.053155	0	0	0.814429	0.0618575	0.0314285	0.15188	0.068387	0	0.0700176	0	0.164997	0.0292916	0.0516061	0.25073	0	0.029581
ncRNA_inter_chr10_8821	0.0114295	0.0903029	0.182788	0.117808	0.189332	0.0548174	0.0921645	0.0421823	0.0284515	0.0903146	0.178875	0.0321587	0.174306	0.146958	0.0231569	0.678372	0.220292	0.088768	0.0199808	0.0116156	0.446179	0.264245	0.128864	0.0393631	0.126377	0.154092	0.269166	0.357694	0.0198048	0.0316517	0.0108747	0.403002	0.164646	0.0233121	0	0.888197	0.0605057	0.0205331	0.173321	0.111487	0.0352488	0.0228722	0.068725	0.268986	0.0383271	0.1935	0.338679	0.0299583	0.0869674
ncRNA_inter_chr10_8822	0.556958	0.596259	0.575256	0.825624	0.440778	0.582743	0.427447	0.35744	0.295882	0.297866	0.386493	0.668871	0.537096	0.451714	0.561915	0.595097	0.541246	0.447586	0.417861	0.590564	0.173123	0.643405	0.747071	0.480869	0.212405	0.394945	0.218515	0.471885	0.25173	0.463267	0.35444	0.390562	0.322784	0.729801	0.632327	0.511617	0.516492	0.714225	0.432325	0.726741	0.570221	0.424314	0.767649	0.526023	0.287866	0.489654	0.57096	0.34617	0.470568
ncRNA_inter_chr10_8823	0.0986865	0.0195876	0.0728778	0.0361125	0.0507776	0.0721352	0.0607982	0.0640482	0.0647996	0.0268458	0.0520023	0.0325525	0.0588133	0.0592734	0.123062	0.0651275	0.107636	0.0735177	0.0659836	0.0940629	0.0378931	0.0603396	0.0544923	0.0250329	0.063962	0.0535001	0.0265562	0.0303783	0.0852011	0.0854382	0.0775798	0.0986943	0.0618197	0.0650621	0.0890247	0.0466595	0.041109	0.0468868	0.0630849	0.0454483	0.0490605	0.0522282	0.0579721	0.0657919	0.0436459	0.0342962	0.0238041	0.0555961	0.0686476
ncRNA_inter_chr10_8824	0	0.0487513	0	0.0447705	0.075526	0	0	0.0531363	0.0537597	0.0285215	0.0485566	0	0.0878279	0.0293937	0	0.0372576	0.0797285	0.0304962	0.0379148	0.043896	0	0	0.0813929	0.0747974	0.0434166	0.0614699	0	0.0903685	0	0.0797423	0	0	0.164196	0	0.0369287	0.0347004	0.0764313	0	0.0469159	0	0.0333017	0	0.0865717	0.0407742	0	0.0956469	0	0.037738	0.0732401
ncRNA_inter_chr10_8825	0.154085	0	0	0	0.0449264	0	0	0.126372	0	0.0339319	0.057575	0	0.0522193	0.174598	0	0	0.142347	0.0362639	0	0	0	0	0.0483241	0	0.206512	0.0364956	0.234134	0	0.0889983	0	0	0.116839	0.156274	0	0.043913	0.0412828	0.0454649	0.0461995	0	0.100528	0.0396	0	0	0	0.0430583	0.113791	0	0.0448753	0
ncRNA_inter_chr10_8826	0	0.104042	0	0	0	0.0884208	0.074434	0	0	0	0	0	0.0468594	0	0.0933805	0	0.0425786	0.0325417	0.0403422	0	0.0501423	0	0	0	0.0463287	0	0	0.0482379	0	0	0.263978	0	0	0	0	0	0	0.0414575	0	0	0	0.0461803	0	0	0	0.0680739	0	0.0402692	0.0390204
ncRNA_inter_chr10_8827	0	0	0	0	0	0	0	0	0	0	0	0	0.0225917	0	0	0	0	0	0	0	0	0	0	0	0	0	0	0	0	0	0	0	0	0	0	0	0	0	0	0	0	0	0	0	0	0	0	0	0
ncRNA_inter_chr10_8828	0	0	0	0	0	0	0	0	0	0	0	0.0143458	0	0	0	0	0	0	0	0	0	0	0	0	0	0	0	0.0159872	0	0	0	0	0	0	0	0	0.0135444	0	0.0165999	0	0	0	0	0	0	0	0	0	0
ncRNA_inter_chr10_8829	0.0210013	0.0591915	0.0360313	0.0217452	0.009185	0.0201217	0.0848016	0.180644	0.0391635	0.0138744	0	0.00983701	0.0106748	0	0	0.0815776	0	0.0222163	0.0367605	0.0533088	0	0	0.0889066	0.0090745	0	0.029842	0.0287538	0.0219801	0.0999815	0.00968194	0.0100237	0.0238871	0.0159748	0.257129	0.0358697	0	0.0928864	0.0283325	0.0114112	0.0102763	0.0161734	0	0.0105111	0	0.00879289	0.0155093	0.0538232	0.00916394	0
ncRNA_inter_chr10_8830	0	0	0	0	0	0	0	0	0	0	0	0	0	0	0	0	0	0	0	0	0	0	0	0	0	0	0	0	0	0	0	0	0	0	0	0	0	0	0	0	0	0	0	0	0	0	0	0	0
ncRNA_inter_chr10_8831	0.0496467	0.112072	0	0	0	0	0	0	0.0620645	0.032799	0.0560515	0.0467677	0.101563	0	0.0505148	0	0	0	0.0436949	0.0506492	0.0540121	0.057691	0	0	0.0501237	0	0.090181	0.0519606	0.0432026	0.0460305	0	0.0564688	0.0755697	0.101792	0	0	0	0	0	0	0	0.100202	0	0	0.0418037	0	0	0	0.0422632
ncRNA_inter_chr10_8834	0	0.0464438	0.0785094	0.0426431	0.155945	0.0394824	0.011084	0.0168814	0.0512307	0.0090615	0.0461751	0.038604	0.0279072	0.0279843	0.0555961	0.0473481	0.0379964	0.0290616	0.0120148	0.0418373	0.0149221	0.047654	0.0645736	0.0592741	0.0137914	0.0390141	0.0249988	0.0143554	0.0713225	0.0506607	0.0392733	0.0312017	0.0208634	0.0280275	0.070383	0.0220491	0.0242938	0.0617345	0.0149055	0.040269	0.0317399	0	0.0550077	0.0259203	0.0230044	0.081034	0.0421828	0	0.0464844
ncRNA_inter_chr10_8835	0	0	0	0	0	0	0	0	0	0	0	0	0	0	0	0	0	0	0	0	0	0	0.276183	0	0.147532	0	0	0	0.127161	0	0	0	0	0	0	0	0.129921	0	0	0	0	0	0	0	0	0	0	0	0
ncRNA_inter_chr10_8836	0.0246079	0.0277747	0	0	0	0	0.0397305	0	0	0.0162571	0	0	0	0.0167258	0.0249285	0	0.0227332	0	0	0	0	0	0	0.042469	0.0247355	0	0.0448703	0	0	0.0227155	0.0234901	0	0.0187182	0	0.0210392	0	0.0217827	0	0.0267418	0	0.0189728	0	0.024661	0	0	0	0.0252265	0	0
ncRNA_inter_chr10_8837	0.145971	0.100648	0.286676	0.267984	0.21267	0.32636	0.2807	0.328839	0.362846	0.123179	0.135763	0.24295	0.123299	0.247619	0.401824	0.230785	0.224852	0.274442	0.162808	0.386765	0.0881938	0.543446	0.182611	0.278842	0.0895388	0.385006	0.125745	0.169688	0.287551	0.291532	0.131517	0.138258	0.172611	0.148951	0.311447	0.208506	0.34392	0.269148	0.149763	0.222134	0.293419	0.250789	0.332968	0.275308	0.251184	0.0777987	0.132966	0.268787	0.205327
ncRNA_inter_chr10_8838	0.0378672	0.0569873	0.11564	0.0523424	0.0662455	0.0846598	0.0408153	0.062044	0.047079	0.0833895	0.0567872	0.0473008	0.0642375	0.0602059	0.0894085	0.0980384	0.0817168	0.0979237	0.0442427	0.038441	0.0274645	0.0291903	0.0237783	0.043738	0.0253475	0.026937	0.103687	0.0924749	0.043695	0.0581939	0.0843435	0.143569	0.0672093	0.154513	0.129358	0.131891	0.0446433	0.0568322	0.0685849	0.0617633	0.097211	0.0380688	0.139146	0.0714484	0.0634203	0.0559293	0.0517589	0.0110161	0.0748879
ncRNA_inter_chr10_8839	0.0397827	0	0	0.0411786	0	0	0.0642202	0	0	0	0	0	0	0	0	0.0343325	0	0	0.0348065	0.120762	0.0432807	0	0	0.0344687	0	0.0282557	0	0.0416369	0	0.0731261	0	0	0.030261	0.0809002	0.0338648	0	0	0.0357686	0.129698	0.0389326	0.0305387	0	0.0398685	0.037409	0	0.0881378	0	0	0
ncRNA_inter_chr10_8840	0.0362383	0	0	0	0.031698	0	0	0	0	0	0	0.0339874	0	0	0	0	0	0	0.0317067	0.0368137	0	0	0	0.0938254	0.0364263	0	0	0.151649	0	0.0334516	0	0.0412015	0.05513	0.0740158	0.0619659	0.0291156	0	0	0	0.0354498	0.0279287	0	0	0	0.0607598	0	0	0	0
ncRNA_inter_chr10_8841	0	0	0.0992426	0.0898407	0	0.124651	0.0350278	0.0533395	0	0.0286716	0	0.0813293	0	0	0.0878455	0	0	0.122451	0.0379692	0.22053	0.0472153	0.351667	0.0816264	0.149738	0	0.0616463	0	0	0.150259	0.0800472	0	0.148089	0	0	0.11121	0.069766	0.0384168	0	0.0471628	0.127416	0.200766	0	0	0.0819776	0.109045	0	0.0444904	0.0378461	0.220351
ncRNA_inter_chr10_8842	0.115498	0	0.177213	0.120318	0.101027	0.184962	0.0312737	0.0948862	0	0.050869	0	0	0	0	0.0390674	0	0	0	0.0677998	0.352736	0.0837691	0.312493	0.0364391	0	0	0.110079	0	0.0402938	0.100237	0.0711985	0	0	0	0.0393838	0.197833	0.0928338	0.0341373	0	0	0.0753534	0.148668	0	0.0771649	0.218537	0.0646606	0.0568631	0.0394673	0.0673892	0.0327892
ncRNA_inter_chr10_8843	0.0607939	0.0959619	0.097321	0.0881012	0.053177	0.0935801	0.0785133	0.0149861	0.0151619	0.120361	0.068039	0.02285	0.0123701	0.0082477	0.0370211	0.0419273	0.0111995	0.0172017	0.0851063	0.371002	0.0528549	0.183119	0.080046	0.0733659	0.0122448	0.0345444	0.0221053	0.088983	0.0844324	0.0449795	0.0116065	0.0276295	0.0184974	0.0497613	0.135395	0.0976238	0.0969438	0.109324	0.052796	0.0356587	0.131348	0.0121631	0.12172	0.0574635	0.0612739	0.0358782	0.0996089	0.0213094	0.0926075
ncRNA_inter_chr10_8844	0	0	0	0	0	0	0	0	0	0	0.179325	0	0	0	0	0	0.0723616	0	0	0	0	0	0	0	0	0	0	0	0	0	0	0	0	0	0	0	0	0.0711319	0	0	0	0	0	0	0	0	0	0	0
ncRNA_inter_chr10_8845	0	0	0	0	0	0	0.0563192	0	0	0	0.0391067	0	0	0	0	0	0	0	0.0305242	0	0	0	0	0	0	0.0247794	0	0	0	0	0	0	0	0	0	0	0	0	0	0	0	0.0349549	0	0	0	0	0	0	0
ncRNA_inter_chr10_8846	0	0	0	0	0	0	0	0.0932995	0	0	0	0	0	0	0	0.06545	0	0	0	0	0	0	0.0714146	0	0	0	0	0.158749	0	0	0	0	0	0	0	0	0.067133	0	0	0.0742193	0	0	0	0	0	0	0	0	0
ncRNA_inter_chr10_8849	0.226149	0.0848024	0.129294	0.117045	0	0.108329	0.0304229	0.0695386	0	0.062239	0.105914	0.105568	0.0382653	0.115291	0.0380089	0.14589	0.26034	0.0132455	0.0164888	0.0190852	0.0204349	0.0434773	0.0708955	0.0652608	0.0942864	0.107084	0.445339	0.15727	0.0325069	0.0173174	0.0716464	0.0640931	0.0573407	0.250145	0.0962362	0.181169	0.216104	0.0508338	0.122473	0.0367638	0.130311	0.0378678	0.112943	0.0354727	0.0471815	0.0277427	0.115533	0.0163739	0.0159485
ncRNA_inter_chr10_8850	0.0967515	0	0.0551905	0	0	0	0.0389591	0	0	0	0.0544896	0	0	0	0	0	0	0.0679852	0.0422306	0.0486703	0	0.110874	0	0	0	0	0	0	0.041712	0.0444424	0	0	0	0	0.0411626	0.0387589	0.0423923	0	0	0	0.0738475	0.0487046	0	0.0452305	0.0403614	0	0	0	0
ncRNA_inter_chr10_8851	0	0	0	0	0	0.0657146	0	0	0	0	0	0	0	0.0463669	0	0	0	0.0482608	0	0	0	0	0	0	0	0	0.0621774	0	0.0592204	0	0	0	0.0519542	0.0696996	0	0.0547749	0	0	0	0	0	0	0	0.0643143	0.0573029	0	0	0	0
ncRNA_inter_chr10_8852	0	0	0	0	0	0	0	0.0977968	0	0	0	0	0	0	0.0805315	0	0	0	0.0695824	0	0	0.184206	0	0	0	0.0564866	0	0	0	0	0	0	0.0604161	0	0.067967	0.0638961	0	0	0	0	0	0	0	0	0	0	0	0.0693956	0
ncRNA_inter_chr10_8853	0	0.129102	0	0	0	0.0555595	0	0	0	0	0.0641094	0	0.0588885	0	0	0	0	0	0	0	0	0.0662028	0.0538086	0	0	0	0	0.0598563	0.100365	0.106934	0	0	0	0	0	0.0459681	0.0506249	0	0.0621502	0	0	0	0	0	0.0485574	0	0	0	0
ncRNA_inter_chr10_8854	0.211137	0.26214	0.21737	0.131185	0.0738734	0.344298	0.289835	0.181821	0.157675	0.306872	0.142008	0.198022	0.364927	0.186612	0.1925	0.182212	0.390106	0.223611	0.258731	0.17166	0.206732	0.268849	0.238381	0.072917	0.212232	0.0600104	0.346492	0.309369	0.182927	0.136431	0.241857	0.168105	0.240905	0.258745	0.180518	0.135764	0.224277	0.170925	0.206502	0.392588	0.13023	0.169242	0.275071	0.019941	0.194704	0.420993	0.432891	0.055342	0.214503
ncRNA_inter_chr10_8855	0	0	0	0	0	0	0	0	0	0	0	0	0	0	0	0	0	0	0	0	0	0	0	0	0.0521	0.0368082	0	0.0543712	0	0	0	0	0	0	0	0	0	0	0	0	0	0	0	0	0	0	0	0	0
ncRNA_inter_chr10_8856	8.86314	7.19432	6.94737	8.31332	7.22199	8.72407	11.0391	7.8701	6.36623	8.0436	4.72465	3.7372	5.0123	6.10355	9.96174	9.22162	4.98163	6.38364	6.69081	9.33665	7.16267	9.00172	6.88547	6.71654	9.25218	10.0695	4.59776	10.0737	6.96519	3.49545	3.32376	3.76411	7.45056	5.21226	6.11637	5.36676	5.89283	7.50369	6.88877	7.61766	7.6855	5.47908	7.20522	11.3745	6.13406	6.39384	7.62132	7.69099	8.21507
ncRNA_inter_chr10_8857	0.132222	0.0497462	0.10103	0.0457295	0.115656	0	0.106976	0.0543263	0.164891	0.349409	0.198009	0.041417	0.134692	0.11986	0.134206	0.304288	0.0406376	0	0.0386531	0.0897582	0.143848	0.0511186	0	0	0.044389	0.156892	0.0802095	0.230642	0.0765195	0.122292	0.168289	0	0.167627	0	0.113267	0.106276	0.11727	0.198608	0	0.172529	0.102143	0.0442467	0.176677	0.0834144	0.0370209	0.0325484	0.135546	0.0771663	0.0747733
ncRNA_inter_chr10_8858	0	0	0	0	0	0	0	0	0	0	0	0	0	0	0	0.0209636	0	0	0	0	0	0	0	0	0	0	0	0.0254237	0	0	0	0	0	0	0	0	0	0	0	0	0	0	0	0	0	0	0	0	0
ncRNA_inter_chr10_8859	0.029642	0	0.0341647	0.030928	0.0259112	0.0283962	0.0482339	0	0.0369543	0	0.0335569	0.0556198	0	0.0202589	0.0300381	0	0.0274018	0	0.0522842	0	0	0	0.0562005	0	0.0298445	0.042444	0	0	0.0256899	0	0	0	0	0.0303409	0.0507031	0.0477912	0.0527536	0	0	0	0.0459485	0	0.0595872	0.0562117	0	0	0.0304769	0.0258479	0
ncRNA_inter_chr10_8860	0.178236	0.0401954	0.0814907	0.0368853	0.0311504	0.10242	0.100668	0.0218925	0.0221277	0.10606	0.0999976	0.116718	0.162964	0.145529	0.0180099	0.0307335	0.115329	0.0878664	0.0467663	0.0542032	0.0581154	0.102898	0.0502692	0.0616152	0.125093	0.0632743	0.0325191	0.111816	0.0462086	0.0656444	0.0509921	0.141771	0.0813462	0.0545207	0.076	0.114496	0.0314743	0.0640788	0.0193503	0.052277	0.0822425	0.0713786	0.124912	0.0335816	0.0596165	0.105198	0.0730152	0.0621323	0.135702
ncRNA_inter_chr10_8861	0	0	0.0195181	0	0	0	0.0137779	0.0209748	0	0	0.0574233	0	0	0.0231835	0.0172719	0.0294058	0	0	0.0149348	0	0.0185349	0.0197364	0.0160535	0	0	0	0.0620841	0	0	0	0.0162631	0	0.0259185	0	0	0.0136937	0.0150923	0.0306954	0.0370286	0	0	0	0.0170737	0	0.0142934	0	0.0174652	0	0.0144455
ncRNA_inter_chr10_8862	0	0.0580372	0	0	0	0	0.0415446	0	0	0	0	0.0964517	0.0523082	0	0.10418	0	0.0950053	0	0	0	0.0559411	0	0	0	0.0516865	0	0	0	0	0	0.0490843	0	0	0	0.0439628	0	0.0455165	0	0	0	0	0	0	0.0485638	0	0	0.0527125	0.0449262	0
ncRNA_inter_chr10_8863	0.392903	0.380351	1.08347	0.519261	0.490966	1.22319	0.899792	1.02373	0.897639	0.595885	0.313433	0.104062	0.849165	0.383269	0.730596	1.26021	0.735041	1.01841	0.633978	1.35395	0.366613	0.514064	0.629045	0.337972	1.22682	1.22727	0.725403	1.23441	0.865161	0.409685	0.375057	0.574933	0.298865	0.339929	0.33202	0.270856	1.37586	0.701619	0.549308	0.714527	0.770382	0.558248	0.78799	0.838841	0.232541	0.497719	0.690909	0.532853	0.849054
ncRNA_inter_chr10_8864	0.0131	0	0	0	0.0229009	0.00418842	0	0	0	0.00864991	0	0.00409524	0	0.0089017	0	0	0.0040313	0.00308295	0	0	0	0	0	0.00376867	0	0	0.0159138	0.00914039	0	0	0.00833065	0	0	0	0	0.0105294	0	0	0.028472	0.0256402	0	0	0.00875219	0	0.0109817	0.0386971	0.0134294	0.00381228	0
ncRNA_inter_chr10_8865	0.125248	0	0	0	0.28859	0.0240149	0	0	0.0311607	0.182038	0	0	0	0.0851533	0	0.0864714	0.328423	0.0353531	0	0	0.0817564	0	0	0.064016	0	0	0.0463023	0.104868	0	0	0.096905	0.0854751	0.0571625	0	0.04281	0.322145	0	0	0.707767	0.441257	0	0	0.125518	0	0.0629651	0.35148	0.102717	0.0443231	0
ncRNA_inter_chr10_8866	0.0559099	0.0147233	0.0191695	0.00578496	0.114004	0.0196467	0.00601413	0	0.00927063	0.0479734	0.0187682	0.0157179	0.0245873	0.101272	0.0150909	0.0353858	0.182492	0.0157768	0.00325985	0	0.0223042	0.00431538	0.00350424	0.01285	0.00374351	0.00132316	0.0832533	0.0877791	0.0016134	0.0120323	0.0924214	0.0635966	0.0354403	0.0190344	0.0222887	0.173773	0.0131976	0.0100499	0.0668382	0.153212	0.00718565	0.0205237	0.0541662	0.00352088	0.0171717	0.0784541	0.0515872	0.016253	0.00472917
ncRNA_inter_chr10_8867	0.00662415	0.0149195	0.0151427	0.00685409	0.0406039	0.00634664	0.00534465	0	0	0.00438263	0	0	0.0202102	0.022551	0.00670264	0.01715	0.0368005	0.00467153	0.0115869	0	0.0072066	0.00765065	0.0186754	0.00572086	0.00665074	0.00940619	0.00605299	0.0277316	0	0.0122152	0.0126604	0.00753439	0.0100774	0.0202486	0	0.0159729	0.0117008	0.0357217	0.0215958	0.0259304	0.0101914	0	0.00663845	0.0062421	0.0166404	0.0244595	0	0.00578719	0.0112073
ncRNA_inter_chr10_8868	0	0.0109524	0.0221907	0.0100442	0.0297392	0.00930497	0.0313289	0	0.0120757	0.0192474	0	0	0	0.00990386	0.00491424	0	0.0224699	0	0.00424496	0	0	0	0.0136924	0	0.0146286	0	0	0.0610202	0	0.00447799	0.0139092	0	0	0	0	0.0117155	0.00429548	0.00872462	0.0211195	0.0237737	0	0.0194371	0	0.00916612	0	0.00717603	0.0498071	0	0.0410588
ncRNA_inter_chr10_8869	0	0	0	0	0	0	0	0	0	0	0	0.0747543	0	0	0	0	0	0	0	0	0	0	0	0.0686353	0	0	0.0720348	0	0	0	0	0	0	0	0	0.0637843	0.0705545	0.0715059	0	0	0	0	0	0	0	0	0	0	0
ncRNA_inter_chr10_8870	0.0766733	0	0.0587199	0.0265785	0.0894476	0.0980627	0.0207253	0.0315661	0.0318194	0.0339127	0.0288857	0.071931	0.0521898	0.0174499	0.0517962	0	0	0.0361004	0.0449313	0.0259813	0.0556257	0	0.0481062	0	0.0256976	0.0364749	0.0466155	0	0.0221492	0.0707971	0.0732114	0.0872338	0.0583222	0.0261005	0.0218575	0	0.0905198	0.0230867	0.0277819	0.0250187	0.0394214	0.102867	0.0256201	0.0482901	0.0642961	0.0188796	0	0.0223365	0.0434591
ncRNA_inter_chr10_8871	0	0	0	0	0	0.103579	0.0865758	0	0.134399	0	0	0.101274	0	0	0	0	0	0	0	0	0	0.124997	0.101596	0	0	0.0761835	0.0984476	0	0	0.0996779	0	0	0	0	0	0	0	0	0.117345	0	0	0	0	0	0.0905249	0.0797437	0	0	0.0907709
ncRNA_inter_chr10_8872	0.0180041	0.0609633	0.0205992	0.0186477	0.047245	0.01727	0.029082	0.0443066	0.0224088	0	0	0	0.0183084	0.012243	0.0364773	0.0155376	0	0	0.0157621	0	0	0.0208411	0	0.0310951	0.0180974	0.0127956	0	0.0376864	0	0.0166196	0.0343726	0.0204781	0	0	0.0307862	0	0.0159371	0.0323956	0.0195653	0	0.0138812	0.018043	0	0	0.0452804	0.0132959	0.0184567	0	0.0304912
ncRNA_inter_chr10_8873	0.0392066	0.0442045	0.0223979	0.010138	0	0.0375715	0.0158107	0	0.0243782	0	0	0.0826462	0.00995566	0	0.0595248	0	0	0.034565	0.0257076	0	0.0426586	0.0453357	0.0460702	0.067635	0.00984398	0.00695642	0	0	0.00849481	0.0361643	0.00935949	0	0	0.0299938	0.0334918	0.00787911	0.069336	0.0616425	0.0319584	0.0191865	0.0377448	0.0294278	0	0.00924726	0.0492599	0.0144785	0	0.0941412	0.0165768
ncRNA_inter_chr10_8874	0.215393	0.0810377	0.439188	0.0996589	0.355973	0.206665	0.213141	0.618288	0.26887	0.284598	0.376583	0.225651	0.243387	0.227797	0.267465	0.207085	0.177343	0.135539	0.252043	0.146708	0.104423	0.167105	0.270994	0.124011	0.241267	0.153455	0.218772	0.1758	0.270339	0.287274	0.159961	0.218404	0.164274	0.245055	0.184693	0.27002	0.362055	0.280595	0.182537	0.399213	0.1484	0.216388	0.288572	0.181786	0.261586	0.177678	0.221393	0.0627638	0.162523
ncRNA_inter_chr10_8875	0	0.0277071	0	0	0	0	0	0	0	0	0	0	0	0	0	0	0	0	0	0	0	0.0283931	0.0230401	0	0	0	0	0	0	0	0	0	0	0	0	0	0	0	0	0	0	0	0	0	0	0	0	0	0
ncRNA_inter_chr10_8876	0	0	0	0	0	0	0	0	0	0	0	0	0	0	0	0	0	0	0	0	0	0	0	0	0	0	0	0	0	0	0	0	0	0	0	0	0	0	0	0	0	0	0	0	0	0	0	0	0
ncRNA_inter_chr10_8877	0	0	0	0	0	0	0	0	0	0	0	0	0	0	0	0	0	0	0	0	0	0	0	0	0	0	0	0	0	0	0	0	0	0	0	0	0	0	0	0	0	0	0	0	0	0	0	0	0
ncRNA_inter_chr10_8878	0	0	0	0	0	0	0	0	0	0	0	0	0	0	0	0	0	0	0	0	0	0	0	0	0	0	0	0	0	0	0	0	0	0	0	0	0	0	0	0	0	0	0	0	0	0	0	0	0
ncRNA_inter_chr10_8879	0	0	0	0	0	0	0	0	0	0	0	0	0	0	0	0	0	0	0	0	0	0	0	0	0	0	0	0	0	0	0	0	0	0	0	0	0	0	0	0	0	0	0	0	0	0	0	0	0
ncRNA_inter_chr10_8880	0	0	0	0	0.0401519	0.022038	0	0.028264	0.0285956	0	0	0	0	0	0	0	0	0.0648856	0	0	0	0	0	0.0198361	0.023094	0	0	0	0	0.0636242	0.0219313	0.0783955	0	0	0.0392859	0	0	0	0	0	0.0177137	0	0.0230011	0	0.0577818	0.0169496	0	0.0602202	0
ncRNA_inter_chr10_8881	0	0	0	0	0	0	0	0	0	0	0	0	0	0	0	0	0	0	0	0	0	0	0	0	0	0	0	0	0	0	0	0	0	0	0	0	0	0	0	0	0	0	0	0	0	0	0	0	0
ncRNA_inter_chr10_8882	0	0	0	0	0	0	0	0	0	0	0	0	0	0	0	0	0	0	0	0	0	0	0	0	0	0	0	0	0	0	0	0	0	0	0	0	0	0	0	0	0	0	0	0	0	0	0	0	0
ncRNA_inter_chr10_8883	0.0135745	0.0153813	0.046766	0	0.0239156	0	0	0.0167648	0	0.0449743	0.0151712	0.01287	0	0	0	0.023592	0.037734	0.0288695	0	0.0139458	0.0148704	0	0.0387383	0.0235351	0	0.00968317	0.0124131	0.0286112	0.0352823	0.0125814	0.013099	0	0.0207942	0.0140137	0.0234681	0	0.0121469	0	0.0297077	0	0.01058	0.0136543	0.0136981	0	0.034517	0.0302824	0.0140122	0	0
ncRNA_inter_chr10_8884	0	0	0	0	0	0	0	0	0	0	0	0	0	0	0	0	0	0	0	0	0	0	0	0	0	0	0	0	0	0	0	0	0	0	0	0	0	0	0	0	0	0	0	0	0	0	0	0	0
ncRNA_inter_chr10_8885	0	0	0	0	0	0.0801161	0	0	0	0	0	0	0	0	0	0	0	0	0	0.0848818	0	0	0	0.0721113	0	0	0	0	0	0.0770989	0	0	0	0	0	0	0	0	0	0	0	0	0	0	0	0	0	0.072974	0
ncRNA_inter_chr10_8888	0	0	0	0	0	0	0	0	0	0	0	0	0	0	0	0	0	0	0	0	0	0	0	0	0	0	0	0	0	0	0	0	0	0	0.109534	0	0	0	0	0	0	0	0	0	0	0	0	0	0
ncRNA_inter_chr10_8889	0	0	0	0	0	0	0	0	0	0	0	0	0	0	0.136736	0	0	0	0	0	0	0	0	0	0	0	0	0	0	0	0	0	0	0	0.0577012	0	0	0	0	0	0	0.0676211	0	0	0	0	0	0	0
ncRNA_inter_chr10_8890	0	0	0.152138	0	0	0	0	0	0	0	0	0	0	0	0	0	0	0	0	0	0	0	0	0	0	0	0	0	0	0.12277	0	0	0	0	0	0	0	0	0	0	0	0	0	0	0	0	0	0.116202	0
ncRNA_inter_chr10_8891	0	0.0920663	0.0933076	0	0	0.077823	0	0	0	0	0	0	0	0	0.164376	0	0	0	0	0	0	0	0	0.0704253	0	0	0	0	0	0	0	0	0	0	0	0	0	0.0733707	0	0	0.0625524	0.0817292	0	0.0766249	0.0680151	0	0	0	0
ncRNA_inter_chr10_8892	0	0	0	0	0	0	0	0	0	0	0	0	0	0	0	0	0	0.11644	0	0	0	0	0	0	0	0	0	0	0	0	0	0	0	0	0	0	0	0.0741712	0	0	0	0	0	0	0	0	0	0	0
ncRNA_inter_chr10_8893	0.102452	0.154241	0	0.0352056	0.089213	0.130444	0.0275869	0.126086	0.0425218	0.135984	0	0.0956564	0.138885	0.139943	0.137761	0.117889	0	0.0964852	0.0897102	0.103653	0.0743072	0.118063	0.0319867	0.0884892	0.136694	0.0241571	0.0312768	0.107228	0.148667	0.0946095	0.064906	0.0386688	0.0519542	0.104157	0.0872006	0.137247	0.0601882	0.0614601	0.0371123	0.033421	0.026212	0.102692	0.239571	0.192654	0.199508	0.252201	0.0351683	0.118815	0.201479
ncRNA_inter_chr10_8894	0.0267092	0.0603286	0	0.0829757	0	0	0.0863207	0	0	0	0	0.0250502	0.0543106	0	0.0270573	0.0461002	0	0.0188692	0.070177	0.0814325	0	0	0.0753891	0.0230739	0.107391	0	0.048702	0.0838623	0	0.0246698	0.0509921	0.0607588	0.0203166	0.0272764	0.0228358	0.0429361	0	0.0480779	0.0290254	0.0261385	0.0205929	0.053555	0.0803006	0	0.0447826	0.0394492	0.0547614	0	0
ncRNA_inter_chr10_8895	0.0357809	0	0	0	0.0314094	0	0	0	0.0445171	0	0	0.0336779	0	0	0	0.030879	0	0.0757595	0.0939198	0.0729862	0.038927	0	0	0.061761	0.0360946	0	0	0	0	0	0.0342774	0	0	0.0733418	0.0307009	0.0287595	0.0635717	0	0	0	0	0	0	0	0.0301033	0.0264239	0.0365507	0	0
ncRNA_inter_chr10_8896	0	0	0	0	0.186682	0.10236	0	0	0	0	0	0	0	0	0	0	0	0	0	0	0	0	0	0	0	0	0	0	0	0	0	0.121375	0	0	0.0912357	0	0.09446	0	0	0	0.0822748	0	0	0.100784	0.0894599	0	0	0	0
ncRNA_inter_chr10_8897	0	0	0	0.0178639	0	0	0	0.0212181	0	0	0	0.0161792	0	0	0.0174722	0	0	0	0	0.0175317	0	0	0.0162275	0.0298108	0	0	0	0	0	0	0	0	0.0131344	0.0528513	0.0294924	0	0.0152703	0	0.0187646	0	0.0133004	0	0	0.0162926	0.0144592	0.0127517	0	0	0
ncRNA_inter_chr10_8898	0	0	0.0123038	0.00554216	0.00468166	0.010268	0.0086853	0.0132321	0.0133873	0	0.006058	0.0050195	0	0	0	0	0	0.00759467	0.00470731	0.0217563	0.0117065	0	0.0100714	0.00464544	0	0	0	0.0112619	0	0.00496469	0.00510884	0.0182621	0	0.00546558	0.0183042	0.00432442	0.028425	0	0	0.0157956	0.0247582	0.00538852	0.00539179	0.00505467	0	0	0	0.00935321	0
ncRNA_inter_chr10_8899	0.236888	0.589224	0.325728	0.441324	0.476206	0.374635	0.402382	0.160556	0.280577	0.17224	0.293249	0.166544	0.204664	0.193367	0.323713	0.337318	0.142322	0.19262	0.176545	0.661706	0.283489	0.616665	0.300651	0.511181	0.202241	0.32806	0.129651	0.533048	0.205587	0.251834	0.271213	0.121185	0.180191	0.338686	0.182138	0.276085	0.293415	0.309491	0.218816	0.312965	0.346838	0.320973	0.320489	0.447228	0.188515	0.166193	0.230822	0.279121	0.270607
ncRNA_inter_chr10_8900	0	0	0	0	0	0	0	0	0	0	0	0	0	0	0	0	0	0	0	0	0	0	0	0	0	0	0	0	0	0	0	0	0	0	0	0	0	0	0	0	0	0	0	0	0	0	0	0	0
ncRNA_inter_chr10_8901	0	0	0	0	0	0	0	0	0	0	0	0	0	0	0	0	0	0	0	0	0	0	0	0	0	0	0	0	0	0	0	0	0	0	0	0	0	0	0	0	0	0	0	0	0	0	0	0	0
ncRNA_inter_chr10_8902	0	0	0	0	0	0	0	0	0	0	0	0	0	0	0	0	0	0	0	0	0	0	0	0	0	0	0	0	0	0	0	0	0	0	0	0	0	0	0	0	0	0	0	0	0	0	0	0	0
ncRNA_inter_chr10_8903	0	0	0	0	0	0	0	0	0	0	0	0	0	0	0	0	0	0	0	0	0	0	0	0	0	0	0	0	0	0	0	0	0	0	0	0	0	0	0	0	0	0	0	0	0	0	0	0	0
ncRNA_inter_chr10_8904	0	0.0708006	0.0717552	0	0	0	0.101304	0	0	0.082882	0	0	0	0	0	0.0541343	0	0.0442891	0.0549056	0.0637494	0	0.0726124	0.0590183	0	0	0	0.0571895	0	0	0	0.119757	0	0	0	0.053631	0	0	0.0564234	0	0.0613875	0.0483635	0.0628512	0.0628633	0	0.105174	0.0463241	0	0.0548062	0
ncRNA_inter_chr10_8905	0.0904332	0.0343895	0	0.0944321	0.132942	0.0291575	0	0.112713	0.0379225	0.118504	0	0.0285089	0.0612957	0.0406513	0	0.0260147	0.055696	0.0645369	0	0	0.0655899	0.105561	0.0285993	0	0.0611092	0.0431979	0.0817693	0.0315494	0.0527951	0.0562509	0	0.172869	0.114648	0.0615691	0.0519775	0.0244321	0.0807216	0.0548124	0.0327585	0.118001	0.0234362	0.0610566	0.0302095	0.0574173	0.0764486	0.0222614	0.0919429	0.0531165	0.0514693
ncRNA_inter_chr10_8906	4.22133	3.84833	4.14785	3.30655	5.39664	4.77599	3.7146	2.72973	2.89648	5.11282	2.366	5.02504	4.73202	3.56909	4.44081	3.59631	2.99981	4.01218	3.17385	4.23507	3.35606	3.50827	3.86985	3.411	3.48162	4.26855	3.99664	2.66218	2.53199	3.44709	5.88941	5.10918	5.18699	4.20044	4.76592	3.87147	4.74273	2.92082	6.05772	4.87261	4.21437	4.1754	4.66433	5.00914	6.80557	6.67449	4.7713	3.07353	5.04006
ncRNA_inter_chr10_8907	0	0.0951465	0	0.043365	0.0366298	0.040169	0.102105	0	0	0	0	0	0.0851517	0	0	0	0.0773728	0.0297593	0	0	0	0	0	0	0	0.0595117	0	0.0876566	0	0.0389077	0.0399744	0.0476309	0	0.0427658	0.0358035	0.0673181	0.0741376	0	0	0.0409817	0.0645739	0.0422318	0.167868	0	0	0.0618511	0.0429293	0.0365881	0
ncRNA_inter_chr10_8909	0	0.212843	0	0	0	0.0908206	0	0	0	0.187262	0	0	0.096162	0	0	0	0	0.0665718	0.0827878	0.096223	0	0	0	0	0	0.0672768	0	0	0	0.0870368	0	0	0	0	0	0.0761017	0	0	0.102784	0	0	0.0944728	0	0	0	0	0	0	0
ncRNA_inter_chr10_8911	0	0	0	0	0	0.0383625	0	0	0.0501312	0.0528428	0.0451499	0	0	0.054381	0	0.0690284	0.073893	0.0566744	0.0700119	0.0406445	0.0435097	0	0.0376281	0.0345295	0	0.0284176	0.145848	0.0418572	0.0347723	0.0370484	0	0	0.0304212	0.0819741	0.0341933	0.0642905	0.0708034	0	0	0.0391386	0	0	0.0400795	0.0377719	0	0	0	0	0
ncRNA_inter_chr10_8912	0	0	0	0	0	0	0	0	0	0	0	0	0	0	0	0	0	0	0	0	0	0	0	0	0	0	0	0	0	0	0	0	0	0	0	0	0	0	0	0	0.068697	0	0	0	0	0	0	0	0
ncRNA_inter_chr10_8913	0.0288822	0.0979847	0.0165194	0.0299899	0.0253888	0	0.0116834	0	0.0179942	0	0.0324123	0.122228	0.0587291	0	0.0147018	0.0249254	0	0.0409542	0.0379208	0	0.0314218	0.0335241	0.0136545	0	0	0.0205783	0.0131305	0.0151142	0.0125356	0.06693	0	0.0164701	0	0.014776	0.0496322	0.139666	0.0256357	0.0130146	0.0156934	0.0141325	0.0111644	0.0144972	0.0144723	0.013676	0.0608327	0.0959819	0.0147642	0.0254169	0.0122593
ncRNA_inter_chr10_8914	0	0	0	0	0	0	0	0	0	0	0	0	0	0	0	0	0	0	0	0	0	0	0	0.0159076	0	0	0	0	0	0	0	0	0	0	0	0	0	0	0	0	0	0	0	0	0	0	0	0	0.0154948
ncRNA_inter_chr10_8915	0	0	0	0	0	0	0	0	0	0	0	0	0	0	0	0	0	0	0	0	0	0	0	0	0	0	0	0	0	0	0	0	0	0	0	0	0	0	0	0	0	0	0	0	0	0	0	0	0
ncRNA_inter_chr10_8916	0.0637866	0	0.0729663	0.132108	0.0557947	0.0611857	0	0.0785818	0	0	0	0	0	0.0433671	0	0	0	0.0450683	0	0	0	0.073838	0	0.165217	0.0641174	0	0	0.0667596	0	0.0589229	0.0608893	0	0	0	0.0545361	0	0	0	0	0.0624235	0	0	0	0	0.0534746	0	0.0653902	0	0
ncRNA_inter_chr10_8918	0	0.389057	0.168987	0.10089	0.213051	0.280363	0.159051	0	0.123925	0.032889	0.111611	0.182751	0.150194	0.0676927	0.0493482	0.169985	0.272947	0.208606	0.129305	0.0990136	0.160717	0	0.183331	0.0425152	0.440695	0.138456	0.0453875	0	0.0426631	0.136367	0.186004	0.277037	0.149827	0	0.0832979	0.0783088	0.0862417	0.0442933	0.0535126	0.0481902	0.0375583	0.148018	0.0986974	0.0920157	0.367545	0.0727304	0.0510345	0.170247	0.164967
ncRNA_inter_chr10_8919	0.406944	0.384878	0.47809	0.740043	0.743572	0.622225	0.559582	0.52801	0.50681	0.319826	0.456451	0.649629	0.402558	0.366537	0.782869	0.541028	0.632567	0.959227	0.587245	0.648065	0.382898	0.496352	0.78942	0.553044	0.663091	0.656231	0.170528	0.552533	0.848182	0.683131	0.566736	0.587748	0.552162	0.483037	1.07604	0.821843	0.47688	0.494714	0.310759	0.344431	0.491654	0.484943	0.440889	0.539959	0.758928	0.397993	0.383489	1.00733	0.688803
ncRNA_inter_chr10_8921	0	0	0	0	0	0	0	0	0	0	0	0	0	0	0	0	0	0	0	0	0	0	0	0	0	0	0	0	0	0	0	0	0	0	0	0	0	0	0	0	0	0	0	0	0	0	0	0	0
ncRNA_inter_chr10_8925	0	0	0	0.0550577	0	0	0	0	0	0	0	0	0	0	0	0	0	0	0	0	0	0	0	0	0	0	0	0	0	0	0	0	0	0	0	0.0427347	0	0	0	0	0	0	0	0	0	0	0	0	0
ncRNA_inter_chr10_8926	0.0495563	0.037313	0.00944801	0.0342367	0.0722982	0.0317135	0.0200209	0	0.0102857	0.00545257	0.00926362	0.054264	0.0335893	0.0280769	0.0753579	0.0213836	0.0152604	0.0700232	0.0506383	0.0588	0.0179712	0.0861106	0.108872	0.0570482	0.0249248	0.0234923	0.00752466	0.025933	0.0644437	0.0534037	0.0473399	0.0752094	0.0376954	0.0337606	0.0777341	0.0132869	0.0585318	0.0371701	0.0538537	0.0242487	0.019118	0.0496854	0.041386	0.0468379	0.0277167	0.0244136	0	0.0649943	0.0209929
ncRNA_inter_chr10_8931	0.0963575	0	0	0	0.0560707	0.12289	0.0258171	0.156832	0.0396681	0.0638392	0.0714529	0.060078	0.0326556	0.0218371	0.0324687	0.0277189	0.0296934	0	0.0279653	0	0.10483	0.0741508	0.0301556	0.0555017	0.0321945	0.0910328	0.0587329	0.0336162	0.110723	0.0590267	0.152868	0.182148	0.0244317	0.130512	0.191821	0.102974	0.113405	0.0287384	0.174522	0.125731	0.0493881	0.128049	0.0965654	0.0302495	0.0268696	0.0471889	0.0330202	0	0.0271159
ncRNA_inter_chr10_8935	0	0	0	0	0	0	0.0386507	0	0	0	0	0	0	0	0	0	0	0	0	0	0	0	0.0448924	0	0	0	0	0	0	0	0	0	0	0	0	0	0	0	0	0	0	0	0	0	0	0	0	0	0
ncRNA_inter_chr10_8938	0.0254431	0	0.0291047	0.0790644	0.0222615	0	0.020545	0.0625834	0	0.0336084	0.0570261	0	0	0.0345964	0.0773455	0.0219574	0.0235048	0.0538923	0	0	0.0276802	0	0.0239451	0.0219672	0	0.0542519	0.0231901	0.0798868	0.0881745	0.0704595	0.0485885	0.0868421	0.0580605	0.0259834	0.0435187	0.0818243	0.0225283	0.11443	0	0.0248994	0	0.0254931	0	0	0	0.0375791	0.0521508	0	0.0430933
ncRNA_inter_chr10_8941	0	0	0	0	0.123199	0.135103	0	0	0	0	0	0	0	0	0	0	0.0649068	0.0496066	0	0.0715696	0	0	0	0	0	0	0	0	0	0	0	0	0	0	0	0	0	0	0	0	0	0	0.0704107	0	0	0	0	0	0
ncRNA_inter_chr10_8942	0	0.0317549	0	0	0	0	0	0	0	0	0	0	0	0	0.0285184	0	0	0.0397777	0	0	0	0	0	0	0	0	0.0255392	0.0293726	0.0243752	0	0.0268396	0	0	0	0	0	0	0	0	0	0.0216781	0.0563789	0	0	0	0.0207769	0	0	0
ncRNA_inter_chr10_8944	0.219225	0.12357	0.125387	0	0.14408	0.105334	0.0884045	0.268559	0.407565	0.50599	0.122356	0.360468	0.167165	0.111785	0.333728	0.141894	0.151894	0.347845	0.23957	0.1116	0.417378	0.254231	0.206635	0.236595	0.331144	0.117042	0.249385	0.114722	0.284558	0.151592	0.209648	0.187352	0.667023	0.279513	0.14083	0.0441316	0.0972046	0.0492385	0.238236	0.375446	0.0423327	0.274239	0.219699	0	0	0.68723	0.504743	0.143916	0.0929688
ncRNA_inter_chr10_8945	0	0	0	0	0	0	0	0	0	0	0	0	0	0	0	0	0	0	0	0	0	0	0	0	0	0	0	0	0	0	0	0	0	0	0	0	0	0	0	0	0	0	0	0	0	0	0	0	0
ncRNA_inter_chr10_8946	0	0	0	0	0	0	0	0	0	0	0	0	0	0	0	0	0	0	0	0	0	0	0	0	0	0	0	0	0	0	0	0	0	0	0	0	0	0	0	0	0	0	0	0	0	0	0	0	0
ncRNA_inter_chr10_8947	0	0	0	0	0	0	0	0	0	0	0	0	0	0	0	0	0	0	0	0	0	0.146645	0	0	0	0	0	0	0	0	0	0	0	0	0	0	0	0	0	0	0	0	0	0	0	0	0	0	0
ncRNA_inter_chr10_8948	0	0	0	0	0	0	0	0	0	0	0	0	0	0	0	0	0	0	0	0	0	0	0	0	0	0	0	0	0	0	0	0	0	0	0	0	0	0	0	0	0	0	0	0	0	0	0	0	0
ncRNA_inter_chr10_8949	0	0	0	0	0	0	0	0	0	0	0	0	0	0	0	0	0	0	0	0	0	0	0	0	0	0	0	0	0	0	0	0	0.089372	0	0	0	0	0	0	0	0	0	0	0	0	0	0	0	0
ncRNA_inter_chr10_8950	0.038702	0.0436796	0.0737862	0.12693	0.0338506	0.0247528	0.0417191	0.0079568	0.00805016	0.0213024	0.0217508	0.0362954	0.0327903	0.0526253	0.0914748	0.0556625	0.0536191	0.0182391	0.02827	0.0262215	0.035085	0.0671961	0.0364106	0.0167038	0.0129666	0.0183321	0.0235199	0.0675097	0.0223811	0.00596151	0.0677405	0.0587018	0.039252	0.0395126	0.0606595	0.0673946	0.0228424	0.04062	0.0350534	0.02525	0.0497288	0.00647083	0.0323212	0.00609293	0.0216286	0.0286157	0.0264462	0.0169024	0.0382241
ncRNA_inter_chr10_8951	0	0	0	0.0103264	0	0	0	0	0	0.00658719	0	0	0.0101295	0.00677373	0.0101096	0	0	0	0	0	0	0	0	0.00860865	0	0	0	0	0	0	0	0	0.00757856	0	0	0.00802128	0	0	0	0	0.00769431	0	0.00998465	0	0	0.00736905	0	0	0
ncRNA_inter_chr10_8952	0.103702	0	0.039542	0	0.121408	0.099854	0	0	0	0.0228368	0.0774391	0.0325442	0.0351446	0	0.105455	0	0	0.0244435	0	0.175651	0	0.0803348	0.0652949	0.0298449	0.0348795	0.0246562	0.0313956	0	0	0	0.0662468	0.0394677	0	0.106309	0.0890019	0	0.0614316	0.0936361	0	0.101486	0.107014	0.0346881	0.0692837	0.0655445	0.0581797	0	0	0.0303174	0.0293773
ncRNA_inter_chr10_8954	0.0288745	0.043431	0.02202	0.059789	0	0.0184609	0.0233209	0.0118331	0.0239439	0.0254507	0.0107823	0	0.00978558	0.0261749	0.0097544	0.00830186	0	0.0135942	0.0168421	0.0293447	0.0209312	0.0222712	0.00905949	0.00831524	0.00966963	0.00683542	0.00877504	0.0201469	0.024998	0	0.0183714	0.0437804	0.0219637	0.00983028	0.049348	0.0154641	0	0.025967	0	0.00941917	0.00741686	0.0192732	0.0385825	0.0181767	0.00807228	0.0284376	0.0493446	0.0336731	0.0407213
ncRNA_inter_chr10_8955	0.00942581	0.0212843	0.0431292	0	0	0.0180886	0.015232	0.0232133	0.0117428	0.0186814	0.010576	0	0.0479161	0.0384504	0	0.00813703	0.034831	0.0199778	0.0247666	0.0191586	0.0307734	0.0109145	0.0177423	0	0	0.0133994	0.0343743	0.0197303	0.0245146	0	0.0270014	0	0.0286793	0.00962897	0.0161227	0.0151571	0.0250388	0.0169622	0	0.0184488	0.0218088	0.0189005	0	0.00890505	0.00790446	0.027861	0.0289793	0.016476	0.0159651
ncRNA_inter_chr10_8956	0	0	0	0	0	0	0	0	0	0	0	0	0	0	0	0	0	0	0	0	0	0	0	0	0	0.0778396	0	0	0	0	0	0	0	0	0	0	0	0	0	0	0	0	0	0	0	0	0	0	0
ncRNA_inter_chr10_8957	0	0	0	0	0	0	0	0	0	0	0	0	0	0	0	0.0589444	0	0	0	0	0	0	0	0	0	0	0	0	0.0592204	0	0	0	0	0	0	0	0	0	0	0	0	0	0	0	0	0	0	0	0
ncRNA_inter_chr10_8958	0	0	0	0	0	0	0	0	0	0	0	0.0829147	0	0	0	0	0	0	0	0	0	0	0	0	0	0	0	0	0	0	0	0	0	0	0	0	0.0391282	0.0397604	0	0	0	0	0	0	0	0	0	0	0
ncRNA_inter_chr10_8960	0.0589756	0	1.48419	0.0610718	0	0	1.04769	2.75701	1.24787	0.116886	1.98331	0	0.0599605	0.200481	0.0597441	0	0.108966	1.08264	1.03243	0.059936	0.0641613	0	0.0554879	0	0	0	0.161306	0.185173	1.07301	1.41545	0	0.134159	0.269162	0	0	0	0	0	0.12818	0.0577154	0	1.65456	0.0591029	0	0	1.17593	0	0	0
ncRNA_inter_chr10_8961	0.119296	0.269297	0	0.061768	0.139102	0.209791	0.0802225	0.048877	0.0494721	0	0.0222684	0.335657	0	0.0811066	0.181236	0.13727	0.0183639	0.0280579	0.0521868	0.0606192	0.0865235	0.207141	0.0374054	0.102976	0.0399715	0.32494	0.181271	0.104047	0.154967	0.0550248	0.0759181	0.497524	0.0756194	0.142103	0.152993	0.255696	0.2464	0.214612	0.237675	0.0583733	0.137966	0.159304	0.0398511	0.11267	0.149982	0.0146735	0	0.0347282	0.117831
ncRNA_inter_chr10_8963	0	0	0	0	0	0	0	0	0	0	0	0	0	0	0	0	0	0	0	0	0	0	0	0	0	0	0	0	0	0	0	0	0	0	0	0	0	0	0	0	0	0	0	0	0	0	0	0	0
ncRNA_inter_chr10_8964	0.0930303	0.0525014	0.079978	0.0361263	0.0406872	0.278866	0.0470351	0.0287149	0.275496	0.0076845	0.0261651	0.0872517	0.11826	0.253062	0.153144	0.130464	0.612503	0.172421	0.132561	0.0472848	0.0506051	0	0.0656465	0.0401605	0.12858	0.0743668	0.180281	0.0608695	0.111025	0.150284	0.166509	0.277761	0.221195	0.0831301	0.159078	0.0841217	0.174993	0.0627602	0.0884604	0.079662	0.170351	0.20973	0.18651	0.142778	0.0487442	0.103239	0.0357818	0.0609613	0.0590709
ncRNA_inter_chr10_8965	0.287951	0	0.164695	0.149093	0.125937	0.138105	0.116259	0.531363	0	0	0	0	0.14638	0.489429	0	0.124251	0.931052	0.304962	0.126022	0.14632	0	0	0	0	0.144722	0	0.131263	0	0.249478	0	0.137436	0.327519	0	0	0.615479	0.115723	0.254892	0.129505	0	0.140899	0.111006	0.144258	0	0.135979	0.2414	0	0	0.37738	0
ncRNA_inter_chr10_8966	0	0	0	0	0	0.152109	0.253876	0	0.19841	0.105872	0.179642	0	0.165268	0	0	0	0.148047	0.223923	0	0	0	0	0	0	0.159397	0.112677	0	0	0.276223	0	0.151372	0.180364	0	0.161942	0.133708	0	0	0.142637	0.172326	0	0.366784	0	0.488711	0	0	0.116091	0	0	0
ncRNA_inter_chr10_8967	0	0.038315	0	0	0.0296931	0	0.0818969	0	0	0	0	0	0	0.0230794	0.0343886	0	0	0	0	0	0.0369311	0	0	0.0293087	0	0	0	0	0.0585803	0	0.0324044	0	0.0774646	0	0	0.027285	0	0.0305345	0.03689	0	0.0523455	0	0	0.0320609	0.0284584	0.0249663	0.0347997	0	0
ncRNA_inter_chr10_8968	0.245368	0.184631	0.351484	0.148688	0.429252	0.314812	0.659699	0.704967	0.255016	0.162065	0.642367	0.0575319	0.10425	0.0697129	0.289993	0.123134	0.0755418	0.18768	0.466282	0.0416829	0.400415	0.307703	0.288572	0.264809	0.184981	0.17435	0.186968	0.150243	0.442386	0.151	0.176224	0.163315	0.0935951	0.208816	0.104562	0.328699	0.236043	0.221406	0.156036	0.220115	0.331065	0.0819502	0.184382	0.193728	0.256318	1.01058	0	0.534268	0.346223
ncRNA_inter_chr10_8969	0	0	0	0	0	0	0	0	0	0	0	0	0	0	0	0	0	0	0	0	0	0	0	0	0	0	0	0	0	0	0	0	0	0	0	0	0	0	0	0.0154028	0	0	0	0	0.0131878	0	0	0	0
ncRNA_inter_chr10_8970	0	0	0.0177486	0.0160233	0.0135485	0.0148424	0	0.0382014	0	0	0.0348091	0	0	0.0105343	0	0.0133558	0	0	0.0542862	0.015736	0	0.0358231	0.0291463	0	0.0155509	0	0	0	0.0268439	0	0	0	0	0	0	0	0.0411257	0	0.0168295	0	0	0.0620043	0	0.0146164	0	0	0	0.0135215	0.0131
ncRNA_inter_chr10_8971	0	0.0523002	0	0	0	0.0443005	0.0187514	0.0287002	0	0.0152672	0	0	0	0	0	0	0	0	0.0203156	0	0	0.0268193	0	0	0	0.0164626	0.0210583	0.0483484	0.020176	0	0.0220429	0	0	0	0.0198186	0	0	0	0.0250942	0.0453468	0	0	0	0.0218092	0.0193784	0.0342984	0.0236844	0.0202529	0
ncRNA_inter_chr10_8972	0.0584436	0	0.0663415	0	0	0	0	0.0713467	0	0.0384619	0	0	0	0	0	0	0	0	0.101917	0	0	0	0	0	0	0	0	0	0.102458	0.0547967	0.0557891	0	0.0442844	0	0	0	0	0	0.0635117	0	0	0	0	0.0551976	0	0.042994	0	0	0
ncRNA_inter_chr10_8973	0.0238633	0	0	0	0	0	0	0	0	0	0	0	0	0	0	0	0	0	0	0.0484529	0.0259821	0	0	0	0	0	0	0	0	0	0	0	0	0.0487402	0	0	0	0	0	0	0.0366913	0	0	0	0	0	0	0	0
ncRNA_inter_chr10_8974	0.0758399	0	0	0	0	0	0	0.19042	0	0	0	0	0	0	0	0	0	0	0.0670554	0	0	0	0	0	0	0	0	0	0	0.0700079	0	0	0	0	0	0	0	0	0	0	0	0	0	0	0	0	0	0	0
ncRNA_inter_chr10_8975	0	0	0	0	0.100942	0	0	0	0.287266	0	0	0	0	0	0	0	0	0	0	0	0	0	0	0	0	0	0	0	0	0	0	0	0	0	0	0	0	0	0	0	0	0	0	0	0	0	0	0	0
ncRNA_inter_chr10_8976	0	0	0.0499798	0	0	0	0.0705958	0	0	0	0.0489776	0	0	0	0	0	0	0.0308636	0	0.0444035	0	0	0	0	0	0	0	0	0	0	0	0	0	0	0	0	0	0	0	0	0	0	0	0	0	0	0	0	0
ncRNA_inter_chr10_8977	0	0	0	0	0	0	0	0	0	0.0297684	0	0	0	0.0306349	0	0	0	0	0.0788808	0	0	0	0	0	0	0	0	0	0.039039	0	0	0	0	0	0	0	0	0	0	0.0882368	0	0	0	0	0	0	0	0	0
ncRNA_inter_chr10_8978	0	0	0	0	0	0	0	0	0	0	0	0	0	0	0	0	0	0	0	0	0	0	0	0	0	0	0	0	0	0	0	0	0	0	0	0	0	0	0	0	0	0	0	0	0	0	0	0	0
ncRNA_inter_chr10_8979	0	0	0	0	0.0234595	0	0	0	0	0	0	0	0	0	0	0	0	0	0	0	0	0	0	0	0	0	0	0	0	0	0	0	0	0	0.0229303	0.0215569	0	0	0	0	0	0	0	0	0	0	0	0	0
ncRNA_inter_chr10_8980	0	0	0	0	0	0	0	0	0	0	0	0	0	0	0	0	0	0.037694	0	0	0	0	0.0502298	0	0	0	0	0	0	0	0	0	0	0	0	0	0	0	0	0	0	0	0	0.0504218	0	0	0	0	0
ncRNA_inter_chr10_8981	0	0	0	0	0	0.0511801	0	0	0	0	0	0	0	0	0	0	0	0	0	0	0	0	0	0	0	0	0	0	0	0	0	0.0606873	0	0	0	0	0	0	0	0	0	0	0.0534707	0.0503921	0	0	0	0	0
ncRNA_inter_chr10_8982	0	0.0295037	0.0298327	0	0	0	0	0	0	0	0	0	0	0	0	0	0	0	0.0228932	0.0265806	0	0	0	0	0	0	0	0.0273737	0	0	0	0	0	0	0	0.0209378	0	0.0235125	0	0	0	0	0	0	0.0218383	0	0	0	0
ncRNA_inter_chr10_8983	0	0	0	0	0.0472262	0	0	0	0	0	0	0	0	0.0367072	0	0	0	0	0.0945161	0	0.0587381	0	0	0	0	0	0	0	0	0	0	0.0614098	0	0	0	0	0	0	0	0	0	0	0	0	0	0	0	0	0
ncRNA_inter_chr10_8984	0	0	0	0	0.0238689	0	0	0	0	0	0	0	0	0	0	0.0236347	0	0	0	0.0277321	0	0	0	0	0	0	0	0	0	0	0	0	0	0	0	0	0	0	0	0	0	0	0	0.0257566	0	0	0	0	0
ncRNA_inter_chr10_8985	0.0351704	0	0	0	0	0	0	0	0	0	0	0	0	0	0	0.0304822	0	0	0	0	0.0382926	0.0410467	0.0659764	0	0.0353803	0	0	0	0	0	0	0	0	0	0	0	0	0.0316602	0	0	0	0	0	0	0.0294961	0	0.0362373	0	0
ncRNA_inter_chr10_8986	0	0	0	0	0	0.0701662	0	0	0	0	0	0	0	0	0	0	0	0.0516468	0	0	0	0	0	0	0	0	0	0.0757034	0	0	0	0	0	0	0	0	0.129502	0.131594	0	0	0	0	0	0.069086	0	0	0	0	0
ncRNA_inter_chr10_8987	0	0	0	0	0	0	0	0	0	0	0	0	0	0	0	0	0	0	0	0	0.0580471	0	0	0	0	0	0	0	0	0	0	0	0	0	0	0	0	0	0	0	0	0	0	0	0	0	0	0	0
ncRNA_inter_chr10_8988	0	0	0	0	0	0	0	0	0	0	0	0	0	0.0416676	0	0	0	0	0	0	0	0	0	0	0	0	0	0	0	0	0	0	0	0	0	0	0	0	0	0	0	0	0	0	0	0	0	0	0
ncRNA_inter_chr10_8989	0	0	0	0	0	0	0	0	0	0	0	0	0	0	0	0	0	0	0	0	0	0	0	0	0	0	0	0	0	0	0	0	0	0	0	0	0	0	0	0	0	0	0	0	0	0	0	0	0
ncRNA_inter_chr10_8990	0	0	0	0.00387238	0	0.00717399	0	0.00460339	0	0.00247414	0.00419462	0	0.00380725	0	0.00378851	0	0	0	0.00654846	0.0076114	0.00407264	0	0.00703722	0	0.00752579	0	0	0	0.00648877	0.00345561	0	0	0.00854535	0	0.00320086	0	0	0.00672726	0.00406375	0.00366349	0	0	0.00751366	0	0	0.00276271	0	0	0
ncRNA_inter_chr10_8991	0.00276378	0.00311624	0.00316403	0	0	0.00265295	0	0.00340409	0	0.0036511	0	0	0.00281114	0	0	0	0.00255277	0	0.00242135	0	0.006007	0.00319549	0.00260018	0.00477212	0.00277507	0.00196151	0.00252083	0.00578854	0	0	0.00263986	0.00314528	0	0.00281955	0.00235873	0	0.00244782	0.00248737	0.0030051	0.00270151	0.00212836	0.00829854	0.00276637	0.00261187	0.00231521	0	0.00850316	0	0
ncRNA_inter_chr10_8992	0	0	0	0	0	0.0512403	0	0	0	0	0	0	0	0	0	0	0	0	0	0	0	0	0	0	0	0	0	0	0	0	0	0.0607588	0	0.0544566	0	0	0	0	0	0	0	0	0	0	0	0	0	0	0
ncRNA_inter_chr10_8993	0.0173365	0	0	0.0179424	0	0	0	0	0	0	0	0	0	0	0.0175624	0.0149643	0	0	0	0	0.0188537	0.0200607	0	0	0	0	0	0	0.0150144	0	0	0	0	0	0	0	0.0153403	0	0	0.0169595	0	0	0.0522415	0	0	0	0	0	0
ncRNA_inter_chr10_8994	0.0915796	0.0574897	0.0232121	0.0843922	0.106807	0.12703	0.0163891	0.0249299	0.101161	0.0201402	0.0567904	0.0382167	0.0930881	0.0345828	0.134005	0.035126	0.0375508	0.043155	0.0355706	0.0620334	0.0775786	0.0943374	0.0478688	0.131781	0.0409591	0.101338	0.0649251	0.159711	0.061615	0.112843	0.0777939	0.0695205	0.0619068	0.0728229	0.0173997	0.106443	0.0901741	0.0641417	0.0553516	0.0996926	0.109958	0.0918627	0.0407807	0.0577268	0	0.0224831	0.010415	0.0533429	0.129367
ncRNA_inter_chr10_8995	0	0	0	0	0	0	0	0	0	0	0	0	0	0	0	0	0	0	0	0	0	0	0	0.100401	0	0	0	0	0.10127	0	0	0	0	0	0	0	0	0	0	0	0	0	0	0	0	0	0	0	0
ncRNA_inter_chr10_8996	0	0	0	0	0	0	0.0708347	0	0	0	0	0.163597	0	0	0	0	0	0	0	0	0	0	0	0	0	0.0619723	0	0	0	0	0	0	0	0	0.0745677	0	0	0	0	0	0	0	0	0	0	0	0	0.0762017	0
ncRNA_inter_chr10_8997	0.0330075	0	0	0	0	0	0	0	0	0	0	0.0309572	0	0	0	0.056971	0	0	0	0	0.0359098	0	0	0	0	0	0	0	0	0	0	0	0.0502148	0	0.0282207	0	0	0	0	0	0	0	0	0.0311742	0	0	0	0	0.0558895
ncRNA_inter_chr10_8998	0	0	0	0	0.0683966	0	0.0946293	0	0	0.0516584	0	0.0366683	0	0	0	0.168703	0	0	0	0	0	0.0452576	0.0367847	0	0	0.0277807	0	0	0	0.0360903	0	0	0	0	0.0668538	0	0	0	0	0	0	0.0391736	0	0.0369253	0.0983287	0.0576957	0	0.102478	0.198601
ncRNA_inter_chr10_8999	0.326497	0.597319	0.218646	0.382341	0.285512	0.54305	0.402981	0.295402	0.329387	0.448378	0.779905	0.507883	0.41368	0.226274	0.368195	0.3561	0.210897	0.582201	0.673375	0.363388	0.20748	0.619728	0.254955	0.446652	0.0680225	0.144411	0.297892	0.471015	0.325262	0.261299	0.258532	0.26597	0.772334	0.170254	0.605533	0.331388	0.103496	0.841344	0.0936216	0.445638	0.555104	0.184922	0.0494124	0.20347	0.34113	1.16934	0.132926	0.269045	0.338912
ncRNA_inter_chr10_9000	0.258182	0.231278	0.147583	0.161118	0.066592	0.282611	0.0989194	0.122237	0.111276	0.194437	0.408403	0.340964	0.423672	0.159645	0.234721	0.119779	0.119144	0.240347	0.304323	0.245361	0.140227	0.374923	0.0716283	0.188616	0.0232547	0.0892286	0.238204	0.263066	0.14607	0.137286	0.183281	0.173203	0.243852	0.175463	0.542468	0.151416	0.0703279	0.282879	0.039572	0.184357	0.267554	0.148771	0.0430164	0.0500243	0.077689	0.310522	0.206618	0.187672	0.153875
ncRNA_inter_chr10_9001	0.0473777	0	0	0	0.0414417	0.0227289	0.0191235	0	0	0	0	0.022229	0.0240907	0	0	0.0817954	0	0.0334686	0.0207348	0.0481618	0.0257852	0.027436	0	0	0	0.0168368	0.0216029	0.0743982	0	0.0218786	0	0	0.0180285	0	0.101294	0	0	0.0213135	0	0.0231947	0.0548212	0	0	0.0223789	0	0.122426	0	0.0414053	0.0401213
ncRNA_inter_chr10_9002	0	0	0	0	0	0	0	0	0	0	0	0	0.0950715	0	0.0947283	0.0806992	0.0863863	0	0	0	0	0	0	0	0	0	0	0	0	0	0	0	0	0.0954956	0.0799488	0.0751603	0	0.0841116	0	0	0	0	0	0	0	0	0	0	0
ncRNA_inter_chr10_9003	0.39891	0.428358	0.520634	0.471607	0.432009	0.309436	0.413889	0.256466	0.54288	0.47688	0.679833	0.622901	0.617368	0.296729	0.577297	0.44262	0.350973	0.334948	0.36518	0.424267	0.598686	0.285558	0.214468	0.442816	0.228891	0.580398	0.449811	0.258184	0.345034	0.595565	0.380393	0.410084	0.389722	0.310061	0.438505	0.503322	0.520716	0.477923	0.288699	0.51997	0.277979	0.418289	0.380336	0.28675	0.334771	0.46264	0.389058	0.431517	0.353807
ncRNA_inter_chr10_9006	0	0	0	0	0	0	0	0	0	0	0	0	0	0	0	0	0	0	0	0	0	0	0	0	0	0	0	0	0	0	0	0	0	0	0	0	0	0	0	0	0.130473	0	0	0	0	0	0	0	0
ncRNA_inter_chr10_9008	0.0830374	0.0314428	0.190673	0.0287595	0.0965501	0.18648	0.0445789	0.136706	0.103416	0.109717	0.0621121	0.0783819	0.113292	0.0944091	0.223704	0.238872	0.204564	0.137683	0.0242423	0.0566226	0.0302143	0.225732	0.103852	0.0721556	0.223331	0.118006	0.177786	0.0583121	0.0722072	0.180008	0.106369	0.0944766	0.105951	0.113068	0.283981	0.134347	0.0490177	0.0999244	0.0905421	0.0272624	0.150349	0.195387	0.0558355	0.0524596	0.0922267	0.0203849	0.0854117	0.0967345	0.0937348
ncRNA_inter_chr10_9009	0	0	0.0571985	0	0	0	0	0	0	0	0	0	0	0	0	0	0	0	0	0.0508729	0	0	0	0	0	0	0	0	0	0	0	0	0	0.0511207	0.0428455	0.0402793	0	0	0	0.0490421	0	0	0	0	0.0420115	0	0	0	0
ncRNA_inter_chr10_9010	0.866604	0.108681	0	0.199424	0	0	0.233258	0.473827	0.599232	0	0.107938	0.270925	0.685282	0.065465	0.097544	0.415489	0.088954	0.543882	0.168564	0.195715	0.419023	0.111462	0.0905949	0.581943	0	0.547356	0	0.403109	0.0834241	0.622193	0.0919157	0.219041	0	0.491671	0	0.0773943	0.511408	0	0	0.188463	0	0	0.385988	0.545647	0	0.071109	0	0.336517	0.815204
ncRNA_inter_chr10_9011	0.297213	0.718896	0.632671	0.761344	0.307684	0.553622	0.46034	0.553073	0.294865	0.481057	0.633271	0.307257	0.611911	0.384289	0.45464	0.371036	0.252259	0.625302	0.388142	0.920457	0.673043	0.912961	0.36519	0.654746	0.627952	0.180716	0.354728	1.1256	0.346817	0.431162	0.289561	0.221095	0.263006	0.439977	0.274395	0.516887	0.612991	0.612131	0.495162	0.445286	0.67824	0.0849486	0.267568	0.72307	0.294417	0.398612	0.579442	0.269827	0.13842
ncRNA_inter_chr10_9012	0	0.0404655	0	0	0	0	0	0.0439835	0.0444996	0.0472771	0	0	0	0	0	0.0308912	0	0	0	0.036421	0	0.041501	0	0	0	0	0	0.0376118	0.0309027	0	0	0	0	0	0.0612079	0	0.031811	0	0.0390532	0	0	0	0	0	0	0	0.0367384	0	0
ncRNA_inter_chr10_9013	0	0.122023	0	0.0559765	0.0472825	0	0	0	0	0	0	0	0	0.0365765	0.110044	0.0466497	0	0.0381657	0	0	0.0588081	0.062573	0.0508584	0.0466704	0.108671	0.0384095	0.0980972	0	0	0.0997967	0	0	0	0	0.0462159	0.0868956	0	0.145867	0	0	0	0	0	0	0	0	0	0	0.0457641
ncRNA_inter_chr10_9017	0.30279	0.384076	0.151598	0.411108	0.380726	0.145071	0.168199	0.1629	0.141266	0.162666	0.127309	0.177304	0.0769456	0.0771815	0.134281	0.0816589	0.0874866	0.040043	0.231806	0.173057	0.287937	0.459556	0.0890261	0.16322	0.228032	0.228598	0.0689996	0.415501	0.262225	0.0349018	0.0721839	0.0860096	0.1438	0.251451	0.177979	0.0607799	0.184077	0.391107	0.246528	0.703026	0.145756	0.303069	0.322678	0.285674	0.269986	0.363591	0.116377	0.181879	0.160217
ncRNA_inter_chr10_9018	0.0343903	0.0970221	0	0.0712119	0.0300815	0	0.0138928	0.0211618	0.0214101	0.0113192	0	0.016124	0	0	0.0174291	0	0	0.0121384	0.0451699	0.0696367	0.0374071	0.159208	0.0485348	0.103903	0.0172811	0.048873	0	0.089966	0.0298067	0	0.0328221	0	0.0130772	0.0174973	0.0147015	0.041455	0.0456545	0.123712	0.0186828	0.0672982	0.013255	0.0689028	0.0171704	0.016237	0.0288361	0	0.0175609	0	0.0727888
ncRNA_inter_chr10_9019	0	0	0	0.0432452	0	0	0	0	0	0.0551784	0	0.0391669	0	0	0	0	0	0	0.0365532	0.0424409	0.0454328	0	0	0	0	0.0296737	0.0380737	0	0	0	0	0	0	0	0	0	0	0	0	0	0	0	0.0837019	0.0394413	0.0350096	0.0308401	0	0	0
ncRNA_inter_chr10_9020	0.0717032	0.0404655	0.0820222	0.0742518	0	0	0.0578997	0	0.0892454	0.0236853	0.160755	0	0	0	0	0.03094	0.165602	0.0253131	0.0313808	0	0	0	0.0674628	0.0309537	0.0360375	0.0254748	0	0	0.155307	0.0992839	0.0342232	0.122334	0.0545416	0	0	0	0	0	0	0	0.0276417	0	0.035929	0	0.0300557	0.0794285	0	0.062648	0.121411
ncRNA_inter_chr10_9022	0.0352936	0.0796713	0	0.036548	0.0926149	0.135418	0.0569985	0.0434188	0.0439282	0.0467059	0.0791265	0.0662027	0.0359389	0	0	0	0	0.0249191	0.0617849	0.0359242	0.0767938	0.0817102	0.0332064	0	0	0.0250783	0	0.0738771	0.030578	0.0325795	0.101072	0.12043	0	0.0360993	0.0603505	0.0283679	0.0624833	0.0634928	0.0383542	0.0345394	0.108846	0.035363	0.0354249	0	0	0	0	0.0925094	0.0896407
ncRNA_inter_chr10_9024	0.149546	0.146286	0.388436	0.185833	0.226736	0.53554	1.55562	1.37533	1.85115	0.197703	1.32194	0.504925	0.0202836	0.088165	0.171902	0.206493	0.147445	0.133744	0.637804	0.17234	0.0976171	0.242355	0.140702	0.0860771	0.110236	0.12043	0.100039	0.239991	2.25716	0.156452	0.114203	0.158756	0.136504	0.0916833	0.417671	0.128214	0.317705	0.19729	0.0975085	0.302457	0.269034	0.239744	0.269912	0.112992	0.208949	0.803492	0.0613559	0.200346	0.261657
ncRNA_inter_chr10_9025	0.0292973	0.0330677	0	0	0.0768799	0.0281027	0.0945682	0.0360188	0.0364414	0.0386979	0	0	0	0	0	0	0	0	0	0.0297648	0	0	0	0	0.0294493	0.0208176	0	0.0306628	0	0	0	0	0	0	0.0250486	0	0	0.131764	0	0	0	0	0	0.0276701	0	0	0	0.10239	0.0248037
ncRNA_inter_chr10_9026	0	0	0	0	0	0	0	0	0	0	0	0	0	0	0	0	0	0	0	0	0	0	0	0	0	0	0	0	0	0	0	0	0	0	0	0	0	0	0	0	0	0	0	0	0	0	0	0	0
ncRNA_inter_chr10_9027	0	0	0	0	0	0	0	0	0	0	0	0	0	0	0	0	0	0	0	0	0	0	0	0	0	0	0	0	0	0	0	0	0	0	0.0159997	0	0	0	0	0	0	0	0	0	0	0	0	0	0
ncRNA_inter_chr10_9028	0	0	0	0	0	0	0	0	0	0	0	0	0	0	0	0	0	0	0	0	0	0	0	0	0	0	0	0	0	0	0	0	0	0	0	0	0	0	0	0	0	0	0	0	0	0	0	0	0
ncRNA_inter_chr10_9029	0.0256264	0.0505819	0.0146313	0.086246	0.15137	0.104501	0.0982157	0	0.0159266	0.126975	0.00716341	0.0180132	0.0260286	0.0217662	0.0259401	0.110578	0.177556	0.0135606	0.00560017	0.0975949	0.0348299	0.0222327	0.0361816	0.0774062	0.0386389	0.0273291	0.0233538	0.0335118	0.0221633	0.0413683	0.0183338	0.0291436	0.0292187	0.0785117	0.0219162	0.0875648	0.0340216	0.0288053	0.0417611	0.106509	0.0444368	0.0769541	0.115568	0.0302538	0.0591381	0.0283653	0.0590755	0.0335946	0.16819
ncRNA_inter_chr10_9030	0.088234	0.0399289	0.120836	0.0366336	0.0463074	0.118491	0.0568658	0.0868375	0.0878563	0.0814181	0.0592066	0.0165894	0.0538245	0.035993	0.0356702	0.0304584	0.0813225	0.0249774	0.0154462	0.179342	0	0.061426	0.0664128	0.0610865	0.0177383	0.112852	0.0804436	0.037025	0.030578	0.0326558	0.0168847	0.060356	0.0269092	0.0359591	0.0905257	0.0283679	0.0313148	0.0636414	0	0	0.068188	0	0.123506	0.0835283	0.0442785	0.0780101	0.0542713	0.0154182	0.0597605
ncRNA_inter_chr10_9031	1.47039	2.33384	1.3792	1.85573	1.40674	1.49859	1.8552	1.92195	1.25821	1.13353	1.13318	0.9481	2.73452	2.30152	2.09468	2.26031	2.35619	2.20611	0.925051	1.64947	1.9996	2.02123	1.68606	3.1341	1.70895	2.25285	1.56429	1.44274	2.46824	1.78148	2.54403	1.93376	1.36313	1.89429	1.25715	2.17904	1.74899	1.03329	1.04862	1.30406	1.70051	1.47328	2.23068	1.6491	1.07859	1.15374	1.47369	3.25189	3.26775
ncRNA_inter_chr10_9032	0	0	0	0	0	0	0	0	0	0	0	0	0	0	0	0	0	0	0	0	0	0	0	0	0	0	0	0	0	0.100879	0	0	0	0	0	0	0	0	0	0	0	0	0	0	0	0	0	0.0954816	0
ncRNA_inter_chr10_9033	0	0.0560053	0	0.0513832	0	0	0.0400673	0	0	0	0	0	0	0	0.100532	0	0	0.035034	0.0434319	0	0.0539825	0.0574385	0	0	0	0	0	0	0	0	0	0	0.0377435	0	0	0	0.0439229	0	0	0	0.0382569	0	0	0	0	0	0	0	0.0420089
ncRNA_inter_chr10_9034	0	0	0.142917	0.0648677	0.0547929	0.0600871	0.0504429	0	0	0.0413838	0	0.0587503	0	0	0.0632827	0	0	0	0	0	0	0	0	0	0	0	0	0	0	0.0578242	0.059796	0	0	0	0.0535569	0	0	0	0.0680733	0.0613027	0	0	0.125553	0	0	0.0461327	0	0	0.0530333
ncRNA_inter_chr10_9035	0.719877	0.935419	1.01422	1.10638	0.690902	0.997425	0.710158	0.982273	0.608701	0.929612	0.805189	0.36523	0.628238	0.664044	0.799805	0.923255	0.783645	0.585149	0.690151	1.12429	0.890771	1.12118	0.856038	1.12935	1.19597	0.66071	0.917734	1.25406	0.985778	1.00468	0.686272	0.829073	1.08612	0.662449	0.649672	0.900067	0.715937	0.718523	0.520847	0.537444	0.916127	0.580273	0.930105	0.745009	0.654657	0.568292	1.00127	0.943449	1.31204
ncRNA_inter_chr10_9036	0.153088	0.301872	0.262457	0.158262	0.435199	0.330403	0.463955	0.329302	0.237975	0.429832	0.386117	0.143337	0.155382	0.103906	0.155214	0.462403	0.282851	0.404647	0.234298	0.310637	0.249402	0.176913	0.396095	0.0659755	0.500116	0.108778	0.313506	0.279918	0.298174	0.211616	0.145888	0.478034	0.494068	0.156339	0.261773	0.307618	0.202926	0.13747	0.415207	0.336519	0.235665	0.15313	0.268482	0.360853	0.64278	0.480887	0.39168	0.401265	0.291616
ncRNA_inter_chr10_9037	0.0644208	0	0	0.0667106	0	0	0	0	0	0.0425594	0.0727307	0	0.19649	0.0437983	0.0654928	0.0555953	0	0.0454844	0	0.13094	0	0.0745721	0	0	0.0647549	0.045775	0	0.134847	0.168037	0.178401	0.0614948	0.146546	0.0490023	0.0657889	0	0	0	0.231785	0.210022	0.0630442	0.0496687	0.0645475	0	0	0	0.0477439	0.132081	0.112571	0
ncRNA_inter_chr10_9038	0	0	0	0	0	0	0	0	0	0	0	0	0	0	0	0	0	0	0	0	0	0	0	0	0	0.0595667	0	0	0	0	0	0	0	0	0.215019	0	0.0742061	0	0	0	0.0646336	0	0	0	0.0702781	0	0	0	0
ncRNA_inter_chr10_9039	0	0	0	0	0	0	0	0	0	0	0	0	0.108621	0	0	0	0	0	0	0	0	0	0	0	0	0	0	0	0	0	0.102346	0	0	0.109106	0	0	0	0	0	0	0	0	0	0	0	0	0	0	0
ncRNA_inter_chr10_9040	0	0	0	0	0	0	0	0	0	0	0	0	0	0	0	0	0.0497593	0	0	0	0	0	0	0	0	0	0	0	0	0	0	0	0	0	0	0	0	0	0	0	0	0	0	0	0	0	0	0	0
ncRNA_inter_chr10_9041	0	0	0	0	0	0	0	0	0	0	0	0	0	0	0	0	0	0	0	0	0	0	0	0	0	0	0	0	0	0	0	0	0	0	0	0	0	0	0	0	0	0	0	0	0	0	0	0	0
ncRNA_inter_chr10_9042	0.0389959	0.0879911	0	0.181641	0.110858	0.102866	0.0630116	0.0719679	0.097083	0.0321928	0	0.100534	0.168374	0.165578	0.197626	0.117787	0.117044	0.192649	0.0682735	0.0396012	0.0954147	0.191766	0.165104	0.14303	0.146993	0.131618	0.0532892	0.112189	0.0675786	0.233881	0.176741	0.210593	0.148249	0.0298584	0.108357	0.133211	0.120764	0.0613577	0.0953085	0.0667559	0.0976726	0.126931	0.0683681	0.110443	0.0245293	0.0432206	0.0599194	0.0766603	0.148566
ncRNA_inter_chr10_9043	0	0	0	0	0	0	0	0.172201	0	0	0	0	0	0	0	0	0.129313	0	0	0	0.152284	0	0.263396	0	0	0.0994617	0	0	0	0	0	0	0	0	0	0	0	0	0	0	0	0.140251	0	0	0	0	0	0	0
ncRNA_inter_chr10_9044	0.0573112	0	0.0437613	0.0395655	0.0501306	0.109949	0.0462685	0.0469936	0.0950898	0.0126395	0.0642174	0.0179171	0.0194514	0.0130074	0	0.0494597	0.0530234	0.0404647	0.0334359	0.155548	0.0207835	0.11057	0.0359479	0.115628	0.0192028	0.0271488	0.0348855	0.0999706	0	0	0.018236	0	0.0290628	0.0195382	0.0163333	0.0614199	0.033821	0.0343674	0.0207604	0	0.0441872	0.0382826	0.0383465	0	0.128123	0.05642	0.0196129	0.0166912	0.0323472
ncRNA_inter_chr10_9047	0	0.0304152	0.030807	0.0558102	0.047142	0.0258485	0.0217468	0.0662626	0	0.0356053	0.0603427	0.0758204	0.0273973	0	0.190975	0.0697667	0.0497889	0.0380523	0.0235729	0.0547722	0.0293167	0.0311936	0.0253537	0.0232659	0	0.0191477	0	0.0282032	0.069999	0.0995002	0.0257233	0	0.0409953	0	0.0230393	0	0.0477071	0.0242389	0	0.0527429	0	0.0270002	0	0.0254506	0.0451818	0.0596657	0.0276247	0.0235442	0.0456282
ncRNA_inter_chr10_9049	0.0512262	0.0963645	0.156262	0.159141	0.134424	0.0327583	0.0689412	0.147045	0.0212529	0.0564041	0.0382822	0.0480443	0.0520817	0.0464368	0.0172979	0.0589444	0.078873	0.0361683	0.0597843	0.0867673	0.0928841	0.0592983	0.0321312	0.0147426	0.0514919	0.0485325	0.0311355	0.160841	0.014794	0.0157623	0.0162998	0.135952	0.0779313	0.052314	0.0729954	0.0274493	0.0755751	0.0460777	0	0.0668421	0.105322	0.0513269	0.119786	0.032254	0.0572597	0.0504403	0.157542	0.104433	0.0722818
ncRNA_inter_chr10_9050	0.0691609	0	0.0796607	0.143512	0.0302478	0	0.0558468	0.0852454	0.0431228	0.0459185	0.0388379	0.0324944	0.0708018	0.0710188	0.105093	0.029843	0.160526	0.0978488	0.030326	0.0707728	0.0753858	0.040106	0.0650709	0.0601251	0.104279	0.122858	0.0952353	0.145045	0.150087	0.0319822	0.0661456	0	0.0527083	0.106472	0.0295655	0.194563	0.0613377	0.124657	0.037651	0.0678123	0.0801378	0.0694292	0.0348277	0	0.0578698	0.0255374	0.0356948	0.0604268	0.204935
ncRNA_inter_chr10_9051	0.121317	0.0456636	0.0461352	0	0	0.11637	0	0.149179	0.10062	0.0266565	0	0.037944	0.123123	0.0823338	0.0818587	0.104697	0.111826	0.0285647	0.106141	0.0410243	0	0	0.114142	0.0697044	0.121946	0.0574688	0.0368028	0.0423426	0.0350203	0.0373459	0.0772387	0.138049	0.15387	0.0412058	0.0691488	0.0650071	0.0716245	0.0363908	0.0879306	0.0791849	0.062385	0.162146	0.0808721	0	0.0677726	0	0.0827636	0.035332	0
ncRNA_inter_chr10_9052	0.113036	0.0318983	0.0565131	0.0951137	0.32752	0.135534	0.102677	0.0173824	0.0263795	0.177179	0.00791881	0.106023	0.0143521	0	0.0357813	0.0548722	0.0195599	0.0299309	0.00618378	0.11477	0.0230597	0.0408933	0.0664697	0.0304696	0.0213042	0.0953792	0.019305	0.09613	0.0244834	0.019566	0.0202332	0.0401809	0.0322458	0.180187	0.211408	0.312314	0.00625417	0.0953282	0.030712	0.0898864	0.0599213	0.0424752	0.169748	0.0200187	0.219121	0.229543	0.0868274	0.185177	0.10168
ncRNA_inter_chr10_9056	0.0826591	0.0310989	0	0	0	0	0	0	0	0.018033	0	0	0	0.0185579	0	0.0237783	0	0.0194538	0	0	0.0299757	0	0.0259236	0.0235669	0	0.0391563	0.0248859	0.0576744	0	0.0508684	0.0263015	0.0626783	0	0	0	0.0221462	0.0241622	0.0247838	0.0299423	0	0.042487	0.0276072	0.0273549	0.0260227	0	0.0403158	0	0	0.0933077
ncRNA_inter_chr10_9058	0.04309	0	0	0.0446004	0	0.0826661	0	0.0529598	0.0535811	0	0	0	0	0.0292821	0.130892	0	0	0.091228	0	0	0	0	0.0810835	0.148742	0.0432929	0.0918545	0	0.135231	0.0372973	0	0.0411133	0.0489879	0	0	0	0	0.114375	0.116223	0.0468045	0.0421692	0.0664136	0	0	0.122032	0	0	0.0883047	0.0376483	0.0364809
ncRNA_inter_chr10_9059	0.50186	0.432288	0.512162	0.410288	0.473638	0.38005	0.692078	0.437975	0.246174	0.705805	0.32466	0.346822	0.281606	0.340757	0.320581	0.262143	0.523261	0.335689	0.32316	0.227874	0.459779	0.44335	0.298219	0.38718	0.358434	0.300297	0.396825	0.428494	0.319871	0.29259	0.516886	0.5558	0.210964	0.579195	0.383913	0.594453	0.338584	0.403902	0.373155	0.542834	0.397118	0.516079	0.39654	0.473985	0.653234	0.701104	0.378592	0.507715	0.570239
ncRNA_inter_chr10_9060	0.045307	0	0	0.0469173	0	0.0434596	0	0.111308	0	0	0	0	0	0.0614836	0.0458286	0.0391	0	0	0	0	0	0	0.0426276	0	0.0910839	0	0	0	0	0.0418229	0.0864981	0	0.0689262	0	0.0387364	0.0728326	0	0	0	0	0	0	0	0.085581	0.113947	0	0	0.0395853	0.115073
ncRNA_inter_chr10_9061	0	0.0465353	0	0.0426948	0	0	0.0330669	0.050423	0	0	0	0	0	0	0	0.0355487	0.0377794	0.0582201	0	0.04173	0	0	0.0387559	0	0.0414432	0	0.0374359	0	0	0	0	0	0	0	0	0	0.0726945	0.0741712	0.0448046	0.0403117	0	0.0413104	0	0	0.0345013	0.0302414	0	0.10797	0
ncRNA_inter_chr10_9062	0.0950781	0	0	0	0.0277219	0.0304005	0.0255648	0	0.039405	0	0.0354524	0	0.0321658	0.0215096	0.0320721	0.0273509	0.0291764	0.0447534	0.0277115	0	0	0.0366868	0	0	0	0.0225196	0.0576882	0.0331698	0	0.0292556	0.0302532	0	0	0.0323093	0.135483	0.0254736	0.0560105	0	0.034441	0	0	0	0.0317057	0.0299324	0	0.0233803	0	0	0
ncRNA_inter_chr10_9063	0.029896	0	0	0	0.0523006	0	0.0482815	0	0	0.0788729	0.0335127	0.0841171	0	0	0	0.0516007	0	0.0422163	0.0261679	0.0606658	0	0	0.056256	0	0	0.021243	0	0	0	0	0	0.0340041	0	0	0.0255604	0.0240295	0	0	0	0	0.02305	0	0.0299112	0.0847066	0	0.022078	0	0.0261206	0.0759316
ncRNA_inter_chr10_9065	0.0154839	0.0174766	0.0353279	0.0320684	0	0.0148525	0.0374581	0	0.0384914	0.0919389	0.0173098	0.0580884	0.047163	0	0.0783212	0.0668131	0.0427961	0	0.0270691	0.0157146	0	0.0179238	0	0.0400509	0.0155642	0.0110023	0	0.0324111	0.0133968	0.0285864	0.0295612	0.0704462	0.0353338	0.0473734	0.0529535	0.0373364	0.0958127	0.0557107	0.0168266	0.045459	0.0477525	0.0155143	0.0774806	0.0146239	0.0129807	0.0570957	0.031703	0.0270569	0.0917626
ncRNA_inter_chr10_9066	0.166847	0.142965	0.0381043	0.151876	0.15178	0.25607	0.0969038	0.0983138	0.182357	0.0970353	0.0522035	0.0375145	0.081364	0.0408067	0.141831	0.0575956	0.098611	0.131793	0.104925	0.196549	0.152306	0.115755	0.0627919	0.115158	0.0871141	0.0853596	0.0729617	0.209317	0.0980876	0.203077	0.165456	0.128904	0.147057	0.102272	0.0912961	0.171656	0.171196	0.161905	0.195605	0.15675	0.159337	0.17367	0.140505	0.119629	0.0504101	0.064006	0.054693	0.104959	0.141256
ncRNA_inter_chr10_9067	0	0	0	0	0	0	0	0	0	0	0	0	0	0	0	0	0	0	0	0	0	0	0	0	0	0	0	0	0	0	0	0	0	0	0	0	0	0	0	0	0	0	0	0	0	0	0	0	0
ncRNA_inter_chr10_9068	0.190289	0.0357964	0	0	0.110965	0.0608434	0.051201	0	0.0394601	0.0626599	0.0710535	0	0.0321434	0.0214946	0.0321169	0.05474	0	0.0223923	0.0555006	0	0	0.0367124	0	0.0818887	0	0	0.0864719	0.0663861	0.0274678	0	0.0302743	0	0.0241242	0.0322868	0.0271155	0.0509828	0.0279857	0.0285274	0.0344651	0	0.0489046	0.0635544	0.0316836	0	0.132939	0.0702391	0.0648204	0.0277097	0.0805513
ncRNA_inter_chr10_9069	0	0	0	0	0	0	0	0	0	0	0	0	0	0	0	0	0	0	0	0	0	0	0	0	0	0.14648	0	0	0	0	0	0	0	0	0	0	0	0	0	0	0	0	0	0	0	0	0	0	0
ncRNA_inter_chr10_9070	0.125144	0.169968	0.17188	0.285892	0.109465	0.168058	0.0806642	0.154039	0.374032	0.131954	0.140052	0.0470783	0.152723	0.0851063	0.202393	0.259199	0.230712	0.283529	0.241118	0.178104	0.0819148	0.087159	0.0941947	0.259386	0.176598	0.248984	0.159777	0.210143	0.390541	0.347521	0.191665	0.199828	0.17182	0.127485	0.149794	0.181057	0.221615	0.112878	0.109098	0.12247	0.116104	0.201179	0.150124	0.11852	0.0418497	0.0737717	0.230986	0.10934	0.190709
ncRNA_inter_chr10_9071	0.701653	0.791951	0.0729663	0.132108	0.167384	0.183557	0.257536	0.235414	0.158784	0.210702	0.0715032	0.299123	0.0648518	0.216836	0.387707	0.605528	0.412491	0.225183	0.223329	0.324127	0	0.221514	0.240057	0.275362	0.192352	0.226622	0.523392	0.467317	0.442112	0.235526	0.182668	0.725517	0.291119	0.195423	0.163608	0.307618	0.282317	0.229503	0.34659	0.187271	0.147539	0.255648	0.383545	0.421706	0.160424	0.329742	0.0653902	0.390118	0.270015
ncRNA_inter_chr10_9072	0.105104	0	0.0601148	0	0.0459676	0	0.0848703	0.0646502	0	0	0.0589093	0	0.0534295	0	0.0532366	0.0453524	0.0485485	0	0	0.106815	0	0	0	0.0453725	0	0.0373414	0.0479119	0.0550012	0	0	0	0	0.039974	0	0.0449307	0	0	0.189081	0	0	0.0405177	0	0	0	0	0.0388092	0.0538731	0	0
ncRNA_inter_chr10_9074	0	0	0	0	0	0	0	0	0	0	0	0	0	0.0225395	0	0	0	0	0	0	0	0	0	0	0	0	0	0	0	0	0	0	0	0	0	0	0	0	0	0	0	0	0	0	0	0	0	0	0
ncRNA_inter_chr10_9076	0.0276791	0	0	0	0	0	0	0	0	0	0	0	0	0	0	0	0	0	0	0	0	0	0	0	0	0.0196677	0	0	0	0	0	0	0	0	0.023665	0	0	0	0	0	0	0	0	0	0	0	0	0	0
ncRNA_inter_chr10_9077	0.0458567	0.103464	0.0525357	0.0474626	0.0200556	0.0219935	0.018552	0.0282497	0.0571622	0.0758912	0.0515868	0.0214933	0	0.0312243	0	0.0594518	0.0637707	0.0161804	0.0401993	0.0466742	0	0.0265279	0.0215724	0.0396521	0.0460712	0	0.0209357	0.0721003	0.0198951	0	0.0218759	0	0.0174318	0	0.0196032	0	0	0.041227	0.0747121	0.0448768	0	0.0229618	0.0690732	0.0432878	0	0.0509002	0.0235405	0.0200328	0
ncRNA_inter_chr10_9078	0	0	0	0.0362099	0	0.0670826	0	0	0	0	0	0	0.0355922	0.0238009	0.106268	0.0603533	0	0.0493771	0.0306066	0	0	0	0	0.0604499	0	0	0	0.0366392	0	0.0322781	0	0.039772	0	0.0715019	0	0.0562108	0.0929653	0	0	0	0.0539195	0.0700716	0	0.0660498	0	0	0	0.0305512	0.0296038
ncRNA_inter_chr10_9079	0.0168283	0.056982	0.0385074	0.0522793	0.0441596	0.0645685	0.0135912	0.0207063	0.125695	0.0222351	0.0188711	0.0631321	0.0684373	0.0457648	0	0.0145256	0.046639	0.0237633	0.0147325	0.0342047	0.018308	0.0194801	0.0791655	0.0290586	0.0169156	0.0478302	0	0	0.0291651	0.0310684	0.0321279	0.0574222	0.0256012	0.0343713	0.0863269	0.108208	0.0595852	0.0302739	0	0.0164687	0.0259494	0.0505841	0.0168646	0.0158936	0.0141078	0.0248598	0.0517541	0	0.0427415
ncRNA_inter_chr10_9080	0.126271	0.213782	0.0721879	0.0434854	0.0552251	0.242244	0.118901	0.155268	0.15709	0.194557	0.212123	0.118373	0.19248	0.400256	0.106547	0.0907679	0.291358	0.193166	0.110422	0.342047	0.0686549	0.146101	0.217705	0.127131	0.317314	0.0447785	0.287672	0.198142	0.145799	0.252548	0.200892	0.0956592	0.17609	0.171857	0.359862	0.2199	0.3164	0.170291	0.320033	0.185359	0.09713	0.210865	0.105404	0.0595182	0.176429	0.217483	0.215542	0.128712	0.124721
ncRNA_inter_chr10_9081	0	0	0	0	0	0	0	0	0	0	0	0	0	0	0	0	0	0	0	0	0	0	0	0	0	0	0	0	0	0	0	0	0	0	0	0	0	0	0	0	0	0	0	0	0	0	0	0	0
ncRNA_inter_chr10_9082	0.44277	0.499577	0.108458	0.130956	0.248975	0.545873	0.229762	0.388802	0.1574	0.12532	0.0708554	0.266864	0.225004	0.451229	0.544465	0.300126	0.642329	0.245543	0.16598	0.289071	0.343953	0.475765	0.386694	0.327555	0.349573	0.112363	0.317064	0.463083	0.356086	0.583684	0.724305	0.359472	0.336679	0.516588	0.702792	0.35576	0.643447	0.198996	0.34345	0.649736	0.268132	0.316775	0.285152	0.238875	0.212108	0.0466955	0.421186	0.359096	0.294428
ncRNA_inter_chr10_9084	0	0	0	0.0586686	0	0	0	0.0694376	0	0	0	0	0	0.076797	0.0571789	0.0487108	0	0.0399763	0	0	0	0	0.159814	0.0487627	0	0.0402568	0	0.0591109	0	0.0522656	0.0540478	0	0	0	0	0	0	0.050929	0.0615295	0	0	0	0	0	0	0.0416831	0	0.148408	0
ncRNA_inter_chr10_9085	0.209964	0.0789951	0	0	0.122438	0.0671343	0.395298	0.344136	0.0870435	0.276997	0	0.19677	0.213142	0.0949469	0.0708454	0.18106	0.128915	0.148246	0.122332	0.426109	0.0760833	0	0.131597	0.181001	0.211053	0.149193	0.127421	0.219412	0.12118	0.32303	0.0668091	0.158965	0.106474	0.142728	0.239353	0.168763	0.18543	0.0629054	0.227996	0.205477	0.107839	0.420754	0.210093	0.0661008	0.0586735	0.103292	0	0.244598	0.414773
ncRNA_inter_chr10_9086	0.118058	0.256534	0.187026	0.377147	0.198588	0.235317	0.109898	0.0782198	0.0451988	0.14425	0.0203355	0.0681381	0.138829	0.185561	0.284933	0.0940185	0.0673997	0.160474	0.111184	0.194378	0.217357	0.336396	0.333027	0.157192	0.155355	0.155273	0.0829948	0.285969	0.0943875	0.201414	0.2342	0.361306	0.16597	0.315892	0.279517	0.306571	0.177172	0.204216	0.325836	0.32883	0.266761	0.182093	0.17323	0.14635	0.0989125	0.0938067	0.167876	0.206297	0.130704
ncRNA_inter_chr10_9087	0	0	0.0491744	0	0.150265	0	0	0	0	0.170157	0	0.120839	0.0872876	0.379406	0	0	0.515294	0	0	0.131002	0	0	0.0808148	0	0.172843	0	0.0782735	0	0.037209	0	0	0	0	0.131515	0	0.0690393	0.227992	0.0386308	0.0934315	0	0.0331125	0.0430316	0.301137	0	0	0.0317162	0.220031	0.0375236	0
ncRNA_inter_chr10_9088	0	0	0	0	0.0280552	0	0	0	0	0	0	0	0	0.0218062	0	0.0276797	0	0	0	0	0	0	0	0	0	0	0	0	0	0	0	0	0	0	0	0	0	0	0	0	0	0	0	0.0302923	0	0	0	0	0
ncRNA_inter_chr10_9089	0	0	0	0	0	0	0	0.0226066	0	0	0	0	0	0	0	0.0158586	0	0	0	0.0186754	0.0200081	0	0	0	0	0	0	0	0	0	0	0	0	0	0	0	0	0	0	0	0	0	0	0	0	0	0	0	0
ncRNA_inter_chr10_9091	0	0.0186141	0.0754604	0.0683116	0.0577019	0.0316386	0.0133169	0.0202884	0.0410529	0.0435809	0.0184868	0	0.0335343	0.0336371	0.0167066	0.0142324	0	0.034932	0.0144352	0.0335206	0.0179418	0.0381809	0.0155164	0.0142387	0.0165773	0	0.0150356	0.0172604	0.0285765	0.0304471	0.0157427	0	0.087812	0.016842	0.0141001	0.0265111	0.0583935	0.0445027	0.0358437	0.0161393	0	0.0165241	0.0826366	0	0.0414769	0.0487161	0.0169063	0.014409	0.0139622
ncRNA_inter_chr10_9092	0	0	0	0	0	0	0	0	0.0266766	0	0	0	0	0	0	0	0	0	0	0	0	0	0	0	0	0	0	0	0	0	0	0	0	0	0	0	0	0	0	0	0	0	0	0	0	0	0	0	0
ncRNA_inter_chr10_9093	0	0	0	0	0	0	0	0	0	0	0	0	0	0	0	0	0	0	0	0	0	0	0	0	0	0.00626713	0	0	0	0	0	0	0	0.00899589	0	0	0	0	0	0.00862562	0	0	0	0	0.00738907	0	0	0	0.00746207
ncRNA_inter_chr10_9095	0	0.0629629	0	0	0	0	0	0	0	0	0	0	0	0	0	0	0.0515343	0	0	0	0	0	0	0	0	0	0	0	0	0.0514941	0	0.0634492	0	0.0569685	0	0	0	0	0.121243	0	0	0	0	0.0526855	0	0	0	0	0.0472277
ncRNA_inter_chr10_9096	0	0	0	0	0	0	0	0	0	0	0	0	0	0	0	0	0	0	0	0	0	0	0	0	0	0	0	0	0	0	0	0	0	0	0	0	0	0	0	0	0	0	0	0	0	0	0	0	0
ncRNA_inter_chr10_9097	0	0	0	0	0	0	0	0	0	0	0	0	0	0	0	0	0	0	0	0	0	0	0	0	0	0	0	0	0	0	0	0	0	0	0	0	0	0	0	0	0	0	0	0	0	0	0	0	0
ncRNA_inter_chr10_9098	0	0	0	0	0	0	0	0	0	0	0	0	0	0	0	0	0	0	0	0	0	0	0	0	0	0	0	0	0	0	0	0	0	0	0	0	0	0	0	0	0	0	0	0	0	0	0	0	0
ncRNA_inter_chr10_9099	0	0	0	0	0	0	0	0	0	0	0	0	0	0	0	0	0	0	0	0	0	0	0	0	0	0	0	0	0	0	0	0	0	0	0	0	0	0	0	0	0	0	0	0	0	0	0	0	0
ncRNA_inter_chr10_9100	0	0	0	0	0	0	0	0	0	0	0	0	0	0	0	0	0	0	0	0	0	0	0	0	0	0	0	0	0	0	0	0	0	0	0	0	0	0	0	0	0	0	0	0	0	0	0	0	0
ncRNA_inter_chr10_9101	0	0	0	0	0	0	0	0	0	0	0	0	0	0	0	0	0	0	0	0	0	0	0	0	0	0	0	0	0	0	0	0	0	0	0	0	0	0	0	0	0	0	0	0	0	0	0	0	0
ncRNA_inter_chr10_9102	0	0	0.137976	0.125238	0	0	0	0	0	0.0796858	0.134851	0	0	0.0820054	0	0	0	0.0853894	0	0	0.263147	0.139997	0	0	0	0.0859349	0	0	0	0	0.115446	0	0	0	0.1034	0	0	0.108784	0.262854	0.355065	0	0.121177	0	0	0.202776	0	0	0	0.307169
ncRNA_inter_chr10_9103	0	0	0	0	0.195901	0.107415	0	0	0.139377	0	0	0.21005	0.113851	0.152267	0.22688	0	0	0.237193	0.0980167	0.113804	0.121827	0.129627	0.105359	0.0966826	0.112562	0.0795694	0	0.2344	0	0.206739	0.534473	0.127368	0.255538	0.114359	0	0.180013	0	0.100726	0.243383	0.109588	0.259013	0.561005	0.336668	0	0.187755	0	0.229592	0.391357	0.0948052
ncRNA_inter_chr10_9104	0.192988	0.871299	0.220762	0.599544	0	0.185119	0.155836	0.237417	0	0	0.43267	0.181001	0.588634	0.393626	0	0.333099	0	0.13626	0	0.784524	0.419915	0.223399	0.181575	0.49987	0.193989	0.13713	0	0	0	0.534443	0.368445	0.219507	0.293596	0	0.165001	0.77559	0.512496	0.694368	0	0.188864	0.446384	0.386735	0.193405	0.546808	0	0	0.39568	0.505849	0.653551
ncRNA_inter_chr10_9105	0.0718736	0.162247	0.164565	0	0	0.068943	0.116167	0.26526	0.0894575	0	0.161137	0.0674092	0.146264	0.146712	0.14562	0.0620271	0	0.0507465	0.188733	0	0.0781934	0.0831993	0	0	0	0	0.131159	0	0	0.0663466	0.0686091	0.24525	0.164014	0.220374	0.245801	0.288849	0.0636725	0.1293	0	0	0.0554149	0.14403	0	0	0.180763	0.0530782	0	0.062797	0.182549
ncRNA_inter_chr10_9106	0	0.140052	0	0	0.0542682	0.0595117	0	0	0.0772198	0	0	0.0581877	0.0630775	0.0843612	0.188549	0.267709	0.0573151	0.0438044	0.0543048	0.0630517	0.134993	0	0.116745	0.160697	0.0623632	0.0881686	0.282818	0.324665	0.053752	0.229082	0.17767	0.2117	0.141577	0.126718	0.159132	0.299202	0.109837	0.0558059	0.202264	0.242863	0.0956684	0.248653	0.124351	0.117191	0.260058	0	0.0636012	0.162619	0.157576
ncRNA_inter_chr10_9107	0	0	0	0	0	0	0	0	0	0	0	0	0	0.0608166	0	0	0	0	0.0782974	0	0	0	0	0	0	0	0	0	0	0	0	0	0	0	0	0	0.0791825	0	0	0	0	0	0	0	0	0	0	0	0.075732
ncRNA_inter_chr10_9108	0	0.0686177	0.069543	0	0	0	0	0	0	0	0	0	0	0	0	0	0	0	0	0	0	0	0	0	0	0	0	0	0	0	0	0	0	0	0	0	0	0	0	0	0	0	0	0	0	0	0	0	0
ncRNA_inter_chr10_9110	0.0365744	0	0	0	0	0	0	0	0	0	0	0	0.0742208	0.0248161	0.0370361	0.0315003	0	0.0773766	0	0	0	0	0.0687121	0	0.0367197	0.0259989	0	0	0	0.0674421	0.0697139	0	0	0	0.0938109	0.0293974	0	0	0	0.0357929	0.0281536	0.0365873	0	0	0	0	0.0748972	0.0319041	0
ncRNA_inter_chr10_9111	0.0160114	0.0361376	0	0.0663103	0.0700142	0	0.0258581	0	0	0.0105797	0	0.0150142	0.0813939	0.0108858	0.0162229	0	0.0147943	0.0339086	0	0.0488164	0.0348323	0.0741247	0.0451855	0.041472	0.0160916	0.0227542	0.0583908	0.0167577	0	0.0738876	0.0305629	0	0.0730623	0.0654056	0.0410682	0.0386084	0	0.0720108	0.0347936	0.0313385	0.0246853	0.0320801	0.0160488	0	0.0134229	0.0472972	0.0820552	0.0139869	0
ncRNA_inter_chr10_9112	0	0	0	0	0	0	0	0	0	0	0.0688872	0	0.0622263	0	0	0	0.0566947	0	0	0	0	0	0	0	0	0	0	0	0	0	0	0	0	0.0625039	0	0	0	0	0	0	0	0	0	0	0	0	0	0	0
ncRNA_inter_chr10_9113	0	0.178982	0	0	0.138706	0	0.128047	0.195081	0	0.104762	0	0	0	0.107811	0.160641	0.5474	0.292988	0	0	0	0	0.550687	0	0.136911	0.318794	0.225354	0	0.165965	0.137387	0.29276	0.302743	0	0.361863	0.161942	0.135578	0	0	0	0	0	0.244523	0.635544	0.158917	0	0.265877	0	0.325122	0	0.134252
ncRNA_inter_chr10_9114	0	0	0	0	0.0879602	0.192918	0	0	0	0	0	0.188626	0.102239	0.0683681	0	0	0	0.142	0	0	0	0	0	0.0868214	0	0	0	0	0.0871236	0	0.0959918	0	0.152983	0	0	0	0.0890145	0	0	0	0.0775317	0	0	0	0.0843025	0	0	0	0.170271
ncRNA_inter_chr10_9115	0.297027	0.586452	0.170026	0.192161	0.194779	0.142633	0.150027	0.13714	0.138749	0.171912	0.0417053	0.174039	0.0755586	0.0757903	0.489559	0.16034	0.0343703	0.340649	0.097575	0.188819	0.161506	0.257768	0.174592	0.256658	0.0746112	0.079146	0.101634	0.155563	0	0.41111	0.389702	0.295491	0.254074	0	0.0952317	0.208898	0.164463	0.167121	0.241989	0.14534	0.114458	0.260303	0.0745084	0.280414	0.280134	0.054883	0.228277	0.356689	0.345769
ncRNA_inter_chr10_9116	0	0	0	0	0	0	0	0	0	0.0789162	0	0	0	0	0	0	0	0	0	0	0	0.046092	0.0374629	0	0	0.141464	0	0	0	0	0	0.0452891	0	0	0	0	0	0	0	0	0	0	0	0	0	0	0	0	0
ncRNA_inter_chr10_9117	0	0.0501605	0	0.184083	0	0.0213198	0.0717894	0.0546857	0	0.0293672	0	0.125042	0.0451945	0.060444	0	0.0383623	0.0205379	0.0470667	0.0194544	0	0	0	0.041813	0.115138	0.0223359	0.0473674	0.0202637	0.023262	0.0192612	0.0615356	0.0424227	0.025274	0.0845115	0.0453961	0.227978	0.0714409	0.0786974	0.0799689	0	0.0869831	0.0513965	0	0.133644	0.167891	0.130398	0	0.113896	0	0.0376248
ncRNA_inter_chr10_9118	0.0577001	0.260503	0.0660039	0.179253	0.151412	0	0.0931846	0.141967	0	0	0	0.162348	0.117327	0.0784581	0.0584519	0	0	0.0407392	0.10101	0	0	0	0.0542878	0.0498174	0	0.0409995	0	0.120779	0	0	0	0	0	0	0.295994	0.139133	0	0	0.0627037	0.0564671	0	0	0.173474	0.108991	0.435349	0	0.177452	0.100827	0.04885
ncRNA_inter_chr10_9119	0	0.0790561	0.0400456	0.0725316	0	0.0335931	0	0.0430835	0	0.0462553	0	0.131383	0	0	0.0354637	0.0302116	0	0.0494533	0	0	0	0	0.03295	0.030225	0	0.0248846	0	0.0366392	0	0.032328	0.0334304	0.0398334	0.0266391	0	0.149711	0.0281488	0.0309884	0	0	0.0342727	0.0270014	0	0.0350831	0	0	0	0	0.0611967	0
ncRNA_inter_chr10_9120	0	0.0369461	0	0	0	0.0314442	0	0	0	0	0	0.0306892	0	0	0	0	0	0.0231115	0	0	0	0	0	0	0	0	0	0	0	0	0	0.0372181	0.024899	0.033477	0.0279864	0	0.0290174	0	0	0	0	0	0	0	0.0274417	0	0	0	0.0554256
ncRNA_inter_chr10_9121	0	0	0	0	0	0	0	0	0	0	0	0	0	0	0	0	0	0	0	0	0	0	0	0	0	0.0291899	0	0	0	0	0	0	0	0	0	0	0.0364628	0	0	0	0	0	0	0	0	0	0	0	0.0347791
ncRNA_inter_chr10_9122	0	0	0	0	0	0	0	0	0	0	0	0	0	0	0	0.0661133	0	0.0542729	0	0.0778561	0	0	0	0	0	0	0	0	0	0	0	0	0	0	0	0	0	0	0	0.0752257	0.0592657	0	0	0	0	0	0	0	0
ncRNA_inter_chr10_9123	0	0.0134921	0.0273299	0	0.0104643	0.0114663	0.00965376	0	0.0148801	0	0	0.0112186	0.0121549	0	0.0121094	0.0103174	0.0110372	0.0168798	0.010463	0	0	0	0	0	0	0	0.0108925	0.0125026	0	0	0.0114198	0.0136034	0.0181853	0.024399	0.0511276	0.00961433	0	0	0	0.0117044	0.00922241	0	0	0	0.0100265	0.0176554	0.0367578	0	0
ncRNA_inter_chr10_9124	0	0	0	0.0750228	0	0.0694937	0	0	0	0.0479006	0	0	0	0	0	0	0	0	0	0	0	0	0	0	0	0	0	0	0	0.0668765	0	0	0	0	0.0620403	0	0	0	0	0	0	0	0	0	0	0	0	0	0
ncRNA_inter_chr10_9125	0.177947	0.118651	0.0832655	0.175912	0.155624	0.0698595	0.13711	0.0298518	0.0301994	0.128271	0.00906782	0.197203	0.115089	0.0714896	0.139321	0.076757	0.07471	0.0685125	0.120358	0.221926	0.105578	0.252758	0.106523	0.104715	0.130053	0.132225	0.0589843	0.118506	0.0210253	0.119432	0.100357	0.101218	0.0984151	0.107374	0.166031	0.247137	0.0787518	0.138236	0.0967064	0.31674	0.211995	0.162059	0.18647	0.0687594	0.0813997	0.0418244	0.0663408	0.0847893	0.116456
ncRNA_inter_chr10_9127	0	0	0	0.0644228	0	0	0	0	0	0.0205359	0	0	0	0	0	0.0267161	0	0	0	0	0	0	0.0291463	0	0	0	0.0565249	0	0	0	0	0	0.0236123	0	0	0	0	0	0	0.0913233	0	0.0310392	0	0	0.0260771	0.0228305	0	0.0270662	0
ncRNA_inter_chr10_9128	0	0.00470399	0	0	0.00728894	0	0.0100979	0	0	0	0.00467569	0	0	0.00283401	0.0126722	0	0	0.00294257	0.0072972	0	0.00453284	0.0144691	0.00784019	0.0107968	0.00837851	0	0	0	0	0.00384715	0	0	0.0063403	0	0.017817	0	0.00369086	0.00749892	0	0.0367089	0.0289114	0.0417468	0.0250725	0.0118085	0.00349404	0.00923672	0	0.0182016	0
ncRNA_inter_chr10_9129	0.038829	0.0876521	0	0.0804182	0	0	0.0310352	0.0477681	0	0.0507828	0.0439212	0	0.117228	0.052261	0	0.0995062	0.0351488	0.0548305	0.100924	0	0	0	0	0.0331834	0	0.137952	0.104064	0.120676	0.0339462	0.0358431	0	0.0441646	0	0	0	0.0312095	0.0340216	0	0.0421962	0.0379993	0.0598746	0.0389053	0.0385171	0	0.0325518	0	0.0796104	0.203552	0.0328734
ncRNA_inter_chr10_9131	0.328772	0.715543	0.862217	1.08515	0.650503	0.851857	1.02026	0.674192	0.363348	1.01933	0.72189	0.468802	0.667808	0.381281	0.553829	0.80829	0.706324	0.455969	0.798514	0.901924	0.636303	0.55039	0.573524	0.567104	0.783879	0.942598	0.597482	1.0179	1.07377	0.607387	0.662994	0.402135	0.852708	0.597296	0.884922	0.597024	0.807107	0.470975	0.410709	0.512411	0.431399	0.29317	0.878617	0.575407	0.714574	0.773454	1.1492	0.5752	0.742252
ncRNA_inter_chr10_9133	0	0.043362	0	0.0198917	0.0168022	0.018457	0.0154979	0.0708934	0.0478168	0	0.021551	0	0.0390594	0.0130597	0.0583283	0.0331547	0.0532368	0	0.0168135	0.0780869	0	0.0222358	0.0180729	0.0165847	0.0193085	0.0272752	0.0175129	0.0804169	0.0333131	0	0	0	0	0.0392337	0	0.0154265	0.0170036	0.0345274	0	0	0.0592406	0.0192467	0	0.036284	0.0160899	0.0141977	0	0.0503493	0
ncRNA_inter_chr10_9134	0.0681135	0.0770916	0	0.117882	0.0997737	0.0435466	0	0.0279525	0.0282875	0.0149436	0	0.042792	0.0924273	0.124081	0.0916573	0.117682	0.0418346	0.0642993	0.0397863	0.0230512	0.0741026	0	0.0642624	0.117734	0.0228853	0.0644029	0.020643	0	0.0982073	0.0840657	0.0434662	0.181635	0.103908	0.0465014	0.0776474	0.127744	0	0.0612678	0.0247913	0.0888774	0.0350456	0.160005	0.136521	0.0860106	0.0951701	0.016805	0.116698	0.0398641	0
ncRNA_inter_chr10_9135	0.313779	0.430052	0.460578	0.603445	0.510857	0.64449	0.505748	0.412671	0.725477	0.591109	0.47677	0.484552	0.433062	0.259623	0.453201	0.6578	0.620089	0.458913	0.4317	0.500122	0.243835	0.364033	0.463921	0.425824	0.495638	0.619723	0.407972	0.515045	0.756376	0.517231	0.470685	0.43434	0.460309	0.503552	0.364086	0.522426	0.653417	0.443524	0.463802	0.745751	0.518539	0.472645	0.404301	0.529198	0.469736	0.844762	0.482501	0.274764	0.815929
ncRNA_inter_chr10_9136	0.0712526	0	0.0816993	0.0741931	0.0626699	0.0687252	0.0573556	0.0881408	0.088894	0	0.080061	0	0	0	0.0719549	0	0.131546	0	0	0	0	0	0	0	0	0	0	0.0747497	0.0618783	0.066137	0.0683923	0	0.108997	0	0	0.0572706	0.0632213	0.0640913	0.0778596	0	0	0	0.0714063	0	0	0	0.146896	0	0.180971
ncRNA_inter_chr10_9137	0.119573	0.160618	0.207776	0.100206	0.244661	0.141739	0.206267	0.160727	0.106218	0.153756	0.0636439	0.117722	0.127255	0.155159	0.12651	0.181666	0.146714	0.144719	0.134422	0.259585	0.0805298	0.165111	0.133922	0.14245	0.103016	0.282557	0.0517108	0.0772289	0.0836225	0.152417	0.255508	0.214096	0.160242	0.122074	0.253083	0.137333	0.0703426	0.163935	0.117773	0.211693	0.127208	0.205902	0.279535	0.193536	0.138395	0.109322	0.0991995	0.129672	0.260247
ncRNA_inter_chr10_9138	0.493973	0.115776	0.1386	0.193149	0.399554	0.778358	1.00859	0.263716	0.382814	0.350971	0.177868	0.139861	0.0473794	0.0443792	0.179429	0.0482603	0.0861022	0.23032	0.342671	0.407297	0.101397	0.312878	0.271897	0.217268	0.0187371	0.834534	0.0679786	0.39994	0.0646329	0.197881	0.0356132	0.0424474	0.191417	0.20955	0.254995	0.239771	0.272257	0.7379	0.0811111	0.68408	0.172463	0.186809	0.140177	0.23784	0.359421	0.957416	0.133832	0.114005	0.402425
ncRNA_inter_chr10_9139	0	0	0	0	0	0	0	0	0	0	0	0	0	0	0	0	0	0	0	0.0386993	0	0	0	0	0	0	0	0	0	0	0	0	0	0	0	0	0	0	0	0	0	0	0	0	0	0	0	0	0
ncRNA_inter_chr10_9140	0.166126	0.037501	0.11402	0.103445	0.174374	0.0956111	0.161328	0	0.0827072	0.10975	0	0.124645	0.1689	0.180712	0.235606	0.0573467	0	0.0703759	0.0291459	0.0675323	0.253026	0.269225	0.156991	0.028686	0.0667948	0.212945	0.121166	0.104321	0.115144	0	0.126864	0.113372	0.0505459	0.169653	0.142034	0.320464	0.0588213	0.119543	0.180532	0.227606	0	0.166452	0.0998904	0.0627594	0.139269	0.269902	0.102181	0.174175	0.112516
ncRNA_inter_chr10_9141	0.369318	0.166739	0	0.076489	0.0646092	0.0708519	0.119288	0	0	0.195191	0	0.277102	0	0.100437	0.673435	0	0	0.260758	0.129305	0.0750665	0.160717	0.427515	0.208486	0.0637727	0	0.104969	0	0	0.127989	0.0681836	0.141017	0	0.11237	0	0.189455	0.118739	0	0.26576	0.0802689	0.505997	0.113898	0.296035	0.444138	0	0.433458	0	0.151441	0.0645356	0.125069
ncRNA_inter_chr10_9142	0	0	0	0.0549289	0.0463977	0	0	0.0652551	0.0659436	0.0700043	0.0593911	0.0994976	0.0538664	0.0360632	0.10747	0	0	0.074903	0	0.107689	0.0577076	0	0	0	0	0.0753815	0	0	0	0	0	0.0603324	0	0	0.0453511	0.0426348	0	0	0.115287	0.0519101	0	0.0531478	0.0531581	0.0500389	0	0.0391723	0	0	0.0898154
ncRNA_inter_chr10_9143	0.817828	0.419581	0.935524	0.538934	0.520263	0.570532	0.420247	0.45732	0.832835	0.589413	0.250027	0.278919	0.680306	0.556023	0.753168	0.577462	0.618158	0.419948	0.520613	0.982263	0.404426	0.602445	0.839414	0.449336	0.672602	0.633946	0.406702	0.778132	0.901801	0.274523	0.425826	0.59195	0.508981	0.531488	1.14419	0.537827	0.658123	0.735632	0.242386	0.582074	0.859839	1.04292	0.819593	0.912841	0.560957	0.439244	0.609737	0.454712	0.440611
ncRNA_inter_chr10_9144	0	0	0	0	0	0	0	0	0	0	0	0	0	0	0	0	0	0	0	0	0	0	0	0	0	0	0	0	0	0	0	0	0	0	0	0	0	0	0	0	0	0	0	0	0	0	0	0	0
ncRNA_inter_chr10_9145	0.0205214	0.0232571	0	0	0.0359005	0	0	0	0	0.0135697	0	0.0192467	0.020883	0	0	0.017726	0.0189925	0.0289783	0	0.0208745	0	0.0237551	0.0194044	0.0177339	0	0	0	0	0	0.0189433	0.0196694	0.0470659	0.0156098	0	0.0175453	0.0330188	0	0	0	0	0	0	0.0206498	0.0194167	0	0.0303373	0	0.0358596	0.0173738
ncRNA_inter_chr10_9146	0	0.106755	0	0	0	0	0.0762949	0	0	0.0624205	0	0	0.0960618	0	0.0958148	0	0	0	0.0827016	0.0960225	0	0	0	0.163152	0	0	0	0.0988876	0.0818599	0.0872181	0.0902864	0.107692	0	0	0.161732	0	0.167273	0	0	0	0.0728475	0	0.189573	0	0	0.0697757	0	0.0825518	0
ncRNA_inter_chr10_9148	0.133258	0.100272	0.0508868	0.0919966	0.272245	0.298258	0.21521	0	0.27684	0.11744	0.0997327	0.0416604	0.226139	0.211399	0.225102	0.115171	0.370045	0.0941795	0.116812	0.361319	0.0483726	0.154257	0.208963	0.192038	0.268162	0.157814	0	0.139675	0.153938	0.0820877	0.212009	0.100948	0.270702	0.227147	0.151911	0.214323	0.0787553	0.0399551	0.289345	0.347762	0.205788	0.356403	0.0444718	0.336112	0.037202	0.0656713	0.273351	0.0776197	0.112819
ncRNA_inter_chr10_9150	0.186252	0	0.742645	0.769906	0.244374	0.801489	0.825486	0.572824	0.115435	0.919075	0.518234	0.349365	0.188588	1.13966	0.0939534	0.400195	1.1093	0.591765	0.0810138	0.377021	0.405257	0.323401	0.612073	0.240224	0.561653	0.858469	0.421059	0.776541	0.403416	0.945609	0.622271	0.635535	0.49383	0.377699	0.159241	0.745454	0.409231	0.921428	1.31562	0.729086	0.286027	0.279927	0.373307	0.960584	0.936849	0.617054	0.28523	0.325461	0.473053
ncRNA_inter_chr10_9151	0	0	0	0	0	0	0	0	0	0	0.0769119	0	0	0	0	0	0	0	0	0	0	0	0	0	0	0	0	0	0	0	0	0	0	0	0	0	0.0607345	0	0	0	0	0	0	0	0	0	0	0	0
ncRNA_inter_chr10_9152	0.0165701	0	0.0380345	0.0514771	0.014494	0.0158973	0.0267604	0	0.020692	0.0549154	0.055918	0	0.0169024	0.0112656	0.0168414	0.0143472	0	0	0	0.0337909	0	0.0191811	0.0311803	0.0287071	0.016656	0.0117741	0.0304141	0	0.0287123	0.0305917	0.0316349	0	0.0379372	0	0	0.0400873	0.0294376	0.0298094	0	0.016216	0	0.0332053	0.0498175	0	0.0138913	0.0122391	0	0.0144775	0.0140285
ncRNA_inter_chr10_9153	0	0.0210178	0	0	0	0.00892004	0	0	0	0.00615044	0	0	0	0.00633012	0	0.0160653	0	0	0.00814711	0	0	0	0.00876005	0.00803621	0	0	0	0	0	0.00859469	0.00888777	0.0105901	0.0141601	0	0	0.00748285	0	0	0	0	0.00717635	0	0	0	0	0	0.0190836	0	0
ncRNA_inter_chr10_9154	0	0	0	0	0	0	0	0	0	0	0	0	0	0	0.0309382	0	0	0	0	0.0310376	0	0	0	0	0	0	0	0.0319637	0.0264598	0	0.0291531	0	0	0.0311678	0.0261112	0.0245473	0	0	0	0	0.0235467	0	0	0	0	0	0	0	0
ncRNA_inter_chr10_9155	0.0124185	0.0280333	0.0142076	0.0257197	0	0	0	0	0	0.00820535	0	0.0116471	0.0126276	0.0168861	0.012582	0.0428745	0.0344267	0	0.0108714	0.0126224	0	0.0143754	0.0233681	0.0214468	0	0.0176482	0.0113251	0	0.0107592	0.0114635	0	0	0.00944751	0	0	0.00998295	0.0219765	0.0111704	0	0	0.028728	0	0.0124453	0	0	0	0	0.0108502	0
ncRNA_inter_chr10_9156	0	0	0	0	0	0.0445728	0	0	0	0	0	0	0	0	0	0	0	0	0	0	0	0.0538173	0	0.0399352	0	0	0.0422349	0	0	0	0	0	0	0	0	0.0374258	0.0409231	0	0	0	0	0	0	0	0	0.0340889	0	0	0
ncRNA_inter_chr10_9157	0	0	0.0962505	0	0	0	0.0679435	0.207024	0	0	0	0	0	0	0	0	0	0	0	0	0	0	0	0	0	0	0	0	0	0	0	0	0	0	0	0	0	0	0	0	0	0	0	0	0	0	0	0	0
ncRNA_inter_chr10_9158	0	0	0	0	0	0.0647367	0	0	0	0	0	0	0	0	0	0	0	0	0	0	0	0	0	0	0	0	0	0	0	0	0	0	0	0	0	0	0	0	0	0	0.0518026	0	0	0	0.0563266	0	0	0	0
ncRNA_inter_chr10_9159	0.0686506	0	0	0	0.0299962	0	0.0277174	0	0	0.0113535	0	0	0	0.0116707	0	0.014817	0.0158822	0	0.0150281	0	0.0186541	0.0198671	0	0	0	0.0121951	0	0.0179592	0.0148695	0	0	0.0195469	0.0391795	0	0	0	0	0.0154377	0.0747027	0.0335918	0	0.0343602	0.0172192	0	0.0576067	0.0632767	0.0352416	0	0.0290604
ncRNA_inter_chr10_9160	0.0683016	0	0	0	0	0	0	0	0	0	0	0	0.069547	0	0	0	0	0.0482245	0	0	0	0	0	0	0	0.0485325	0	0	0	0	0	0.0776871	0	0	0.0583964	0	0	0	0	0	0.0527402	0	0	0.064654	0	0	0	0	0
ncRNA_inter_chr10_9161	0	0.0570032	0	0	0	0	0	0	0	0.0329976	0	0	0	0.0686726	0.0505983	0	0.0456398	0.0713163	0	0.101522	0.0549443	0	0	0.0431238	0	0	0	0	0	0	0	0.0574435	0.0379929	0	0	0	0	0.0908555	0.0548832	0	0	0.151809	0.0506126	0	0.042339	0.0745932	0.0512031	0	0
ncRNA_inter_chr10_9162	0	0	0	0	0	0	0	0	0	0	0	0	0.111376	0	0	0	0	0	0.0958859	0	0	0	0	0.0945808	0	0	0	0	0	0.101122	0	0	0	0	0	0	0	0	0	0.107206	0	0	0	0	0	0	0	0	0
ncRNA_inter_chr10_9163	0	0	0	0	0	0	0	0	0	0	0.127736	0	0	0.0776675	0.11558	0	0	0	0	0	0	0	0	0	0	0	0	0	0	0	0	0	0	0	0	0	0	0	0	0	0	0	0	0	0	0	0	0	0.0967156
ncRNA_inter_chr10_9164	0	0	0	0	0	0	0	0	0	0	0	0	0	0	0	0	0	0	0.0507631	0	0	0	0.0546354	0	0.058296	0	0	0	0	0	0	0	0.0441146	0	0	0	0	0.0522332	0	0	0	0	0	0.0547041	0.0486818	0.0428291	0	0	0.0491627
ncRNA_inter_chr10_9165	0	0	0	0	0	0	0	0	0	0	0	0	0	0	0	0	0	0	0	0	0	0	0	0	0	0	0	0.071485	0	0	0	0	0	0	0	0	0	0	0	0	0	0.136872	0	0	0.0572597	0.100881	0	0	0
ncRNA_inter_chr10_9166	0	0	0	0	0	0	0.0791817	0	0	0	0	0	0	0	0	0	0	0	0	0	0.106336	0	0	0	0	0	0	0	0.0849573	0	0	0	0	0	0	0	0	0	0	0	0	0	0	0.0929139	0	0	0	0	0
ncRNA_inter_chr10_9167	0	0	0	0	0	0	0	0	0	0	0	0	0	0	0	0	0	0	0	0	0	0	0	0	0	0	0	0	0	0	0	0	0	0	0	0	0	0	0	0	0	0	0	0.129602	0	0	0	0	0
ncRNA_inter_chr10_9168	0	0	0	0	0	0	0	0	0	0	0	0	0	0	0	0	0	0	0	0	0	0	0	0	0	0	0	0.139606	0.115908	0	0	0	0	0	0	0	0	0	0	0	0	0	0	0	0	0	0	0	0
ncRNA_inter_chr10_9169	0	0	0	0	0	0	0	0	0	0	0	0	0	0	0	0	0	0	0	0	0	0	0	0	0	0.0593473	0	0	0	0	0	0	0	0	0	0	0	0	0	0	0	0.0836858	0	0	0	0	0	0	0
ncRNA_inter_chr10_9170	0.0829868	0	0.0476173	0	0.0362946	0	0.0670111	0	0	0.0275006	0	0	0.0423219	0.0564209	0	0.0359239	0.0385795	0	0	0.0846091	0.0902836	0.144095	0.0390395	0.0359398	0.0417277	0	0.0380737	0	0.0359494	0.114908	0	0	0.0316637	0	0	0.0669164	0.110594	0.0373231	0	0	0.0641887	0.0415749	0	0.0393327	0	0.0306566	0	0	0.0702582
ncRNA_inter_chr10_9171	0	0	0	0	0	0.0836597	0.0704261	0	0	0	0	0	0	0.0592962	0	0	0.161144	0	0	0	0	0	0.164116	0.0753009	0.0876682	0	0.238546	0	0.075563	0	0	0.0992004	0	0.089068	0.149135	0	0	0.0784503	0	0.0853522	0	0.262162	0.0874041	0.0823717	0	0	0	0	0
ncRNA_inter_chr10_9172	0.681831	1.2667	0.850378	1.69436	1.02777	0.916066	0.796213	0.593681	0.964361	0.892216	1.09204	1.79054	1.04323	1.48323	0.795324	1.06624	1.51564	0.348095	1.16391	1.13844	0.741869	1.14141	1.69734	0.714154	1.05502	0.894431	1.61962	1.72125	0.617996	0.34859	1.53185	1.14499	0.613255	1.28371	1.16577	1.56514	1.00144	0.896367	2.19931	0.759651	1.41272	0.830412	1.71312	0.929976	0.694638	0.387553	2.01744	0.705705	0.612775
ncRNA_inter_chr10_9173	0	0.135659	0	0	0.0350442	0	0	0	0.100262	0	0.136175	0.0376251	0.0818999	0.0272385	0	0	0	0	0	0.0819757	0	0	0	0.104324	0	0	0	0	0.034757	0.0740641	0.0382441	0.0455691	0	0	0	0.0324168	0	0.036085	0	0	0	0	0	0.076488	0	0.0297445	0	0	0
ncRNA_inter_chr10_9174	0	0	0	0.0592235	0	0.0549628	0	0.070357	0	0.0378068	0	0	0	0	0	0.0493557	0	0	0	0	0	0	0	0	0	0	0	0	0	0	0	0.0650495	0	0	0	0	0	0	0	0	0	0	0	0	0	0	0	0	0
ncRNA_inter_chr10_9175	0	0	0	0	0	0	0	0	0	0	0.0360878	0.0150995	0	0	0	0	0	0	0	0	0	0	0	0	0.0323487	0	0.0146885	0	0	0	0.0153682	0	0.0122506	0.0328769	0	0	0	0	0	0	0	0	0	0	0	0	0.0165101	0	0
ncRNA_inter_chr10_9177	0.282569	0.2392	0.484851	0.219459	0.247165	0.880903	0.342257	0.434526	0.351699	0.513365	1.10863	0	0.359109	0.144084	0.286251	0.0609643	0.326303	0.249385	0.556497	0.358963	0.461122	0.65419	0.132929	0.243965	1.06513	0.652543	0.12881	0.443608	0.67324	0.456469	0.539468	0.723143	0.376142	0.504996	0.24159	0.2839	1.12558	0.444796	0.230304	0.27653	0.217862	0.424686	0.495562	0.533748	0.236888	0.782531	0.0724181	0.185163	0.358842
ncRNA_inter_chr10_9178	0.0233054	0.0526093	0.0799164	0.217204	0.101927	0.0447102	0.0376378	0.143353	0	0	0	0	0	0.0316896	0.0943635	0.0200971	0	0	0.122301	0.0946666	0.101418	0.134889	0.0877086	0	0	0.115919	0	0	0.100958	0.0215132	0	0.185555	0.0885689	0	0.159405	0.0187177	0.0206139	0.0419261	0.0253264	0.0228074	0.0179547	0.0467024	0.0233557	0	0.0390755	0	0.0477826	0.0407244	0.0789231
ncRNA_inter_chr10_9179	0	0.0971325	0	0.178232	0.0752752	0	0.0694906	0.105869	0	0	0	0	0	0.0585086	0	0	0	0	0.0753259	0	0	0	0	0	0	0.0611492	0	0	0.223678	0	0.164297	0.0978828	0	0	0.0735772	0	0	0	0	0	0	0	0	0	0	0	0.088221	0	0.0728579
ncRNA_inter_chr10_9180	0	0.0801077	0	0	0	0	0	0	0.0882685	0	0	0.0665653	0	0.0482535	0	0.0612027	0	0	0	0	0	0	0	0	0	0.0504313	0	0	0	0	0	0	0	0	0.060681	0	0	0	0	0	0	0.0711133	0	0	0	0	0.0727581	0	0
ncRNA_inter_chr10_9181	0.0293226	0.226182	0.100644	0.177147	0.0384772	0.0328236	0.0315703	0.0481027	0.0182511	0.00322882	0.0109614	0.0137506	0.0397561	0.0299069	0.0495158	0.0210913	0.0225789	0.0241538	0.0299485	0.0198678	0.0584912	0.0452576	0.0781758	0.00844026	0.0245715	0.041671	0	0.00511708	0.0592778	0.0857144	0.0653187	0.211251	0.0297441	0.0549233	0.162974	0.00392831	0.0129837	0.00439592	0.0106229	0.014348	0.0113057	0.0195889	0.0293859	0.00461765	0.0245795	0.0216627	0.0851694	0.0384293	0.0496501
ncRNA_inter_chr10_9183	0.0767382	0.259842	1.6281	0.476794	0.268494	0.220921	0.216879	2.73773	0.0957552	0.0508259	0.215693	0.143943	0.195546	0.0260863	0.311744	0.0663937	0.142508	0.243815	0.134679	0.156373	0.2922	0.0888304	0.5776	0.0332116	0.270091	0.136318	0.245493	0.0402767	0.0664852	0.212511	0.256384	0.349132	0	0.275102	1.01695	0	0.0681299	0.24159	0.208482	0.488139	0.118632	0.230667	0.0384519	0	0.385994	0.0566946	0.472005	0.234665	0.16242
ncRNA_inter_chr10_9184	0	0	0.677755	0.055579	0.0469468	0.051605	0.130017	0.594246	0	0	0	0	0	0	0	0	0.0499372	0.0757894	0	0.0547397	0	0	0.252486	0	0.0540777	0	0.196427	0	0	0.049544	0.0512335	0	0	0.0551373	0.229439	0	0.0955846	0	0.0583256	0	0	0.0537768	0	0.050992	0.0449946	0.0397299	0.110041	0.0468933	0.0908783
ncRNA_inter_chr10_9185	0	0	0.121973	0.0364629	0	0	0	0	0	0	0	0	0	0	0	0	0	0	0	0	0	0	0	0	0	0	0	0	0	0.0325037	0	0	0	0.0362831	0.030105	0	0	0	0	0	0	0	0	0	0	0	0	0	0
ncRNA_inter_chr10_9186	0	0	0	0	0	0.0258562	0	0	0	0	0	0	0	0	0	0	0.0250732	0	0.0236996	0	0	0	0	0	0	0	0.0246486	0	0	0	0	0	0	0	0.0230942	0	0	0	0	0	0	0	0	0	0	0	0	0	0
ncRNA_inter_chr10_9187	0.103583	0.038853	0.0393172	0.0178232	0.0903302	0.033101	0.0697022	0.0635216	0.0641694	0.045552	0	0.0971493	0.0174724	0.105315	0.052228	0.0296621	0.0475566	0.0487568	0.0300847	0.0175184	0.0374497	0.0599529	0.0323873	0.0593504	0.0172909	0.0490683	0.0785785	0	0.0598291	0.047809	0.0164297	0.0783062	0.104578	0.0526211	0.0441463	0.0277102	0.0760188	0.077644	0.0935201	0.06758	0.0530001	0.0172453	0.0519035	0.0162217	0.0290343	0.0889234	0.0530938	0.0301674	0.014616
ncRNA_inter_chr10_9188	0.0131423	0.0111216	0.0338084	0.0102081	0.020121	0.0189164	0.00530613	0.0202046	0.0122646	0.00651156	0.0773325	0.00308215	0.0567709	0.00893416	0.00332717	0.0283463	0.0303439	0.0255231	0.0373833	0.0434063	0.0321689	0.030433	0.0216412	0.0113435	0.0198199	0.0140137	0.0329323	0.034382	0.0341664	0.0121343	0.0219567	0.00747164	0.0199834	0.0302013	0.0196614	0.0290481	0.0203556	0.0236531	0.0142835	0.0192963	0.0557139	0.0230483	0.0230486	0.0527446	0.0110228	0.0315393	0.0134746	0.0373264	0.0166934
ncRNA_inter_chr10_9189	0	0	0	0	0.00278973	0.0122376	0	0	0	0	0.0107187	0	0	0	0.00322862	0	0	0	0.00279044	0	0	0	0.00300051	0	0	0	0	0	0	0	0	0	0	0.00976911	0	0	0.00282139	0	0.00346566	0	0	0	0	0.00301028	0.00534897	0.0117715	0	0.00557331	0
ncRNA_inter_chr10_9190	0	0	0	0	0	0	0	0	0	0	0	0	0.0371552	0	0	0	0	0	0	0	0	0	0	0	0	0	0	0	0	0	0	0	0	0	0	0	0	0	0	0	0	0	0	0	0.0306617	0.0269448	0	0	0
ncRNA_inter_chr10_9191	0	0	0	0	0	0	0	0	0	0	0	0	0	0	0	0	0	0	0	0	0	0	0	0	0	0	0	0	0	0	0	0	0	0	0	0.0320041	0	0	0	0	0	0	0	0	0	0	0	0	0
ncRNA_inter_chr10_9192	0	0	0	0	0.101328	0	0.0935416	0.0712556	0	0	0.0648867	0	0	0	0	0.0998446	0	0.0817906	0	0	0	0	0	0	0	0	0	0	0	0	0	0.0658802	0	0	0	0	0	0	0	0.0566834	0	0	0	0	0	0.0428017	0.0593773	0.101213	0.0490372
ncRNA_inter_chr10_9193	2.23861	2.5257	1.04806	2.76248	1.71771	1.05944	3.20661	2.14277	3.34887	0.581732	0.208581	0.909995	1.5559	2.44589	2.57571	1.38112	1.55422	3.77557	0.936782	1.43182	1.6034	2.11663	1.43181	2.15895	0.860672	2.18486	0.62032	0.134017	1.59112	2.71096	2.87101	2.30638	1.14125	1.38892	2.00894	1.05038	1.26985	1.90025	1.43646	1.86969	1.5439	2.49258	2.23742	0.298562	1.18955	0.942344	2.55534	1.68497	3.34674
[truncated: 11,773 more rows]
[truncated: 389 more columns]
