# Supplementary material for: Genetic factors contributing to extensive variability of sex-specific hepatic gene expression in Diversity Outbred mice
Source: PLoS One. 2020 Dec 2;15(12):e0242665. doi: 10.1371/journal.pone.0242665 (PMC7710091; doi:10.1371/journal.pone.0242665)
Supplement: S8 Table — (ZIP) [file pone.0242665.s019.zip › Suppl Table S8B_part 1.xlsx]

## Sheet: Table S8B_part 1_Female livers
Table S8B_part 1. Protein-coding gene raw FPKM values for 438 DO mice used in eQTL analysis: Female livers_see part 2 for Male livers
	F01	F02	F03	F04	F05	F07	F08	F09	F10	F100	F101	F102	F103	F104	F105	F106	F107	F108	F109	F11	F111	F112	F113	F114	F115	F116	F117	F12	F120	F122	F123	F124	F125	F126	F127	F128	F129	F13	F130	F131	F132	F133	F134	F135	F136	F137	F14	F140	F141
0610007P14Rik	51.4375	64.6664	60.1972	42.6443	47.4032	46.8438	61.345	64.7388	65.1173	39.2412	55.1682	61.0928	46.6151	53.5566	61.0898	51.2073	68.3923	56.6921	69.9882	73.5508	70.9497	63.1225	79.7231	46.7895	79.8262	82.2637	72.6468	63.7287	57.9941	42.3236	56.5428	39.9179	52.1976	49.5203	39.1021	35.7144	43.3639	62.4477	54.6503	44.4206	33.1668	39.0374	45.4118	48.5083	46.1379	42.2541	46.7669	28.4229	28.4488
0610009B22Rik	17.924	16.9342	20.5035	18.2064	17.0264	14.7199	15.3857	18.1178	14.6359	16.48	27.2762	17.0783	23.8958	22.0049	20.9201	21.908	22.0817	19.1321	17.1378	13.5169	15.5255	16.1128	17.9381	16.9924	16.0087	18.8202	17.1633	18.4009	13.1636	19.2209	23.7032	24.4124	18.3987	19.4122	19.8997	22.3583	18.1791	16.8414	20.843	24.6914	20.025	21.5761	23.054	17.9101	19.7993	23.0589	19.4742	15.1522	17.0112
0610009O20Rik	14.9445	13.0527	13.0992	17.1294	14.8845	15.4541	17.3054	14.2268	11.8578	16.5479	13.9968	10.4413	12.3714	12.6209	14.4289	13.1061	14.5495	12.2809	14.2806	14.4178	12.7044	17.3867	13.203	13.6303	15.0378	13.2414	12.7621	13.3079	10.9346	11.5807	13.7585	14.6556	12.0397	16.0067	14.21	14.7843	17.8592	15.846	11.5217	14.8805	15.4875	13.4774	17.1892	13.2919	13.712	11.4799	13.0929	11.2578	16.2399
0610010B08Rik	0.0316438	0.0131586	0.00571544	0.00689864	0.00582719	0.043134	0.0161382	0.034831	0.0145104	0.0121031	0.00933472	0.00156201	0.0135462	0.00792619	0.0219332	0.0172476	0.0107701	0.0329253	0.0116622	0.00846293	0.019931	0.00963953	0	0.00575175	0.0150669	0.00946733	0.0106289	0.0174309	0.0101006	0.0184487	0.0190778	0.0170489	0.00886795	0.0051025	0.0170872	0.0120478	0.0221139	0.0269654	0.0126692	0.013039	0.0128408	0.00333748	0.0216978	0.0456159	0.0167546	0.0578069	0.00512201	0.010186	0.0296103
0610010F05Rik	2.88107	2.75794	4.12275	3.19901	2.39553	3.57358	2.95449	4.04396	2.49515	2.10601	3.73399	3.14391	3.80906	3.03127	3.75092	3.54521	3.51169	3.85181	4.02818	3.17292	3.39659	3.1829	3.80321	2.8658	3.85494	3.78301	4.06489	3.07268	3.60658	3.84265	3.15804	3.02777	2.59982	3.06532	4.37392	2.83521	3.25819	3.55803	2.61902	2.62654	3.62337	3.43555	4.42425	3.25906	2.74592	2.12817	3.23426	3.40736	3.06056
0610010K14Rik	12.0708	13.2878	13.3533	10.648	12.8178	11.4356	11.8729	13.1997	10.5105	15.3583	11.7492	9.59721	10.8582	11.7865	10.3662	10.2885	11.243	9.64489	9.26113	10.6519	11.619	10.2928	12.1514	10.7219	8.98767	10.236	11.4126	12.7373	8.7365	10.5006	12.6131	10.7914	12.1289	10.1965	11.6793	12.6566	11.1247	11.4384	17.2201	12.1531	10.3407	8.80956	11.0016	10.462	18.4897	18.0118	10.2864	11.1106	9.37824
0610011F06Rik	13.9804	14.5803	10.299	15.4617	10.0276	12.6057	10.2053	9.28738	14.9646	21.2799	11.7851	8.44411	15.0667	12.9267	11.5	10.9551	17.3582	12.5557	11.2091	11.5369	9.06493	13.4645	11.1542	11.2014	11.4671	11.8015	10.7576	10.9447	11.4826	14.1442	15.1603	17.6188	13.5268	13.7061	11.6182	14.8328	12.4743	9.25539	13.5519	11.8209	11.4688	10.5899	11.3765	9.77085	15.0019	13.8347	11.8668	11.0422	15.5762
0610030E20Rik	9.0822	10.2179	10.1151	9.70382	5.85169	8.03595	7.64991	10.547	7.03694	6.81701	9.06797	6.57775	8.95526	9.1604	9.74478	9.49339	10.2202	8.62371	8.58656	4.74333	7.75776	8.32236	8.78735	7.57349	7.99797	7.83988	9.3014	9.22168	6.04504	10.7417	7.30491	10.3636	6.19722	9.07028	10.5291	9.51727	7.76144	7.65248	7.44488	8.67741	9.50004	8.99024	9.17342	7.22434	6.92474	6.85892	7.11332	7.51624	7.50102
0610037L13Rik	6.34522	5.97176	5.4856	5.9935	6.49448	6.47918	5.47965	7.23044	4.69185	8.94412	5.73616	4.66215	5.85661	6.60019	7.34381	5.09742	6.78029	5.80136	4.47612	5.52733	6.2351	6.76967	6.68528	7.7505	5.25953	6.04815	6.29151	4.83847	5.52455	5.91126	6.97813	6.35241	7.87372	6.18335	5.82503	5.73282	6.54645	6.44395	6.67088	6.64101	5.95179	5.97682	7.61898	5.77186	8.23919	7.17153	5.93521	4.97864	6.63453
0610040J01Rik	16.419	15.7673	13.7604	13.1349	16.3559	15.6332	16.1762	15.634	15.0628	18.1373	14.436	10.7134	11.0712	10.4209	12.014	13.2278	11.9643	12.0379	13.8408	18.2145	15.6199	13.7283	13.5997	13.1499	13.8956	12.2526	14.9251	14.7475	14.2042	11.1042	13.4507	12.7995	16.8983	11.1949	16.5676	12.8072	12.516	17.5611	16.3142	15.1899	11.855	11.8342	17.8155	17.6601	18.3393	15.5641	13.351	13.6886	15.1942
1110001J03Rik	37.1251	37.376	39.4093	38.7641	40.5696	34.6249	46.4205	37.4484	30.2078	44.5691	29.5118	20.8336	32.6218	26.9186	28.0243	36.3878	37.0521	28.8988	28.6249	36.0574	30.7676	39.1658	28.1565	30.8102	31.6321	32.3718	36.8475	39.5012	34.0359	32.1817	38.3839	33.5707	35.5145	28.0413	31.2136	36.4527	29.9498	37.3715	44.8148	41.1626	31.0023	29.4699	41.2246	40.5022	46.6419	39.7959	35.5282	30.4599	39.3538
1110004E09Rik	9.08605	10.1233	10.5275	9.57053	9.03917	7.96746	7.90371	10.3143	6.60093	10.9233	10.1852	8.77769	10.2686	9.22634	7.7428	9.9278	8.17773	9.66413	6.31462	7.60915	7.67888	8.6219	8.32858	7.81109	8.93718	8.14646	9.3504	8.53001	6.48685	10.0432	10.1251	10.2015	8.69114	8.56217	9.50209	9.52849	8.25003	8.06763	10.5944	10.0368	6.88512	9.10391	8.59762	6.70306	10.9844	10.7993	8.11519	7.08682	9.07904
1110004F10Rik	20.6029	23.7297	24.9939	22.9789	23.4903	21.3476	22.9669	25.4348	20.0793	21.7009	24.3663	25.7946	21.8362	24.6672	26.9752	24.219	26.126	25.3195	21.9829	20.4775	20.9695	24.5244	23.7734	22.8226	22.8263	22.627	21.9735	22.3509	20.3761	21.5902	24.7694	24.7973	19.5227	21.0073	27.0041	23.2078	24.7468	23.2318	23.0232	25.0448	21.7294	26.0314	23.0497	20.7742	21.8889	22.6552	22.1582	21.6522	21.6389
1110007C09Rik	4.39985	3.62906	4.96852	7.30165	6.31563	5.35672	6.92348	4.51064	4.9146	8.12398	5.05858	3.70332	4.87478	4.60209	5.02861	4.38124	6.566	4.34116	4.44367	7.05121	5.09356	5.87673	5.09495	6.37997	5.15978	4.08832	4.67993	5.43144	4.05634	4.58221	5.06154	4.94028	7.42299	6.27907	6.07671	6.12079	6.09173	4.61725	6.92689	8.11483	5.00147	5.19976	6.84013	6.07338	6.90421	8.41474	5.78264	5.12561	7.30672
1110008F13Rik	25.2677	29.4458	32.5603	25.1818	28.6758	23.5331	28.5997	23.4862	30.0517	24.6258	23.2406	23.0905	23.5379	26.4879	24.4593	27.211	25.8567	26.1658	22.9107	24.7135	25.0929	29.6993	20.4411	26.0297	26.6144	26.7933	23.6668	28.8865	22.2285	23.3645	26.0991	22.6479	22.2099	23.3782	27.6966	24.5101	23.9344	28.8279	24.314	21.4307	22.845	21.8552	25.7984	22.3957	18.8292	16.6824	29.0024	21.6239	29.1079
1110008L16Rik	4.33311	4.13846	4.54379	4.09563	3.74174	4.17306	4.01557	3.89961	3.45894	2.98946	4.1754	3.64354	4.31954	3.84807	4.0976	3.83495	4.20721	3.98594	3.64004	3.75347	3.27667	4.99268	3.43386	2.86419	3.55398	3.59785	4.25544	3.33496	3.391	3.61296	4.61618	5.30552	2.77796	4.05649	4.54135	3.99963	4.68515	3.61219	3.61393	3.03292	3.48883	3.25933	3.58472	2.4323	3.59834	2.90632	4.19817	3.19084	3.6638
1110008P14Rik	13.8059	13.7906	17.5299	13.0099	17.3292	12.1835	11.8727	14.3516	11.5129	20.4306	12.8451	11.5887	15.0892	12.2491	12.0977	11.0209	11.0961	15.4013	10.0904	9.96179	13.5178	12.865	12.7946	20.8	14.6407	13.6358	14.1603	12.2819	12.2005	13.254	14.6285	19.3932	19.3754	11.4907	9.73806	16.0902	13.0763	15.2745	19.279	13.7811	12.4007	10.3056	13.2131	16.364	19.6757	35.4805	13.9407	12.0021	13.2078
1110012L19Rik	10.0401	11.7197	10.0126	10.2637	10.2084	9.38382	9.80501	10.5569	9.87968	11.1684	6.8779	9.09457	7.85217	10.6475	10.5622	10.6642	10.2662	8.51269	10.2153	11.381	11.4831	11.7216	10.6978	10.0021	6.25372	12.6829	10.2099	11.0021	8.73585	8.71356	5.69312	6.63714	9.43217	10.4724	10.1248	11.6911	10.4827	13.315	10.7243	11.0433	12.1408	10.4468	7.13786	11.2655	9.2803	8.87214	10.8644	7.835	7.33776
1110017D15Rik	0	0	0	0.0364064	0	0	0	0	0	0.0232262	0	0	0	0.0239023	0	0	0.0649571	0	0	0	0	0.0813935	0	0	0	0	0	0	0	0.0324533	0	0.0399878	0	0	0.0300583	0	0	0	0	0	0	0	0	0	0	0	0	0.0921509	0
1110025L11Rik	0	0	0	0	0	0	0	0	0	0	0	0	0	0	0	0	0	0	0	0	0	0	0	0	0	0	0	0	0	0	0	0	0	0	0	0	0	0	0	0	0	0	0	0	0	0	0	0	0
1110032A03Rik	7.20039	11.8877	11.8198	11.2157	10.1929	8.56638	10.1635	10.0222	9.1014	10.3039	10.3904	9.07036	11.117	9.41814	13.6271	11.823	10.1014	12.3034	8.19087	10.7916	11.7555	10.088	8.88115	7.11936	9.97426	14.9095	10.1976	10.6513	10.281	8.9559	9.99615	9.99807	11.8477	10.7142	12.0359	11.4866	10.6619	9.43864	11.6502	15.4668	13.115	13.0561	11.3306	10.3787	11.9975	11.1516	13.1494	8.84752	14.2072
1110032F04Rik	0	0	0	0	0	0	0.0284329	0	0	0	0	0	0	0.0119604	0.0178351	0.015182	0	0	0.0154102	0	0	0	0	0	0	0.0125002	0	0	0	0	0	0.0400188	0	0	0	0.0141509	0	0	0	0	0.0135635	0.0176403	0	0	0.0442785	0	0	0	0.0148938
1110034G24Rik	3.85386	2.81869	2.18587	4.31011	4.26095	2.45379	2.83811	2.65411	3.37688	2.3831	1.55523	1.8217	1.7861	1.88587	2.43615	2.26161	1.99376	2.30665	2.26685	2.34997	3.42127	2.89082	2.17483	2.87485	2.78917	3.59279	2.05194	4.58204	3.39237	1.67914	1.64811	2.59499	1.7114	1.91997	2.18786	2.42853	2.8383	3.10601	2.47933	2.95686	1.90037	2.06973	2.84256	2.64888	2.61051	2.73128	4.58287	2.26197	2.37448
1110037F02Rik	4.16871	3.77793	3.95366	4.10566	3.24497	3.86422	3.58238	3.80318	2.86404	2.79195	4.22287	3.53912	3.64892	4.05802	4.75999	3.49456	3.4345	3.67521	3.9892	3.66654	3.64148	4.38289	3.71984	3.76895	3.62679	3.5074	3.69717	3.60915	3.32447	4.16474	3.8694	4.01701	3.07399	3.94478	4.45247	3.9364	4.00609	4.14535	2.81926	3.08259	3.51388	3.87034	3.41179	3.13047	2.56701	2.72081	3.46325	3.88894	4.0096
1110038F14Rik	4.57474	5.02266	4.94539	4.43587	5.3136	5.02418	5.33715	4.80931	5.53865	7.03369	5.64098	4.56361	4.2283	5.31572	4.63435	3.98207	5.91673	4.43391	4.00426	4.30913	5.1556	5.34131	4.89113	4.95515	4.09681	4.28493	4.51	5.70202	3.0613	4.91397	5.43634	5.53195	5.31219	4.20277	5.1179	4.9807	5.77978	4.07567	5.51379	5.49447	5.4831	4.75041	5.16573	4.9491	6.17113	6.29325	3.92233	4.61473	5.24383
1110051M20Rik	0.825421	0.517451	0.498207	0.688208	1.1025	0.725417	0.906978	0.87397	0.770325	0.620736	0.56516	0.859732	0.629245	0.482999	0.858969	0.613094	0.444703	0.841594	0.641888	0.815148	0.723022	1.11417	1.03495	0.949967	0.621961	0.651351	0.438872	0.76771	0.69492	0.698274	0.787531	0.599514	0.644978	0.725506	0.76414	0.700128	1.01429	0.453726	0.772025	0.426114	0.671419	0.413312	1.03348	0.49781	0.730054	0.778498	0.634308	0.52059	0.54325
1110057K04Rik	13.6851	12.0415	11.1434	12.0077	12.4081	11.8568	12.9162	11.8393	8.22356	9.85766	12.4705	7.86667	11.327	10.2697	13.2076	11.1662	11.5143	12.8313	11.7081	9.03095	10.4211	12.9629	10.6468	8.72826	11.5987	11.8781	10.2095	12.9061	10.6073	11.3317	14.1873	11.0795	11.2044	12.2025	11.8766	13.6136	11.649	9.46392	11.2099	13.7095	13.9323	13.83	12.9183	14.2453	11.1273	10.6823	12.2217	12.5226	12.7073
1110058L19Rik	19.9904	17.7281	20.845	19.2222	22.9575	19.9579	20.6991	17.817	16.8412	22.9094	23.0184	19.5139	22.0524	21.8196	25.1413	23.6478	25.6912	22.9476	16.9619	18.8648	17.0138	26.0526	18.8721	21.1339	16.4716	22.2246	22.0068	24.2668	18.6155	19.0808	20.8997	23.5107	20.2744	19.7899	19.4748	23.8282	16.9731	19.6937	20.5416	25.0861	20.5502	23.1635	21.6689	24.9807	25.708	28.0693	22.0264	19.4857	20.2054
1110059E24Rik	10.5758	9.64272	10.4267	8.41936	10.0842	7.73794	11.643	10.5882	7.47102	6.69316	8.57993	8.99554	9.0734	7.49258	11.6145	7.01653	7.71639	10.2701	9.56281	9.7475	7.94692	10.7718	10.9664	7.84226	9.09834	8.64314	8.42596	11.4676	7.81452	6.65496	7.2457	7.54979	7.70639	9.21118	9.31365	8.29631	8.68695	10.1985	8.55932	8.1742	9.2804	9.10101	8.21158	7.94876	9.77136	7.92746	8.69292	11.4879	5.96914
1110059G10Rik	2.01056	2.05608	2.35041	2.18308	2.7432	2.00624	2.48874	2.34411	1.51154	2.18407	2.52606	2.83484	2.62033	2.28843	2.69209	1.97849	2.13164	2.83701	1.38189	2.27575	2.3628	2.91051	2.33531	2.4349	1.82024	2.06949	1.89794	1.92411	1.57779	1.95909	2.0094	3.63474	2.12403	1.698	2.08034	2.78654	2.11324	2.02696	2.05294	2.02042	2.56895	2.35252	2.54153	2.11491	2.17195	2.78023	3.34657	2.28616	2.40333
1110065P20Rik	4.22574	4.90392	4.49346	4.99226	4.63338	2.34072	4.80598	6.22364	5.55588	6.52712	5.3374	3.51669	5.50653	3.39903	3.01465	4.26318	5.38837	6.09324	4.11554	4.65747	3.88504	4.40935	3.19187	4.72755	3.70922	3.42556	3.79837	4.17352	4.58931	4.61501	5.79503	7.51424	4.97997	2.49203	4.02	4.83166	3.58254	4.76467	4.78622	5.70807	4.35938	4.23404	4.05592	4.8342	5.08935	7.38414	5.00312	5.20011	4.48458
1190002N15Rik	10.3807	7.78143	9.5221	12.4025	7.89483	9.0333	9.23076	6.2573	7.74646	7.98831	5.9992	6.83881	6.2577	5.76089	6.14127	3.76576	7.84912	4.8427	6.84392	11.1916	10.1178	5.47582	5.76931	5.30414	4.79018	5.5484	6.48042	10.0232	6.19888	5.1622	6.0538	6.68805	6.53224	9.19388	11.7798	12.1171	9.14824	6.9617	6.63957	10.6182	9.0471	10.2617	8.04397	7.17864	8.41369	13.0679	10.5239	9.37546	12.6869
1190003K10Rik	0	0	0	0	0	0	0	0	0	0	0	0	0	0	0	0	0	0	0	0	0	0	0.0388087	0	0	0	0	0	0	0	0	0	0	0	0	0	0	0	0	0	0.0318459	0	0	0	0	0	0	0	0.0349373
1190005I06Rik	4.26336	5.9976	6.14915	5.88653	8.26909	6.04538	6.83536	6.23302	4.92187	11.3479	4.15576	5.38934	3.70636	4.74693	6.1967	4.74575	5.19436	3.05378	4.00213	5.2747	4.10046	5.57889	3.72056	4.64116	2.85698	5.4002	4.39393	7.11344	4.01493	3.93551	3.83379	5.4817	6.57992	6.1838	7.39581	6.55553	6.12575	6.22472	7.25176	7.37703	4.66859	6.56238	5.20138	2.9178	8.13244	6.84448	7.03087	4.80465	6.22498
1190007I07Rik	7.64978	7.46932	8.54233	5.9687	6.31959	8.21142	7.01055	7.69302	6.72536	7.29506	8.16687	4.04284	4.9965	6.68242	8.85652	7.96405	5.54524	6.25846	5.84558	6.04268	6.20878	8.08214	8.22558	6.02407	5.18733	6.68223	6.2506	9.14396	6.78549	6.16482	7.36027	8.0104	8.7283	6.07211	8.66861	8.3934	4.77987	9.17458	10.4244	9.56584	6.96997	7.54315	6.93153	6.70434	8.90707	10.7606	6.65511	7.05503	8.84087
1200014J11Rik	2.46142	1.8663	2.31912	1.95934	2.16773	2.3577	2.07435	1.71575	1.17787	1.83625	2.49178	2.26042	2.28898	2.21259	2.85316	2.04258	2.54227	2.29887	2.28248	2.39071	2.25541	2.09761	2.26189	2.05758	1.90129	2.21732	2.60112	2.56063	1.92587	2.71234	2.39709	2.3731	2.03897	2.40676	2.81463	2.1535	2.85405	1.80643	1.89015	1.75411	2.06996	2.07111	2.35249	1.77222	1.95395	1.67995	2.27803	2.15058	2.15946
1300017J02Rik	194.786	219.188	153.176	224.719	138	269.518	216.868	172.427	138.157	139.638	215.623	144.816	147.583	183.974	232.44	224.981	226.794	201.81	88.2848	254.794	206.057	210.548	162.998	235.644	189.874	190.031	217.154	220.369	194.996	159.535	235.941	209.285	224.007	202.787	207.17	181.719	210.438	191.882	155.839	135.549	201.28	142.616	173.07	119.47	227.989	150.407	219.666	156.414	205.898
1500009L16Rik	0	0	0	0	0	0	0	0	0	0	0	0	0	0	0	0	0	0.0268183	0.033233	0.0772364	0	0	0	0	0.0381805	0	0.0346443	0	0	0	0	0	0	0	0	0	0	0	0	0.0371718	0.0292854	0	0	0	0.0318563	0.0280388	0	0	0
1500012F01Rik	7.43581	11.2366	6.11582	11.7729	11.0732	7.4863	7.89001	7.48444	11.1672	11.1646	4.33989	8.41483	6.74775	7.85474	9.64932	4.29575	9.65115	6.76867	5.43276	11.0543	8.35705	6.40229	5.72405	4.98741	6.17716	6.76825	7.33955	11.7057	7.08121	6.864	5.63152	7.12953	8.41404	7.09165	6.67269	8.19939	6.14694	12.1609	17.2298	12.1482	6.49112	10.3444	8.12929	8.88007	6.4913	13.9778	8.69371	10.8995	9.41693
1500015O10Rik	0	0	0.0584223	0	0.0893469	0	0	0.0628301	0	0.0337408	0	0	0.103851	0	0.0517379	0.0440756	0	0.0721194	0	0.0519041	0.0555631	0.0591203	0	0	0.0513372	0	0	0	0.0884972	0.0471449	0	0	0	0	0.0873315	0.0821007	0.0904178	0.0918787	0.111002	0.049981	0.039377	0	0.102365	0	0	0	0	0.0446226	0.0432389
1600002H07Rik	6.11325	21.3406	7.96092	17.7157	6.55458	10.2086	13.084	14.4494	17.6218	6.51375	5.54863	3.81268	17.9961	5.72786	11.7644	19.3915	9.08688	25.3687	6.55594	14.3704	11.9696	8.13707	8.26132	12.2758	16.5251	16.1015	6.71133	13.0712	11.4203	36.2189	43.7166	8.95234	32.5176	17.7654	13.6428	4.93064	11.1625	6.43116	15.888	8.34448	6.88727	5.08672	7.37717	8.09307	8.88651	15.4881	14.5723	7.28691	10.6402
1600002K03Rik	4.52826	4.71787	4.3622	5.84348	5.11871	4.67775	5.95065	2.03346	4.54325	6.64302	2.97704	2.67887	2.87091	4.63564	4.53502	4.44899	4.2629	2.95125	2.5922	2.79975	3.94114	4.75795	4.12938	4.22188	3.57137	3.71263	3.32793	4.44766	2.56581	3.15111	3.85707	4.99202	4.18634	3.86841	4.94369	4.70358	4.44006	3.57184	7.11644	5.11326	2.47077	3.76933	4.3483	3.55299	6.13233	5.18788	3.74199	4.01727	5.78006
1600012H06Rik	10.1697	9.28512	10.2403	8.40108	11.5419	8.66588	10.7499	9.23137	8.78667	7.14258	9.05727	8.56414	8.22998	8.44538	9.81878	8.46251	8.90689	6.98155	7.72042	8.52759	8.57542	9.56082	8.05098	6.70604	7.29333	9.36601	8.2951	10.7279	7.96976	7.13948	8.76528	9.75159	7.88445	8.63792	9.0044	10.1184	9.04585	11.5011	7.51079	8.72847	9.27289	10.2556	9.26813	7.429	8.98088	8.22726	11.0327	7.41888	9.61296
1600014C10Rik	39.2698	42.9115	74.7058	58.1384	39.5262	45.6719	51.3447	45.8797	34.2271	42.4948	31.8286	23.2784	32.9919	25.0356	34.3458	31.2568	34.3857	34.2419	37.3956	44.5738	40.2761	27.7119	30.6988	27.0676	35.2168	39.3926	39.2806	45.9114	36.4454	21.731	25.9867	29.466	31.6541	23.8965	28.4854	31.6241	39.3652	45.8579	28.3427	35.5992	35.7729	32.2969	31.939	35.4894	35.3645	51.6462	51.7392	52.2728	38.9195
1600014C23Rik	0	0	0	0	0	0	0	0	0	0	0	0	0	0	0	0	0	0	0	0	0	0	0	0	0	0	0	0	0	0	0	0	0	0	0	0	0	0	0	0	0	0	0	0	0	0	0	0	0
1600014K23Rik	1.34977	0	0	0.0559098	0	0.103579	0	0	0	0	0.121045	0.101274	0.274462	0	0.164083	0	0.8978	0.0381203	0.141774	0.05487	0	0.187496	0.0507979	0.792452	0.868333	0	0.344567	0	0.0467771	0	0	0	0.451754	0	0.0461609	0	0.0477923	0	0	0.0528371	0	0	0	0.50992	0	0	0.0553482	0	0
1600015I10Rik	0	0	0	0	0	0	0	0	0	0	0	0	0	0	0	0	0	0	0	0	0	0	0	0	0	0	0	0	0	0	0	0	0	0	0	0	0	0	0	0	0	0	0	0	0	0	0	0	0
1700001C02Rik	0	0	0	0	0	0	0.0514348	0.0783611	0	0	0	0	0	0	0	0	0	0	0	0	0	0	0	0	0	0.0452607	0	0	0	0	0	0	0.0484517	0	0	0	0	0	0	0	0	0	0	0	0	0	0	0	0
1700001C19Rik	0.478453	0.568449	4.26324	0.417228	7.40096	4.46866	0.427014	2.47832	1.94323	2.22925	1.58077	2.38537	0.742465	1.9175	6.12236	2.15146	1.32601	0.302253	1.60903	4.06909	3.83543	1.63239	3.05633	2.89162	3.13873	2.57662	3.306	2.1875	0.174537	1.37147	0.673062	0.916544	3.19883	2.70023	3.76772	2.69196	0.64643	4.41691	5.17206	2.41507	1.2814	2.57358	0.807554	0.85619	0.949983	2.78948	3.20103	1.27609	0.93805
1700001F09Rik	0	0	0	0	0	0	0	0	0	0	0	0	0	0	0	0	0	0	0	0	0	0	0	0	0	0	0	0	0	0	0	0	0	0	0	0	0	0	0	0	0	0	0	0	0	0	0	0	0
1700001J03Rik	0	0	0	0.0603654	0	0.0559165	0	0	0.14511	0.0385114	0.0653454	0	0.0592669	0.0792648	0	0.0503073	0	0	0	0.118485	0.063419	0.134958	0	0.0503296	0.0585957	0.0828422	0	0	0.0505048	0.0538107	0	0	0	0	0	0.0937088	0.206404	0	0.126697	0.0570477	0	0	0	0	0	0	0	0.152795	0
1700001K19Rik	0	0.0536571	0	0	0	0	0	0	0.0591695	0.0627145	0	0	0	0.0323208	0	0.0410263	0.0439176	0	0.0416109	0	0	0	0	0	0.0477856	0.0337264	0	0	0.0411227	0	0	0	0	0	0	0	0	0	0	0.0930464	0.109786	0	0.142925	0.0896563	0	0.105322	0	0	0.0402475
1700001L19Rik	0.0250842	0.0283124	0.0286942	0.0260262	0.0219414	0	0.0405106	0	0.0624421	0.0828133	0	0.0235261	0	0.0170448	0	0	0	0	0	0	0	0.0580739	0	0.0216573	0.0252143	0.0178239	0.0457389	0	0	0.092621	0.0239449	0.0285311	0.038161	0	0	0.0201619	0.0887684	0	0	0.0491916	0	0.0503645	0.0251871	0.023691	0.042058	0.0370491	0.0257647	0.0438328	0.0212368
1700001O22Rik	0.0314946	0	0	0.0326141	0.0550973	0	0	0	0	0	0	0.0295383	0	0	0	0	0.0581908	0	0.0275672	0.0320075	0.0685278	0	0.05945	0.108768	0	0.0223789	0	0	0	0	0	0.0358224	0	0	0	0	0.0279662	0	0	0	0	0.0946696	0	0	0.0264031	0	0	0.0550346	0
1700001P01Rik	0.0726799	0.2461	0	0.22579	0.190721	0.209149	0.117377	0.536472	0.180922	0.144047	0.162945	0	0	0.247067	0	0.313615	0	0.102632	0.0636166	0.0738635	0.0790705	0	0	0.125501	0	0.154931	0.397577	0	0.125938	0.134182	0.138757	0.165334	0.386992	0.22267	0.0621397	0.175253	0	0.0653752	0.0789825	0	0.280183	0	0	0.137286	0.0609302	0.0536736	0	0.190504	0.246129
1700003E16Rik	1.17252	0.998807	0.911047	0.664372	0.851454	1.16716	0.821752	1.08865	0.853599	0.95001	0.991976	0.663964	0.697268	0.9175	0.806808	0.76369	1.0832	0.671661	0.619657	0.764433	1.03494	1.07558	0.541183	1.08874	0.667134	0.597353	1.14968	1.01878	0.824189	1.307	1.05591	1.25815	0.723608	1.01668	0.68093	1.08469	0.567912	0.975079	0.745287	0.757761	0.801678	0.709329	0.975515	0.668617	0.871688	0.588158	0.635019	0.850485	0.861571
1700003F12Rik	0.123744	0.0698347	0	0	0.2706	0.118699	0.0499612	0.152232	0.154018	0.0408757	0	0.116058	0	0.126197	0.125357	0.0533958	0.0571587	0.0436849	0	0.0628797	0	0	0	0.0534194	0	0.043964	0.0564093	0.0647559	0.0536054	0.0571142	0	0	0	0	0.158698	0.0994617	0.0547688	0	0.0672375	0	0.143111	0.0619937	0.0620056	0	0.0518696	0.0456922	0	0	0
1700003M02Rik	0	0	0	0	0	0	0	0	0	0	0	0	0	0	0	0	0	0	0	0	0	0	0	0	0	0	0	0	0	0	0	0	0	0	0	0	0	0	0	0	0	0	0	0	0	0	0	0	0
1700006A11Rik	0	0	0	0	0	0	0	0	0	0	0	0	0	0	0	0	0	0	0	0	0	0	0	0	0	0	0	0	0	0	0	0	0	0	0	0	0	0	0	0	0	0	0	0	0	0	0	0	0
1700006E09Rik	0	0	0	0	0	0	0	0	0	0	0	0	0	0	0	0	0	0	0	0	0	0	0	0	0	0	0	0	0	0	0	0	0	0	0	0	0	0	0	0	0	0	0	0	0	0	0	0	0
1700007B14Rik	0	0	0	0	0	0	0	0	0	0	0	0	0	0	0.0212602	0	0	0	0	0	0	0	0	0	0	0	0	0	0	0	0	0	0	0	0	0	0	0	0	0	0	0	0	0	0	0	0	0	0
1700007G11Rik	0	0	0	0.0545462	0	0	0.127601	0	0	0.0347989	0	0	0	0	0.0533603	0	0	0.0371905	0	0	0	0	0	0	0	0	0	0	0.0456362	0	0.150844	0	0.0400669	0.0537925	0.0450351	0	0	0	0	0.103097	0	0.0527775	0	0	0.0441585	0.116698	0	0	0
1700007K09Rik	0	0	0	0	0	0	0	0	0	0	0	0	0	0	0	0	0	0	0	0	0	0	0.0631216	0.0579237	0.0674371	0	0	0	0	0.06193	0	0	0	0	0	0	0	0	0	0	0	0	0	0	0	0	0	0	0
1700007K13Rik	0.671886	0.191003	0	0.116826	0.246704	0.108217	0.0910984	0	0.0702086	0.11097	0	0	0.740032	0	0.17143	0.386559	0.0521111	1.1069	0	0.0573269	0.0613682	0	0	0	0.0562808	0.120245	0	1.5822	0.146615	0.465163	0	0	0.17163	0.0576062	0.430835	0	0.0499322	0	0	0.165609	3.29956	1.51471	0.16959	0.266376	0.0472891	0.124971	0	1.12515	0.191025
1700008F21Rik	0	0	0	0	0	0	0	0	0	0	0	0	0	0	0	0.023909	0	0	0	0	0	0.0320701	0	0	0	0.0196858	0	0	0	0	0	0	0	0	0	0.022268	0	0	0	0.0271125	0.0213603	0	0	0	0	0	0	0	0
1700008I05Rik	0	0.0288225	0	0	0.0223367	0	0.0412405	0	0	0	0	0	0	0.0520845	0.0258689	0	0	0.0360597	0	0	0.0277815	0.0295601	0.144156	0	0.0256686	0.0544351	0	0	0	0.0235725	0	0	0.0194243	0	0	0	0.0904178	0	0	0	0.0196885	0.0511728	0.0255913	0	0	0	0.0261782	0.0223113	0
1700008O03Rik	0.199132	0.168569	0.0569474	0.0515524	0.217728	0.429778	0.160797	0.0612438	0	0.296001	0.223222	0.0466907	0.0506143	0.0338463	0.151295	0.0859256	0.091981	0.0351493	0.0871499	0	0.216641	0	0.187355	0.0429818	0.0500411	0.0353739	0.0453875	0.0521032	0.0431314	0.0459547	0	0	0.151471	0.0508401	0.0851266	0.040014	0.0881351	0	0	0	0.191914	0.0498808	0.0997808	0.0470179	0.125205	0.110293	0.102069	0	0.0842944
1700008P02Rik	0	0	0	0	0	0	0	0	0	0	0	0	0	0	0	0	0	0	0	0	0	0	0	0	0	0	0	0	0	0	0	0	0	0	0	0	0	0	0	0	0	0	0	0	0	0	0	0	0
1700009N14Rik	0	0	0	0	0	0	0	0	0	0	0	0	0	0	0	0	0	0	0	0	0	0	0	0	0	0	0	0	0	0	0	0	0	0	0	0	0	0	0	0	0	0	0	0	0	0	0	0	0
1700010B08Rik	0	0	0	0	0.0442746	0	0	0	0	0	0	0	0	0	0	0	0	0	0	0	0	0	0	0	0	0	0	0	0	0	0	0	0	0	0.0432759	0	0	0	0	0	0	0	0	0	0	0	0	0	0
1700010D01Rik	0	0	0	0	0	0	0	0	0	0	0	0	0	0	0	0	0	0	0	0	0	0	0	0	0	0	0	0	0	0	0	0	0	0	0	0	0	0	0	0	0	0	0	0	0	0	0	0	0
1700010I14Rik	0.265642	0.408857	0.110498	0.125038	0.316853	0.208481	0.195003	0.0891264	0.090172	0.127633	0.351919	0.158544	0.220973	0.295534	0.195711	0.395976	0.423882	0.255759	0.274791	0.220882	0.0788179	0.139773	0.20449	0.229412	0.194196	0.102985	0.286221	0.252748	0.0418453	0.222922	0.576309	0.796562	0.0918466	0.443917	0.206471	0.271746	0.213767	0.152055	0.131252	0.118197	0.484098	0.387147	0.145208	0.068442	0.384658	0.535164	0.173295	0.084398	0.245342
1700011A15Rik	0	0	0	0	0	0	0.0405554	0	0	0	0	0	0	0	0	0	0	0	0	0	0	0	0	0	0	0	0	0	0	0	0	0	0	0	0	0	0	0	0	0	0	0	0	0	0	0	0	0	0
1700011E24Rik	0	0	0	0	0	0	0.0432368	0	0	0	0	0	0	0	0	0	0	0	0	0	0	0	0	0	0	0	0	0	0	0	0	0	0	0	0	0	0	0	0	0	0	0	0	0	0.0448884	0	0	0	0
1700011H14Rik	0.155383	0.131591	0.133308	0.120731	0.101936	0.0745554	0.0941428	0.191236	0.19348	0.0770228	0.130691	0.145793	0.118534	0.0792648	0.118055	0.100615	0.107705	0.329265	0.136064	0.197476	0.0845587	0.269917	0.036564	0.201319	0.0780942	0.110456	0.141724	0.203281	0.0336699	0.143495	0.111291	0.0442024	0.0295609	0.158682	0.166132	0.124945	0.103158	0.314608	0.211162	0.228191	0.29963	0.116816	0.194731	0.29363	0.0325796	0.0860986	0.0398393	0.0678799	0.164508
1700011I03Rik	0	0	0	0	0	0	0	0	0	0	0	0	0	0	0	0	0	0	0	0.0476637	0	0	0	0	0	0	0	0	0	0	0	0.0533446	0	0	0	0	0	0	0	0	0	0	0	0	0	0	0	0.0409771	0
1700011L22Rik	0	0	0	0	0	0	0	0	0	0.0306672	0	0	0	0	0	0	0	0	0	0	0.0504499	0	0	0	0	0	0	0	0	0.0428503	0	0	0	0	0	0	0	0	0	0	0	0	0	0	0	0	0.0475383	0	0
1700012A03Rik	0	0	0	0	0	0	0	0	0	0	0	0	0	0	0	0	0	0	0	0	0	0	0	0	0	0	0	0	0	0	0	0	0	0	0	0	0	0	0	0	0	0	0	0	0	0	0	0	0
1700012B07Rik	0	0	0	0	0	0	0	0	0	0	0	0	0	0	0	0	0	0	0	0	0	0	0	0	0	0	0	0	0	0	0	0	0	0	0	0	0.0273099	0	0	0	0	0	0	0	0	0	0	0	0
1700012B09Rik	0	0	0	0	0	0	0	0	0	0	0	0	0	0	0	0	0	0	0	0	0	0	0	0	0	0	0	0	0	0	0	0	0	0	0	0	0	0	0	0	0	0	0	0	0	0	0	0	0
1700012L04Rik	0	0.195005	0.197634	0.178911	0.075562	0.082863	0	0	0	0.228281	0.193671	0	0.263484	0.234926	0.0875109	0	0.159609	0.182977	0	0	0.187962	0	0.162553	0.149167	0.0868333	0	0.0787581	0.271235	0	0	0.164923	0.196511	0	0.176439	0.0738575	0.0694338	0.152935	0.155406	0.375506	0	0.19981	0.0865551	0.0865717	0	0.0724199	0.318975	0	0.150952	0.0731354
1700012P22Rik	0	0	0	0	0	0	0	0	0	0	0	0	0	0	0	0	0	0	0	0	0	0	0	0	0	0	0	0	0	0	0	0	0	0	0	0	0	0	0	0	0.0359741	0	0	0	0	0	0	0	0
1700013D24Rik	0	0	0	0	0	0	0	0	0	0	0	0	0	0	0	0	0	0	0	0	0	0	0	0	0	0	0	0	0	0	0	0	0	0	0	0	0	0	0	0	0	0	0	0	0	0	0	0	0
1700013F07Rik	0	0	0	0	0	0	0	0	0	0	0	0	0	0	0	0.0661133	0	0	0	0	0	0.0886804	0	0	0	0	0	0	0	0	0	0	0	0	0	0	0.068391	0.069496	0.083961	0	0	0	0	0	0	0.057547	0	0	0
1700013G24Rik	0	0	0	0	0	0	0	0	0	0	0	0	0	0	0	0	0	0	0	0	0	0	0	0	0	0	0	0	0	0	0	0	0	0	0	0	0	0	0	0	0	0	0	0	0	0	0	0	0
1700013H16Rik	0	0.0418209	0	0	0	0	0	0	0	0	0	0	0	0	0	0	0	0	0	0	0	0	0	0	0	0	0	0	0	0	0	0	0	0	0	0	0	0	0	0	0	0	0	0	0	0	0	0.0323733	0
1700015E13Rik	0.127215	0.287174	0	0.197606	0.111276	0	0.102725	0.313005	0.0791693	0.0840445	0.142605	0.477254	0.19401	0.259473	0.515492	0.109787	0.29381	0.0449103	0.222703	0	0.346003	0.736308	0	0.439343	0.703313	0.0903944	0.115983	0.133145	0.385763	0.176149	0.121437	0.217044	0.0967674	0.519667	0.326299	0.357881	0.281525	0.286074	0.0691236	0.186745	0.294251	0.382396	0.191235	0	0	0	0.0652068	0.389024	0.161554
1700015F17Rik	0	0	0	0.0661934	0	0	0	0.0785818	0	0.0421998	0	0	0	0	0	0	0	0	0	0	0.0695419	0	0	0	0	0.0454522	0	0	0	0	0.0609751	0	0	0	0	0	0.056543	0	0	0	0	0	0	0	0	0	0.131057	0	0
1700015G11Rik	0	0	0	0	0	0	0	0	0	0	0	0	0	0	0	0	0	0	0	0	0	0	0.109975	0	0	0	0	0	0	0	0	0	0	0	0	0	0	0	0	0	0	0	0.11714	0	0	0	0	0	0
1700016C15Rik	0.0605504	0	0	0	0.052964	0.0580815	0.0488939	0	0	0.0400025	0	0.113579	0	0	0.245358	0	0.111875	0	0.0529997	0	0	0	0	0	0	0	0	0.0633726	0	0.111788	0.0578002	0	0	0	0.103539	0.0486685	0.0535988	0	0	0.118513	0.0933693	0	0	0.0571873	0	0.134148	0.0620727	0	0.0512632
1700016D06Rik	0	0	0	0	0	0	0	0	0	0	0	0	0	0	0	0	0	0	0	0	0	0	0	0	0	0	0	0	0	0	0	0	0	0	0	0	0	0	0	0	0	0	0	0	0	0	0	0	0
1700016H13Rik	0	0	0	0	0	0	0	0	0	0	0	0	0	0	0	0	0	0	0	0	0	0	0	0	0	0	0	0	0	0	0	0	0	0	0	0	0	0	0	0	0	0	0	0	0	0	0	0	0
1700016K19Rik	0.0492424	0	0.056329	0	0.0430728	0	0	0	0	0.0325319	0	0	0	0	0	0	0	0	0	0	0	0	0	0	0	0	0	0	0	0.0454557	0	0	0	0	0	0	0	0.0885866	0	0	0.0379661	0	0	0	0	0	0	0	0
1700017B05Rik	1.37863	1.12047	1.16712	1.34211	1.06934	0.855249	0.935208	1.34564	0.869482	1.46333	1.11281	1.04312	0.990601	1.26236	1.44329	1.00743	0.832088	0.863153	0.925145	1.09295	0.88	0.680835	1.08967	0.952229	0.877659	0.724905	0.829557	0.856198	0.589312	1.4679	2.04441	1.45322	0.936902	1.71782	1.67392	1.29278	1.22048	1.38874	1.63818	1.3583	0.737038	1.28938	1.10539	1.18065	2.13451	1.38477	1.08363	1.52573	1.26846
1700017D01Rik	0	0	0	0	0	0	0	0	0	0	0	0	0	0	0	0	0	0	0.0332747	0	0	0	0	0	0	0	0	0	0	0	0	0	0	0	0	0	0	0	0	0	0	0	0	0	0	0	0	0	0
1700017N19Rik	0	0	0	0	0	0	0	0	0	0	0	0	0	0	0	0	0	0	0	0	0	0	0	0	0	0	0	0	0	0	0	0	0	0	0	0	0	0	0	0	0	0	0	0	0	0	0	0	0
1700018B08Rik	0	0	0	0	0	0	0	0	0	0	0	0	0	0	0.04254	0	0	0	0	0	0	0	0	0	0	0	0	0	0	0	0	0	0	0	0	0	0	0	0	0	0	0	0	0	0	0	0	0	0.0355519
1700018C11Rik	0	0	0	0	0	0	0	0	0	0	0	0	0	0	0	0	0	0	0	0	0	0	0	0	0	0	0	0	0	0	0	0	0	0	0	0	0	0	0	0	0	0	0	0	0	0.0499141	0	0	0
1700018F24Rik	0	0	0	0	0	0	0	0	0	0	0	0	0	0	0	0	0	0	0	0	0	0	0	0	0	0	0	0	0	0	0	0	0	0	0	0	0	0	0	0	0	0	0	0	0	0	0	0	0
1700019A02Rik	0	0.0816409	0	0.0749031	0	0	0.0584076	0	0	0	0	0	0	0	0.0732747	0	0.0668219	0.0510702	0	0	0	0	0	0.0624505	0	0.0513965	0	0.0757034	0	0.13354	0.0690468	0	0	0	0	0.0581383	0	0.0650624	0	0	0	0	0	0	0	0	0.0741506	0	0
1700019B03Rik	0.0281167	0	0	0	0.0737818	0.107881	0.022704	0.0691793	0	0.0743009	0	0	0.0571725	0.114696	0.0569662	0.0242648	0.0519496	0.0198519	0.0246105	0.0571492	0.030589	0.0325473	0	0.0728266	0.0282625	0	0.0512684	0.0294272	0.0730801	0.0519091	0.0536792	0.0319803	0.0855489	0.0287138	0.0480783	0.0225993	0	0.0252908	0.12222	0.0275159	0	0.028172	0	0.0796652	0.0235713	0.041528	0.0576472	0.0982638	0.0238042
1700019D03Rik	0.0543792	0.122829	0	0.056312	0	0.0521619	0	0.0668982	0.135447	0.071851	0.0609577	0	0	0.0369712	0	0	0	0	0	0	0	0	0	0	0.163984	0.0772796	0.0992153	0.113827	0	0	0	0	0.082728	0.055534	0	0.0437083	0.0481361	0	0.0590948	0.106434	0.0419266	0	0	0	0.0911761	0.0401587	0	0	0.0921322
1700019G17Rik	10.0721	6.60552	15.1775	7.3498	10.8191	12.2228	10.591	9.71869	6.88806	5.41105	10.3446	12.8203	9.66362	8.46571	9.29236	6.54308	7.93723	9.92476	10.5721	15.0168	8.69998	10.0097	8.30494	11.4316	12.8223	8.5319	8.70351	9.52651	4.95055	9.71905	12.5862	7.25452	6.95635	7.20587	8.65877	15.0459	13.239	8.27455	4.70599	5.13155	8.33101	4.94893	9.62098	4.75635	7.25966	6.65147	9.92822	8.61883	7.72958
1700019L03Rik	0.189532	0.061121	0.0619451	0.0560767	0.0710508	0.0779159	0.109318	0.0999279	0.0674002	0.0357753	0.0303515	0.0507883	0.247753	0.0920418	0.0822864	0.116833	0.0250133	0.172053	0.0473991	0.0550338	0.117827	0.0940277	0.0509495	0.070131	0.163298	0.0192392	0.0493707	0.0850138	0.0234584	0.0749816	0.0258462	0.0307966	0.0617867	0.0829529	0.138896	0.0217628	0.0958699	0.0730641	0.0588479	0.0264974	0.208757	0	0.0271344	0.0511442	0.136193	0.0999772	0.0277567	0.14194	0.0916922
1700019N19Rik	0	0	0	0	0	0	0	0	0	0	0	0	0.0499563	0	0	0	0	0	0	0	0	0	0	0	0	0	0	0	0	0	0	0	0	0	0	0	0	0	0	0	0	0	0	0	0	0	0	0	0
1700019O17Rik	0	0	0	0	0	0	0	0	0	0	0	0	0	0	0	0	0	0	0	0	0	0	0	0	0	0	0	0	0	0	0	0	0	0	0	0	0	0	0	0	0	0	0	0	0	0	0	0	0
1700020A23Rik	0	0	0	0	0	0	0	0	0	0	0	0	0	0.0420655	0	0	0	0	0	0	0	0	0	0	0	0	0	0	0.0536054	0	0	0	0	0	0	0	0	0	0	0	0	0	0	0	0	0	0	0	0
1700020D05Rik	0.13352	0.100469	0.203647	0.230443	0.194652	0.21346	0.251571	0.109506	0.166186	0.147016	0.299345	0.125226	0.316749	0.0605182	0.180346	0.0384093	0.123348	0.125696	0.155826	0.226157	0.33894	0.2576	0.209373	0.115279	0.17895	0.0316247	0.202885	0.279486	0.192801	0.205421	0.382366	0.455602	0.304689	0.272711	0.152209	0.250411	0.315176	0.1201	0.0483661	0.217778	0.240204	0.356753	0.178411	0.294242	0.0746231	0.131471	0.319379	0.116658	0.188401
1700020L24Rik	0.097427	0.109965	0	0.151335	0.0852203	0	0.27535	0.119856	0	0.0321824	0	0.0913753	0.247635	0.0993577	0.148045	0.0840797	0.090005	0.0687885	0.0426389	0.14852	0.15899	0.0563897	0.0458327	0	0.146898	0.034614	0.0888249	0	0.126615	0.134902	0.0465009	0	0.0370543	0.0994959	0.041649	0.117463	0.0862417	0.131453	0.211751	0.0476725	0.0375583	0.0488092	0	0.0920157	0.0816766	0.0359746	0.149815	0.0851233	0.0412418
1700020N15Rik	0	0	0	0	0	0	0	0	0	0	0	0	0	0	0	0	0	0	0	0	0	0	0	0	0	0	0	0	0	0	0	0	0	0	0	0	0	0	0	0	0	0	0	0	0	0	0	0	0
1700021F05Rik	16.3632	13.9658	17.216	12.9178	18.7748	15.696	13.8656	15.1598	14.0805	24.857	13.4174	12.0311	11.091	16.6188	15.1439	15.2982	18.8958	11.9811	12.9523	13.3448	14.1756	16.3693	12.8296	10.3778	12.9452	14.7491	17.8653	17.6016	10.0638	11.9813	14.1254	13.3269	16.5957	16.2981	14.8537	14.6542	14.7081	19.3068	21.4044	18.4847	13.278	12.3977	18.423	13.8803	19.3489	20.8488	17.4476	11.2079	12.9982
1700021F07Rik	0	0	0	0	0	0	0	0	0	0	0	0	0	0	0	0	0	0	0	0	0	0	0	0	0	0	0	0	0	0	0	0	0	0	0	0	0	0	0	0	0	0	0	0	0	0	0	0	0
1700021K19Rik	4.24379	3.26625	4.51502	3.90707	3.4754	4.40239	3.80875	3.77405	2.68045	3.88052	4.36821	2.64204	3.73466	4.20123	3.34492	3.19233	3.74041	3.43963	3.73503	3.30024	4.06995	3.84042	4.12886	3.93543	4.13731	3.48957	4.31047	3.14894	3.83182	4.13788	3.86567	3.63474	3.48735	4.58559	3.82311	3.88665	4.2846	3.55594	3.3484	3.67228	3.52231	3.61524	4.39785	3.38031	3.51486	3.56742	3.49803	3.76068	4.23988
1700022I11Rik	0	0	0	0	0	0	0	0	0	0	0	0	0	0	0	0.0105043	0	0	0	0	0	0	0	0	0.0244699	0.00864885	0	0	0	0	0	0	0	0	0	0	0	0	0	0.0238235	0	0	0	0.0344874	0	0	0.0124778	0	0.0103049
1700023E05Rik	0	0	0	0	0	0	0	0	0	0	0	0	0	0	0	0	0	0	0	0.0268126	0	0	0	0	0	0	0	0	0	0	0	0	0	0	0	0	0	0	0	0.0258267	0	0	0	0	0	0	0	0	0
1700023F06Rik	0	0	0	0	0	0	0	0	0	0	0	0	0	0	0	0	0	0	0	0	0	0	0	0	0	0	0	0	0	0	0	0	0	0	0	0	0	0	0	0	0	0.0757988	0	0	0	0	0	0	0
1700024G13Rik	0	0	0	0	0	0	0	0	0	0	0	0	0	0	0	0	0	0	0	0	0	0	0	0	0	0	0	0	0	0	0	0	0	0	0	0	0	0	0	0	0	0	0	0	0	0	0	0	0
1700024P04Rik	0	0	0	0.0986644	0	0	0	0	0	0	0	0	0	0	0	0	0	0	0.0833966	0	0	0	0	0	0	0	0	0	0	0	0	0	0	0	0	0	0	0	0	0	0	0	0	0	0	0	0	0	0
1700024P16Rik	2.7375	1.76788	0.903929	1.7681	1.88846	3.27559	1.58382	2.98582	1.56311	2.87127	1.53434	2.85862	3.25666	3.9334	4.41707	0.803728	2.52896	4.49331	2.21087	2.19412	2.25668	3.43023	3.26598	2.6681	2.96446	1.70453	2.52153	1.99375	1.23478	2.61817	4.39119	3.90011	3.15566	2.16158	4.48798	2.63131	2.27333	1.70081	3.35826	2.78948	2.39349	5.71199	3.57775	3.77157	1.56151	3.60559	1.75034	1.94796	2.59239
1700025F22Rik	0	0	0	0	0	0	0	0	0	0	0	0	0	0	0	0	0	0	0	0	0	0	0	0	0	0	0	0	0	0	0	0	0	0	0	0	0	0	0	0	0	0	0	0	0	0	0	0	0
1700025G04Rik	0.469322	0.504272	0.515998	0.534615	0.435219	0.513666	0.322888	0.411842	0.503068	0.353106	0.291847	0.392391	0.406377	0.411416	0.607615	0.433363	0.446699	0.446469	0.44017	0.477062	0.328731	0.624217	0.345526	0.385936	0.439961	0.548212	0.40263	0.574225	0.265818	0.381993	0.257428	0.333109	0.322143	0.374889	0.489515	0.519365	0.440707	0.410328	0.374445	0.364244	0.469786	0.563795	0.363452	0.263481	0.417079	0.305537	0.410382	0.727995	0.397418
1700026D08Rik	0	0	0	0	0	0	0	0	0	0.0231544	0	0	0	0	0	0	0	0	0	0	0	0	0	0	0	0	0	0	0	0	0	0	0	0	0	0	0	0	0	0	0	0	0	0	0	0.0258828	0	0	0
1700026L06Rik	0.0675891	0	0.154632	0.0699914	0.118242	0.0648332	0.109155	0	0	0	0	0.0633908	0.137436	0.138063	0.068572	0	0	0.0954427	0.118321	0.137379	0.0735321	0.156479	0.254748	0.116711	0.135879	0.0960525	0.123243	0.14169	0.0585585	0.0623915	0.0645191	0	0.102824	0.0690244	0.0577872	0.054326	0.179756	0.243184	0	0	0.104223	0.0677219	0	0	0.113325	0	0.0692883	0.118107	0
1700028K03Rik	0.167018	0.0943863	0.222828	0.115073	0.109754	0.106986	0.101149	0.136937	0.0173525	0.0736842	0.0623884	0.0521265	0.0566806	0.0568369	0.225973	0.084196	0.103037	0.0885919	0.0730952	0.183882	0.045398	0.144758	0.0786548	0.12013	0.0700699	0.128566	0.0889751	0.0875488	0.0603946	0.115826	0.0399253	0.111002	0.106049	0.0854264	0.166315	0.134471	0.197457	0.100154	0.0302827	0.054575	0.11824	0.125722	0.181326	0.0788464	0.0935025	0.0308685	0.12863	0.0487241	0.141639
1700028P14Rik	0	0	0	0	0	0.100353	0	0.0643519	0	0.0691162	0.0586375	0	0	0.462332	0.052991	0.0451431	0	0	0	0	0	0.0605522	0.393727	0	0	0	0	0	0.0453204	0	0	0	0	0	0.0894468	0	0	0.0470249	0.113691	0	0.161323	0	0	0	0	0	0.0536245	0	0
1700029F12Rik	0	0	0	0	0	0	0	0	0	0	0	0	0	0	0	0	0	0	0	0	0	0	0	0	0	0	0	0	0	0	0	0	0	0	0	0	0	0	0.129698	0	0	0	0	0	0	0	0	0	0
1700029H14Rik	0	0	0	0	0	0	0	0	0	0	0	0	0	0	0	0	0	0	0	0	0	0	0	0	0	0	0	0.0331467	0	0	0	0	0.0240905	0	0	0	0	0	0	0	0	0	0	0	0	0	0	0	0
1700029I15Rik	3.23945	3.9376	2.56545	2.58045	3.26951	3.22687	5.23165	2.14589	4.03198	2.5517	1.11734	0.70113	1.26675	1.69418	0.757306	2.04297	1.26613	2.02331	1.5268	1.13961	1.35549	2.16341	3.28232	1.82874	1.37764	1.77064	1.81749	1.56481	2.59073	1.03512	2.14083	0.992004	3.2223	1.9086	1.17178	2.10304	1.1029	4.59494	3.38497	2.80443	1.92125	2.2471	2.3724	1.05907	3.34246	3.12841	2.55453	1.52403	2.63709
1700029J07Rik	0.43035	0.429923	0.473608	0.257385	0.405461	0.444638	0.440902	0.549786	0.576522	0.448334	0.408194	0.295114	0.370629	0.236233	0.41919	0.157013	0.473848	0.420945	0.40566	0.286122	0.46819	0.670238	0.451619	0.457302	0.665875	0.52906	0.3017	0.502378	0.50274	0.519774	0.316175	0.50859	0.377711	0.371672	0.226548	0.266078	0.219614	0.34262	0.19768	0.307766	0.280755	0.29852	0.431279	0.187728	0.374654	0.171316	0.458137	0.289285	0.812764
1700029P11Rik	0	0	0	0	0	0	0	0	0	0	0	0	0	0	0	0	0	0	0	0	0	0	0	0	0	0.0312718	0	0	0	0	0	0	0	0	0	0	0	0	0	0	0	0	0	0	0	0	0.0448769	0	0
1700030F18Rik	0	0	0	0	0	0	0	0	0	0	0	0	0	0	0	0	0	0	0	0	0	0	0	0	0	0	0	0	0	0	0	0	0	0	0	0	0	0	0	0.0714704	0	0	0	0	0	0	0	0	0
1700030J22Rik	0.122305	0.103377	0.209648	0.221529	0.0667621	0.146426	0.172569	0.131588	0.0569987	0.131102	0.0856015	0.0286336	0.0775996	0.114162	0.0463917	0.0923092	0.197629	0.107888	0	0.139693	0.216221	0.0530112	0.0718112	0.158315	0.0767983	0.0976205	0.125381	0.159765	0.119149	0.112843	0.0291433	0.173626	0.0697391	0.171654	0.156615	0.0736171	0.0945872	0.0823847	0.11618	0.0597853	0.105924	0.0919556	0.0765283	0.057756	0.115233	0.135414	0.125317	0.0933605	0.155084
1700030K09Rik	1.58836	1.45531	1.47493	1.3739	2.10854	1.50567	1.37312	1.17241	1.20943	1.59253	1.34062	1.84021	1.08292	1.00366	1.38189	1.04822	1.31199	1.22701	1.91369	1.59523	1.60604	0.973401	0.773584	1.3391	1.59659	1.18174	1.44812	1.44725	1.18186	1.58696	1.58756	1.50906	0.739132	1.832	1.64559	2.31303	1.48871	1.41191	1.05596	1.35326	1.39752	1.44169	1.64797	0.988325	1.17492	1.18679	1.0536	1.649	1.37637
1700031F05Rik	0	0	0	0	0	0	0	0	0	0	0	0	0	0	0	0	0	0	0	0	0	0	0	0	0	0	0	0	0	0	0	0	0	0	0	0	0	0	0	0	0	0	0	0	0	0	0	0	0
1700034E13Rik	0	0	0	0	0	0	0	0	0	0	0	0	0	0	0	0	0	0	0	0	0	0	0	0	0	0	0	0	0	0	0	0	0	0	0	0	0	0	0	0	0	0	0	0	0	0	0	0	0
1700034J05Rik	0.0222971	0	0.0255059	0	0	0.0427759	0.0538552	0.0274302	0	0	0	0	0.0452055	0.0151593	0.0225876	0.0384849	0.0205985	0.0313932	0	0	0	0	0.0209785	0	0.112064	0.0633739	0.14188	0	0.0386359	0.0205219	0	0	0	0	0.038127	0	0.0787167	0.0200561	0.0484613	0	0.0171911	0.0446818	0	0	0.0372749	0.0329325	0	0.0388479	0.0376432
1700034O15Rik	0	0	0	0	0	0	0	0	0	0	0	0	0	0	0	0	0	0	0	0	0	0	0	0	0	0	0	0	0	0	0	0	0	0	0	0	0	0	0	0	0	0	0	0	0	0	0	0	0
1700037C18Rik	0.20671	0.0466626	0.0945835	0.128435	0.108487	0.237938	0.166917	0.101719	0.0514564	0.2185	0.0926869	0.193871	0.126098	0.168645	0.0418808	0.0356783	0.267349	0.0583793	0.180933	0.336123	0.0899544	0.28714	0.233383	0.142776	0.124669	0.205633	0.0753838	0.43269	0.143273	0.0763258	0	0.141069	0.157236	0.16888	0.176733	0.0664589	0.146383	0.297496	0.359417	0.242752	0.0956248	0.165693	0.124294	0.351413	0.24261	0.244247	0	0.0722423	0.070002
1700037H04Rik	3.80067	3.67108	2.25743	3.25457	6.04161	5.88921	3.09852	5.26011	3.77531	3.21106	2.82665	1.98795	2.37794	3.27969	2.92467	3.21691	3.20729	2.50285	3.10281	3.1569	2.54453	4.39958	2.78508	4.22801	4.18773	2.62271	3.33183	4.13081	2.53297	3.06985	2.61638	2.28617	4.6701	4.17995	2.93704	3.37797	2.10271	4.20761	4.05083	3.183	5.63526	2.38009	2.56367	4.86664	3.67643	4.48004	2.92217	2.45859	3.34148
1700039E15Rik	0.0523698	0	0.0299533	0	0.0229042	0.0251172	0.0422882	0	0.032591	0.121093	0	0.0245584	0	0.0356051	0.0265261	0.0225976	0.0967606	0	0.0687588	0	0.0284873	0.0909332	0.0246364	0.0904306	0.105283	0	0.0954919	0.0548107	0.0226863	0	0	0.029783	0.0796711	0	0.044775	0.0210466	0.0231787	0.0235532	0	0.0256254	0.0807547	0.0524728	0	0	0.0219518	0	0.0536864	0.0457562	0.0221686
1700040L02Rik	2.19801	2.19144	0.670488	1.93471	2.14692	1.22989	1.30157	0.63094	1.50466	1.81514	0.574913	1.0651	1.1546	1.69363	1.81843	1.42267	1.15065	0.620763	1.31468	2.68056	0.478255	1.357	1.37868	0.822349	1.03106	1.37961	1.33596	1.26525	0.983906	0.676328	1.11903	1.45836	1.19822	1.68351	1.22151	1.20724	1.68624	1.94415	2.38862	2.7605	2.0901	1.90869	2.53317	1.62614	1.6584	0.865715	1.95283	1.08824	1.33363
1700042B14Rik	0	0	0.0491279	0	0	0	0	0	0	0	0	0	0	0	0.0435068	0	0	0.030323	0	0	0	0	0	0.03708	0	0	0	0.0449489	0	0	0	0	0	0	0	0	0	0	0	0	0	0	0	0	0	0	0	0	0
1700042G07Rik	0	0	0	0	0	0	0	0	0	0	0	0	0	0	0	0	0	0	0	0	0	0	0	0	0	0	0	0	0	0	0	0	0	0	0	0	0	0	0	0	0	0	0	0	0	0	0	0	0
1700047I17Rik2	0	0	0	0	0	0	0	0	0	0	0	0	0	0	0	0	0	0	0	0	0	0	0	0	0	0	0	0	0	0	0	0	0	0	0	0	0	0	0	0	0	0	0	0	0	0	0	0	0
1700049G17Rik	0.650779	0.793702	1.01556	0.819461	0.576935	0.792959	0.511197	0.63813	0.317429	0.464795	0.758935	0.692971	0.643765	0.376608	0.730389	0.591867	0.601086	0.689359	0.731135	0.518376	0.583509	0.529211	0.272917	0.645082	0.468425	0.612393	0.360733	0.625764	0.495351	0.755124	0.58764	0.750207	0.514989	0.772372	0.563921	0.63605	0.614869	0.6801	0.343983	0.653959	0.644143	0.422875	0.555345	0.340474	0.523454	0.460889	0.649235	0.637624	0.498844
1700052N19Rik	7.00773	6.61078	4.9139	5.30704	4.2615	5.06998	5.08322	5.96653	3.35235	4.90428	6.74595	5.10348	6.40021	6.69954	6.93558	4.99066	5.48634	5.47894	4.43578	3.7621	4.02556	4.58105	6.42287	5.64017	6.26529	4.55744	4.65842	4.931	3.44884	7.45561	8.48461	7.8581	5.8098	7.03218	6.66554	5.52121	6.11825	5.10817	6.66887	7.90066	4.67038	5.79428	7.55519	5.66499	6.42249	4.57378	6.85622	6.7454	5.72926
1700055N04Rik	0.907045	1.12615	0.856004	2.39637	1.60664	0.608738	0.805674	0.781103	0.648824	0.868894	0.864259	1.36113	4.5509	2.00521	1.44721	0.0782391	1.5929	1.31286	0.674845	1.40647	0.86345	3.60157	2.88168	0.763933	2.3238	1.14401	3.28881	1.09227	0.825148	3.64953	0.887936	2.29665	1.96932	0.973109	1.62856	1.96845	1.78737	5.81311	1.18284	1.10958	3.02614	2.86424	2.59585	1.30707	1.55962	0.586116	1.4885	2.08135	1.07563
1700056E22Rik	0.7973	0.846972	0.965691	0.63137	0.615357	0.629827	0.757426	0.519274	0.933985	0.743624	0.420589	0.571828	0.476832	0.542066	0.665155	0.728546	0.779889	0.198683	0.369463	0.905611	0.612286	0.760065	0.706022	0.526405	0.660005	0.466555	0.555867	0.785374	0.44697	0.476227	0.223849	0.480101	0.713497	0.670543	0.441083	1.01781	0.539702	1.18122	1.27418	1.19334	0.650881	0.986835	0.752019	0.44295	1.84794	1.97421	0.817344	0.122931	0.317651
1700057G04Rik	0	0	0	0	0	0	0	0	0	0	0	0	0	0	0	0	0	0	0	0	0	0	0	0	0	0	0	0	0	0	0	0	0	0	0	0	0	0	0	0	0	0	0	0	0	0	0	0	0
1700061G19Rik	0.0369393	0.0208509	0.042264	0.0382601	0.0161589	0.0354404	0.0149111	0.0227217	0	0.0366133	0.0207083	0	0	0.0125597	0	0.0318787	0	0.0521728	0	0.0187743	0.0200978	0.106922	0.0347619	0.0159464	0.0371309	0.026253	0.0842118	0.0386689	0.0480058	0.0340987	0	0	0.0281039	0.0188619	0.0473831	0.0593934	0.0490577	0.0166168	0.0401426	0.0180787	0.0284804	0	0	0.0697753	0	0.0272795	0.056802	0.032281	0.0469199
1700065D16Rik	0	0	0	0	0	0	0.0705618	0	0.108762	0.05773	0	0	0	0	0.0885226	0.0754125	0	0	0	0	0	0	0	0	0	0	0	0	0	0.0806642	0	0	0	0.0892396	0	0	0	0	0	0	0	0	0	0.0825304	0	0	0	0	0
1700066B19Rik	0.0181409	0	0.0621802	0	0.047528	0.0521411	0	0.0445632	0.067656	0.0119776	0	0.0170141	0	0.0123188	0.0183479	0	0.0167556	0	0	0.0184069	0	0.020966	0.0341157	0	0	0	0.0165194	0.0189637	0.015692	0.0835957	0.0172893	0	0.0137825	0	0.0309706	0	0	0	0	0.0709279	0.0279567	0.0362951	0	0.0342119	0.0303678	0.0535235	0.0371345	0.0316493	0.0306985
1700066M21Rik	6.25913	8.17251	7.76374	5.06033	4.37993	7.27703	6.99061	7.38465	7.81049	7.48299	8.52103	6.87466	9.35536	7.97767	8.77001	8.25214	7.62277	10.4252	6.04627	7.05081	7.31814	6.32011	7.77628	6.86247	6.47351	7.91976	7.50906	6.58242	7.64425	10.6646	7.76008	6.98197	11.7592	9.51875	9.7486	8.00093	7.30283	7.27159	6.68717	6.84861	6.03517	8.91601	7.79922	7.09378	9.92552	7.84124	8.96762	6.23298	6.42383
1700067K01Rik	0.58546	0.849607	0.621879	0.389745	1.75661	0.641815	0.810435	0.411947	0.0520255	3.92852	0.093712	0.039221	0.722789	0.597063	1.39735	1.55328	0.386685	0.354804	0.109761	0.29736	0.0454747	0.871349	0.117982	0.758216	0.630532	0.237608	0.228969	0.306374	0.0362145	0.502299	0.199504	0.237825	0.12718	0.42687	0.500556	0.369567	0.259242	1.09236	0.22712	1.47398	0.354993	1.1743	0.251337	1.10691	0.140168	0.742213	0.343118	0.658281	1.23973
1700067P10Rik	0	0	0	0	0	0	0	0	0	0	0	0	0	0	0	0	0	0	0	0	0	0	0	0	0	0	0	0	0	0	0	0	0	0	0	0	0	0	0	0	0	0	0	0	0	0	0	0	0
1700071K01Rik	0	0	0	0	0	0	0	0	0	0	0	0	0	0	0	0	0	0	0	0	0	0	0	0	0	0	0	0	0	0	0	0	0	0	0	0	0	0	0	0	0	0	0	0	0	0	0	0	0
1700074P13Rik	0	0	0	0	0	0	0	0	0	0	0	0	0	0	0	0	0	0	0	0	0	0	0	0	0	0	0	0	0	0	0	0	0	0	0	0	0	0	0	0	0	0	0	0	0	0	0	0	0
1700080E11Rik	0	0	0	0	0	0	0	0	0	0	0	0	0	0	0	0	0	0	0	0	0	0	0	0	0	0	0	0	0	0	0	0	0	0	0	0	0	0	0	0	0	0	0	0	0	0	0	0	0
1700080O16Rik	0	0	0	0	0	0	0	0	0	0	0	0	0	0	0	0	0	0	0	0	0	0	0	0	0	0	0	0	0	0	0	0	0	0	0	0	0	0	0	0	0	0	0	0	0	0	0	0	0
1700084C01Rik	0.0629893	0.0355478	0.0360271	0.0652281	0	0	0.101727	0	0	0.0416137	0.0353047	0.147692	0.0320206	0	0	0.0543599	0.0581908	0.0667105	0.0275672	0.480113	0.0342639	0	0.0296321	0.027192	0.031658	0	0	0.197775	0	0.0290727	0.0300641	0	0.0239567	0	0.0807816	0.202515	0.334546	0	0.0342258	0	0.121412	0	0.0946878	0	0.0792093	0.0232586	0	0	0.106656
1700088E04Rik	0.0361949	0.0817061	0.0828077	0	0	0.0347191	0.0584542	0	0.04505	0.0478433	0.0405898	0.0339603	0	0.024618	0.0366812	0.0312363	0	0.051111	0	0.0367844	0.0393775	0.0418985	0.0681361	0.0312626	0.0363827	0	0.0659984	0	0.0627179	0.0334116	0.0345509	0.0411686	0.027532	0	0.0928376	0.029104	0.0320523	0	0.0393494	0.070843	0	0.0362661	0	0	0.0910669	0.0267297	0	0	0.122573
1700092M07Rik	0.119191	0.269415	0.409033	0.12359	0.312773	0.228663	0	0.293262	0	0.157694	0.133786	0.223575	0.121182	0.0811421	0.120744	0.205455	0.220512	0.0841552	0.104465	0.242583	0.129672	0	0.33687	0	0.119652	0	0.108668	0.249821	0.206804	0.330077	0	0	0	0.243765	0.101906	0.287406	0.422029	0.321214	0	0.233595	0	0	0.119448	0.338158	0.200108	0.176276	0.122349	0.208552	0.10091
1700093K21Rik	0	0	0.28722	0	0.384346	0.692436	0	0.617778	0	0.0207348	0	0	0	0	0	0	0	0	0	0	0	0	0	0	0.441067	0.334522	0	0	0	0	0	0	0.262611	0	0	0.201814	0	0.112925	0	0	0	0.125789	0	0.0296015	0.0263117	0	0	0	0.31886
1700094D03Rik	1.28867	1.07435	1.25635	1.71413	1.42182	1.19398	1.32331	1.08126	1.27586	1.54792	0.886436	0.796591	1.25063	1.04539	1.24612	1.11212	1.1625	1.16835	0.99979	1.20547	1.09928	1.10185	1.12979	0.998825	1.41311	1.29027	0.866415	1.37938	1.29411	1.14902	0.992494	0.981923	1.48149	1.24126	1.21446	1.54191	1.01109	0.842337	1.15984	1.56208	1.50213	1.48075	1.54093	1.1756	1.30026	1.51402	1.45617	1.21549	1.35136
1700101E01Rik	0.0973747	0.0549826	0.222896	0.0504449	0.255661	0.140182	0.118007	0.239713	0.0606312	0.12873	0.218426	0.0913753	0	0.0331015	0.197287	0	0.0450025	0	0.0426389	0.14852	0.211987	0	0	0	0.0489661	0.034614	0.0444124	0	0.126615	0.0898867	0.0930018	0	0.0741087	0.149244	0.0416266	0.156618	0.0861954	0	0	0.19069	0	0.048783	0	0	0	0.035936	0	0	0
1700102P08Rik	0.289395	0.233632	0.142069	0.213863	0.144517	0.198101	0.300862	0.20381	0.412215	0.382899	0.185205	0.0774776	0.168053	0.14041	0.419381	0.358089	0.30596	0.321673	0.398598	0.0841841	0.269863	0.335455	0.389504	0.285293	0.291294	0.32358	0.150974	0.43348	0.2505	0.343936	0.158073	0.188006	0.283412	0.211486	0.495529	0.099643	0.0731581	0.148952	0.449887	0.162056	0.318459	0.0827712	0.0827871	0.391172	0.173135	0.183436	0.297076	0.434047	0.385538
1700106J16Rik	0	0	0	0	0.0325698	0	0	0	0	0	0	0	0	0	0	0	0	0	0	0	0	0	0	0	0	0	0	0	0	0	0	0	0	0	0	0	0	0	0	0	0	0	0	0	0	0	0.0381398	0	0
1700109H08Rik	0.570868	0.429557	0.507907	0.722527	0.332895	0.365061	0.563408	0.546226	0.552635	0.209523	0.213309	0.773368	0.064489	0.344996	0.192769	0.65688	0.585977	0.358277	0.44416	0.386776	0.276028	0.660824	0.238714	0.164293	0.51007	0.315495	0.636123	0.730247	0.329729	0.468416	0.181646	0.50502	0.337739	0.777321	0.325386	0.458845	0.505328	0.228219	0.0689302	0.372446	0.586855	0.381327	0.5721	0.53916	0.212702	0.281055	0.325122	0.498775	0.322205
1700112E06Rik	1.09523	0.786656	0.0569474	0.20621	1.21928	0.0955062	0.321594	0.551194	0.557661	0.32889	0.223222	0.420216	0.303686	0.406156	1.1095	0.128888	0.183962	0.316344	0.0871499	0.455343	0.379122	0.518649	0.515228	0.644728	0.250206	0.176869	0.18155	0.468929	0.172526	0.275728	0.0950435	0.113247	0.492282	0.254201	0.468196	0.40014	0.35254	0.89559	1.1361	0.730787	0.383829	0.548689	0.399123	0.423161	0.292144	0.58823	0.408276	0.304472	0.547914
1700113H08Rik	0	0	0	0	0.0295384	0	0	0	0	0	0	0	0	0	0	0	0	0	0	0	0	0	0.0635446	0	0	0	0	0	0	0	0	0	0	0	0.0577441	0	0	0	0	0.0330478	0	0	0	0	0	0	0	0	0.0285898
1700122O11Rik	0	0	0	0	0	0	0	0	0	0	0	0	0	0	0	0	0	0	0.0514874	0	0	0	0	0	0	0	0	0	0	0.054264	0.0561509	0	0	0	0	0	0	0	0	0	0	0	0	0	0.0985624	0	0.0602624	0	0
1700123I01Rik	0	0	0.032183	0.0291161	0.0246092	0	0	0	0	0.0185695	0.0314986	0.0263866	0.028604	0.01911	0	0	0	0	0.0245953	0.0285834	0.0306079	0	0	0	0	0	0	0	0	0	0	0	0	0.0574454	0.0240541	0	0	0	0	0	0	0.028172	0	0	0	0.0622534	0.0288236	0	0.0238042
1700123K08Rik	0	0	0	0	0	0	0	0	0	0	0	0	0	0	0	0	0	0	0	0	0	0	0	0	0	0	0	0	0	0	0	0	0	0	0	0	0	0.0389629	0	0	0	0	0	0	0	0	0	0	0
1700123O20Rik	9.08484	9.93984	9.76676	9.59164	10.636	9.9383	9.81868	9.59405	8.89551	8.79367	9.53898	7.89522	11.4604	9.33178	10.6229	8.92537	10.2529	10.1824	9.52555	9.72514	8.17112	10.4387	8.53404	7.67814	8.5582	10.5261	8.70714	8.96581	8.49854	9.78541	14.6292	11.8327	10.0337	8.08253	10.2731	9.45071	7.59625	10.177	10.1385	10.5853	10.1516	11.1741	10.5882	9.0378	10.2138	9.60715	10.9596	8.16792	9.31491
1700125H20Rik	0	0	0	0	0	0	0	0	0	0	0	0	0	0	0	0	0	0	0	0.0472726	0.0506051	0	0	0	0	0.0330519	0	0	0	0	0.0444024	0	0	0	0	0	0	0	0	0	0	0	0	0	0	0	0	0	0
1700129C05Rik	0	0	0	0	0	0	0	0	0	0	0	0	0	0	0	0	0	0	0	0	0	0	0	0	0	0	0	0	0	0	0	0	0	0	0	0	0	0	0	0	0	0	0	0	0	0	0	0	0
1810009A15Rik	0	0	0	0	0	0	0	0	0	0	0	0	0	0	0	0	0	0	0	0	0	0	0	0	0	0	0	0	0	0	0	0	0	0	0	0	0	0	0	0	0	0	0	0	0	0	0	0	0
1810009J06Rik	0	0	0	0	0	0	0	0	0	0	0	0	0	0	0	0	0	0	0	0	0	0	0	0	0	0	0	0	0	0	0	0.060262	0	0	0	0	0	0	0	0	0	0	0	0	0	0	0	0	0
1810010H24Rik	1.35687	1.44391	0.847774	1.32474	1.79421	1.54378	0.997409	1.06611	1.43816	1.25409	0.875736	0.81093	0.83912	1.08629	0.7081	1.03044	0.606384	0.552337	0.758537	1.37896	0.671902	1.04712	1.0832	0.641325	1.19587	0.584326	1.2326	1.37895	0.89383	0.722133	1.26056	1.17344	1.06339	0.755826	0.491047	0.694023	0.657524	2.40401	1.79382	1.20716	1.17723	0.864375	0.574798	1.08882	1.07246	0.969475	0.336902	0.323322	0.59178
1810011H11Rik	0.369469	0.382266	0.3522	0.446368	0.700218	0.620206	0.696133	0.340895	0.22993	0.386473	0.27611	0.548655	0.469548	0.544253	1.62189	0.478278	0.597315	0.826069	0.458143	0.438066	0.937896	0.926659	1.12976	0.451907	0.464231	0.809469	0.4772	0.322241	0.426805	0.540006	0.0881717	0.490278	0.421559	0.565972	0.789719	0.54444	0.436068	0.553892	0.736098	0.54236	0.902062	0.493593	0.61711	0.697895	0.748536	0.45475	0.252505	1.34504	0.677732
1810011O10Rik	13.0503	11.8454	18.0973	14.9255	12.6968	17.5189	23.1395	30.3068	29.2205	9.74717	10.1601	7.6378	19.6425	6.99615	9.78835	15.5557	10.4822	76.3597	6.979	14.9942	10.8615	6.46867	9.29704	9.25303	11.7987	12.2268	11.5252	18.0449	14.2292	13.2734	26.3462	13.1383	9.27884	8.0382	9.11843	7.03858	18.5797	11.4322	10.7013	7.3694	9.79911	10.7202	10.7223	30.1861	9.91217	16.9349	26.5472	13.0694	22.9627
1810013L24Rik	7.95947	7.87811	8.09316	9.37902	7.51172	7.91742	8.05512	8.82169	7.6993	6.0968	6.13883	5.32408	5.82104	7.17176	9.07813	7.59358	6.20511	6.40971	9.27231	7.52526	7.23468	8.32353	7.39903	7.67566	8.79307	10.5285	7.23818	9.06393	7.68687	5.15859	5.1407	5.1407	6.90968	8.20678	8.4507	8.69712	7.16567	7.26855	6.84801	8.40416	7.72462	8.60502	8.16015	8.14721	5.18503	6.29728	8.46148	7.97359	6.97425
1810022K09Rik	35.3997	33.3174	31.5673	20.847	31.9537	28.2065	28.5849	32.5576	33.5026	38.1061	32.2021	38.8227	28.7467	32.295	36.4338	30.9404	30.6133	36.8921	28.0154	27.1258	25.8389	34.301	30.4331	32.8094	31.9453	34.2347	29.5932	30.3025	31.6498	27.4574	33.036	32.2884	38.3689	31.8779	32.1998	32.9984	31.0352	32.7574	53.8326	42.1695	33.9204	36.1492	37.4029	35.8902	44.8471	52.7859	30.9563	31.1268	39.7366
1810024B03Rik	0.716466	0.444769	0.737617	0.445159	0.250679	0.377989	0.376199	0.176282	0.401287	0.828329	0.120566	0.0335981	0.546323	0.389687	0	0.09282	0.0331204	0.531155	0.188211	0.509693	0.155893	0.290278	0.572981	0.0618585	0.252163	0.305456	0.261386	0.450093	0.279443	0.264652	0.239468	0.040778	0.245243	0.512176	0.122561	0.0288164	0.222061	0.193414	0.272616	0.385788	0.414298	0.287263	0.035929	0.304502	0.300438	0.582015	0.293907	0.532088	0.576245
1810026J23Rik	11.5884	11.9494	13.5344	12.1098	11.0302	13.0235	10.7208	13.2769	9.89748	10.7277	15.1626	11.5895	14.6184	12.5281	12.6525	13.7129	12.2613	12.9962	12.2972	11.4718	10.8226	12.3877	10.5262	11.2281	11.5677	10.9248	12.1827	10.0323	10.2352	13.8493	15.5688	15.4338	10.9335	12.6109	13.9522	13.0862	12.5756	11.4918	10.6777	10.3187	10.9202	12.1703	13.4056	11.0581	10.8784	9.34744	12.7158	11.4179	12.718
1810030O07Rik	4.14297	2.94498	3.79209	3.67022	3.73256	4.00864	3.04705	3.51418	1.29487	3.27344	3.32073	3.39025	2.67069	3.12896	3.87624	3.13478	2.81813	2.85046	3.19488	3.58404	2.57059	3.34751	3.01943	3.25796	3.27904	3.27017	3.47246	3.28498	1.94019	3.33616	2.97871	2.20617	2.66914	2.80917	3.70867	2.69285	3.76169	4.0128	2.89293	3.00259	3.0861	1.97879	3.0571	2.6979	2.61598	3.3857	3.2899	2.23391	2.89613
1810037I17Rik	16.4159	13.4128	19.5078	13.2673	14.5917	11.0873	13.5079	14.1769	11.8442	15.3486	11.0315	13.7729	13.1068	12.908	14.4218	13.4866	14.0803	15.4856	10.2391	11.381	15.4723	12.3874	13.7871	12.3969	12.9452	18.1228	12.2732	13.0337	12.0251	12.9704	13.4401	13.6888	13.1705	14.3786	14.4961	13.8282	17.3991	13.8349	21.2593	17.0635	12.3475	16.2158	15.3359	17.0459	18.1532	23.8153	11.4209	14.2097	17.5884
1810041L15Rik	0.00766993	0.008657	0	0.00794254	0.0134202	0	0.0061934	0.00943088	0.0190798	0.00506455	0.0257803	0.0143895	0.0311921	0.0104239	0.00776593	0.00661916	0.0283234	0.0108234	0.0134201	0.0155897	0.00834433	0.00887854	0.0360573	0.026475	0.030818	0.0217998	0	0.0240659	0	0.0141602	0.00732155	0	0.0116605	0.0156656	0	0.00616172	0.0135696	0.0137888	0.0416541	0	0	0	0.00768648	0	0.00642563	0.00566036	0.00785744	0	0.012987
1810043G02Rik	2.69763	1.93165	4.41654	3.18449	3.38761	3.38186	4.89581	4.37528	3.4947	4.01614	4.16662	2.90925	1.98995	1.96871	2.00224	1.98231	3.43887	2.17124	2.17677	3.92378	1.71643	2.1049	2.23654	2.19332	1.71826	1.97377	2.88446	3.13455	2.36313	2.02412	2.01656	2.03782	1.99337	3.44596	3.56238	3.04846	3.45592	2.91043	2.93502	3.55902	2.5153	2.22384	3.48894	2.62657	3.80204	5.48343	3.49071	3.03371	2.98486
1810043H04Rik	20.5646	21.6568	21.9488	16.9223	26.5805	18.8455	20.9054	20.7812	23.7674	30.6897	22.7437	16.5319	18.0145	22.4077	20.8326	21.471	24.426	19.8349	15.8305	17.1674	21.0744	22.6361	17.5345	22.4317	16.6108	18.5917	22.0132	22.6761	17.4193	22.2883	23.4865	24.1214	23.8131	19.6887	23.2337	21.9159	20.9667	24.526	33.023	22.8205	20.7394	15.4538	21.897	21.7635	25.0135	27.0515	19.8581	17.6467	20.2862
1810046K07Rik	5.26672	3.45661	1.77129	2.28051	7.07587	6.33972	5.11257	2.24358	4.88243	4.75296	3.47154	2.25908	1.78489	3.76652	2.54562	3.83076	4.00688	1.5306	5.78503	4.12649	2.321	9.08863	3.95125	6.53598	3.56395	5.25683	3.70187	3.13319	3.78618	3.27167	3.219	2.50485	1.91072	2.67069	1.88286	4.12255	3.381	5.35868	2.61757	1.51536	4.40401	1.20671	3.51739	2.5674	2.0193	1.29599	1.79902	1.7444	1.34008
1810055G02Rik	18.3385	26.1656	11.3572	21.336	28.3297	18.3073	32.4184	27.6001	21.5653	20.155	4.26808	4.1134	5.85558	4.99701	8.56858	14.7032	5.98852	24.9771	7.61452	22.4087	9.2021	10.656	10.3841	17.9554	11.8692	9.26358	7.86535	30.114	16.1388	3.73713	13.526	5.20776	6.1773	9.89308	12.1765	18.6525	19.1342	27.3767	14.8746	14.8573	13.2658	15.7669	13.2342	28.95	21.2527	21.8893	26.2848	19.9598	25.7878
1810062G17Rik	0.0995113	0.393112	0.11377	0.103048	0.348174	0.286204	0.361794	0.0611766	0.185785	0.032889	0.223099	0.419986	0.101173	0.371901	0.25202	0.0858784	0.0919306	0.175747	0.26145	1.06247	0.0541306	0.0575645	0.233938	0.171833	0.0999725	0.70709	0.18145	0.0520747	0.0430842	0.413592	0.332652	0.113185	0	0.254061	0.38307	0.359928	0.220096	0.850811	0	0.243329	0.153363	0.14956	0.0498357	0.375937	0.0834239	0.257068	0.663085	0	0.505489
1810065E05Rik	0	0	0	0	0	0	0	0	0	0	0	0	0.0498483	0	0	0	0	0	0	0	0	0	0	0	0	0	0	0	0	0	0	0	0	0	0.0419191	0	0	0	0	0	0	0	0	0	0	0	0	0	0
2010001E11Rik	0.357339	0.470547	0.476892	0.801753	0.417213	0.171534	0.577096	0.17092	0.247306	0.22296	1.11293	0.372707	0.282881	0.729	0.402569	0.325517	0.47694	0.294608	0.590803	0.161368	0.259173	0.0919016	0.50431	0.771471	1.71764	0.479611	0.32586	0.415549	0.0860739	0.293466	0.417367	0.361282	0.287228	0.101347	0.305785	0.319131	0.245968	0.785704	0.17259	0.252563	0.153028	0.696344	0.119344	0.0562363	0.249861	0.322535	0.366323	0.278069	0.621867
2010002M12Rik	0.040451	0.0304243	0.0308345	0.223307	0.129679	0.180993	0.228545	0.232229	0.0335499	0.0712317	0.105757	0.139045	0.0411082	0.0825052	0.150186	0.139575	0.0249018	0.114191	0.153429	0.0410914	0.249266	0.0468251	0.164848	0.128	0.0676975	0.019142	0.15974	0.0705291	0.0350307	0.0746806	0.0128655	0.0459821	0.0410075	0.0275277	0.0576154	0.119162	0.143164	0.327469	0.131935	0.0395689	0.228609	0.148545	0.0269974	0.114562	0.067823	0.408079	0.110532	0.341492	0.0228073
2010003K11Rik	9.83215	14.5189	8.8021	5.71459	49.4941	8.12653	24.6968	10.0877	22.8306	9.44812	3.52865	6.6336	3.4316	2.695	8.543	8.2504	4.73903	7.21639	6.1229	7.74104	6.04595	8.53274	6.14276	23.5207	4.49234	3.28607	2.37388	16.5948	5.42085	1.75481	7.90168	3.93402	2.33132	13.216	19.2381	18.5543	17.1659	8.36088	19.1735	34.685	9.10874	24.0251	4.5489	19.5998	16.7459	38.4	13.7844	9.26957	23.064
2010005H15Rik	0	0	0	0	0	0	0	0	0.106909	0.0567459	0	0	0	0	0	0	0	0	0	0	0	0	0	0	0	0	0	0	0.148836	0	0	0.0976974	0	0	0	0	0	0	0	0	0	0	0	0.0811237	0	0	0	0	0
2010012O05Rik	3.85394	4.31742	4.21255	3.41519	4.73425	3.41954	3.73029	3.7083	4.03385	4.0694	3.71478	2.70314	4.37818	4.04404	3.12568	4.26285	4.06088	3.8697	2.61636	3.79419	3.41382	3.96402	3.58086	4.37087	4.54169	4.14903	3.85349	3.71034	3.38953	3.805	4.47404	4.29869	3.93845	4.61859	3.7677	3.61847	3.71804	3.64116	6.1706	4.96666	3.52647	4.38065	4.80078	5.5352	5.7171	5.5381	4.06702	4.16815	4.2318
2010106E10Rik	0	0	0	0	0	0	0	0	0	0	0	0	0	0	0	0	0	0	0	0	0	0	0	0	0	0	0	0	0	0	0	0	0	0	0	0	0	0	0	0	0	0	0	0	0	0	0	0	0
2010107E04Rik	164.635	166.329	157.769	127.64	180.091	140.64	161.335	144.451	176.612	179.032	140.956	126.906	139.845	156.198	157.34	146.584	155.766	138.612	132.903	148.627	134.367	160.229	134.908	129.806	137.387	157.332	134.013	154.752	132.734	142.914	168.306	163.798	181.278	150.493	146.39	142.016	151.893	165.635	201.596	185.193	143.987	152.135	176.944	181.308	190.415	188.016	179.728	114.532	173.887
2010107G12Rik	0	0	0.0240403	0.0217629	0	0	0	0	0	0.041817	0.0235583	0	0.0213668	0	0	0	0.0194149	0.0148383	0.0183952	0	0	0	0	0.0362896	0	0.0149331	0	0	0	0	0.0200613	0	0	0	0	0	0	0.0189037	0	0.0205668	0.0162033	0	0	0	0	0.0310402	0	0	0.0177924
2010107G23Rik	3.38371	3.67221	2.55044	2.90305	3.7377	3.34252	3.09508	1.97183	2.19119	0.798057	1.76728	1.99038	0.960062	2.30051	1.93864	1.40348	2.06092	1.50142	1.1483	1.33133	0.684882	2.69924	1.8252	2.01674	1.65916	1.06116	1.17316	2.52567	1.61399	2.05991	2.501	0.953608	0.837998	2.35797	2.26375	2.27435	1.85537	2.43089	1.85282	1.6172	2.38364	2.20832	1.78751	2.62295	2.26365	2.28643	1.39989	1.51257	1.21998
2010109A12Rik	0	0.0934103	0	0	0	0	0.200483	0.101812	0.30902	0.0546749	0.278061	0	0.168283	0	0.083838	0.142583	0.15291	0.23373	0	0	0	0.191601	0	0	0.0831888	0.176418	0	0.0866169	0	0.152791	0	0.188264	0.0629518	0.08444	0.141515	0	0.293033	0.0744419	0	0.242973	0	0.0829223	0	0.078163	0	0.0610061	0.0848402	0	0
2010109I03Rik	0.0240213	0.0271127	0.0825661	0	0.08398	0	0	0.0591499	0	0.0793691	0	0.112885	0	0.130618	0.0973373	0.0207414	0	0.0339206	0.0210481	0	0.0784836	0.0556426	0	0.0830246	0	0.0170686	0.0437661	0.0756431	0	0	0	0	0	0	0	0	0.0637399	0.0433404	0	0	0.0370411	0	0	0	0.0604299	0.0177255	0	0	0.0203963
2010111I01Rik	0.623376	0.680904	0.912513	0.798239	0.809114	0.823057	0.730753	0.857594	0.609073	0.527201	0.76647	0.811033	0.72238	0.843144	1.01183	0.509503	0.84835	0.776153	0.762835	0.96058	0.692773	0.791497	0.618089	0.87979	0.936683	0.795459	0.825065	0.60359	0.627522	1.15096	0.870583	0.731962	0.698517	0.527128	0.790921	0.781265	0.671072	0.68744	0.626444	0.583816	0.744249	0.544007	0.7121	0.519153	0.545076	0.623758	0.748992	0.85612	0.726382
2010300C02Rik	0.0103995	0	0.0118961	0.0323074	0.0363862	0.0299264	0.03359	0.0255873	0.0388312	0.0137408	0.0116576	0.00975355	0.0422927	0.0212112	0.010535	0.0179496	0.0288218	0.0440555	0.0364107	0.0211377	0.0678835	0.0120382	0.0097845	0.00897878	0	0.014779	0.00948131	0.141495	0.0270301	0.0191996	0.0297815	0.0354856	0.0395524	0.0106204	0.0533481	0.0167176	0.0368223	0.0374172	0	0.0305319	0.0400903	0.01042	0	0.0196438	0.00871829	0.0307199	0.0533048	0.0272586	0.0176089
2200002D01Rik	8.57406	6.05785	10.3862	5.98152	9.4676	8.48418	8.6774	7.79544	6.06602	9.30159	6.57616	3.69142	7.15732	6.93382	5.12004	2.62471	5.3844	5.3688	4.14976	6.55145	9.13158	7.54474	6.26507	13.4833	1.73406	6.26609	5.39683	11.0473	5.34753	3.84387	6.46154	6.46728	3.7072	3.83678	5.69318	2.63514	5.75219	8.22397	11.8759	9.71571	4.24472	2.26077	6.99233	7.67164	9.67384	15.0184	6.82627	4.17934	4.30467
2200002J24Rik	0	0.0839161	0	0	0.0650328	0	0	0	0	0	0	0	0	0	0	0	0	0	0	0	0	0	0	0	0	0	0	0.0778132	0	0	0	0	0.0565534	0	0	0	0.0658123	0	0	0	0	0	0	0	0	0	0	0	0
2210010C04Rik	0	0	0.0484398	0	0	0	0	0	0	0	0	0	0	0	0	0	0	0	0	0.580977	0	0	0	0	0	0	0	128.947	0	0	0	0	0	0	0	0	0	0.0190449	0	0	0	0	0	0	0	0	0	0	0
2210011C24Rik	0	0.0564375	0	0.0517798	0.0437376	0	0.0403766	0	0	0	0	0	0.101675	0.101987	0	0.0431523	0	0	0	0	0	0	0	0.215857	0.0502618	0.0355299	0.0911753	0.052333	0.0433217	0	0.0477313	0.0568735	0	0	0.042751	0.0401904	0.0885237	0	0.163016	0	0.154209	0	0.0501104	0.188901	0	0.11078	0.0512596	0	0.0423331
2210013O21Rik	3.54977	1.8538	2.78789	1.70081	2.78061	1.82957	3.25145	2.67233	1.97831	2.20514	1.24721	2.38515	1.40053	2.08922	2.62993	1.64604	1.27258	1.83298	1.71587	1.4538	1.441	1.65592	2.24318	3.24779	0.958615	1.35528	1.11099	2.32894	1.6525	2.05411	2.22531	1.86812	1.45083	1.51499	1.90252	1.83115	2.11045	2.00158	3.74244	1.50363	2.49179	2.70737	2.23003	2.40187	2.22082	3.28663	1.41215	3.47181	2.37733
2210016F16Rik	9.48187	7.49149	10.2582	6.15325	9.55904	6.70463	8.26645	7.86876	8.12111	8.06339	9.2778	9.29987	6.9769	7.9762	10.9567	6.64783	9.03683	8.5102	7.44139	7.88868	8.37486	9.82259	7.93829	7.65924	6.68789	8.79295	8.87912	8.43766	6.74822	8.17415	8.02335	7.58592	8.70386	7.36779	11.9816	9.33923	8.62901	10.466	11.2647	9.4158	9.25591	7.29058	10.3826	9.07665	10.4954	11.6526	9.06125	6.79484	8.81668
2210016L21Rik	9.17353	8.37636	5.62023	5.79937	7.54332	7.38234	7.1301	6.84734	5.34543	7.24078	7.97244	4.93022	5.41439	8.08225	7.41357	8.68769	8.22077	4.63335	5.62371	5.90102	6.65343	7.43733	9.63312	8.45423	5.59483	7.59255	5.88896	7.76717	6.69763	5.77226	5.05077	6.60434	6.19388	7.29818	7.37316	6.57254	6.66051	8.31335	13.4414	6.5566	7.31124	7.26374	8.29809	6.74949	7.86332	12.2044	6.26944	6.39401	7.06837
2210018M11Rik	2.48568	1.79811	2.28764	2.55094	1.918	2.44935	2.3721	2.50193	1.89846	1.44862	1.84914	2.1832	2.44678	1.80608	1.93433	2.05739	2.26557	2.60859	2.00834	2.37807	2.31089	1.94924	2.45592	1.80557	2.08971	2.13633	2.40102	2.31772	2.22236	2.44054	1.96366	2.36578	2.20014	2.33106	2.48293	2.23402	2.83074	1.99269	1.70732	2.06793	2.15167	2.80789	2.58194	2.12379	1.49676	1.72718	2.02695	2.50928	2.49754
2210404O09Rik	0.898065	0.969967	1.19074	0.61405	1.12552	1.19589	0.972399	1.00438	1.73293	0.782611	0.777911	1.16929	0.540876	1.15254	0.640684	0.616502	0.791939	0.91014	0.536927	1.30769	0.46652	1.01733	1.17141	1.85283	1.89006	1.75723	0.762947	1.04744	1.00932	1.34194	0.409891	0.743892	0.559168	1.60788	0.66342	0.983879	1.03169	1.17499	1.57695	0.798976	0.897594	0.756675	1.00182	0.444169	0.89097	0.4385	0.836948	0.553819	0.777249
2210407C18Rik	0.0515953	0	0	0	0.0451309	0	0.0416627	0.0634734	0	0	0.057837	0.0483905	0.157371	0	0.0522676	0.0445268	0.0476648	0.0364289	0	0	0	0.0597256	0.0970881	0	0	0.0366617	0	0.0540001	0	0.0476277	0	0	0	0.052691	0	0	0	0	0	0	0.0397802	0.103393	0	0.0487296	0	0	0.0528924	0.0450795	0.0436816
2210408I21Rik	0.338209	0.227223	0.368459	0.300278	0.302878	0.386316	0.344628	0.297193	0.270612	0.271341	0.33405	0.445711	0.360296	0.273739	0.334518	0.180685	0.260417	0.443552	0.317179	0.310982	0.201567	0.37296	0.234868	0.25029	0.226683	0.27465	0.264298	0.269693	0.307029	0.297335	0.5536	0.403002	0.214442	0.353615	0.385549	0.530833	0.26381	0.434597	0.183818	0.283724	0.40984	0.371181	0.419676	0.220653	0.405119	0.362819	0.239396	0.197051	0.231795
2300002M23Rik	0	0	0	0	0	0	0	0	0	0	0	0	0	0	0	0	0	0	0	0	0	0	0	0	0	0	0	0	0	0	0	0	0	0	0	0	0	0	0	0	0	0	0	0	0	0	0	0	0
2300003K06Rik	0	0	0	0	0	0	0	0	0	0	0	0	0	0	0	0	0	0	0	0	0	0	0	0	0	0	0	0	0	0	0	0	0	0	0	0	0	0	0	0	0	0	0	0	0	0	0	0	0
2300005B03Rik	0	0	0	0	0	0	0	0	0	0	0	0	0	0	0	0	0	0	0	0	0	0	0	0	0	0	0	0	0	0	0	0	0	0	0	0	0	0	0	0	0	0	0	0	0	0	0	0	0
2300009A05Rik	12.8928	12.7544	14.0542	11.2306	15.2577	11.1304	14.5139	11.5691	11.1385	13.9789	8.33143	6.97065	7.09379	7.1671	8.98889	9.22845	11.4202	8.13913	11.5506	12.7944	7.34325	10.886	10.4892	8.57775	10.5964	11.5861	11.8236	12.9381	9.85604	9.31105	8.54263	11.1277	11.1915	9.3715	8.88328	10.7286	9.53288	12.4156	12.5273	12.2462	10.5836	10.9424	12.6166	12.4632	12.7159	11.8175	13.2947	9.40925	12.0068
2310002L09Rik	0	0	0	0	0	0	0	0	0	0	0	0	0	0	0	0.0181367	0	0	0	0	0	0	0	0	0	0	0	0	0	0	0	0	0	0	0	0	0	0	0	0	0	0	0	0	0	0	0	0	0
2310003H01Rik	2.58544	1.35429	2.04248	1.98211	1.72424	2.52112	1.63788	3.07521	2.08012	2.64231	1.9695	1.62103	1.45227	1.81605	1.83773	1.84909	1.93981	1.5834	1.58787	1.91622	2.08238	1.86846	1.88152	1.71425	1.95272	1.76606	2.47437	1.92854	1.4232	1.4768	1.41808	1.52722	2.27086	1.88179	1.88075	2.33068	2.13688	2.45407	2.35948	1.94307	1.56387	1.66022	2.50513	2.15853	2.74226	1.7089	2.13792	1.57251	1.74143
2310007B03Rik	0.0576024	0.0433436	0	0.0198833	0.0671804	0	0.0620179	0	0.0477965	0.0761097	0.0645708	0.0720325	0.0585643	0.169705	0.0583529	0.0662813	0.0709523	0.0271135	0.0672257	0	0	0	0.0722612	0.0165777	0	0.0409301	0.070022	0.100479	0.0332707	0.0531728	0.0183287	0.0218392	0.0292105	0.0784341	0.114914	0.123464	0.0509892	0	0.187793	0.112743	0.103627	0.0384771	0	0.0725373	0.0482902	0.0708983	0	0.0838799	0.0162558
2310007L24Rik	0.0574807	0	0	0.0595238	0	0.110274	0	0	0	0	0	0.0539103	0	0.0390799	0	0.049606	0	0	0	0	0	0	0.0540814	0.049628	0	0.0408436	0	0	0	0	0	0.0653793	0	0	0.0491447	0.0462012	0.101763	0	0	0.0562524	0.0443179	0	0	0	0.0481881	0	0	0.0502216	0.0486643
2310009B15Rik	4.52728	4.30309	3.45255	3.61896	3.12636	4.34269	3.97642	4.29929	3.2623	4.87995	3.02718	1.93681	2.82634	2.052	1.52876	3.08452	2.49476	3.36473	2.98942	3.7131	3.36998	3.58573	3.06389	2.60586	3.59271	2.99117	3.54825	3.40825	3.02781	2.05291	2.95692	3.43293	4.22913	3.08228	4.75352	3.00049	1.82799	4.57237	4.05674	4.0419	3.00065	2.2283	3.50229	3.45067	4.12831	4.39917	3.50118	3.60857	4.43808
2310011J03Rik	7.81841	8.05322	7.56145	7.72829	9.42133	8.57474	7.46567	7.40319	5.58349	7.44293	5.89079	4.87142	4.57056	7.11913	7.454	6.32265	5.84024	6.00274	6.08141	5.65514	7.22702	8.29095	6.58443	7.33666	5.77057	6.07994	6.29779	8.35448	4.55019	6.73772	7.15015	7.77339	7.79783	6.77444	7.87657	7.38283	8.75946	10.3276	9.35793	8.90873	8.36758	7.20379	7.82913	7.48744	7.95244	8.66599	6.57554	7.26098	6.48035
2310014L17Rik	0.154021	0.0632156	1.32941	0.434988	0.0489905	0.40293	0.0565322	0.809594	0.400833	0.462517	0.0941749	2.24561	2.32043	0.114235	0.269503	0.350427	1.39701	0.247152	0.367676	0.0853797	0.167564	0.307958	0.750911	0.918768	1.22449	0.079594	1.64677	0.0439636	0.279016	0.504083	0.227221	0.430001	0.532534	0.328883	0.347169	2.22835	2.60283	0.340056	0.152161	0.0822164	0.215911	2.65157	0.140322	0.0793454	0.035215	0.641101	0.0430619	2.4345	0.0711258
2310015B20Rik	0	0	0	0	0	0	0	0	0	0	0	0	0	0	0	0	0.0939402	0	0	0	0	0	0	0	0	0	0	0	0	0	0	0	0	0	0	0	0	0	0.110505	0	0	0	0	0	0	0	0	0	0
2310022A10Rik	1.70071	1.46927	2.00379	1.74389	1.56112	1.45543	1.48156	1.97098	1.05839	1.47606	1.62609	1.56437	1.23796	1.51903	1.43705	1.45386	1.71135	1.34255	1.25558	1.37306	1.17951	1.71937	1.69582	1.41286	1.52517	1.5052	2.08452	1.85046	1.37286	1.90924	2.15068	1.95337	1.49659	1.46492	1.75408	1.55603	1.80131	1.42611	1.74107	1.48542	1.27269	1.78923	1.60471	1.48081	1.70596	1.63918	1.09434	1.83624	1.79441
2310022B05Rik	5.95819	4.61761	5.10389	4.52017	5.07421	4.93306	3.63941	4.81266	3.5205	4.32561	4.48894	2.53385	3.64244	4.20888	4.37024	4.20532	4.73137	3.49373	5.76185	3.89618	4.61582	4.84189	4.26186	4.90049	3.80931	4.11598	4.46836	4.4679	3.96848	3.38672	3.89159	3.92353	3.51867	4.66375	5.55774	3.40122	4.63731	4.77969	5.44628	4.19114	4.65237	4.46987	5.1676	4.9019	5.11006	4.07134	3.84154	4.04164	4.02455
2310030G06Rik	9.57477	10.7245	9.94139	7.2631	8.9825	7.50174	8.85291	8.94668	11.1895	7.96729	7.7804	9.14404	8.208	7.99722	9.65862	7.53463	9.5505	7.24761	8.44136	7.49927	6.91515	7.10701	7.73634	7.28272	8.15505	10.253	11.2283	8.10862	8.76689	7.41864	11.0934	12.0959	10.166	10.5949	9.74455	9.27834	9.57155	7.72492	13.1797	11.3281	9.01278	10.5737	12.0078	9.21554	12.2805	14.6757	8.34768	7.56736	9.27816
2310033P09Rik	3.46758	3.04867	3.25287	4.53578	3.16083	3.32218	3.2088	5.02924	2.90757	4.75623	3.23631	3.38504	2.63484	3.19742	3.06534	3.17769	3.1322	2.98949	2.84347	2.70469	3.8519	2.32109	3.43422	2.74174	3.22484	3.01222	3.72265	2.86515	2.05308	2.89768	3.1707	3.65345	3.21682	2.68063	4.23909	3.34456	3.54984	3.38173	3.32793	3.64352	2.92327	2.81949	2.92637	3.06814	3.6108	4.57693	3.13936	2.87021	2.99752
2310034C09Rik	0	0	0	0	0	0	0	0	0	0	0	0	0	0	0	0	0	0	0	0	0	0	0	0	0	0	0	0	0	0	0	0	0	0	0	0	0	0	0	0	0	0	0	0	0	0	0	0	0
2310035C23Rik	3.46476	3.17208	4.04015	3.80509	2.89096	4.0075	3.57647	4.08695	2.82969	2.62152	4.00579	3.99702	3.70992	3.8211	4.1473	3.49689	3.90572	4.12812	3.32611	4.16915	3.3587	3.77766	3.79624	3.36806	3.38997	4.01181	3.87781	3.77516	3.72106	3.71683	3.4195	3.78819	3.03114	4.13805	4.7411	4.26119	4.60418	3.44856	3.17204	3.4564	3.8162	4.48866	3.98508	3.20101	2.65823	2.89945	3.58627	3.01988	3.32397
2310036O22Rik	25.3708	32.7104	36.99	27.2203	27.5289	28.1404	31.8181	32.7753	27.5277	38.1913	35.7923	30.9	34.5822	28.1723	27.5041	32.6013	34.2882	37.4416	29.2385	29.8143	32.248	26.4848	29.8979	26.1628	25.6557	25.8672	32.3553	25.4358	26.6063	35.2471	41.6422	41.2905	40.5308	29.7	36.3409	31.3444	28.7139	28.6748	47.4065	33.7849	26.7739	28.1207	31.0304	29.0037	45.3517	51.0646	29.8135	28.5192	29.8732
2310039H08Rik	20.7107	30.1968	29.463	23.2695	26.9428	22.0611	19.1872	27.6439	18.9133	33.4503	19.2043	23.221	17.1196	15.6364	18.0682	19.5949	25.6913	18.061	22.3391	26.1758	16.8509	18.8126	20.2035	18.0332	20.2283	15.6334	22.9473	28.9832	17.5877	17.6558	24.9225	20.2867	27.0447	16.8964	23.2751	27.8229	23.6822	30.2394	26.6509	31.9237	20.9439	22.2798	26.5763	20.4469	28.0358	27.5131	23.8176	16.8649	25.5312
2310045N01Rik	14.5883	16.2055	17.4668	14.5589	12.6117	12.5561	14.0449	14.4132	17.9606	16.529	15.7541	11.186	16.0685	16.3209	14.0831	12.3112	15.2931	14.2673	8.93177	13.013	17.1078	14.3497	13.37	12.1293	11.7324	13.0514	13.5624	13.0532	14.2823	16.4093	13.2042	15.9655	17.4788	13.6451	15.4581	14.2166	17.0355	11.528	23.1636	15.3122	13.8808	11.2089	15.4546	17.7416	17.832	18.2533	14.6451	15.5197	18.5581
2310047M10Rik	2.99496	5.79496	3.71387	4.63909	3.78648	3.35567	4.22713	7.49275	6.0144	3.22564	3.89331	3.163	2.96821	3.8842	4.30877	3.06249	3.37132	3.26963	2.75366	3.58086	3.34044	3.84564	3.00728	2.9552	3.79474	2.48577	3.02882	3.52966	2.31134	3.78687	3.98808	3.69277	3.67566	2.51882	3.89473	3.2771	2.89618	5.88595	3.03587	6.20674	2.60019	4.61475	2.62309	2.42453	3.81892	4.73948	2.86385	2.68271	2.70605
2310050C09Rik	0	0	0	0	0	0	0	0	0	0	0	0	0	0	0	0	0	0	0	0	0	0	0	0	0	0	0	0	0	0	0	0	0	0	0	0	0	0	0	0	0	0	0	0	0	0	0	0	0
2310057J18Rik	0	0	0	0.0356059	0	0	0	0	0	0	0	0.0322481	0	0	0	0	0	0	0	0	0	0	0	0	0	0	0	0	0	0	0.0328221	0	0	0	0	0	0	0	0	0	0	0	0	0	0	0	0.0352483	0	0
2310057M21Rik	1.21351	0.999147	0.7264	0.869708	0.897309	1.14145	0.978343	1.10881	0.817897	0.948803	0.711834	0.960597	0.728924	0.960952	1.10255	0.903823	1.34359	0.723149	0.826081	1.04349	0.669622	0.75879	1.02146	0.689748	0.723611	0.801813	1.00849	1.03164	0.88958	0.945454	1.31337	1.14632	0.903731	1.21332	1.22595	0.889091	0.838263	0.99904	1.02561	0.76177	0.63174	0.863397	1.10854	0.773863	1.01319	0.879582	0.944968	0.737458	1.04385
2310057N15Rik	0	0	0	0	0	0	0	0	0	0	0	0	0	0	0	0	0	0	0	0	0	0	0	0	0	0	0	0	0	0	0	0	0	0	0	0	0	0	0	0	0	0	0	0	0	0	0	0	0
2310061I04Rik	16.2521	15.4104	12.8076	17.55	12.3589	15.5832	18.3773	12.8788	13.4855	19.2007	12.0586	9.57042	14.3279	8.33688	10.1561	12.7569	12.4779	10.9838	12.4954	15.0288	12.5788	11.097	9.29859	10.7408	11.6175	12.6926	13.9829	13.1786	12.3048	12.7385	14.3259	15.2734	16.1703	13.8628	11.9765	15.0281	12.7338	16.5217	14.2803	14.866	11.5945	12.5748	16.494	16.4903	16.2945	13.624	16.8859	12.7925	15.2098
2310061N02Rik	0	0	0	0	0	0	0	0	0	0	0	0	0	0	0	0	0	0	0	0	0	0	0	0	0	0	0	0	0	0	0	0	0	0	0	0	0	0	0	0	0	0	0	0	0	0	0	0	0
2310067B10Rik	11.6286	9.64145	9.96875	13.2827	11.4341	10.8671	12.8718	11.0335	8.79029	8.70789	9.76886	6.7004	8.48174	10.6524	10.1432	8.75068	10.4408	8.26804	9.15346	12.5929	12.3548	10.0773	9.32664	9.83614	9.09742	9.84958	11.2143	11.6575	8.03	9.15057	9.63592	10.9756	8.79702	10.8187	9.06513	9.79174	11.8604	8.67161	8.75018	9.51448	10.0645	8.02228	9.98884	11.54	8.41686	7.3407	9.57581	11.3259	10.6058
2310079G19Rik	0	0	0	0	0	0	0	0	0	0	0	0	0	0	0	0	0	0	0	0	0	0	0	0	0	0	0	0	0	0	0	0	0	0	0	0	0	0	0	0	0	0	0	0	0	0	0	0	0
2410002F23Rik	3.70783	3.22917	3.32508	4.57321	4.24321	3.11755	3.80724	3.407	2.79106	4.14414	3.82188	4.24923	3.35005	3.20475	3.08297	3.04108	3.44651	2.98885	2.50421	5.4416	3.28601	3.8937	3.20861	3.142	2.62208	2.35757	3.17259	3.44859	2.75565	3.08388	4.28118	3.46238	3.96944	3.01523	5.24306	5.14973	3.90923	3.294	4.07808	4.36666	2.77052	2.8666	3.76076	2.87428	4.83408	5.22156	3.65935	3.15879	3.00348
2410004B18Rik	3.62818	2.62507	3.72465	3.56447	3.53979	3.52486	2.81704	4.86401	4.05265	3.93345	3.7021	3.83908	3.02669	3.47871	4.665	3.17127	4.16825	4.23663	2.56502	2.97818	3.08691	3.123	3.41362	3.73492	3.97429	4.29675	4.6649	3.01835	2.74042	3.39212	4.39584	4.54999	3.43207	3.61022	3.93717	3.8509	3.95279	2.30121	3.84171	4.32451	3.51461	4.52084	4.33524	3.38273	3.54858	2.91985	3.19487	4.14537	4.84382
2410004P03Rik	0	0	0	0.0260912	0	0	0	0	0	0	0	0	0	0	0.025524	0	0.0233022	0	0	0	0.0274111	0.029166	0	0	0	0.0179031	0.0229839	0	0	0	0	0	0.0383306	0	0	0	0	0.0454404	0	0	0	0	0	0	0	0	0.0258291	0	0.0213846
2410012M07Rik	0	0	0	0	0	0	0	0	0	0	0	0	0	0	0	0	0	0	0	0	0	0	0	0	0	0	0	0	0	0	0	0	0	0	0	0	0	0	0	0	0	0	0	0	0	0	0	0	0
2410015M20Rik	73.8586	71.2756	67.5361	67.8097	71.3056	64.5065	75.0839	66.6397	69.4972	89.9055	66.8379	50.4789	63.0846	56.4601	67.9425	63.6239	67.571	67.5107	56.9436	68.0859	59.6001	67.2236	58.3131	66.3923	57.6672	62.8961	57.477	76.2994	61.3185	68.4908	66.5054	79.7616	86.8151	60.0169	61.224	59.5491	58.3886	86.9152	76.4555	76.6725	62.3908	62.9929	68.3115	74.8299	72.6211	78.4461	72.431	53.6476	78.1206
2410016O06Rik	3.03508	2.20378	1.79122	3.28309	2.77318	2.65172	2.65374	3.04412	1.78053	2.83526	1.88532	2.03067	1.96546	1.77434	2.44796	1.83517	2.10737	1.54236	2.14897	2.96663	1.80871	2.01402	1.7461	2.00289	2.0015	2.19782	1.72724	2.71119	2.04336	2.78384	2.7865	2.17683	1.79399	1.915	2.87591	2.40843	2.07059	2.22577	2.584	2.42159	1.74387	2.65365	2.09233	1.86232	2.33374	1.75599	2.33849	2.19575	2.70049
2410089E03Rik	0.393878	0.469398	0.386252	0.416902	0.27642	0.307281	0.479239	0.346409	0.177805	0.40926	0.548271	0.64961	0.568168	0.33552	0.359857	0.631818	0.507822	0.559733	0.45463	0.637829	0.603259	0.466032	0.342127	0.396464	0.50034	0.350663	0.488905	0.571279	0.675585	0.559849	0.504072	0.18205	0.751309	0.676879	0.610691	0.539705	0.563298	0.319206	0.386033	0.343152	0.363751	0.555593	0.238435	0.445967	0.275813	0.502273	0.275143	0.499616	0.362521
2410124H12Rik	0	0	0	0	0	0	0	0	0	0	0	0	0	0	0	0	0	0	0	0	0	0	0	0	0	0	0	0	0	0	0	0	0	0	0	0	0	0	0	0	0	0	0	0	0	0	0	0	0
2410127L17Rik	8.77157	7.99367	8.89426	9.03849	8.54402	11.1562	7.83498	9.27221	7.49401	6.55326	8.23034	8.12516	9.55663	11.029	11.3213	9.12124	9.04375	9.26683	8.05689	8.34213	7.91702	10.4296	9.39397	6.54478	8.75175	9.46454	10.0704	9.47508	7.5996	9.25662	8.5799	9.60738	6.75454	9.04631	10.2771	7.76405	7.57282	9.99398	8.94381	9.05043	8.54966	11.5665	9.26801	7.73209	8.53372	5.63004	10.3465	7.43676	10.3967
2410131K14Rik	2.76507	4.14112	3.78892	5.78698	2.28509	2.60692	3.04494	3.10947	2.9598	3.56849	2.05371	1.57715	3.2294	1.16333	3.28227	2.29842	3.40514	3.51392	3.18169	3.65965	1.79317	3.87351	1.00419	2.34645	3.51855	2.70458	3.26758	3.6444	2.35462	3.48089	2.57905	3.41963	3.81153	1.85678	3.0933	2.29065	2.79665	2.59835	1.27033	3.09186	2.59401	1.64871	4.95541	2.5838	2.87753	0.877255	2.49098	2.69749	2.34491
2410137M14Rik	0	0	0	0	0	0	0	0	0	0	0	0	0	0	0	0	0	0	0	0	0	0	0	0	0	0	0	0	0	0	0	0	0	0	0	0	0	0	0	0.05131	0	0	0	0	0	0	0	0	0
2410141K09Rik	0	0	0	0	0	0	0	0	0	0	0	0	0	0	0	0	0	0	0	0	0	0	0	0	0	0	0	0	0	0	0	0	0	0	0	0	0	0	0	0	0	0	0	0	0	0	0	0	0
2510002D24Rik	8.50355	8.26833	9.33229	7.3191	9.1147	8.22744	9.09594	8.21158	7.24635	9.69568	8.57621	8.35513	8.03055	7.36184	9.2856	7.26914	7.8154	8.56163	7.89424	9.16579	8.71418	9.28956	8.72245	8.70855	8.2378	7.68396	9.365	9.63191	6.98467	7.57164	10.1948	10.0907	11.2194	8.08263	9.97706	9.52742	8.79722	7.9138	10.5126	10.6275	8.23421	8.1371	9.88688	7.75311	9.93716	12.6309	9.01923	7.20452	8.31448
2510003E04Rik	7.10005	5.36323	6.00219	6.82045	6.61167	7.19771	5.73323	5.16854	3.67641	4.77547	4.77127	4.97277	6.06215	5.42589	7.06247	5.43071	6.64392	5.77726	5.21903	5.48167	5.38908	5.92523	5.04033	6.30432	7.04467	5.26664	6.32263	6.08687	4.72085	4.96212	5.74429	5.88461	5.19138	5.84563	6.35273	5.92799	6.83708	5.3138	4.54571	6.24811	6.01168	5.82724	5.79158	5.47545	4.53723	5.21624	6.88359	6.13929	7.79727
2510009E07Rik	2.17803	1.75454	1.68647	2.70108	1.91135	2.6368	2.07787	1.58699	1.04856	1.78704	2.55966	2.31456	1.69521	2.00469	3.46976	2.31189	2.23929	1.4065	2.3299	1.6249	2.60639	2.64401	1.98159	2.1385	1.41138	2.34016	1.61756	1.74643	2.04681	2.35104	1.73454	2.37743	2.03752	2.53844	3.12455	2.52007	1.67791	1.98283	2.10942	2.23528	1.38744	2.03174	1.49623	2.38908	1.64106	2.50422	2.11575	2.67876	2.31983
2510039O18Rik	11.2883	10.2303	9.28752	10.9503	11.4588	9.3966	10.5514	10.2315	10.6634	9.96901	8.61579	7.95589	7.54706	8.25175	8.34108	6.94819	9.58662	7.46884	8.54382	11.219	9.71808	9.66577	7.71845	9.01681	8.24312	7.50201	8.78134	11.4343	7.98224	8.63048	9.73146	9.66732	10.2659	8.868	10.0912	9.98229	10.345	9.91664	9.41857	8.59553	8.56408	8.55094	9.94846	8.48355	9.17111	8.48497	9.90613	9.80469	8.79955
2610002J02Rik	4.63638	3.568	10.8483	7.85647	9.99124	7.23703	5.10523	9.74824	8.86586	5.45774	6.23672	5.8901	4.15673	7.22135	5.46536	4.54683	5.80177	4.70197	7.37858	3.68384	3.53084	4.97665	7.09848	6.22282	4.32149	7.15792	6.84009	5.86709	4.34557	5.17473	5.39142	9.92373	4.42441	4.51962	5.54961	7.11438	6.82772	5.08031	10.7639	11.8383	5.78447	5.5746	9.54622	8.081	7.7737	11.2679	4.83936	5.04517	9.70608
2610002M06Rik	3.72408	3.54148	3.82514	3.76807	3.42089	4.16336	3.2139	4.0978	3.04417	2.55966	3.81802	3.28148	3.71242	3.47351	3.82499	3.48171	3.50521	3.86192	3.58967	3.82178	3.70831	3.79801	3.36899	3.13252	3.44704	4.19854	3.57976	3.54848	3.58948	2.7051	4.06724	3.19697	2.76997	3.986	4.05193	3.92784	3.95201	3.85352	3.74638	4.10124	4.06479	4.16786	3.78168	3.7766	2.92916	3.36474	3.34306	3.247	3.62203
2610008E11Rik	2.04831	2.19087	2.25721	2.88737	1.76353	2.1911	1.3509	1.91298	1.4816	1.48073	2.4644	2.43403	2.20245	2.26024	3.32434	1.96205	2.07059	2.58198	2.02755	1.64571	2.32175	3.48833	1.94735	2.36105	2.43622	2.33939	1.96523	2.155	1.78392	2.10858	2.10882	2.34197	2.14539	1.92753	1.98965	1.99977	2.22134	2.44051	1.79473	1.81563	2.47223	1.84817	1.47237	1.51927	1.07885	1.38594	1.9239	1.91144	1.96112
2610015P09Rik	1.26981	1.46133	1.69465	1.90796	1.47007	1.75541	1.44757	1.45494	0.790237	1.35704	1.11642	1.23764	1.05054	1.25266	1.34942	1.11734	1.61011	1.36241	0.849945	1.54353	1.15122	1.5852	1.30014	1.31131	1.57673	1.37996	1.362	1.95441	1.25116	1.21813	1.20025	1.06199	1.03218	1.61462	1.43691	1.39087	1.42157	1.20938	1.29876	1.55944	1.50694	1.42199	1.53455	1.29335	0.991475	1.48937	1.50593	1.41401	1.72851
2610020H08Rik	1.11981	0.937445	0.772996	1.38012	1.18216	1.03755	1.35693	0.784145	1.22608	1.12293	0.995989	0.688389	0.922979	1.27381	1.25229	0.883463	1.0171	0.940993	0.710079	1.23668	0.9246	1.34154	0.635784	0.583429	0.504802	0.713381	0.493077	1.92047	0.903666	1.17678	1.19847	0.724683	1.23416	1.14408	1.13948	1.00913	1.06006	0.781497	0.986542	1.22866	1.34029	1.02572	1.08399	1.31346	0.971562	0.927173	1.84148	1.04631	0.490163
2610028H24Rik	0	0	0	0.0266388	0	0.0493372	0	0	0	0.0169852	0	0	0	0.0174846	0	0	0	0.0181628	0	0.052272	0	0	0	0.0444203	0.0517011	0	0	0	0.0222811	0.0237463	0.024556	0	0	0	0	0	0.0227711	0.023139	0	0.0251748	0	0	0	0	0	0	0	0.0224695	0
2610034B18Rik	4.40233	3.86817	3.20681	2.92451	4.64997	4.08339	4.09142	2.35026	2.81786	2.1269	3.23562	2.99928	2.09014	3.43071	3.97677	3.04654	3.93267	2.59511	2.99976	4.09415	2.43989	3.173	3.20417	4.76906	2.92227	2.98057	3.36994	3.76076	2.87925	2.76031	3.01302	2.78706	2.81162	3.32945	3.69287	3.62273	3.4006	3.47423	4.03939	4.30825	3.04198	3.59953	3.89156	3.5106	2.99428	3.92584	2.63968	3.84637	2.70742
2610044O15Rik8	1.03191	0.611471	1.18041	0.935543	0.902617	1.1878	1.02074	0.983837	0.610072	1.04022	1.01215	0.967809	1.39011	1.35052	1.35896	1.09091	0.929463	0.984141	1.24194	0.838968	0.954244	1.37369	1.33572	1.13594	1.63368	1.04486	0.987836	0.918001	1.13989	1.02399	1.1088	1.26173	0.843798	0.869896	1.03665	1.20265	1.21099	1.39229	0.700869	1.16133	1.17352	1.05978	1.13755	1.07205	1.12525	1.23834	0.952606	0.92413	0.895472
2610301B20Rik	2.85059	2.58481	2.81818	2.90752	2.64217	2.65087	2.42298	3.42451	1.73234	2.09464	2.40145	2.55051	2.96077	2.36343	2.12781	1.81482	1.60572	3.25048	2.06363	2.46137	2.37503	1.80945	1.99875	2.60673	2.97029	3.05535	2.30634	3.00446	1.94702	2.96492	3.37263	3.21488	2.18257	2.27529	3.00384	2.24218	2.95829	2.92901	2.35134	3.26901	2.03161	2.5758	2.20923	1.45609	3.47923	2.94264	2.68057	1.72486	2.24793
2610305D13Rik	0.779188	0.379769	0.243088	0	1.03783	0.0169867	0.343193	0.370356	1.27839	0.0116993	0.0794045	0.71418	0.0360091	0	0.861099	0	0	0.0625167	0.449514	0.0179972	0.597243	0.553482	0	0.718607	0.0712026	0.616577	0.0322905	0.333615	0.0306855	0.016347	0.45642	0.644551	0.404111	0.397867	0.696469	0.0142338	0.501623	0.015929	0	0.294617	0.0273071	0.0354872	1.41976	0.518482	0.267227	0.810826	0.018154	0.0309448	0.239882
2610318N02Rik	0.0358233	0	0	0	0.0313349	0.0687252	0	0.0440704	0	0	0	0	0.0728431	0.0487109	0	0	0	0	0	0	0	0	0	0	0.0360091	0	0.0653207	0	0.0310369	0.0330685	0	0	0	0.036584	0	0	0	0.0322229	0	0.0701155	0	0	0.0359006	0.0338336	0.0300319	0.0529105	0	0.0625985	0
2610507B11Rik	29.1563	28.3026	29.686	30.6112	30.8385	34.2448	28.882	29.8513	26.159	25.9363	31.659	19.8532	27.3945	29.4959	28.674	27.9227	27.8359	27.9899	29.5099	28.4812	29.3799	29.9912	28.3436	24.8328	28.5848	29.8183	28.9486	30.0178	25.9629	30.1034	31.2987	30.2519	25.4085	30.9205	31.1118	24.4651	32.2383	28.919	21.9773	21.6355	26.393	26.4846	27.6438	27.278	22.0777	18.8871	29.652	26.0865	30.4878
2610524H06Rik	0.431926	0.758353	0.164695	0.248488	0.671662	0.782595	0.38753	0.177121	0.059733	0.570702	0.376583	0.225054	0.829486	0.195772	0.437554	0.331336	0.842381	0.609924	0.714122	0.243867	0.469905	0.722206	0.632151	0.124306	0.241204	0.409214	0.218772	0.3516	0.457376	0.708821	0.366496	0.982557	0.365054	0.049011	0.656511	0.54004	0.382338	0.25901	0.208614	0.610562	0.444023	0.577034	0.336668	0.226631	0.201166	0.283533	0.344389	0.419311	0.162523
2610528A11Rik	0.0599898	0	0.0686231	0.124244	0.0524736	0.0575437	0	0.0738004	0	0	0.134494	0	0	0	0	0	0	0	0	0	0	0.0694428	0	0.103589	0.0603009	0.0852529	0.0546931	0.0627858	0.0519745	0.110753	0.057265	0	0.0456317	0.0612637	0	0.0964358	0.106205	0	0.0651919	0	0.0462524	0.0601077	0	0	0	0	0	0	0
2610528J11Rik	13.6305	13.0279	14.4502	10.8754	12.5661	8.60552	9.64568	12.805	11.2772	12.6069	13.2719	7.48025	11.54	7.95282	9.73565	9.87562	11.2642	10.423	9.88086	9.21816	9.167	15.2536	10.4403	12.4462	9.11749	10.9532	13.6471	14.0583	10.6011	10.9292	8.65846	10.3112	8.14369	9.51616	8.0093	9.03852	9.51565	13.6797	10.4495	14.6489	11.197	9.4804	9.23904	8.89435	11.4269	9.54834	8.23145	7.53111	10.5327
2700029M09Rik	2.95192	2.50968	1.88571	2.10406	2.48147	2.42705	1.73356	2.12231	1.62233	1.62093	2.06277	2.26519	1.90987	2.58036	2.36901	1.81965	2.23122	2.46316	1.91269	1.75324	2.08538	2.48515	2.66914	1.78736	1.88824	3.21439	2.41167	2.48765	1.76037	1.62788	1.68339	1.70058	1.54554	0.861317	2.06495	1.54069	2.98631	2.62076	2.12472	1.35063	2.33506	2.41996	2.03623	2.06382	2.44256	1.38726	2.35803	1.60777	1.88248
2700049A03Rik	0.676489	0.470763	0.945219	0.790411	0.46788	0.663996	0.635405	0.784114	0.352614	0.504303	0.714548	0.464987	0.51193	0.486754	0.542103	0.407204	0.559795	0.42228	0.482049	0.76778	0.513691	0.692152	0.858809	0.58407	0.529949	0.676609	0.695889	0.600992	0.415904	0.4648	0.360488	0.537056	0.419023	0.795631	0.638967	0.651224	0.710479	0.502583	0.512986	0.51577	0.630852	0.66217	0.536052	0.579732	0.409035	0.499799	0.66942	0.501929	0.519406
2700060E02Rik	37.0627	39.3578	42.637	37.0427	38.8819	37.3377	36.9368	41.4938	34.8406	38.8115	35.0148	39.5211	34.1395	34.4279	42.7181	34.2921	37.2082	35.0747	31.5997	34.9802	32.4468	37.4097	38.5162	31.2992	33.4509	39.5457	36.0631	36.5897	30.5495	32.5214	34.2898	37.817	35.48	33.9237	40.5984	37.2494	36.0246	40.7401	45.4337	41.2381	35.152	35.0892	39.671	34.0113	38.9521	41.0558	43.9985	36.1347	38.6504
2700062C07Rik	1.626	1.43845	2.01082	1.45626	1.76824	1.89694	1.88076	1.73002	1.47683	2.20649	2.06902	1.64865	1.117	1.88231	1.82526	1.82042	1.86752	1.2101	1.4617	1.83113	1.52992	2.18745	1.86062	1.40387	1.59026	1.40519	1.96323	1.37983	1.52297	1.54153	2.13945	2.14934	1.67139	1.61565	1.69078	1.76612	2.21734	1.58117	1.81476	1.67727	1.99907	1.80533	1.89376	1.49418	2.87364	3.05066	1.71193	1.22868	1.86028
2700081O15Rik	0.873121	0.492496	0.832228	0.941356	0.620528	0.915946	0.793406	0.839162	0.770153	0.889539	0.458926	0.793297	0.66571	0.835023	0.83843	0.902999	0.94057	0.590782	0.828177	0.960803	0.761893	0.716204	0.650539	0.643582	0.62198	0.685514	0.970065	0.799188	0.787588	0.856266	0.78098	0.899545	0.976151	0.501309	1.06532	0.76758	0.772881	0.818338	0.642119	0.69446	0.672843	0.710449	0.966055	0.678258	0.556322	0.571083	0.670967	0.778985	0.923909
2700089E24Rik	28.6505	28.4684	26.2758	28.8219	27.6488	30.7333	27.869	24.8286	29.0744	25.2189	24.9643	20.4523	23.0422	22.0991	25.7188	19.8375	25.6864	24.8448	26.508	27.1766	24.2331	21.4097	22.7024	18.8203	27.9834	24.7283	26.6942	28.4727	22.6314	21.0585	26.7059	26.0981	21.6043	28.4588	30.4086	24.3817	25.8937	29.4587	25.25	28.9621	23.9878	26.2654	26.1067	28.5295	33.8283	26.9822	32.4445	24.1931	27.4888
2700094K13Rik	6.87965	10.1775	5.34835	7.26251	9.11417	7.04762	10.3015	4.848	7.39889	7.50149	2.99492	6.20175	5.56847	4.35945	8.11957	4.32317	3.64057	6.4608	4.5017	9.23174	5.23193	5.87615	5.40447	5.99745	4.09549	5.98001	4.62805	8.73823	3.76146	4.37761	4.08057	6.0017	5.84274	6.48006	7.42382	7.14022	6.62194	10.1535	7.04073	12.6809	7.57013	6.35778	9.97359	10.1563	7.55929	7.54688	7.87427	6.65278	5.03277
2700097O09Rik	3.57882	3.19641	3.23951	3.36524	2.94384	3.70071	4.48427	2.88454	2.91178	3.55204	3.4966	3.69537	4.79874	3.93448	3.99145	3.542	4.66369	4.1439	3.20455	2.71737	2.58979	2.99314	3.36717	3.93336	3.75426	3.76208	4.16293	3.73715	3.62702	4.12964	3.95704	6.51837	3.87122	4.06569	3.97424	3.66177	3.96904	3.58102	3.92497	4.61906	3.86059	3.20763	4.45226	3.91508	4.74826	4.15244	2.56655	3.26323	4.27396
2810004N23Rik	13.1779	13.6405	14.8119	11.9064	13.8107	15.557	11.2702	15.3134	11.7676	11.382	20.196	12.4119	16.9185	15.3389	14.638	17.4423	18.2847	12.5718	15.9991	10.6132	16.0426	16.6843	14.7693	11.066	9.98049	13.3243	12.9409	12.7423	13.2537	13.3688	18.337	13.975	11.6907	16.3919	15.4877	13.4355	13.3915	14.6758	12.4506	11.8269	15.8354	13.5798	15.0351	12.9676	10.9101	14.2469	13.6338	11.5549	12.3168
2810006K23Rik	2.97624	3.30595	3.38655	2.77219	3.31961	3.03615	3.12809	2.59593	3.09732	2.81933	2.91264	2.11199	3.25009	2.67656	3.36598	3.00338	3.21504	2.80184	2.53618	2.73664	2.94721	3.55461	3.141	3.0591	3.6413	3.48052	3.25903	3.55995	2.79688	3.70677	3.14224	3.08072	2.81491	3.20082	2.86775	2.64535	3.03879	4.13679	3.23434	2.95888	3.3267	2.96631	3.61392	2.3945	3.22174	3.00036	3.66515	2.98562	3.92028
2810007J24Rik	67.6345	62.1106	58.9671	38.1493	25.2028	53.9764	34.5154	49.9777	60.0935	43.4827	87.2396	51.1447	123.636	55.3858	69.2116	50.743	55.309	69.4764	69.341	26.3024	39.1332	104.366	96.7065	64.7956	98.5258	61.7933	60.5933	34.8225	87.7567	73.7341	65.5459	70.2355	61.6896	57.4871	46.589	65.2577	65.1448	64.1077	38.6158	31.9566	23.8828	49.348	41.0936	7.39032	64.7687	69.1777	37.4344	64.9128	39.1664
2810021J22Rik	0.731339	0.617363	1.25048	0.719207	0.688505	1.12868	0.786031	0.694922	0.737426	0.434851	0.716258	0.981315	0.904573	0.56657	0.534551	0.720057	0.983406	0.824492	0.582883	0.554971	0.796538	1.30831	0.705653	0.983308	0.614788	0.460601	0.725773	0.756508	0.584904	1.12928	0.529732	0.610153	0.726117	1.34343	0.783497	1.09503	0.721275	0.824376	0.623671	0.470669	1.08601	0.583889	0.724675	0.393528	0.652845	0.676682	0.969385	0.955499	0.760241
2810403A07Rik	14.2	12.9127	11.3999	10.0117	11.0562	12.0084	11.0544	12.7628	11.4177	9.84568	11.273	10.6622	12.1584	9.13905	10.443	10.3753	12.7042	11.575	12.1032	13.3534	9.97001	11.057	10.8954	7.89918	10.2758	11.9932	11.7544	12.481	12.1769	13.5962	16.6053	13.1609	12.4304	11.9808	13.2403	12.9702	12.2339	10.3535	9.5768	11.2771	10.7662	13.947	12.3486	12.0259	10.4345	13.8843	11.3169	13.3316	13.2511
2810408A11Rik	0.108369	0.0611575	0.0309911	0.0280551	0.0710932	0.0517585	0.06563	0	0	0.0894918	0	0.0254093	0.0826338	0	0.0823355	0.0467612	0.0750849	0.0765138	0	0.0275333	0.147372	0.0313613	0.02549	0.0701729	0	0.0576315	0.123501	0.0283549	0.0938895	0.0250088	0.0517232	0.0616299	0.0618236	0.0826568	0	0.0871033	0	0.0487385	0.0587602	0.106053	0.125329	0.0271454	0.027094	0.10235	0	0.0200074	0.0555465	0.0710123	0.091747
2810408M09Rik	3.22559	3.04174	3.52334	2.99183	3.3527	3.00101	3.68272	4.14719	2.87073	3.67011	2.66428	2.79777	2.98357	2.86675	2.70038	2.71945	3.6072	2.57128	2.25019	3.10891	2.37465	2.72611	2.7816	1.88655	3.38859	2.88098	3.58202	2.69347	2.5845	3.36173	3.98197	4.11459	2.80183	3.32241	3.46281	3.86073	3.04523	2.92635	2.92548	3.27884	2.9552	2.65156	3.64671	2.33886	2.9489	3.51137	2.96178	3.49631	3.06019
2810417H13Rik	0.303995	0.0857794	0.130404	0.11805	0.232669	0.273661	0.261089	0.0467475	0.11824	0.100417	0.0638945	0.160376	0.135219	0.529617	0.327203	0.0984838	0.0702092	0.0939033	0.0498912	0.0579273	0.165362	0.153955	0.214513	0.147636	0.0190982	0.216007	0.415732	0.278393	0.0164611	0.105232	0.0362734	0.043221	0.144826	0.135965	0.129955	0.152714	0.487734	0.256352	0.185826	0.223124	0.24903	0.475926	0.152326	0.125611	0.127425	1.06749	0.136341	0.282205	0.14477
2810428I15Rik	25.5409	31.2431	28.19	25.5194	32.7866	27.9426	31.2147	25.2215	32.0472	40.8612	38.6127	21.3	32.8452	31.0217	30.2092	31.633	33.6709	31.1437	24.5915	30.0257	29.2135	31.723	24.0304	35.8189	33.4447	25.9963	29.0128	26.1533	27.9295	33.3898	34.8579	38.3937	36.0203	34.8951	31.2208	36.1753	31.5909	30.4869	51.6106	37.9655	30.0171	23.3778	36.3186	36.7049	45.4857	48.2249	24.2723	27.8038	31.7338
2810459M11Rik	13.412	17.0783	21.2961	19.1748	11.4549	14.3404	16.5157	21.4396	12.6267	13.8438	19.1113	21.0158	17.1857	18.8124	17.043	16.0077	21.86	16.2869	17.3543	17.7698	19.1261	16.1038	11.7199	15.8482	15.3939	14.59	25.3103	16.1902	14.0512	16.9319	17.2105	19.8109	18.0298	15.7625	19.8901	23.3315	14.3274	14.9466	11.2039	18.3209	15.3801	20.2993	15.6503	12.0489	12.5405	13.2866	16.0295	15.179	18.5011
2810474O19Rik	2.00615	3.0968	2.11768	2.64308	3.47734	2.82285	2.01898	2.14135	2.44187	3.88349	1.61248	2.04789	1.98716	3.08942	2.6375	2.62243	3.36596	2.7027	2.5565	4.1526	2.23069	2.22836	2.19284	2.51534	3.42573	2.71997	1.62729	2.20036	2.08956	3.14547	2.95703	3.20461	3.20908	4.23308	3.12825	1.90296	2.7225	2.01715	2.04386	2.02135	2.82054	2.08399	1.86265	2.24998	1.91679	2.39659	3.161	2.23611	1.81738
2900011O08Rik	0.0577736	0.0434725	0.0881173	0.119654	0.623266	0.184726	0.233258	0.307987	0.287632	0.178117	0.0215876	0	0.0195795	0.039279	0	0.0997175	0.0355816	0	0.0505691	0.0391429	0.0838047	0.133755	0.018119	0.116389	0.212935	0.109471	0.105345	0.161243	0.100109	0.0355539	0.238981	0.0219041	0.0292973	0.0786673	0.0493951	0.0619155	0.204563	0.121256	0.0627836	0.056539	0.20787	0.0964786	0.0192994	0.0363765	0.0161446	0.0142218	0.0789681	0.0168258	0.0326082
2900026A02Rik	16.0149	16.6288	18.4137	16.6845	9.90307	18.8305	12.7404	22.0956	10.3239	16.855	12.7228	10.5255	11.8947	12.2913	17.5887	17.0928	11.4275	11.7183	22.9266	15.5294	16.7678	17.8457	14.962	13.5887	15.2362	13.6828	20.6439	16.5831	15.2314	8.33064	9.03885	11.6585	16.8385	14.8143	25.1197	19.8248	19.055	14.6729	19.8576	23.1396	15.186	21.3118	22.6959	18.7607	19.4579	16.6629	11.8291	16.6859	15.4124
2900092C05Rik	0	0	0	0	0	0	0	0	0	0	0	0	0	0	0	0	0	0	0	0	0	0	0	0	0	0	0	0	0	0	0	0	0	0	0	0	0	0	0	0	0	0	0	0	0	0	0	0	0
3010026O09Rik	4.33631	4.89437	7.91838	4.82001	5.08055	4.31214	4.11189	6.01978	2.72335	5.46672	3.70142	3.91772	3.80202	5.11196	4.67492	5.32154	5.07178	4.57845	4.90986	3.3153	4.84744	6.44722	4.67875	2.74782	2.9192	3.73139	5.51306	4.95479	3.41226	2.90115	2.16462	3.84619	4.35759	10.9288	7.72102	7.51438	5.66967	3.22059	8.47358	10.3561	8.86439	6.25816	3.78751	5.48567	6.77031	10.4884	4.56768	3.75394	3.26704
3110001I22Rik	1.06976	1.14388	0.933887	0.991176	0.861857	1.24217	0.977484	0.692652	1.12125	1.22749	0.599588	0.871299	0.887275	1.32064	1.65407	1.62776	1.22233	1.37148	1.25669	1.02996	0.735047	0.553991	0.66217	1.2882	1.1885	1.7403	1.2833	0.913375	1.19512	1.19539	1.10179	0.99262	0.856551	0.718736	1.63669	1.22188	1.1463	1.39272	0.611857	1.40505	1.15037	1.01545	0.789946	1.35599	0.967622	0.790012	0.779203	1.25442	1.28702
3110002H16Rik	8.10052	6.59724	8.07333	8.96871	7.44163	7.27777	7.1969	7.3481	6.29262	7.02913	7.53255	5.81935	8.62795	7.57632	5.6592	7.26672	7.80035	6.46144	7.07671	6.69742	7.9139	7.40462	6.45819	4.89916	7.43717	6.39511	6.89619	7.99099	6.63192	6.82983	8.10458	6.45409	6.35631	6.55273	7.21738	8.44908	7.25112	6.58001	6.87699	5.42275	6.16771	8.39411	7.48062	6.40235	6.16548	6.16819	8.07995	8.48039	7.58174
3110007F17Rik	0.197184	0.05564	0.0563903	0.102096	0.474316	0.23643	0	0.0606447	0	0	0.0552595	0.0462339	0.0501192	0.335152	0.0998766	0.17017	0.0910812	0.0696109	0.215743	0.150296	0.160891	0.114128	0.0463807	0.170245	0.198206	0.140111	0.0898869	0.206374	0.128129	0.18202	0	0.336419	0.149989	0.302057	0.295029	0.198113	0.261819	0.487756	0.267854	0.0964851	0.15203	0.296357	0.197609	0.0465579	0.165306	0.0728094	0.0505353	0.258423	0.125205
3110009E18Rik	0.99904	0.376043	0.762227	0.905231	1.12875	0.519082	0.739829	0.409679	0.932164	0.93459	0.933249	0.468708	0.762143	0.792794	0.675015	0.503166	0.923358	0.793546	0.619408	0.677184	0.815537	0.771332	0.783659	0.898908	0.795009	0.739119	0.721076	0.435668	1.3711	1.22962	0.715575	1.18367	0.284973	0.595149	0.747731	1.13758	0.737291	0.411873	2.08183	0.407559	0.674291	0.416894	0.459092	1.25807	1.36161	0.860749	0.512313	0.400068	0.599113
3110021N24Rik	0.654361	0.399022	0.518935	0.706033	0.574288	0.506972	0.424774	0.247694	0.37842	0.415675	0.480277	0.495693	0.588525	0.494846	0.714275	0.36975	0.348757	0.497552	0.643132	0.665017	0.409574	0.495272	0.354208	0.39113	0.533038	0.606852	0.619531	0.524777	0.413493	0.348485	0.31232	0.372656	0.286366	0.410438	0.6025	0.445286	0.468104	0.317376	0.328385	0.245822	0.52392	0.353041	0.378331	0.426674	0.210581	0.204052	0.774014	0.55342	0.553995
3110035E14Rik	0.0142126	0.0482155	0.0163013	0.0441739	0.0373131	0.0546349	0	0	0.0176675	0.018779	0.0960279	0.120288	0.0434314	0.0773388	0.0576723	0.0616073	0.013136	0.0301611	0.037391	0.0580672	0.0154212	0.131969	0.0800567	0.208051	0.0286894	0.0101179	0.0258102	0.0594999	0.0492545	0.0526021	0.0406437	0.0646926	0.0757832	0.0290287	0.0487355	0.0342708	0.0377426	0.0511605	0.0154863	0.0556354	0.0438318	0.028481	0.0284998	0.0674222	0	0.0524794	0.0437096	0.0249488	0.0361659
3110040N11Rik	12.3303	11.2227	9.74624	9.04212	16.1087	8.62954	9.87115	14.2575	10.6642	11.0064	9.78809	9.72801	15.1726	11.4413	12.0015	11.0978	10.9999	14.4599	11.1568	9.03531	8.86623	9.74015	11.5513	11.5596	9.57497	12.8226	12.1583	10.5173	10.3101	15.0947	12.5785	9.69085	10.822	8.80911	10.6326	12.6681	9.7436	14.6135	12.5944	10.8239	11.1731	9.54429	11.7735	10.7458	11.5792	11.8024	9.60229	8.83122	12.4104
3110043O21Rik	2.42503	2.51302	2.15757	2.32031	2.79104	2.63902	2.43915	2.14589	1.8004	1.88316	2.35276	2.81972	3.11435	2.47791	3.3186	2.65578	2.25339	3.58459	2.0978	1.6286	1.95941	2.57733	2.4951	3.17121	2.46611	2.20682	2.12041	2.92396	1.62184	2.42182	2.99175	2.54856	2.86941	2.14343	2.98271	2.82685	2.43534	2.95942	2.03428	2.59526	2.58041	2.67135	2.20287	2.34391	1.71199	3.30944	2.82037	2.75069	2.65339
3110052M02Rik	2.14974	1.69946	2.38784	2.04309	1.88948	2.09173	1.99586	2.9385	1.40877	1.83188	2.27011	1.70433	1.59417	1.69456	3.0194	2.24062	2.13948	1.93556	1.95416	1.98422	1.78514	2.38003	2.82384	2.15195	2.2966	2.20642	1.81791	1.98907	2.56404	1.79249	2.86468	2.52754	1.9433	1.52723	2.26418	2.0284	2.31635	1.78422	1.95244	2.35789	2.06582	2.50776	3.09107	1.93203	2.60289	1.5642	1.77793	1.82361	2.0662
3110057O12Rik	7.93483	6.73618	6.53693	4.67381	6.35166	7.2956	5.62843	6.89439	5.64024	4.42454	9.11915	6.45068	8.4374	7.84304	10.4513	7.4446	6.2039	9.11032	6.22726	6.71387	7.20697	10.763	7.13881	7.2122	6.82212	9.36062	5.1602	6.34277	8.32527	8.34942	6.21936	7.53326	4.6089	5.9474	8.26229	7.16623	7.2655	8.51242	3.61853	5.25402	7.42124	5.99929	6.80293	6.17061	4.63813	3.97822	8.02237	6.43984	6.33131
3110062M04Rik	0.316553	0.769447	0.390278	0.327804	0.31949	0.52554	0.766738	0.329516	0.848382	0.571008	0.573215	0.479785	0.532273	0.513142	0.370609	0.346875	0.528638	0.429813	0.586127	0.630957	0.397369	0.352625	0.538317	0.704291	0.379335	0.458512	0.432905	0.356936	0.728328	0.449554	0.523416	0.498733	0.843326	0.733487	0.56279	0.50928	0.48537	0.350446	0.344142	0.536821	0.47874	0.50016	0.573927	0.402461	0.336825	0.395774	0.449323	0.308489	0.463846
3110079O15Rik	0	0	0	0	0	0	0	0	0	0	0	0	0	0	0	0	0	0.0693096	0	0	0	0	0	0	0	0.139505	0.0894978	0	0	0	0	0	0	0	0.083929	0	0	0	0	0	0.0756857	0	0	0.0927128	0	0	0	0	0.166217
3110082I17Rik	1.17879	1.47155	1.59792	1.7037	1.84512	1.42926	0.777049	3.28419	1.35227	1.0664	2.12118	1.6886	1.29309	1.62395	0.945983	1.15194	1.26093	1.90549	1.63026	1.04107	2.09239	1.04207	2.39327	1.58127	0.967291	0.860232	2.03629	1.13711	0.941305	1.11754	1.36681	1.37699	0.92088	1.80696	1.96397	1.42218	2.19675	2.37989	1.75296	1.00249	1.24454	1.523	0.777723	0.761741	1.84641	1.90794	1.97164	1.7346	0.761619
3110082J24Rik	0	0	0	0	0	0	0	0	0	0	0	0	0	0	0	0	0	0	0	0	0	0	0	0	0	0	0	0	0	0	0	0	0	0	0	0	0	0	0	0	0	0	0	0	0	0	0	0	0
3300002I08Rik	0.139976	0.15799	0.320241	0.0724757	0.367315	0.402806	0.282574	0.0861005	0	0.0924749	0.0784549	0.328204	0.142314	0.2855	0.2836	0.1208	0.129313	0.197661	0.367563	0.213383	0.228426	0.0810166	0.197547	0.241707	0.211053	0.149193	0.0638086	0.1465	0.363822	0.129212	0.267237	0.318421	0.212948	0.357372	0.239353	0.168763	0.309765	0.188862	0	0.205477	0.161883	0.350628	0.0701391	0.132202	0.176021	0.103371	0.0717476	0.244598	0.533279
3425401B19Rik	0	0	0	0	0	0	0	0	0	0	0	0	0	0	0	0	0	0	0	0	0	0	0	0	0	0	0	0.00855938	0	0	0	0	0	0	0	0	0	0	0	0	0	0	0	0	0	0	0	0	0
3632451O06Rik	0.0495383	0	0	0.0683987	0.0144517	0.0316962	0	0.0406063	0.0411276	0.0109151	0.037041	0.0619821	0.0839884	0.0561333	0	0.0142428	0.0152548	0.0349766	0.0578143	0.033545	0.0538941	0.076501	0.0931664	0.0570274	0.0332149	0.0234667	0	0.0691295	0	0.0457288	0	0	0.0376817	0.0168726	0.014118	0	0.0292339	0.0296901	0.0179349	0.0323198	0.0891685	0	0.0165394	0	0.0138508	0.0365637	0.0169279	0.0432822	0.0139877
3830403N18Rik	0.133389	0	0.0508618	0	0.0388922	0	0.071807	0	0.0553409	0.146872	0	0	0	0.0302294	0.0900847	0.0383717	0	0.59647	0.116755	0	0.0483726	0	0.0836671	0.0383887	0.134081	0.0315937	0.0810745	0	0.154089	0.328351	0.12733	0	0.0338212	0	0.0380149	0.035738	0.0393584	0.0399942	0.0966375	0	0.102843	0.133651	0.044559	0	0.0372749	0.0328356	0	0.116544	0.0376432
3830406C13Rik	6.52194	4.87798	6.95234	5.33747	5.4247	6.50338	4.69122	5.59782	4.8261	3.87322	4.50533	5.08627	4.13782	4.72054	7.07371	4.9812	5.97481	3.92451	4.745	4.50281	4.48983	5.96997	5.56496	5.41355	5.00394	5.40242	6.46189	5.61915	3.69616	4.60986	4.91344	5.23596	2.3996	6.61777	6.13555	5.32448	5.14264	5.93021	4.92562	6.29585	6.03841	5.85311	5.16338	5.28311	4.57523	3.5324	2.63285	4.89215	5.97173
3830417A13Rik	0	0	0	0	0	0	0	0	0	0	0	0	0	0	0	0	0	0	0	0	0	0	0	0	0	0	0	0	0	0	0	0	0	0	0	0	0	0	0	0	0	0	0	0	0	0	0	0	0
4430402I18Rik	1.22232	0.499752	0.65105	0.632882	0.958792	1.27356	1.49754	1.06297	1.10167	1.18344	1.44106	1.89748	1.15703	0.544593	1.45174	1.36405	1.6354	0.982058	0.682677	1.26394	0.985883	0.976041	0.694147	1.05533	0.868535	1.3031	1.38339	0.749928	1.1323	1.05051	1.1668	1.05494	1.25038	1.11914	1.22524	1.10129	0.914519	0.549991	0.733205	1.1137	1.34863	1.01356	1.6896	1.03501	0.901252	0.949365	0.388968	0.534227	0.428209
4632428N05Rik	3.1125	2.06066	1.4629	1.70568	2.03856	1.40043	1.86737	1.99343	2.08677	1.58548	1.67993	2.15046	2.08416	2.40891	2.31352	1.67171	0.938292	1.93045	1.56384	1.80711	2.55754	1.76585	2.27199	2.04612	1.06302	1.13714	1.42134	1.71244	2.19014	2.07444	1.9922	1.67122	1.81679	1.05175	1.86454	1.15842	1.41661	2.34962	1.32844	1.74845	1.21222	1.64167	1.44181	1.21093	0.776808	1.55552	1.56912	2.76434	2.16305
4732456N10Rik	0	0	0	0	0	0	0	0	0	0	0	0	0	0	0	0	0	0	0	0	0	0	0	0	0	0	0	0	0	0	0	0	0	0	0	0	0	0	0	0	0	0	0	0	0	0	0	0	0
4833403I15Rik	0.0422668	0	0	0.0145897	0.0123237	0.0135145	0	0	0.0175358	0	0	0	0.0286484	0	0.028545	0	0	0	0.012332	0.0143184	0.0306555	0	0.0132557	0	0.014162	0.0300332	0.012845	0.0294912	0.0366195	0.0390165	0.013449	0.0480748	0	0	0	0	0.0124714	0.0126729	0	0	0	0	0	0.0133064	0.0118113	0	0	0.0123097	0
4833420G17Rik	6.10188	4.65958	5.65324	11.3758	3.2666	2.23217	8.38848	4.68484	8.24222	3.60946	3.60171	3.35804	3.72845	4.67424	6.33288	0.671039	4.36366	3.69382	7.33655	4.00046	5.59601	7.43311	4.66099	4.84739	4.32557	4.70543	6.27253	6.30298	4.13147	3.9413	3.59432	3.38665	6.35011	2.35356	5.60414	5.01115	6.04117	7.01574	4.6182	8.28485	4.84355	9.6066	5.84551	4.75837	5.1577	6.20688	7.25475	3.90668	8.59572
4833423E24Rik	0	0	0	0	0	0	0	0	0	0	0	0	0	0	0	0	0	0	0	0	0	0	0	0	0	0	0	0	0	0	0	0	0	0	0	0	0	0	0	0	0	0	0	0	0	0	0	0	0
4833427G06Rik	0	0	0	0	0	0	0	0	0	0	0	0	0	0	0	0	0	0	0	0	0	0	0	0	0	0	0	0	0	0	0	0	0	0	0	0	0	0	0	0	0	0	0	0	0	0	0	0	0
4833439L19Rik	21.2519	19.0587	19.8475	19.3221	20.6065	20.1211	20.4883	20.1348	17.69	16.7849	21.3127	15.0209	22.0751	17.4126	17.8515	20.1762	17.2379	20.9203	20.5016	19.2361	15.7391	15.953	14.7017	17.9821	20.5945	20.0536	20.3338	17.0318	20.8164	16.4703	21.0147	17.637	17.4552	17.3324	19.6486	17.6402	18.178	20.1072	18.4128	16.4914	13.1681	16.1668	20.0055	19.1856	16.0996	15.7448	21.4016	21.7963	25.9324
4921501E09Rik	0	0	0	0	0	0	0	0	0	0	0	0	0	0	0	0	0	0	0	0	0	0	0	0	0	0	0	0	0	0	0	0	0	0	0	0	0	0	0	0	0	0	0	0	0	0	0	0	0
4921504E06Rik	0	0	0	0	0	0	0	0	0	0	0	0.0212252	0	0	0	0	0	0	0	0	0	0.026197	0	0	0	0	0	0	0	0	0	0	0	0	0	0	0	0	0	0	0	0	0	0	0.0379446	0	0	0	0
4921506M07Rik	0.214649	0.242273	0.771696	0.349295	0.134111	0.441207	0.272371	0.0754471	0.114498	0.162065	0.309364	0.373873	0.155881	0.333566	0.124255	0.291095	0.339938	0.303106	0.134201	0.342798	0.333604	0.319465	0.230806	0.2118	0.246585	0.326832	0.279567	0.19256	0.212537	0.424591	0.204899	0.279022	0.373199	0.407099	0.524343	0.271116	0.244293	0.193076	0.0666465	0.180053	0.378275	0.245795	0.245843	0.318571	0.257069	0.158517	0.565831	0.133958	0.441334
4921507P07Rik	0.155449	0.131506	0.0889101	0.201218	0.118976	0.0745554	0.0941428	0.095618	0.120795	0.256633	0.0653454	0.236813	0.0987782	0.132108	0.177045	0.134153	0.233212	0.0823163	0.119056	0.532842	0.232387	0.202437	0.201102	0.0503081	0.0390638	0.0966492	0.177041	0.162694	0.403606	0.125558	0.22244	0.110506	0.428175	0.37687	0.232585	0.32763	0.275028	0.19226	0.253231	0.398907	0.239704	0.155688	0.155785	0.146752	0.130319	0.0573991	0.0796445	0.169772	0.148057
4921509C19Rik	0	0	0	0	0	0	0	0	0	0	0	0	0	0	0	0	0	0	0	0	0	0.0195745	0	0	0	0	0	0	0	0	0	0	0	0	0	0	0	0	0	0	0	0	0	0	0	0	0	0	0
4921511H03Rik	0	0	0	0	0	0	0	0	0	0	0	0	0	0	0	0	0	0	0	0	0	0	0	0	0	0	0	0	0	0	0	0	0	0	0.03707	0.0348496	0	0	0	0	0	0	0	0	0	0	0	0	0
4921511M17Rik	0	0	0	0	0	0	0	0	0	0	0	0	0	0	0	0	0	0	0	0	0	0	0	0	0	0	0	0	0	0	0	0	0	0	0	0	0	0	0	0	0	0	0	0	0	0	0	0	0
4921517D22Rik	0	0	0	0	0	0	0	0	0	0	0	0	0	0	0	0	0	0	0	0	0	0	0	0	0	0	0	0	0	0	0	0	0	0	0	0	0	0	0	0	0	0	0	0	0	0	0	0	0
4921524J17Rik	2.67112	3.21034	3.54645	3.35669	3.40739	3.38206	3.53587	4.40472	2.7976	3.22897	3.34885	3.44123	3.75933	3.82767	4.09024	3.82683	3.70262	4.0942	3.53303	3.32525	3.00062	2.63317	3.69184	2.45572	3.57045	4.40312	3.47049	2.64692	3.00452	4.01586	2.76594	3.3301	3.09192	3.42862	3.67318	3.40423	3.64959	3.04262	3.40004	3.53395	3.04345	4.09998	3.53454	2.95587	2.69277	3.7587	3.61446	3.45104	3.73128
4921524L21Rik	0	0	0	0	0	0	0	0	0	0	0	0	0	0	0	0	0	0	0	0	0	0	0	0	0	0	0	0	0	0	0	0	0	0	0	0	0	0	0	0	0	0	0	0	0	0	0	0	0
4921530L21Rik	0	0	0	0	0	0	0	0	0	0	0	0	0	0	0	0	0	0	0	0	0	0	0	0	0	0	0	0	0	0	0	0	0	0	0	0	0	0	0	0	0	0	0	0	0	0	0	0	0
4921536K21Rik	0	0	0	0	0	0	0	0	0	0	0	0.0162379	0	0	0	0	0	0	0	0	0	0	0	0	0	0.0123022	0	0	0	0	0.0165649	0	0	0	0	0	0	0.0155733	0	0	0	0	0	0	0	0	0.0177588	0	0
4921539E11Rik	0.0370374	0.0418209	0.0635513	0	0.0487147	0.0177781	0	0.0457883	0.161345	0.0122694	0.062277	0.0347652	0	0	0.0187677	0.047945	0	0	0.08108	0.0564838	0	0.107491	0	0.0480055	0	0	0	0	0	0	0.0177282	0.042144	0.0282535	0	0.015846	0	0.0163993	0.0832873	0.0402656	0	0	0.0186083	0.0185587	0	0.0155249	0.027419	0	0.0485401	0
4922502D21Rik	0	0	0	0	0	0	0	0	0	0	0	0	0	0	0	0	0	0	0	0	0	0	0	0	0	0	0	0	0	0	0	0	0	0	0	0	0	0	0	0	0	0	0	0	0	0	0	0	0
4930402F06Rik	0	0	0	0	0	0	0	0	0	0	0	0	0	0	0	0	0	0	0	0	0	0	0	0	0	0	0	0	0	0	0	0	0	0	0	0	0	0	0	0	0	0	0	0	0	0	0	0	0
4930402H24Rik	6.50376	5.6348	5.59552	4.90119	3.88255	5.12111	4.08056	4.25841	3.04414	3.13987	4.43325	3.35917	5.60485	3.56531	4.85322	3.95935	3.45903	4.88155	4.19338	4.97122	4.14572	4.34619	3.84269	2.76808	3.70735	3.7836	4.17446	5.10996	3.69721	3.46583	3.12851	6.27221	3.45498	4.77594	5.96601	5.05664	5.23003	4.23386	3.34372	4.65256	4.54692	5.93652	4.7905	3.62386	2.66393	3.06166	4.79565	5.64069	4.33123
4930402K13Rik	0	0	0	0	0	0	0	0	0	0	0	0	0	0	0	0	0	0	0	0	0	0	0	0	0	0	0	0	0	0	0	0	0	0	0	0	0	0	0	0	0	0	0	0	0	0	0	0	0
4930404N11Rik	4.82887	6.40781	4.7027	6.55472	6.90658	5.38311	6.85007	6.02084	9.09661	5.81993	7.09548	4.28412	3.98069	5.81188	4.42906	4.50522	4.70215	3.68587	3.99824	5.43805	5.39545	5.13657	5.03447	4.6199	3.47645	4.54404	5.41391	6.55646	5.25788	4.8792	5.10787	4.52754	6.10533	5.33126	4.74229	5.9793	6.06515	4.81312	10.3534	6.44992	5.28275	5.0999	8.04369	6.2247	5.96292	6.69847	5.08407	4.16204	4.97216
4930407I10Rik	0	0	0	0	0	0	0	0	0	0	0	0	0	0	0	0	0	0	0	0	0	0	0	0	0	0	0	0	0	0	0	0	0	0	0	0	0	0	0	0	0	0	0	0	0	0	0	0	0
4930412D23Rik	0	0	0	0	0	0	0	0	0	0	0	0	0	0	0	0	0	0	0	0	0	0	0	0	0	0	0	0	0	0	0	0	0	0	0	0	0	0	0	0	0	0	0	0	0	0	0	0	0
4930415F15Rik	0.0600692	0	0	0	0	0	0	0.0738004	0	0	0.0673361	0.169463	0	0	0	0	0	0	0	0.0612096	0	0	0	0.0517943	0	0	0	0	0	0	0.0573408	0	0	0	0	0.04841	0	0	0	0	0	0	0	0	0	0	0	0	0
4930415L06Rik	0	0	0	0	0	0	0	0	0	0	0	0	0	0	0	0	0	0	0	0	0	0	0	0	0	0	0	0	0	0	0	0	0	0	0	0	0	0	0	0	0	0	0	0	0	0	0	0	0
4930415O20Rik	0	0	0	0	0	0.0768605	0	0	0	0.0529361	0	0.0751506	0	0	0	0.0691504	0.0740236	0.0565743	0	0	0	0	0.0753891	0	0	0	0	0.0838623	0	0	0	0	0	0.0818293	0.0685074	0	0	0	0.0870762	0	0	0	0	0	0	0	0	0	0.0678376
4930426D05Rik	0	0	0.0320043	0	0	0	0	0	0	0.0369671	0	0.0262401	0	0	0.0283425	0	0	0	0.0244891	0.0284336	0	0	0.0526955	0.0725343	0	0	0	0	0.0242623	0.0258265	0.0267072	0	0.0212817	0	0	0	0	0.100664	0	0.0273801	0	0.0560659	0	0	0	0	0.0286813	0	0
4930427A07Rik	0.0947942	0.0457452	0.030908	0.0978713	0.153943	0.0649687	0.0984303	0.0499938	0.0506863	0.0714441	0.0456362	0.0380856	0.0275364	0.0644678	0.137103	0.0350604	0.0375144	0.095628	0.0592843	0.0137298	0.132595	0.0470068	0.0890288	0.128554	0.0680715	0.0577175	0.0618704	0.0710251	0.0116978	0.0250013	0.0387692	0.0461879	0.0721168	0.0415882	0.127056	0.0217045	0.119873	0.121592	0.14712	0.330527	0.177523	0.189876	0.149217	0.179112	0.090768	0.200074	0.0417347	0.118037	0.0573418
4930428D18Rik	0	0	0	0	0	0	0	0	0	0	0	0	0	0	0	0	0	0	0	0	0	0	0	0	0	0	0	0	0	0	0	0	0	0	0	0	0	0	0	0	0	0	0	0	0	0	0	0	0
4930430A15Rik	0	0	0	0	0	0	0	0	0	0	0	0	0	0	0	0	0	0	0	0	0	0	0	0	0	0	0	0	0	0	0	0	0	0	0	0	0	0	0	0	0	0	0	0	0	0	0	0	0
4930430F08Rik	1.19989	1.10015	1.28732	1.59201	1.18075	0.97093	1.54419	1.45307	0.956938	1.05281	0.987772	1.65288	1.41084	1.75903	1.91826	1.19756	1.29955	2.15768	1.26386	1.12393	1.36659	1.82303	1.56993	1.0038	1.30035	1.21229	1.14547	1.17733	1.54344	1.69605	2.11182	1.51405	1.09833	1.87636	1.58691	1.58228	1.82593	0.944387	1.32405	1.15591	1.12749	1.46525	1.37158	1.41627	1.36742	1.10741	1.44148	1.42512	1.58727
4930432K21Rik	0	0.0205083	0	0	0.0159062	0.0522873	0.0293442	0.0224024	0.0677915	0.0361204	0.0609943	0.0340827	0.0738937	0.0123534	0.0183736	0.0313992	0.0168229	0	0.0158597	0.0369022	0.0394641	0.126199	0.068327	0	0.0182459	0	0	0.0949891	0.015714	0.067239	0.0345923	0	0	0.018541	0.0310699	0.0291563	0.0482905	0.0327861	0.0197298	0.0355919	0.014026	0	0.0181946	0.0171987	0.0304103	0.0134588	0.0372834	0	0.0307908
4930432M17Rik	0.0402773	0	0	0.0417089	0	0.0386008	0	0	0	0.0266328	0	0	0	0	0	0.0347594	0	0.0284379	0	0	0	0.0932483	0	0.0347748	0.0404862	0.028645	0.0367048	0.0842343	0	0.03718	0.0384479	0.0915832	0	0	0	0.0323736	0	0	0	0.0394166	0	0	0	0	0	0	0	0	0.0341299
4930433I11Rik	0	0	0	0	0	0	0	0	0	0	0	0	0	0	0	0	0	0	0	0	0	0	0	0	0	0	0	0	0	0	0	0	0	0	0	0	0	0	0	0	0	0	0	0	0	0	0	0	0
4930435E12Rik	0	0	0	0	0	0	0	0	0	0	0	0	0	0	0	0	0	0	0	0	0	0	0	0	0	0	0	0	0	0	0	0	0	0	0	0	0	0	0	0	0	0	0	0	0	0	0	0	0
4930444G20Rik	0	0	0.0292194	0	0	0.0246476	0.020626	0.0316108	0.0317122	0.016918	0.0287062	0	0	0	0	0	0.0473149	0.0360699	0	0	0.0277894	0	0	0	0	0	0	0	0.0443735	0.0235791	0	0.0290534	0.0194298	0	0.0220439	0	0.0226683	0.0231128	0.0558471	0	0.0198112	0.0256586	0	0.0242682	0	0.0379517	0.0263413	0	0.0865021
4930444P10Rik	0	0	0	0	0	0	0	0	0	0	0	0	0	0	0	0	0	0	0	0	0	0	0	0	0.0635809	0	0	0	0	0	0	0	0	0	0	0	0	0	0	0	0	0	0	0	0	0	0	0	0
4930447A16Rik	0.0779919	0	0	0	0	0	0	0.0975404	0	0	0	0	0	0	0	0	0	0	0	0	0	0	0	0	0	0	0	0	0	0	0	0	0	0	0	0	0	0	0	0	0	0.077413	0	0	0	0	0	0	0
4930447C04Rik	0	0	0	0	0	0	0	0	0	0	0.0266171	0	0	0	0	0	0	0	0	0	0	0	0	0	0	0	0	0	0	0	0	0	0	0	0	0	0	0	0	0.0232372	0	0	0	0.0224258	0	0	0	0	0
4930449I24Rik	0	0	0	0	0	0	0	0	0	0	0	0	0	0	0	0	0	0	0	0	0	0	0	0	0	0	0	0	0	0	0	0	0	0	0	0	0	0	0	0	0	0	0	0	0	0	0	0	0
4930451G09Rik	0.518043	0.159757	0.35017	0.244097	0.206185	0.722792	0.342257	0.231988	0.293083	0.108896	0.211553	0.110625	0.21569	0.224364	0.191032	0.284796	0.239538	0.332859	0.123988	0.16769	0.205156	0.163845	0.354846	0.264777	0.284034	0.251174	0.193416	0.295739	0.326081	0.326049	0.135113	0.241048	0.304496	0.336315	0.22163	0.056839	0.459044	0.402434	0.332662	0.276746	0.417135	0.377107	0.118083	0.08912	0.158048	0.174077	0.217254	0.144165	0.19915
4930451I11Rik	0	0	0	0	0	0	0	0	0	0	0	0	0	0	0	0	0	0	0	0	0	0	0	0	0	0	0	0	0	0	0	0	0	0	0	0	0	0	0	0	0	0	0	0	0	0	0	0	0
4930452B06Rik	0.791316	0.764569	0.301842	1.02691	2.04842	1.77241	1.24118	1.96797	1.72422	1.27706	0.221842	0.0773087	0.369684	0.550407	0.350712	0.769949	0.213296	1.09494	0.288704	0.184363	0.808853	0.248086	0.730867	0.271028	0.895498	1.01913	0.48114	2.5718	1.95821	0.762841	0.141735	1.01293	0.313614	0.218945	0.860104	0.622784	1.54686	1.03802	0.465968	0.193601	0.584899	0.297543	1.30566	1.30836	2.24056	2.55853	1.10132	0.823111	0.516414
4930453H23Rik	0	0	0	0	0.0230774	0	0	0	0	0	0	0	0	0	0	0	0	0	0	0	0	0	0	0	0	0	0	0	0	0	0	0	0	0	0	0	0	0	0	0	0	0	0	0	0	0	0	0	0
4930453N24Rik	11.6873	11.3069	14.0319	10.9383	11.4748	12.1913	9.9877	12.0724	8.94851	9.43202	11.3442	11.9201	11.4321	10.4711	12.3229	10.4096	11.4895	12.8228	9.24568	11.2197	11.121	8.12528	10.5153	9.47286	11.0287	9.90253	10.0962	9.73571	8.73828	12.1411	13.4984	12.712	10.808	10.474	13.6631	10.7359	13.0601	13.8841	10.8494	10.2038	8.82708	13.4515	9.93688	9.91184	11.0833	9.98983	11.7366	8.27627	8.94274
4930467E23Rik	0	0	0	0	0	0	0	0	0	0	0	0	0.0178098	0	0	0	0	0	0.0153329	0	0	0	0	0	0	0	0	0	0	0.0161702	0	0	0	0	0	0	0	0	0	0	0	0	0	0	0	0	0	0	0
4930468A15Rik	0	0	0	0	0	0	0	0	0	0	0	0	0	0	0	0	0	0	0	0	0	0	0	0	0	0	0	0	0	0	0	0	0	0	0	0	0	0	0	0	0	0	0	0	0	0	0	0	0
4930469G21Rik	0	0	0	0	0	0	0	0	0	0	0	0	0	0	0	0	0	0	0	0	0	0	0	0	0	0	0	0	0	0	0	0	0	0	0	0	0	0	0	0	0	0	0	0	0	0	0	0	0
4930474N05Rik	0	0	0	0	0	0	0	0	0	0	0	0	0	0	0	0	0	0	0	0	0	0	0	0	0	0	0	0	0	0	0	0	0	0	0	0	0	0	0	0	0	0	0	0	0	0	0	0	0
4930480E11Rik	0	0	0	0	0	0	0	0	0	0	0	0	0	0	0	0	0	0	0	0	0	0	0	0	0	0	0	0	0	0	0	0	0	0	0	0	0	0	0	0	0	0	0	0	0	0	0	0	0
4930486L24Rik	0.42941	0.186412	0.302281	0.102617	0.202251	0.190108	0.266727	0.325087	0.657803	0.283379	0.111082	0.278818	0.335831	0.247031	0.435005	0.0568882	0.213606	0.419795	0.317574	0.268555	0.287487	0.0382366	0.248625	0.114076	0.199217	0.0938838	0.12046	0.138133	0.200109	0.182948	0.0944903	0.112711	0.577891	0.134932	0.282412	0.106199	0.116702	0.17827	0.466647	0.193954	0.229207	0.264772	0.132411	0.280772	0.221532	0.536658	0.237034	0.288181	0.391512
4930502E18Rik	0	0	0	0.0780785	0	0	0	0	0	0	0	0	0	0	0	0	0	0	0	0	0	0	0	0	0	0	0	0	0	0	0.0360469	0	0	0	0	0	0	0	0	0	0	0	0	0	0	0	0	0	0
4930503B20Rik	0	0	0	0	0	0	0	0	0	0	0	0	0	0	0	0	0.0413189	0	0.0391487	0.0454545	0	0	0	0	0	0	0	0	0	0	0	0	0	0	0	0	0	0.0402309	0	0	0	0	0	0	0	0	0	0	0
4930503E14Rik	0	0	0	0	0	0	0	0	0	0	0	0	0	0	0	0	0	0	0	0	0	0	0	0	0	0	0	0	0	0	0	0	0	0	0	0.0282798	0.0311447	0.0316479	0	0	0	0	0	0	0	0	0	0	0
4930503L19Rik	1.0902	0.956801	1.13224	1.03687	1.0174	0.551394	0.671368	0.800336	0.788444	0.536904	0.711032	0.763548	0.947597	1.17091	0.863443	0.753004	1.20858	0.862988	0.815449	1.00176	0.712569	1.07397	1.22926	0.65118	0.417869	1.11123	0.503915	1.15544	0.824323	0.713915	0.944834	0.721458	0.936859	1.05124	0.827339	0.812539	1.07031	0.535825	0.732384	0.795327	0.976811	1.03502	0.477376	0.487381	0.731162	0.468629	0.711204	0.848981	1.18993
4930504O13Rik	0	0	0	0	0	0	0	0	0	0	0	0	0	0	0	0	0	0	0	0	0	0	0	0	0	0	0	0	0	0	0	0	0	0	0	0	0	0	0	0	0	0	0	0	0	0	0	0	0
4930505A04Rik	0	0	0	0	0	0	0	0	0	0	0	0	0	0	0	0	0	0	0	0	0	0	0	0	0	0	0	0	0	0	0	0	0	0	0	0	0	0	0.0532812	0	0	0	0	0	0	0	0	0	0
4930506M07Rik	5.73643	6.39939	6.71458	6.98794	6.62949	7.54998	6.13127	6.4119	4.82731	3.65155	5.81976	4.56684	6.88339	7.40439	7.06992	6.45445	7.58969	6.27155	5.94552	5.5135	5.45668	5.5079	6.9766	5.6363	6.96188	5.56322	7.14556	5.91071	4.96999	7.11936	6.49226	6.25915	4.77782	8.21669	7.4776	5.39014	8.519	6.71986	5.53317	7.27842	7.50849	8.90003	4.81119	5.7958	5.64785	5.99544	5.42279	5.93257	5.80718
4930513O06Rik	0.0563033	0.318735	0.517497	0.351353	0.148392	0.108284	0.364847	0.417405	0.843027	0.298871	0.38034	0.370332	0.114987	0.230105	0.515572	0.194722	0.783616	0.079853	0.544469	0.229879	0.184564	0.391782	0.106145	0.194808	0.227369	0.361634	0.309337	0.236738	0.244967	0	0.161941	0.128639	0.258087	0.288749	0.626962	0.454523	0.699486	0.254328	0.491622	0.99613	0.479594	0.566601	0.56671	0.640897	0.47407	0.626415	0.347824	0.492847	0.191502
4930519F16Rik	0	0	0	0	0	0.0373097	0	0	0.0484114	0	0	0	0	0	0	0	0	0	0	0	0	0	0	0	0	0	0	0	0	0	0	0	0	0.0794432	0	0	0	0	0	0	0	0	0	0	0	0	0	0	0
4930519G04Rik	0.0889042	0.100297	0.101798	0.0690312	0.0778416	0.234748	0.161566	0.136848	0.166145	0.0734359	0.199221	0.166928	0.135517	0.120799	0.0450203	0.0959762	0.164505	0.125573	0.0584206	0.0904185	0.0725588	0.0772609	0	0.0575548	0.156543	0.142033	0.202935	0.162994	0.212133	0.0615658	0.148407	0.126587	0.0846151	0.204132	0.0380429	0.0893011	0.0590086	0.179798	0	0.195952	0.188362	0.111376	0.267419	0.209864	0.148954	0.0656069	0.114092	0.0582719	0.169229
4930522H14Rik	0	0	0	0	0	0	0	0	0	0	0	0	0	0	0	0	0	0	0	0	0	0	0	0	0	0	0	0	0	0	0	0	0	0	0	0	0	0	0	0	0	0	0	0	0	0	0	0	0
4930523C07Rik	1.65265	2.3856	1.94072	2.93199	2.15363	1.94114	1.99721	1.17561	1.77711	2.51044	1.91559	1.27585	2.08031	1.74273	2.1753	1.58148	1.66074	1.8495	1.74178	1.94115	2.34836	2.71994	1.27989	2.68873	2.00024	2.19684	1.5775	2.4239	1.91886	1.17271	1.04099	1.34267	1.67613	1.63034	2.22039	1.95186	2.1668	2.20454	1.72266	2.29947	2.04565	1.93631	2.61389	2.36783	1.573	1.6439	2.96196	2.40657	2.38905
4930524B15Rik	0	0	0	0	0	0.0222068	0	0	0	0.0305889	0	0	0	0	0	0.0599374	0	0	0	0	0	0	0	0	0	0.01645	0	0	0.0200576	0	0	0	0	0	0.0197934	0	0	0	0	0	0	0	0	0	0	0.0170967	0	0	0
4930524N10Rik	0	0	0	0	0	0	0	0	0	0	0	0	0	0	0	0	0	0	0	0	0	0	0	0	0	0	0	0	0	0	0	0	0	0	0	0	0	0	0	0	0	0	0	0	0	0	0	0	0
4930538K18Rik	0.180927	0.102105	0.137976	0.0624525	0.105505	0.144625	0.146097	0.074193	0.112595	0.13945	0.135209	0.0565628	0.061316	0.0205013	0.152737	0.07807	0.139286	0.0851623	0.0263941	0.214518	0.0984176	0	0.0567423	0.0781046	0.0606216	0.192839	0.109968	0.315599	0.0783765	0.0556712	0.0287848	0	0.137623	0.0923844	0.0773441	0.193897	0.10677	0.0542475	0.0983081	0.442651	0.185994	0.0302137	0.0906585	0.0569592	0.151677	0.0222688	0.154563	0.0263463	0.255293
4930539E08Rik	0.00987207	0.044609	0.0452499	0.0307224	0.0780394	0.0474303	0.0319142	0.0850875	0.0123235	0.0130553	0.0110856	0.148449	0.020133	0.0269028	0.0300282	0.0598131	0	0.0489351	0	0.0402145	0.0537005	0.0458055	0.0185927	0.0597157	0.0397623	0.0351041	0.0450414	0.0310879	0.0256815	0.0182417	0.0188638	0.0112482	0.00751581	0.181629	0.109821	0.158835	0.0524778	0.0889536	0.0214937	0.164525	0.0381692	0.0396349	0.00990199	0.01868	0.0331333	0.116851	0.0405163	0.086404	0.0250955
4930544D05Rik	0.277809	0	0	0.215762	0.182251	0.399722	0.224328	0.170882	0	0.0458834	0	0.130276	0	0.047219	0.211071	0.0599374	0.0641613	0.0490368	0	0.141166	0.075559	0.0803963	0.13069	0.239856	0.209437	0.444151	0	0.145378	0.240691	0.192334	0	0	0.0528294	0.141854	0	0.0558235	0.0614786	0.0624719	0	0.067968	0.160644	0.0695887	0.139204	0.196784	0.116449	0.05129	0	0	0.117599
4930544G11Rik	0	0	0	0	0	0	0	0	0	0	0	0	0	0	0	0	0	0	0	0	0	0	0	0	0	0	0	0	0	0	0	0	0	0	0	0	0	0	0	0	0	0	0	0	0	0	0	0	0
4930548H24Rik	0	0	0	0	0	0	0	0	0	0	0	0	0	0	0	0	0	0	0	0	0	0.0367896	0	0	0	0	0	0	0	0	0	0	0	0	0	0	0	0	0	0	0	0	0	0	0	0	0	0	0
4930549C01Rik	0	0	0	0	0	0	0	0	0	0	0	0	0	0	0	0	0	0	0	0	0	0	0	0	0	0	0	0	0	0	0	0	0	0	0	0	0	0	0	0	0	0	0	0	0	0	0	0	0
4930550C14Rik	0	0.0413814	0.0419394	0	0.0320695	0.14073	0.118421	0.0902436	0	0.0484624	0.0410984	0	0.0745508	0	0.0371709	0.0316531	0	0.051793	0	0	0	0	0.0345089	0.03168	0.110604	0.130257	0	0.0383874	0.0635291	0.0677149	0.0699957	0	0.0836981	0.0374568	0.0627176	0	0.0324539	0.033005	0	0.0358797	0.0282674	0.03675	0.0367571	0.0346408	0	0	0.0375848	0	0.124159
4930550L24Rik	0	0	0	0	0	0	0.0232962	0	0	0	0	0	0	0	0	0	0	0	0	0	0	0	0	0	0.0289997	0	0	0	0	0	0	0	0	0	0	0	0	0	0	0	0	0	0	0	0	0	0	0	0
4930555G01Rik	0	0	0	0	0	0	0	0.0270185	0.0273354	0	0.0246193	0	0	0.0149317	0	0	0	0.0465197	0	0.02232	0	0	0	0	0	0	0	0	0.019028	0	0	0	0	0	0	0.0176527	0	0	0	0	0	0.0220055	0	0	0	0	0	0.0191888	0
4930557A04Rik	0	0	0	0	0	0	0	0	0	0	0	0	0	0	0	0	0	0	0	0.0838015	0	0	0	0	0	0.058592	0	0	0	0	0	0	0	0	0	0.0662777	0	0	0	0.0806966	0.063576	0.0826207	0	0	0	0	0	0	0
4930558K02Rik	0.11729	0.0439389	0	0.0405563	0.0341983	0	0	0	0.0484946	0.0257847	0	0	0	0	0.0790761	0	0	0	0	0	0	0.0451797	0	0.0337556	0	0	0.0356448	0.040919	0.0337567	0.0360127	0.11177	0	0	0	0	0.0628495	0	0	0	0.0383937	0	0	0	0	0.0327198	0.0289226	0	0.0681718	0.0331001
4930562C15Rik	0	0.0401062	0	0.0122654	0	0.02272	0.028689	0.0291424	0.0147402	0.00782396	0	0.0111087	0	0	0.0239975	0.0204435	0.0328263	0.0250883	0.0207348	0	0	0.0411325	0	0	0.0238086	0.00841509	0.0107986	0	0.0102592	0.0218643	0.0113064	0	0	0	0.0708777	0.00952017	0	0.0106526	0.0128715	0	0	0	0.0712106	0.0111865	0.0496415	0.00874702	0	0.0103486	0
4930563D23Rik	0	0	0	0	0	0	0	0	0	0	0	0.0158832	0	0	0.0171494	0	0.0156392	0	0.0148178	0	0.0184173	0	0	0	0	0	0.0154399	0	0	0	0	0	0	0.0172883	0	0	0	0	0.0367937	0	0	0	0.0169717	0	0	0	0.0347088	0	0
4930563E22Rik	0.122869	0.0769757	0.109318	0.0282364	0.10762	0.105143	0.0991707	0.0167648	0.0509302	0.0180629	0.0610492	0.0511933	0.138989	0.166996	0.0963314	0.141318	0.126235	0.0868694	0.0719253	0.124364	0.0743632	0	0.077173	0.0938301	0.0273347	0.06812	0.0872058	0.0286544	0.165443	0.100955	0.221845	0.155211	0.0415947	0.0979479	0.140004	0.0329342	0.0606153	0.0368067	0.0296988	0.0400992	0.115941	0.0821107	0.109157	0.154586	0.0458216	0.0902894	0.0279906	0.0596401	0.138948
4930564B18Rik	0	0	0	0	0	0	0	0	0	0	0	0	0	0	0	0	0	0	0	0	0	0	0	0	0	0	0	0	0	0	0	0	0	0	0	0	0	0	0	0	0	0	0	0	0	0	0	0	0
4930564C03Rik	0	0	0	0	0	0	0	0	0	0	0	0	0	0	0	0	0	0	0	0	0	0	0	0	0	0	0	0	0	0	0	0	0	0	0	0	0	0	0	0.0375492	0	0	0	0	0	0	0	0	0
4930564D02Rik	0	0	0	0	0	0	0	0	0	0	0	0	0	0	0	0	0	0	0	0	0	0	0	0	0	0	0	0	0	0	0	0	0	0	0	0	0	0	0	0	0	0	0	0	0	0	0	0	0
4930567H17Rik	0.0539908	0	0	0	0	0	0	0	0	0	0	0	0	0	0	0	0	0	0	0	0	0	0	0	0	0	0	0	0	0	0	0	0	0	0	0	0	0	0	0	0	0	0	0	0	0	0	0	0
4930568D16Rik	0	0	0	0	0	0	0	0	0	0	0	0	0	0	0	0	0	0	0	0	0	0	0	0	0	0	0	0	0	0	0	0	0	0	0	0	0	0	0	0	0	0	0	0	0	0	0	0	0
4930571K23Rik	0	0	0	0	0	0	0	0	0	0	0	0	0	0	0	0	0	0	0	0	0	0	0	0	0	0	0	0	0	0	0	0	0	0	0	0	0	0	0	0	0	0	0	0	0	0	0	0	0
4930578C19Rik	0.0504194	0	0.0288377	0	0.0220512	0.0725454	0.0203566	0.0930402	0	0	0.0565189	0.0236438	0.128154	0.0171395	0.0255382	0.0435121	0.0232892	0.213592	0.022066	0	0	0.0583644	0.0711566	0.0435314	0.0253405	0.0537392	0.0689516	0.0527694	0	0.255982	0.0481293	0.0573477	0	0.0257451	0	0.0405255	0.0223155	0.022676	0.0273958	0.024671	0	0	0.0252641	0	0	0.0372344	0	0	0
4930578I06Rik	0	0	0	0	0	0	0	0.0540107	0	0	0.0492147	0	0.0446366	0	0	0	0	0.0619962	0	0	0	0.0508217	0.0413071	0	0.132393	0	0	0	0	0.0405273	0	0	0	0	0.0375365	0	0	0.0394909	0	0	0	0	0	0	0	0	0	0.0767181	0
4930579F01Rik	0.0264986	0.0897263	0.211751	0.136922	0.0925249	0.203345	0	0.227727	0.131656	0.070333	0.267338	0.0744056	0	0.197769	0.241101	0.205815	0.0244799	0	0.231941	0.1075	0.0866882	0.183669	0.0997259	0.0456635	0.106326	0.0566189	0	0.110708	0	0.0489217	0.07573	0.0605449	0.0201152	0.0810181	0.203901	0.0212552	0.0468169	0.237867	0.0865917	0.155276	0.122583	0.0264964	0.0265015	0	0.133016	0.0390581	0.0542186	0.138629	0.0223884
4930579G24Rik	0.322464	0.389961	0.316819	0.452381	0.74545	0.397692	0.352934	0.254569	0.200677	0.197868	0.154721	0.302051	0.51624	0.360907	0.210427	0.458117	0.403779	0.520403	0.382571	0.468165	0.301313	0.346175	0.629739	0.338758	0.255197	0.294597	0.272302	0.3616	0.339505	0.511325	0.351791	0.20932	0.421345	0.399879	0.433242	0.537979	0.570886	0.413839	0.274638	0.788933	0.569434	0.602487	0.392408	0.828328	0.482126	0.578334	0.377795	0.685621	0.44942
4930590J08Rik	0.0133585	0.0452331	0	0.0138334	0.0350545	0.0384416	0.0755084	0	0.0332534	0.00882529	0	0	0.0271633	0.0181644	0.0135326	0	0.0123409	0	0.0233854	0.0135761	0	0.0154636	0.0125685	0	0	0.0569525	0	0.0279623	0.0231474	0	0	0.0151942	0	0.0272845	0	0.0322115	0.0118249	0.0120159	0	0	0.020599	0.0133848	0.0133874	0.0126166	0	0	0	0.0116715	0.0452384
4930591A17Rik	0	0	0	0	0	0	0	0	0	0	0	0	0	0	0	0	0	0	0	0	0	0	0	0	0	0	0	0	0	0	0	0	0	0	0	0	0	0	0	0	0	0	0	0	0	0	0	0	0
4930595M18Rik	0	0	0	0	0	0	0	0	0	0	0	0	0	0	0	0	0	0	0	0	0	0	0	0	0	0	0	0	0	0	0	0	0	0	0	0	0	0	0	0	0	0	0	0	0	0	0	0	0
4930596D02Rik	0	0	0	0	0	0	0	0	0	0	0	0	0	0	0	0	0	0	0	0	0	0	0	0	0	0	0	0	0	0	0	0	0	0	0	0	0	0	0	0	0	0	0	0	0	0	0	0	0
4931406B18Rik	0	0	0	0	0	0	0	0	0	0	0	0	0	0	0	0	0	0	0	0	0	0	0	0	0	0	0	0	0	0	0	0	0	0	0	0	0	0	0	0	0	0	0	0	0	0	0	0	0
4931406C07Rik	91.6782	92.3255	78.4886	70.257	119.784	101.741	106.13	85.5282	90.3087	132.49	129.676	94.1882	124.64	117.699	144.827	97.6968	88.9388	85.7618	124.31	88.7428	81.4375	156.809	95.575	91.2401	116.726	124.673	100.457	98.3157	116.297	125.706	148.902	137.402	73.9077	116.124	86.3044	99.441	91.0639	110.099	131.245	105.144	112.634	115.608	139.921	114.755	109.764	67.7942	91.5189	107.749	136.846
4931406P16Rik	3.46552	2.76625	2.89458	3.0323	2.65582	2.9439	3.07569	3.21837	2.88529	3.07923	2.72983	2.85496	2.4613	3.21243	3.37626	3.24165	3.29668	2.98319	3.35985	3.35653	2.98207	2.76666	3.2258	2.35903	2.81831	3.1962	3.494	3.00749	3.35442	2.97025	2.83872	3.16048	2.79044	2.72748	3.37901	3.03067	2.9438	2.48706	2.59552	2.59054	2.91866	3.22962	3.08057	2.52958	2.25747	2.40384	2.7525	3.22536	3.32414
4931408C20Rik	0.0104715	0.0118192	0	0	0.00915955	0	0	0	0	0.006918	0	0	0	0	0	0	0	0	0	0	0	0	0.0197046	0	0	0	0	0	0	0	0	0	0	0	0	0	0	0	0	0	0.0242208	0	0	0.00989336	0	0.00773317	0	0.0182983	0
4931409K22Rik	0	0	0	0	0	0	0	0	0	0	0	0	0	0	0	0	0	0	0	0	0	0	0	0	0	0	0	0	0	0	0	0	0	0	0	0	0	0	0	0	0	0	0	0	0	0	0	0	0
4931414P19Rik	1.49127	1.52477	1.66575	1.90764	1.61136	1.80071	1.6717	0.94967	0.938975	1.46042	1.35701	1.06955	1.3378	1.58643	1.43961	0.938733	1.68562	1.0653	0.72176	1.4799	1.88962	1.74657	1.07295	1.54505	1.16394	1.19677	1.26363	2.00147	1.09442	1.21464	1.3398	1.67624	0.827408	1.30794	1.09501	1.07172	1.41325	1.29405	1.29647	1.37356	1.23094	1.28326	1.12526	0.927917	1.32373	0.919906	1.49279	2.0234	2.33199
4931417E11Rik	0	0	0	0	0	0	0	0	0	0	0	0	0	0	0	0	0	0	0	0	0	0	0	0	0	0	0	0	0	0	0	0	0	0	0	0	0	0	0	0	0	0	0	0	0	0	0	0	0
4931423N10Rik	0	0	0.0281645	0	0	0	0	0	0	0	0.0275698	0.0230919	0	0	0	0	0	0	0	0	0	0	0	0	0	0.0174949	0	0	0	0	0	0	0	0	0.0420555	0	0	0	0	0	0	0	0.0246743	0	0	0	0.0252402	0	0
4931428F04Rik	0.447513	0.230515	0.146324	0.251146	0.290296	0.244881	0.154608	0.439501	0.158873	0.126492	0.272171	0.167603	0.246576	0.278019	0.362063	0.242518	0.377188	0.261359	0.234892	0.12987	0.152755	0.32507	0.300876	0.242728	0.269445	0.154363	0.325712	0.187428	0.331771	0.318139	0.523722	0.377481	0.271864	0.312722	0.240094	0.174784	0.271751	0.138071	0.138714	0.0999339	0.344452	0.204633	0.21771	0.27716	0.128556	0.170036	0.209278	0.279718	0.35647
4931429I11Rik	0.0147944	0	0.0169235	0.0153328	0	0	0	0	0	0	0	0.0138868	0	0.0100584	0	0	0	0	0	0	0	0	0.027839	0	0	0	0.0134992	0.0154966	0	0	0	0.0168411	0	0.0151086	0.0253184	0.011901	0	0	0	0	0	0	0	0	0.0124128	0	0	0.0258732	0
4931429L15Rik	0	0.0251419	0	0.0691668	0	0	0.0179782	0	0	0.014716	0	0	0.0226361	0	0.0225544	0	0	0.031424	0.0194879	0	0.0242219	0	0	0.0192226	0.0447814	0	0	0	0	0	0	0	0.033871	0	0.0380522	0	0	0	0	0	0	0	0.0223123	0.0420553	0	0	0	0	0
4931431F19Rik	0	0	0	0	0	0	0	0	0	0	0	0	0	0	0	0	0	0	0	0	0	0	0	0	0	0	0	0	0	0	0	0	0	0	0	0	0	0	0	0	0	0	0	0	0	0	0	0	0
4931440F15Rik	0.0831135	0.140715	0.158433	0.186366	0.254412	0.212566	0.145324	0.187339	0.0861402	0.118951	0.124224	0.207837	0.253505	0.197654	0.182426	0.0836306	0.0895789	0.234586	0.181873	0.154762	0.120562	0.12828	0.130251	0.167412	0.12524	0.108255	0.0884044	0.159477	0.0960116	0.33226	0.303945	0.0787786	0.115905	0.19805	0.14212	0.111255	0.245089	0.161956	0.0602139	0.0948358	0.149522	0.194283	0.0416464	0.0523315	0.139333	0.0818384	0.283837	0.0605145	0.246242
4932411E22Rik	0	0	0	0	0	0	0	0	0	0	0	0	0	0	0	0	0	0	0	0	0	0	0	0	0	0	0	0	0	0	0	0	0	0	0	0	0	0	0	0	0	0	0	0	0	0	0	0	0
4932411N23Rik	0	0	0	0	0	0.0127819	0	0	0	0	0	0	0	0	0	0	0	0	0	0	0	0	0	0	0	0.00946698	0	0	0	0	0	0	0	0	0	0	0.0117954	0	0	0	0	0	0	0	0	0	0	0	0
4932414N04Rik	0	0	0	0	0	0	0	0	0	0	0	0	0	0	0	0	0	0	0	0	0	0	0	0	0	0	0	0	0	0	0	0	0	0	0	0	0	0	0	0	0	0	0	0	0	0	0	0	0
4932416K20Rik	0	0	0	0	0	0	0	0	0	0	0	0	0	0	0	0	0	0	0	0	0	0	0	0	0	0	0	0	0	0	0	0	0	0	0	0	0	0	0	0	0	0	0	0	0	0	0	0	0
4932418E24Rik	0	0	0	0	0	0	0	0	0	0	0	0	0	0	0	0	0	0	0	0.014646	0	0	0	0.0124425	0	0	0	0	0	0	0	0	0	0	0	0	0	0	0	0	0	0	0.0144424	0	0	0	0	0	0
4932429P05Rik	0	0	0	0	0	0	0	0	0	0	0	0	0	0	0	0	0	0	0	0	0	0	0	0	0	0	0	0	0	0	0	0	0	0	0	0	0	0	0	0	0	0	0	0	0	0	0	0	0
4932438A13Rik	2.1274	2.19491	2.39437	3.03691	1.68596	2.82406	2.35197	2.19561	1.58872	2.3808	4.74378	4.61722	4.23877	4.18575	3.91092	3.72859	4.76166	4.33883	2.68436	3.34879	2.57853	2.84939	2.64372	3.37029	4.19937	2.73509	3.48081	2.58221	3.59973	4.68136	5.00182	4.81349	3.43412	5.0449	4.76801	4.99654	4.72687	1.72608	3.20871	3.12152	3.43239	3.8998	3.30817	2.79676	2.7626	1.60692	1.97305	2.32779	2.61575
4932438H23Rik	0.0168973	0.0189799	0	0	0	0	0	0.0207796	0	0.0111631	0	0	0.0343333	0	0	0.0145769	0.0156071	0	0	0	0	0	0	0	0.0337998	0.0119465	0.0308107	0.0175931	0.0145637	0.0311841	0	0	0	0.0172529	0.0288828	0.0135663	0.0299036	0	0	0.0165362	0.0130279	0.0336853	0	0.0319056	0	0	0	0	0
4932443I19Rik	0	0	0	0	0	0	0	0	0.0724153	0	0	0	0	0	0	0	0	0	0	0	0	0	0	0	0	0	0	0	0	0	0	0	0	0	0	0	0	0	0	0	0	0	0	0	0	0	0	0	0
4933402D24Rik	0.0257683	0	0.0590205	0	0	0.0247176	0.0416627	0	0	0.0511877	0.0289185	0.0241952	0.0524569	0	0	0.0891551	0.0238324	0.0729409	0.0225806	0	0.028066	0	0.072899	0.0445466	0	0.0183517	0.0470934	0.027	0.0671288	0	0.0738777	0.0586851	0	0.0790365	0	0.020759	0.0228619	0	0	0	0.0198901	0.0776334	0.129414	0.0243648	0.0432542	0.0381462	0.0264462	0.0450795	0.065597
4933402E13Rik	0	0	0	0	0	0	0	0	0	0	0	0	0	0	0	0	0	0	0	0	0	0	0	0	0	0	0	0	0	0	0	0	0	0	0	0	0	0	0	0	0	0	0	0	0	0	0	0	0
4933402J07Rik	0	0	0	0	0	0	0	0	0	0	0	0	0	0	0	0	0	0	0	0	0	0	0	0	0	0	0	0	0	0	0	0	0	0	0	0	0	0	0	0	0	0	0	0	0	0	0	0	0
4933402N03Rik	0	0	0	0	0	0	0	0	0	0	0	0	0	0	0	0	0	0	0	0	0	0	0	0	0	0	0	0	0	0	0	0	0	0	0	0	0	0	0	0	0	0	0	0	0	0	0	0	0
4933402N22Rik	0	0	0	0	0	0	0	0	0	0	0	0	0	0	0	0	0	0	0	0	0	0	0	0	0	0	0	0	0	0	0	0	0	0	0	0	0	0	0	0	0	0	0	0	0	0	0	0	0
4933402P03Rik	0	0	0	0	0	0	0	0	0	0	0	0	0	0	0	0	0	0	0	0	0	0	0	0	0	0	0	0	0	0	0	0	0	0	0	0	0	0	0	0	0	0	0	0	0	0	0	0	0
4933403O08Rik	0	0	0	0	0	0	0	0	0	0.0197117	0	0	0	0	0	0	0	0	0	0	0	0	0	0	0	0	0	0	0	0	0	0	0	0.0304706	0	0	0	0	0	0	0	0	0	0	0	0	0	0	0.0252606
4933405L10Rik	0.0402952	0	0	0	0	0.0387038	0	0	0	0	0	0	0.0410228	0	0	0	0.0372752	0.0284885	0.0706034	0	0	0	0.113737	0.0696424	0	0	0	0	0.034958	0	0	0	0	0	0.0344975	0.032388	0.0713381	0.108736	0	0	0	0	0.0404181	0	0	0	0	0.0351908	0
4933405O20Rik	0	0	0	0	0	0	0	0	0	0	0	0	0	0	0	0	0	0	0	0	0	0	0	0	0	0	0	0	0	0	0	0	0	0	0	0	0	0	0	0	0	0	0	0	0	0	0	0	0
4933406J08Rik	0	0	0	0	0	0	0	0	0	0	0	0	0	0	0	0	0	0	0	0	0	0	0	0	0	0	0	0	0	0	0	0	0	0	0	0	0	0	0	0	0	0	0	0	0	0	0	0	0
4933406M09Rik	0	0	0	0	0	0.024578	0	0	0	0	0	0	0	0	0	0	0	0	0	0	0	0	0	0	0	0	0	0	0	0	0	0	0	0	0	0	0	0	0	0	0	0	0	0	0	0	0	0	0
4933408B17Rik	0.0575536	0.0216672	0.0878747	0.0595867	0.100685	0.055242	0.0463955	0.118106	0.0477864	0.0886445	0	0.0539331	0.0585148	0.117513	0.0583036	0.0662953	0.0885966	0.135539	0.0167887	0.0389939	0.0208847	0	0.072139	0.0330993	0.0385844	0.0681014	0.0175129	0.0602999	0.0996435	0.0531278	0.0733302	0.13098	0.0730108	0	0.131219	0.0925588	0.0339067	0.0344836	0.0417405	0.037573	0.0739256	0.0961519	0.0767739	0.072476	0.0482493	0.0566587	0.059063	0.0335378	0.0487054
4933409G03Rik	0	0	0	0	0	0	0	0	0	0	0	0	0	0	0	0	0	0	0	0	0	0	0	0	0	0	0	0	0	0	0	0	0	0	0	0	0	0	0	0	0	0	0	0	0	0	0	0	0
4933411G11Rik	0	0	0	0	0	0	0	0	0	0	0	0	0	0	0	0	0	0	0	0	0	0	0	0	0	0	0	0	0	0	0	0	0.0159859	0	0	0	0	0	0	0	0	0	0	0	0	0	0	0	0
4933411K16Rik	3.04291	2.1557	3.88815	3.95559	3.93586	3.78827	3.60726	3.10625	2.09513	2.63048	2.46755	1.94308	3.12664	2.70705	2.78742	2.57016	4.72504	2.23987	3.93851	4.4413	3.09916	3.29757	2.71067	3.71721	5.49913	4.37035	5.1353	2.81205	3.36555	2.92844	2.9665	1.58324	3.25031	4.52905	3.76404	3.98092	3.29531	3.08649	1.16089	2.75613	5.24127	4.80038	3.50365	3.2102	1.19408	0.980147	2.22341	4.01623	4.16574
4933412E24Rik	0	0	0	0	0	0	0	0	0	0	0	0	0	0	0	0	0	0	0	0	0	0	0	0	0	0	0	0	0	0	0	0	0	0	0	0	0	0	0	0	0	0	0	0	0	0	0	0	0
4933413G19Rik	0.0415314	0	0	0	0	0	0	0	0	0	0	0	0	0	0	0	0	0	0	0	0	0	0	0	0	0	0	0	0	0	0	0	0	0	0	0	0	0	0	0	0	0	0	0.0392246	0	0	0	0	0
4933415F23Rik	0	0	0	0	0	0	0	0	0	0	0	0	0	0	0	0	0	0	0	0	0	0	0	0	0	0	0	0	0	0	0	0	0	0	0	0	0	0	0	0	0	0	0	0	0	0	0	0	0
4933416C03Rik	0	0	0	0	0	0	0	0	0	0	0	0	0	0	0	0	0	0	0	0	0	0	0	0	0	0	0	0	0	0	0	0	0	0	0	0	0	0	0	0	0	0	0	0	0	0	0	0	0
4933416I08Rik	0	0	0	0	0	0	0	0	0	0	0	0	0	0	0	0	0	0	0	0	0	0	0	0	0	0	0	0	0	0	0	0	0	0	0	0	0	0	0	0	0	0	0	0	0	0	0	0	0
4933417A18Rik	0.217204	0.245157	0.0993851	0	0.151992	0.208348	0.175391	0.267208	0	0.258292	0.146088	0.0407425	0.48583	0.443017	0.264041	0.187448	0.361184	0.184029	0.418261	0.0882966	0	0.502862	0.122616	0.375062	0.218331	0.339542	0.158421	0.0909311	0.22582	0.240602	0.124403	0.296461	0.231306	0.310544	0.111423	0.139666	0.0384536	0.0390748	0.047208	0.0425126	0	0.0435263	0.130604	0.0410281	0.291344	0.0962424	0.044533	0.151819	0.183889
4933421I07Rik	0	0	0	0	0	0	0	0	0	0	0	0	0	0	0	0	0	0	0	0	0	0	0	0	0	0	0	0	0	0	0	0	0	0	0	0	0	0	0	0	0	0	0	0	0	0	0	0	0
4933425L06Rik	0	0	0	0	0	0	0	0	0	0	0.0235692	0	0	0	0	0	0	0.0148452	0	0	0	0	0	0	0	0	0.0191692	0	0	0	0	0	0	0	0.0179764	0	0	0	0	0	0	0	0	0	0	0	0	0	0
4933427D06Rik	0	0	0	0	0	0	0	0	0	0	0	0	0	0	0	0	0	0	0	0	0	0	0	0	0	0	0	0	0	0	0	0	0	0	0	0	0	0	0	0	0	0	0	0	0	0	0	0	0
4933427D14Rik	0.89993	0.637646	0.95762	1.00754	0.833135	0.873273	0.684436	0.656238	0.559919	0.608503	0.657195	0.804773	0.851321	0.803933	0.731445	0.731488	0.60917	0.753784	0.650466	0.882884	0.785524	0.666382	0.807514	0.849263	0.568134	0.647041	0.715693	0.843695	0.743425	0.705314	0.819287	0.666524	0.660812	0.886981	0.876781	0.925196	0.73194	0.893989	0.602841	0.696367	1.1782	0.838789	0.723929	0.494154	0.447506	0.942793	0.632915	0.667424	0.947943
4933427G17Rik	0	0	0	0	0	0	0	0	0	0	0	0	0	0	0	0	0	0	0	0	0	0	0	0	0	0	0	0	0	0	0	0	0	0	0	0	0	0.0433289	0	0	0	0	0	0	0	0	0.0246906	0	0
4933428G20Rik	0.126771	0.10754	0.0726343	0.131277	0.0831657	0.0609286	0.0512727	0.0779778	0.0395154	0	0.0711778	0.0297241	0.0323463	0.0646415	0.0321057	0.0820526	0.0293399	0.0448317	0	0.0322652	0	0.036751	0	0.109874	0.031924	0	0.0289552	0	0.0275545	0	0.121225	0	0.072322	0.0972671	0.216773	0.0509472	0	0	0.103323	0.0621613	0	0.0636434	0.0317611	0.0899544	0.0266717	0.0234458	0	0.0277485	0.0536633
4933430I17Rik	0.0763078	0.0574188	0.116386	0.02634	0.0444981	0.0487976	0.0616179	0.0938751	0.0316588	0.0504125	0	0	0.0258607	0.10376	0.0515347	0.0658538	0.0704947	0.0179591	0.0667921	0.129251	0.0553449	0.0588881	0.0957268	0.065883	0.102271	0.0722952	0.0463802	0.159729	0	0.0469599	0.0242806	0.0578623	0.0193481	0.0519522	0.0434943	0.0408892	0.0225157	0.0228795	0.0552833	0.0746772	0.0392224	0.0254859	0.0764725	0	0.0852955	0.0187843	0.0782262	0.0666711	0.0646036
4933433C11Rik	0.0316154	0	0	0	0.0277413	0	0	0.0390162	0.0394739	0	0.0355516	0.0297449	0	0	0	0.02737	0.0585977	0.0223221	0	0.0322313	0	0.0367124	0	0	0.0317793	0	0	0	0	0	0.0302743	0	0.0241242	0.0647767	0	0.0254914	0.0559714	0	0	0	0	0	0.0317833	0.0299534	0	0	0	0	0
4933434E20Rik	7.95907	8.2242	8.81138	7.37832	9.10506	8.95561	7.30621	9.00175	8.31168	6.91916	6.91134	8.23069	7.03368	8.78639	8.8577	7.54589	7.7374	8.05049	6.54604	7.90965	7.23026	7.74876	7.54865	7.54923	7.59791	7.71503	6.33652	9.18481	6.24355	6.77049	8.51477	8.03271	7.3819	7.78464	10.5564	8.6498	9.56858	7.9658	8.38821	8.74498	8.22167	7.31684	9.06756	7.83462	7.82695	7.81725	9.45609	7.30374	7.45687
4933436I01Rik	0	0	0	0	0	0	0	0	0	0	0	0	0	0	0	0	0	0	0	0	0	0	0	0	0	0	0	0	0	0	0	0	0	0	0	0	0	0	0	0	0	0	0	0	0	0	0	0	0
5031410I06Rik	0	0	0	0	0	0	0.0124267	0	0	0	0	0	0	0	0	0.013281	0	0	0	0	0	0	0	0	0.0154691	0	0	0	0	0	0	0	0.011706	0	0	0	0	0	0	0	0	0	0	0	0	0	0	0	0
5031414D18Rik	0.256614	0.231711	0.175927	0.248019	0.13483	0.312026	0.0690973	0.505105	0.319395	0.124323	0.0959222	0.930608	0.90343	0.418246	0.328784	0.177234	0.0948619	0.302085	0.134819	0.260793	0.29779	0.0990169	0.434753	0.295409	0.189231	0.121606	0.0780151	0.375438	0.296549	0.836032	0.196041	0.408781	0.234855	0.227122	0.204773	2.51256	0.272584	0.277721	0.148785	0.201436	0.118755	0.171412	0.188661	0.145417	0.21521	0.480086	0.210452	0.537286	0.130353
5031439G07Rik	11.2567	10.7304	8.29445	9.75311	14.4923	10.089	10.3053	8.23441	8.55813	9.24929	7.03805	4.72943	7.18914	10.1012	10.4634	7.40469	9.02353	5.33896	7.51692	11.0999	9.01102	9.05583	6.94977	8.536	8.45355	8.43179	8.70787	11.8901	6.33275	9.03447	6.02238	6.99134	6.10838	10.9069	9.4318	8.79506	10.1631	11.1275	8.93063	9.43759	10.7928	12.1009	9.32821	8.0355	7.55573	6.92692	10.0409	11.9384	9.62192
5330417C22Rik	0.108971	0.815697	0.124541	0.268286	0.465163	0.509572	0.230773	0.150974	1.11895	0.38736	0.18323	2.07177	0.0831804	0.0556236	0.759735	0.0706057	0.176171	0.144412	0.453064	0.886895	0.0890078	1.15226	0.089805	0.188365	0.0548256	0.145335	0.161128	0.541736	0.779712	0.138458	0.169034	0.0309258	0.497861	0.0974767	0.268139	0.0657596	0.0843267	0.955682	0.147892	0.894068	0.683356	0.0409874	0.191311	0.0772699	0.0799349	0.140555	0.0976586	0.881612	0.438681
5430401F13Rik	0	0	0	0	0	0	0	0	0	0	0	0	0	0	0	0	0	0	0	0	0	0	0	0	0	0	0	0	0	0	0	0	0	0	0	0	0	0	0	0	0	0	0	0	0	0	0	0	0
5430402E10Rik	0	0	0	0	0	0	0	0	0	0	0	0	0	0	0	0	0	0	0	0	0	0	0	0	0	0	0	0	0	0	0	0	0	0	0	0	0	0	0	0	0	0	0	0	0	0	0	0	0
5430419D17Rik	0	0	0	0	0	0	0	0	0	0	0	0	0	0	0	0	0	0	0	0	0	0	0	0	0	0	0	0.0162111	0	0	0	0	0	0	0	0	0	0	0	0	0	0	0	0	0	0	0	0	0
5430421N21Rik	0	0	0	0	0.0451566	0	0	0	0	0.0170528	0	0	0	0	0	0	0	0	0.0225935	0	0	0	0	0	0	0	0	0	0	0	0	0	0	0	0	0	0	0	0	0.0252607	0	0.0258631	0	0	0	0	0	0	0
5430427O19Rik	0.177782	0.0533912	0.0541111	0.12267	0.155163	0.068071	0.0669936	0.0436224	0.0883606	0.0390841	0.079508	0.2331	0.0841637	0.112621	0.13178	0.0306173	0.0218614	0.0917986	0.155207	0.0480864	0.0514629	0.109601	0.200487	0.235358	0.0715191	0.0505566	0.0647242	0.0868433	0.0616115	0.0872409	0.0905697	0.0269018	0.0180097	0.0241698	0.101175	0.0855475	0.104737	0.202109	0.128514	0.115732	0.0912375	0.285197	0.0712664	0.0781833	0.0496805	0.349516	0.0363506	0.15525	0.110449
5430435G22Rik	0.524722	0.305362	0.391384	0.448168	0.458979	0.431835	0.320348	0.332828	0.24738	0.309806	0.343642	0.355872	0.183339	0.479763	0.732017	0.20235	0.351095	0.292837	0.363032	0.220618	0.529694	0.561818	0.340409	0.375002	0.290597	0.395955	0.509758	0.33864	0.266498	0.41615	0.240991	0.225662	0.178353	0.386806	0.692826	0.421755	0.447126	0.600272	0.216335	0.756431	0.403356	0.918554	0.468372	0.204374	0.272115	1.00236	0.240367	1.09938	0.760922
5530400C23Rik	0	0	0	0	0	0	0	0	0	0	0	0	0	0	0	0	0	0	0	0	0	0	0	0	0	0	0	0	0	0	0	0	0	0	0	0	0	0	0	0	0	0	0	0	0	0	0	0	0
5730409E04Rik	2.00224	2.22951	2.72278	2.04551	1.76527	1.98157	1.70844	0.919129	1.70993	2.76103	2.46764	2.69087	2.21262	2.6028	1.8558	2.24642	2.16111	2.2832	1.74399	1.9857	1.50406	2.26256	2.12826	2.54441	1.76137	1.14364	1.99861	1.75925	1.44915	2.48512	2.12366	1.83064	1.82521	1.87149	1.73904	2.36872	2.55228	2.2547	1.62327	1.96004	2.08281	1.54878	2.15517	1.17064	2.79394	2.4518	2.37838	1.60115	1.92384
5730455P16Rik	3.25438	2.96584	3.82387	3.57567	3.59368	4.2966	3.8918	4.27242	2.55201	2.79987	4.06845	3.8277	4.64647	4.30163	5.3581	4.7363	4.00998	4.64503	3.65088	3.38746	3.8647	4.40089	3.59338	3.11046	3.85894	4.48999	3.78455	3.59972	3.72484	4.24554	4.03718	3.58224	2.85963	3.72688	3.6405	4.19513	4.30131	3.23202	3.14008	3.67463	3.90832	4.47915	3.61001	3.32392	2.93623	2.57945	3.69571	3.66945	3.40229
5730507C01Rik	0.0535235	0.0201372	0.102044	0.0554259	0.0780292	0.239592	0.0432198	0.087794	0.0888241	0.153227	0.039999	0.133864	0.19953	0.133428	0.162663	0.0615879	0.16482	0.302323	0.124931	0.0906586	0.0970496	0.247831	0.268577	0.107827	0.412475	0.291577	0.195191	0.0373454	0.0927445	0.181161	0.170308	0.162342	0.0542842	0.01822	0.0457614	0.0286803	0.0947573	0.0641922	0.135718	0.0523798	0.261357	0.107257	0.0893984	0.0505507	0.0299138	0.158107	0.182897	0.0311761	0.0604187
5730508B09Rik	2.40408	1.75578	1.26219	0.996122	1.43535	1.43789	1.64489	1.49663	0.915558	1.73773	1.14173	1.67169	1.20774	1.78887	1.54768	1.48892	0.99289	1.15859	1.56014	1.61016	1.72313	1.27686	2.39496	1.5389	1.30778	1.64847	0.980177	1.62859	1.49523	1.74926	1.75546	1.44809	1.61405	2.19586	1.54762	1.95506	2.07865	1.67961	2.12144	2.10425	1.39562	2.40881	1.33218	1.92269	2.51414	3.00867	1.10213	1.06259	1.3653
5730559C18Rik	0	0	0.0172213	0.0155846	0	0	0	0	0.0187347	0	0	0	0	0.0204639	0	0.0129901	0.0139078	0.0106259	0	0	0.016373	0.0522723	0.02831	0	0.0756513	0	0.0274373	0	0	0	0	0	0	0.0153667	0	0	0	0.0135394	0.032715	0.0294611	0.0116072	0	0.0301644	0	0	0.0555613	0.0154306	0.0394539	0.0127435
5830411N06Rik	0.0114309	0.012902	0	0.0118387	0	0	0	0	0	0	0	0	0	0.00777165	0	0	0	0	0.0100067	0	0.0124376	0	0	0	0	0	0.281385	0	0	0	0.0109104	0	0.00869504	0	0	0	0.0101199	0	0	0	0	0	0.0114571	0	0	0	0	0	0
5830415F09Rik	1.36814	1.37993	1.23204	1.14547	1.19672	1.06105	1.17527	0.966889	0.760848	1.3654	0.978923	0.900939	1.03584	1.04891	1.53341	1.0551	1.9631	1.06874	1.32492	1.42	1.26675	1.21307	1.04074	1.10583	1.25819	1.17899	1.56581	1.00538	0.83226	1.26293	1.5005	1.19193	1.06283	1.15937	1.31905	1.00608	1.39144	0.942612	0.917374	1.111	0.942622	1.25416	1.28357	1.20967	1.22017	1.33281	1.25333	1.14449	0.985779
5830473C10Rik	38.2489	16.4462	19.6312	89.7525	17.578	21.4895	14.5931	18.3487	14.7102	15.1614	44.0103	18.449	16.3781	93.494	17.4055	66.9807	17.761	16.6178	40.299	18.6338	62.264	21.201	90.2976	12.7726	9.39822	18.6796	48.7836	10.9293	13.6587	16.1406	17.4058	23.709	21.1819	38.1725	32.4943	37.7215	19.6159	20.5154	75.0067	22.2213	71.6835	34.3092	90.1692	8.58195	37.749	73.734	20.8708	20.8999	7.65866
6030419C18Rik	0.0635631	0	0.0242595	0.0219562	0.0185374	0	0	0	0.0263898	0	0	0.060078	0	0.0144152	0	0	0.0195736	0	0.0185456	0.0215579	0	0.0490185	0	0.0182931	0	0	0	0.0221908	0.0183697	0.0195721	0	0	0	0	0	0.01703	0	0	0.0460824	0	0.0164666	0	0	0.0200249	0.0177707	0	0.0217356	0.0185163	0
6030458C11Rik	3.39935	3.06834	3.03103	3.25997	2.92076	2.90817	3.75949	2.86118	2.24323	2.82927	2.68649	2.70424	3.54592	2.424	2.61165	3.42422	2.84985	3.33985	2.78701	2.5798	2.77769	2.57781	2.60384	1.38797	3.10198	2.60826	2.71618	3.63356	2.84995	3.42752	3.51468	2.30126	2.62965	3.25866	3.00511	2.90609	3.47046	3.19998	2.2431	2.69013	2.88939	3.38234	2.2529	2.93593	2.42306	2.70583	2.24881	3.06199	2.13937
6030468B19Rik	0.0420903	0	0.0962952	0	0	0.0403553	0	0	0	0.0555879	0	0.0394758	0.0427733	0.0286295	0.0426189	0.0363071	0	0	0	0	0.0915399	0	0	0	0	0	0	0.044052	0	0.0776711	0	0	0	0	0.0359862	0	0	0	0	0	0	0	0	0	0	0	0	0	0
6030498E09Rik	0.0383043	0.0434356	0	0	0.0670102	0.0734849	0.0618607	0	0.0476553	0	0.0429381	0.035925	0	0.0260422	0.0776068	0.0661133	0.0353863	0	0	0.0778561	0.0416723	0	0.108117	0.099214	0.115509	0	0.0349223	0	0.0995173	0.0355237	0.0365645	0	0	0.0391177	0.0327493	0	0.0339067	0.068909	0.0416259	0	0.0295328	0	0.0383869	0	0	0.11315	0.117802	0.0669057	0.065161
6330403A02Rik	0.284253	0.0390993	0.00794412	0.028698	0.175451	0.192403	0.139628	0.238705	0.249654	0.0456945	0	0.389755	0.211464	0.0329172	0.273096	0.0418632	0.255589	0.171209	0.163686	0.224868	0.263367	0.432221	0.078091	0.0658142	0.0348448	0.186701	0.0252719	0.20263	0.0299624	0.179196	0	0.149759	0.0263059	0.0566419	0.455205	0.0947331	0.319127	0.0933219	0.360788	0.0474613	0.230186	0.31879	0.194395	0.195974	0.0524099	0.0612945	0.155991	0.247693	0.258066
6330403K07Rik	0.0567435	0.032013	0.0324447	0.146901	0.124124	0.0272234	0.0229099	0.104677	0	0.0187496	0	0.0266095	0.0288456	0	0	0	0.131093	0.0601146	0	0	0.0617522	0	0	0.0244957	0	0.0201662	0.0517497	0.0297034	0.0491774	0	0.0270831	0	0.21588	0.0289833	0	0	0.0753671	0.0255203	0	0.111062	0	0.142138	0.142209	0	0.047585	0	0	0	0.0240276
6330408A02Rik	1.13821	1.17413	1.03542	1.40317	1.35118	1.18296	1.20376	1.21706	1.4629	1.55298	1.07844	0.902301	0.999705	0.783057	1.13592	1.09922	1.06402	0.736666	0.842089	1.23956	1.07613	1.40747	1.51259	1.30638	1.03515	0.847409	0.864762	1.37562	1.17047	1.28834	1.08328	1.15591	0.824685	1.18651	1.12375	1.17274	1.42309	1.85925	1.32526	1.51171	1.24322	1.20473	1.41225	0.870361	1.20411	1.23713	0.833571	0.897078	1.05556
6330409D20Rik	0.0401881	0.0915722	0.092476	0	0.035483	0.11637	0.0653082	0	0.0503323	0	0	0	0.0407149	0	0.0409659	0	0	0.0851246	0.0710139	0.0824523	0	0.0467904	0.0380474	0.0691505	0	0.114886	0.036852	0.0419311	0.0350203	0.184833	0.0771699	0.0459753	0.0922395	0.0825954	0.138298	0.0971209	0.0355742	0	0	0.0396987	0.0613991	0.0405184	0.0405081	0.0383124	0.0675619	0	0.0414556	0.105013	0
6330416G13Rik	2.1989	1.53348	4.1201	2.94293	2.7321	4.5061	1.80586	3.61885	1.95476	1.79936	2.63297	2.29667	2.09589	2.87875	2.43005	1.85452	2.38919	2.63755	3.04353	1.95537	4.03691	2.14045	4.30169	3.05269	2.79401	2.21052	2.99574	2.07881	1.74274	1.86834	3.5898	3.92712	2.57544	2.1818	4.11252	2.17883	3.63853	3.38596	2.55251	2.73842	2.66826	2.72899	2.55422	3.02075	2.90089	3.45995	2.11329	2.79448	1.22698
6430531B16Rik	0	0.0440903	0.0446848	0	0	0	0.0315431	0	0	0	0	0	0.0397155	0.0265582	0.0395721	0	0	0.0275806	0.0341919	0	0	0	0	0	0.0785314	0	0.0356141	0	0	0.0360592	0	0	0	0.0797853	0.0333981	0.0313977	0.0691568	0	0.0849011	0	0	0.0391399	0	0	0	0.173087	0	0	0
6430548M08Rik	1.50478	1.04268	0.972629	1.26204	0.896427	1.07996	0.967406	1.06458	0.825429	1.06802	1.19735	1.02128	1.35746	1.44258	1.65963	1.01522	1.13785	1.14979	1.12445	1.12774	1.65342	1.21877	1.49386	0.937916	0.825375	1.10256	1.3391	1.24632	1.36203	1.17732	1.52253	1.41023	1.34392	0.824824	1.40575	1.10217	1.13716	0.972601	0.642355	0.649785	0.907	1.24279	0.829777	0.782312	0.598034	1.26316	0.857549	2.2196	1.58253
6430550D23Rik	0.803304	0.675246	0.630908	0.737721	0.804054	0.484714	0.518929	0.62165	0.400948	0.545864	0.437932	0.365941	0.583371	0.438028	0.581265	0.555024	0.573936	0.341168	0.38199	0.676434	0.575759	0.611069	0.368033	0.496028	0.600291	0.686695	0.502838	0.65022	0.597305	0.61519	0.70109	0.522108	0.402049	0.680591	0.412084	0.516537	0.610733	0.475432	0.349894	0.58547	0.656403	0.528923	0.598028	0.36944	0.557992	0.390631	0.470571	0.401875	0.758778
6430571L13Rik	0.37305	0.380959	0.467654	0.331188	0.512774	0.408959	0.516504	0.306075	0.132714	0.21133	0.219047	0.566581	0.216732	0.229474	0.216076	0.322069	0.410356	0.163053	0.217772	0.379125	0.135284	0.616907	0.300965	0.291411	0.267846	0.252453	0.113371	0.464807	0.18469	0.295284	0.390021	0.323285	0.202689	0.362831	0.546878	0.456998	0.471745	0.271748	0.44401	0.330309	0.287623	0.177992	0.356123	0.117443	0.268064	0.380446	0.36429	0.294897	0.195515
6430573F11Rik	0.82187	1.29307	1.59365	0.902663	1.32887	0.597241	1.18653	0.612774	0.402976	1.13529	1.53549	0.864252	0.430458	0.999015	2.85095	0.838234	2.39282	0.562081	1.32977	0.885875	0.352235	1.32471	0.515511	0.903114	0.776064	0.937923	0.952614	0.964439	0.562716	1.01045	2.06833	2.09393	0.9651	1.90755	2.06545	2.32208	1.21252	1.07856	1.0014	2.48059	1.07531	2.54253	0.973397	0.778573	1.04394	1.10354	1.22416	0.478719	1.11629
6720489N17Rik	0.120343	0.135831	0.0393321	0.142424	0.0601517	0.131927	0.0416469	0.0422995	0.0427958	0.0340798	0	0.0967442	0.0699161	0.151949	0.139327	0.0593691	0.063529	0.0485535	0.120384	0.0873594	0.130925	0.139307	0.161752	0.0148432	0.0345621	0.0732955	0.015674	0.161969	0.119182	0.0476096	0.0984849	0.0782172	0.0261543	0.070228	0.0293974	0.0967282	0.0761197	0.0618562	0	0.0841227	0.145805	0.12058	0.034458	0.0811852	0.0432378	0.292011	0.0176241	0.195382	0
6820408C15Rik	0	0	0	0	0	0	0	0	0	0	0	0	0	0	0	0.0233249	0	0	0	0	0	0	0	0	0	0	0	0	0	0	0	0	0	0	0	0	0	0	0	0.0263089	0	0	0	0.0509011	0	0	0.0276988	0.0235512	0
7420426K07Rik	0	0	0	0	0	0	0	0	0	0	0	0	0	0	0	0	0	0	0	0	0	0	0	0	0	0	0	0	0	0	0	0	0	0	0	0	0	0	0	0	0	0	0	0	0	0	0	0	0
7420461P10Rik	0	0	0	0	0	0	0	0	0	0	0	0	0	0	0	0	0	0	0	0	0	0	0	0	0	0	0	0	0	0	0	0	0	0	0	0	0	0	0	0	0	0	0	0	0	0	0	0	0
7530416G11Rik	0	0	0	0	0	0	0	0	0	0	0	0	0	0	0	0	0	0	0	0	0	0	0	0	0	0	0	0	0	0	0	0	0	0	0	0	0	0	0	0	0	0	0	0	0	0	0	0	0
8030411F24Rik	0	0	0	0	0	0	0	0	0	0	0	0	0	0	0	0	0	0	0	0	0	0	0	0	0	0	0	0	0	0	0	0	0	0	0	0	0	0	0	0	0	0	0	0	0	0	0	0	0
8030423J24Rik	0	0	0	0	0	0	0	0	0	0	0	0	0	0	0	0	0	0	0	0	0	0	0	0	0	0	0	0	0	0	0	0	0	0	0	0	0	0	0	0	0	0	0	0	0	0	0	0	0
8030462N17Rik	2.08014	1.61767	1.71514	2.13037	1.63672	2.02074	1.74643	2.10602	1.781	1.22723	1.7971	1.76712	1.59185	2.14701	2.09382	1.88939	2.08384	1.94862	1.92793	2.2115	2.33545	1.99411	1.84763	1.91035	2.04063	2.14995	1.72989	1.94448	2.34515	1.776	1.96323	1.79332	1.48366	1.89706	2.40537	2.28961	2.20812	1.58737	1.49741	1.88009	2.36994	2.35317	1.82173	1.89228	1.02337	1.02888	1.94512	1.73895	1.88447
8430408G22Rik	9.66495	41.7195	44.3946	22.451	41.0787	18.5639	18.3803	21.7161	61.412	13.5818	48.6841	68.9302	52.355	19.4088	19.3812	17.8905	27.0997	64.1647	53.6566	51.7048	46.3826	45.3688	10.1411	13.0671	14.1812	16.2229	35.3246	39.9335	36.5181	2.30889	2.72837	6.96661	8.58513	13.5981	33.1248	22.8728	35.9084	50.7061	72.6366	120.694	50.8318	72.4233	28.8161	88.4121	26.6099	86.7294	17.6862	62.7827	13.9649
8430419L09Rik	5.5309	4.6663	7.02458	9.77414	3.29236	5.65784	5.47259	4.58628	5.84012	3.87416	6.10235	3.51681	10.8875	8.06388	8.57372	5.78558	7.53651	8.78212	5.55213	6.82419	10.205	7.19041	6.34086	6.94031	8.60038	7.14147	8.19037	5.48167	7.86418	6.97328	9.11472	6.40568	5.22578	4.96275	7.22256	3.69861	7.10396	4.28692	3.30105	5.05097	4.62981	4.82169	4.87726	7.13378	4.71797	3.54625	5.15593	4.9335	5.73529
9030025P20Rik	6.84563	6.61592	5.01661	4.07614	5.98793	8.06448	4.62952	4.42134	3.48804	5.58251	3.02155	6.34016	4.78496	7.40307	7.84502	7.84628	7.07512	4.89378	3.23941	9.17468	2.69974	9.55874	4.93123	2.91826	3.26854	5.25946	6.78731	7.74682	6.57968	3.41632	2.81808	6.52103	5.15837	3.1241	3.21907	7.772	3.38965	6.2923	5.43996	2.86816	9.12105	5.93739	9.73319	3.19229	5.30852	5.29242	5.02206	4.01856	6.64687
9030617O03Rik	17.4021	13.5066	13.5281	11.6211	15.3324	16.9351	20.0857	10.3673	12.0273	12.0905	10.2969	8.79948	17.35	14.2472	14.3991	11.8787	15.3498	13.2586	15.355	17.0146	11.995	15.283	13.1354	12.8177	15.2476	19.501	13.7016	23.9168	18.9832	13.4449	13.0856	15.9433	14.9465	15.0464	15.0946	19.7786	10.5554	17.0428	14.5612	9.81405	21.3331	13.8477	19.9592	17.7488	17.0144	12.592	13.9665	15.634	14.6854
9030624G23Rik	0.139976	0.18076	0.206324	0.0621083	0.105179	0.421987	0.0484412	0.0246273	0.174414	0.185113	0.0897617	0.150168	0.0813221	0.190291	0.20275	0.155485	0.258626	0.254135	0.122656	0.0203222	0.0871154	0.115738	0.131669	0.0863238	0.301837	0.21332	0.236951	0.0418572	0.242762	0.16613	0.305346	0.113847	0.0608423	0.0408425	0.0341933	0.0804518	0.106182	0.144053	0.304565	0	0.185009	0.120348	0.0400795	0.170349	0.0167824	0.0886041	0.184901	0.140079	0.0847409
9030624J02Rik	8.17786	7.31269	9.31125	7.22123	9.28259	7.61334	7.21783	8.40718	6.20183	5.05088	6.6089	5.95755	5.80077	6.80986	8.28442	6.29158	6.54756	6.28425	5.90402	7.03539	6.71752	7.49983	6.65641	6.22869	6.49975	6.94603	6.78537	7.56378	5.77802	6.27327	6.29354	5.99917	5.33329	7.27683	7.76154	6.73616	8.23786	7.84634	6.26914	6.94844	6.52023	7.19034	6.747	5.92745	6.05861	5.74904	7.10969	6.19243	6.62298
9130008F23Rik	0.189012	0.0237095	0.0961391	0.0652886	0.0551356	0.0403086	0.0339245	0.103368	0.0522906	0	0.0706421	0.0985068	0.0854278	0.0571529	0.255358	0.163155	0.0388118	0.0889885	0.0919545	0.0640595	0.159972	0.0486438	0.0395369	0.0544218	0.0633453	0.0597185	0.0766058	0.0439908	0.0181953	0.0581589	0.0200567	0.0238982	0.079911	0.0643418	0.0897989	0.033776	0.0743952	0.11337	0.0913321	0.0205573	0.0647983	0.126285	0.0842059	0.0595182	0.0176102	0.0620803	0.0430785	0.0550728	0.0355767
9130011E15Rik	3.1947	3.02255	2.99164	3.15142	2.91772	3.28977	3.28785	3.62866	2.80679	2.19334	3.01943	2.93752	2.64303	3.40596	3.09355	3.24357	2.80666	2.6979	2.46734	3.6287	2.60671	3.62561	2.69636	3.32614	2.89644	2.95995	2.51286	3.03219	2.72716	2.79002	2.81041	3.14192	2.4539	2.9107	3.1063	3.54961	3.38243	3.10238	2.42525	3.03448	3.83958	3.40497	3.49979	2.23337	2.37628	2.22049	2.55259	2.95545	3.79204
9130019O22Rik	0.41011	0.304184	0.534904	0.629742	0.449924	0.392475	0.340622	0.604257	0.495859	0.610127	0.380176	0.570354	0.499383	0.556571	0.41465	0.423889	0.572604	0.51194	0.420506	0.464421	0.534368	0.473816	0.308088	0.282718	0.495644	0.647918	0.255893	0.416961	0.253796	0.442613	0.458593	0.572862	0.6227	0.513554	0.789902	0.610992	0.662536	0.558391	0.34314	0.572243	0.387718	0.738218	0.56256	0.375537	0.490207	0.398049	0.455573	0.420559	0.692535
9130023H24Rik	0.974637	0.742903	0.811289	0.851989	1.46229	1.1055	0.919883	0.950399	0.740453	0.761387	0.965383	0.961583	0.875581	0.490522	0.794999	0.688568	0.853616	0.840541	0.664752	0.939054	1.00581	0.747679	0.917511	0.666632	0.826551	0.9539	1.00454	0.900835	0.449624	1.12232	0.833241	0.647862	0.693612	1.16403	1.19108	0.682025	1.24439	0.956379	0.688147	1.06589	0.634695	0.571031	0.596525	0.621639	0.944937	0.934236	0.54529	0.563701	0.900663
9130204L05Rik	0	0	0	0	0	0	0	0	0	0	0	0	0	0	0	0	0	0	0	0	0	0	0	0	0	0	0	0	0	0	0	0	0	0	0	0	0	0	0	0	0	0	0	0	0	0	0	0	0
9130401M01Rik	5.54556	6.33748	6.66082	6.20926	7.73975	6.79007	7.78943	6.14001	8.46499	5.73104	6.88482	5.59118	4.75721	3.17755	4.00729	6.49823	6.53945	6.77862	5.74039	6.70027	6.29712	4.09238	5.18499	4.3141	7.06432	4.8517	7.0151	8.56094	5.32121	5.82299	6.16096	8.24874	7.31127	7.75167	5.12656	7.44673	5.20972	8.04347	7.20234	6.34287	4.24406	7.01503	3.26131	6.5142	9.1528	6.68822	6.64432	5.63258	6.78615
9130409I23Rik	22.4611	15.8583	38.4583	11.7287	7.27354	4.21737	8.85632	5.32063	6.0076	5.43039	20.6248	2.08418	34.4729	9.92602	39.1897	4.16549	3.0242	19.2329	31.7281	4.07969	4.60125	20.8004	4.81108	20.816	3.6028	14.2961	2.94098	7.9777	28.5276	31.1449	7.16216	14.9208	8.54261	24.5242	9.80616	23.8153	19.5863	8.36086	10.3608	24.0155	4.01621	11.0132	10.2969	4.26528	20.0519	8.43485	3.72332	4.17543	5.96778
9230104L09Rik	0	0	0	0	0	0	0	0	0	0	0	0	0	0	0	0	0	0	0	0	0	0	0	0	0	0	0	0	0	0	0	0	0	0	0	0	0	0	0	0	0	0	0	0	0	0	0	0	0
9230110C19Rik	0.341851	0.353692	0.391048	0.354002	0.323939	0.13663	0.184028	0.0700918	0.532693	0.357585	0.319339	0.187321	0.34756	0.348626	0.288588	0.393976	0.184222	0.543924	0.374027	0.318467	0	0.19786	0.214423	0.319745	0.544072	0.506055	0.285696	0.238523	0.346083	0.790149	0.217549	0.162011	0.151685	0.378203	0.414708	0.366359	0.782958	0.128122	0.123832	0.111515	0.417974	0.37165	0.371138	0.107621	0.405997	0.294994	0.438057	0.19912	0.530599
9230110F15Rik	0	0	0	0	0	0	0	0	0	0	0	0	0	0	0	0	0	0	0	0	0	0	0	0	0	0	0	0	0	0	0	0	0	0	0	0	0	0	0	0	0	0	0	0	0	0	0	0	0
9230112D13Rik	0	0	0	0	0	0	0	0	0	0.0385609	0	0	0	0	0	0	0	0	0	0	0	0.0674792	0	0	0	0	0	0	0	0	0	0	0	0	0	0	0	0	0	0	0	0	0	0	0	0	0	0	0
9330159F19Rik	0	0	0	0	0.0140774	0	0	0.00988538	0	0	0	0	0	0	0	0	0.00744312	0	0	0	0	0	0	0	0	0	0	0	0	0	0	0.00915263	0	0	0	0	0	0	0	0	0	0	0	0	0	0	0	0.00702195	0
9330182L06Rik	0	0.143789	0.0784857	0.294288	0.0600152	0.028206	0.102892	0.325641	0.0731978	0.0647684	0.0219748	0.0919283	0.129606	0.13325	0	0.0169177	0.0996047	0.235398	0.0171588	0.129525	0.0426448	0.0340385	0.055332	0.0338504	0.00985249	0.222774	0.0893431	0.0102585	0	0.316814	0.0374339	0.256361	0	0.050049	0.0251406	0.0393913	0.130145	0.28219	0.404762	0.00959221	0.0604439	0.0884074	0.0196414	0.157373	0.0246513	0.043412	0.31149	0	0.0913007
9330182O14Rik	0	0	0	0	0	0	0	0	0	0	0	0	0	0	0	0	0	0	0	0	0	0	0	0	0	0	0	0	0	0	0	0	0	0	0	0	0	0	0	0	0	0	0	0	0	0	0	0	0
9430007A20Rik	0	0	0	0	0	0	0	0	0	0	0	0	0	0	0	0	0	0	0	0	0	0	0	0	0	0	0	0	0	0	0	0	0	0	0	0	0	0	0	0	0	0	0	0	0	0	0	0	0
9430015G10Rik	2.57257	3.59591	2.59444	2.01465	1.90893	2.27328	2.18903	2.4103	2.05843	2.23024	2.67371	1.90289	2.53083	1.75035	2.55672	2.70737	2.5989	2.20295	1.65652	3.01496	2.67104	2.24995	1.84476	1.8695	2.17654	1.49013	1.9275	2.08779	1.97941	2.88017	3.23879	1.95718	1.97129	2.48989	2.63846	2.20635	1.99218	2.08572	2.11222	2.25084	2.64223	2.66498	2.95597	2.09336	2.68716	1.71239	2.11329	2.87504	2.29726
9430016H08Rik	9.96039	10.006	11.2372	8.93207	9.52081	8.30662	9.03792	9.89538	8.3926	10.3566	7.78888	8.69966	8.38674	8.331	7.83635	7.44381	8.50595	8.86922	8.17903	10.1574	8.04335	9.35073	8.1476	7.24025	7.01875	8.05032	9.61146	9.45739	6.73166	9.63678	11.207	9.46035	9.03446	10.1369	10.3596	10.2893	11.3013	12.6539	7.88562	9.88153	7.91701	9.84278	9.15863	8.11408	10.617	10.8692	10.0003	7.62592	8.22981
9430020K01Rik	1.82595	1.48362	1.37193	1.80927	0.913513	1.48607	1.39283	1.6578	1.4592	1.57248	1.52637	1.30732	1.36322	1.32388	1.35248	1.38453	1.35695	1.5128	1.76417	1.91188	1.51849	1.30349	1.9286	1.16485	1.57805	1.37467	1.52344	1.5157	1.51777	1.44919	1.22847	1.35748	1.84131	1.10062	1.5722	1.14355	1.95919	1.26061	1.36923	0.764658	1.00261	1.60072	1.51208	1.0444	0.955316	1.0698	1.29261	1.46584	1.60364
9430038I01Rik	4.47476	6.77968	4.65759	5.67746	6.80864	5.22037	6.28263	5.15776	6.02109	6.87125	4.0671	5.33108	4.30357	4.98826	5.47235	4.94022	5.21389	5.52185	6.2484	6.4732	7.23975	9.71076	6.78931	6.40426	4.98645	8.31074	4.8515	6.371	5.13425	3.53524	5.07963	5.04603	4.53835	5.14615	5.03216	6.02685	4.2465	6.88968	7.66998	5.16817	6.40565	6.18278	4.96921	6.66296	6.21846	4.94198	5.20715	3.80399	5.77051
9430069I07Rik	0	0	0	0	0	0	0	0	0	0.0523809	0	0	0	0	0	0	0	0	0.0694	0	0	0	0	0	0	0	0	0	0.0686936	0	0.151372	0	0	0	0	0	0	0	0.0861628	0	0.0611307	0	0	0	0	0.117106	0	0.0692743	0
9530002B09Rik	0	0	0	0	0	0	0	0	0	0	0	0	0	0	0	0	0	0	0	0	0	0	0	0	0	0	0	0	0	0	0	0	0	0	0	0	0	0	0	0	0	0	0	0	0	0	0	0	0
9530003J23Rik	0	0	0.042489	0	0	0	0	0	0	0	0	0	0	0	0	0	0	0	0	0	0	0	0	0	0	0	0	0	0	0.0343576	0	0	0	0	0	0	0	0	0	0	0	0	0	0	0	0	0	0	0
9530053A07Rik	0	0.00646161	0	0.0237133	0	0.0109828	0.00462277	0	0	0	0	0.0107385	0.00582046	0	0	0	0.00528873	0	0	0.00581808	0.00622823	0.00662696	0	0	0.0115091	0	0.0104388	0.00599168	0	0	0.00546482	0	0	0.00584642	0.00489462	0	0.0050676	0.00514947	0.0248852	0	0	0.0286805	0	0	0	0.00422776	0	0.0100038	0.00484677
9530068E07Rik	46.8521	42.318	58.2811	43.334	47.8712	43.5913	42.0313	47.8356	40.8194	48.8596	50.8594	31.6838	46.2781	46.7103	54.9305	44.7236	44.856	39.6457	46.2283	47.4264	43.0524	48.5784	43.7164	26.9032	44.1707	53.9512	50.7285	44.1862	47.1831	42.0178	45.9443	48.7272	40.5236	50.9047	54.5905	42.4949	52.8603	36.1289	53.3606	45.3826	38.1546	39.9966	50.3037	45.359	47.1346	35.1887	49.6397	40.8953	41.8937
9530077C05Rik	0.0630769	0.047463	0.0240515	0.0653188	0.0735652	0.0605049	0.016978	0.0517321	0.0261695	0.0555621	0	0.118318	0.192391	0.200128	0.0425992	0.0362903	0.0388478	0.089071	0.0736148	0.021368	0.0686231	0.0486776	0.0791288	0.0544596	0.0211347	0.04482	0.0383384	0.0220056	0.0182164	0.15527	0.140494	0.239148	0.0159933	0.0858885	0.0539293	0.0506992	0.074447	0.0567373	0.0913957	0.123458	0.0648434	0.0842678	0	0	0.0528796	0.108691	0.107771	0.0183704	0.0356014
9630033F20Rik	4.47816	2.61789	2.12619	2.1429	2.58246	3.72085	2.95739	3.66207	1.55771	2.21849	2.40533	1.22061	2.58264	4.35185	4.51077	2.74284	2.57812	2.24847	1.89989	2.21851	2.75047	1.90957	3.18582	1.50849	3.71532	1.51443	2.11259	2.16787	2.43092	3.63743	4.77871	3.22798	2.7266	5.63278	6.8352	2.08358	3.04416	1.86315	2.15483	2.6222	2.06559	1.802	3.18512	2.214	4.98765	2.0132	1.7657	1.65645	1.48989
9830107B12Rik	0.0364324	0.0137144	0	0.0251415	0	0	0.0294188	0	0.0302304	0	0	0.0456142	0.0246708	0.0165219	0	0	0.0112355	0.00856636	0.0106354	0.0123601	0.0132297	0	0.0114428	0.0104837	0	0	0.0110867	0.012717	0.0630365	0.0112088	0.0115987	0.0413999	0.0184726	0	0.0519357	0.00975977	0.0107557	0	0	0.011891	0.0280895	0	0.0243049	0.0229178	0	0.0269195	0.0248989	0.0212523	0.010287
9830147E19Rik	1.58353	1.64598	1.4178	0.843501	0.846906	1.26725	1.21414	1.51364	0.619438	1.76493	1.04477	0.500814	1.03979	1.07682	1.12772	1.56994	1.80599	0.87545	1.69631	0.579469	0.876324	0.85909	1.7726	1.02426	1.94647	1.0804	1.84154	0.937578	1.0662	1.0109	1.27838	1.18383	1.75003	1.07194	1.51665	1.09846	1.394	0.822069	0.747489	0.496	1.40258	1.6951	1.26981	0.658185	0.781502	0.875224	1.31749	0.877741	1.26429
9930012K11Rik	0.274032	0.309298	0.208979	0.236477	0.179774	0.131429	0.147519	0.196652	0.0568456	0.286644	0.230387	0.299845	0.185739	0.155257	0.138801	0.15766	0.105482	0.161234	0.179895	0.232079	0.173907	0.23791	0.171884	0.216879	0.0918177	0.0649056	0.0832789	0.406306	0.118709	0.316199	0.17439	0.181818	0.156333	0.25653	0.331912	0.293678	0.222357	0.267031	0.0744488	0.134088	0.299313	0.205928	0.228853	0.150973	0.287164	0.151778	0.210691	0.299282	0.193334
9930021J03Rik	2.8414	2.70388	2.26811	2.69086	2.22421	2.7535	2.52326	2.16058	2.11217	2.15628	2.94451	2.82473	3.29765	3.16906	2.85945	2.57969	2.79803	2.82867	3.04542	2.96897	2.47668	3.59715	2.57319	2.38081	2.64399	3.01054	2.81801	2.3767	3.29969	2.4568	2.49126	2.88205	2.44569	3.12673	3.85529	2.81139	2.82609	2.73418	2.80507	3.07921	3.63784	3.75942	3.29361	3.33551	2.16962	2.31154	2.4735	3.68305	2.97878
9930104L06Rik	1.31031	1.30473	1.16344	1.65991	1.22705	1.62711	1.69233	1.63093	1.18938	1.44615	1.55444	0.997597	1.06576	1.60354	1.77996	1.19671	1.55228	1.28411	1.13323	1.73898	1.32535	1.67682	1.21811	0.878276	1.10017	1.11746	1.46166	1.7574	1.13505	1.2378	2.4133	2.10369	1.53609	1.77894	1.3448	1.63526	1.82821	1.34433	1.57471	1.29696	1.65207	1.49798	1.23569	1.31078	2.09287	1.26365	1.53289	1.5217	1.69721
9930111J21Rik1	0.223063	0.410783	0.456611	0.656502	0.318346	0.450459	0.255962	0.38996	0.189961	0.286976	0.131604	0.792787	0.346151	0.909935	0.975238	0.293822	0.281991	0.472482	0.328837	0.417597	0.753575	0.462065	1.12668	0.638586	0.472042	0.250264	0.428144	0.430057	0.213603	0.671916	0.403449	0.106827	0.401862	0.407642	0.411541	0.320837	0.592362	0.390728	0.318956	0.402125	0.715086	0.199975	0.423558	0.388083	0.275582	0.641583	0.433272	0.7488	0.168971
9930111J21Rik2	0.179295	0.0426041	0.237482	0.322476	0.107306	0.226296	0.182879	0.174136	0.046981	0.0810454	0.11636	0.371719	0.211072	0.410607	0.334584	0.187307	0.122048	0.193219	0.107378	0.143854	0.297724	0.262166	0.461684	0.415518	0.142283	0.100579	0.223689	0.118517	0.179867	0.27875	0.0990877	0.0321999	0.172273	0.183103	0.274315	0.128942	0.225537	0.195228	0.143569	0.295518	0.298302	0.0945514	0.226967	0.187162	0.0870214	0.334505	0.0870645	0.461713	0.0239676
a	0	0	0	0	0	0	0	0	0	0	0	0	0	0	0	0	0	0	0	0	0	0	0	0	0	0	0	0	0	0	0	0	0	0	0	0	0	0.0589511	0	0	0	0	0	0	0	0	0	0	0
A130010J15Rik	1.37216	1.60215	1.33925	1.44543	1.46888	2.05122	1.70311	1.37382	2.38511	1.28944	1.60404	1.55279	1.29852	1.80147	1.78548	1.71793	2.06482	1.31124	1.4599	1.0934	1.69783	1.42262	1.34895	1.84854	1.45024	1.7735	1.55298	2.09172	1.35829	1.48755	1.67401	1.3858	1.66742	1.46418	1.71657	1.76798	1.23557	1.58537	1.0798	1.58863	1.34259	1.86396	1.7337	1.51859	1.15229	1.43227	1.90334	0.95657	0.975618
A1bg	304.355	9.1539	323.284	2.67925	328.219	339.863	354.162	542.384	98.7757	1267.29	944.24	17.1961	175.485	575.935	2547.09	507.134	2697.63	111.503	852.468	28.2411	372.689	1960.63	2044.07	599.826	1085.62	2136.59	843.063	18.7469	626.895	1074.8	3784.76	2547.55	384.583	65.7256	646.437	56.6087	630.282	443.119	324.233	19.8178	84.3384	142.581	101.745	22.9321	571.558	87.8738	126.496	77.2935	53.7714
A1cf	44.3232	44.2912	43.4975	49.6143	39.3235	40.3096	39.2237	40.5185	27.2654	31.2924	40.9844	35.0016	39.3643	42.9376	45.7932	39.4458	45.7719	38.0354	53.1879	46.2233	43.0501	49.9793	33.7193	27.7614	39.9255	48.3321	38.4532	48.5944	41.419	45.4681	49.1053	49.1695	29.2977	48.6505	56.6738	36.7997	42.7786	47.7994	28.229	35.6062	38.5658	45.204	46.5839	35.1461	32.0804	21.3046	48.7537	43.9724	44.3483
A230046K03Rik	5.16985	5.20801	6.60383	5.08285	4.93674	5.70142	6.14265	6.80694	4.66183	4.937	7.68261	6.33163	6.67195	6.0137	6.52021	4.96209	6.96741	5.83791	6.17076	5.55245	6.23278	5.59222	5.49033	4.9977	5.86769	5.8677	7.01304	5.58043	6.13478	5.81732	6.65126	6.34016	5.57097	6.62269	6.50444	5.46791	7.00089	4.61006	5.03957	5.3699	5.70046	6.80302	6.34945	4.83319	4.97427	6.74362	6.28309	5.78145	6.09358
A230050P20Rik	14.1473	10.2499	13.8714	15.678	20.43	13.1827	12.2725	17.0014	8.08312	13.619	23.8868	10.1852	14.9041	12.5132	12.7484	9.39524	14.7375	12.5953	10.6613	12.269	17.8193	9.88836	13.5642	19.078	9.85675	8.96113	12.7754	6.20471	8.31148	18.6314	16.1542	25.2482	13.4875	25.0353	17.7403	14.88	13.5488	12.0225	23.0466	11.7353	16.2887	13.8511	11.3423	17.0468	14.3904	20.179	7.37581	15.511	8.2587
A230065H16Rik	0	0	0	0.0718657	0	0	0	0	0	0	0	0	0	0	0	0	0	0	0	0	0	0	0	0	0.0693873	0	0	0	0	0	0	0	0	0	0	0	0	0	0	0	0	0.13833	0	0	0	0	0	0	0
A2m	0.0194187	0	0.0111066	0.0502722	0.0254785	0.0279403	0.00784019	0	0.0120847	0	0.0435357	0.00910039	0.0197429	0.00660116	0.0196717	0.00837917	0	0.00685088	0.0254957	0.0197349	0.0105631	0	0.00913513	0	0.00975968	0	0.00885206	2.66241	0.00841206	0	0	0.0110435	0.00738548	0.00990915	0.0331837	0	0.00859463	0	0.0105513	0.0284872	0.00748593	0.00972841	0.0291908	0.0550203	0.0162689	0.0717027	0.00995343	0.0169554	0.0082201
A330050F15Rik	0	0	0	0	0	0	0	0	0	0	0	0	0	0	0	0	0	0	0	0.0200744	0	0	0	0	0	0	0	0	0	0	0	0	0	0.0201722	0	0	0	0	0	0	0	0	0	0	0	0	0	0	0
A330070K13Rik	0	0	0	0	0	0.0687252	0	0	0	0.0473331	0	0	0	0	0	0	0	0	0	0	0	0	0	0	0	0	0	0	0	0	0	0	0	0	0	0	0	0	0	0	0	0	0	0	0	0.0529105	0	0	0
A3galt2	0.0133822	0	0	0.0138558	0	0.0128328	0.0216056	0	0	0	0	0	0	0	0	0	0.0123627	0.00944713	0	0	0	0	0.0125871	0.0231046	0	0.00950748	0	0	0.0115925	0.0247026	0	0	0.0101763	0	0	0	0	0	0	0.0130962	0.0103177	0.026821	0.0268182	0	0	0.00987975	0	0	0
A430005L14Rik	17.3381	14.9456	13.9269	20.5923	25.6752	19.1937	21.6324	10.0794	12.6583	24.1716	11.179	11.6429	16.6028	18.2699	13.8888	18.6598	18.9436	16.6673	15.8136	21.0917	19.5201	19.1601	17.7371	18.8822	15.2512	14.7174	16.999	19.0302	16.0466	17.1351	22.6525	11.9919	21.8873	20.5189	18.3802	21.6656	15.3922	21.0107	19.8759	13.3068	20.0812	16.1965	18.0125	18.0018	22.6667	23.6919	13.6169	17.0492	20.8956
A430033K04Rik	1.25658	1.10784	1.61812	1.80948	1.21226	1.02523	1.3177	1.01313	0.593146	1.35475	2.02416	1.15125	1.49711	1.69801	1.12663	1.18396	1.52111	1.02948	1.32723	1.81986	1.75906	1.6048	1.3861	1.10967	1.42279	1.14927	1.43533	1.54165	1.47661	1.49303	1.75016	0.870551	1.04355	1.84376	1.22292	1.59045	1.34245	1.42909	1.36489	1.30019	1.64785	1.34523	1.14331	0.845349	1.05293	1.20472	1.24375	1.7028	1.43068
A430078G23Rik	1.2687	2.33384	2.57556	2.75422	1.1766	0.703791	2.14767	1.80524	0.285956	1.91246	1.59353	1.11916	2.23788	2.85789	0.650359	2.82298	0.720177	2.4175	1.59215	2.40784	2.44455	0.548521	2.22915	0.435512	3.27934	2.04193	0.473823	1.28243	2.33081	1.74965	1.95523	2.39927	2.12776	3.21569	1.35916	0.958312	2.69806	0.316234	0.365444	1.46597	2.12564	2.09824	2.35906	2.43978	1.46085	2.35925	1.75502	2.84706	2.66586
A430089I19Rik	0	0	0	0	0	0	0	0	0	0	0	0	0	0	0	0	0.0113359	0	0	0	0	0	0	0	0	0	0	0	0	0	0	0	0	0	0	0	0	0	0	0	0	0	0	0	0	0	0	0	0
A430105I19Rik	1.01937	0.521338	0.550733	0.378905	0.370394	0.277001	0.303236	0.532377	0.263662	0.546436	0.766359	0.587004	0.606256	0.346744	0.390176	0.340701	0.338025	0.407436	0.353984	0.851359	0.534255	0.35668	0.452686	0.548398	0.434995	0.24631	0.386266	0.796393	0.367066	0.488555	0.413621	0.273802	0.387695	0.334336	0.436324	0.27862	0.358328	0.598193	0.251134	0.358195	0.229728	0.202605	0.202838	0.281918	0.242168	0.496814	0.345485	0.732624	0.586635
A4galt	0.0834257	0.094162	0.262377	0.194335	0.127703	0.220015	0.033675	0.153912	0.103812	0.0551023	0.0701224	0.27379	0.0636142	0.0992359	0.274603	0.0899749	0.0192631	0.19139	0.146011	0.0423824	0.204166	0.217236	0.117711	0.126021	0.188638	0.0148198	0.152085	0.0654704	0.0541969	0.0577577	0.0995226	0.0237169	0.126888	0.106472	0.160449	0.268158	0.184577	0.150047	0.181279	0.0612181	0.0160804	0.229819	0.0209014	0.0787739	0.174807	0.138589	0.192383	0.255115	0.0882669
A4gnt	10.7253	22.5083	0.0188172	3.07322	1.07916	6.36092	11.6114	0.0404738	0.143216	0.0543378	0	0.0154057	0.116987	0.0335274	5.06592	2.13512	1.56299	0.0232289	0.0287971	0.0167177	0	0.13286	0	9.08964	0.0329151	10.6796	0.0149757	5.26827	0.0996916	0.0455216	3.5347	0.0374206	1.28462	0	0.112514	0.343769	1.59653	9.44131	9.40038	0.048295	0.380487	0.0988932	0.560502	0.232705	6.95412	0.16995	5.24427	2.93677	4.99247
A530016L24Rik	1.20641	0.0194376	0.394968	0.679346	0.936612	0.0330382	0.013906	0.655892	0.279444	0.0340992	0.853618	0.549154	1.38557	0.328896	0.0175189	1.90378	0.736727	0.0486827	0.636239	0.0524554	2.15622	0.0797399	0.0809374	0.0447588	0.328901	0.282143	0.363812	0.361991	0.0447186	1.21024	0.394014	0.137244	0.026199	0.546754	0.502231	0.780334	2.53246	0.0464273	0.581369	0.0505599	0.0398331	0.190457	0.0517754	0.163174	2.98654	0.190514	1.64247	0.362285	0.189287
A530032D15Rik	0.515367	0.174507	0.17686	0.240158	0.901592	0.963988	0.478577	0.285306	0.25658	0.255357	0.433285	0.435019	0.209589	0.297829	1.09637	0.177905	0.523717	0.163744	0.31577	0.340444	0.448546	0.387775	0.897044	0.511704	0.284922	0.31127	0.211439	0.134847	0.24558	0.166507	0.319773	0.674112	0.274413	0.210524	0.705003	0.3521	0.821158	0.324499	0.308032	0.428701	0.675495	0.542199	0.387359	0.340719	0.453653	0.551863	0.396242	0.855537	0.152712
A530054K11Rik	2.23475	2.15553	1.32329	2.03442	1.04254	2.01734	1.08272	1.48839	1.04745	1.02518	1.64123	1.89794	1.39834	1.39477	2.05948	1.31598	2.16166	1.39168	1.28771	1.07799	1.48793	2.00787	1.31978	1.27018	1.14431	1.4317	1.69321	1.33914	2.09541	1.56881	1.86482	2.03268	1.09992	1.37867	1.64029	1.92283	1.65301	1.25278	1.11427	2.19727	1.34462	2.32875	1.29155	1.8616	1.03592	1.55267	1.31269	1.28637	1.86374
A530064D06Rik	0.119631	0.135063	0.0273048	0.123655	0.020879	0.0916095	0.0966013	0.058869	0.0891279	0.0473206	0.0535286	0.268643	0.169922	0.211025	0.290244	0.0206484	0.0221036	0.0842881	0.0626956	0.0242583	0.10412	0.0829146	0.134748	0.0412173	0.0479868	0.0169653	0.130883	0.124944	0.0620412	0.0661022	0.0913822	0.0543135	0.0726265	0.048753	0.0408267	0.153485	0.105925	0.0860863	0.0518791	0.0700971	0.147229	0.0719199	0.0478422	0.0901991	0.020016	0.246851	0.0244697	0.250857	0.0404276
A530099J19Rik	0.0163549	0.0369195	0.0373365	0.0169271	0.0571923	0.0626168	0.0923953	0.0200767	0.0407124	0.0540243	0	0.107373	0.0166101	0.122313	0.0994083	0.0141144	0.0754635	0.0807447	0.0143155	0.0332426	0.0533213	0.0189117	0.107714	0	0.0164398	0.0232173	0.0447086	0.0513517	0.0141698	0.0754455	0.0155952	0	0.0621354	0.0166842	0.027936	0.0131456	0.130225	0.0441336	0	0.0480164	0.0882204	0.0819355	0.0163902	0	0.0274071	0	0.0167571	0.0428223	0.0138314
A630001G21Rik	0.445204	0.290846	0.509144	0.413033	0.0205225	0.0449644	0.0759389	0.346362	0.349882	0.294503	0.0263345	0.132165	0.0715618	0.255156	0.0949731	0.202165	0.151841	0.0663477	0.0411259	0.452338	0.229904	0.460991	0.132448	0.425393	0.235533	0.316755	0.213906	0.417338	0.121775	0.10843	0.0224022	0.0534275	0.694941	0.287079	0.320539	0.189168	0.0414941	0.232085	0.102092	0.61898	0.234858	0.305844	0.375621	0.221762	0.0393383	0.588344	0.0720627	0.471847	0.139044
A630023A22Rik	0	0	0	0	0	0	0	0	0	0	0	0	0	0	0	0	0	0	0	0	0	0	0.0319867	0	0	0	0	0	0	0	0	0	0	0	0	0	0	0	0	0	0	0	0	0	0	0	0	0	0
A630033H20Rik	0.3077	0.181146	0.168339	0.304783	0.128704	0.243822	0.205254	0.148123	0.149861	0.247473	0.329927	0.288544	0.258432	0.318345	0.284562	0.288636	0.0865009	0.188915	0.292749	0.108737	0.320201	0.139542	0.45367	0.277132	0.161372	0.114073	0.158538	0.210027	0.127499	0.148194	0.127687	0.0912995	0.132292	0.163924	0.217581	0.204277	0.142108	0.300797	0.159922	0.209447	0.237238	0.281454	0.0670356	0.189528	0.201878	0.454401	0.164575	0.420795	0.203873
A630073D07Rik	0	0	0	0	0	0	0	0	0	0	0	0	0	0	0	0	0	0	0	0	0	0	0	0	0	0	0	0	0	0	0	0	0	0	0	0	0	0	0	0	0	0	0	0	0	0	0	0	0
A630076J17Rik	0.476676	1.22976	7.32227	5.78238	1.0126	3.91919	1.26471	4.1049	0.254269	0.449878	2.51904	1.02187	6.35043	0.138476	1.51764	0.528907	2.01309	8.89473	1.96696	0.276822	4.43174	1.73419	5.55735	0.17638	1.23209	6.75387	4.78047	0.783974	1.71095	4.32435	2.14511	5.65413	0.776973	0.347713	3.14393	0.654839	2.65226	1.71507	0.737801	0.266565	0.157508	1.08517	0.544313	0.128243	1.19884	1.15664	3.56023	3.45082	2.12673
A630095E13Rik	0	0	0	0	0	0	0	0	0	0	0	0	0	0	0	0	0	0	0	0	0	0	0	0	0	0	0	0	0	0	0	0	0	0	0	0	0	0	0	0	0	0	0	0	0	0	0	0	0
A630095N17Rik	0.0590909	0	0	0	0.0516873	0	0	0.145484	0	0	0	0.16637	0.0601169	0	0.1198	0.102058	0	0	0.0517222	0.300462	0.0643286	0.0684469	0	0	0	0.0420151	0.0539087	0.185656	0.102392	0	0.112814	0	0.0899546	0.0603851	0	0.0950527	0.157023	0	0.0641733	0	0.045589	0.0592456	0.118514	0.0558452	0.049538	0	0.181848	0	0
A730008H23Rik	0	0	0	0	0	0	0	0	0	0	0	0	0	0	0	0	0	0	0	0	0	0	0	0	0	0	0	0	0	0	0	0	0	0	0	0	0	0	0	0	0	0	0	0	0	0	0	0	0
A730017C20Rik	0.0487004	0.0275061	0	0	0	0	0	0	0	0	0.027318	0.0228377	0	0	0.0246874	0	0	0	0.0213309	0	0	0	0	0.0210236	0	0	0	0	0	0	0	0	0.0185371	0	0	0	0	0	0	0	0	0	0	0	0	0	0	0.0212922	0
A830010M20Rik	0.362764	0.295626	1.17488	0.542618	0.317078	0.643917	0.48279	0.611114	0.41776	0.461224	0.429432	0.365705	0.396026	0.571	0.530428	0.486848	0.502322	0.421828	0.552732	0.477908	0.438383	0.435804	0.594222	0.510031	0.533068	0.415291	0.673221	0.449649	0.59323	0.384194	0.371663	0.404672	0.342116	0.61699	0.557544	0.534165	0.6477	0.416945	0.401582	0.59125	0.600377	0.53136	0.511659	0.494523	0.36017	0.307633	0.330319	0.369504	0.295529
A830018L16Rik	0	0	0	0.00565937	0	0	0	0	0	0	0	0.00512534	0	0.00371673	0	0	0	0	0	0	0	0	0	0	0	0	0	0.00571777	0	0	0	0	0	0	0	0	0.00483594	0.00491733	0	0	0	0	0	0.00516531	0.00458852	0	0	0	0
A830080D01Rik	0.700629	0.607853	0.893935	0.781342	0.659989	0.736683	0.55446	0.580315	0.821972	0.587487	0.589216	0.883914	0.684933	0.796958	1.02369	0.593017	0.67235	0.751534	0.672427	0.643573	0.498532	0.903942	0.646518	0.721456	0.650089	0.622301	0.700397	0.789691	0.536978	0.621876	0.475881	0.597856	0.553437	0.879971	1.4278	0.779159	1.08534	0.557661	0.687665	0.658308	0.789506	0.742727	0.769312	0.610814	0.745721	0.656713	0.580292	0.647465	0.775679
A930009A15Rik	0	0	0.0515184	0	0	0.0864013	0	0	0.0560553	0.0595072	0	0.0844372	0	0.0306197	0	0	0	0	0	0	0.048997	0.052108	0.0423736	0	0	0	0	0.0471127	0.0390196	0	0	0	0.0685156	0	0.0770113	0.0361814	0	0	0.0489182	0	0.0347065	0	0	0	0.0755123	0	0	0	0
A930018P22Rik	0.110818	0.124775	0.255091	0.171716	0.292588	0.0529234	0.0900345	0.203997	0.069261	0.329251	0.123921	0.103492	0.170042	0	0	0.191156	0.102313	0.275534	0	0.0561741	0.0601341	0.0638671	0.0521004	0.143168	0.277803	0	0.0503936	0.0576044	0	0	0	0	0.25273	0	0.094516	0.222544	0.146784	0.250732	0.0600672	0.216767	0.0850773	0.22153	0.166484	0.0521086	0.139014	0.0408942	0.113327	0.145146	0.093592
AA414768	0.136357	0.0922599	0.0932517	0.112557	0.0475375	0.130327	0.0219422	0.0668581	0.171887	0.0904919	0.0913818	0.0764564	0.0554536	0.0738982	0.0275274	0.0938025	0.125516	0.11553	0.0479574	0.138079	0.0894111	0.188731	0	0.0703831	0	0.154467	0.0495482	0.170639	0.071204	0.100697	0.104131	0.155797	0.0206696	0	0.0696978	0.131046	0.0721609	0.171096	0.0889088	0.0531853	0.0419015	0.0276744	0	0.07762	0.0228626	0.120404	0.0835694	0.239136	0.138033
AA415398	1.88918	2.1295	1.52987	1.58279	1.48514	2.11035	1.46563	1.50235	1.63487	2.0538	0.909986	1.32292	1.65111	1.98091	0.749995	0.865408	2.97848	1.467	1.60961	2.66982	2.31241	1.02396	1.59536	2.14443	2.13654	1.12119	1.78543	0.449678	1.77945	2.18252	2.3284	1.82238	1.80082	2.24678	1.16694	1.61244	1.67009	0.730192	1.97504	1.14492	2.02813	1.65329	2.44446	1.89468	0.940753	1.39331	2.88895	1.3163	2.36875
AA467197	0	0	0	0	0	0	0	0	0	0	0	0	0	0.144534	0	0	0.0654646	0.0500329	0	0	0.0770938	0.164059	0.200017	0.122364	0	0	0	0	0	0	0	0.0806004	0.107805	0	0	0	0	0.127482	0	0	0.109271	0	0	0	0	0.209327	0	0	0
AA792892	0	0	0	0	0	0	0.0302158	0	0	0	0	0.0350951	0	0	0	0	0	0	0	0	0.0407096	0	0	0	0	0	0	0	0.0324198	0	0	0.0425612	0	0	0	0	0.0331234	0	0	0	0	0	0	0	0	0	0.0383601	0	0
AA986860	0.093542	0.334338	0.375158	0.258311	0.422747	0.883843	1.04489	0.690461	0.620944	0.36049	0.19224	0.322237	0.22191	0.127194	0.395517	0.524725	0.345664	0.869598	0.177401	0.253507	0.186894	0.18047	0.17602	0.632641	0.502341	0.21048	0.213207	0.881116	0.20261	0.244655	0.372055	0.159594	0.237178	0.270664	0.453979	0.0751861	1.4402	0.154258	0.576038	0.350915	0.325665	0.32804	0.359351	1.16323	0.261399	0.253294	0.751167	0.245187	0.580759
AA987161	1.3601	1.43985	1.80262	1.50558	1.34558	1.42161	1.54515	1.68476	1.21418	1.24557	1.48258	1.52194	1.84057	1.49228	1.73891	1.01996	1.34314	1.76828	1.60922	1.42038	1.65317	2.10647	1.59738	1.51443	1.25401	1.72625	1.38539	1.40386	1.38967	1.81832	1.89824	1.47231	1.29143	1.67636	1.86859	1.6285	1.81008	1.67058	1.16205	1.28514	1.53319	1.43796	1.56044	1.21368	1.40758	1.3577	1.75969	1.54894	1.71532
Aaas	3.77103	3.74896	3.371	3.51715	4.69662	3.83287	4.05338	3.31809	4.13411	2.87079	3.66733	2.78727	4.82425	3.29394	4.80683	3.94408	3.46068	4.09079	3.36636	4.94918	3.34186	4.45199	4.01796	3.49303	2.73625	2.53759	2.89163	5.54119	3.63501	3.52715	3.28983	3.60749	3.55234	4.94779	4.91095	4.4763	5.23926	4.22318	4.15232	4.30145	5.46837	3.37808	4.65513	4.26918	4.85724	4.31564	3.58422	4.88765	3.40406
Aacs	17.0428	32.5234	7.21042	8.93993	23.108	15.7719	19.2168	29.2417	19.4292	25.2499	9.74309	9.43738	5.3332	5.59911	23.2431	18.8786	23.7546	16.2578	75.5891	30.6062	25.1327	38.6171	26.6218	5.83706	28.9932	52.1212	28.9162	22.1399	26.1374	20.4772	38.8683	35.0506	10.807	22.6217	28.8523	10.5021	16.8148	17.3171	34.2292	19.0573	6.75745	22.5452	38.3575	21.6158	45.7251	17.3903	17.3056	6.34498	7.61875
Aadac	314.767	206.971	209.24	171.017	292.375	252.782	244.125	208.513	340.867	191.094	251.915	248.506	268.177	183.86	266.428	225.398	244.52	242.187	277.785	284.524	235.49	267.322	196.105	188.187	194.469	299.32	245.691	285.016	198.954	255.232	332.454	236.913	188.484	213.358	338.219	317.285	341.485	253.844	233.438	319.085	244.47	229.771	320.013	323.964	273.988	294.417	275.326	198.124	230.258
Aadacl2	0.0285234	0	0	0	0	0	0	0	0	0	0	0	0	0.0193925	0	0	0	0	0	0	0	0	0	0	0	0	0	0	0.0247124	0	0	0	0	0	0	0	0	0	0	0	0	0	0.028585	0	0	0	0	0	0
Aadacl3	0	0	0	0	0	0	0	0	0	0	0	0	0	0	0	0	0	0	0	0	0	0	0	0	0	0	0	0	0	0	0	0	0	0	0	0	0	0	0	0	0	0	0	0	0	0	0	0	0
Aadat	51.1267	48.305	46.2831	43.5414	35.7142	46.5753	52.5736	43.5972	37.2618	38.7056	44.824	31.7819	60.2793	52.4352	53.1388	54.0671	59.6741	57.71	44.5722	49.1204	49.4234	64.9802	43.3452	45.8847	57.7271	61.7566	48.6159	48.295	50.5382	58.5634	54.1459	49.2079	42.1182	45.1705	37.9692	52.1253	49.5995	40.7482	32.07	43.1364	46.6486	36.8152	40.1091	41.8895	42.947	29.0267	56.0267	35.8627	51.1731
Aaed1	20.5298	24.2778	30.3695	27.5891	19.9166	18.9766	18.4615	19.8031	20.7323	15.3135	23.8503	18.2481	21.9163	28.2711	25.524	20.9283	29.4833	23.6205	21.8087	20.5112	22.2842	20.6862	20.7513	19.4171	21.4336	24.7991	20.5889	23.3287	19.19	22.1814	19.6235	20.1136	14.3385	21.8545	29.1612	20.2515	26.4586	19.4318	16.5805	20.8674	22.196	24.2635	23.9876	15.3354	18.3453	11.6465	28.4599	20.0477	27.4935
Aagab	15.8179	15.8489	16.0825	14.0504	15.929	13.4551	14.2261	15.6476	11.3764	12.7659	12.8441	9.19591	12.6447	14.2311	13.3235	11.5633	13.0179	11.6993	11.9045	14.1286	11.642	12.9809	13.0965	11.835	12.2537	13.8048	13.3083	14.5285	11.6216	12.9459	12.5215	12.9754	12.0124	12.9886	12.3335	14.4269	12.6301	13.8647	12.7004	12.8971	13.8253	13.9094	14.2119	12.8829	12.6833	10.0587	13.1431	12.1313	10.5737
Aak1	1.26327	1.07691	0.930602	1.18218	0.88789	1.24127	0.876494	1.06374	0.927859	0.868796	1.10613	0.705568	1.25078	1.02451	1.18534	1.08203	1.03285	1.15484	1.07721	1.20815	1.12956	1.07974	0.983408	0.983617	1.01538	0.904269	1.08982	1.1062	1.19798	1.41034	1.23328	1.28467	1.21251	1.07727	1.27851	0.993077	1.18527	0.939952	0.952517	0.990802	1.00669	1.24954	1.21429	1.07368	0.925387	0.970993	0.994876	1.22688	1.0298
Aamdc	13.5092	12.6682	13.5943	10.939	11.1947	13.2994	15.4196	13.9327	11.6941	8.25377	12.0123	8.19267	10.8433	7.56176	11.1128	10.4751	10.6972	10.2553	6.35682	8.30977	12.708	12.6985	13.1881	14.163	8.01482	10.3209	11.5293	12.9163	9.81219	10.8764	7.17499	7.91382	13.6368	10.8398	9.33557	10.4909	13.172	7.62891	10.7621	12.4253	11.2771	10.1264	12.1132	10.8882	12.2619	11.9642	15.9834	4.70351	11.9101
Aamp	65.0095	58.1078	65.3619	67.5305	66.0986	69.2942	66.2063	64.7139	59.8594	68.6818	52.2482	56.0437	58.1944	59.1776	62.6039	58.8377	63.1913	51.9298	52.4786	66.781	59.0725	58.8159	52.2593	59.9116	57.1847	52.7827	61.4086	64.992	46.9615	54.0575	54.8552	57.3095	60.1812	58.1232	68.8153	61.2886	57.1963	61.9533	58.4771	63.2582	55.6779	55.079	65.1785	58.531	57.2133	56.937	66.0346	57.0642	57.3199
Aanat	0	0.0378336	0	0	0	0	0.0270769	0	0	0.0442895	0	0	0	0	0	0	0	0.0236667	0	0	0	0.0388448	0	0	0	0	0	0	0	0.0309421	0	0	0	0	0	0	0	0	0	0.0328399	0	0	0	0	0	0	0	0	0
Aar2	6.58085	5.90311	6.66098	5.75526	6.09883	5.73094	6.10954	5.90485	5.3303	4.25523	5.26724	4.67876	5.62485	5.20413	6.19229	5.10155	5.34512	5.05736	5.22952	5.87847	5.3738	5.92092	4.49285	4.54762	4.68508	4.94605	5.74645	5.63246	4.19196	5.78329	5.67827	5.48738	4.67015	5.39196	6.41394	5.76665	5.81495	5.96572	4.44802	5.15537	4.86029	5.2649	5.50566	4.48616	4.54213	4.22619	5.02411	4.6137	4.92984
Aard	0.672882	0.645796	0.654018	0.382672	0.500104	0.322603	0.298951	0.785818	0.544781	0.266921	0.792586	0.346969	0.752811	0.4568	0.613941	0.755189	0.528771	1.23569	1.20829	0.479043	0.402925	0.272519	0.474641	0.436041	0.608509	0.956959	0.490777	1.1981	0.262535	0.807779	0.321398	0.650061	0.512024	0.962397	0.60384	0.703355	0.863985	0.877944	0.438903	0.592433	0.545139	1.28194	0.269334	0.953971	0.789742	0.248644	0.828066	0.528723	0.683864
Aars	37.1802	39.2976	45.7563	40.4032	33.1669	45.0137	39.3521	49.3202	28.6721	43.0434	57.8727	42.4207	55.9943	57.4523	49.8512	62.6331	46.5326	53.1644	53.5987	40.1356	54.0283	40.3174	47.4305	48.6781	49.1272	39.33	44.5089	41.7931	33.6871	53.393	59.1097	42.4836	48.9466	38.9348	52.6779	46.4452	50.6385	33.4983	42.2406	37.2269	41.6119	33.2095	47.6278	40.781	48.5515	42.625	37.7696	46.2743	35.0324
Aars2	4.22511	4.09694	5.46829	4.71326	4.22878	5.00184	5.21603	5.63095	4.06208	6.17401	5.57116	4.47071	4.98483	5.01853	4.95237	5.24737	5.92993	5.09697	4.70647	5.1472	4.95021	5.36118	4.51038	5.4017	5.5538	4.1479	5.54352	4.77708	4.2003	6.17533	5.6887	5.68451	6.09811	5.33823	5.91643	6.3893	4.71172	5.16474	5.94541	4.18784	4.54182	4.30126	5.48279	4.15733	5.75672	4.44097	5.08175	4.51977	4.73573
Aarsd1	12.4183	14.4389	14.1665	14.3394	12.3801	13.6743	14.9179	12.8914	12.9156	15.4417	13.1578	10.0195	11.242	11.3343	9.47816	11.9208	12.5095	11.074	11.9716	13.0354	12.4368	11.5395	11.3958	10.4868	11.1831	10.7822	13.3691	12.4273	10.1401	13.1907	14.0952	12.7703	14.2856	11.9524	11.5773	14.1928	12.9803	13.4654	14.4195	12.3194	10.2828	11.5564	13.4339	11.8892	14.7461	14.4974	12.4515	10.0474	11.3489
Aasdh	3.26576	2.38345	3.37059	2.64444	2.33037	2.52021	2.41897	3.41344	2.35326	2.34406	2.61488	2.00355	2.59632	3.30543	3.40781	3.09383	3.28918	2.77389	2.71881	2.50792	2.55115	2.71447	2.41421	2.0352	2.36946	2.36414	2.39536	2.37716	2.51031	3.22995	2.66036	3.26765	2.18528	3.63602	2.64519	3.50317	2.89083	2.20867	2.46826	2.37896	3.3509	2.49719	3.01442	2.05238	2.16142	1.69547	2.36616	2.3599	2.47381
Aasdhppt	7.12679	8.02612	8.96586	6.20731	6.73733	7.83661	6.50766	8.46382	7.71127	6.14897	10.0525	9.3831	10.2662	8.756	11.926	9.43867	9.24077	11.996	8.25748	6.6647	6.82508	8.43273	8.07314	6.18044	7.5132	8.35396	8.61536	6.52193	7.58738	10.3294	11.1474	10.3438	7.7289	9.06908	10.6346	8.54797	9.2057	7.68977	9.4703	7.60854	8.27407	9.24823	8.23487	6.692	8.70364	6.89686	8.42372	6.3842	6.52868
Aass	107.152	95.6483	76.0491	78.9842	85.4679	81.0827	94.2375	101.125	74.9439	80.7745	98.3679	116.366	114.773	108.758	108.631	114.35	88.2312	107.899	95.8963	112.26	88.7094	140.228	85.986	123.251	92.6763	136.613	83.5003	97.7276	111.061	130.497	149.69	90.3595	109.785	85.8303	93.3391	98.7103	98.3985	79.2736	62.0159	81.2262	103.466	83.0259	93.6511	88.1311	66.971	54.9718	96.0124	60.786	116.795
Aatf	5.76982	5.74453	7.09014	6.13144	6.08274	5.36538	6.57153	6.54019	3.85726	7.00774	6.12889	4.79703	6.81398	5.80707	6.61072	5.95784	5.91218	6.31526	5.84425	6.09423	5.9208	6.56235	5.49972	5.09034	4.76136	4.29675	5.51306	6.98806	3.86379	5.5587	7.504	5.64561	4.90632	4.96604	8.18587	5.54891	5.8211	6.14178	7.39277	6.5835	6.06091	6.31131	6.71652	5.35416	5.91429	7.07061	5.78573	6.09783	5.6101
Aatk	0.498638	0.41094	0.389319	0.533498	0.276929	0.333589	0.357907	0.398661	0.304963	0.276748	0.389841	0.393432	0.450635	0.334303	0.528451	0.354694	0.321725	0.446442	0.436457	0.401628	0.455737	0.494753	0.461702	0.375847	0.373407	0.30889	0.375235	0.530162	0.198587	0.393986	0.294249	0.413537	0.307234	0.266366	0.352102	0.336702	0.398797	0.355473	0.266267	0.325321	0.360042	0.277178	0.182547	0.164556	0.205695	0.344379	0.607691	0.490304	0.408184
AB124611	4.19864	2.62406	1.7465	2.47652	5.51773	3.36175	4.03482	2.72889	3.6237	2.33826	2.25346	3.96584	1.37588	4.08132	4.92123	1.43575	1.40885	2.17797	2.18682	3.13855	3.39366	3.13306	5.38683	3.77484	1.74197	1.65007	2.21451	3.34115	2.13205	3.00748	1.88804	1.41921	2.05641	1.41421	3.17076	2.14756	2.39583	4.61938	2.74957	3.42976	3.02314	4.27643	1.53007	3.50261	2.47264	5.7079	2.13431	4.0276	2.46769
Abat	105.127	99.5615	76.9659	73.8212	80.4168	96.3443	70.7366	78.8305	68.8082	74.9337	116.693	86.5915	102.277	130.487	120.186	127.898	113.615	88.3256	122.13	83.1386	97.2642	153.651	97.2623	119.934	123.063	123.418	107.872	83.0297	90.6827	113.789	118.662	113.051	87.9744	89.8975	91.6003	96.1691	82.7519	76.7381	57.3788	71.4796	98.2767	78.8987	87.9135	87.8947	75.0744	30.4069	77.4272	58.8385	97.7754
Abca1	21.0627	17.9859	22.7742	31.3797	17.1671	26.2163	17.0061	27.8177	18.3703	14.4494	20.7369	17.553	20.4527	20.1834	18.3818	16.3118	19.0702	21.3234	22.5213	21.0418	19.2426	16.6604	22.7145	17.4007	19.4143	20.2494	22.5923	22.1524	20.0429	18.5004	21.9922	20.1077	18.3064	18.5415	30.6044	24.271	22.8972	16.3232	18.6874	18.4562	22.0229	23.4452	21.7499	19.4503	18.2201	15.7962	20.1286	24.8524	22.4239
Abca12	0	0	0	0	0.00953263	0	0.00440004	0	0	0	0	0	0	0	0	0	0	0	0	0	0	0	0	0	0	0	0.00496792	0	0	0.01006	0	0	0	0	0	0	0	0.00490137	0	0	0.00420122	0.00545974	0	0	0	0	0	0	0
Abca13	0	0	0	0.00586668	0	0	0	0	0	0.00187121	0	0	0	0.00192586	0	0	0	0	0.00247919	0	0.00308173	0.00327912	0	0	0	0.00201284	0	0.00296478	0	0	0	0	0.0043095	0.0028929	0.00242194	0	0.00250721	0	0	0	0	0	0	0	0.0023745	0.00418393	0	0.0049494	0
Abca14	0	0.00950759	0.00963757	0	0.029478	0.0242402	0.0476135	0.0207255	0	0.0667798	0.0566554	0.0395015	0.0085642	0	0.0341332	0.0218086	0.00778183	0.00594744	0.0294924	0.0256821	0	0.0780071	0.0158537	0.0218223	0.0169344	0.0119731	0.0153596	0.0264484	0.0145961	0.0311031	0.00804092	0	0.0320371	0.0258072	0.0288077	0.047394	0	0.0151567	0.027462	0.0247306	0.0519566	0.0422004	0	0.0318227	0.00706175	0.0373243	0.0172706	0.0147195	0
Abca15	0	0	0	0	0	0	0	0	0	0	0	0	0	0	0	0	0	0.00600207	0	0	0	0	0	0	0	0	0	0	0	0	0	0	0	0	0	0	0	0	0	0	0	0	0	0	0	0	0	0	0.00720918
Abca16	0	0	0	0	0	0.00830211	0.00698885	0	0	0	0	0	0	0	0	0	0	0	0	0	0	0	0	0	0	0.00614992	0	0	0	0	0	0	0	0	0	0	0	0	0	0	0	0	0	0	0	0	0	0	0
Abca17	0.217956	0.246006	0.169539	0.153478	0.236403	0.200706	0.140798	0.0858025	0.119363	0.167031	0.136821	0.147181	0.159549	0.165965	0.141309	0.135429	0.298001	0.141577	0.160252	0.283527	0.170727	0.151381	0.0984319	0.0677447	0.105161	0.0495588	0.182815	0.182492	0.120854	0.152908	0.0915447	0.168576	0.0265264	0.0267101	0.0670851	0.280298	0.192933	0.141156	0.151588	0.170639	0.194932	0.192178	0.139793	0.230552	0.131559	0.0450685	0.187686	0.213283	0.147621
Abca2	5.56987	5.64531	7.369	6.3155	3.83364	8.26779	5.66064	7.68963	4.68472	5.54188	15.7795	5.64076	9.66695	11.4944	9.66626	9.44369	10.8525	8.85435	9.41081	6.57542	9.46892	7.48308	11.5079	12.1972	10.5981	7.25586	12.0489	6.38887	9.08106	11.4984	10.5854	11.1923	12.0341	10.3996	9.05764	7.42983	7.66455	4.12445	7.46522	4.80115	8.12031	5.63719	8.01199	8.95881	9.73976	5.77526	5.19082	8.67608	5.46815
Abca3	62.4344	42.5503	49.9336	36.9333	53.5706	34.4955	48.8494	31.6985	19.4734	23.6473	62.7508	44.6615	34.8477	65.7603	35.3442	40.1673	58.7021	29.4091	33.7476	58.0308	36.4358	37.1693	30.7149	30.9452	39.5876	37.8666	58.5373	48.2727	35.4246	21.554	22.7837	37.359	16.49	22.0393	16.6077	58.6877	37.251	36.8269	24.5875	24.3917	51.29	43.9403	55.1665	35.0334	26.7156	5.3288	40.6464	47.8012	29.8367
Abca4	0.118887	0.042369	0.0286308	0.0647827	0.0273662	0.0420087	0.0101053	0.0307888	0.0700827	0.0330682	0.035066	0.0352064	0.0508937	0.0212692	0.240872	0.0377999	0.0115603	0.0176704	0.0383332	0.00635911	0.0816831	0.217266	0.0294359	0.145854	0.00628879	0.0222292	0.0399332	0.0523908	0.0975611	0.0981926	0	0.00711703	0.0951723	0.0319504	0.149773	0.120704	0.0166165	0.0393983	0.0203995	0.024494	0.0723551	0.0501561	0.137956	0.017729	0.0262282	0.0184836	0.07055	0.021865	0.0529711
Abca5	1.60777	1.19461	1.77638	1.43675	0.955268	1.85097	1.21407	1.70664	1.45368	1.38742	1.16164	2.30073	1.92843	1.16692	1.44397	1.80445	1.54124	2.11745	1.68585	1.85556	1.59373	2.13232	0.928847	1.8416	1.9197	1.60154	1.06508	1.28085	1.95276	1.74099	1.80734	2.03942	0.97188	1.87054	1.87648	2.168	1.89423	1.14441	1.40015	0.992791	1.64032	1.6176	1.60564	1.26438	1.63628	0.753821	1.57621	1.04446	1.36018
Abca6	29.2429	30.6031	27.6325	38.3816	20.5306	27.8319	28.1246	30.4015	26.9641	18.7176	26.5172	27.4963	33.2929	28.6724	32.6345	31.2223	30.7699	38.4555	35.7375	38.3632	32.6948	34.9132	27.9841	30.9317	40.2015	41.2835	31.5136	35.7064	38.8149	32.3017	29.5531	29.291	19.1663	35.4203	29.4318	33.9376	31.705	28.7211	18.4183	22.4856	35.8481	27.001	26.5299	28.3532	20.2913	11.6864	27.1619	30.846	29.4983
Abca7	1.00416	0.768531	0.715953	0.968629	0.709897	0.824671	0.705329	0.837658	0.684837	0.83606	0.848084	1.00629	1.18176	1.04744	0.891831	0.967497	0.762463	1.17517	0.746497	1.04847	1.13735	1.16239	0.893007	1.14607	0.843444	0.654873	0.940582	0.791821	0.804447	1.23804	1.33278	1.18126	0.941699	0.814768	1.03495	0.856866	1.07152	0.624842	0.784795	0.679814	0.726486	0.854525	0.889152	0.915908	0.732271	0.782199	0.599311	0.979505	0.821027
Abca8a	16.1915	20.2167	20.3877	35.4239	9.529	29.3119	12.155	29.4861	14.0516	14.234	20.3228	34.575	15.5505	11.8757	18.1859	12.1334	16.9947	21.3017	23.2908	23.3491	14.997	17.967	24.2147	9.28711	15.0254	24.634	22.7208	19.3465	29.9733	18.7556	14.3537	19.9962	14.933	20.4774	20.9411	11.3655	11.6519	22.9249	13.4183	11.2696	13.8908	13.2214	16.9224	8.61852	15.2664	7.88406	19.4215	14.4289	22.3567
Abca8b	9.40955	9.62794	12.9551	12.1858	4.53904	11.7665	6.80394	13.718	8.20493	6.57628	14.1539	12.742	13.3821	9.84972	11.918	8.70954	11.4253	15.4715	11.2814	10.0021	9.4384	8.94591	11.707	6.29368	9.92315	11.3087	13.7135	8.32711	10.9903	11.2624	13.7557	11.7062	8.34596	12.2798	14.8814	11.5148	9.5614	8.53785	7.28347	9.77513	13.0857	6.21327	7.88998	5.80908	7.98811	6.63993	6.74065	9.03495	10.3417
Abca9	1.20853	0.735002	0.645694	1.01901	0.860878	0.964729	1.05184	1.07705	0.765484	0.497133	1.0954	1.28278	0.941614	1.17618	1.89184	0.943036	1.01618	1.43553	1.13383	0.941605	1.20457	1.12279	1.17772	1.34936	0.698324	1.30589	0.864165	0.931598	1.22868	1.29575	1.08455	0.73245	0.809376	0.864534	1.33078	1.20433	1.00612	0.969739	0.79416	0.842964	1.16593	1.25461	0.943175	0.827003	0.551988	0.609243	0.474867	1.16367	0.857603
Abcb10	6.47213	7.07937	5.99507	5.44702	4.85511	7.3246	5.89068	8.82647	4.844	6.67904	6.98377	3.98089	7.46568	5.43246	6.70027	6.8364	6.15794	5.81118	6.49408	6.49512	6.04702	7.43712	5.70058	4.5212	4.99342	6.28354	7.21515	6.79894	5.96298	6.38474	7.19529	5.3239	6.85467	6.10445	7.64518	4.97813	5.17947	6.00528	5.74229	4.84853	5.53817	4.93963	8.27518	6.01658	6.53745	6.02022	7.06392	4.43342	6.2851
Abcb11	113.598	148.913	137.38	110.325	94.9406	117.32	133.778	173.66	119.905	79.4984	152.859	119.907	149.821	206.171	248.653	172.444	183.253	144.713	164.942	139.054	153.151	171.543	167.734	169.225	157.884	168.554	160.587	132.847	152.363	203.029	201.35	219.046	116.961	222.03	245.687	142.065	164.682	111.192	130.507	128.589	117.237	162.234	187.195	142.859	94.4103	69.4205	125.328	112.285	104.287
Abcb1a	5.03914	2.25243	2.8978	3.37818	6.53595	4.26552	7.10798	3.32943	4.67278	4.76187	4.35148	1.2905	3.84479	3.27731	3.76629	3.36579	2.75275	4.86395	5.35193	8.50138	3.19218	7.90066	4.53537	3.61117	4.58897	4.81085	2.30957	5.99882	6.45011	4.01235	2.35729	2.2491	2.68245	4.76461	5.77304	4.7754	4.33155	6.90148	3.54512	6.09075	4.75638	5.92555	4.53862	7.34974	4.9273	2.9273	3.15741	5.183	7.04353
Abcb1b	2.33861	0.282681	1.57644	0.475478	1.0228	2.14311	0.640709	0.513749	0.44181	0.869059	2.2002	0.137084	0.806707	0.269603	1.22684	1.31545	0.183253	0.83296	1.62662	1.92045	0.249765	1.36565	0.314329	0.432668	0.829054	0.385403	0.304449	0.502633	1.36584	0.664978	0.269082	0.201779	0.968855	1.50333	0.749796	0.587406	0.582221	0.901528	2.27941	1.8493	0.418378	0.753173	1.16083	0.699762	0.778964	0.608532	0.941403	0.565548	1.12254
Abcb4	54.4561	45.2849	70.7592	52.8074	46.5235	53.2926	54.155	52.2936	33.4253	57.2537	68.2175	34.1639	70.5573	65.8524	70.1719	67.6458	87.0642	71.8193	49.3214	59.7874	59.8982	56.6987	51.5393	68.1274	77.6497	42.0633	58.08	61.2458	47.3152	60.8025	48.941	46.6347	47.086	62.5684	70.7849	64.282	78.4389	52.0354	42.8266	53.4885	67.1877	60.7298	46.6993	55.6675	63.5571	46.577	65.8439	81.1848	74.907
Abcb5	0	0	0	0	0	0	0	0	0	0	0	0	0	0	0	0	0	0	0	0	0	0	0	0	0	0	0	0	0	0	0	0	0	0	0	0	0	0	0	0	0	0	0	0	0	0	0	0	0
Abcb6	25.0187	24.3291	26.6382	27.6373	25.6171	29.5459	29.1799	25.6424	25.7893	27.694	26.104	15.4159	21.522	28.9522	23.794	21.6446	25.7698	20.6013	23.929	28.2548	27.0672	29.5697	25.5177	24.0039	25.0552	24.139	23.7543	29.9879	21.9707	21.0822	24.4137	24.5346	22.5122	22.3918	27.8949	25.6524	25.6641	27.261	19.7779	19.899	23.0449	19.9707	24.4684	22.3878	23.2815	18.9672	28.4059	20.6838	30.4367
Abcb7	9.01143	8.26343	8.63975	8.07663	6.7563	8.87509	7.64326	8.54554	7.54596	6.47782	8.29228	7.72294	7.81953	9.28393	9.89166	7.7565	8.45221	8.58525	8.01788	8.41651	9.09008	9.94205	8.42292	8.27852	8.89917	10.6271	9.3679	7.841	8.63247	7.1795	8.98165	8.66156	6.9732	7.83248	9.05943	8.24044	9.09547	8.47118	7.3183	7.48195	9.30262	9.49934	9.27393	8.59046	7.89658	5.65183	9.5512	7.61144	8.76806
Abcb8	12.9864	10.9324	11.7855	12.1224	14.3973	12.3555	11.684	12.5987	11.7311	12.9427	10.3407	8.85276	8.59167	9.7939	9.37617	8.7597	8.9495	8.67758	9.06005	12.1477	10.9924	10.6783	10.1451	10.1754	10.6508	9.21514	10.9539	12.0603	9.15494	8.58362	9.31793	10.4905	11.4405	10.6966	11.2086	11.3183	11.7413	13.8455	9.93915	11.4128	10.6922	9.22582	11.8861	11.2911	10.7595	9.89793	10.4195	8.50308	9.50761
Abcb9	0.96668	0.752325	0.544621	1.32413	1.07136	1.14825	1.70256	1.23836	0.744961	1.07841	0.579707	0.688933	0.650016	0.564658	0.827185	0.798278	0.527801	0.422593	0.535799	0.815644	0.814314	0.425155	0.691742	1.09225	0.902451	0.38663	0.607694	1.0393	0.553917	0.439492	0.870002	0.789081	0.641527	0.805726	0.767595	1.09386	1.01146	0.978863	1.02092	0.838674	0.860785	0.940872	1.14511	1.00255	1.09477	1.02512	0.808807	0.630193	1.42869
Abcc1	0.748866	0.301872	0.428319	0.506438	0.380961	0.359166	0.327033	0.366627	0.313836	0.262491	0.599615	0.580465	0.318533	0.467576	1.04504	0.362674	0.324731	0.485576	0.468162	0.465917	0.49049	0.468779	0.567978	0.389255	0.391737	0.445203	0.438909	0.527845	0.443574	0.493771	0.313633	0.382427	0.401067	0.35114	0.601014	0.491359	0.602014	0.439903	0.315531	0.426222	0.324012	0.512943	0.344609	0.238143	0.262608	0.417561	0.376013	0.720999	0.381665
Abcc10	1.62909	1.34472	1.69931	1.76836	1.5704	2.30808	2.1493	1.51505	1.06804	1.61587	2.06524	1.69128	1.44547	1.51714	1.64169	1.60451	1.65886	1.3515	1.52225	1.62275	2.06592	1.52597	1.30051	1.76986	1.89282	1.11162	1.36197	1.2467	1.21865	1.8336	1.74382	2.05072	2.23013	2.04476	2.19982	2.01806	1.67332	1.2507	1.9683	1.27453	1.66625	1.68773	2.24543	1.28275	1.54479	1.52478	1.28626	1.62443	2.15814
Abcc12	0.0804297	0.0340427	0.0345017	0.010411	0.131911	0.0578626	0.0487097	0.111314	0.0125133	0.0464937	0	0	0.0102216	0.0341765	0.0203694	0.0260291	0.0185756	0.0425906	0.00879999	0.0204349	0	0.0349138	0.0283774	0.0173604	0	0.0142876	0.0274981	0.0631337	0.00871043	0.0742447	0.00959705	0.0114352	0.0305897	0.0616032	0.085957	0.0161617	0.0800953	0.0813893	0.0327766	0.0295166	0.100769	0.100735	0.0201508	0.0569718	0.0421419	0.163341	0.0824517	0.202033	0.05107
Abcc2	78.2618	73.1011	58.7066	101.3	49.9532	87.2324	47.6644	67.5088	49.7004	42.3825	79.2439	55.677	52.544	82.039	77.3933	78.8447	65.5555	89.0534	78.9295	98.7036	78.4986	113.97	70.7713	63.1187	76.3866	76.3942	64.0054	88.4957	90.5408	52.8961	60.8856	55.9212	57.7734	84.6192	91.0558	71.6607	63.7277	61.2082	60.1154	73.1675	85.5775	71.4097	92.6886	55.2724	43.4076	30.0058	62.5312	102.406	65.0553
Abcc3	39.9735	55.3996	74.3307	69.3642	43.898	57.3461	65.223	36.169	56.9725	68.8146	83.6908	63.3009	58.8099	88.0972	84.1244	58.0885	65.0192	54.9087	81.4657	67.1434	67.398	89.4626	57.0415	43.8866	75.037	46.6605	68.613	51.0479	67.8068	62.341	70.5069	63.4399	54.3588	62.3218	70.2529	56.7423	54.2683	46.0484	53.074	62.4993	36.5743	55.0403	64.2938	34.402	59.5933	39.998	55.4655	72.919	75.0188
Abcc4	1.71981	1.63797	2.51205	1.4541	3.29772	1.25136	2.21836	1.54153	2.43535	2.77509	1.97833	2.25557	0.952324	3.80493	3.39369	3.04154	1.29079	1.96927	3.98277	4.14852	2.20126	5.07866	2.16006	3.56088	2.3182	2.39496	0.839908	2.70982	2.67754	1.69731	3.03072	2.26197	1.09766	1.41181	2.16129	1.97492	2.28509	2.31373	5.27667	3.69953	1.94885	2.49437	4.15	3.50223	1.88733	1.01526	0.793936	1.99902	3.73106
Abcc5	1.24433	0.693974	0.736823	1.16728	1.05001	0.968919	0.827472	0.936488	0.765269	0.710844	0.722048	1.09153	0.855812	0.920641	1.31245	0.638	0.784392	0.806211	0.781634	2.20932	1.00336	1.46583	0.950369	1.05538	0.60332	0.759351	0.7007	0.819701	0.887828	0.972969	0.83147	0.657707	0.885267	0.702654	1.61459	1.13547	0.758074	1.00734	0.66021	1.06015	1.55195	1.42279	0.799559	1.03005	0.632038	1.15137	0.630304	2.06566	1.36952
Abcc6	53.3927	48.1328	39.8039	54.097	32.637	49.0484	44.9903	44.0561	22.8503	52.2489	41.0668	24.562	30.5908	36.456	36.3987	31.5844	43.241	28.5335	46.5985	48.5847	28.2213	40.3853	36.1552	34.1573	29.8553	25.3289	49.8794	36.5808	37.145	31.9501	37.9484	42.0644	46.1661	29.4743	47.2059	41.5626	43.6065	37.8321	23.0654	25.0725	33.2795	29.9888	46.1193	16.3438	31.7783	25.6563	24.0863	37.8506	33.8657
Abcc8	0	0	0	0	0.00801091	0.00878495	0	0	0	0	0	0	0	0	0.00927771	0	0	0	0	0	0	0	0	0	0	0	0	0	0	0	0	0	0	0	0.00783021	0	0	0	0	0	0	0	0	0	0	0	0	0	0
Abcc9	3.14081	2.8591	2.33311	3.71975	2.99466	3.22972	1.61791	2.96063	2.14183	1.05855	1.6612	4.10903	2.94578	2.11716	2.00748	3.2904	1.8789	4.09557	3.12308	2.35454	2.16045	2.97025	1.78513	2.51952	3.33604	3.48466	1.71712	3.97783	0.630727	3.08278	1.20623	1.84303	0.860494	2.61762	2.79391	4.33782	3.47239	2.09437	2.41914	2.67312	3.16254	3.41007	3.41291	2.38105	2.13624	1.48568	2.53528	5.15771	3.86635
Abcd1	16.4554	12.8386	7.77957	10.9643	22.197	13.175	17.7455	11.3194	12.7966	9.45283	9.20808	6.40342	8.10749	12.339	14.8191	10.0351	7.98279	7.6263	11.7421	12.8474	9.35734	15.2356	9.10867	14.0692	13.498	12.2137	8.32795	16.036	9.1271	11.7433	11.0872	9.96496	7.39451	10.7175	10.9793	14.7269	11.0486	16.3968	10.6656	10.0355	13.4274	13.5883	11.9205	15.2895	11.2575	7.64189	7.9424	8.5984	11.1429
Abcd2	15.8369	14.137	21.2243	12.6999	19.9084	21.7417	16.051	30.0072	17.5538	30.4617	34.4372	21.281	14.8553	27.1998	30.289	20.0153	25.2712	14.0334	32.0227	19.2878	17.3321	23.839	24.2162	12.4865	29.0617	24.3252	27.4561	10.4711	19.6411	17.2582	16.1601	17.7691	23.1145	23.8165	20.4837	25.2092	20.0963	17.108	18.6621	23.6939	19.6743	31.4972	33.4943	24.1649	20.4478	8.68778	12.9834	18.1572	13.9578
Abcd3	169.66	161.886	186.044	130.928	166.651	161.076	186.323	145.702	171.103	132.113	164.613	85.0204	162.979	148.045	134.07	146.279	159.358	131.286	156.499	175.266	145.566	156.716	128.657	89.989	156.332	173.457	158.435	237.882	149.995	134.936	170.623	150.292	96.4167	225.638	130.05	153.956	166.699	201.409	138.317	160.43	150.184	222.479	175.633	164.23	158.859	106.121	210.929	137.775	134.827
Abcd4	3.89452	4.61854	4.47552	4.42323	3.97171	3.83901	4.79689	4.30536	3.59639	4.3514	4.60707	4.02292	4.288	4.28284	4.70886	4.02698	4.99054	6.50051	3.51883	5.17997	4.56888	4.44588	3.76552	4.74154	4.14924	3.90227	4.66331	4.92129	3.91839	5.01979	5.84198	4.1643	3.79514	4.82032	3.32972	4.14006	5.56032	3.64839	4.27125	4.75973	4.05432	3.47059	4.58638	5.15288	4.7093	3.8436	5.16992	4.67282	4.5583
Abce1	16.6399	16.9555	19.9598	16.7017	13.3708	18.46	14.81	21.1967	13.1164	12.8442	22.309	22.0429	23.3874	21.211	21.7153	22.33	18.35	26.4127	20.8141	14.4328	19.4513	19.496	19.3152	16.708	20.1336	19.9989	21.4762	14.3531	17.7657	22.6337	26.6283	21.8108	16.5679	17.7463	22.8197	18.6734	19.52	17.1348	17.0229	14.4452	15.5489	18.8366	18.2611	14.7569	17.1905	13.9888	18.3385	17.7057	17.2697
Abcf1	20.2334	19.3076	19.5577	19.7139	17.1546	22.7537	23.2856	20.3077	14.9642	18.8326	18.7233	16.1229	17.6263	16.5343	17.277	20.2847	18.5102	17.7148	18.896	20.3986	20.6543	16.9631	16.6478	19.2393	17.7019	16.4889	19.213	19.8253	16.8228	19.3866	19.617	18.4077	18.6376	16.3578	20.0003	18.4522	20.245	23.6961	17.0208	16.9783	16.7054	18.4538	21.6244	17.136	17.7235	17.1401	20.5698	20.426	20.134
Abcf2	13.1139	11.4195	11.5735	13.726	12.5193	12.5961	11.9984	14.2464	8.77539	11.1323	13.0802	11.0926	15.6088	13.1221	14.1954	14.2988	12.5871	14.8967	12.25	11.4287	12.1001	11.8342	11.7082	14.366	12.1897	11.8106	11.8596	12.3415	9.8041	15.7501	15.0926	12.8109	11.8389	12.2404	14.0302	13.7707	14.2452	12.2715	11.6269	10.0047	9.77113	11.3383	12.8596	11.8528	11.9987	10.7129	13.8592	13.8294	12.7589
Abcf3	11.807	11.7697	13.9954	14.0978	13.1148	14.1306	11.1268	15.8318	11.4337	11.1081	14.7197	13.3117	16.8704	15.0325	14.5319	14.1079	14.1824	16.3709	11.9953	12.6524	12.5301	12.5601	12.134	12.9212	14.3501	12.016	15.5684	12.8482	9.71563	15.4573	19.2147	15.7043	14.4684	13.2994	14.8523	13.4037	16.3854	12.3449	11.4386	12.2781	11.8841	12.6123	14.1686	11.4005	11.8586	12.8695	12.6412	12.0579	13.2074
Abcg1	2.90835	1.42607	1.31971	2.26139	2.05237	2.09419	1.17108	1.89877	1.39712	1.30359	1.24082	1.35253	0.895795	1.77058	1.96679	0.78036	0.885916	1.057	1.27625	1.63237	2.05336	1.39864	2.0251	1.33293	0.971613	1.16348	1.4644	1.54235	1.09466	1.21639	0.975287	0.842517	1.06137	0.827913	1.97941	1.24684	1.92616	1.57062	1.15208	1.66346	1.39434	1.85109	1.13274	1.77475	1.21582	2.2981	1.40717	2.62281	1.84222
Abcg2	15.166	13.0695	10.3508	10.8974	16.2438	12.8885	12.8786	10.8406	15.4319	13.5195	17.4905	16.5121	14.6048	18.1959	17.1895	13.104	10.6299	11.4792	16.0476	13.0261	13.6274	19.0311	15.0913	15.3105	15.2812	13.6872	12.8642	20.1602	14.1334	12.1846	19.6041	15.5105	10.8714	17.2544	15.8619	16.3459	17.051	13.4779	14.7598	14.5924	16.7184	20.3401	12.7538	19.8261	13.2484	15.1126	22.9383	10.3238	11.6838
Abcg3	1.94132	0.927945	1.05719	1.63919	2.12739	1.29047	0.747625	1.37534	1.43259	0.51259	0.451974	1.16132	0.699092	0.558955	2.81146	0.592334	0.895979	1.04485	1.08294	1.19894	1.16973	1.08797	0.435984	1.95976	1.06488	0.847345	1.55362	1.69911	1.27981	1.06056	0.696658	0.848564	1.05362	1.48075	1.74916	1.65503	1.75984	1.11397	0.243664	1.59163	1.20893	2.3771	1.18013	1.45007	0.699801	0.298053	0.795396	1.89991	0.973494
Abcg4	0	0	0.028615	0	0.0109404	0	0.0100997	0.0307739	0	0	0	0	0	0	0	0.010794	0	0	0	0	0.0136073	0.0144784	0.0117678	0.0107988	0.0125724	0.00888737	0	0.0130905	0	0.0346371	0.0119394	0.0142262	0	0	0.0213873	0	0.0332147	0	0	0.0122402	0.00964335	0	0	0	0	0.0184734	0.012822	0	0
Abcg5	33.1875	34.6085	50.5035	79.208	45.3848	39.024	40.3938	48.9392	31.2046	42.9369	37.1064	32.5358	41.6678	57.3216	41.8828	31.754	36.0099	56.2172	46.9941	59.4313	41.0549	43.7065	51.1741	55.3001	49.5963	34.3474	42.9924	81.5711	42.6612	31.7824	30.4501	29.1543	60.6871	35.2021	99.9279	85.2604	57.7258	52.4032	59.2597	82.5295	54.5216	62.2686	58.1834	51.3507	62.617	68.1983	98.2854	66.9403	52.9876
Abcg8	29.8316	27.6357	32.2428	78.6288	31.1667	24.3682	36.2552	26.9962	27.0569	27.1007	31.6276	21.2279	19.1032	26.7628	21.8626	17.111	23.8376	34.6859	39.3897	46.3736	32.1651	25.2341	25.1878	28.4195	35.3975	27.9314	30.0873	56.1262	25.6571	13.5584	22.6712	20.3365	30.7064	22.2002	44.8361	54.1686	38.116	35.8867	27.2126	44.9632	42.9751	38.5688	33.7148	32.1735	30.9113	31.2321	53.6179	60.0239	36.1375
Abhd1	2.1794	1.28851	2.33475	2.11357	1.21037	0.0663662	1.92745	1.65975	2.23896	0.0685626	2.75328	0.973346	2.11028	2.5401	1.19151	2.3585	1.18246	1.70974	2.27098	0.738297	1.50542	0.160179	1.85523	2.09073	1.46047	2.23687	1.64004	0.90515	1.88821	1.75634	0.0990671	1.25911	1.73672	2.96757	0.680266	1.64051	2.57225	2.55158	1.27818	1.04949	0.853499	0.901203	1.80275	1.20887	1.42105	1.14962	2.34058	0.785848	0.790766
Abhd10	1.29168	1.34897	1.14821	2.02973	1.32489	1.78842	1.99415	1.51057	1.50739	1.32742	1.53624	1.86886	1.60283	1.3001	1.03243	1.44374	1.63294	1.41766	1.03272	1.74905	1.26624	1.65989	1.88912	1.1274	1.63356	1.90228	2.06159	2.01664	1.28376	1.36707	1.39922	1.35915	1.78185	1.83894	1.6764	1.52527	1.73503	1.6636	1.40344	2.5246	1.86752	1.93062	1.32526	1.27995	1.72456	2.08297	1.20951	1.72645	1.40408
Abhd11	19.1264	14.5643	18.8772	17.4758	16.9595	16.8201	17.3458	17.8681	16.4027	24.3392	16.4397	11.1532	14.5843	16.5122	16.1111	17.029	15.7671	15.007	12.9773	16.0741	16.1771	16.1275	16.1025	15.9694	15.7814	16.9205	17.4223	17.8513	14.6716	16.3315	17.7674	18.3212	18.5449	17.3236	15.4403	14.5717	16.4144	15.4845	20.6266	20.2079	15.6082	14.2561	18.6529	16.522	20.0674	21.9625	16.6183	15.1825	18.5071
Abhd12	15.0559	13.581	12.1789	12.0036	14.4768	12.7326	12.0583	14.2601	13.2295	10.9312	13.1522	10.7635	10.5902	14.1985	14.6841	13.3447	12.2232	11.7994	12.933	11.593	14.6453	14.7786	16.3266	15.5392	14.1766	13.0082	14.6231	13.8478	11.8198	11.5085	13.9028	12.3194	12.0075	11.4405	12.0187	13.3178	15.1362	13.2871	14.1781	12.2265	13.61	11.1525	12.9099	14.2596	12.6735	14.3296	12.0011	13.3728	11.5335
Abhd12b	0	0	0	0	0	0	0	0	0	0	0.0470729	0	0	0	0	0	0	0	0	0	0	0	0	0	0	0	0	0	0	0	0	0	0	0	0	0	0	0	0	0	0	0	0	0	0	0	0	0	0
Abhd13	4.52736	3.43298	3.35929	3.88951	3.51516	3.74563	3.92891	4.20064	3.81646	2.80622	3.59208	3.57025	3.96116	3.19055	3.47511	3.25498	3.13523	4.05517	3.61716	4.19775	3.20996	2.68316	3.81396	2.84087	3.52295	3.40755	3.96526	4.16932	3.10096	4.29154	4.09324	3.78235	3.48306	3.70165	4.0383	3.56083	3.86833	4.0066	3.11925	3.61402	3.01217	4.12306	3.98155	3.34067	3.36165	2.92896	3.79658	3.44065	3.32816
Abhd14a	2.3306	4.35954	7.45264	3.86861	2.6613	2.9093	6.05252	4.15439	6.73826	5.1662	1.9895	3.5816	1.60605	2.17627	3.01162	4.25781	4.6163	2.49572	3.74106	3.04706	1.98731	2.93187	5.1234	2.13431	2.03672	1.77347	2.31156	3.99679	2.55362	3.79924	2.90127	2.37169	3.78089	3.75049	3.56926	2.46062	3.46419	4.79764	3.4749	4.08975	2.14356	1.93098	2.69687	1.87396	3.08916	4.23184	5.60892	3.39169	1.67983
Abhd14b	105.331	128.926	105.691	128.22	103.142	96.503	136.729	98.6005	89.3755	101.456	66.8314	77.515	58.8156	58.4487	71.7785	81.4602	97.0598	76.9199	80.6038	139.989	87.6044	100.976	66.9541	71.5169	67.0059	68.3183	80.958	133.528	70.5937	53.8625	87.3477	81.8642	89.226	90.3385	102.55	109.333	90.6196	106.131	124.766	114.223	76.2394	80.2541	126.459	100.95	102.101	108.947	124.316	87.0673	99.9027
Abhd15	12.5047	12.5785	11.463	14.3705	15.1327	12.5595	14.8426	11.0951	9.43837	11.1158	11.9078	6.60233	10.7215	13.532	11.1022	11.6561	10.5614	9.63194	13.7821	15.269	16.8671	17.5535	13.5315	16.1881	11.2459	12.1801	10.2575	18.817	10.5337	12.3867	13.3248	10.3708	10.0689	10.6915	10.625	12.5231	10.4287	15.3881	6.76551	8.40253	12.9363	8.71479	11.415	14.1987	8.82889	5.69117	12.7657	8.82587	13.3701
Abhd16a	22.8977	20.7124	21.2317	21.7798	24.4751	21.6732	21.5964	22.8336	21.9406	19.4559	19.1331	15.5926	16.5947	18.8333	16.1097	18.2917	19.6885	17.27	16.6135	22.5833	18.8228	18.9212	20.1175	17.7764	17.5787	15.9057	20.2169	21.7441	16.1817	15.7558	20.6557	18.3263	16.2999	18.0737	20.2947	20.0162	20.0831	24.1619	18.9032	21.4271	18.5351	18.013	20.6337	18.8731	18.9614	19.4927	19.7922	16.889	15.8322
Abhd16b	0	0.0288388	0.0584553	0	0.0446986	0.0245088	0	0.0314327	0	0	0	0.0239635	0.0519545	0.0173713	0.0258835	0.0220502	0	0	0	0.0519333	0.0555944	0.0295768	0	0	0.0513662	0	0.0698839	0	0.0221368	0.0707573	0.02439	0	0.0388705	0.0260932	0.0655355	0.0616102	0	0	0	0.0250046	0.0196996	0.0512016	0.0768171	0	0.02142	0.0377379	0.0261929	0.0669716	0.0432632
Abhd17a	33.5601	32.1798	23.9496	28.7588	42.1477	27.4368	34.732	27.8397	31.9985	35.7996	23.1587	18.0767	23.4774	26.2497	23.3615	27.2884	24.7459	22.7604	24.5511	31.3843	25.9596	35.1061	24.9706	29.2677	25.347	26.5593	27.1723	36.5743	21.7671	24.7835	29.7727	32.0782	28.1274	25.3744	28.9037	28.5336	23.1389	37.9693	33.5928	33.4154	25.8512	29.4922	27.8008	27.8867	30.6383	26.9212	30.0165	24.13	30.6543
Abhd17b	5.86373	5.23158	5.54912	4.32378	4.8726	4.02188	5.16401	6.17544	3.44388	3.89649	3.34344	5.03447	3.75874	4.12033	4.43654	3.39859	4.85742	5.12337	5.2865	6.20006	5.22306	3.98618	4.89037	3.76383	4.32763	4.26898	4.05798	4.94598	4.63294	4.46557	4.54788	4.68758	4.47423	4.71575	6.71967	5.16861	5.303	4.99318	4.45875	5.43357	3.84049	5.48747	3.83724	4.86211	5.49952	5.29111	6.6458	4.54502	3.73575
Abhd17c	26.6945	30.0412	32.3838	25.6493	25.6073	27.8808	25.7128	30.1719	24.001	21.4692	25.5557	27.3617	22.4624	24.0884	23.5617	24.0869	28.5808	24.4576	23.4918	28.324	25.9545	24.1255	21.7976	19.4119	20.3086	20.6964	26.9617	24.3584	18.3039	21.0306	24.2824	27.7637	21.8017	31.8845	37.0855	33.4157	30.2145	29.0618	26.5203	31.0305	26.227	27.5593	25.0458	24.2547	31.6568	30.8746	29.8798	26.6764	23.9161
Abhd2	26.2414	30.1826	49.0912	91.4856	39.1167	51.3105	48.2526	65.2377	37.2883	51.1936	59.9628	24.5674	43.4655	49.8464	56.3946	24.8748	59.3895	77.9158	58.8445	69.7475	44.887	64.6334	63.0279	53.3057	70.509	51.6431	56.0327	31.4206	107.627	42.1747	34.9112	60.5222	22.8756	27.9679	59.051	39.7986	45.6218	45.0162	17.1641	30.2001	41.0184	37.5052	28.6353	29.6277	25.8403	12.7832	49.0709	57.656	101.601
Abhd3	35.258	44.3799	36.538	24.0919	37.799	31.3997	41.2599	37.5206	33.9823	28.1835	44.9386	33.4511	46.2074	52.0436	45.8945	43.8889	52.6437	41.0996	37.9717	25.72	39.9531	36.6406	30.3689	44.4479	45.1285	53.4532	39.6608	35.4926	36.8565	46.5681	55.4518	41.3877	30.6584	35.1967	32.0558	41.1663	28.5295	29.4877	34.894	28.9537	37.7649	34.1954	35.5749	31.0524	31.8147	25.0438	33.9516	29.3984	45.0498
Abhd4	16.4152	15.4367	17.1924	14.8461	19.0485	14.8597	16.7588	14.1056	14.0657	13.7112	11.9283	9.65514	10.9865	15.6582	15.7601	11.2477	12.5433	11.9628	12.3177	13.8323	13.2638	14.5904	10.9741	11.9934	13.2832	12.8363	10.9048	19.3041	11.1918	12.1223	15.0712	14.5614	10.1272	14.3714	14.2321	12.7299	17.0717	14.8248	16.8706	16.9525	14.0045	15.9185	16.5499	16.0021	16.4723	16.8985	14.5955	13.7368	18.0597
Abhd5	7.82283	10.0491	13.0666	7.37956	10.8861	8.45739	10.3066	14.7596	14.8292	7.81407	8.23627	7.999	7.04534	7.43307	9.38782	8.7461	7.97221	8.87035	9.34413	10.0204	7.87993	9.48763	8.58301	8.06016	8.60168	7.96138	6.86835	9.95001	7.81596	7.91155	10.0667	9.02765	7.47796	15.7694	9.33511	9.07542	9.04167	10.8465	14.7636	10.9971	7.33444	11.6924	9.64928	11.6471	13.0801	12.8948	9.21699	7.79155	8.04024
Abhd6	19.5025	13.8245	17.6358	9.89333	26.853	19.2724	16.6635	12.5797	23.6085	18.1538	28.5614	9.54829	17.571	20.8107	20.5077	15.0699	23.0399	18.0778	13.9076	18.5049	14.5722	19.7716	14.9071	22.4112	16.3555	19.3018	21.0581	27.8022	29.1945	17.1566	25.4648	26.6802	14.312	19.738	11.0676	10.041	15.7121	18.7596	12.7487	16.0514	16.2531	14.6367	12.545	16.7258	21.0743	16.4224	20.9706	16.9849	26.669
Abhd8	1.27946	1.28939	1.22837	1.49055	1.70043	1.24921	1.47593	1.23672	1.45029	1.58488	3.10211	1.90712	1.85832	1.73975	1.66814	1.99146	1.85741	1.53249	1.16225	1.43961	2.01337	0.872776	1.63372	2.25105	1.90618	1.20257	1.35396	1.05214	1.38704	2.36214	1.94302	2.18291	1.26868	1.91328	1.50413	2.06093	1.9011	1.37693	2.3339	1.11796	1.74394	1.23619	1.25932	1.42418	1.32162	1.38356	1.54584	2.37789	1.43139
Abi1	8.09885	7.60895	8.03718	8.03953	7.46996	7.19879	7.12579	8.86514	11.4023	5.93169	7.77338	7.82745	7.61589	8.49805	9.13621	7.07965	7.92523	7.66386	7.55428	7.95576	8.95299	9.04687	8.21752	7.33869	7.64668	8.27358	8.11624	8.46278	7.98186	7.49994	7.0404	7.53527	6.48614	7.76988	9.34675	7.64415	8.92123	8.63602	7.81812	8.35745	7.879	9.73513	8.51947	7.41792	7.96206	8.38981	7.07004	9.0555	8.23791
Abi2	0.819688	0.505548	0.763948	0.919865	0.790345	1.28186	0.563786	0.971371	0.661257	0.451346	0.689137	0.904323	0.655953	0.531621	0.792124	0.497878	0.546716	0.557447	0.949986	0.941259	0.668765	0.509569	0.671409	0.851868	0.671358	0.496152	0.401235	0.659251	0.624843	0.504563	0.485332	0.474596	0.565865	0.589264	1.4021	0.640431	0.785719	0.593891	0.635032	0.891526	0.818963	0.715014	0.623699	0.61641	0.744189	0.633518	0.638162	0.742946	0.623282
Abi3	1.44682	0.665769	0.650161	0.692518	1.07072	0.854048	0.719922	0.903643	0.652013	0.845445	1.09935	0.688745	0.746807	1.00785	1.30976	0.499382	0.514078	0.636492	0.741358	0.70333	1.47717	0.761226	1.33181	1.00068	0.536981	0.822445	0.943647	0.757127	0.927035	1.19173	0.84991	0.721546	0.914292	0.72848	0.943296	0.843356	0.906353	1.12287	0.894993	0.730811	0.866661	1.09269	0.693554	0.946012	0.973204	2.23886	0.627351	1.66279	0.942236
Abi3bp	1.23401	0.917653	1.33486	1.58479	1.40558	1.13769	0.671884	1.23566	0.369056	0.903626	1.14738	1.62372	1.07956	1.63876	1.62768	2.16247	1.09559	1.16845	1.59089	1.26369	0.884603	1.00746	1.40389	1.79185	2.33634	1.65852	0.950428	1.40136	0.455784	1.25378	0.739649	1.15333	0.676637	1.55313	1.52925	1.74536	0.939819	1.33356	0.727609	1.49753	1.70354	3.14314	2.0609	0.90337	0.906108	0.819385	1.15716	0.969416	1.60355
Abl1	4.51105	3.58341	3.26664	4.32465	4.2253	3.97069	3.51247	3.57675	2.61148	4.0746	3.45686	3.01441	3.02425	3.78633	3.82716	2.92537	3.22146	2.95153	3.55085	4.65476	3.84323	4.17488	4.11124	4.35154	3.04832	3.47216	3.53189	3.7568	3.32183	3.22359	3.38909	3.54571	3.46166	3.66992	4.44132	3.4103	3.49026	3.79742	3.31614	3.45778	3.30637	3.83097	3.65995	3.39614	3.26468	2.67183	3.17683	3.83459	3.91856
Abl2	1.05495	1.01837	0.858387	1.21968	1.01091	1.08824	0.94344	1.07901	0.816708	0.710315	1.1674	0.949509	1.13393	1.24736	1.14606	0.998316	1.04504	1.10691	1.02637	0.947263	1.05538	0.892428	1.10521	0.940091	0.978637	0.911407	1.19737	1.27592	1.06832	1.20077	1.08802	1.12355	1.03767	1.1594	1.78422	1.00538	1.10723	0.800259	0.80101	0.894871	0.938245	1.32976	1.01047	0.843592	0.763605	0.826662	0.820149	1.10953	1.03671
Ablim1	6.73139	5.76855	4.87733	7.36147	4.98546	6.02322	4.6286	7.54857	6.61387	5.82097	6.5893	2.62226	6.128	6.25112	4.4541	5.15942	4.83988	6.09145	6.79309	7.65476	5.78826	5.21033	6.08479	5.88672	5.10867	4.32615	5.37632	6.32356	6.4425	7.16095	4.31308	4.54044	5.95254	6.97592	6.11337	4.26365	6.88589	7.34897	6.73152	5.49076	5.70423	8.19245	7.1618	7.01952	6.27986	4.67421	4.50341	5.00444	7.0033
Ablim2	0.711455	0.421755	0.551758	0.736156	0.664507	0.635925	0.399225	0.519006	0.480278	0.390356	0.66235	0.610716	0.637517	0.524486	0.476412	0.582768	0.545858	0.561922	0.548852	0.502452	0.669062	0.614184	0.601309	0.728783	0.630046	0.659764	0.406611	0.41648	0.417897	0.489776	0.414391	0.534694	0.330208	0.628047	0.711377	0.678461	0.779214	0.542331	0.563483	0.731655	0.725182	0.628278	0.639973	0.421386	0.556002	1.15767	0.531342	0.79018	0.530869
Ablim3	2.01079	5.58688	4.50331	4.4267	1.44901	1.38454	2.90979	3.77079	1.04715	2.26586	3.25982	0.735936	4.46776	3.00112	4.20962	3.16579	3.50061	4.57644	1.84636	2.03305	2.43495	1.22865	2.71589	1.90188	2.98478	1.77304	2.29711	3.55839	1.13506	4.16633	6.92564	4.60332	3.50118	3.81731	4.06281	1.77389	4.81993	2.339	1.39059	1.59554	2.23812	2.04745	2.68351	1.65195	2.93363	2.54196	5.50441	2.8837	2.65962
Abo	0	0	0	0	0	0	0	0	0	0	0	0	0	0	0	0	0	0	0	0	0	0	0	0	0	0	0	0	0	0	0	0	0	0	0	0	0	0	0	0	0	0	0	0	0	0	0	0	0
Abr	1.44677	0.625801	0.599857	0.908534	1.37777	1.05789	0.74466	0.765173	0.727876	0.634848	0.900322	1.02664	0.633102	1.31003	1.36691	0.769971	0.769267	0.906406	0.703296	0.883433	0.92171	1.18072	1.29967	1.27501	0.73893	0.650968	0.608712	0.865021	0.754129	0.824681	0.872858	0.622936	0.701762	0.804485	1.424	0.910715	1.08914	1.05206	0.815169	1.05648	1.09271	1.41969	0.729247	0.857233	0.678824	1.54452	0.522214	1.35576	1.04177
Abra	0	0	0	0	0	0	0	0.0316646	0.0319998	0	0	0	0	0	0	0	0.0237783	0	0	0	0	0	0	0	0	0	0	0	0	0.0237328	0	0	0	0	0	0	0	0	0	0	0	0	0	0	0	0	0	0	0
Abracl	11.7725	12.9159	9.88172	8.64978	16.0838	12.4294	13.9058	12.9045	9.64082	8.07377	9.92895	13.0999	7.80843	11.1673	13.8171	7.45968	12.0151	9.10363	10.8933	10.1981	7.14453	12.1501	15.5692	14.3267	9.98636	12.4436	10.8932	11.6243	8.54824	12.6863	9.15645	10.4636	12.1681	11.2783	14.3967	10.5503	12.8029	12.6646	15.6151	14.062	12.6719	14.4918	12.4875	10.8674	12.4619	16.0217	9.08572	8.33692	7.79327
Abt1	2.31088	2.32102	2.08401	3.16187	2.26076	2.29426	2.52251	2.31637	2.00151	2.13197	2.32797	1.80371	1.85225	2.07636	2.19661	1.55467	2.07794	1.91149	1.88863	1.95493	2.16015	2.29741	2.02052	1.95123	1.87262	1.87308	2.1059	2.14109	1.78122	2.45158	2.65233	3.11404	2.58635	2.03767	2.68885	2.2338	2.56823	2.41635	1.99087	1.86258	2.00841	1.91762	2.02001	2.08638	2.60239	2.14213	2.67042	2.23251	2.18865
Abtb1	10.8315	10.7823	14.9566	13.3149	12.0065	10.7138	12.876	11.0696	10.4488	10.0723	9.4917	9.05005	9.44267	9.38141	9.84847	8.91039	10.4075	8.26075	9.73416	12.8221	11.4952	10.9466	8.03471	10.4973	9.94195	9.37628	9.56722	15.0982	9.00807	9.39729	8.58938	8.23153	9.67033	9.68188	12.2101	10.994	10.0791	11.8043	8.78219	11.3555	11.4944	8.70155	10.9274	9.59193	8.1299	10.4396	10.9307	10.4331	9.2314
Abtb2	3.30828	2.1675	4.77571	2.55532	1.9998	1.99476	2.73708	2.82791	1.84324	2.1892	7.50729	3.32219	6.39654	6.17763	5.00062	4.08826	5.21303	4.2807	2.54366	1.57748	3.71336	2.36118	3.23046	3.01567	3.51058	2.94149	2.78526	2.92499	2.17886	4.70266	4.44608	3.91664	3.14922	4.15644	3.1905	3.72767	3.00376	2.46777	4.74737	3.0871	2.82312	2.92141	3.79998	3.13873	2.00217	2.02093	1.5302	2.60833	2.46847
Acaa1a	157.211	215.092	174.376	240.179	197.109	156.839	254.22	147.837	169.825	257.164	154.02	92.5468	111.261	150.154	130.937	150.26	179.839	106.785	126.61	257.062	160.179	190.853	121.731	163.976	126.252	179.511	169.884	198.693	141.078	121.212	194.359	202.894	182.209	178.728	165.445	225.225	165.629	197.914	155.677	219.164	176.869	215.343	238.685	194.497	174.12	157.098	274.632	191.61	279.264
Acaa1b	575.993	732.47	746.604	874.593	838.3	612.353	912.423	451.058	773.188	1095.14	620.117	174.066	524.335	539.438	502.347	498.232	661.421	315.932	429.22	819.582	495.115	679.653	325.664	336.173	410.997	562.915	481.98	704.682	499.246	549.208	739.497	713.803	535.715	985.305	695.862	847.826	730.268	806.424	742.613	1167.15	617.418	970.034	865.677	665.058	882.99	619.659	1028.93	616.215	932.434
Acaa2	532.043	536.869	567.245	434.858	452.661	580.273	556.062	533.866	512.545	661.398	603.185	385.766	528.109	452.027	520.629	567.256	551.118	531.378	528.787	572.417	543.858	557.747	444.51	446.096	569.57	558.384	563.435	487.666	514.499	542.818	549.87	626.473	554.008	506.381	486.422	559.233	466.089	586.674	479.511	546.268	488.16	522.637	554.31	502.206	490.362	410.594	661.123	514.331	620.532
Acaca	42.4881	32.913	15.4569	22.0962	53.7995	14.0475	27.4373	23.119	33.095	12.7451	13.3266	9.00757	14.9607	12.7344	13.2037	11.9688	11.0959	11.7932	20.1165	23.8683	16.2437	20.8461	13.7975	14.1879	18.452	22.2387	15.1393	25.0048	26.8635	13.9078	20.3021	13.1259	10.9983	29.255	26.7588	18.3363	23.8913	18.4935	51.8248	25.5492	15.3451	35.9256	34.6179	50.5134	17.4427	17.801	22.0983	12.5277	22.8507
Acacb	36.3791	42.0132	15.1643	10.8948	31.9932	13.5343	24.5496	28.6169	35.3888	10.0214	7.529	2.33674	6.65467	7.02492	8.34544	3.99237	5.4885	7.21436	12.5068	29.0717	4.34532	10.6823	14.1949	7.24649	7.26605	23.1214	5.81144	33.0208	17.2441	6.71257	22.6339	11.6598	5.4578	24.6906	14.0199	5.5344	19.0768	22.4245	31.3902	14.5982	6.57495	24.0772	19.9702	36.8174	18.9452	17.4294	18.7702	4.74639	10.2299
Acad10	22.6072	13.0623	8.78262	14.9933	15.2392	16.231	17.8	15.5623	16.5422	14.952	15.2755	12.1814	11.5624	19.3043	10.6706	13.7706	13.7922	9.76283	12.4649	24.1846	14.2821	13.0051	17.5583	17.3993	15.2861	20.1872	12.675	19.6235	10.5258	13.2728	16.5014	16.2118	8.60296	12.7797	9.9602	15.926	7.61667	16.3943	12.2907	8.11423	19.912	13.2773	11.3594	13.8538	12.8748	7.76956	18.6201	16.4474	17.8616
Acad11	131.546	97.6351	123.344	109.452	125.19	135.006	115.013	117.269	112.592	107.093	118.872	83.0374	112.853	118.573	130.927	93.0263	126.988	125.157	103.561	126.201	125.472	120.795	88.7056	95.9901	149.433	130.491	141.537	120.959	118.594	121.748	98.7727	128.286	71.2221	115.83	107.769	139.017	107.571	139.73	71.8802	105.559	129.524	135.598	120.553	123.222	97.5218	62.5504	130.051	122.025	160.317
Acad12	24.272	4.87102	4.2377	6.01142	13.7191	7.16198	7.18553	6.34279	7.24907	6.50961	11.4355	6.05343	5.24194	17.7754	5.78645	11.1614	6.08614	4.50317	4.84719	7.39394	4.01121	5.79144	15.3562	6.97397	7.67789	7.53062	5.95411	8.394	3.90446	5.41156	5.68724	6.90686	3.57322	6.18188	4.53874	12.7907	4.68224	8.07294	13.9153	5.38204	20.3936	13.7052	5.56884	6.60084	6.59555	8.98678	7.16473	14.6215	10.0072
Acad8	18.5784	19.624	27.3353	19.7805	16.1952	19.8128	21.0528	21.3734	16.0208	19.6535	21.4974	19.045	23.0226	21.601	19.6039	17.3328	22.1383	22.1008	22.3034	22.989	18.6739	22.2177	18.3266	20.5294	23.1641	20.9393	24.0341	18.7309	18.2355	21.2286	22.8905	20.3921	20.004	18.3902	17.131	21.0576	27.8486	21.2882	19.9965	20.4738	21.2135	18.2655	23.4002	21.0462	24.5675	15.5345	24.7613	16.9801	21.1605
Acad9	16.2663	14.5002	14.5423	13.5024	18.1299	18.6807	17.4451	19.2247	12.608	12.092	16.0325	13.8959	16.4029	17.9153	20.9238	16.8261	16.9709	15.6995	18.3013	13.852	12.8993	23.5443	18.2211	14.9282	17.8599	20.4653	18.3017	15.6603	13.1628	18.2523	20.0917	21.3611	14.097	17.565	15.7856	18.4545	12.7698	16.4824	15.1443	12.4574	15.1746	15.8052	17.9479	12.4023	14.3026	10.7022	14.7669	11.6976	14.6775
Acadl	120.668	122.69	125.197	118.537	106.133	128.768	126.841	118.573	109.157	159.945	122.504	104.324	90.4918	113.364	128.127	113.62	139.572	103	111.041	142.934	106.734	140.868	104.376	123.359	132.222	131.202	128.586	127.973	110.112	103.523	117.854	122.68	105.512	151.381	132.057	139.71	139.108	129.126	121.492	150.267	117.268	158.182	127.694	120.936	152.296	102.024	147.841	136.638	169.846
Acadm	152.318	192.442	189.795	214.505	151.773	236.407	185.08	169.084	190.312	226.138	183.572	181.672	178.759	184.466	177.155	205.395	273.938	209.077	183.333	207.364	173.229	256.664	142.496	177.419	252.932	191.666	226.973	166.223	195.949	225.911	229.947	235.295	146.255	232.924	192.597	229.659	165.586	185.315	135.905	206.827	214.735	197.478	198.089	165.181	175.333	112.318	211.2	213.69	308.51
Acads	74.4553	70.2136	75.0998	84.4101	76.7732	82.2836	89.243	79.0054	80.1738	97.5923	69.4615	49.5865	67.9316	62.8882	73.5337	66.5783	83.257	72.3812	71.9212	93.0443	60.7647	92.6168	50.7935	78.271	74.4514	81.335	77.7209	84.449	68.7098	80.6623	84.7099	95.8032	87.7751	93.3983	80.3082	89.8452	80.0764	90.6609	67.4442	87.2947	75.0557	78.514	95.517	78.543	101.53	61.8444	78.3659	85.2888	101.979
Acadsb	31.0476	32.1077	32.835	38.4215	24.9774	31.8996	32.5525	41.8948	25.6442	24.0285	47.7866	33.9215	49.7869	47.1444	49.5934	43.5697	51.1828	46.7021	39.1869	34.4855	31.0365	50.4446	42.1222	29.5779	43.2591	41.9953	46.6462	31.2896	37.2507	56.1197	37.6028	37.0242	37.5888	39.3847	43.6047	39.926	28.994	29.9133	28.5583	32.0545	39.4682	29.1406	38.4589	33.238	35.3063	25.0792	38.7298	27.2214	27.6732
Acadvl	202.075	202.135	216.669	213.593	175.505	216.959	204.699	191.731	169.059	249.527	191.017	173.29	195.144	188.499	190.492	194.962	233.576	195.785	173.719	222.871	197.563	187.057	173.606	199.898	215.249	195.754	217.323	220.019	170.819	201.957	211.297	215.461	189.327	229.143	210.729	215.668	211.186	193.064	187.973	193.03	189.393	189.865	197.463	191.791	219.069	176.554	251.692	207.433	223.796
Acan	0	0	0	0	0	0.00591556	0	0	0	0	0	0	0	0	0	0	0	0	0	0	0	0	0	0	0	0	0	0	0	0	0	0	0	0	0	0	0	0	0	0	0	0	0	0	0	0	0	0	0
Acap1	1.15117	0.783713	1.04511	0.965019	0.911036	0.525823	0.959066	0.561977	0.591313	0.941589	0.696421	1.25104	0.966036	1.06838	0.962549	0.520383	0.995948	0.903091	0.783699	1.33704	0.715649	0.994135	1.39254	1.07278	0.624486	0.76604	0.699684	0.994454	0.775723	1.06264	0.470948	0.706633	0.847846	0.783741	1.42165	0.749029	1.19693	1.13408	0.814138	0.80469	0.831201	1.06189	1.0804	0.604015	1.27143	1.03905	1.01152	0.957894	0.649733
Acap2	5.26694	4.57325	4.89711	4.99119	3.6533	4.73056	4.11763	5.08773	3.93012	3.65411	3.37463	3.51839	3.74275	4.07448	4.88938	3.9127	3.17473	4.44901	4.11163	5.45962	4.6578	4.46385	4.35705	3.9862	3.10353	4.61962	3.53429	4.92793	4.19405	3.54649	3.38685	3.98849	3.94729	5.25402	5.1306	4.51413	4.47058	4.37316	3.60493	4.37508	4.32507	5.43127	3.92693	4.47335	4.29183	4.4261	3.63748	5.20641	4.65318
Acap3	1.02835	1.26743	1.18793	1.39804	1.27583	1.10465	1.28497	1.69109	0.912128	1.23126	0.882209	1.0311	1.02182	0.953886	0.988255	0.858413	0.976944	1.13833	0.861479	1.35154	1.30981	0.715094	1.13537	0.949083	0.768299	0.870359	0.736649	1.19708	0.943316	1.1307	1.34914	1.03849	1.22651	1.005	1.36053	0.978483	0.993885	0.998194	0.855248	1.01664	0.887892	1.05946	1.17507	0.909664	1.00931	1.0592	0.87133	1.29903	1.00353
Acat1	164.253	143.308	185.168	210.302	82.9742	181.692	127.464	124.769	91.2234	186.403	145.673	112.077	188.909	105.145	122.165	145.991	207.405	227.869	152.25	126.644	138.132	188.141	122.383	111.237	185.325	144.256	182.186	124.287	122.165	118.718	134.395	156.481	124.093	162.124	141.689	275.086	138.409	152.845	107.045	150.676	143.029	154.141	134.139	101.654	145.386	134.386	210.588	201.128	226.654
Acat2	76.7231	89.4325	77.9685	50.4933	72.3271	79.3155	70.4736	82.319	76.7319	63.0556	87.1312	82.7347	61.5462	87.7641	102.952	87.29	87.9723	71.4458	92.5684	71.4674	80.8786	97.5122	92.4727	93.8961	87.542	98.4278	82.5167	79.7503	71.0525	64.9858	76.4706	77.3515	86.8256	74.2209	65.4098	65.3901	60.1796	80.6647	91.1911	62.6573	66.5649	75.0133	79.7348	67.9168	62.7447	64.8874	58.4291	37.9643	54.154
Acat3	92.7546	97.5699	111.679	76.5955	82.3885	113.357	86.5416	108.364	63.1636	86.4695	130.378	111.604	93.9327	125.009	147.152	140.712	130.301	88.4658	99.4861	86.7878	93.129	129.546	102.464	122.237	77.6658	95.6248	112.144	84.7046	86.3789	89.0689	98.4104	104.438	88.3838	103.401	101.402	92.8803	86.6409	98.3485	72.1825	71.4232	104.848	95.1736	105.305	67.4063	70.4853	74.1322	83.8545	58.9548	82.7883
Acbd3	7.72398	6.04215	7.40276	6.40882	6.17863	7.05116	6.18882	7.69394	5.22904	4.68383	6.54237	5.42092	7.66726	6.55589	6.41037	5.86354	7.28021	8.37374	5.5274	5.46694	6.08943	5.75433	6.70734	5.6518	6.98216	6.30874	6.89729	5.46608	6.59498	6.78073	7.82031	6.83137	5.1483	7.68034	8.38865	6.93688	8.24623	6.26427	6.18191	6.55493	5.72797	8.64119	6.35922	6.88832	5.86698	6.19032	6.14367	7.10193	6.90876
Acbd4	19.7449	21.4754	16.0165	17.0615	23.3117	18.9607	16.5013	18.6066	17.3602	20.5025	19.6661	13.4795	16.884	18.3209	14.4166	14.4737	23.3747	12.1868	13.9927	17.1635	18.0561	13.5473	15.4791	17.8565	18.3709	17.4678	23.0682	15.1745	8.60149	17.1804	15.9148	17.0543	25.0485	23.8537	14.134	20.2671	14.5458	22.7277	34.7435	18.9405	9.61125	9.57812	19.6346	18.5381	28.8853	22.4516	11.7238	18.2796	24.8532
Acbd5	53.5266	53.0972	60.3508	59.2694	46.4292	57.0599	60.7347	58.3335	46.074	42.9275	50.7453	58.5934	59.6784	58.5514	67.9921	64.6735	61.1136	56.1504	66.6893	63.4187	57.5137	69.7411	48.0922	42.2635	56.4394	73.0943	58.8794	58.2787	56.6748	47.2765	52.7487	50.2164	50.7275	64.5789	62.4519	68.6754	70.7669	68.0081	52.9857	68.1769	54.0087	68.9382	67.7397	52.5605	49.5094	49.2757	61.2739	68.2018	51.6115
Acbd6	9.45812	10.1218	7.66896	9.02275	11.4189	7.64076	9.33454	7.98892	9.4467	9.38285	8.03682	6.17659	7.7166	7.52785	7.57046	7.07406	7.87666	7.32098	7.56518	8.68877	8.2318	8.92101	7.73425	6.61515	6.52927	7.40284	7.30485	10.8766	6.75787	6.72595	7.95847	8.39373	8.40451	8.72885	8.66775	9.00994	8.08702	10.4401	13.3779	10.7873	7.52826	8.98764	9.22109	8.86663	10.7511	10.8507	8.47712	7.00043	6.34826
Acbd7	0.169541	0.0956801	0	0	0.0741496	0.243942	0	0	0	0	0	0	0	0	0	0	0	0	0	0	0	0.0981286	0	0	0.0852102	0	0	0	0.0734444	0	0	0	0	0	0	0	0	0	0.0921217	0	0	0	0	0	0.142133	0	0	0	0.0717684
Accs	0.998065	1.10136	1.35153	1.50699	1.65964	1.09461	1.54159	1.26863	0.796178	0.897061	0.816442	1.37473	0.904327	1.24753	1.56187	1.2834	1.19334	0.911386	1.03714	0.995004	1.11036	1.74703	1.19493	1.51955	1.081	0.941006	1.09852	0.978564	0.939119	1.0732	1.37814	0.617775	1.06515	1.06472	1.25291	1.69021	1.40322	1.24622	1.40376	1.38232	1.46638	1.47918	1.6656	1.128	0.873824	1.04288	0.947234	1.12943	0.809889
Accsl	0	0	0.0233164	0.0211075	0	0	0	0	0	0	0	0	0.0207234	0	0	0	0	0	0	0	0	0	0	0	0	0	0	0	0	0	0	0	0	0	0	0	0	0	0	0	0	0	0	0	0	0	0	0	0
Acd	7.92471	6.78926	7.90018	9.12919	9.38161	8.54797	8.06959	9.0052	6.61527	7.52726	6.24336	6.14895	6.08324	5.47439	5.8356	6.61931	6.64477	6.04467	5.71076	8.02142	6.71717	6.66827	7.63572	6.21008	5.53448	6.60342	7.63124	9.06019	4.93572	6.52208	5.3166	6.4073	6.87531	7.21545	8.84346	7.23938	7.29662	8.04432	7.78186	7.81766	7.18966	5.61241	7.24013	6.88339	7.12383	9.14282	7.43879	6.39559	6.97866
Ace	0.454638	0.232368	0.402315	0.204308	0.465206	0.279762	0.42253	0.295481	0.469775	0.566708	0.990428	0.160951	0.218033	0.215847	0.48677	0.540411	0.324909	0.375507	0.630703	0.270327	0.653263	0.367506	0.145315	1.91079	0.482863	0.188953	0.312828	0.341159	0.0966428	0.522616	0.221088	0.302461	0.260999	0.402971	0.308118	0.29656	0.334103	0.45524	0.251692	0.125957	0.238094	0.412557	0.0774132	0.453691	0.287652	0.494118	0.237431	0.329864	0.334069
Ace2	0.111981	0.168431	0.199206	0.0386537	0.0544171	0.14322	0.150644	0.137761	0.092918	0.057532	0.0836852	0.0583234	0.202402	0.11843	0.0504178	0.128835	0.0689574	0.0966341	0.0980167	0.126415	0.0676818	0.0575881	0.152185	0.0966693	0.087548	0.194476	0.147449	0.0781334	0.0323397	0.114855	0.0950174	0.0707603	0.0378574	0.0635327	0.138236	0.14001	0.077097	0.179069	0.0676065	0.0973314	0.201455	0.0872555	0.12464	0.164495	0.0625851	0.0367543	0.0892859	0.119581	0.0737374
Ace3	0	0	0	0	0	0	0	0	0	0	0	0	0	0	0	0	0	0	0	0	0	0	0	0	0	0	0	0	0	0	0	0	0	0	0	0	0	0	0	0	0	0	0	0	0	0	0	0	0
Acer1	0	0.0422176	0.0213582	0	0	0.0179431	0	0	0	0.0247108	0.0210034	0.0175114	0	0.0127151	0	0.0161066	0	0	0.0164002	0.0190065	0.0406258	0.064947	0	0	0	0.0265778	0.0341578	0.0195777	0.0161699	0.0516848	0	0	0.0142024	0.0190598	0.0159898	0.0150352	0	0	0	0.0183061	0	0.0374852	0	0	0	0.0414168	0	0.0326803	0.0158629
Acer2	3.62158	3.55105	2.74775	2.75521	3.58936	3.29696	4.2835	4.05529	4.56851	3.40184	2.37269	3.36931	1.85584	3.49589	3.94671	4.24896	3.8749	4.38738	2.67255	4.22598	3.28722	4.5436	2.50678	3.17745	2.35385	2.95971	3.98343	4.46775	4.58752	2.48266	2.52125	2.26416	2.10486	2.2542	3.14618	3.43894	2.96705	3.30657	3.29624	2.26824	2.44041	5.27619	3.72175	4.6522	1.63055	3.38437	3.12738	3.12582	3.2305
Acer3	5.91551	5.08599	4.01826	2.89029	4.49962	3.85239	3.84395	3.71404	5.79703	5.7814	5.29858	3.64798	4.9793	6.96436	8.58953	4.85618	4.4233	4.7213	6.17887	3.68226	4.46665	4.46771	4.46059	3.94896	4.1811	4.5293	3.94567	4.50493	5.78806	5.24341	7.1202	6.33435	3.53821	5.34672	4.42762	5.63999	4.27585	4.68748	6.1614	4.18213	4.36113	5.44759	6.97591	4.41646	4.77366	4.6439	4.23702	4.56121	3.67164
Ache	0.28704	0.231414	0.117267	0.254779	0.26901	0.118001	0.149003	0.151338	0.127594	0.148997	0.183865	0.307669	0.312679	0.292728	0.08308	0.0884699	0.39776	0.376377	0.32303	0.270877	0.223056	0.189869	0.424387	0.283229	0.144264	0.174822	0.261696	0.321876	0.177634	0.208188	0.274002	0.233202	0.296317	0.272197	0.192824	0.197754	0.18149	0.295075	0.222808	0.361165	0.0632311	0.267061	0.267112	0.116184	0.481272	0.196836	0.210183	0.483667	0.173581
Acin1	9.91396	8.63538	8.38544	9.72196	7.10675	9.86595	8.07666	9.56935	6.50117	8.95599	9.1001	7.86452	9.08917	9.21141	8.03717	8.6827	8.86623	9.09176	9.27177	9.30818	9.47567	9.16746	9.02796	8.21277	7.81814	7.98097	8.69257	8.07425	7.65839	10.1712	9.64957	10.186	9.34657	8.70744	11.41	9.48835	9.67274	6.96325	8.78054	8.75777	9.27238	8.78095	8.46243	7.79493	8.60205	10.2203	6.88985	9.64301	9.65313
Ackr1	3.68145	1.81239	1.79202	3.48785	3.73405	3.4562	1.04362	2.64993	2.63228	2.69087	1.62438	2.13043	2.58819	2.79583	1.19024	1.79134	3.47336	2.79285	3.1538	3.34337	2.85473	1.13339	4.127	3.27994	2.32268	2.97767	4.14194	2.17245	4.03786	4.15755	2.0562	2.40548	0.506441	3.9596	1.80817	3.84044	3.77881	1.90232	3.14948	2.64459	3.86507	3.06082	2.51192	1.44257	2.42963	3.8467	2.40894	3.3534	3.48151
Ackr2	0.948603	0.560834	1.72241	1.60655	0.908776	0.852151	1.8852	1.22296	1.12446	0.606797	1.04648	0.73434	1.01037	0.470905	0.808698	1.09189	0.792878	1.5633	0.606259	1.04091	1.14706	0.801774	1.10537	0.975011	0.757267	1.44485	0.686388	1.308	1.53987	0.764462	0.373705	1.14784	1.21446	0.738093	0.463448	0.617432	1.09294	0.541755	0.310895	0.427328	0.650329	0.558211	0.800019	1.2234	0.353444	0.700537	1.46688	0.947208	0.828876
Ackr3	0.452539	0.354248	0.157073	0.12188	0.39584	0.358594	0.570232	0.289584	0.244892	0.219643	0.397005	0.495235	0.560117	0.387933	0.4983	0.356582	0.252938	0.500112	0.568327	0.357755	0.255317	0.340606	0.444289	0.628542	0.316442	0.153323	0.250377	0.431136	0.730791	0.599365	0.543026	0.267738	0.299328	0.160261	0.487844	0.235787	0.209001	0.159283	0.277964	0.382778	0.424759	0.176357	0.137193	0.277898	0.362885	0.145303	0.180983	0.359915	0.315539
Ackr4	1.09671	1.69942	0.762746	2.18283	0.99716	0.866348	1.38948	1.11136	0.642516	0.881022	0.699063	0.665558	0.831002	0.599428	0.849792	2.98928	1.23198	1.19946	1.05431	2.60128	1.45049	1.49392	0.627354	2.02373	0.994557	0.871169	1.21554	2.88151	1.11786	0.91334	1.3346	1.10066	2.14332	1.95498	1.32408	0.656806	1.77071	0.967373	1.14535	1.19983	1.14401	1.03423	1.09908	0.934249	0.504776	1.06426	1.4994	2.87532	1.29261
Acly	226.116	205.102	62.468	68.7657	202.094	69.937	100.157	157.213	263.138	45.0544	55.0189	41.4025	50.1092	59.4601	67.9864	61.9828	47.8692	47.9339	117.36	88.4353	64.1899	91.8166	92.4055	39.3068	64.4012	164.44	83.4152	113.813	137.076	54.6501	82.1645	57.5735	53.9088	127.019	77.8041	61.3416	71.2046	106.339	222.757	80.7996	50.8823	181.837	141.387	228.673	120.846	85.6554	59.1569	27.9084	62.4988
Acmsd	4.11935	3.95641	7.25991	3.12007	2.7038	1.98515	2.09902	6.8061	3.16117	3.03065	5.69535	3.91893	13.0253	6.82672	17.1913	4.57161	2.98357	4.90813	2.77515	3.00201	2.46379	4.46798	2.57485	12.1711	4.31902	4.15589	2.76491	5.97705	3.68529	8.19843	3.59046	3.02383	7.17358	3.53952	7.97073	2.50088	7.68335	1.87722	4.38708	2.58243	5.86579	3.82789	5.26929	6.45382	2.06364	3.65265	3.12911	4.06056	4.30143
Acn9	10.5547	8.37636	6.88576	6.06266	9.30443	6.24862	8.78917	6.69517	6.15793	7.40875	6.65526	9.20307	9.89262	7.3441	8.26978	6.68923	8.37947	9.14055	6.78454	7.20693	6.10022	10.0225	7.60306	5.4819	9.61481	9.96064	6.31497	9.148	8.21576	8.52518	9.91788	8.15969	9.22026	7.99993	8.31904	9.87537	7.81013	7.7138	7.97523	7.98896	7.88342	9.50139	8.67684	7.47636	9.95444	6.08952	7.94598	5.47544	9.77355
Acnat1	39.234	33.3721	24.2746	27.5423	19.9215	36.8341	25.3453	32.0791	29.1408	24.1155	45.3097	38.2969	44.4929	37.0582	41.7434	36.5727	43.3747	37.9065	38.8478	27.7111	24.5625	28.6934	38.2887	21.6493	25.9339	34.3608	38.7023	23.3241	32.9191	42.3208	54.7789	34.2532	24.0964	21.5888	36.5056	32.4923	34.39	29.2997	17.6583	24.8771	33.7651	19.8401	30.2131	24.6919	29.9797	26.3998	29.8314	36.348	36.1259
Acnat2	43.056	74.5771	108.418	47.587	49.2109	50.8453	77.4814	59.5934	68.1864	42.6943	97.7551	94.8646	123.543	60.0139	89.034	70.2333	91.1185	95.6771	54.6997	45.3685	69.6232	44.5876	54.5016	109.303	103.101	65.1894	56.8504	31.501	51.7035	132.609	172.465	152.11	82.8233	70.6595	68.5753	70.9059	58.4397	38.5319	66.5156	44.2761	72.6736	66.7789	102.16	58.6344	54.4524	53.4384	47.6695	67.6895	89.4289
Aco1	70.9003	65.9185	64.3473	65.1698	58.7289	69.1895	60.7363	71.6924	50.6579	54.2421	67.1768	48.7693	58.75	67.0795	69.4095	61.9665	57.467	59.2304	70.0001	73.6343	60.2385	73.6733	61.1496	53.8345	60.1324	73.5018	58.7431	71.82	66.8282	64.285	63.1192	60.315	52.8118	63.4839	59.873	62.6845	59.1133	62.471	55.0021	43.9207	56.8747	53.1325	64.15	63.9475	53.0497	37.1137	64.577	54.2399	65.4574
Aco2	84.0351	67.7128	64.8675	66.6265	85.8318	78.2363	77.9134	65.4612	71.0694	84.7044	56.8954	39.6791	53.0579	62.4695	68.1021	64.3363	60.4848	47.6151	55.0882	91.4656	51.3543	76.055	53.3069	62.4383	69.5999	67.5638	61.5141	88.1586	61.3239	57.7046	69.4742	58.1813	65.68	59.0487	59.9558	53.8105	62.0892	89.6498	48.7335	58.6217	58.1002	66.7596	71.9025	80.4864	50.6619	42.7836	79.2262	60.6171	92.1756
Acot1	26.5186	45.2749	60.6698	33.1282	27.1936	47.133	29.6169	15.5777	20.3617	53.7506	32.5003	8.24495	17.1062	13.1411	23.7678	20.3986	53.3263	13.6264	15.4659	42.6591	14.2826	23.8233	8.0794	12.9181	20.9796	25.917	20.5944	61.1453	19.8734	28.2412	20.4513	24.5009	9.49901	70.7513	41.3635	31.0948	27.6484	29.7708	39.9532	102.013	22.7576	97.1828	22.2875	27.8774	24.2081	9.24372	95.1633	24.9245	66.2444
Acot10	0	0	0	0	0	0	0	0	0	0	0	0	0	0	0	0	0	0	0	0	0	0	0	0	0	0	0	0	0	0	0	0	0	0	0	0	0	0	0	0	0	0	0	0	0	0	0	0	0
Acot11	4.65357	0.785299	1.39979	2.22772	5.80264	2.77842	2.97237	3.11055	0.467579	3.6633	1.42551	0.352709	0.894228	2.69825	2.87601	1.08365	1.20403	0.468243	0.608675	3.42347	2.62891	3.35296	1.3767	1.44384	0.844064	1.77404	1.42881	3.35843	1.54606	0.427793	4.78904	0.67264	3.04319	2.58238	3.4479	2.97613	2.29363	1.30933	3.73701	0.9156	4.36159	2.94231	4.52738	5.78114	2.90995	3.36844	3.33026	0.977702	1.26
Acot12	42.1394	36.8513	61.6627	52.648	41.5566	41.7196	45.5938	43.4048	33.7872	32.1532	40.5176	28.2267	43.2514	38.2342	39.1173	46.3405	56.0647	44.0355	36.7553	52.1073	44.3882	45.3899	33.8843	27.5212	52.5699	48.6608	47.2742	52.2609	40.5299	33.4478	36.0793	28.1692	33.1964	46.0116	44.3454	49.2931	56.5645	45.089	27.0753	43.2477	44.4052	42.6991	43.9744	37.9445	31.7606	28.4614	63.098	47.7994	46.6193
Acot13	36.3612	41.0406	61.9372	41.2135	87.8408	65.8253	64.8618	45.3014	66.3219	84.3824	48.0967	35.9007	39.3881	44.1834	52.7075	66.411	43.8517	34.775	46.0043	78.7441	34.8113	50.2029	59.4024	40.7547	44.7236	76.3362	45.8083	81.7855	59.5692	48.7608	61.7199	63.5403	50.8412	53.607	44.0319	54.9979	34.2349	76.1173	102.45	87.2135	70.3413	52.8604	41.3424	72.3046	62.185	65.9594	66.6889	28.1302	92.4641
Acot2	7.88197	13.4144	13.7133	10.3202	13.8971	12.093	9.74365	5.05133	8.57758	17.1211	7.15423	4.02517	4.13109	4.1298	7.35923	4.50928	10.2374	3.78775	4.7241	9.9208	5.56703	7.64914	4.09619	5.23868	7.11397	8.25433	4.6099	14.7495	7.38303	5.5125	6.11186	7.25183	4.45738	14.4395	5.47538	7.53796	9.49758	12.3607	9.00958	20.7983	7.95423	20.0124	8.08508	9.82165	8.83915	5.71412	16.8088	10.0234	17.009
Acot3	79.0888	111.715	91.7537	91.3747	157.869	91.3522	91.0869	41.5705	53.2143	127.508	40.6828	51.3933	19.2777	40.2105	82.7795	28.7293	54.0392	9.44701	52.6734	131.386	53.8497	105.586	65.5769	49.8382	79.1671	148.601	22.5911	104.361	81.601	37.4809	24.1219	45.3376	30.6128	90.6621	23.1588	34.8188	49.8219	113.871	45.8572	73.9063	67.0208	83.8015	96.965	68.6027	71.994	11.6377	81.2181	75.6586	90.397
Acot4	36.1453	43.2848	33.7604	40.3791	52.3644	41.6507	51.1677	27.6686	26.1237	39.6012	33.7539	33.5525	28.6882	33.5623	39.3262	40.3706	39.5251	17.0641	37.244	60.9518	31.1532	57.3248	29.8967	32.65	44.5091	55.6221	25.4887	42.0355	45.1909	33.2394	27.7928	30.8396	19.838	41.1404	30.9299	38.4382	26.5737	49.2688	30.1334	34.0939	35.2977	42.2752	39.2337	30.8216	26.0174	13.3825	51.0066	42.0961	56.3418
Acot5	1.55255	2.19188	2.56319	1.67066	2.66558	1.89019	3.39937	0.992367	1.48644	2.58564	1.1714	1.26093	0.546395	1.23823	1.81474	1.13297	1.79284	0.232036	1.22827	3.03429	0.650066	3.00684	1.20871	1.41778	1.26131	2.82346	1.0616	2.18738	1.78603	1.37804	0.826516	0.645652	0.636319	1.89042	1.45407	0.983912	0.766943	2.09614	1.00582	2.01609	1.49726	1.88467	1.19763	1.21333	1.12709	0.242698	3.15255	1.48789	2.83105
Acot6	1.1699	1.74188	2.07858	1.85589	1.89423	2.02951	2.63378	1.43923	1.20827	1.16756	1.53507	1.37738	1.34165	1.37115	1.53859	1.31108	2.23115	0.474516	1.80886	2.78341	0.677003	2.56513	1.42859	2.25717	1.32609	1.02584	1.1123	2.16228	1.18611	1.67781	1.2359	1.01923	0.359744	1.55105	1.78864	1.86116	1.6305	1.76879	1.29876	1.70517	1.20906	1.87053	1.09759	0.822813	0.64689	0.533083	2.85872	1.23964	1.68635
Acot7	12.1037	11.513	9.01518	9.69584	9.21368	7.55456	10.9865	10.1469	9.07519	10.841	7.249	4.55448	6.12316	7.64219	6.79546	6.50214	7.76875	5.37127	6.82955	10.8536	8.0907	6.72301	8.0064	7.41025	7.49987	7.72722	7.20255	9.15744	7.2248	5.9646	7.89037	7.99563	9.58884	8.69036	7.90734	7.56492	6.02398	9.40897	11.8008	10.3549	7.18135	7.40255	10.2543	10.3525	8.97364	7.63481	9.07353	6.28459	9.5371
Acot8	11.0327	10.807	13.7022	10.9352	13.614	14.438	14.2223	11.1489	9.21995	17.7272	9.80556	5.80194	10.0552	9.99226	8.18276	10.0993	10.8838	8.06785	7.89797	11.0121	12.7744	8.39251	7.67397	11.0904	10.2186	10.0233	9.73528	14.0212	8.50034	8.54753	13.503	11.8317	11.2394	10.9451	9.93804	12.1931	12.382	12.1213	11.7325	10.8741	9.90371	9.86998	9.87188	11.0153	14.3031	14.0255	11.4312	12.7378	11.6756
Acot9	3.77936	1.85179	3.55244	2.36642	3.48522	2.92269	3.33568	2.99149	2.73487	1.97423	2.26607	3.5446	1.57869	1.67316	3.70989	2.40195	2.16524	3.02007	2.94905	3.03699	3.66544	3.59488	2.78404	2.40301	2.1498	2.22748	3.2854	2.75965	2.71597	2.67739	2.68479	2.39927	2.1171	2.4534	3.80738	3.01418	3.9938	3.92657	2.26049	4.12866	2.55249	3.02356	2.93606	2.15827	2.82452	4.30554	3.09349	3.0205	2.40596
Acox1	470.427	595.543	469.364	581.166	595.838	540.881	570.21	401.447	395.324	262.161	455.035	350.571	396.368	456.927	423.313	395.001	473.048	371.623	473.78	582.952	498.139	526.833	382.157	406.261	318.673	451.081	467.184	706.25	487.853	398.899	474.12	496.838	348.537	473.904	445.018	473.21	515.074	603.563	372.326	591.704	334.436	539.027	472.872	482.359	424.13	393.029	585.964	388.161	550.406
Acox2	41.2623	64.0055	59.0055	98.3783	48.1082	49.512	69.4667	73.5628	45.214	74.5626	47.8403	45.4648	68.41	66.3846	76.5196	68.1956	39.6654	85.5722	49.4095	59.9637	57.9388	76.6706	50.6587	38.6797	65.2414	59.6076	40.2938	57.3458	48.2936	56.5205	80.9013	51.8198	66.1991	64.5912	63.8581	69.7151	67.6272	58.009	66.5949	56.8131	58.5707	80.5945	87.1301	71.7637	55.5261	72.3501	97.7615	54.4616	56.1039
Acox3	4.78356	6.9753	6.24434	7.74227	7.48075	7.13778	6.36897	6.19532	5.26522	4.7639	5.70587	4.16444	6.09676	5.52681	5.78355	5.35244	6.51336	6.41552	5.40864	6.08175	6.48654	6.36992	6.45015	5.61213	5.34764	5.63704	6.75283	6.22722	5.2046	5.60877	6.55513	6.14238	5.62461	5.46746	5.65533	5.18782	7.42834	8.32176	5.94262	5.68813	6.08118	4.66683	6.91807	6.06336	5.07452	5.63003	6.3706	6.93135	5.90112
Acoxl	0	0.0357839	0	0	0.0138658	0	0	0.0195115	0	0.0104725	0.0177696	0	0	0	0.0160584	0.0136802	0.0439329	0	0	0	0	0	0	0	0	0	0	0.0167134	0.0137339	0	0	0.0180301	0	0	0	0.0127413	0	0.0285174	0	0.0156279	0	0	0	0.0149793	0.0132892	0	0.0325008	0.0415573	0
Acp1	18.7898	17.5254	19.4809	20.2817	17.287	19.8504	19.0455	20.443	17.9965	16.4277	17.7437	19.969	15.7339	16.8578	20.2922	17.3722	23.2315	17.5866	16.8186	20.2283	19.3984	20.5579	20.9303	17.1508	15.6077	19.5261	19.1312	16.9162	16.7208	17.9178	17.3115	18.3714	15.8087	16.4196	18.2542	15.2793	21.0262	20.7968	19.76	17.297	21.7877	17.0865	22.407	16.9651	20.0095	18.9228	17.6321	14.6448	16.141
Acp2	12.4065	9.77907	9.62106	11.4357	13.1381	13.3323	9.9158	12.1467	8.95206	9.51078	13.7996	16.6557	12.7028	17.3288	19.886	14.1651	14.506	12.4823	12.3279	9.8759	14.4319	17.2852	14.2693	13.2625	14.4708	13.249	12.6719	12.2618	11.0118	18.0847	16.0776	14.1904	11.6252	12.0641	12.9167	12.7919	13.4422	9.74712	10.4968	11.1029	16.7808	12.3443	14.4468	10.7797	10.9494	9.12708	9.72215	12.7399	11.4371
Acp5	62.4997	52.2975	47.4167	51.8545	57.0486	62.2126	64.7902	48.9178	57.3559	66.0792	46.4221	48.905	49.7904	64.3775	84.921	54.6882	70.1055	53.659	42.448	68.4876	53.2921	61.6601	66.5138	52.2732	55.1937	58.5884	67.6557	53.4874	54.9758	65.8281	68.5283	61.7549	77.0407	52.8503	76.3986	68.0105	67.0044	73.9165	57.5501	57.731	54.7654	51.0653	69.679	53.0732	73.289	74.7153	60.6473	59.5228	75.7471
Acp6	7.95473	6.82129	8.92225	8.90609	8.29095	7.40741	8.23776	8.51512	6.49341	7.72934	6.86149	5.35324	6.7484	7.60315	7.92756	6.10713	7.56347	5.99939	6.7367	7.06061	6.71541	9.17832	6.39081	7.04638	7.32099	6.66167	7.41721	7.67674	6.55625	6.81851	7.39618	6.75648	7.48495	8.09728	8.43515	8.63573	8.87042	7.5734	9.40234	6.92539	7.68632	6.88349	8.17895	7.63486	7.51315	7.89626	7.86347	6.95015	7.36873
Acpp	0.0608143	0.369223	1.27118	0.307239	1.31157	0.0438171	2.58621	0.0654958	1.79996	0.206165	0.0170686	2.65622	0.0154769	0.0310566	1.61921	0.0525093	1.67266	0.0590844	0.0799465	0.0772558	0.0165404	0.0703973	0.0572899	0.0525855	0.00764698	0.0270417	0.00694108	0.930863	0.0131921	0.0772865	0.00726198	0.00865289	0.0578673	0.567143	1.74314	2.7455	0.0942067	0.356012	1.65345	0.87106	0.0352192	2.73091	2.1058	0.0862198	0.0255299	1.16295	1.81712	0.0398808	0.0644068
Acpt	0	0	0	0	0.0310407	0	0	0	0.0441688	0	0	0	0	0	0	0.0306253	0	0	0	0	0	0	0	0	0	0	0	0	0	0	0	0	0	0	0	0	0.0314128	0	0	0	0	0	0.0355635	0	0	0	0	0	0
Acr	0.0289421	0	0	0.0299708	0	0	0	0	0	0	0	0	0	0	0	0.0499542	0	0	0.025333	0.0588268	0.0314869	0	0.054461	0	0.0290922	0	0	0	0	0	0.0276275	0	0	0	0.0247449	0.0465255	0.0256193	0	0	0	0.0223145	0	0	0.0273346	0	0	0.0593394	0.0505742	0.0245029
Acrbp	1.03145	1.25952	1.42101	1.13377	1.38127	1.65611	1.70016	1.03608	1.41512	1.23798	0.991285	0.592275	1.15595	1.07361	1.00248	1.12657	1.90619	1.39707	1.21634	1.26247	0.961838	0.804299	1.24801	1.10889	1.52382	1.1819	0.84462	1.14588	1.8789	1.02986	1.12552	1.19741	1.5375	1.20383	1.00785	0.88001	1.1369	0.719674	0.709303	1.21541	1.70451	1.47674	1.66693	1.21273	0.617645	1.29056	0.949706	1.34259	1.62212
Acrv1	0	0	0.0473781	0	0	0	0	0	0	0	0	0	0	0	0	0	0	0	0	0	0.0450594	0	0.0389682	0	0	0	0	0.043348	0.0358838	0	0	0	0	0	0.0354111	0	0	0	0	0	0	0	0	0	0	0	0	0	0
Acsbg1	0.0326863	0	0.0373903	0.0507722	0.0714775	0.0313705	0.0395909	0.0804225	0.040683	0.0647824	0.0549608	0.091968	0.0830805	0.0777795	0.0331301	0.0564472	0.0603926	0.0807738	0.0572206	0.0996558	0.0355604	0.0756739	0.0922599	0.0705522	0.0164279	0.0116128	0.0447005	0.0171049	0.0566382	0.0754319	0.0312017	0.0185889	0.0497531	0.0500977	0.0279612	0.0394297	0.0868011	0.0735029	0.0355208	0.0319878	0.0756039	0.180226	0.0327746	0	0.0548043	0.120693	0.016754	0.0571169	0.0138364
Acsbg2	0	0	0	0	0	0	0	0	0	0	0	0	0	0	0	0	0	0	0	0	0	0	0	0	0	0	0	0	0	0	0	0	0	0	0	0	0	0	0	0	0	0	0	0	0	0	0	0	0
Acsf2	47.8645	42.182	30.6643	21.4851	27.959	53.9217	17.5411	39.5769	23.9291	44.4302	24.1853	23.0902	48.4835	45.8341	23.9222	41.4602	58.1293	41.6096	24.1621	39.618	71.6869	46.5801	36.9975	93.2533	24.3609	54.4969	53.0289	49.1519	31.1244	56.7063	57.9347	66.8797	68.5343	37.3964	20.8342	18.161	58.2496	38.8136	54.8255	35.9375	50.1772	42.3616	17.9638	62.7217	24.0709	37.7157	20.9814	57.3521	61.654
Acsf3	12.494	11.6665	11.3067	14.5766	14.3078	15.8283	12.08	15.345	12.0978	17.6214	12.8306	8.48006	12.1385	12.6298	12.1155	11.4207	10.9537	6.28233	12.4109	11.4444	10.6415	15.9851	11.3297	10.8581	5.68036	12.8494	10.5852	15.313	13.1035	9.54144	14.9473	13.4629	12.708	16.3688	13.9675	15.2286	15.3888	14.6393	13.3094	13.7352	13.0393	14.001	16.4337	12.9257	12.3691	9.36329	13.3558	10.593	14.492
Acsl1	182.916	270.975	376.4	372.201	222.642	313.383	216.698	245.214	198.228	218.442	235.059	143.952	227.245	210.109	224.561	207.946	325.646	204.455	206.805	274.938	222.964	232.912	191.093	125.716	189.642	219.616	281.542	260.594	225.076	204.446	242.695	242.295	168.889	315.851	275.899	269.61	293.731	285.843	211.004	268.609	240.264	270.84	223.328	242.466	246.06	187.546	284.964	185.232	214.11
Acsl3	3.41003	5.97419	6.38309	8.27522	3.18281	5.07554	4.19062	8.06528	5.08744	5.16557	6.84714	6.38538	4.9908	6.84593	8.68728	5.24167	5.45196	5.60165	7.13537	7.12949	8.14422	9.52953	13.6187	3.90573	8.75289	9.31687	7.10767	7.35423	6.76432	3.34918	3.67163	3.74827	7.05672	4.27977	5.9481	7.61354	5.19863	4.59579	8.65921	9.10135	4.98454	9.26084	10.4823	9.96552	5.12247	6.69847	4.84455	6.01846	5.113
Acsl4	9.99331	9.23752	10.4249	8.82359	10.8041	10.1216	6.94123	16.3441	9.61812	5.85895	6.75281	12.6629	6.83559	8.74798	8.2528	7.53872	7.39318	8.68665	10.2824	10.1435	8.66664	8.58358	12.8496	8.07732	11.8375	13.5558	10.7445	12.0283	9.12313	7.76184	11.479	6.75601	5.98735	8.58293	9.02295	5.50503	8.9669	13.7062	9.21147	7.38251	6.60826	10.41	7.64172	11.432	6.65989	8.91226	10.4089	6.37659	6.15007
Acsl5	205.958	215.558	185.47	135.971	267.949	141.333	193.684	221.828	292.98	131.771	161.1	125.149	152.607	161.206	165.926	137.328	148.815	145.478	177.531	204.586	127.351	159.229	174.229	121.496	121.461	205.309	143.95	225.989	182.128	147.536	200.153	167.931	129.654	282.873	191.981	180.748	199.568	217.379	320.373	228.606	170.763	291.641	222.217	253.398	191.454	151.029	176.645	72.8112	126.992
Acsl6	0	0	0	0.0152779	0	0.0141542	0.0238305	0	0	0	0	0.0138393	0.0150023	0	0	0	0.0136318	0.0104201	0	0	0.0160534	0	0	0	0	0	0.0134531	0	0	0	0	0	0.0112242	0	0	0	0	0	0	0	0	0	0	0	0.0123684	0	0	0	0
Acsm1	81.3712	75.8279	83.0421	71.7612	64.6684	84.1857	67.793	104.242	47.9362	71.5494	67.9931	82.9813	75.7322	98.1963	92.3377	82.6996	102.953	80.4615	97.3312	92.5438	93.7606	92.8011	93.6188	104.411	92.2273	108.817	100.669	87.8681	88.0999	83.2565	101.32	103.346	87.447	77.0482	87.587	66.8002	65.7393	82.9307	62.4778	38.9333	61.9475	60.038	70.5191	59.6637	85.0418	61.2107	109.381	66.8718	80.5451
Acsm2	0.0674133	0.0531793	0.00771149	0.0418203	0.00590723	0.14204	0.0108895	0.149047	0	0.0311755	0	0.449004	0.0754098	0.0503375	0.0750038	0.040661	0.130579	0.104737	0.141648	0.0136809	0.351487	0.0312214	0.164909	0.15715	0.101486	0.119753	0.398875	0.0493117	0.145788	0.0871403	0.257004	0.069009	0.133354	0.0756113	0.149622	0.0216401	0.0477497	0.0121276	0.029258	0.0131975	0.0311369	0.0202321	0.0674535	0.0254279	0.203137	0.124267	0.248401	0.0705697	0.00571626
Acsm3	26.3885	19.8381	29.8584	17.1167	30.5582	16.4943	22.1471	18.6367	25.9039	15.2377	20.4849	23.5662	20.0631	20.4913	22.594	18.358	23.1102	24.2034	23.6737	25.8102	15.2559	30.3534	22.0876	18.7297	37.9816	36.8341	14.0285	25.6174	20.148	23.6194	17.8833	30.0327	15.5535	19.456	16.3157	18.6535	19.0266	42.3904	17.4282	20.383	17.2694	22.1565	16.6921	17.2741	13.8172	6.59538	28.1492	16.2574	45.0613
Acsm4	0	0	0	0	0	0	0	0	0	0	0	0	0	0	0	0	0	0	0	0	0	0	0	0	0	0	0	0	0	0	0	0	0	0	0	0	0	0	0	0	0	0	0	0	0.0176593	0	0	0	0
Acsm5	57.3696	51.7848	72.5305	65.2145	54.4087	60.4258	60.6439	57.3833	51.0998	55.165	55.7369	53.7709	43.1295	64.1437	69.4958	60.5077	48.6756	49.3749	71.6486	86.4457	53.2421	74.1854	69.7616	59.7974	57.6477	70.8782	54.428	58.4227	60.8083	48.7889	71.4992	62.3284	58.0684	53.6782	76.4607	52.184	57.6639	73.4524	42.479	53.5591	62.7184	46.919	68.2756	50.7603	50.9636	49.2637	58.6802	52.0325	76.4984
Acss1	0.252378	0.128186	0.0721745	0.143741	0.132362	0.0485322	0.132373	0.0155977	0.0628244	0.0750297	0.113164	0.165691	0.0514043	0.111811	0.0768817	0.0545797	0.0815464	0.0534203	0.0552265	0.179541	0.0549138	0.102251	0.143189	0.130739	0.063572	0.071732	0.103788	0.171691	0.0438352	0.105085	0.0241486	0.0576844	0.115457	0.0516768	0.161833	0.0611452	0.0895855	0.215512	0.192439	0.160921	0.0780182	0.151999	0.101409	0.0477917	0.0848316	0.121722	0.064834	0.165771	0.0961505
Acss2	181.249	180.29	43.1074	31.9894	164.841	49.0024	113.032	93.4283	230.533	33.2851	74.6341	39.9669	44.7262	64.9005	86.7456	45.0383	41.4833	41.5494	135.729	103.48	67.5225	119.221	97.3146	41.023	86.9575	190.396	57.0579	175.12	75.5896	50.4209	103.165	67.8136	75.5464	143.638	52.3711	44.4175	82.2183	134.089	193.104	94.7665	31.2516	117.108	110.897	157.892	59.2384	54.2049	58.7515	20.267	20.9938
Acss3	13.5216	18.9381	20.541	14.7217	9.58985	21.1034	13.3555	11.3834	16.2214	8.11789	30.7211	5.78561	18.6222	27.8341	17.3555	22.394	28.548	14.1846	20.3983	21.1413	12.6052	16.9891	14.4479	22.5553	23.4546	28.6231	21.0869	20.9499	19.773	23.2522	30.6512	27.7454	9.00662	19.6661	9.93114	14.0759	19.7882	10.4927	13.1512	8.86519	14.7572	14.222	22.8532	21.7029	10.2768	5.90406	17.5395	13.4168	11.0764
Acta1	0	0.0325836	0.0330229	0	0.0505029	0	0	0	0	0	0	0.0270753	0	0.019627	0	0	0	0	0.0252685	0	0	0	0	0.0498491	0	0	0.0263195	0	0	0	0	0	0	0.0294815	0.0246818	0	0	0	0	0	0	0	0	0	0	0.0213191	0	0	0.0244405
Acta2	1.39437	1.09463	1.25058	2.33726	0.663224	0.761282	1.11061	1.52025	1.27317	0.92029	0.731493	0.893215	0.752957	0.624122	0.571722	0.654475	1.41721	0.70978	0.973301	0.82433	0.613873	0.572082	0.995611	1.47674	1.11838	0.903522	0.96476	0.812016	0.702884	0.798354	1.3634	1.12599	0.831752	0.522218	0.422207	0.651954	0.639956	0.619175	0.74878	0.638482	0.897281	0.954058	0.938211	1.98179	1.15415	0.88549	0.795515	1.07844	0.852416
Actb	210.508	178.551	233.717	211.128	187.262	205.632	144.063	236.139	159.452	144.226	169.579	186.241	142.294	205.626	173.263	161.798	151.265	160.989	141.996	161.293	197.91	150.965	175.063	159.91	118.735	112.32	218.801	156.696	117.275	151.768	221.374	227.801	171.977	151.843	220.356	208.171	228.685	169.374	248.858	223.537	146.809	177.231	156.2	174.925	261.676	360.005	116.982	205.486	144.36
Actbl2	0	0	0	0	0	0	0	0	0	0	0.0185746	0	0	0	0	0	0	0	0	0	0	0	0	0	0	0	0	0	0	0	0	0	0	0	0	0	0	0	0	0	0.0127756	0	0	0	0	0	0	0	0
Actc1	0.0652551	0	0.0746461	0.0675745	0.142698	0.0625943	0.158079	0.0401389	0.0406099	0	0	0.0918026	0.0663448	0.0221827	0	0.0281576	0.0904259	0.0230367	0	0	0.0709928	0	0.15349	0	0.0655935	0	0.148734	0.0341482	0	0	0.0622911	0	0	0.0333204	0.195271	0	0	0.0880449	0.0354569	0	0.0503119	0.130767	0	0.154077	0.0820585	0.0963809	0	0.0570142	0
Actg1	85.4845	83.1075	108.606	97.3504	91.4463	130.601	84.9991	133.503	133.728	71.8673	129.11	97.6244	79.7303	151.5	169.995	141.264	106.026	61.7766	82.9985	79.0163	77.8916	102.836	91.9415	104.589	99.0697	91.4023	132.383	74.2064	56.4289	102.805	104.414	113.872	92.6007	85.8815	158.581	108.819	93.8142	127.336	85.2991	99.0536	71.7613	94.3857	72.2307	60.8577	82.565	89.7963	63.8473	78.9987	72.5147
Actg2	0.344884	0.0389269	0.197259	0.821428	0.120669	0.231575	0.30634	0.127285	0.085852	0.182277	0.154643	0.0970385	0	0.11724	0	0	0.0637222	0.0243506	0.211314	0.0701001	0.0375209	0.159692	0.227142	0.327544	0.346673	0.171543	0.157217	0.0721917	0.0597608	0.0955088	0.263375	0.15691	0.13117	0.0704416	0.0294868	0.0831621	0.0610578	0.0930665	0.149917	0.168757	0.0531814	0	0.138251	0	0.0867387	0.229225	0.176777	0.120532	0.0875957
Actl10	0	0	0	0.0312886	0	0	0	0	0	0	0	0.0850138	0.0614386	0.0205423	0	0.0260753	0.027913	0	0	0.0307067	0	0.0349759	0	0.0260869	0.0303714	0	0	0	0	0	0	0	0.0229831	0	0	0	0	0	0	0	0	0	0	0	0	0	0	0.026399	0
Actl11	0	0	0	0	0	0	0	0	0	0	0	0	0	0	0	0	0	0	0	0	0	0	0	0	0	0	0	0	0	0	0	0	0	0	0	0	0	0	0	0	0	0	0	0	0	0	0	0	0
Actl6a	7.50881	7.61917	8.16993	8.11374	6.20537	7.73682	6.8834	9.12643	5.56304	6.81885	8.62812	8.57617	8.94787	8.40928	9.72998	9.00458	7.72802	10.0178	7.58242	6.76498	7.66787	7.62746	7.41148	6.10825	7.13462	7.56132	9.66222	7.04094	5.63036	8.93227	9.69871	8.51657	7.3097	7.78785	10.1418	8.77531	8.36153	7.08742	7.36271	6.0666	7.49415	7.45622	8.15032	7.74436	7.30271	6.87371	7.20355	7.8505	7.15661
Actl6b	0	0	0.0335136	0.0303485	0.102507	0.0281118	0	0	0	0.0193615	0.0657044	0	0.0595732	0	0.0296887	0	0	0	0	0.029784	0.0318734	0.0339249	0.0551473	0	0	0.0208243	0.0534384	0	0.0507822	0	0.0279666	0	0	0	0	0	0.0259422	0	0.0636758	0.0573611	0.067787	0	0.0293606	0.0276701	0	0.0865435	0.0300436	0.0255975	0.0248117
Actl7a	0	0.0340351	0	0	0	0	0	0	0	0	0	0	0.030658	0	0	0	0	0	0	0	0	0	0	0	0.0303108	0	0	0.0315599	0	0	0	0	0	0	0	0	0	0	0	0	0	0	0	0	0	0	0	0	0
Actl7b	0	0	0.0365088	0	0	0	0	0	0	0	0	0	0	0	0	0.0275433	0	0	0	0	0	0	0	0	0	0	0	0	0	0	0.0609322	0	0	0	0	0	0	0	0	0	0	0	0	0	0.0267561	0	0	0	0
Actl9	0.0662561	0.0747828	0.0757912	0	0.0579548	0.0635545	0	0	0	0.0437719	0.0371357	0.0310703	0	0	0.0335597	0	0.0306043	0.0233901	0	0.0336675	0.108123	0.0766965	0	0.0286022	0.0332998	0.047079	0.0906092	0.0346721	0.0287018	0.0305805	0	0.0376802	0	0.0338315	0.0283237	0.0532545	0.0586494	0.0297985	0.0360008	0.0972603	0	0.0331931	0	0	0.0277724	0.0244648	0.0339609	0.0868332	0.0280468
Actn1	8.86668	6.33871	7.64519	9.83498	7.68696	10.377	8.10766	11.4853	6.76255	6.68666	6.89454	6.68914	4.87182	8.47863	7.8651	6.33471	5.46901	6.04623	9.41597	11.6968	7.93082	8.18692	8.96999	8.72354	4.97384	6.39513	8.99326	7.98506	8.61614	5.58793	4.97946	4.91081	7.62515	6.98726	12.0385	7.28372	11.3828	8.80974	6.23562	7.86476	8.86785	8.90722	7.573	6.24342	6.51808	8.24992	6.86474	10.4995	7.06607
Actn2	0.0455954	0.0171544	0	0.0314774	0.0398827	0	0.0122726	0	0	0.0100408	0	0	0.0154523	0	0	0	0	0	0.0133032	0	0	0	0	0.0131221	0	0	0	0	0	0	0	0	0.0115609	0	0.0129944	0	0.0134536	0	0	0	0	0	0	0	0.0254829	0.0336719	0.0311612	0	0
Actn3	0.0785457	0.0354616	0.0179699	0	0	0.0602744	0.012685	0.0193256	0.0586571	0.0415128	0	0	0.0159715	0.0320409	0.0318277	0.027114	0	0.0221829	0	0.0478949	0.0512712	0	0.0147801	0.0271261	0	0	0.0286443	0.0493239	0.0136102	0	0	0	0	0	0.013431	0.025253	0.0139056	0	0.0170714	0.0153734	0.0242236	0	0.0314861	0.0148366	0.0131695	0	0.0161041	0.0137253	0
Actn4	32.4999	33.0424	36.2194	34.4314	29.1566	35.8093	27.914	40.7817	25.8317	25.5906	39.4331	31.1173	39.3584	35.8989	36.0918	38.2764	35.7817	36.5751	37.1239	32.9324	37.9857	33.7733	32.533	33.457	32.166	31.8028	37.3623	29.3066	29.6835	39.3711	37.6692	36.5056	30.0231	34.5512	41.8322	36.295	36.5218	30.7495	25.6864	30.0119	31.627	33.4091	34.1204	33.4709	28.463	23.6287	28.2541	35.154	32.711
Actr10	6.87156	7.30724	8.37341	7.46946	7.09449	6.47251	8.61844	10.0245	6.83661	7.05642	8.33194	8.27221	8.35337	8.67398	8.32942	8.22805	7.30416	8.32181	7.88214	7.40479	6.39297	9.70653	7.63483	7.6251	6.5481	7.95021	8.67239	7.66342	6.63511	7.52192	8.55303	7.1969	6.99217	8.01679	11.4775	7.95875	9.93661	7.99447	8.48772	7.44129	8.7417	9.67776	7.15732	7.24363	8.07497	7.98785	9.39323	7.13465	7.79936
Actr1a	19.3516	19.1165	20.5851	18.7891	20.1244	19.3717	18.4443	21.9754	15.2751	16.2922	18.8189	15.3574	20.936	19.2178	20.0729	18.97	18.1219	19.5606	18.806	19.1457	18.9659	18.342	16.5888	18.6929	17.54	16.3714	19.0454	19.1284	14.8028	20.6117	23.0829	18.1542	18.0666	17.06	18.8219	18.7315	20.5998	17.7637	18.046	15.1667	16.3739	17.7159	18.5812	18.0112	19.0518	18.4684	18.0578	18.8298	17.9378
Actr1b	26.5956	21.836	26.2018	23.923	27.8664	23.2282	20.1004	23.5046	17.6926	17.5703	23.8896	17.7554	24.1759	21.8377	19.7974	20.5023	18.5381	20.4737	19.9535	23.234	21.9263	17.1373	19.7224	18.3811	18.8759	18.0755	19.4895	27.6981	18.6153	22.051	19.1345	21.4086	18.5028	19.9355	24.7736	21.6751	21.2615	23.078	20.0035	24.4246	19.1417	20.2375	23.3487	20.1071	18.3421	16.7865	20.7727	23.6948	19.5955
Actr2	32.225	31.7661	33.4822	32.5767	29.9527	35.367	28.4529	38.6564	25.6434	22.8366	28.8449	32.4315	29.4539	32.4666	35.783	28.1904	31.5286	32.6624	29.8996	30.0899	33.5528	34.1264	31.1991	25.1537	28.7071	35.9264	32.1408	32.2391	26.5555	28.5602	30.0728	28.7079	27.9105	30.5108	34.6324	32.8219	33.0945	38.5142	29.7004	31.6694	31.3403	39.6032	34.1744	30.2545	29.4181	31.318	29.2423	33.0801	34.5104
Actr3	28.0933	24.942	22.3272	25.8252	26.0903	25.9181	21.4448	28.2623	24.2976	18.7889	24.1419	25.202	22.4	27.7686	31.8892	25.6556	24.5342	27.415	25.761	20.3095	24.6565	27.5956	27.3332	24.3266	24.2049	28.2473	26.3657	28.2273	22.7658	24.4541	23.743	20.9952	20.4146	21.6572	32.0679	25.9523	26.8563	33.0542	21.5017	26.1999	24.9199	32.9144	24.6285	23.3124	22.4024	28.4185	22.6198	29.8125	23.211
Actr3b	0.212174	0.029935	0.121354	0.109826	0.185591	0.0254404	0.0214099	0.065236	0.0990021	0.0175164	0.0891647	0.0994976	0.161788	0.180263	0.241736	0.13729	0.171459	0.243435	0.116039	0.134729	0.144269	0.122732	0.174622	0.228918	0.0533031	0.188454	0.145038	0.221934	0.114891	0.244823	0.0759514	0.0301574	0.0605044	0.135346	0.0906757	0.191856	0.21123	0.19085	0.144108	0.181685	0.122655	0.106265	0.0531581	0.0500974	0.155594	0.176224	0.108754	0.208491	0.0224407
Actr5	2.52116	2.15351	3.09921	3.02294	2.3031	2.45242	1.88159	2.13596	2.44599	2.72266	2.03184	2.2726	2.34966	2.58139	2.2614	2.20641	2.97882	2.46523	1.82034	2.26867	2.4286	2.25279	2.49523	2.17444	2.56993	2.19628	2.90497	2.57599	1.80371	3.15262	2.82302	3.01649	2.62963	2.37715	2.69159	2.25671	2.29692	2.09597	1.88681	2.57672	2.41252	2.04769	2.23713	2.30655	2.38579	2.20038	2.29085	2.28381	2.61681
Actr6	7.0039	6.94341	5.60525	5.68094	5.80026	5.28781	5.41904	7.04376	6.76179	4.50395	4.44802	3.64659	5.11728	5.81193	6.04303	5.1021	4.32997	6.26131	4.7086	6.84731	4.201	7.02861	5.91319	6.16203	5.05933	7.4556	3.52053	6.32695	4.79911	5.72782	6.78746	6.1792	4.96295	6.93507	4.84974	4.92315	4.66754	5.89275	5.26711	5.49903	6.09814	7.57802	6.24506	7.31914	3.63907	5.251	9.03641	5.79365	7.23732
Actr8	11.6321	9.89506	10.0285	9.21128	10.4926	9.0657	8.77122	10.0222	7.85105	9.18209	9.70754	8.22227	8.84801	9.65289	9.6392	9.06049	9.89655	8.78654	7.87946	10.974	9.7703	11.1384	9.5158	8.54759	9.13469	9.04019	9.61082	12.398	9.85561	9.49407	10.6547	10.3363	9.67754	10.2195	11.0055	9.74479	10.9023	9.46285	8.29551	9.45836	8.86946	9.94098	10.2215	7.75483	9.48271	9.06394	10.1709	8.72457	9.99276
Actrt1	0	0	0	0	0	0	0	0	0	0	0	0	0	0	0	0	0	0	0	0	0	0	0	0	0	0	0	0	0	0	0	0	0	0	0	0	0	0	0	0	0	0	0	0	0	0	0	0	0
Actrt2	0	0	0	0	0	0	0	0	0	0	0	0	0	0	0	0	0	0	0	0	0	0	0	0	0	0	0	0	0	0	0	0	0	0	0	0	0	0	0	0	0	0	0	0	0	0	0	0	0
Actrt3	0	0	0	0	0	0.0229932	0.0193611	0	0	0	0	0	0	0.016297	0.0242829	0.0206866	0	0	0	0	0	0	0	0	0.0240949	0	0	0	0	0.0221331	0	0	0	0	0	0.0192668	0.0212186	0.0215614	0	0	0	0	0	0	0	0	0	0	0
Acvr1	4.10478	3.10942	4.62616	3.90419	2.82799	4.28504	3.45392	4.29959	3.23635	3.02663	4.73457	3.37806	4.32672	4.30068	3.4393	3.88245	3.80018	4.03606	5.10662	3.49968	3.87714	3.44411	5.22862	4.10233	3.96713	3.5866	3.97613	3.83128	4.00496	3.61668	3.5228	4.45973	4.12318	2.96362	4.97706	4.41148	4.37663	3.02316	3.78254	3.41667	3.68463	3.37777	4.38373	3.53425	3.60946	2.71271	3.11689	4.03759	4.09761
Acvr1b	3.43221	3.04602	3.21375	3.75485	3.35325	3.31882	3.22967	3.06462	2.01537	2.92489	3.16482	3.6214	2.67343	3.75428	3.4489	3.14116	2.62098	2.80441	2.97998	3.37559	3.41782	3.86091	3.71102	4.91099	3.74101	2.85095	3.09132	3.73703	2.29018	2.40176	2.25907	2.94362	2.20018	2.81256	3.10012	3.25928	3.5282	2.83829	2.34476	2.91192	3.11575	2.78722	2.8155	2.86252	2.40166	1.85955	2.76656	3.24061	2.90489
Acvr1c	0.0100287	0.00565967	0	0.0155734	0	0.0144233	0.0121411	0	0.00623869	0.00331217	0.00562003	0.0329093	0.0152926	0.0068149	0.0101571	0.00432667	0.0277895	0.00708078	0.00877568	0	0.00545374	0.0058045	0.00943197	0	0.00503785	0.0178101	0.00914172	0.00524777	0.00868732	0.0138816	0.00478606	0.00570244	0.0114382	0.0153583	0.0171477	0.0080603	0.00887635	0.00451038	0.00544707	0.00490611	0.0425316	0.0251141	0.0251245	0.0236753	0.0084051	0.00370163	0.00513842	0.00437989	0
Acvr2a	4.44254	4.29279	4.18939	4.6956	3.24621	4.37636	3.80333	4.6748	3.45091	3.00014	3.99911	4.34147	4.46799	4.34748	4.5401	4.11555	4.74087	5.03784	4.61184	4.60421	4.29912	4.38029	3.9433	3.55184	4.20375	4.21924	4.64233	3.38924	4.32746	4.34049	4.56873	4.59333	3.77	4.23939	5.44369	4.75861	5.12782	3.94226	3.45282	3.68915	4.29887	5.07926	4.1431	3.71709	4.02786	2.6176	3.88733	4.11886	3.97084
Acvr2b	0.799864	1.17364	0.70148	1.27005	1.25937	1.5345	0.688942	1.31201	0.829625	0.792642	1.16562	0.62515	0.867436	1.97584	2.02572	1.42659	1.52712	0.658869	1.65695	1.4632	1.68238	2.06785	2.057	4.14354	1.47402	1.724	0.923706	1.47895	1.61699	2.87958	1.27255	1.24336	1.4805	0.844078	1.43612	0.578615	0.896843	0.815403	1.10102	0.600125	0.740038	0.507576	0.667991	0.528806	0.894073	0.413486	1.33929	0.931802	0.993197
Acvrl1	1.53249	1.09459	0.986085	1.15303	1.22529	1.26295	1.05379	0.81009	0.774889	1.09944	0.764795	1.0106	0.937287	1.33459	1.66162	0.795594	0.851437	0.819968	0.953393	1.02208	1.30253	1.44136	1.39681	1.2301	0.782256	0.774163	1.17888	1.0651	1.13065	0.850999	1.0626	1.13028	0.774101	0.696747	1.42285	0.875712	1.19758	1.33539	0.598499	0.773103	0.747706	1.30758	0.839892	0.768919	0.772855	0.963745	0.687141	1.33896	0.679129
Acy1	31.6149	30.9399	27.4823	31.7642	35.0885	28.1296	29.9101	32.1023	28.1848	36.9239	29.7438	20.797	27.4872	34.3951	26.1806	36.4053	22.1366	21.6352	33.0532	33.5641	26.5808	35.217	34.9683	36.611	34.7738	36.3931	34.6854	31.841	33.4776	33.9897	26.0472	25.1857	30.7759	26.6169	21.3719	27.0748	22.4326	30.3276	32.4136	22.9896	31.2186	20.1124	29.64	37.5902	23.8745	17.4642	27.1045	21.073	30.0318
Acy3	61.4587	47.0427	52.8891	64.3747	61.2043	55.8696	58.9539	50.4484	42.7754	56.6102	43.5535	29.7813	125.904	54.1757	47.5176	46.8816	51.3275	44.0414	50.363	44.3678	51.4151	140.324	65.7334	45.1336	57.1619	56.8717	83.9197	63.9165	43.73	119.236	44.2027	62.4314	123.509	43.6461	44.06	60.499	57.2167	187.863	43.7578	48.5657	64.7594	44.3443	70.5468	53.5083	67.8683	50.708	58.188	55.8575	49.1913
Acyp1	6.93417	6.4776	7.0453	7.17509	6.97899	6.65143	6.1083	4.31168	6.01063	6.93561	2.98359	3.08512	2.91968	4.19057	7.3793	2.72219	4.33532	5.18859	4.41416	5.48531	5.02537	5.59447	4.93868	4.11536	4.64317	6.7634	3.06755	8.13704	4.18395	4.46126	5.14828	6.44803	5.90931	5.29727	4.4383	4.22559	6.25725	6.04358	6.24633	6.38458	7.50059	6.32595	4.70658	5.48636	7.62756	8.21803	6.17506	6.11495	3.9761
Acyp2	1.75732	1.06802	1.54632	2.4497	1.77362	1.03733	3.32923	1.66298	1.76662	0.982356	0.606125	0.950862	1.09949	3.21666	1.30093	2.33318	1.68588	2.62468	1.06489	1.51117	1.25004	1.25183	1.84417	1.34217	0.747336	0.864472	1.04756	1.20257	2.22522	1.74696	4.64538	2.38318	0.874007	1.31146	1.50247	2.87928	2.09403	0.547164	4.48046	3.90254	1.92812	2.57343	2.30299	2.29806	1.75653	3.49399	4.7116	1.6535	0.286111
Ada	1.17107	1.17158	1.37005	1.18513	1.09419	0.740369	1.09607	1.04776	1.06005	1.07258	1.10389	0.923593	1.21768	1.93617	1.40202	1.19439	1.37691	1.18388	0.86196	1.10899	1.24508	1.38641	1.05173	1.08002	1.41792	1.00232	1.79563	1.16994	0.553419	1.57238	1.11788	1.12008	0.425146	0.896952	1.54737	1.1338	1.39002	1.43641	0.491694	0.963718	0.779776	1.20004	1.41365	1.10602	0.513187	1.3562	1.33693	1.09294	0.92385
Adad1	0	0	0	0	0	0	0	0	0	0	0	0	0	0	0	0	0	0	0	0	0	0	0	0	0	0	0	0	0	0	0	0	0	0	0	0	0	0	0	0	0	0	0	0	0	0	0	0	0
Adad2	0	0	0	0.0243464	0	0	0	0	0	0	0	0.0220561	0	0.0159886	0	0	0.0217197	0	0	0.0238998	0	0	0.0221204	0	0	0	0	0	0	0	0	0	0	0	0	0	0	0	0	0	0	0	0	0	0	0.0173625	0.0241018	0	0
Adal	3.54237	4.54261	4.41362	4.01271	3.7968	4.61033	3.81391	4.17374	3.60172	2.94455	3.87769	4.14902	4.5484	5.09943	6.70532	4.72195	4.2558	5.13135	4.8329	4.52964	4.84896	4.83212	4.27172	4.10662	4.39659	4.58509	4.27581	4.29927	4.48113	5.05078	5.63578	4.40745	4.55414	4.94234	5.03352	4.15724	5.44695	3.32097	3.68689	4.58968	4.24423	4.49915	4.15001	3.9739	3.93171	3.11957	3.83601	3.60358	4.91391
Adam10	7.89724	6.49203	6.37607	7.2048	6.15495	7.39429	6.67878	6.26206	5.55989	5.14546	7.22311	7.65615	6.54116	7.98318	8.15945	6.29364	5.74337	7.00569	6.022	6.41796	8.536	6.85339	8.24765	6.62064	6.25847	6.8335	6.65028	7.49818	6.59303	6.33125	6.49125	6.94684	5.54667	6.88247	7.52014	6.73609	8.41577	6.97016	7.31383	7.28274	6.79677	8.46734	6.96262	7.66314	6.18899	6.87434	6.26113	8.81608	7.67253
Adam11	3.16639	5.42897	1.65809	9.80668	3.57738	3.74467	1.02684	3.0987	5.1135	3.94359	3.74738	5.01691	1.29288	2.64153	2.21804	0.606272	1.49516	0.471082	1.79803	4.57204	1.30657	2.91689	0.334603	0.690996	1.62653	0.726798	0.883539	2.21465	1.96502	1.66703	3.17602	1.8011	8.23046	3.60533	7.87603	6.18813	1.30785	3.74999	3.70049	11.295	3.8974	1.56817	11.5701	1.32699	2.28868	4.19065	1.43124	5.49687	13.1173
Adam12	0.0531957	0.0933981	0.114941	0.189717	0.144734	0.107695	0.0668189	0.130867	0.102993	0.0546642	0.0463797	0.083147	0.192261	0.112504	0.299363	0.188708	0.136491	0.200314	0.19657	0.0900915	0.244305	0.0957945	0.105654	0.0765422	0.11287	0.163763	0.113157	0.0865999	0.0819292	0.125482	0.174873	0.100829	0.116872	0.126743	0.171806	0.166277	0.183134	0.0372112	0.147695	0.0404876	0.141262	0.15989	0.0888392	0.189775	0.128824	0.0785693	0.0787648	0.206581	0.160088
Adam15	1.59317	0.650778	0.833119	0.879892	1.03522	1.03336	1.03159	0.597317	0.906487	0.962308	0.646327	0.98191	1.06443	1.39264	1.09132	0.995173	0.519853	0.880525	1.14484	0.940629	1.18852	0.843072	0.870821	1.28382	1.02187	0.560633	0.667127	1.06398	0.711539	1.05047	1.01387	0.83033	0.877155	0.681792	1.3751	0.804911	0.913314	0.793447	0.662657	0.712744	0.7721	0.74669	0.76029	0.93147	0.701249	0.885211	0.995489	1.27266	0.924898
Adam17	6.50036	4.74779	6.25118	6.4417	5.35892	5.58323	5.25707	5.60642	4.60009	4.64874	6.43628	6.27053	5.91607	7.52033	9.39275	5.79518	5.08099	5.18781	5.84358	4.47879	7.08595	6.25952	7.21399	6.39924	5.39521	6.92557	5.96493	5.12409	6.00963	5.66903	6.12166	6.6233	4.96039	5.27799	7.18313	5.46992	6.70496	5.24689	4.89039	4.79128	5.46102	6.81546	5.59093	5.80518	5.5191	5.02441	5.39296	7.26179	5.9567
Adam18	0	0	0	0	0	0	0	0	0	0	0.0215327	0	0	0	0	0	0	0	0	0	0	0.0222358	0	0.0331694	0	0	0	0	0	0	0	0	0	0	0	0	0	0	0	0.0187984	0.0148102	0	0	0	0	0	0	0	0
Adam19	0.302513	0.333219	0.32183	0.269512	0.301533	0.317073	0.204336	0.259442	0.315032	0.232479	0.441357	0.51422	0.307517	0.430109	0.477351	0.387996	0.272947	0.253131	0.381789	0.436067	0.375151	0.301226	0.687803	0.261144	0.311057	0.224969	0.250108	0.22822	0.341041	0.447751	0.281816	0.448141	0.470774	0.330414	0.673462	0.299627	0.373331	0.284765	0.236801	0.227147	0.319752	0.514697	0.359513	0.265715	0.265177	0.337415	0.144219	0.461183	0.434796
Adam1a	0.454696	0.331105	0.352348	0.410102	0.461876	0.422087	0.296099	0.505242	0.438145	0.290704	0.295957	0.192592	0.328076	0.618276	0.47548	0.481011	0.447158	0.383175	0.308125	0.104345	0.111701	0.220726	0.496807	0.278603	0.457054	0.281401	0.147098	0.24562	0.622686	0.338492	0.336033	0.333663	0.357025	0.179749	0.551781	0.389049	0.571282	0.277062	0.653522	0.61723	0.554131	0.484983	0.705565	0.263206	0.295113	0.38995	0.240582	0.43572	0.372537
Adam1b	0.15682	0.177493	0.0359771	0.130275	0.109889	0.0754214	0.0634909	0.0386915	0.0586571	0.062334	0.0704138	0.0442461	0.0159881	0.0746328	0.0636333	0.162628	0.0871651	0.066618	0.12388	0.0159816	0.0170668	0.0364069	0.103282	0.0678857	0.173697	0.0781362	0.0716851	0.0329168	0.0817464	0.0580648	0.0599824	0.0357727	0.0239234	0.0481282	0.0805858	0.113599	0.125281	0.0282606	0.0852094	0.200063	0.133	0.125876	0.141835	0	0.0263391	0.0811795	0.0322081	0.0960437	0.0531434
Adam2	0.0177782	0	0	0	0	0	0.0143558	0.0218711	0.862979	0.0117451	0	0.0166739	0	0	0.0360198	0	0	0.0125523	0	0.0361284	0	0	0.0167269	0.0306929	0	0.0126325	0	0.0186068	0.0308058	0.0164111	0.0169707	0	0	0	0.0304	0	0	0.0159914	0	0	0	0.0534395	0.0356332	0	0	0	0.0364504	0.0155331	0.0301028
Adam20	0	0	0	0	0	0	0	0	0	0	0	0	0	0	0	0	0	0	0	0	0	0	0	0	0	0	0	0	0	0	0	0	0	0	0	0	0	0	0	0	0	0	0	0	0	0	0	0	0
Adam21	0	0.0175846	0	0.0645335	0.0136276	0.0149444	0	0	0.0387823	0	0	0	0	0.0105977	0	0	0	0	0	0	0	0.0360878	0	0.0134813	0.0156604	0	0	0.0326115	0	0	0.0148796	0	0.0118508	0	0	0.0125289	0	0.0280276	0	0.0457401	0.0120119	0.0156102	0.0156132	0	0.013061	0.0230109	0	0	0.0131968
Adam22	0.107772	0.0442834	0.0336222	0.0660145	0.0642811	0.0657927	0.0395609	0.0422652	0.036587	0.0357269	0.0659031	0.0460263	0.0199577	0.0500146	0.114163	0.0422805	0.0226325	0.0381141	0.0643245	0.079798	0.0266775	0.062377	0.0414901	0.0845986	0.0493344	0.031392	0.0312988	0.0666658	0.0551805	0.0544582	0.0281104	0.0502036	0.0708063	0.0650426	0.0923069	0.0315028	0.0564726	0.057385	0.0426319	0.100686	0.0453746	0.0885174	0.0442289	0.0185275	0.0492865	0.0290008	0.0453241	0.0385894	0.0373927
Adam23	3.44289	2.09906	2.47115	3.93475	1.98509	4.08889	2.25134	2.50783	1.63355	1.69069	1.76264	3.42138	2.39452	1.6993	2.974	2.3393	2.08435	2.38883	1.33585	3.27161	2.72394	2.28289	2.58758	2.84639	1.21982	1.67771	1.59956	3.4571	2.05706	1.6254	2.23888	2.27362	2.88985	1.9336	3.79037	2.29552	2.13689	2.43636	1.62967	1.36226	2.41958	1.59919	2.5184	1.616	0.98589	1.66585	2.08301	4.5936	3.98703
Adam24	0	0	0	0	0	0	0	0	0	0	0	0	0	0	0	0	0	0.0111572	0	0	0	0	0	0	0	0	0	0	0	0	0	0	0	0	0	0	0.013988	0	0	0	0	0.0316665	0.0158363	0	0	0	0	0	0
Adam25	0	0	0	0	0	0	0	0	0	0	0	0	0	0	0	0	0	0	0	0	0	0	0	0	0	0	0	0	0	0	0	0	0	0	0	0	0	0	0	0	0	0	0	0	0	0	0	0	0.0146494
Adam26a	0	0	0	0	0	0	0	0	0	0	0	0	0	0	0	0	0	0	0	0	0	0	0	0	0	0	0	0	0	0	0	0	0	0	0	0	0	0	0	0	0	0	0	0	0	0	0	0	0
Adam26b	0	0	0	0	0	0	0	0	0	0	0	0	0	0	0	0	0	0	0	0	0	0	0	0	0	0	0	0	0	0	0	0	0	0	0	0	0	0	0	0	0	0	0	0	0	0	0	0	0
Adam28	0.00926691	0.0104638	0	0.153556	0.0162117	0.0622361	0.127236	0	0.115364	0.0183665	0.114279	0.139089	0	0.0252118	0.0187753	0.0959782	0.077088	0.0130858	0.0892336	0.0753811	0	0.0858612	0.0610384	0	0.102475	0.118537	0.0507182	0.0290965	0.136517	0.00855429	0.194652	0.0948724	0.0211469	0	0.221889	0.0148969	0	0	0	0.154187	0.0714556	0	0	0.00875221	0.0621567	0.0136871	0.0760069	0.0242899	0.0156911
Adam29	0	0	0	0	0	0	0	0	0	0	0	0	0	0	0	0	0	0	0	0	0	0	0	0	0	0	0	0	0	0	0	0	0	0	0	0	0	0	0	0	0	0	0	0	0	0.0122257	0	0	0
Adam3	0	0	0	0	0	0	0	0	0	0	0	0	0	0.0113905	0	0	0	0	0	0	0	0	0	0.0144649	0	0	0	0	0	0	0.0159927	0	0	0	0.014324	0	0	0.0150699	0.0182065	0	0	0	0	0	0	0	0	0	0
Adam30	0	0	0	0	0	0.0184179	0	0.0236211	0.0238983	0	0	0	0	0	0	0	0.0177381	0	0	0	0	0	0	0	0	0	0	0	0.0166354	0	0	0	0	0	0	0	0	0	0	0	0	0	0	0	0	0	0	0	0
Adam32	0	0	0	0.0187109	0.0474144	0.0173319	0	0	0	0	0	0	0	0.0122845	0	0.0155933	0	0	0.0158154	0	0	0	0	0	0	0.0256778	0.0164733	0.0189108	0	0	0	0.0205515	0	0	0	0	0.0159942	0	0	0	0	0	0	0	0.0151476	0.0266871	0.0185229	0	0.0458918
Adam33	0.171952	0.0646936	0.229481	0.32645	0.175476	0.192491	0.127279	0.123436	0.124845	0.217732	0.144565	0.0671962	0.160255	0.155875	0.174192	0.123662	0.105902	0.151758	0.163052	0.466005	0.140303	0.248809	0.0808914	0.185576	0.0864217	0.142546	0.104513	0.134975	0.148977	0.105819	0.218855	0.0814917	0.141741	0.0731912	0.159266	0.115174	0.063421	0.193337	0.202435	0.1823	0.198926	0.129217	0.157963	0.17599	0.180192	0.338734	0.0881373	0.237874	0.0727888
Adam34	0	0	0	0	0	0	0	0	0	0	0	0	0	0	0	0	0	0	0	0	0	0	0	0	0	0	0	0	0	0	0	0	0	0	0	0	0	0	0	0	0	0	0	0	0	0	0	0	0
Adam39	0	0	0	0	0	0	0	0	0	0	0	0	0	0	0	0	0	0	0	0	0	0	0	0	0	0	0	0	0	0	0	0	0	0	0	0	0	0	0	0	0	0	0	0	0	0	0	0	0
Adam4	0.17518	0.263634	0.133594	0.201563	0.204309	0.410758	0.361656	0.311426	0.41185	0.102873	0.218286	0.237321	0.336567	0.330979	0.295899	0.72293	0.413757	0.219887	0.204535	0.0395629	0.169408	0.270496	0.146507	0.1345	0.273916	0.207461	0.159782	0.142602	0.168638	0.359508	0.520474	0.376366	0.266505	0.338068	0.316464	0.704325	0.103379	0.157574	0.402068	0.171437	0.165079	0.175525	0.273091	0.275751	0.14686	0.12937	0.359323	0.221083	0.412152
Adam5	0	0	0	0	0	0	0	0.0178253	0	0	0	0	0	0	0	0	0	0	0	0.0146739	0	0	0	0.0250201	0	0	0	0.0151649	0	0	0	0	0	0	0	0	0.012826	0	0	0	0	0	0	0	0	0	0	0	0
Adam6a	0	0	0	0	0	0	0	0	0	0	0	0	0	0	0	0	0	0	0	0	0	0	0	0	0	0	0.016493	0	0	0	0	0	0	0	0	0	0	0	0	0	0	0	0	0	0	0	0	0	0
Adam6b	0	0	0	0	0	0	0	0	0	0	0	0	0	0	0	0	0	0.0141	0	0.0202954	0	0	0.0187892	0	0.0200737	0.0141901	0	0	0	0	0	0.0227143	0	0	0	0	0	0	0	0.0195434	0	0	0	0	0	0	0	0	0
Adam7	0.0523094	0	0	0	0	0	0.021138	0	0	0.00863952	0	0	0.0399275	0.017782	0	0.0112858	0	0	0.0228932	0	0.0142272	0.0151381	0.0123146	0	0.0131566	0	0.0119227	0.0137007	0.0113399	0.0362517	0.0124942	0.0148872	0.0099474	0	0.0111808	0	0	0	0	0	0	0.0131031	0	0	0	0.0676028	0.0134061	0.0228748	0
Adam8	0.118646	0.0836966	0.16965	0.184294	0.0778352	0.128034	0.107781	0.0912248	0.036918	0.0881807	0.0498745	0.333828	0.120627	0.332741	0.225359	0.102391	0.0685045	0.0942411	0.116832	0.105505	0.161347	0.22318	0.223258	0.153655	0.0894457	0.0843051	0.0946488	0.170741	0.0899442	0.287495	0.0849424	0.0843431	0.10153	0.0605826	0.177519	0.0715227	0.183792	0.240122	0.0644671	0.130624	0.114345	0.163458	0.133764	0.0560279	0.124331	0.317619	0.0760177	0.570142	0.238563
Adam9	17.8198	18.5726	18.1984	17.9415	17.4336	17.1901	17.5355	15.9547	15.0658	11.9358	20.3103	14.6804	19.3466	21.8792	20.4495	18.6732	18.8772	18.8952	17.6201	18.167	21.2434	18.6445	19.8614	18.3496	20.562	20.904	18.8364	19.3084	18.9508	18.6342	19.7846	18.9146	14.9213	17.4299	18.154	18.2218	18.8154	14.9279	14.6184	16.4773	16.7425	17.2248	17.3406	16.3952	15.1837	13.2759	17.2893	15.3633	17.0449
Adamdec1	4.85111	1.4004	1.31176	1.28509	2.49942	3.93187	1.57904	1.6886	2.27008	0.534146	1.62296	6.41908	1.81572	1.50815	10.1504	2.88837	1.71931	2.01791	2.40287	1.56661	2.76157	3.19889	5.59029	6.50849	1.22852	1.57654	1.81674	1.35758	3.16036	1.78738	3.17692	2.45945	1.1728	1.61264	5.28899	2.37226	2.06344	1.72513	1.5325	2.02411	3.89889	2.468	1.73359	0.834646	2.4748	1.33303	1.13725	2.74294	1.13023
Adamts1	2.15565	1.96275	1.44551	2.07039	1.34971	1.91742	1.88438	2.24225	3.10127	1.29628	0.937408	1.6631	2.12727	1.29581	1.81664	1.82173	2.73188	1.89594	2.50289	1.27479	1.48596	1.27967	1.46958	1.66196	1.81303	2.20651	2.10086	1.3809	0.934391	1.7508	1.32238	1.32078	1.06081	2.14625	2.83605	2.64594	4.22195	1.47217	2.23334	2.22917	2.71016	2.60836	2.75625	2.62603	1.89401	1.66844	1.08676	1.94797	2.77913
Adamts10	1.33865	1.03259	0.727455	1.50193	0.878303	1.20931	0.720719	0.727438	0.680344	0.995043	0.862946	1.19287	1.12297	0.963326	1.13021	0.866548	1.06161	1.03192	0.908192	1.39463	1.04385	1.12359	0.90274	1.3195	1.17754	0.697541	0.620474	0.957495	0.840952	0.96797	0.926551	0.761391	1.28979	0.751891	1.26866	0.726275	0.888831	0.612163	1.00619	0.982652	0.929007	0.849581	0.715574	0.832328	0.981957	0.642658	0.995041	1.08187	1.36016
Adamts12	0.109125	0.0328449	0.0748976	0.052735	0.0445445	0.0837402	0.0352469	0.044749	0.0905408	0.0144186	0.0489344	0.143274	0.0295859	0.0791313	0.0958148	0.03767	0.0672132	0.0565017	0.0827812	0.081328	0.0316612	0.0757862	0.0547537	0.106796	0.0292509	0.0465202	0.119388	0.0228458	0.012608	0.0402933	0.0833413	0.14892	0.0553378	0.0594358	0.136828	0.0935585	0.0772772	0.0916134	0.0790649	0.121022	0.106572	0.0437357	0.109343	0.0618432	0.0548856	0.00537296	0.0894874	0.0699244	0.13549
Adamts13	4.08807	2.15918	2.84891	3.42934	1.60227	2.46685	1.90176	2.40889	2.15638	1.91975	1.47681	1.79416	2.83512	2.71803	2.18473	2.85823	2.25075	3.9632	2.25891	2.76031	1.2173	2.36067	1.74909	3.26434	2.8393	1.89148	1.42324	3.05075	1.50104	2.97397	1.65382	2.04243	1.83951	2.23928	5.91022	2.87212	2.91575	2.28889	1.53955	2.61389	5.16325	3.02913	2.523	1.66186	2.67036	1.566	2.08134	2.19985	2.86481
Adamts14	0.262202	0.197526	0.119975	0.262522	0.313506	0.209633	0.325022	0.1293	0.0763101	0.0923679	0.137455	0.221367	0.177721	0.202034	0.256814	0.16594	0.258376	0.265658	0.130204	0.239871	0.285257	0.182147	0.353666	0.32448	0.342697	0.211193	0.159337	0.182949	0.113716	0.403866	0.175239	0.129259	0.152909	0.205528	0.627817	0.344291	0.185716	0.157415	0.18996	0.325026	0.249378	0.359463	0.192697	0.214662	0.271156	0.336022	0.0985389	1.03874	0.303439
Adamts15	0.0993645	0.0863509	0.131151	0.174308	0.133851	0.161449	0.0617772	0.0658825	0.0857072	0.0960316	0.0771909	0.875314	0.108896	0.0832227	0.193755	0.112232	0.063604	0.194443	0.140496	0.116528	0.0915631	0.159436	0.0647827	0.230973	0.0692234	0.0489214	0.132403	0.104092	0.0596499	0.0918008	0.0656607	0.121825	0.040736	0.156246	0.28124	0.147582	0.155616	0.144392	0.0831465	0.239585	0.100276	0.145646	0.107239	0.0794882	0.0962056	0.163832	0.149014	0.113644	0.213762
Adamts16	0.0182357	0.0102913	0.01043	0	0.00797548	0	0	0	0.0113486	0	0	0	0.00927014	0	0.00923667	0.0078719	0	0.00643768	0	0.027799	0	0.0211093	0	0.00787223	0.0183303	0	0	0	0.00789963	0.00841671	0.00870372	0.0103708	0.0138712	0	0.0311823	0	0	0	0.00990855	0	0.0492094	0	0	0.00861144	0.0152877	0.00673348	0	0	0.0154387
Adamts17	0.00752235	0.00849819	0	0.00778972	0.0131718	0.00721563	0.0182242	0.0185082	0.0093627	0.0149089	0.0337631	0	0	0.0102286	0.00762037	0.0129836	0.0347782	0.0106223	0.0593129	0.0229346	0.0163825	0	0.0212325	0	0.022686	0.0053451	0.0411867	0.0157603	0.00652324	0	0.0143745	0	0.0229087	0.0230463	0.0257258	0.0423623	0.0333241	0.00676632	0.0163493	0.00736833	0.0231991	0	0.0150772	0.00710454	0.012624	0.00555521	0.00771211	0.00657238	0
Adamts18	0	0	0	0	0	0	0	0	0	0	0	0	0	0	0	0	0	0	0	0	0	0	0	0	0	0	0	0	0	0	0	0	0	0	0	0	0	0	0	0	0	0.00935971	0	0	0	0	0	0	0
Adamts19	0.0097239	0	0	0	0	0	0	0	0	0	0	0	0	0.0066139	0	0	0	0	0	0	0	0	0	0	0	0	0	0.0101717	0	0	0	0	0	0	0	0	0	0.00874566	0	0	0	0	0	0	0	0	0	0	0
Adamts2	0.309521	0.208543	0.291295	0.346371	0.235806	0.230061	0.23381	0.337582	0.204926	0.0792249	0.162362	0.304392	0.304807	0.217129	0.35411	0.219725	0.239888	0.310678	0.218486	0.248646	0.255493	0.27185	0.206579	0.275901	0.266314	0.205744	0.23219	0.271742	0.0605535	0.258481	0.200361	0.16467	0.148295	0.219262	0.3973	0.224707	0.464289	0.30108	0.233322	0.278479	0.319666	0.36009	0.15512	0.24522	0.22195	0.191828	0.19439	0.397275	0.376163
Adamts20	0	0	0	0	0	0	0	0	0	0	0.0115964	0	0	0	0	0	0	0	0.0407471	0	0	0	0	0	0.00519693	0	0	0	0	0	0	0	0.0118041	0	0	0.00415937	0	0	0	0	0	0	0.02593	0.00488324	0	0	0	0	0
Adamts3	0.0474024	0.0200623	0.0338747	0.0245308	0.0310691	0.0227185	0.0334727	0.0728893	0.0589571	0.0273856	0.0331911	0.0111094	0.0180716	0.0362587	0.0300047	0.0357995	0.0328199	0.0209151	0.0311022	0.0240872	0.0451123	0.0205676	0.0334406	0.0460393	0.0178623	0.04628	0.010805	0.0372113	0.00513396	0.0382826	0.0395803	0.0269598	0.0360618	0	0.0455732	0.0428575	0.0471992	0.0585855	0.0515097	0.00579566	0.0456575	0.0296867	0.0356192	0.083921	0.0248289	0.0131214	0.0242685	0.0620877	0.0652099
Adamts4	0.0246782	0.0417414	0.0564056	0.0383329	0.0215686	0.0118263	0.0399199	0.0151797	0.0615905	0.0732365	0.0414559	0.22024	0.0880435	0.0251672	0.112545	0.053207	0.0455964	0.148104	0.0540019	0.025029	0.0269176	0.0143068	0.0348281	0.0318604	0.012393	0.0437017	0.0224901	0.0516778	0.0319626	0.0797315	0.0706237	0.0561003	0.0751377	0.0251168	0.105669	0.0891992	0.0654547	0.0333285	0.133636	0.0601724	0.0379661	0.0495815	0.0864776	0.0467357	0.0516723	0.172993	0.0380203	0.269557	0.114865
Adamts5	0.229108	0.132573	0.108795	0.16776	0.596726	0.487985	0.442502	0.151015	0.348077	0.118047	0.275821	0.556359	0.45417	0.391483	0.13586	0.207558	0.206442	0.276179	0.259616	0.244378	0.164335	0.362664	0.673256	0.265157	0.432801	0.460366	0.168123	0.122961	0.576374	0.670743	0.42692	0.216313	0.225169	0.165453	0.186557	0.211099	0.380972	0.155972	0.157848	0.448204	0.3838	0.145529	0.302627	0.211301	0.356339	0.652582	0.131877	0.0928555	0.12764
Adamts6	0.122269	0.329086	0.806912	0.506458	0.197445	0.387937	0.220246	0.358686	0.538489	0.105631	0.105431	0.529264	0.172122	0.0639445	0.123862	0.340905	0.225909	0.644139	0.353994	0.468364	0.419523	0.16331	0.292019	0.0568426	0.236351	0.113612	0.325845	0.314997	0.195567	0.191004	0.125693	0.0427907	0.0715421	0.34578	0.273404	0.498938	0.541157	0.2115	0.143092	0.377376	0.326318	0.282713	0.207363	0.230955	0.189235	0.451473	0.289252	0.517704	0.286657
Adamts7	3.49516	2.51827	1.93205	3.72481	0.845938	2.69351	1.82217	2.59988	2.70433	2.44472	5.14474	1.86977	1.29437	1.30988	3.05228	2.14511	2.02982	2.8571	3.56015	7.2421	2.59344	2.47585	1.91651	3.45143	1.41555	1.55595	1.78748	3.37394	3.2649	1.54344	2.33334	2.47018	2.80704	2.17455	4.63691	1.99106	1.77974	3.66449	1.81616	3.08009	2.25001	2.12601	2.51651	2.509	2.01979	1.66021	2.16547	1.05301	1.99665
Adamts8	0.0124834	0.0140938	0.0571198	0.0129325	0.0546118	0	0.0201661	0.0153594	0	0.00824827	0	0	0.0126954	0.0339582	0	0	0	0	0.0109282	0.063451	0	0.0144585	0.0352452	0.021559	0	0	0.0227656	0.0392065	0.02164	0	0	0	0	0	0	0.0200731	0.0221035	0	0.0135716	0	0.0288783	0	0.0250242	0.0117949	0.0209335	0.00922146	0.0128008	0.0109114	0
Adamts9	0.510927	0.2461	0.352509	0.397078	0.230028	0.252254	0.200217	0.360492	0.243148	0.134024	0.370594	0.436909	0.374316	0.270743	0.464304	0.512258	0.354003	0.610076	0.41433	0.267348	0.318797	0.191347	0.318118	0.434927	0.151052	0.336351	0.390463	0.377464	0.331996	0.603818	0.330038	0.290567	0.262904	0.414627	0.449679	0.392549	0.532434	0.256822	0.351103	0.294123	0.335996	0.459232	0.263545	0.283852	0.327654	0.305182	0.192563	0.492683	0.273531
Adamtsl1	0.376103	0.0326689	0.0397973	0.0479502	0.167288	0.0610452	0.149495	0.128334	0.0288201	0.321081	0.363227	0.0759557	0.329439	0.217058	0.0586123	0.160037	0.171053	0.363597	0.172462	0.205802	0.163628	0.194192	0.130857	0.0699758	0.133978	0.24664	0.332345	0.115246	0.16539	0.325816	0.0331509	0.0329212	0.176042	0.153881	0.0395665	0.0745312	0.0921885	0.0417251	0.295497	0.0681681	0.330128	0.266672	0.249312	0.17483	0.0437492	0.3333	0.0949007	0.222413	0.249834
Adamtsl2	0.937262	0.473678	0.336046	0.434586	0.354852	0.483069	0.259807	0.275352	0.295993	0.175594	0.250901	0.564162	0.341342	0.3519	0.269254	0.28974	0.271389	0.543232	0.232646	0.710839	0.30438	0.29148	0.329042	0.314025	0.407784	0.218681	0.369862	0.29282	0.169679	0.426137	0.3739	0.206846	0.287303	0.171433	0.837219	0.134927	0.346723	0.54107	0.51687	0.355941	0.517707	0.406478	0.392537	0.515268	0.281459	0.237608	0.329835	0.525561	0.85272
Adamtsl3	0.0186635	0	0	0.0128872	0.00544395	0.0119407	0.00502457	0.0229601	0.030979	0.00822337	0.00697233	0.0350228	0.00632723	0.021167	0.0441549	0.0107429	0.0230079	0	0.0163428	0	0.0203227	0.0216237	0	0.0161259	0	0	0.0170285	0.0195414	0	0.0114895	0.0118886	0.0212324	0	0.00635938	0.0212948	0.0150145	0.0220338	0.0055959	0.00676065	0.0365619	0.00480082	0.0249575	0.0124803	0.00588087	0.0104394	0.0137952	0.0127586	0.0326422	0.0316126
Adamtsl4	0.730582	0.431331	0.732864	0.593527	0.766856	0.90564	0.780534	0.746581	0.489633	0.452955	0.428381	0.548161	0.75421	0.389724	0.512378	0.814792	0.44649	0.833261	0.796887	1.07374	0.538032	0.728608	0.454726	0.727815	0.33894	0.55107	0.512367	1.01167	0.282401	0.632899	0.515002	0.434663	0.461678	0.746096	0.922532	0.740799	0.776047	1.01101	0.659496	0.802966	0.597945	0.450417	0.461823	0.467079	0.650164	0.323718	0.449369	0.844545	0.599493
Adamtsl5	0.298272	0.235661	0.289922	0.247099	0.130451	0.185972	0.120406	0.0917197	0.111355	0.187169	0.183835	0.139872	0.197082	0.324409	0.211476	0.141575	0.23414	0.189536	0.326293	0.121232	0.146024	0.258955	0.182411	0.3476	0.254846	0.233135	0.231108	0.265348	0.142108	0.220268	0.142362	0.271407	0.124786	0.167506	0.204013	0.239742	0.18479	0.335368	0.145862	0.175139	0.218471	0.134486	0.164377	0.0563411	0.225047	0.165177	0.122288	0.208483	0.189392
Adap1	1.05866	0.469427	0.432506	0.430685	0.892948	0.689085	0.335837	0.720961	0.400004	0.54953	0.2543	0.567373	0.403628	0.771172	0.900096	0.34261	0.366755	0.306996	0.330944	0.53795	0.514173	0.54709	0.924907	0.65288	0.266038	0.362689	0.327475	0.336358	0.311197	0.349018	0.306782	0.322536	0.4314	0.250979	1.30921	0.516629	0.652637	1.13931	0.719041	0.777029	0.685052	1.06074	0.454691	0.517785	0.332818	1.41006	0.213179	0.974518	0.736232
Adap2	11.9841	9.19925	13.0591	11.4396	13.6373	14.7099	11.4428	12.8915	5.58468	10.1499	12.8927	9.16225	14.5807	15.0405	14.8445	12.548	13.4323	11.5292	12.2048	11.0826	18.0738	14.8259	12.9053	16.4766	12.0177	12.4503	12.9973	14.4449	10.506	18.7172	18.488	14.6322	11.7296	11.4266	16.4618	8.71944	14.932	11.6482	5.7093	7.05906	10.7944	10.6988	10.0178	8.04633	7.26126	6.64814	11.0336	11.6369	14.089
Adar	4.43084	2.43272	4.0462	4.89203	4.60485	4.58154	5.47595	4.23172	2.06573	3.45313	3.45996	3.78936	3.10757	3.61492	3.99407	3.30534	3.44115	3.5685	4.08208	3.26658	5.29431	2.81663	5.00963	4.05246	3.42718	3.09502	4.80647	3.92996	2.57657	3.50779	3.40517	3.76696	3.46747	3.17512	4.14141	4.07445	5.17192	4.57997	3.15836	3.33664	3.64231	4.21381	2.89002	3.64569	3.04088	6.4611	3.25655	5.39355	2.58772
Adarb1	2.89505	2.01304	2.86611	3.23744	2.22483	2.48608	2.00337	2.49706	1.86469	2.62959	2.37434	1.43377	2.4706	2.62837	2.36629	1.9928	2.20882	2.28513	2.42326	3.66229	2.92174	2.46312	2.04936	2.49707	2.71606	2.46363	2.80709	2.47204	2.8831	2.15489	2.11663	2.07559	2.89662	2.07477	2.96435	1.96682	2.52357	1.89538	1.77355	1.67801	2.02283	2.00781	3.37258	2.18524	2.00138	2.24558	2.70342	2.76432	2.85367
Adarb2	0	0.00907362	0	0	0	0	0	0.00989415	0	0	0	0	0	0	0.00815608	0	0.0148757	0.00568454	0.00703656	0	0	0	0	0	0	0	0	0	0.00697546	0	0	0.00915669	0	0	0	0	0	0	0	0	0	0	0	0.00760399	0	0	0	0.00703379	0
Adat1	1.6266	1.08568	1.86539	1.07041	1.20555	1.48728	1.21724	1.25081	1.16148	0.616987	0.982469	0.807886	1.04712	1.70192	1.35255	1.00182	1.58752	0.980752	0.89291	1.12434	0.670444	1.36274	1.74961	1.38432	1.29408	1.13233	1.20114	1.24713	1.11945	1.3891	2.58074	2.27781	1.2091	1.19618	1.09243	1.77061	1.41062	1.38961	1.0921	0.688983	1.25079	1.26266	0.691147	0.663243	1.16745	1.00721	1.23314	1.07483	1.17175
Adat2	1.87277	1.26784	2.53504	0.807501	1.85655	1.49701	1.66347	1.42075	1.08777	1.19559	1.50452	1.7851	1.33192	1.12432	1.2964	1.18522	1.15301	1.05709	1.2021	1.55434	0.916848	1.62591	0.821992	1.56302	1.56874	1.15329	1.25211	1.76405	1.54142	1.55535	1.84666	1.52606	1.59074	0.828198	1.68124	1.55491	1.74005	0.898116	1.11935	1.4657	1.1792	1.34433	1.65785	0.913856	1.36068	2.282	1.2799	0.708804	1.03059
Adat3	0.739265	0.326506	0.661816	0.832109	0.421722	0.801615	0.233589	0.553581	0.44006	0.637034	0.468394	0.422036	0.457502	0.568168	0.293047	0.332863	0.534481	0.771591	0.647077	0.555311	0.279745	0.409275	0.241929	0.749273	0.420012	0.365421	0.644689	0.26912	0.668339	0.593405	0.705686	0.584938	0.562328	0.754963	0.687016	0.620032	0.540585	0.607142	0.593796	0.534737	0.421287	0.676307	0.515381	0.333924	0.538915	0.569678	0.659	0.533574	0.435392
Adck1	6.97322	6.36391	6.69083	6.8391	6.51437	7.43023	5.34714	4.49456	5.39991	5.19865	5.98566	4.36554	5.80614	5.74628	7.29823	5.68662	6.60683	7.19295	4.91982	4.3199	5.96208	6.26244	5.33791	5.79309	4.67881	6.24043	4.83621	7.26146	4.09363	5.62846	6.54165	6.77268	4.703	7.30351	5.64658	6.56742	7.26102	7.66272	5.87909	6.63512	4.64508	5.56138	6.65382	6.58591	6.77359	5.57773	7.04322	4.38912	5.1175
Adck2	3.71635	3.21196	3.54754	3.80863	3.50854	2.80268	3.43553	2.39631	2.23429	2.9386	2.8156	1.82689	2.46248	2.27464	2.23416	2.422	3.36316	2.46107	2.56868	3.15173	2.64894	2.31416	2.2312	2.77713	2.21624	2.50411	2.71058	3.43354	2.23229	2.6025	2.75319	3.13383	2.52612	3.22034	3.05687	2.98793	2.92751	3.31978	2.61888	2.57239	2.62819	2.9404	2.74833	2.79584	3.07258	2.81075	2.65371	3.01189	3.65625
Adck3	119.325	113.869	114.896	90.5755	107.374	77.6182	73.584	121.713	123.208	57.2523	151.98	101.83	113.857	137.77	153.351	111.214	145.088	93.9493	104.053	64.206	83.0659	125.135	78.6825	51.8468	69.5697	75.4803	96.9791	68.0781	54.7361	152.182	121.295	136.908	86.2863	143.606	146.306	141.465	120.157	80.3472	121.037	119.8	123.756	144.415	132.292	108.272	72.8019	68.6993	75.0712	45.8125	54.6174
Adck4	7.31922	6.39423	7.27298	8.39297	8.65857	6.80262	7.82598	7.50352	7.48862	6.66578	6.62862	6.23461	6.63221	7.18312	6.22071	5.89767	7.00995	6.18488	6.88802	8.60783	7.07432	7.96995	7.13926	8.3232	8.12615	6.78356	7.8794	9.0814	5.79523	7.68476	7.10519	7.76056	6.93569	6.76754	7.56028	7.96027	6.47094	7.58788	9.36945	9.28195	6.0895	6.60853	7.80331	5.96537	5.90272	6.67251	6.09285	7.63548	8.36715
Adck5	4.5932	6.41748	12.6764	7.34249	5.03189	7.57133	5.27538	8.20164	3.88529	4.46334	8.52311	9.82869	10.4279	5.77569	5.75984	6.985	7.80683	10.5792	6.05015	4.98524	8.27185	6.42684	7.1117	4.62023	5.40147	4.959	8.68023	7.28093	4.79086	12.3495	9.17354	11.311	7.4626	8.3568	9.98928	7.09699	9.13834	5.21459	5.54881	5.06238	5.41521	5.62991	5.00532	3.47468	4.54227	9.50102	6.72015	5.70801	4.3795
Adcy1	0.0481506	0.254993	0.431691	0.207119	0.233353	0.0319862	0.0836484	0.232471	0.101421	0.0782166	0.0373662	0.0763337	0.312213	0.133312	0.101192	0.0447505	0.373105	0.556411	0.025935	0.0300768	0.0161183	0.0685251	0.135754	0.054384	0.037231	0.0289184	0.0371591	0.092934	0.0288469	0.0478142	0.434885	0.0168762	0.0140715	1.20903	0.974283	1.2817	0.291801	0.0199678	1.29247	0.742253	0.0912785	0.553167	0.111393	0.188901	0.158412	1.67489	0.12914	0.0129588	0.460453
Adcy10	0.304728	0.019654	0.0298785	0	0.114235	0	0.0632679	0.0856872	0.0433463	0.0230078	0.00975979	0.05716	0.0177038	0.130226	0.0264574	0.150275	0.0723824	0.0307363	0.0228624	0.0176949	0.00947207	0.0100785	0.0409582	0	0.0612617	0.0742383	0.0714333	0.0273343	0.0226297	0.008037	0.00831106	0.0396116	0.0198681	0.0533485	0.0521072	0.279921	0.161815	0.0234944	0.0567692	0.0426024	0.147681	0.0523368	0.122143	0.0740065	0.109485	0.0514377	0.0267762	0.091284	0.0221133
Adcy2	0.0107674	0	0.0369553	0.0557505	0	0	0.00869561	0.0264925	0.0134016	0	0.0362142	0	0.0328455	0	0.0327231	0.0464614	0	0.00760324	0.0565615	0.043771	0.0117155	0	0.0303919	0	0.0216516	0.0229554	0.0294536	0.0225385	0	0	0.0102795	0.0244968	0	0.0219921	0.0368279	0.00865449	0.0285937	0.0290591	0.0351075	0.0421492	0.0249081	0.0107886	0.0431676	0.0305117	0.0090267	0.0238578	0	0.0188175	0.00911588
Adcy3	0.26847	0.238088	0.307106	0.317728	0.226446	0.40468	0.394862	0.825691	0.0954718	0.126689	0.397682	0.47661	0.555656	0.840928	0.466231	0.537852	0.248018	0.176014	0.352487	0.545684	1.11615	0.87683	0.180424	0.653987	0.240949	0.272521	0.402116	0.351229	0.249214	0.805431	0.247123	0.730686	0.13128	0.470008	0.901748	0.454696	0.314035	0.698589	0.281331	0.347183	0.280917	0.384283	0.720668	0.217336	0.168801	0.219506	0.54061	0.393736	0.689993
Adcy4	2.07058	1.77917	1.46698	2.656	1.25028	1.8452	1.54253	1.54479	1.247	1.26202	1.58731	1.95449	1.92859	2.63383	2.51707	1.3373	1.60432	1.62227	1.63698	1.94138	2.48517	2.10304	2.46343	2.15678	1.04737	1.30041	1.15701	1.60783	1.72448	2.02233	1.60673	1.79291	1.1279	1.15959	1.89593	1.04151	1.90381	1.92255	1.11781	1.00663	1.80241	1.37863	1.28519	1.11026	1.26548	1.30221	1.23249	2.13589	1.4137
Adcy5	0.627403	0.263026	0.502386	0.343414	0.156799	0.223533	0.296736	0.385921	0.278892	0.177639	0.311463	0.588432	0.501192	0.377808	0.363188	0.409955	0.463686	0.373368	0.690379	0.218613	0.380289	0.228256	0.193956	0.355968	0.540563	0.267485	0.392234	0.300181	0.0621229	0.471599	0.205339	0.42817	0.211349	0.421049	0.490437	0.417838	0.420497	0.38698	0.262984	0.342083	0.366253	0.377182	0.314378	0.338603	0.262987	0.0992856	0.248082	0.39155	0.341467
Adcy6	4.97971	4.25936	5.16119	6.64677	5.22477	5.00151	6.55781	3.78133	3.30997	5.24494	2.47438	3.11595	3.23939	3.84145	2.95891	3.11474	4.58024	3.04202	3.03763	7.08324	4.50036	3.76735	3.91971	5.18749	3.81663	2.86878	3.59966	8.60224	3.39349	3.04546	3.58132	4.75293	4.00055	5.60093	3.83887	4.32023	4.86067	5.65155	3.81446	5.28616	5.67578	5.88021	4.76518	4.48255	4.5094	3.38762	4.59251	5.55873	6.23139
Adcy7	1.11061	0.921666	0.712692	1.17197	1.33434	1.0923	0.670841	0.608075	0.623928	0.520705	0.63423	1.03466	0.64815	1.43176	1.53084	0.667671	0.648494	0.874933	0.595577	0.851512	1.28581	1.07792	1.85288	1.27997	0.756131	0.641356	0.672856	0.959743	0.682489	0.84642	0.547052	0.423623	0.877288	0.643624	0.955446	0.782877	1.20481	1.27603	0.723751	1.06559	0.906004	1.42834	0.631601	0.460028	0.492446	1.07903	0.587582	1.31436	0.582219
Adcy8	0.00900025	0	0.020591	0	0	0	0	0	0	0	0.0100891	0	0	0	0	0	0.0166309	0	0	0	0	0	0	0	0	0	0	0.00941787	0	0	0	0	0	0	0	0	0	0	0.00977782	0.0088053	0	0	0	0.00850036	0	0	0	0	0.0152396
Adcy9	4.28953	4.53126	4.5256	6.63687	4.3108	5.14901	5.11889	4.29807	5.16171	3.0686	3.71588	3.02215	3.14631	4.53042	4.54744	4.46776	4.08259	4.31685	4.41582	5.84916	4.21	4.84841	4.35955	5.07935	3.58723	3.67083	3.84976	6.96205	3.9844	3.80176	3.16962	3.49356	3.98218	4.11141	5.15848	4.8771	5.04315	4.46418	2.40614	3.79053	4.78563	4.57283	4.91603	4.14128	2.97277	2.90049	4.02065	4.5583	4.60332
Adcyap1	0	0	0	0	0	0	0	0	0	0	0	0	0	0	0	0	0	0	0	0	0	0	0	0	0	0	0	0	0	0	0	0	0	0	0	0	0	0	0	0	0	0	0	0	0	0	0	0	0
Adcyap1r1	0.305231	0.12306	0.507151	0.165672	0.419789	0.139422	0.193517	0.286279	0.0632822	0.12958	0.0733134	0.306917	0.214189	0.177988	0.169274	0.294821	0.141001	0.353909	0.216262	0.221519	0.253147	0.345138	0.17105	0.251003	0.153419	0.29418	0.24529	0.136932	0.0503471	0.281646	0.0832078	0.256288	0.055289	0.326609	0.509873	0.227738	0.353903	0.516506	0.576942	0.0925242	0.297017	0.123799	0.298439	0.164743	0.23778	0.134098	0.312955	0.177775	0.209076
Add1	13.0891	10.3377	12.3705	14.3541	11.4197	13.5493	10.0807	13.5845	10.7539	8.88417	9.76074	9.00733	8.85278	11.2041	12.6125	10.822	9.29672	8.61648	10.2405	11.685	10.4971	11.1562	10.7967	10.3237	9.01495	10.28	11.3859	12.7491	8.77703	9.09293	8.37605	9.49951	8.0554	11.1583	13.0209	11.007	12.4593	11.8139	9.58423	10.6598	11.1199	11.2172	11.7222	9.72666	7.95733	9.40136	10.1937	10.3101	10.0094
Add2	0	0.0105014	0.0053253	0.0674877	0.00813786	0.00446231	0.00750749	0.00572354	0.0115796	0.00615075	0.00521557	0	0.00473017	0.00316149	0.00471527	0	0	0.00328488	0	0.0142015	0	0	0	0	0	0.00330723	0.00424191	0.0487481	0	0	0	0	0	0	0	0	0.0041232	0.0251363	0.0151763	0	0.00358928	0.00466401	0.00932885	0.00878226	0	0	0	0	0
Add3	4.68712	3.18616	3.86934	3.86906	2.99135	4.03973	3.67194	3.87428	3.25905	3.2135	3.97978	3.64438	2.64269	4.00351	4.27576	3.52996	4.06277	3.54547	3.62919	4.14789	5.01763	3.66747	4.068	2.96871	4.43042	4.42299	3.95853	5.05186	3.41501	3.06222	3.15743	3.14784	3.04755	3.8727	4.34155	3.18315	3.72833	3.41103	2.88572	3.05493	3.3767	3.76228	3.86571	3.26441	3.06194	2.59407	3.78283	3.46758	3.38406
Adgb	0.208596	0.0490502	0.00994232	0.0450021	0.0380127	0.308473	0.0772014	0.171079	0.248811	0.0976143	0.136401	0.285307	0.141386	0.330913	0.572309	0.247526	0.104382	0.208646	0.174976	0.167828	0.567344	0.332016	0.400698	0.0225123	0.0961024	0.407606	0.17433	0	0.173195	0.0481388	0.132748	0.0593149	0.0198338	0.0976368	0.483018	0.0209579	0.0769366	0.203267	0.151123	0.0680462	0.616509	0.661853	0.0522616	0.246263	0.123869	0.0256745	0.0623701	0.27338	0.198677
Adh1	1418.94	1454.89	1338.28	1342.14	1441.71	1141.94	1566	1371.57	1469.76	1518.31	1455.73	1648.8	1152.74	1275.64	1602.3	1104.17	1254.56	1214.23	1510	1381.79	1044.98	1594.92	1219.46	1009.85	1193.99	1646.79	1249.06	1304.07	1439.81	1319.55	1668.67	1413.11	1382.41	1361.1	1291.91	1194.82	1148.24	1376.57	1233.57	1198.41	1309	1209.48	1383.06	1289.78	1365.74	1310.12	1606.99	1330.79	1396.65
Adh4	115.8	156.493	70.0288	53.6223	50.5249	162.241	58.1423	85.2206	27.4924	118.751	248.536	100.632	205.42	73.4658	91.1161	195.278	165.865	122.715	243.839	49.7795	100.41	102.797	177.673	110.098	62.3353	78.0341	69.239	70.1499	148.755	204.633	76.7845	201.933	93.4748	55.0701	97.1744	42.7319	64.6551	57.2424	27.798	38.3955	240.13	35.5357	59.4455	117.498	58.4506	72.1668	81.7161	48.9271	38.601
Adh5	181.786	204.087	194.262	179.422	212.436	183.436	188.057	221.089	183.831	174.929	164.615	197.119	169.087	183.926	221.573	190.539	173.507	196.302	198.531	216.411	186.614	219.238	174.429	216.277	167.325	208.367	171.715	235.417	178.133	174.316	201.5	178.782	195.8	166.016	197.075	147.583	179.762	203.874	176.929	180.163	191.601	148.015	192.362	161.433	190.418	162.578	228.824	148.634	184.242
Adh6a	0.0335694	0.0380303	0	0	0	0	0.0272077	0	0	0.0221775	0	0	0.06826	0	0	0.0289705	0	0	0	0	0	0	0	0.029091	0	0	0.0307192	0	0	0	0	0	0	0	0.0288077	0	0	0	0	0	0	0	0	0	0	0.0247908	0	0	0
Adh7	10.1729	12.4923	7.71547	11.7694	7.39383	9.86083	14.4545	7.54325	7.50822	14.4718	7.84587	8.03557	9.56595	6.75936	9.12222	8.30538	8.81306	7.39302	13.5545	11.2617	12.4064	9.63954	8.35501	8.77482	8.5848	15.584	7.43267	8.3885	11.0753	11.7912	10.724	19.5694	12.8598	10.4461	13.1584	13.2635	8.27723	12.3111	7.04073	7.49326	11.3106	11.1906	15.464	11.4594	7.89415	7.39253	8.08857	8.84365	10.6563
Adhfe1	31.0586	28.4555	33.0809	26.5801	28.9624	28.4059	35.9099	27.701	29.5096	30.3723	20.7277	23.4612	28.9261	38.5659	43.4689	26.1884	26.5296	23.2862	30.0699	25.0656	28.8747	59.2693	32.705	37.909	31.3755	33.4538	28.2283	40.3458	30.3649	31.3501	40.7133	37.2662	27.4947	27.4232	39.7333	28.0075	33.9314	42.4004	22.7107	31.4416	30.8327	27.9918	31.285	32.4306	31.2376	17.6747	30.0319	20.0335	34.2265
Adi1	81.6936	72.605	66.4594	83.4141	89.6918	94.0185	98.6781	74.7681	66.8623	67.325	50.5813	43.3961	55.7055	47.4313	54.3438	58.7494	68.0613	48.2793	47.5228	81.7652	64.4447	72.1937	52.2472	49.3367	51.7501	57.7375	63.0828	79.3648	55.8752	55.4037	53.4932	74.8272	48.1304	59.9034	73.8674	74.7498	69.8329	83.1676	83.0127	66.6673	59.4331	51.9253	77.7985	62.4811	80.1182	68.0039	81.3341	65.0491	77.1576
Adig	0.0717599	0	0	0.0743105	0.062769	0	0.0579455	0	0	0.094816	0	0	0	0.048788	0	0	0	0	0	0	0	0.166135	0	0	0.144264	0.0509899	0	0	0.0621721	0	0	0.0816206	0	0	0.0613531	0	0	0	0	0	0	0	0	0	0	0	0.073564	0	0
Adipoq	0.404931	0.0415494	0	0.304963	0.0321997	0	0.0297253	0	0.137454	0	0.0825304	0	0	0.0500552	0.149166	0	0.102023	0	0.0966642	0.187057	0	0.0426126	0	0.0635657	0	0.1831	0.0671234	0.269693	0.0637869	0.0339811	0	0	0.140006	0	0	0.0591765	0	0.0331121	0.560058	0.0360253	0.0283821	0	0.0368913	0	0.0308608	0.0271853	0.264162	0	0.0311657
Adipor1	33.1386	30.3416	32.4148	28.7133	36.4174	28.5647	29.3335	30.6256	30.9241	26.3694	22.9529	23.2144	24.4472	28.3517	34.005	27.4911	26.4953	23.889	25.4099	28.1108	26.1779	28.9917	23.5152	28.7818	32.8861	30.315	29.6218	33.5358	23.5504	22.1966	22.2034	25.2303	26.0971	26.4921	30.4833	23.2374	26.5187	32.8572	28.2151	25.2615	27.3359	26.5374	30.2926	26.6264	20.5348	24.8398	31.9528	28.3678	29.7646
Adipor2	206.79	235.545	177.381	181.553	233.176	178.557	161.151	188.004	177.804	129.215	162.669	92.7143	165.581	107.386	192.815	144.883	178.403	160.19	188.734	157.477	185.36	179.036	121.173	96.2559	98.5485	171.333	179.903	174.905	131.253	172.447	206.553	244.731	110.117	268.247	249.612	174.629	193.545	195.427	187.577	210.583	154.584	194.918	170.125	225.264	214.849	119.737	170.39	141.177	128.762
Adk	289.237	313.951	270.599	274.64	252.592	289.976	265.056	286.413	227.671	256.5	230.025	282.624	259.977	284.014	314.165	299.555	325.423	238.562	264.611	281.977	250.972	302.54	247.92	315.398	316.604	328.737	275.66	266.948	220.82	273.922	312.765	284.209	209.424	255.891	285.952	322.958	289.04	226.499	248.269	265.753	301.835	283.439	295.682	287.114	215.813	156.669	287.41	221.652	353.394
Adm	0.787879	0.778115	0.638627	0.645907	0.919219	0.85053	0.238663	0.484806	0.490317	0.607262	0.184065	0.584994	0.367275	0.692147	0.631865	0.736869	0.637107	1.08978	0.488487	0.700874	0.535916	0.684271	0.339879	0.964026	0.692969	0.490035	0.329347	0.515375	0.227537	0.757869	0.752365	0.971173	0.524583	0.737826	0.533089	0.817976	0.668607	0.561252	0.499632	0.835598	1.08836	1.08586	0.526577	0.620323	0.578153	0.533163	0.336658	1.03294	0.973109
Adm2	0.488096	0.505002	0	0	0	0.81934	0	0	0	0	0	0	0.827079	0	0	0	0	0	0	0	0	0	0	0	0	0	0	0	0	0.863577	0	0.0461397	0	0	0	0	0	0	0.446221	0	0	0	0	0	0	0	0	0.639684	0.0343436
Adnp	10.5051	9.4276	9.82526	11.4753	8.7355	10.2298	9.40202	9.28843	8.50802	8.74473	9.62235	9.07129	8.32797	9.40699	10.1263	8.42406	9.8245	8.11635	9.73916	11.8541	8.13369	9.81876	9.03594	8.37755	9.28006	9.49088	9.09656	10.2522	9.37413	8.15935	7.57362	8.54301	7.04793	10.2398	12.044	10.1844	9.6752	9.36859	8.36073	9.84884	9.56235	10.9641	9.21988	8.97751	7.79508	6.68549	9.85226	9.76874	9.78893
Adnp2	1.28866	1.24687	1.61038	1.9739	1.00406	1.50619	1.07556	1.71876	1.7522	1.04452	1.72376	1.4627	1.32119	1.7449	1.57971	1.34576	1.53082	1.16218	1.41233	1.67283	1.31966	1.45429	1.39585	1.524	1.12118	1.30057	1.39209	1.36022	1.02266	1.34951	1.54025	1.2933	1.0626	1.47086	2.00936	1.60155	1.40912	1.50007	1.10621	1.40949	1.63646	1.58416	1.24803	1.35005	0.762588	1.03964	1.49868	1.476	1.2652
Ado	3.68302	3.06327	3.1602	4.23682	3.48953	3.54288	3.48186	3.81989	2.9945	2.6427	3.67662	2.94732	3.5989	3.32476	3.34884	3.3812	2.97714	3.23248	3.39771	2.94241	3.08583	3.1889	3.18707	2.76471	2.57423	2.6317	3.30187	2.92313	2.68873	3.65891	4.13931	4.27064	3.12836	3.77191	3.59401	3.68218	3.6849	3.52417	3.49265	3.16379	3.21742	3.25315	3.15783	3.08361	3.31877	3.10114	2.91301	3.23596	3.63662
Adora1	2.87183	2.8426	4.12963	5.98013	7.39952	2.86455	6.16293	2.70384	3.84308	3.12542	3.18426	3.25562	4.40349	6.46233	2.98168	2.10527	1.89444	2.496	4.69271	5.43271	4.71199	4.00575	6.84458	6.65791	2.27977	1.57279	2.11749	5.80784	3.57668	3.0616	3.76196	2.73036	1.9386	1.41676	3.81985	5.65397	3.31439	3.70155	2.46574	5.69758	4.9901	3.45164	5.65491	5.10034	4.42912	4.48944	2.66858	1.64792	3.16723
Adora2a	0.801154	0.629049	0.71736	0.667311	0.853119	0.835312	0.632982	0.621471	0.476992	0.368195	0.23437	0.539041	0.655168	0.592051	0.635282	0.255516	0.563136	0.651734	0.594651	0.4602	0.587381	0.443538	0.622684	0.631556	0.367641	0.43314	0.539874	0.546844	0.150923	0.675237	0.432258	0.594288	0.357694	0.444656	0.71475	0.517953	0.53959	0.861627	0.832774	0.681769	0.362559	0.750377	0.680705	0.575716	0.525628	0.463117	0.624899	0.730412	0.663527
Adora2b	0	0	0	0.101875	0.0860521	0.0235917	0	0.0605131	0.0612231	0.0324966	0	0.0230668	0.0250052	0	0.14949	0	0	0.03473	0.0645826	0.024995	0.0267571	0.0284701	0.0462801	0.0212345	0	0.0349519	0.022423	0	0	0.0227032	0	0.0279741	0.018708	0.0502336	0.105139	0.0593049	0.0217709	0	0.0267273	0.0722068	0.0189625	0.0492857	0.0492952	0.0232285	0	0.199792	0.0252128	0.0644656	0.0624665
Adora3	0.0191158	0	0	0.0198036	0.0501729	0	0	0.0235166	0	0.0126315	0.0642986	0	0	0.0259983	0.0774759	0	0.0353192	0.0134967	0.0334711	0.0194271	0	0.0663981	0.0359783	0.0495233	0	0.0135858	0.017428	0	0	0.0352916	0	0	0.0145467	0	0.0490308	0	0	0.0515837	0	0	0.0442244	0.0574723	0.0191571	0.0180579	0	0.0423507	0	0.0167088	0.0161872
Adpgk	4.82803	5.13857	5.92183	5.22775	5.39422	6.07388	4.70001	6.27701	3.95362	4.54794	5.84424	5.69776	5.46858	5.85235	5.89397	4.56266	5.71405	6.3757	4.3215	5.07559	5.43229	4.10047	5.37156	4.1209	4.20637	4.18633	5.07122	4.30374	4.58058	5.55711	8.16439	6.82779	6.39413	4.68589	5.94731	5.01575	5.37874	4.30889	5.08711	5.01129	3.76489	5.20434	5.24212	4.50877	6.4624	6.6551	5.3059	5.31005	4.72376
Adprh	4.21149	3.75105	3.40835	3.94583	3.68382	3.35273	3.3776	4.29991	4.3147	3.16085	3.1152	3.35875	2.73803	3.99303	3.68591	3.1153	4.20826	3.39832	2.50769	3.69775	3.55323	3.38274	4.87891	3.24036	2.62063	3.0536	5.51132	4.10793	2.55663	4.33722	3.71937	3.71485	3.35605	3.65725	4.23759	3.79956	3.93086	4.76748	3.48701	3.89719	3.0041	3.27247	3.58892	3.65287	2.69001	4.27382	2.67266	3.62957	3.12893
Adprhl1	0.0996753	0.037501	0	0.0688121	0.203436	0	0.134145	0	0.0827072	0.0658502	0.0372445	0	0	0.045178	0	0	0	0	0	0	0	0	0.0312602	0.028686	0	0.0236085	0	0.0347737	0.0287859	0	0	0	0	0.169653	0	0.106821	0.0294106	0	0.324957	0	0	0.299614	0	0.188278	0.0835614	0.0245365	0.0681208	0.0290292	0.056258
Adprhl2	8.75219	8.68115	11.1115	10.2992	10.2655	8.99954	9.23232	10.971	9.61426	9.83397	8.47003	7.89474	6.80859	8.29453	7.62362	8.0366	8.17435	7.67756	8.35722	7.6818	5.91503	8.05902	8.04745	7.41339	6.8981	7.53815	7.76786	9.01474	6.66368	10.5886	9.36734	10.1811	8.59918	10.3939	10.0623	10.5255	10.7994	10.3737	8.43035	10.3134	7.54035	11.46	9.83424	7.54592	9.66833	9.25446	8.29251	9.06622	7.57818
Adprm	13.3443	15.5419	17.5248	11.1745	8.93373	9.94272	13.3035	9.76005	10.1394	7.36997	10.8697	8.23906	9.17867	13.3091	20.0155	9.44375	11.3449	7.40433	10.5894	12.2641	10.0863	12.4561	9.32338	9.44794	7.48588	13.3913	9.81045	9.41686	11.2453	6.93069	9.40128	8.12486	5.61857	11.4547	12.4746	7.32964	9.79422	9.7884	10.075	12.1667	10.8275	11.1776	12.6115	10.2203	13.9136	9.98934	13.9914	7.27695	9.98505
Adra1a	1.2197	1.48175	1.08536	1.63874	1.51341	1.19627	1.65402	0.721463	1.25156	0.959173	1.52318	0.654657	0.993233	1.59454	1.30041	1.10839	1.47883	0.946629	1.11604	1.21068	1.83303	1.45441	1.27021	1.45441	0.926537	1.11761	1.17095	1.75403	1.58107	0.918783	1.28873	1.45084	0.89926	1.76783	1.64713	1.68226	1.5241	1.02132	0.849569	1.2569	2.13094	1.28713	1.59491	0.71213	1.58451	0.742441	1.20214	0.90232	0.921885
Adra1b	22.4346	19.6372	14.4319	10.7949	21.3916	15.8293	24.8078	18.6577	19.5487	19.4086	26.1672	16.0312	20.7316	25.9832	24.2315	22.63	18.2178	17.1617	21.4445	23.4071	19.5837	23.9186	24.3385	18.95	16.933	23.404	17.6519	17.7757	20.8578	27.2684	25.4682	27.0248	18.2723	22.4304	17.4002	21.1107	16.3597	20.2227	24.297	15.6859	20.5624	18.6348	24.1398	24.938	19.8145	16.8589	16.0925	11.8296	14.0355
Adra1d	0.0189441	0.0213821	0.0433409	0.0588524	0.0331412	1.18116	0	0.722467	0	0	0.0212359	0	0.346689	0.87582	0.038382	0	0	0.254135	0.0497453	0.0385053	0	0	0.784248	0	0.0380848	0	0.0172715	0.0396542	0	0	0.0361673	0.0215473	0.951061	0.851243	0.0485905	0.0152267	0.0335384	0.0170402	0.0617608	0	1.34375	0	0.03797	0.626218	0.0476447	0.181872	0	0.926898	0.400962
Adra2a	0.023879	0.0134672	0	0.0123639	0.0104312	0.0114452	0	0	0.0148351	0	0.0133751	0	0	0	0	0.0205941	0	0	0.0209013	0	0	0	0	0.0103016	0	0	0.0108782	0	0	0	0	0.0271425	0	0.0730718	0	0.0479515	0.0950565	0	0	0.0467068	0.00919453	0.035889	0	0.011269	0	0	0.0978531	0.0521243	0.0302888
Adra2b	1.40574	0.947821	1.2501	1.05952	2.07201	0.628561	1.2548	0.763708	0.386579	0.304297	1.22612	1.79096	1.4283	1.0089	1.09639	1.63949	1.32957	0.731724	0.846112	0.688881	0.787141	1.07861	0.541157	1.00185	0.831593	0.743542	0.859996	1.53155	0.268992	2.19026	1.2733	2.06913	0.401693	0.856714	1.54608	1.58249	1.08955	1.37794	1.21259	0.935925	0.859113	1.20023	1.1077	0.541919	1.20501	0.381607	0.872876	1.21444	1.15894
Adra2c	0.0709072	0	0	0	0	0.0136011	0.0228992	0	0	0	0	0	0	0	0	0	0	0.0300338	0	0	0.015426	0	0.0133407	0.012244	0	0	0	0	0.0245695	0.0261777	0	0	0	0	0	0.0113986	0.0125533	0	0	0	0.010934	0.0142093	0	0	0	0.0104713	0	0	0
Adrb1	0.346479	0.24719	0.208391	0.435029	0.143559	0.349914	0.220523	0.291641	0.295538	0.120353	0.20409	0.341511	0.111376	0.384186	0.350853	0.204505	0.1011	0.348055	0.0957703	0.222392	0.376793	0.189678	0.514202	0.267387	0.329614	0.207239	0.249435	0.248114	0.22119	0.269335	0.156604	0.124249	0.194196	0.111873	0.202359	0.263567	0.354557	0.426477	0.0989263	0.106904	0.211025	0.439047	0.073071	0.120584	0.213941	0.309429	0.224105	0.238896	0.123659
Adrb2	1.22222	1.06126	0.848221	0.889239	1.43491	1.07628	1.63193	1.08288	1.47168	1.41417	0.586038	0.468553	0.429022	0.818602	1.38053	0.91382	0.500544	0.777896	0.562452	1.08161	0.48062	0.603968	0.849628	0.827978	1.61158	0.640527	0.402503	1.57103	0.522626	0.648347	0.554784	0.591614	0.958689	0.491193	0.583343	0.773191	1.43282	1.13794	0.981341	1.0029	0.662366	1.74697	1.2411	1.81786	0.673823	0.917599	0.639001	1.24156	1.30587
Adrb3	0.0973051	0.219773	0	0.117621	0.141932	1.24517	0.196503	0.0998088	0	0.053599	0.0363784	0	0.230961	0.110318	0.0492513	0.0419947	0.0149821	0.171848	0	0	0.211798	0.018773	1.0992	0.139969	0.0488961	0.0922379	0	0.713137	0.0561927	0.0149784	0	0	0.222167	0.364232	0.0277461	0.0260842	0.876163	0	0.422897	0.206322	0.212678	0.487743	0.0487837	0.199118	0.462255	0.0479147	0.116418	0.198479	0
Adrbk1	10.2243	8.14334	7.56162	9.21321	8.59843	8.57203	8.42582	8.45546	6.77176	8.36084	7.49838	8.03621	7.12154	9.71213	10.1578	7.17909	7.67288	7.59931	8.16711	9.0018	9.15028	7.65195	10.1637	8.35096	6.27472	6.56465	7.33265	8.26633	7.15035	9.00134	8.5556	8.29593	8.80683	7.36805	10.9438	8.49261	10.2138	8.78297	8.78306	9.4528	7.50808	10.6131	7.99427	8.11735	8.46123	10.171	7.05942	10.1158	8.32231
Adrbk2	1.70544	1.21961	0.314609	0.641101	0.884632	1.70859	0.638635	0.482142	1.42949	1.86581	1.48007	1.23983	1.46125	2.15698	1.03134	0.837105	0.838265	0.635569	1.3839	0.572643	1.00198	0.526024	2.9526	0.795175	1.10557	1.0948	0.815418	1.04321	0.649172	0.976843	1.05039	0.414394	0.230158	1.20217	0.806467	0.895699	1.01665	2.18402	1.62289	1.34545	1.3216	2.33404	0.689579	0.311704	1.62035	1.61109	0.310067	1.73509	0.955823
Adrm1	44.4319	53.159	51.4071	44.7623	41.5578	43.4726	44.8479	48.9605	40.0941	49.2096	48.4907	41.9697	52.2404	54.3317	48.7403	48.1501	45.7968	51.6504	44.2248	46.2521	46.9921	44.9675	40.2217	46.9384	40.5151	35.1798	43.8364	41.0885	32.3911	49.7162	59.1369	51.6564	54.3174	44.8569	56.4397	45.6871	50.821	43.1636	53.6652	45.9361	40.9618	41.0849	47.2949	44.5718	58.3477	53.3674	44.6705	39.3476	42.722
Adsl	4.20687	3.48026	4.17996	4.15433	2.99235	4.33624	3.7687	3.97825	3.28379	3.61219	3.65284	2.56402	4.42693	3.25224	2.95451	3.9429	2.6281	4.58554	2.93773	3.51535	3.04387	4.31361	3.46922	3.79495	3.18038	3.66704	4.18996	3.83512	3.58988	3.84028	4.5712	4.55748	4.69323	3.56848	4.00024	3.42311	4.53334	3.86945	3.50142	3.6707	3.36791	3.05107	4.40966	3.20443	4.01077	3.85374	3.34911	3.55998	4.40586
Adss	14.6968	15.6825	16.768	13.3027	15.8991	14.4868	15.8251	14.7135	10.7941	12.3227	12.3885	21.0719	14.328	16.6308	15.3923	14.4596	11.837	13.0117	13.183	16.6028	11.465	17.0233	12.5211	12.4871	14.5558	15.289	15.2595	18.8452	12.0842	12.0574	16.6385	15.2782	11.31	15.6955	17.5388	13.3672	16.7437	17.2412	12.3599	14.6582	15.0582	15.2065	15.9302	12.7056	13.2744	11.888	16.4112	13.066	14.7747
Adssl1	15.6029	16.7532	18.4517	21.3974	21.9564	14.2621	18.7556	17.4188	19.5147	16.5953	15.1906	17.8646	10.072	21.4857	18.6544	18.5367	16.4923	9.51687	21.2174	15.1577	15.0459	25.1279	11.1738	17.2109	16.0403	20.782	14.4753	24.5482	11.4741	12.9336	12.5247	13.4868	17.9761	15.8308	20.849	24.8106	14.5739	13.5069	19.5709	21.4665	16.3263	16.598	22.338	21.0938	15.5649	10.7183	14.9867	16.4827	19.3642
Adtrp	44.3802	43.9673	53.2539	33.2374	39.9638	44.7746	51.6641	48.183	45.8005	56.0938	58.1496	29.1746	51.9003	55.5469	52.4426	56.1309	76.5288	58.2848	43.0384	42.3008	56.8968	46.2791	55.3748	60.4743	68.0256	55.4466	57.5585	43.6739	39.7521	48.9781	54.3263	49.0111	53.4013	54.9792	41.057	43.6694	44.2758	47.4713	43.1773	41.7713	45.1052	43.2809	43.7675	45.0367	59.8036	36.4967	50.551	50.1184	49.9179
Aebp1	0.839753	0.315941	0.601756	0.776843	0.186014	0.418867	0.343059	0.358001	0.347884	0.480632	0.376119	0.31492	0.534836	0.395259	0.498336	0.58943	0.372237	0.387224	0.656631	0.420402	0.937954	0.285038	0.147266	0.405867	0.371408	0.445369	0.346948	0.679425	0.20364	0.506261	0.523719	0.636764	0.536364	0.251186	0.545455	0.377842	0.446006	0.463112	0.510286	0.427182	0.275838	0.370081	0.291311	0.486442	0.271809	0.247969	0.343837	1.145	0.407461
Aebp2	4.33232	3.3863	3.40319	3.09974	2.98343	3.33753	3.10849	3.71054	3.05215	3.05127	2.63357	2.57028	2.50297	3.48809	3.35093	3.17088	3.33483	2.9769	2.88715	3.61292	2.94868	3.39623	3.5279	2.82688	2.92846	3.26348	2.92889	3.95311	3.28429	2.88744	3.2497	2.67534	2.98552	3.62282	4.16937	3.52822	4.00484	3.87224	4.2387	4.05861	3.33345	3.24312	3.84018	3.40286	3.23076	3.47163	3.32139	2.96804	3.89997
Aen	7.97596	7.31978	6.70573	6.66237	8.21396	8.41777	7.92047	7.93185	6.54688	7.68789	7.81832	6.34731	8.34782	9.67857	8.51031	8.55789	8.19766	10.2184	7.06644	7.57021	7.41869	8.82948	6.6804	6.89166	6.47971	7.58984	6.08883	9.26122	9.69363	8.6667	13.5142	13.116	13.4172	9.12327	9.33129	9.73297	8.22342	7.99606	11.5393	7.43736	11.0207	8.92285	11.5893	9.32855	9.96002	11.3371	7.15407	10.4797	9.95813
Aes	124.364	111.989	100.088	100.702	120.737	97.9263	125.634	108.056	113.356	176.591	120.318	90.6839	118.725	130.09	100.231	128.973	125.521	94.1898	105.777	102.027	112.542	128.711	99.796	113.447	113.038	103.078	120.106	102.811	105.395	125.423	131.791	150.858	154.441	110.212	89.816	123.89	96.2946	108.59	198.582	135.504	110.157	87.6061	138.36	128.005	184.697	200.271	98.4565	101.812	121.744
AF251705	5.29574	2.56169	2.1863	3.29863	7.82961	3.2465	1.89699	2.78966	3.17178	1.63093	2.81198	4.40663	2.38847	2.78833	6.97821	2.47411	1.65529	2.78322	2.02143	1.01165	4.67842	3.73345	6.40053	4.40037	0.39989	2.91161	2.64772	6.126	2.62182	3.01397	2.16652	1.08694	2.60473	1.95183	3.13197	3.64847	4.68776	5.37236	2.37988	3.19247	2.11827	4.46834	0.55865	3.57258	1.90269	6.02275	1.26538	6.36642	3.26704
AF366264	0.015827	0	0.0181047	0	0	0.0152162	0.012807	0	0	0.0210074	0.017782	0	0	0.0215698	0.0321337	0	0.0146854	0	0.0277697	0.0161185	0	0.0183562	0	0	0.0159063	0	0	0	0.0137411	0	0.0151398	0	0	0	0	0	0.0140418	0	0.0172326	0	0	0.0158942	0.0159334	0	0	0	0.0162618	0	0.0134299
AF529169	0	0	0	0.0221269	0	0	0	0	0.0132975	0	0	0	0	0	0	0	0	0	0	0	0	0	0	0	0.0107391	0	0.0097404	0	0	0	0	0	0	0	0	0	0	0	0	0	0.00823717	0	0	0	0	0	0	0	0
Afap1	0.315852	0.557579	0.227815	0.995457	0.215891	0.566	0.182872	0.600289	0.15375	0.0634017	0.19979	0.23187	0.265319	0.700402	0.277728	0.201366	0.196344	0.281227	0.234005	0.146298	0.209194	0.261859	0.0710255	0.171947	0.220662	0.155844	0.556644	0.244171	0.0951182	0.240456	0.137415	0.694448	0.161667	0.217624	0.369903	0.242834	0.291261	0.172674	0.201164	0.288464	0.280115	0.323353	0.977126	0.161879	0.241601	0.273366	0.450597	0.209624	0.284652
Afap1l1	2.07903	1.09809	1.18912	1.51809	1.24734	0.997131	1.32367	1.49197	1.55924	1.92819	1.82261	1.44992	1.05688	1.32288	1.6606	1.27665	1.63748	1.51495	1.88977	2.3296	1.75438	1.28046	1.5423	1.23119	1.0717	1.33524	1.373	2.20383	2.04373	1.57469	1.55206	1.54616	1.95652	1.63322	1.8345	1.2533	1.19151	2.20574	1.26001	0.978177	1.32551	1.49557	1.53593	1.52302	0.949673	1.82077	1.43453	1.61853	1.794
Afap1l2	0.5007	0.30148	0.445532	0.26527	0.506716	0.416297	0.386816	0.410646	0.194312	0.110275	0.199612	0.334019	0.520374	0.348065	0.552446	0.528258	0.555136	0.636336	0.399305	0.226435	0.290556	0.386494	0.303628	0.451565	0.324386	0.26881	0.284074	0.279486	0.0868668	0.555317	0.223101	0.506286	0.270835	0.489207	0.570923	0.429329	0.492583	0.320268	0.423308	0.315855	0.412233	0.445941	0.312295	0.378358	0.438518	0.197231	0.239564	0.359784	0.499385
Aff1	3.46975	2.86342	3.77347	4.06847	2.94129	4.09609	3.00851	3.86116	2.80345	3.09987	3.35891	3.23921	3.38315	3.2956	3.88786	3.49839	3.80213	3.5202	3.37795	3.255	3.09719	3.33061	2.96167	3.43356	4.02945	2.97374	3.92238	3.81561	3.07072	4.3412	4.12211	4.26201	3.52812	3.88664	4.67347	4.07581	4.48398	3.03441	2.56125	3.2178	3.63804	4.03258	3.38609	3.34237	2.68506	2.43911	2.80711	4.13201	3.01421
Aff2	0	0	0	0.0104691	0.0176861	0.00969752	0.00816352	0.0124372	0.0125831	0.00667897	0.0113328	0	0.0411143	0.00687339	0.0307244	0.00872472	0.00933958	0.014276	0.0176981	0.0205487	0	0.0351084	0.00951186	0.0349144	0.0406487	0.00718359	0.0184342	0	0	0.0373292	0.00965054	0	0.00769005	0.0516221	0.0172872	0.0243777	0	0.00909365	0	0.0395748	0.0311786	0	0.0202631	0.0190964	0.0254261	0	0.0103639	0.0529981	0.0171182
Aff3	0.0750244	0.0282382	0.114476	0.129539	0.0273436	0.0599794	0.0403821	0.0384621	0.00778052	0.0743573	0.0700644	0.0645095	0.0889657	0.046744	0.0570094	0.124148	0.0866483	0.211972	0.0820633	0.069902	0.0884351	0.108573	0.0646875	0.0647839	0.125741	0.0399877	0.0513073	0.0719777	0.0596084	0.023085	0.0597053	0.0355704	0.0665885	0.0255427	0.112299	0.130709	0.138376	0.112442	0.033971	0.0673028	0.0433891	0.0564022	0.0751863	0.059056	0.0419362	0.04619	0.192356	0.0491624	0.0317717
Aff4	7.36587	6.43666	7.68616	8.69426	5.69417	8.32359	7.5373	7.97005	6.17639	5.45886	6.62756	6.40225	7.67927	7.02467	8.33812	7.65773	7.0272	8.91398	6.84151	9.55823	7.6688	7.58135	6.66106	6.18645	7.54604	8.24689	7.96006	9.14299	7.30192	7.92324	6.72808	6.33931	6.49701	7.46331	11.1037	7.56901	9.30138	7.09847	5.52245	7.01211	7.5	8.04087	8.2852	8.01465	6.16669	5.62321	8.87006	7.94797	7.48934
Afg3l1	13.3039	14.5243	16.1545	15.4603	16.1636	15.7276	11.4107	15.1492	14.2063	13.5051	17.5934	11.3414	13.114	17.4615	15.4884	12.8553	12.8734	12.3022	14.491	11.4242	12.0471	16.003	13.9068	14.413	12.2108	16.1581	12.168	13.9557	13.3308	12.8188	19.1712	15.7892	14.9533	17.0481	15.3811	14.5435	15.7271	15.4814	12.7042	13.8619	15.1485	13.1475	14.4082	12.0659	13.398	11.5669	12.7327	15.7181	15.7776
Afg3l2	26.0279	24.4482	25.8549	22.0855	25.1222	30.384	28.0279	25.4069	27.0839	26.4248	24.7723	23.6831	24.1405	23.8098	26.4872	24.19	25.2013	22.5267	23.8827	33.7107	22.6249	23.821	23.4241	21.1788	21.7671	24.2533	28.7169	24.7028	24.8401	24.3686	28.215	22.9637	23.4985	26.4443	26.4797	27.6078	24.917	33.8043	22.4067	25.6894	25.2474	25.9156	31.0156	24.2265	24.2219	20.1305	29.9379	25.0085	26.7545
Afm	99.7212	76.6314	100.756	94.5092	70.4329	83.198	64.8393	107.447	81.9636	59.5829	120.258	101.374	100.064	127.438	120.402	121.908	91.565	108.637	129.299	92.8427	113.809	114.786	144.703	96.2645	95.9772	116.662	116.601	78.0068	123.222	109.258	96.4121	102.888	76.9115	99.0214	119.566	90.4107	82.8324	78.2795	80.8256	53.9314	109.673	105.064	113.086	67.83	69.9298	57.6095	75.579	78.5639	92.6102
Afmid	56.5421	37.0008	29.1368	18.4395	37.5866	57.9979	26.424	56.4152	48.0967	71.9624	63.9793	41.6325	58.8037	39.9271	49.0363	59.3632	69.5325	42.5666	64.669	60.1038	51.4135	49.9667	48.387	44.8222	47.6987	67.9336	40.7187	27.2892	53.8843	65.472	71.1576	71.8021	24.1505	38.5498	25.2696	39.0632	40.8341	62.5732	35.2097	36.9146	40.2512	37.5301	49.4249	32.7054	40.0421	24.9469	50.4399	29.4978	75.6397
Afp	0.0217465	0.0245392	0	0.0900777	0.0190127	0.146018	0.0351117	0.0534929	0	0.0143633	0	0.0407816	0.066313	0	0.0661054	0.0375255	0.0401797	0.0307083	0.0190301	0.0220953	0.141884	0.0251672	0.1841	0.0563132	0.0436976	0.0309044	0.0594792	0.0454983	0.0753276	0.0802967	0.0829951	0.0741686	0.0495892	0.0666408	0.0929415	0.1049	0	0	0.0709138	0.0425431	0.134165	0	0.0435764	0.0410477	0.036453	0.0481904	0.0891514	0	0.0184066
Aftph	10.0795	8.8128	10.6678	9.17592	8.19374	9.83678	8.98239	9.87501	12.5765	6.98025	9.58961	10.1702	9.73787	10.5118	10.8829	9.37753	10.5248	10.5274	9.75628	8.81173	9.21355	8.97349	8.88502	8.36821	9.30425	9.21186	9.60868	10.086	8.72741	10.1427	10.0498	9.71342	7.48335	9.42667	11.474	9.75134	10.7101	9.08327	8.04157	8.27696	8.12739	9.98083	10.2946	7.85039	7.80412	8.28932	10.4528	9.47434	9.85731
Aga	11.6721	11.4282	10.5769	10.8127	11.7472	10.9601	13.3711	11.4614	12.1741	7.86266	7.92753	7.13324	9.79383	9.36972	8.15265	9.86063	10.3282	11.3439	4.86964	7.80108	9.60027	9.36751	12.3049	6.62741	6.05237	10.2672	10.6094	14.3502	7.36834	9.4439	9.69506	10.3168	8.3436	9.74492	8.54981	9.06728	10.2698	9.59676	11.6527	12.9709	9.63758	7.0914	9.06885	9.26036	9.16617	5.51058	11.8934	11.8567	13.9297
Agap1	0.853155	0.765011	0.819771	1.06915	0.50936	0.685624	0.631175	0.856473	0.525727	0.657986	0.82302	0.61787	0.866406	0.79825	0.853553	0.78229	0.731698	0.886268	0.634352	0.688821	0.913274	0.730676	0.721601	0.770345	0.78135	0.62682	0.738357	0.896848	0.689095	0.603408	0.718451	0.705748	0.541507	0.562221	0.846947	0.807606	0.657849	0.575646	0.684372	0.894055	0.624896	0.645434	0.754733	0.739084	0.643707	0.77706	0.752148	1.03394	0.93556
Agap2	0.233401	0.109019	0.0276295	0.133386	0.53513	0.20076	0.253481	0.178269	0.11022	0.143587	0.0902436	0.105696	0.0327425	0.164185	0.0815536	0.0347409	0.163603	0.198906	0.0493259	0.196305	0.0700666	0.046591	0.219618	0.152914	0.137543	0.131556	0.0954156	0.261196	0.125547	0.0965909	0.0537984	0.0915588	0.171462	0.0986483	0.103244	0.174678	0.306373	0.181034	0.0699824	0.157555	0.161366	0.314557	0.0887383	0.174876	0.0674959	0.315096	0.123771	0.288386	0.149918
Agap3	6.86989	5.4216	5.39411	5.7937	5.52842	4.73409	6.01779	6.77468	4.37791	6.47745	4.9163	4.46383	6.26939	4.68563	6.19109	4.58172	5.6865	5.71971	4.57004	6.09927	6.09874	5.15318	4.90201	5.99779	4.7289	3.47562	5.01066	6.1317	4.70446	7.43743	5.69746	4.87587	6.25405	5.50037	6.76639	6.14908	6.71362	5.89271	6.66531	5.57209	5.02552	5.93624	5.3866	6.52985	5.98043	5.94193	4.9918	5.42609	7.17484
Agbl1	0	0	0	0	0	0.0129127	0	0	0	0	0	0	0	0	0	0	0.0124361	0	0	0	0	0	0	0	0	0	0	0	0	0	0	0	0	0	0	0	0	0.0121087	0	0	0	0	0	0	0	0	0	0	0
Agbl2	0.0524152	0.0295761	0.0449623	0.0135637	0	0.0251281	0.0423187	0.0161112	0	0.00865449	0.0146827	0.0491453	0	0.00890513	0	0.0565267	0	0.00925062	0.0114664	0	0.0142498	0	0	0.011312	0.013168	0	0	0.0137126	0	0	0.012505	0.0298002	0	0	0.0112002	0.0315927	0.0347881	0.0117868	0	0.0256365	0.0201945	0	0	0.0247448	0.0219644	0	0	0	0.277188
Agbl3	0.534987	0.503107	0.556244	0.654729	0.616853	0.707556	0.60207	0.648177	0.484097	0.385499	0.554274	0.760168	0.585127	0.385701	0.557882	0.517611	0.479255	0.749733	0.446988	0.634202	0.62612	0.73156	0.404132	0.601869	0.505079	0.541413	0.657725	0.746495	0.638678	0.561189	0.680612	0.580789	0.468307	0.496591	0.637248	0.761942	0.652656	0.692662	0.413976	0.554987	0.70621	0.592891	0.536045	0.489961	0.482476	0.496804	0.598294	0.410767	0.597044
Agbl4	0	0	0	0	0	0	0	0	0	0	0	0	0	0	0	0	0	0	0	0	0	0	0	0	0	0	0	0	0	0	0	0	0.0165297	0	0	0	0	0	0	0	0.0167546	0	0	0	0	0	0	0	0
Agbl5	1.56353	0.775588	0.843006	1.43284	0.923775	1.1086	0.675793	1.05362	0.682035	0.92808	0.993991	0.887318	0.870758	1.17811	1.32218	0.756643	1.01246	0.857832	0.898235	1.1948	0.856296	1.29171	0.843655	1.10106	0.570845	1.11098	1.14402	1.1366	0.630134	1.02042	0.589658	0.940161	0.742698	0.885201	1.71994	1.39279	1.0054	0.869295	1.06059	1.14078	1.03702	1.36703	1.11779	0.724553	0.651493	0.684268	0.877987	1.42698	1.05437
Ager	0.0286405	0.129428	0.0327623	0.0890599	0.0750852	0.0274988	0.0925956	0.105802	0.0712274	0.0568177	0.0964072	0.188209	0.0873565	0.0194721	0.0871237	0.0494337	0.0529676	0	0.0752783	0.291069	0	0.132615	0.107787	0.0494556	0.0576327	0.101851	0.0522731	0.0599508	0.149024	0.0528762	0.0820967	0	0.065357	0.116995	0.0735307	0.0230203	0.0507529	0.0773593	0.0933725	0.11222	0.022082	0.028724	0.114918	0.0540995	0.0720312	0.105754	0.0587768	0.125237	0.121353
Agfg1	4.57783	4.38948	4.64712	4.45641	4.71902	4.67686	4.43792	5.09794	3.43251	3.20509	4.73708	4.61339	4.51639	5.66509	4.70538	5.12788	5.02955	4.99995	4.77194	4.86326	4.99606	4.88672	5.3202	4.35072	5.22576	4.56555	6.02909	4.24708	5.05469	5.65829	5.08026	4.44635	4.25584	4.53262	5.96351	4.76529	4.87773	5.07897	5.26711	4.71951	4.1085	5.93249	5.49111	4.3372	4.03907	4.14855	4.2932	4.87031	4.25401
Agfg2	8.70405	11.2204	12.6431	10.7086	8.89959	9.11874	8.96192	10.5493	8.07082	11.4374	10.017	7.03121	9.35536	12.2391	12.0425	12.0592	9.8834	9.36377	10.0394	11.2792	11.1529	11.9527	13.2803	15.1608	14.6365	10.2037	9.45781	12.1658	6.85681	10.4733	8.39582	8.10509	9.75903	9.0768	9.01225	8.44758	7.04788	9.42581	10.8385	7.59384	8.31862	9.42087	9.03587	10.3383	8.71073	5.92452	8.62175	7.74287	7.51299
Aggf1	10.0907	11.0011	9.10354	9.35244	9.36281	10.0135	9.57742	9.12167	9.28074	8.80662	9.04599	8.12	7.46767	9.06158	8.33021	8.0347	10.3134	8.96471	8.74695	7.90371	9.02191	9.08602	8.23759	7.581	8.11534	9.54136	8.47545	9.20863	7.90927	10.1124	10.5104	9.97586	7.67555	8.98125	10.1764	10.1382	10.1953	9.79109	8.11826	8.64748	8.56439	9.14693	10.0845	8.28225	8.08548	6.75718	9.80142	9.14936	9.62852
Agk	3.62818	4.0279	3.75394	3.46163	3.49453	4.39919	3.76914	4.46345	4.28942	3.89342	4.59262	4.22485	3.64733	4.3395	5.38929	3.53571	3.97319	4.23109	4.01428	2.92081	3.30412	5.07292	4.85412	4.62838	4.94001	4.56228	4.42284	3.24262	3.53193	3.65023	3.87199	3.63988	4.06401	5.66447	4.33933	4.75114	5.68352	4.01524	4.20862	3.43097	4.54175	3.08389	3.94242	3.42666	4.03273	3.08581	3.51044	3.25903	3.48585
Agl	9.90208	7.42553	11.2783	10.1518	6.01174	8.28974	7.43813	10.3873	6.24133	8.45985	9.06571	9.46112	8.32032	8.95	9.38797	9.37595	8.50836	7.58919	9.43433	9.98642	9.23763	10.4375	9.60724	6.32869	8.67138	11.6178	7.87601	9.16708	8.8447	9.17935	9.09996	9.166	7.81551	9.48428	12.9446	9.54601	10.5088	7.34426	7.45058	7.19577	6.63473	9.07835	9.22512	9.02364	6.84491	6.89093	9.21494	8.21273	9.96519
Agmat	104.271	105.039	91.5273	93.7278	125.254	92.1496	108.247	95.9689	82.5005	125.759	102.547	79.1325	136.588	107.765	123.399	103.423	122.38	96.2228	147.788	113.06	148.934	126.274	91.5708	101.991	113.482	101.015	159.855	156.462	94.6216	157.44	181.865	122.641	189.27	81.8106	83.5434	105.749	91.0709	104.92	88.8817	149.113	85.4495	75.3473	171.959	102.263	163.699	106.966	86.627	90.1155	86.5827
Agmo	41.1758	34.9652	36.2792	28.6078	45.432	35.4888	40.3678	33.9599	37.0643	30.8187	46.8681	39.0416	46.8613	43.7686	47.6914	46.1571	42.5874	46.5435	46.2807	45.2462	36.6559	46.7495	38.3853	38.8555	46.3702	45.0411	36.677	46.0176	42.3742	46.4385	57.5825	44.883	26.6773	34.3443	37.7048	49.7106	47.9661	45.5918	34.3919	38.6776	43.9178	41.3546	43.4575	38.7587	30.1341	21.726	40.2791	36.2048	43.6522
Ago1	5.17505	4.33644	5.05994	4.84346	3.67861	4.84052	4.29041	4.72381	2.94482	3.58406	4.81433	4.04925	4.88251	5.04588	4.8488	4.54977	4.57612	4.54527	5.2243	5.29157	5.14773	5.63376	4.52755	3.40587	3.86192	4.52866	5.12167	4.27962	4.38627	4.48953	4.67644	4.39217	4.08296	4.82281	5.8569	4.81802	5.04449	3.63758	4.15157	4.06169	4.72758	4.78331	5.2024	4.20814	4.12575	4.21973	4.37708	4.27209	3.96245
Ago2	1.6615	1.57543	1.47921	2.36431	1.0194	2.10717	1.63705	1.47437	1.19488	1.06813	1.93708	1.35731	2.06834	1.9222	1.73381	2.25699	2.08665	1.89521	2.06121	2.26737	2.08886	1.86351	1.58904	1.50818	1.88657	1.61429	1.98734	1.47759	2.28472	2.14918	2.49587	2.29306	1.69674	2.03628	2.52577	2.26099	2.07826	1.21402	1.06247	1.46671	1.87349	2.14448	2.54654	1.91675	1.2322	0.929995	1.1471	2.31577	2.42456
Ago3	0.766216	0.569137	0.562577	0.82318	0.363659	0.752066	0.503043	0.767091	0.412996	0.584641	0.597869	0.322742	0.652239	0.738999	0.66715	0.623934	0.718115	0.6116	0.680175	0.748463	0.697842	0.852577	0.630746	0.629986	0.775297	0.741884	0.655372	0.570684	1.12559	0.799614	0.822024	0.7894	0.835785	0.581554	0.797342	0.75819	0.903209	0.597013	0.374325	0.52844	0.764727	0.945024	0.796745	0.661908	0.38299	0.302681	0.645348	0.813695	0.82967
Ago4	0.903155	1.29324	1.90527	1.66188	1.05779	0.733835	1.21623	0.862956	1.20928	0.940826	1.60887	1.23036	1.22931	1.28554	1.50553	1.37624	1.19221	1.20131	1.52937	0.798691	1.07442	1.31086	1.28115	1.21109	1.15182	1.24894	0.665268	1.78351	1.29953	1.04493	0.676702	1.10552	0.856426	1.65197	1.28983	1.5077	1.64737	1.4968	1.16258	0.930236	1.12528	1.73905	1.25274	0.755379	1.08231	0.913871	1.08958	1.4012	1.00051
Agpat1	5.48932	3.81278	3.12746	4.347	5.12778	4.51329	5.20146	4.1851	3.14917	5.65894	2.50471	2.60535	2.30753	2.62127	3.30351	2.96666	3.12002	2.32571	3.5552	4.7807	3.43825	3.18809	3.78282	4.68732	3.03512	2.71464	3.61543	4.18231	3.86743	3.74936	4.2419	3.79649	4.09903	3.18283	3.95841	3.13537	3.3106	5.16038	4.76248	3.66412	3.17739	3.83216	5.16433	4.00258	4.52945	3.49975	4.10197	4.91907	5.58365
Agpat2	113.093	93.2066	99.737	103.208	135.77	76.614	85.0392	89.7865	86.8233	95.9198	121.025	79.7198	139.794	131.329	81.8163	112.892	109.827	128.267	68.574	58.9752	100.279	86.5196	77.804	90.6519	82.2544	82.7342	89.9989	101.054	66.1536	125.94	155.346	146.199	86.5289	106.578	103.885	145.301	114.443	80.0851	137.46	94.716	109.854	103.614	94.8273	92.3338	137.395	121.713	104.623	82.9756	84.9886
Agpat3	54.3199	55.6543	59.4715	55.1581	61.9678	49.1955	64.776	56.434	58.114	55.278	61.8257	41.3726	50.288	50.1058	49.5174	50.4973	57.7848	55.4199	45.6943	56.6766	53.4146	51.0791	46.3181	58.7062	54.2171	46.5533	55.8965	59.405	47.9603	47.5497	52.2051	53.5492	46.6956	59.2837	57.8076	61.2245	61.2164	51.3159	52.0797	59.2119	58.1288	55.0344	54.4344	66.5479	61.1821	46.4227	53.397	57.6456	67.7263
Agpat4	0.596427	0.430837	0.491227	0.614554	0.456932	0.546635	0.594381	0.525799	0.443075	0.394028	0.452492	0.716006	0.362023	0.437937	0.531694	0.638249	0.418753	0.368732	0.457121	0.579152	0.723309	0.441862	0.538709	0.430403	0.572827	0.404929	0.478514	0.524349	0.45461	0.37252	0.294583	0.513007	0.3085	0.412231	0.632149	0.383511	0.420262	0.555313	0.285185	0.395033	0.640753	0.570992	0.594897	0.358719	0.339915	0.634091	0.342396	0.871104	0.565391
Agpat5	2.51529	2.61822	1.91365	2.16153	2.38445	2.44272	2.89797	2.43657	2.75966	2.41792	2.29667	2.24689	2.39609	2.52216	3.19501	2.63515	2.61312	2.81788	2.31163	2.31116	2.14045	2.99091	3.04429	2.15033	2.37329	2.99812	2.88512	2.04675	2.7194	2.67838	2.67962	2.42654	2.55137	2.28613	2.48267	2.63881	2.61237	2.68481	2.25252	2.24695	2.38317	2.62276	2.65151	2.52816	1.9276	2.22174	2.61228	1.96881	3.04038
Agpat6	27.7012	25.9092	28.5154	37.6405	34.0877	29.3182	31.7003	28.8161	27.4185	28.7767	26.9309	20.7715	23.7476	35.431	28.9002	30.559	20.7388	25.789	24.0184	31.1791	31.9384	27.8636	24.1805	27.0048	22.3514	24.2182	23.1272	42.1586	24.3488	26.4979	33.4571	29.9513	31.8998	24.2381	28.1474	28.1899	27.5033	29.0441	18.182	21.1702	27.8156	26.0735	31.0223	28.6931	23.8399	20.2279	41.0817	29.0355	42.4557
Agpat9	7.88392	5.90606	8.49619	6.80831	9.59314	5.89718	9.60774	7.55957	4.00255	11.0518	6.58038	4.76643	8.61548	7.29603	5.51031	7.97896	8.01793	8.44535	6.63803	10.4529	6.13963	6.23006	8.06051	8.61524	4.5056	7.66956	4.03851	12.3832	9.66238	6.81722	9.22846	9.97187	6.26027	7.1242	4.81738	9.7537	6.40486	5.5725	5.6683	7.73693	7.05785	5.10702	7.26759	7.319	7.32462	5.91281	10.6717	8.18969	7.4815
Agps	2.45997	2.24677	2.34274	2.25918	1.62348	2.29959	2.0669	2.58638	1.66587	1.34784	2.37681	2.13948	2.28073	2.09279	2.69777	1.91519	1.84565	2.33663	2.23355	1.87896	2.32654	2.3623	2.18078	1.858	1.9826	2.19949	2.22621	1.98743	1.91737	2.38463	2.31324	1.96298	1.9319	2.21719	2.92474	1.9932	2.82154	2.2321	1.82885	1.82239	2.10494	2.50153	1.90302	1.79346	1.93254	1.8574	1.87663	1.83638	2.25952
Agr2	0.059674	0	0	0.0617951	0	0	0	0	0	0	0	0	0	0	0	0	0	0	0.0522326	0	0	0	0	0.0515217	0	0.0424021	0	0.0624553	0	0	0.0569636	0	0	0	0	0	0	0	0	0	0	0	0	0	0	0	0.0611743	0	0
Agr3	0	0	0	0	0	0	0	0	0	0	0	0	0	0	0	0	0	0	0	0	0	0	0	0	0	0	0	0	0	0	0	0	0	0	0	0	0	0	0	0	0	0	0	0	0	0	0	0	0
Agrn	5.27445	3.4415	3.34023	4.48703	4.3815	5.83067	5.03242	4.47706	2.31023	4.47865	5.59554	3.98894	4.61784	4.93077	4.47133	4.66232	5.18962	3.95761	4.10471	6.62099	6.25192	4.42529	4.73021	4.74929	4.40491	3.33654	5.41295	4.81801	3.75941	4.6239	5.06906	3.8037	4.48342	5.55483	6.15863	5.66625	4.45578	4.35639	4.1544	3.75399	5.54427	4.86498	4.53947	4.42322	4.70425	5.88238	3.78746	6.58893	4.19917
Agrp	0	0.059315	0.0601148	0	0	0	0.0424352	0	0	0	0	0	0	0	0.0532366	0.0453524	0.0485485	0.0371043	0	0	0	0	0.049444	0	0.0528244	0.0373414	0.143736	0.0550012	0	0.0485107	0.0501649	0.119546	0.039974	0.107336	0.0449307	0	0	0	0.057109	0	0.121553	0	0.105331	0.049633	0	0	0.0538731	0	0
Agt	382.547	316.012	251.637	401.022	280.451	334.683	281.104	388.094	544.464	383.46	346.559	345.856	344.356	333.285	387.591	475.777	480.965	261.096	345.195	314.565	361.317	456.817	223.348	628.036	401.413	210.618	369.636	224.514	351.747	361.143	382.257	431.284	312.081	235.838	286.903	273.797	236.929	321.184	216.838	183.141	265.303	195.478	283.106	303.583	240.052	210.607	275.769	270.388	397.959
Agtpbp1	1.44106	1.13772	1.81927	1.5464	1.53481	2.05538	1.28423	1.76363	1.2546	0.616448	1.60702	1.12746	1.63213	1.26402	1.32369	0.347789	1.30369	1.40758	1.17639	1.53282	1.58401	1.91879	1.13806	1.63743	1.38849	1.88876	1.41593	0.992213	1.37109	1.57148	1.67496	1.724	1.12455	2.05863	1.44912	1.17628	1.22905	1.24921	0.957465	0.942612	1.19741	1.399	1.15982	1.26934	1.42092	1.19094	1.33951	1.65688	1.90274
Agtr1a	26.5283	27.477	34.2756	34.1969	25.5493	24.9648	30.7954	27.1149	21.0814	19.4149	35.2132	42.7583	21.9647	27.567	36.7908	30.7081	39.5126	27.3384	33.5441	32.5703	27.0031	35.9782	29.0135	24.2071	25.7278	27.2874	29.6737	33.6876	20.1453	27.7207	22.6301	25.0242	15.678	33.317	36.5551	32.6383	34.9252	22.6079	26.8436	34.9002	34.6306	30.4402	38.2068	25.1861	29.8946	17.0834	25.2004	20.7146	22.5602
Agtr1b	0	0	0	0	0	0	0	0	0	0	0	0	0	0	0	0	0	0	0	0	0	0	0.0198052	0	0	0	0	0	0	0	0	0	0	0	0	0	0	0	0	0	0	0	0	0	0	0	0	0	0
Agtr2	0	0	0	0	0	0	0	0	0	0	0	0	0	0	0	0	0	0	0	0	0	0	0	0	0	0	0	0	0	0	0	0	0	0	0	0	0	0	0	0	0	0	0	0	0	0	0	0	0
Agtrap	1.38868	0.914767	1.37829	0.980367	1.08509	1.11325	1.11967	0.901903	0.700778	0.826482	0.885032	1.21409	1.34083	1.72471	1.63065	0.847884	0.636231	1.52595	0.937059	1.0974	1.9017	1.27696	1.98047	1.6159	0.713632	0.777293	0.987906	1.15785	0.587043	1.68562	0.796626	0.85931	0.746033	0.713784	1.23096	1.31141	0.858621	1.28797	0.796403	0.728316	1.24307	1.37821	0.7806	0.905004	0.634463	1.0577	0.922813	1.15211	1.02122
Agxt	176.007	201.163	232.17	169.864	103.505	108.351	123.164	254.32	188.898	159.726	187.347	165.841	131.47	181.172	299.888	282.946	259.505	165.92	161.624	199.737	175.089	280.985	143.452	251.504	211.675	181.256	282.673	157.986	160.384	200.347	149.864	171.66	264.985	167.308	201.017	215.688	139.592	169.717	151.791	205.454	153.782	190.339	220.607	169.789	151.861	78.9324	106.756	104.688	153.708
Agxt2	93.6866	82.7717	67.9971	67.2682	69.341	72.7752	74.5675	81.0452	66.1907	46.4942	90.4512	68.3127	81.1277	64.8275	90.8543	78.4283	86.7792	76.1487	83.9396	76.6497	55.3149	92.7143	55.5297	99.8543	74.8134	71.7263	88.9491	72.1484	64.5047	69.5528	89.882	69.3914	49.582	71.4652	74.2996	89.9434	58.6015	87.1542	49.4471	80.1572	89.8598	60.381	79.4942	63.9331	61.2077	53.6979	64.8602	49.5691	94.1704
Ahctf1	6.81209	5.60132	7.02259	6.00619	4.38132	5.93313	5.52559	7.31858	4.7141	5.11635	11.5291	8.38852	8.80095	6.94123	8.00664	6.64359	8.40321	9.88389	6.86195	7.47912	7.24585	6.19067	7.57411	4.1103	6.174	7.2618	6.17574	5.15456	7.48391	10.1579	10.3243	8.37638	6.00807	9.21482	9.47857	6.7077	8.10548	5.09984	5.88629	5.49008	6.58869	6.83295	6.58772	6.26118	5.49361	3.5966	6.70949	6.40515	7.19574
Ahcy	469.443	581.893	409.091	490.713	564.872	363.981	601.395	446.542	536.109	449.357	415.053	326.254	420.721	572.122	538.843	598.731	513.502	427.577	468.034	618.408	478.002	608.891	391.689	466.241	502.072	535.724	363.052	611.772	478.951	607.063	504.651	486.406	405.187	370.614	370.173	352.663	349.982	529.698	276.528	418.155	442.734	352.479	513.688	545.809	293.495	177.413	538.679	310.216	614.202
Ahcyl1	25.8836	25.4416	28.517	24.8849	25.8525	27.8302	25.1152	28.5702	23.2332	20.4388	26.3011	22.3503	27.8382	26.9748	32.0565	26.1198	26.894	27.2565	26.7671	26.1393	24.7789	28.5402	25.2631	23.2844	26.9924	29.6231	27.8948	26.2762	25.8414	28.2649	30.6909	25.8323	22.3025	26.7597	29.1204	25.6144	27.7301	27.2985	24.0056	23.0848	26.3749	25.358	28.9153	25.4152	23.6152	17.634	27.7493	22.2929	25.3648
Ahcyl2	3.03191	2.55182	2.69752	2.71233	2.42367	3.13448	1.97549	2.46588	1.65126	1.50478	3.55918	5.4028	3.56205	3.42409	3.63451	3.35063	3.03435	2.96128	2.93395	2.23767	2.51052	2.69075	1.98429	2.38502	2.53546	2.20822	2.49547	2.54739	2.08304	3.80942	4.20462	3.61138	2.05984	2.59318	3.6291	2.59941	2.84038	2.10599	2.49858	2.35721	2.70773	2.81003	2.78525	2.11581	2.14637	2.68063	2.4606	2.30317	2.61678
Ahdc1	1.45534	1.14709	1.63324	1.699	1.1233	1.21867	1.30257	1.10632	1.20465	1.57885	1.75412	1.32077	1.64765	1.75607	1.26558	1.33277	1.14179	1.44911	1.17807	1.70242	1.49368	1.23255	1.58349	1.83198	1.04228	0.916969	1.52758	1.12784	0.94036	2.03399	1.74978	1.8349	1.57175	1.55623	1.99103	1.50127	1.47708	0.987826	1.39557	1.35706	1.27604	1.15555	1.16944	1.4134	1.01887	1.34345	1.05601	1.54145	1.73827
Ahi1	0.178062	0.231328	0.315715	0.110754	0.101328	0.298902	0.237242	0.317629	0.13321	0.129514	0.179713	0.234008	0.262966	0.145301	0.388164	0.292226	0.222311	0.560447	0.179429	0.32573	0.174655	0.185508	0.226167	0.222917	0.161086	0.259654	0.268098	0.195679	0.300828	0.345785	0.323522	0.131877	0.169338	0.200066	0.23597	0.336928	0.299741	0.232285	0.106521	0.209293	0.185336	0.258798	0.258746	0.193568	0.126884	0.236695	0.173565	0.24914	0.211279
Ahnak	1.50574	0.941789	0.965774	1.12857	0.874534	1.16693	1.03527	1.37986	0.793204	0.978825	0.728138	1.06772	1.02414	1.17931	1.3159	0.936433	0.791088	1.0185	1.12008	1.5254	1.08506	1.17158	1.25662	0.919945	0.828863	1.05119	0.949407	1.52024	0.940008	1.18815	0.891763	1.09571	1.58986	0.782564	1.45584	0.98151	1.17353	1.35244	0.745502	1.14993	1.09347	1.83296	1.3557	0.824822	0.648545	1.1642	0.860371	1.43263	1.2936
Ahr	11.5017	7.16923	9.5088	11.1373	6.70896	10.3705	13.4028	17.8262	9.31054	7.70681	7.00938	9.76649	6.55	8.01516	8.80519	11.7026	10.5875	10.0978	8.47479	11.6221	8.75641	6.51347	9.55113	7.59657	9.06781	6.20511	10.5462	7.49282	7.13051	6.91972	10.092	5.76852	8.57896	7.06719	11.333	8.00569	14.2843	8.4869	8.65735	6.74817	7.21017	8.44443	10.8582	8.15428	4.9727	4.87206	7.88809	7.126	7.44905
Ahrr	0.0670892	0.0216466	0.0109634	0.0496241	0.0503001	0.0275801	0.0232174	0.0707436	0.0357868	0.0253404	0.0322308	0.0359478	0	0.0456028	0.00970905	0.0082799	0.0177081	0.027082	0.016778	0.0487012	0.0938221	0.0887366	0.0721237	0.0331168	0.00963387	0	0.0436898	0.0401447	0.0249109	0.0442357	0.0365876	0.0218023	0.0291549	0.00978769	0.065554	0.0616276	0.0169731	0.0775882	0.0208262	0.0187587	0.0591154	0.09603	0.0288145	0.0271498	0.032139	0.0212335	0.0196502	0.0167441	0.0243424
Ahsa1	54.1822	62.7839	68.1895	61.3381	46.8828	56.2903	56.1808	53.3416	55.9345	66.1885	56.5389	45.1131	58.3008	63.9572	59.2737	57.6709	76.8118	58.6325	46.373	38.5836	53.975	51.0272	55.342	60.7518	67.1379	64.6465	61.2076	47.3582	54.2061	56.3905	77.5654	75.0707	63.4024	42.9821	48.9684	45.0688	50.2123	46.7278	57.6486	46.7368	50.0661	49.4347	57.1914	57.176	56.9155	60.0325	67.4845	61.6287	88.9801
Ahsa2	3.9909	4.75246	5.77907	4.28384	4.45107	5.91122	4.32581	5.89982	3.91861	3.8455	4.88413	3.68528	4.97577	5.99838	5.95846	4.89699	8.94096	5.15232	4.5615	3.11282	4.07571	3.51781	4.53511	4.93077	6.83229	7.65645	4.94039	3.78093	4.94794	6.27436	7.44351	5.77399	6.53472	4.54928	3.82952	4.37393	3.93192	3.99544	3.75341	3.27216	4.19677	5.58771	4.80676	4.8297	3.6624	3.19061	4.6286	5.39564	10.0007
Ahsg	2160.16	1928.07	3052.67	3297.83	1390	2189.09	1788.99	2509.33	2646.18	2452.74	2519.37	2198.68	2464.1	1672.19	2003.14	2322.07	2327.21	2781.96	2443.89	1606.66	2136.77	1785.65	2511.09	2807.82	2594.27	1835.56	2464.83	2094.37	2718.54	2018.41	1763.52	2125.28	2590.12	1484.36	2036.52	2081.95	2020.03	1987	1583.12	1274.95	1570.9	1119.11	1786.36	1349.25	2022.34	1791.46	2501.56	2298.01	2606.5
AI118078	0.131948	0.531666	0.581942	0.64388	0.412028	0.650648	0.456438	0.904001	0.187612	0.33623	0.612515	0.318219	0.287347	0.807039	0.85893	1.2358	0.208964	0.385796	0.247486	0.517014	0.307478	0.021829	0.212819	0.797451	0.208422	0.682803	0.18896	0.41412	0.52238	0.747895	0.755412	0.171447	0.773938	0.423323	0.467171	0.469674	0.717182	0	0.307136	0.313466	0.421287	0.434214	0.736417	0.213544	0.426486	0.139146	0.424941	0.131754	1.27615
AI182371	137.047	144.34	126.667	135.077	125.336	167.85	148.862	168.988	167.883	128.143	152.624	196.703	120.664	179.058	177.639	142.149	163.439	167.291	157.946	131.255	161.243	182.098	167.209	158.465	120.434	167.39	150.967	122.193	144.828	143.741	157.938	173.687	151.705	153.638	154.591	123.009	142.207	155.928	142.17	135.314	147.338	138.587	142.585	141.924	121.385	109.909	148.232	153.529	161.4
AI314180	16.7006	15.6403	17.0146	16.5541	15.4284	13.4814	15.0234	17.2267	14.2435	11.8101	15.0595	15.2236	14.9479	17.0034	16.3888	15.1025	15.4639	15.4977	16.2488	16.7149	16.0286	16.0672	14.3548	13.2114	14.516	14.6957	15.2191	17.2165	13.6902	16.0322	15.1338	15.2091	13.7733	16.4902	18.7716	17.1884	20.4095	16.066	14.8832	14.0597	14.4927	17.4496	15.8958	14.7641	14.596	13.6614	17.2938	13.751	15.1411
AI317395	22.6719	27.1567	21.1906	28.5197	26.9404	19.3563	25.79	24.3457	24.231	19.2065	17.1817	17.9254	14.1212	17.7349	17.6467	18.2508	17.4129	16.9488	17.6116	26.7358	17.5734	17.9307	18.164	13.0718	13.6473	23.5147	18.7749	27.6981	18.9204	17.6898	17.8923	18.2764	16.3698	25.4138	23.2304	32.6625	24.0513	21.4891	26.5884	26.2471	26.2349	20.3915	32.2681	22.9276	23.4878	17.4808	35.0451	22.2308	19.6796
AI413582	2.56308	1.7679	2.76905	2.06436	5.10666	3.2781	2.41461	3.15314	4.25352	2.39883	2.15486	2.27033	1.80964	2.66228	3.46197	1.7204	2.56514	2.8653	2.24346	2.02597	2.40116	2.6373	3.68424	4.54879	1.64602	1.4671	2.01223	3.57672	1.72715	2.03737	1.29129	2.0245	2.5995	3.05376	3.71316	3.37631	3.27719	3.71438	3.09483	5.22564	3.56804	4.49421	3.49616	2.48796	2.80528	5.10009	2.1896	3.60792	2.10968
AI429214	0.601919	0.627122	0.635578	0.359604	0.789756	0.599583	0.56082	0.370245	0.432218	0.489923	0.389669	0.413386	0.564896	0.377752	0.563432	0.419562	0.428179	0.457677	0.202845	0.447484	0.503727	0.589573	0.522759	0.660277	0.232946	0.395204	0.464347	0.726892	0.220689	0.427409	0.221218	0.289651	0.281757	0.661986	0.356644	0.298029	0.696757	0.479073	0.402533	0.317184	0.357351	0.325079	0.325141	0.262446	0.601651	0.598994	0.450922	0.606813	0.294298
AI464131	19.2079	18.3049	13.655	13.6658	12.2573	13.2421	17.3406	13.8397	9.03163	11.4752	13.5781	11.2668	13.8967	10.923	15.3876	14.5512	18.5611	12.0567	11.6861	14.064	13.4296	14.5586	11.2411	11.7497	12.4626	10.2722	14.777	16.2948	9.23151	19.5149	11.396	13.7657	11.0131	12.8906	20.8448	14.3512	13.6318	14.4672	14.199	13.8234	13.5097	11.0072	12.4034	11.5148	12.6371	10.0561	13.9355	12.4141	13.1039
AI467606	0.237012	0.187309	0.108335	0.734199	0.39349	0.158977	0.0574306	0.116296	0.206552	0.531821	0.185446	0.465593	0.216308	0.369558	0.215471	0.142769	0.218386	0.333639	0.124474	0.120467	0.231342	0.547147	0.378006	0.224451	0.0478107	0.117765	0.301653	0.173641	0.205399	0.41461	0.271567	0.351189	0.0898843	0.120644	0.424325	0.342101	0.313719	0.512731	0.128447	0.439437	0.200487	0.710392	0.450119	0.156244	0.336815	0.332734	0.290653	0.145451	0.0602449
AI593442	0.00776979	0	0	0.00805216	0.0135926	0.014906	0.00627834	0	0	0	0	0	0	0	0	0	0	0	0	0	0	0	0	0	0	0	0	0	0	0	0.00742196	0	0	0	0	0	0	0.0069841	0.00844936	0	0.00599465	0	0	0	0.00651816	0	0	0	0
AI597479	3.73728	3.37753	3.72119	3.31528	3.32591	3.86386	3.2536	3.37357	3.10511	2.7238	3.19075	3.29654	2.8014	3.13067	3.80422	3.29509	3.88163	3.39308	3.55922	3.44031	3.01411	2.91576	3.05008	3.27437	3.41445	4.178	3.03933	3.39092	3.35447	3.66044	3.8457	3.95482	2.93511	3.52458	3.6555	3.42849	3.49698	2.98638	2.87942	2.81247	3.48049	4.10116	3.64127	3.33396	2.6627	2.75187	3.28245	3.44963	3.69065
AI607873	1.64018	1.07286	1.48949	2.2916	2.84659	1.18588	2.52272	1.56938	0.761274	1.36737	1.06553	2.80801	0.674775	1.24787	2.32156	1.42671	0.781667	1.16724	1.62935	1.52137	2.46346	1.55206	2.46174	1.67412	0.784863	1.2206	1.11527	2.24861	0.936079	0.720977	0.695858	1.05123	1.59463	0.89068	1.38006	1.53805	2.32828	2.63452	1.21657	1.73252	1.95653	3.03812	1.46108	1.4626	0.906028	3.16183	1.05392	4.16266	0.969543
AI661453	3.49489	3.39526	3.96928	3.9207	2.31776	4.33689	3.04086	3.70696	1.7854	3.25523	4.45111	2.426	3.97679	3.32545	2.97116	2.53816	2.69203	2.53847	3.27811	3.20584	3.926	2.90412	3.43431	3.35716	3.01075	3.02025	3.98099	3.05075	2.56631	3.09801	3.74243	4.02769	3.76063	3.07725	4.1819	2.36395	4.25404	2.7023	2.79139	3.15288	1.96849	2.7028	2.85081	2.59363	3.67292	3.91205	2.84015	2.68002	2.68173
AI837181	8.8185	8.7137	9.81948	10.3048	10.6197	8.80217	10.3755	9.19072	7.46779	8.47758	9.44383	6.89686	8.45939	6.84537	6.78656	6.72624	7.9072	7.9302	6.65467	8.26928	7.75275	7.55085	7.46281	6.71616	5.76495	5.92367	8.38712	8.21764	5.44778	7.81583	8.93201	9.21505	8.44019	8.45902	10.1697	8.99805	8.94724	9.47903	8.39707	9.46152	7.78548	7.44121	8.30099	7.70722	9.57552	12.8767	7.64342	8.30968	9.12063
AI846148	0.489887	0.4386	0.531577	0.700959	0.461471	0.50599	0.516224	0.370872	0.282003	0.596256	0.562065	0.577268	0.421384	0.468732	0.508996	0.456179	0.416889	0.337017	0.493741	0.484094	0.464634	0.422496	0.471755	0.454553	0.404885	0.205259	0.377869	0.524777	0.369252	0.394184	0.574359	0.67011	0.506334	0.537658	0.708811	0.65626	0.489241	0.373531	0.572132	0.539762	0.43491	0.489833	0.553809	0.580108	0.514926	0.7776	0.282707	0.569512	0.478489
AI987944	3.27978	3.19494	3.87566	2.65987	3.22124	3.48737	2.98518	4.49162	3.21623	2.24778	4.59648	4.25207	3.25647	3.62939	4.32628	4.0194	4.4742	4.23888	4.1836	3.20796	4.71348	5.21226	4.70071	3.75272	3.98171	4.90366	3.94865	3.43323	4.0754	3.67084	3.8551	3.46711	3.04737	3.3026	3.18827	3.13411	3.87621	3.75726	3.61525	3.78566	3.05303	4.2783	3.83015	3.28812	3.43754	3.34809	3.45798	2.97423	3.0392
Aicda	0	0	0	0	0	0.018149	0	0	0	0.0249995	0	0	0	0	0.019167	0	0	0	0.0165645	0	0	0	0	0.016339	0	0	0	0	0	0	0	0	0	0	0	0	0	0	0	0	0	0	0	0	0	0	0	0	0
Aif1	4.45748	4.09511	3.20168	3.91816	8.2967	11.1368	4.35273	4.39968	4.38679	4.7939	3.42798	5.93062	3.3199	10.0078	11.7615	2.90748	3.83061	4.64762	3.67479	3.68726	7.49968	6.71984	11.4112	8.45779	2.084	4.41951	4.48921	6.94361	3.63739	5.55006	2.22646	3.00662	4.10028	3.81109	6.95738	6.24904	8.62555	8.15883	3.99913	7.3042	4.95529	10.3866	3.3763	4.99314	5.25768	17.416	3.18805	6.24941	1.93078
Aif1l	0.0306901	0.0173345	0.0527048	0.0318078	0.0403014	0.0442029	0.0372107	0.0944685	0.0764744	0.0101462	0.0688639	0.0576163	0.0468039	0.0313248	0.0155582	0.0264856	0.0283761	0	0.0672143	0.0312163	0.0167084	0.0711125	0.0577991	0.0132487	0.046313	0.0109128	0.0420061	0.0160602	0.0266121	0.0424951	0.0293209	0.0174684	0.0350466	0.0470605	0.0262616	0.0370329	0.0271897	0.0828868	0.0166955	0.0150298	0.0236422	0.0307764	0.0153912	0.02901	0.0643869	0.0113322	0.0944808	0.0402283	0.0390138
Aifm1	45.2182	43.2554	43.4881	40.5979	38.2293	44.8442	45.0965	50.5154	35.3513	40.9824	47.3822	41.8526	45.545	47.3839	47.7864	50.8246	44.4629	43.7314	46.8885	46.811	42.1932	51.3459	41.7692	46.7959	44.8752	55.2245	43.2687	47.2255	45.9798	46.0194	57.6256	45.3105	40.6162	46.7065	44.5554	45.1811	41.8069	43.2576	36.9638	40.5408	45.51	41.6418	47.1008	46.5776	42.0344	33.5772	47.3367	33.9188	42.8713
Aifm2	9.0207	7.99803	6.24525	7.32843	8.3239	8.69559	10.7275	8.34154	9.84325	10.475	6.54229	3.42294	5.89682	6.67596	7.058	7.77359	6.17613	5.0365	6.98205	10.2232	6.03931	8.85832	5.15314	9.398	6.65338	7.51032	6.73801	10.2633	7.87557	7.0439	8.54109	7.3798	6.18447	6.0327	4.99568	5.27813	5.84756	11.1926	5.40656	6.56009	6.59598	6.45695	7.99051	7.43745	5.40253	6.18097	11.5929	5.46668	9.36922
Aifm3	0.99287	1.17763	1.30901	1.7775	1.08907	1.59807	0.951209	1.09723	1.23555	1.46752	1.30162	1.35709	1.30031	1.48736	1.50019	1.23421	1.74119	0.914887	0.971986	1.36793	1.31817	1.79183	0.91832	1.06064	1.7423	0.753186	1.18137	1.54991	1.25387	1.69323	1.317	1.11016	1.81768	0.876469	1.42413	1.33908	1.1917	1.12014	0.969243	1.39958	1.3102	1.04521	1.36603	0.508596	0.987178	1.04372	1.12134	1.19073	1.39622
Aig1	7.87426	8.3534	7.77693	7.79767	8.12972	7.84211	6.53212	6.8815	12.1036	7.70366	6.46337	6.57803	6.29961	9.01032	8.93583	6.27562	8.94393	7.53436	7.26895	7.1279	8.51981	9.11506	10.0401	10.8479	6.14177	7.67422	10.1212	7.83595	7.12041	6.11686	8.83098	8.22215	6.67695	8.83244	8.35101	7.95458	10.0173	9.63732	7.94921	8.12708	8.79146	9.3987	7.37379	7.80265	6.13233	6.13285	6.08725	8.15806	8.01437
Aim1	5.20426	2.87834	5.1519	5.72696	4.71269	4.48757	4.49535	3.70148	2.35199	4.28344	4.18922	3.17752	2.8704	5.50912	3.40733	3.90019	5.02813	3.42836	3.72283	4.13301	5.6419	3.74486	4.31535	4.69571	3.98952	4.03824	5.88774	6.19568	4.00027	2.29195	2.15411	1.82938	3.04691	3.34125	3.49269	4.71388	5.21307	4.7382	3.67512	4.54245	3.77204	4.78202	4.1062	4.19323	2.79411	4.30397	5.02164	3.56389	3.65776
Aim1l	1.37171	1.01066	0.03269	0.591862	0.191643	1.9554	1.55378	0.679689	0.557245	0.346125	0.0427127	0.0357364	0.125903	0.103622	0.0868492	0.246623	1.46962	0.585135	0.141744	0.997134	0.0932703	0.0992416	0.215099	0.0740198	0.143628	0.040612	0.243172	0.199395	0.0990365	1.73227	0.29098	0.292538	0.181147	0.30157	0.211753	0.880501	0.615548	0.736882	0.973073	1.10002	0.918053	1.12625	0.840078	0.980641	0.511092	2.66616	0.234366	0.0915509	2.66942
Aim2	1.53767	0.585131	0.20449	1.01814	0.985105	0.66875	0.389745	0.725871	0.511745	0.519638	0.420817	0.687404	0.545246	1.00896	1.24954	0.323974	0.479016	0.78254	0.688474	0.526856	0.661238	0.82773	1.61496	1.09583	0.287505	0.520792	0.440046	0.467738	0.480219	0.874588	0.392558	0.264326	0.462325	0.620703	0.9476	0.847905	1.02876	1.01302	0.563369	0.559819	0.840747	1.0926	0.447873	0.405203	0.539616	0.950512	0.623076	1.10893	0.499437
Aimp1	17.6235	18.6597	24.1362	21.3892	22.2393	17.0212	18.9309	20.6862	17.3066	17.1439	18.215	17.7799	18.2466	17.8903	20.31	19.0812	20.2392	21.6898	15.8858	19.3894	17.5021	19.7455	18.0645	14.1689	17.593	19.4158	19.1262	20.6025	17.8253	14.44	19.4854	17.1947	16.5109	17.7914	21.6685	19.4285	20.8599	20.7607	24.8183	22.864	17.6704	20.8577	21.1047	13.7051	20.8401	22.9849	22.9147	20.9779	18.9927
Aimp2	8.38156	7.77552	9.10619	7.80756	9.30656	8.14994	8.03511	8.85156	7.85981	8.39438	7.89395	5.99441	7.89895	7.18159	7.90921	8.12508	7.24806	5.91781	7.77186	7.35119	8.36907	8.32892	7.66984	8.45912	7.65562	7.15218	7.11813	8.17137	7.06275	6.50051	9.3526	7.66146	8.90824	6.80074	8.18042	7.25978	7.65645	7.22934	8.11021	8.38972	5.96058	6.40398	8.59142	6.86779	9.2725	9.41177	8.1607	7.15588	8.16525
Aip	8.06934	6.86739	8.0953	8.17061	8.54925	7.31248	7.10437	6.8746	7.23688	8.94	6.6638	5.70644	6.79695	8.18615	7.49692	6.69044	7.52874	7.84531	5.99803	6.59068	7.46438	7.99815	5.87783	8.77194	6.4723	6.91207	6.56286	8.55203	5.75745	7.70406	6.8921	6.71234	7.64426	7.46167	6.54862	6.8674	6.6973	7.83758	7.72869	7.67926	6.63336	7.16926	7.45616	7.37027	8.04627	8.78017	7.31292	7.64923	8.63821
Aipl1	0	0	0.033044	0	0	0	0	0	0	0	0	0	0	0	0	0	0	0	0	0	0	0	0	0	0	0	0	0	0	0	0	0	0	0.0295002	0	0	0	0	0	0	0	0	0	0	0	0	0	0	0
Aire	0	0	0	0	0	0.0221052	0	0	0	0.030449	0	0.0216134	0	0	0	0	0	0	0	0	0	0	0	0.0198966	0	0.0163748	0.0210102	0	0	0	0	0	0	0	0.0197028	0	0	0	0	0	0	0	0	0	0.0193193	0.0510554	0	0.0201346	0
Ajap1	0.0296372	0	0	0	0	0.0284241	0.0119405	0	0	0	0	0	0	0.0402139	0.0449983	0.0127614	0	0.0104507	0.0258864	0	0	0	0.0139127	0.0511181	0.0297277	0.0210144	0.0134816	0.0464898	0.0128115	0.0136634	0.0141293	0.0337538	0	0	0.0126427	0.0118855	0	0	0	0.0435627	0.0228019	0	0	0.0279682	0	0	0.0151911	0.0129198	0.0125191
Ajuba	1.19076	1.38783	1.71746	1.30009	1.30196	2.10999	1.58815	3.18454	0.78914	1.08564	2.59633	1.12861	1.73651	2.6487	1.90173	1.61963	1.54201	2.19322	1.495	1.03885	1.80237	1.48285	2.98351	1.24005	1.69132	1.36993	2.28924	1.34146	0.773523	1.43372	2.02566	1.69249	1.02361	1.17639	2.51126	1.08224	1.09988	1.1988	1.61752	0.696454	1.18717	0.855673	1.10221	1.11239	1.83323	0.793114	1.18055	0.882061	1.08451
AK010878	2.61498	1.58588	2.85614	1.49542	1.70697	2.6581	2.9625	1.92059	2.57464	3.17016	1.66254	2.70878	1.78489	1.96361	2.56997	2.22209	3.67774	2.61677	1.53731	1.66593	1.91076	1.67165	1.90951	2.45886	2.98162	2.1909	2.20617	3.67637	1.99507	1.90949	2.42065	2.79674	3.65164	1.67333	2.26912	2.82336	2.24566	2.42237	2.79933	2.67368	3.12956	3.08939	2.50328	3.53872	3.17246	3.60288	2.63957	1.84143	2.67649
Ak1	0.0766086	0.0432887	0.0219362	0.0992902	0.083869	0	0.108394	0.0471823	0.0477359	0.0253377	0.0214963	0.0179853	0.058416	0.0130376	0.116558	0.049585	0.0354312	0.067612	0.167851	0.0584661	0.0208626	0.133189	0.0721695	0.0661427	0.0578277	0.0272521	0.0349666	0.120269	0.0332285	0.0353587	0.0366108	0.043623	0.0291734	0.0195837	0.114768	0.0462402	0.0847667	0.0517473	0.0625181	0.0563	0.117982	0.0576424	0.0192178	0.126779	0.0482289	0.0848624	0.0393171	0.0836674	0.0487054
AK129341	0.174097	0.0280718	0.156476	0.10302	0.0326323	0.0238569	0.0401662	0.0764918	0.0773892	0.0575084	0.0696994	0.0583154	0.0505727	0.067637	0.0251951	0.0107319	0.149346	0.0614607	0.0217695	0.0884661	0.0405868	0.0287901	0.0819006	0.0644197	0.0874999	0.0795258	0.113375	0.0650755	0.05387	0.0459169	0.130577	0.0424329	0.056755	0.0507983	0.0531604	0.0499763	0.0880626	0.0447427	0.0405416	0.0730186	0.0958782	0.0622997	0.0498493	0.0704688	0.0521256	0.0367341	0.101985	0.0760554	0.0631688
Ak2	120.189	83.8453	70.2047	85.0369	160.075	111.963	127.339	104.302	87.8323	147.742	68.9014	39.4069	63.2969	68.7565	79.573	75.7858	71.4059	63.1276	83.3004	114.863	75.766	110.628	114.075	91.1127	83.6638	93.5002	80.5513	139.105	92.3794	66.4575	64.2298	66.6561	77.3941	74.9267	98.6029	84.9976	78.633	165.631	82.4559	89.7998	95.8782	106.895	89.802	109.436	121.335	91.7268	123.312	76.7955	105.414
Ak3	127.319	101.485	106.7	105.64	133.805	110.632	118.118	122.822	104.416	81.6963	113.172	88.1473	97.6667	92.894	128.564	112.352	108.193	100.323	109.458	128.94	103.254	106.237	77.7922	77.9571	111.254	110.421	110.141	118.501	124.677	114.926	113.872	93.1197	93.5736	111.335	100.046	99.9767	98.547	108.557	93.1458	107.4	99.689	98.0517	110.621	108.882	114.158	83.1282	124.504	97.5858	100.63
Ak4	26.729	24.5258	15.8762	25.2587	35.8436	23.5129	33.7172	18.2698	31.6308	28.1769	15.2866	7.53142	14.9798	14.9391	15.0518	20.6346	13.2218	13.0082	26.0415	37.2459	16.3065	22.7225	14.3584	28.3623	19.5104	31.6109	13.2727	35.9339	37.3028	11.484	11.5916	19.5383	11.3488	26.2724	27.057	23.4899	16.8702	40.4307	13.3585	22.3312	20.7078	26.0747	18.1466	21.342	22.3645	21.7768	28.4521	24.1081	38.6192
Ak5	0.0292312	0.0659863	0.050157	0.0605404	0.0255688	0	0.011802	0	0.0181913	0.0193115	0	0	0.0445791	0.0298105	0.0148061	0	0.0405066	0.0309581	0.0383791	0.0891218	0.0318015	0.0676749	0	0	0.0146914	0.0415412	0.0266503	0.0152968	0.0253257	0.0269834	0.055807	0.033248	0.022235	0.029852	0.012496	0.0234951	0	0	0.0476492	0.0286066	0.0563435	0.0732217	0.0732358	0	0	0	0	0.0255397	0.0123739
Ak6	4.21455	5.79106	4.45426	3.51046	4.04714	3.86694	3.99508	4.05768	2.85089	5.32655	4.62171	3.69498	5.82193	4.60953	5.15121	4.07205	4.44366	6.27483	4.25036	4.32974	3.68804	4.50747	4.09462	3.40147	3.59174	3.74338	3.92597	3.40413	3.73083	4.73621	6.03469	5.05421	4.94814	5.98825	5.01336	5.30221	4.74447	3.95579	5.37656	5.91775	3.92052	5.09495	5.18774	5.27845	6.49036	5.58206	4.83709	4.00251	5.11948
Ak7	0.0733144	0.132421	0.268456	0.0911043	0.320644	0.0422018	0.0828944	0.108231	0.164251	0.0581219	0.295957	0.0825392	0.193895	0.259235	0.401121	0.392404	0.298009	0.321039	0.0128344	0.0596066	0.622335	0.254684	0.455259	0.823014	0.0294826	0.135445	0.213892	0.337673	0.0381113	0.108335	0.280028	0	0.356968	0.164717	0.288338	0.0235749	0.142774	0.0263784	0.207147	0.0286991	0.146991	0.0146964	0.0146969	0.36006	0.57793	0.931396	0.571382	1.21745	0.198622
Ak8	0.0577736	0	0	0.0897406	0.0252675	0	0.0233258	0.035537	0.0359539	0.019084	0	0.0270925	0.0293692	0.0196395	0	0.0249294	0	0	0.0252846	0.0880716	0.0314268	0.0668774	0.054357	0	0.0290366	0.0410517	0.0263363	0	0.0250272	0.0266654	0.0275747	0	0.0878919	0.0295002	0.0493951	0	0.0767112	0.0519671	0	0.0282695	0.0445437	0	0	0.0272824	0.0242168	0	0	0.0252388	0
Akap1	28.8032	30.1803	30.5646	29.4506	29.8323	32.1949	33.4104	24.9359	21.6039	26.5374	26.7634	19.0218	24.8025	22.7847	22.8019	23.5884	29.6399	24.3468	23.4279	27.6698	26.6094	21.9214	21.8933	22.7892	23.9555	20.6599	25.9321	30.4122	21.7164	26.0933	28.8432	29.1143	23.4731	32.0808	28.4246	26.4689	28.9121	26.5585	22.6078	25.0576	26.0759	26.6409	24.4187	22.0251	23.4382	19.353	27.5793	27.2143	29.5897
Akap10	2.72593	2.38947	2.32833	2.60475	2.30164	2.29967	2.44584	1.88544	1.67414	1.82289	2.18957	2.09441	2.5088	2.3211	2.67676	1.97815	2.64694	2.37743	1.99713	2.37704	2.4422	2.30139	2.07906	2.0088	2.45688	2.6595	2.6229	2.48468	2.65396	2.19091	2.16601	2.52668	2.24172	2.95071	3.24876	2.68767	3.07458	2.11467	1.77925	2.31216	2.18261	2.53234	2.39088	2.12013	1.71528	1.90027	2.25389	2.861	2.46567
Akap11	4.77798	3.71986	4.01655	4.74532	3.46239	4.75714	4.01241	4.76008	4.49016	3.3443	4.1544	3.45576	3.32013	4.03258	4.97	4.14333	4.91889	4.46948	4.66128	5.73625	4.36656	5.38592	4.70741	4.77158	4.65178	4.82185	5.10919	4.47546	4.81638	4.33497	3.73475	3.55546	3.2724	4.57053	5.74462	4.51013	5.4147	4.01701	3.23996	4.26108	4.14696	5.12145	4.43781	4.44625	3.11097	2.51926	4.22748	3.91788	3.94318
Akap12	1.07506	1.03255	0.622847	1.23303	0.476269	1.04457	0.879339	1.17892	2.34935	1.61165	0.813485	0.524076	1.12202	0.779983	0.713381	1.3533	1.3073	1.40459	0.940546	1.12102	1.63427	0.723135	1.51735	0.539052	0.5838	1.21294	1.80695	0.737027	1.08815	1.14597	1.00494	1.04928	1.20889	1.00798	1.5402	1.05626	1.09248	1.15005	0.568355	1.53486	0.868079	1.38208	0.800307	1.75459	0.76729	1.35588	0.662105	1.66835	1.29646
Akap13	4.34149	3.23843	2.76705	4.30318	3.1172	4.70997	4.30069	4.03688	3.09826	2.89745	4.39575	2.62345	4.12055	4.29544	3.76317	5.34211	5.38337	4.95205	4.61366	5.1014	4.81069	4.94707	4.02186	4.01597	3.74263	4.58107	4.94573	4.03081	6.98962	5.73205	5.32786	4.04268	4.16127	3.38235	4.50396	3.92105	4.76989	3.39422	2.86445	3.44648	3.96282	4.23772	6.24674	5.13583	3.08335	3.72137	2.92825	5.52957	5.33139
Akap14	0	0	0	0	0	0	0	0	0	0.0167198	0	0	0	0.0172065	0	0	0	0	0	0	0	0	0	0.0218507	0	0	0	0.0529755	0	0	0	0	0.0192509	0	0.0432759	0	0	0	0.0275028	0	0	0	0	0	0.0212168	0.0186899	0.0259444	0	0.0214264
Akap17b	0.899232	0.989438	0.657657	0.877765	0.618938	0.940339	0.72017	0.915384	0.422382	0.837549	1.63596	1.20976	1.89579	1.68878	1.35896	1.03684	1.06224	1.19165	0.941935	0.786533	0.995228	0.861755	1.0749	1.45095	1.05948	0.775132	1.008	0.786858	0.735041	1.592	2.24447	1.60127	1.47454	1.05331	0.99569	1.09009	1.00429	0.510465	1.16144	0.685259	0.744458	0.953549	0.938106	0.578311	0.834121	0.838261	0.816055	0.998595	1.06708
Akap2	0	0	0	0	0.00577523	0	0	0.00811595	0	0	0	0	0	0.00448985	0	0	0	0	0	0	0	0	0	0	0.00663139	0	0	0	0	0	0	0	0	0	0	0	0	0	0	0	0	0	0	0	0	0	0	0	0
Akap3	0	0	0	0.0148951	0	0	0	0	0	0	0	0	0	0	0	0	0	0	0	0	0	0.0166504	0	0	0	0.0102206	0	0	0	0	0	0	0.0109412	0	0	0	0.025465	0.0258764	0	0.0140765	0.01109	0	0	0	0	0	0	0	0
Akap4	0	0	0	0	0	0	0	0	0	0	0	0	0	0	0	0	0	0	0	0	0	0	0	0	0	0	0	0	0	0	0	0	0	0	0	0	0	0	0	0	0	0	0	0	0	0	0	0	0
Akap5	0.115331	0.160803	0.139689	0.281013	0.118684	0.188719	0.24748	0.192708	0.135103	0.192666	0.129632	0.089079	0.152109	0.152621	0.158687	0.181988	0.137841	0.105317	0.11313	0.20684	0.125434	0.118116	0.12766	0.228437	0.2114	0.197644	0.130357	0.163309	0.223354	0.10047	0.116883	0.177424	0.206356	0.0764165	0.157646	0.131223	0.229024	0.219618	0.118278	0.165931	0.141227	0.136317	0.197166	0.237002	0.119436	0.0951914	0.104603	0.177823	0.161256
Akap6	0.159146	0.0698517	0.12646	0.0411867	0.0231932	0.0211941	0.0499588	0.0652392	0.0220005	0.0525672	0.0297216	0.0953565	0.0404392	0.108195	0.125387	0.0533932	0.0163295	0.015601	0.0967035	0.188694	0.0673288	0.0562715	0.0748418	0.0953872	0.0444344	0.153964	0.0402904	0.023126	0.0536184	0.0652734	0.050622	0.145775	0.0201681	0.0135385	0.0717919	0.0355203	0.00391167	0.0636011	0.0240122	0.04325	0.0783932	0.0531323	0.150629	0.029215	0.0148185	0.00652681	0.0589143	0.0308876	0.175906
Akap7	3.21142	1.73047	2.69502	2.61753	2.4263	1.99325	3.53701	2.43162	1.84481	1.72532	2.08971	1.25485	1.54367	2.20527	1.90049	2.06492	2.59159	1.16478	3.19971	3.44812	1.03238	3.25169	2.17698	2.26011	2.48832	2.21283	2.47768	2.86151	1.97787	1.36113	1.18456	1.19558	1.11729	3.13574	1.52937	2.25031	2.80431	3.54846	2.00191	2.43234	2.32252	3.82327	2.46663	2.53745	1.34283	1.81504	2.15548	1.23232	2.30389
Akap8	15.054	9.27685	9.55759	12.7346	10.7576	11.9858	10.9771	11.8182	9.39903	10.6978	9.07712	9.42797	10.2022	8.72031	10.4651	9.37051	10.3978	9.73536	9.78192	13.2846	9.4407	10.0451	10.197	9.18086	11.44	12.3196	10.9329	10.7463	10.2244	12.9216	11.4525	10.5023	12.3289	10.7214	12.4618	11.9076	11.4236	10.4179	10.288	10.6063	10.0743	10.8917	11.8159	9.92161	10.9673	9.74784	10.1486	12.8525	11.3828
Akap8l	14.5119	9.36321	11.1921	12.5117	9.63032	9.70001	9.13771	10.6632	8.44536	14.2579	9.22557	9.11469	8.81246	9.04782	10.1111	8.36806	11.2225	8.12889	8.46813	15.5935	10.811	10.4896	9.63787	10.545	10.8688	9.72056	9.25939	12.1872	8.57158	10.9915	10.6141	11.0289	13.1031	13.1659	11.3032	10.7669	11.1214	9.54882	11.6077	10.0462	10.6824	11.1191	10.7703	9.17856	8.95462	13.3678	9.98511	10.6712	12.3972
Akap9	3.9414	3.83969	3.771	4.74821	2.73937	4.27304	3.29115	4.45755	2.45719	3.66663	4.27121	3.76029	3.76724	4.34555	4.39886	3.69197	4.05994	4.5869	4.24075	5.31605	4.52029	4.31907	4.46266	4.89355	4.30131	4.3074	3.99988	4.43879	4.15812	4.31271	4.17366	3.77986	3.33149	4.51867	6.12139	4.16121	5.68106	3.99348	2.86631	3.32553	3.91408	4.97083	4.00997	3.55971	2.78248	2.77789	4.64022	4.92324	5.38275
Akip1	8.01705	7.20747	9.22413	8.20547	11.5381	10.6857	13.0979	9.40398	8.6441	7.85228	8.51667	7.25678	7.8666	11.3132	8.64091	11.0217	10.3775	8.55649	5.87496	9.99503	9.02623	12.4637	9.16554	8.73273	8.05863	8.37932	11.3463	8.14679	6.34015	7.14239	8.98772	7.89933	9.64372	9.90092	5.81827	8.39199	12.0478	7.46285	11.0423	8.07381	8.73271	10.3212	9.20213	11.1375	14.1063	7.36625	11.2767	7.4933	8.28693
Akirin1	10.176	7.8586	7.45816	6.83224	7.81189	9.17592	8.26689	10.8715	6.35527	8.05304	9.43444	8.46936	10.9901	9.65352	11.217	8.86449	9.10044	12.0307	6.84629	7.65912	6.92966	5.75815	8.08053	8.67024	7.53862	8.08869	9.94026	7.87095	7.73923	12.4455	13.3839	10.7236	10.7546	9.3002	11.8239	9.0709	10.2946	8.56832	9.81336	8.08838	6.29859	8.9484	9.60174	7.15394	8.82145	8.8569	7.94324	9.23996	9.6213
Akirin2	7.20254	6.64055	7.21297	7.04873	7.454	6.63048	7.32857	6.78345	6.73169	6.91964	6.47684	7.74492	6.57177	6.88788	7.16276	6.55734	7.16569	7.33932	7.04335	7.40027	6.2859	6.77995	6.60284	5.78577	7.13382	7.27373	8.15414	7.26211	6.28593	6.72173	8.43684	7.08195	7.32497	7.19383	8.34603	7.46443	7.77688	7.78387	7.13903	8.33959	6.3465	8.45913	7.61468	6.75266	5.9718	7.48171	7.59999	7.56077	7.48266
Akna	0.919975	0.626764	0.464178	0.901178	0.710075	0.73061	0.508633	0.601241	0.608628	0.623863	0.584994	0.871081	0.412897	1.22706	1.52808	0.629775	0.605209	0.70768	0.775597	0.656636	1.01044	0.883139	1.40209	0.794728	0.657792	0.618703	0.756043	0.685086	0.847322	0.826277	0.672302	0.546313	0.756941	0.516308	0.949278	0.759224	0.91757	0.924428	0.603454	0.754112	0.958257	1.59531	0.855512	0.610897	0.65295	0.985429	0.458556	1.06448	0.709089
Aknad1	0	0	0	0.0180424	0	0	0	0	0	0	0	0	0	0	0	0	0	0	0	0	0.0189115	0	0	0.0150428	0	0	0	0	0	0.0160463	0	0	0	0	0.0148621	0	0	0	0.0188651	0	0	0	0	0	0	0	0	0.0152228	0
Akp3	0	0	0.185282	0	0	0	0	0	0	0	0	0	0	0	0	0	0	0	0	0	0	0	0	0	0	0	0	0	0	0	0	0	0	0	0	0	0	0	0	0	0	0	0	0	0	0	0	0	0
Akr1a1	197.061	218.114	214.23	174.87	242.228	189.303	223.536	207.823	176.369	210.941	199.616	194.748	220.765	225.585	258.114	221.631	209.516	202.906	177.625	199.683	203.815	267.283	186.192	236.849	183.768	219.859	183.2	240.687	181.903	198.221	252.59	217.974	217.427	187.685	217.157	213.844	186.305	209.683	238.06	215.199	219.099	188.257	223.233	202.443	200.508	222.343	214.937	198.909	206.752
Akr1b10	2.63794	1.3742	0.928484	1.43589	1.89328	1.62204	1.2016	1.37298	0.841875	1.4076	0.947777	1.61767	0.962767	1.88545	2.05563	0.729663	0.968544	1.40883	0.917673	1.30608	1.6925	1.33107	2.51376	1.57677	0.985859	1.68217	1.26418	1.38044	1.11344	1.37364	1.00079	0.653939	1.20909	0.932524	1.30118	1.19606	2.12553	2.12945	0.73505	1.52246	1.53843	2.30426	0.711747	1.4693	0.992331	1.09893	1.10944	1.86157	1.23119
Akr1b3	10.2867	4.16229	10.139	6.13014	7.55485	6.51615	5.32867	8.43662	3.50282	6.02656	7.75998	3.51932	4.80172	4.6185	8.01411	5.35999	7.76984	5.75556	5.60625	5.32576	10.7689	7.22836	9.55667	10.3337	8.68178	6.321	6.42929	8.12543	3.12334	5.82284	6.05294	6.586	4.67639	3.40263	7.7055	5.09665	7.55043	7.47795	13.9559	7.81194	7.23279	8.07055	12.6106	8.03506	9.49155	13.6167	8.22406	10.6552	5.69643
Akr1b7	1.56262	0.779317	2.45065	0.715	2.03436	0.453157	2.37688	5.90119	1.80922	3.45714	1.26282	0.136276	0.258628	2.22361	3.8286	1.19126	0.805718	0.590131	1.39957	3.24999	0.474423	0.925459	1.77793	3.29441	1.82642	1.16198	0.496971	1.90092	0.724145	1.50954	0.346894	0.41317	1.13333	3.08027	2.51666	0.379716	1.64056	1.56901	11.8032	3.34162	2.68975	6.51764	6.84117	9.47275	2.13256	1.36813	1.08035	2.1908	3.56887
Akr1b8	2.08676	1.25617	3.02363	2.34101	2.12953	1.23437	1.48845	1.58309	1.90468	2.02197	1.91035	3.09881	2.26305	2.2227	3.17093	2.4612	1.89566	2.2346	1.46123	1.83798	2.57295	2.89871	1.66885	2.40224	2.02766	1.87818	1.74397	3.05763	2.29007	1.82998	2.88837	1.81969	3.46563	1.27864	3.98457	1.95682	2.67842	1.47034	1.92756	1.5997	1.20668	1.32421	3.48544	1.47814	1.45784	2.87664	1.78269	3.40336	2.85615
Akr1c12	46.3102	49.0265	48.9711	44.3318	31.0657	5.76036	6.27713	25.0638	24.3949	43.8597	45.0982	26.3642	44.0121	31.5354	62.962	47.7554	49.8276	43.1803	49.7903	60.8429	44.3299	35.0134	41.6303	22.4569	5.11054	34.2413	24.5535	59.4964	5.45821	28.2612	27.7479	25.3102	23.288	47.3312	26.9946	24.3709	28.3073	31.0513	45.2814	27.9423	26.3316	27.5011	53.2405	45.9997	3.79896	37.6007	32.896	25.3973	26.0445
Akr1c13	56.5799	56.3825	50.1947	42.8299	77.9882	84.5716	102.231	59.6635	76.8971	53.9654	57.7713	83.3096	54.3963	105.173	77.8705	60.4877	62.0639	54.1914	61.1885	59.3344	58.351	82.7628	58.2213	69.6115	110.261	114.653	76.456	65.5355	108.764	98.8449	84.723	100.322	80.9749	52.2552	60.31	60.4538	75.6332	72.6516	49.0851	74.1099	59.3513	74.2916	65.8879	52.1162	78.8469	40.7236	94.0034	60.5385	68.0382
Akr1c14	113.557	109.224	120.924	127.159	120.259	150.03	167.334	130.146	156.356	109.125	134.031	143.646	128.617	197.668	251.909	156.476	155.08	133.951	164.989	137.292	142.531	245.223	108.831	179.058	215.847	249.706	139.467	120.733	222.921	178.88	161.776	118.591	148.268	120.193	163.578	131.897	98.3196	180.481	136.728	120.471	161.659	145.164	135.811	112.172	115.025	77.6283	142.216	169.754	160.551
Akr1c18	0.154786	0.698824	0.0442654	0	55.1358	63.644	104.099	36.086	33.1904	0.357906	0.0867556	46.0556	0.392924	43.4067	0.195753	0.434137	0.357486	0.273217	0.270968	0.0393266	1.34717	33.8355	0.582529	28.0593	63.671	34.8756	44.572	0.2835	76.6794	57.5796	44.934	48.7929	24.723	0	48.2293	21.123	72.9359	50.6362	0.168209	23.1466	54.6114	35.8575	0.73682	0.365472	141.015	0.0857313	86.4082	35.556	16.3269
Akr1c19	22.8952	15.4556	7.39339	6.23921	22.3903	27.4959	49.2415	26.7286	30.4054	23.183	20.794	22.98	17.7459	44.5877	30.6658	18.2775	11.1996	13.0456	28.4781	19.9653	23.0412	47.6378	24.5989	27.6806	45.2938	76.6461	23.1709	16.2042	49.891	40.5501	51.4488	46.7248	32.0255	11.5975	21.6042	14.4402	27.2162	27.9187	5.7539	18.9397	16.2165	24.0013	24.262	13.8639	23.0817	4.28767	34.8881	13.2083	26.4012
Akr1c20	71.6746	76.7833	70.9861	59.0829	66.5521	51.5308	60.3162	67.7121	72.8288	85.5955	76.5695	94.9389	64.3629	86.1747	92.9066	85.7404	95.44	68.2592	74.7734	72.5595	78.7702	76.6177	84.4256	53.0381	62.7613	85.3263	70.0003	64.2936	54.3359	67.1887	81.3471	80.3782	55.9463	64.4372	64.843	58.3913	63.7226	79.4018	64.8329	53.083	84.3112	65.2046	89.5082	74.0891	47.1034	58.4962	71.3406	53.6119	56.8004
Akr1c21	0.150049	0.127019	0	0.0776911	0	0	0	0	0.0466896	0.0247823	0.0841005	0	0.114416	0.0255037	0.038001	0.0323731	0	0.0264856	0.0328344	0	0	0.0434233	0	0	0	0	0	0	0	0.0346276	0.0716167	0.0426669	0.028534	0.0383088	0	0.211058	0	0.134968	0	0.0367106	0.231377	0.112758	0.0375932	0	0	0	0.0769106	0.0327749	0.0635171
Akr1c6	556.141	596.337	784.561	661.163	500.152	514.93	551.183	771.989	482.277	494.36	905.633	817.402	845.208	860.857	900.203	683.048	696.378	919.539	786.545	552.378	680.885	658.07	821.943	601.177	767.674	827.408	631.873	604.59	771.977	671.006	848.262	680.008	733.689	481.012	554.18	725.648	593.734	514.684	471.926	514.603	582.162	502.698	674.896	392.182	644.809	455.166	699.508	626.854	532.601
Akr1cl	0	0	0	0	0	0	0	0	0	0	0	0	0	0	0	0	0	0	0	0	0	0	0	0	0	0	0	0	0	0	0	0	0	0	0	0	0	0	0	0	0	0	0	0	0	0	0	0	0
Akr1d1	92.3849	100.274	80.0002	75.8667	95.7578	100.416	108.59	105.509	111.538	86.9903	102.337	133.831	100.71	148.611	128.533	106.193	96.8187	106.705	113.31	109.429	66.3778	162.982	111.77	95.4321	126.99	130.872	100.329	77.6797	139.411	103.894	125.381	112.362	106.92	100.999	81.6304	101.424	101.239	124	80.9944	87.6017	120.447	119.319	135.542	103.33	68.5326	34.696	87.5932	58.1674	71.5143
Akr1e1	7.65138	11.8335	14.0525	8.06041	9.00855	21.6118	17.9366	5.56954	7.05184	8.09827	12.7913	7.34993	16.9042	10.944	15.1267	8.11114	4.98953	18.0761	14.5068	14.395	6.50954	12.0137	20.0523	15.818	16.1805	6.69721	16.8964	10.8343	7.54659	18.9161	6.97529	2.04771	8.53881	13.3566	1.31288	20.3012	4.7809	13.6933	11.1632	10.2343	10.9207	9.07237	4.11253	17.4534	6.48101	4.41872	21.7128	10.8951	19.0075
Akr7a5	50.9938	77.5909	65.1321	81.4541	90.5815	63.4596	75.4875	82.3194	65.4109	84.7768	54.7565	43.1805	27.3077	55.475	55.0817	63.7286	55.2699	41.0172	42.2485	74.9815	42.2444	66.7066	46.088	49.0406	46.0577	36.6422	42.1509	60.3616	47.5423	27.6134	65.2012	60.7186	76.1543	60.6678	65.8331	71.1138	62.9328	68.2708	78.3537	28.7992	59.3672	56.1124	68.5473	60.2473	69.3273	66.3547	69.1744	52.6489	50.3949
Akt1	20.8786	14.6308	21.3733	21.4109	19.9828	23.7834	18.8082	23.0689	15.3107	18.4449	21.1007	17.508	18.6741	28.2177	22.0815	21.7326	23.7273	20.5202	20.2921	20.0812	20.8231	20.0851	25.9352	29.1339	25.2792	20.7122	22.954	19.3826	16.6958	21.915	21.2353	28.4828	19.3864	18.3777	21.2419	18.8647	23.2775	17.91	19.4092	15.5927	19.2467	19.3007	23.3763	17.5031	22.5375	16.4159	17.9976	25.1434	20.9342
Akt1s1	14.705	15.8255	16.0619	15.4186	15.1007	14.9352	16.7798	15.1949	14.7756	20.9534	13.5781	9.68082	14.0129	14.1311	12.882	12.5023	15.5361	11.9191	11.9029	15.2341	12.8494	13.8118	11.7724	13.5819	12.6003	11.7951	13.9905	13.8565	12.2899	13.8001	15.039	15.0325	15.3935	12.9424	14.9665	15.1051	14.3199	14.729	16.8803	15.4179	15.5253	12.4765	13.51	12.8082	16.4126	17.92	14.6449	13.431	15.0553
Akt2	36.6261	37.3589	39.7259	36.7105	34.2966	36.0187	36.678	40.5815	36.5808	31.6215	33.8402	25.8414	28.8381	33.2747	29.8025	30.6978	34.3213	30.3118	32.703	36.1644	32.7005	34.6698	32.5508	32.7089	34.4526	32.9017	37.0328	37.2581	29.3514	28.1337	31.4865	30.8343	28.9352	32.2107	36.8011	35.3457	34.8316	37.5651	34.9638	30.1548	29.8682	31.9428	32.2681	33.6349	31.4276	27.3479	36.1353	33.2795	34.6849
Akt3	1.13022	0.962359	0.7452	0.972221	1.03888	0.955505	0.84303	0.871951	0.751046	0.778312	0.762474	1.43791	0.72092	1.02237	1.28187	0.81006	0.743269	0.980788	1.1409	1.21727	1.07329	1.04265	1.25262	0.917923	0.924266	0.796282	0.750988	1.35388	0.838135	0.716316	0.640013	0.860645	0.72128	0.772738	1.49923	0.908431	1.06026	1.04247	0.780651	0.787533	1.0191	1.41075	0.941076	0.624181	0.602225	1.06808	0.775692	1.17209	1.21635
Aktip	3.49297	3.1038	3.28441	3.53455	3.20378	3.35109	2.78673	3.00458	2.67583	2.94509	2.96302	2.64523	2.97621	3.0068	3.10727	2.84781	3.21032	3.06288	2.58583	2.88921	2.64294	3.2327	3.30942	2.53961	2.56571	2.94055	2.46547	3.60128	2.98953	2.67277	2.85429	3.34409	2.39246	2.81618	2.99013	3.61289	2.85862	2.67316	2.84352	3.18846	3.12746	2.62135	2.89112	2.57453	2.6009	2.53461	3.56082	2.71361	3.1161
Alad	75.4261	36.957	30.6027	38.5028	66.2949	33.4428	49.3328	64.8867	36.3224	81.6088	60.7944	52.1036	45.5685	43.1837	71.4262	68.6827	80.0612	37.7627	33.398	30.6938	46.3159	61.2733	36.6871	29.9226	66.629	54.3094	57.6409	43.06	37.5335	57.4878	51.7043	31.7907	78.9598	37.2355	55.2511	40.0188	55.1794	49.3415	70.3767	40.1764	40.0739	45.4019	50.982	44.9745	58.7168	48.6625	26.9497	38.7809	48.0097
Alas1	107.959	114.817	56.9993	127.042	159.668	134.56	180.168	103.29	69.5234	193.1	70.2431	28.3829	54.0308	45.6541	73.4668	63.5169	51.6144	94.9314	90.2111	215.175	88.3693	91.9817	52.5283	74.4743	92.2253	115.087	41.1574	166.591	128.347	179.69	406.682	194.115	157.746	52.32	103.797	32.6524	95.3502	92.9429	53.3884	53.2598	31.1198	56.5574	104.902	104.082	125.839	87.0492	142.667	176.65	195.662
Alas2	23.398	4.96627	4.84973	9.56371	11.5262	9.82611	5.64405	5.15924	14.8607	9.05366	2.97994	3.11653	12.4419	7.05801	1.64829	2.47215	5.41977	8.31673	5.63658	7.28975	2.81729	1.83043	5.19632	14.1668	2.55695	5.82959	9.23487	36.9607	4.10995	7.1079	6.95652	8.75811	8.73334	5.00833	1.93974	6.98109	4.19915	10.3686	6.00187	0.941936	6.96155	3.55908	3.23824	5.95208	5.91728	10.4251	5.52083	4.58519	8.07114
Alb	41612.2	39711	39539.9	53701.1	40907.7	48599.5	43512	48773.2	61697.2	43630.5	55261.1	74651.2	55388.9	49776.3	37234.1	51216.2	39727.7	54575.2	66312.4	49235.8	40750.1	42576.2	58231.5	45194.4	49224	49331.9	53326.2	35879.8	68679.1	55971.5	38802.2	52245.4	41092.8	52213.3	42849.6	49010.3	38289.9	50116.6	48441.2	40668.3	61935.5	52497.6	40949.5	44280	34365.1	36974.6	38706.4	45136.5	46088.1
Alcam	12.3006	8.74308	7.99992	8.50276	6.94366	8.70149	7.77626	9.94578	9.78928	6.761	9.76211	12.42	8.56362	7.86538	9.96851	8.61858	8.05052	9.72448	11.6152	11.2183	9.43221	9.12562	9.02755	7.26842	7.59638	9.31121	9.47219	8.60759	9.41376	8.07264	8.58345	7.19828	9.1127	8.45491	13.793	9.99712	9.98174	8.92552	10.7535	10.6062	10.1466	8.85878	9.66888	10.3218	8.32632	10.4533	7.67843	11.4104	10.6617
Aldh16a1	15.141	18.0666	14.3693	19.9603	15.0984	16.32	17.5047	15.4317	13.1279	16.8426	12.3185	15.8078	14.1365	13.4891	15.9289	18.1135	17.2355	13.0853	13.7168	19.7506	16.972	15.5022	13.5807	15.4063	16.9421	12.1395	16.6874	16.5678	12.6129	13.6994	13.1715	14.0063	15.6025	15.228	16.2381	15.0525	17.3437	15.3514	16.4156	14.8347	18.0896	10.4266	14.0051	16.9865	14.8409	14.2607	16.7713	14.896	12.4746
Aldh18a1	0.411184	0.188541	0.470692	0.239512	0.551129	0.345116	0.238814	0.284538	0.223904	0.212375	0.432425	0.470336	0.183027	0.515429	0.560124	0.310716	0.24946	0.281444	0.191201	0.19602	0.461318	0.446862	0.701693	0.277548	0.206951	0.237726	0.386868	0.376555	0.178123	0.403572	0.319138	0.204757	0.19562	0.104905	0.60466	0.165248	0.398665	0.300936	0.167447	0.339763	0.287507	0.425168	0.167522	0.291466	0.193899	0.541271	0.237442	0.516797	0.195954
Aldh1a1	668.901	605.474	608.813	258.534	619.141	454.62	635.993	309.553	538.948	463.096	780.97	712.004	803.946	509.93	1235.63	695.971	852.628	789.542	824.47	592.421	638.264	1132.94	410.701	864.622	643.474	771.432	572.36	466.999	747.336	857.918	1128.31	944.484	840.505	548.536	479.385	578.418	375.179	649.655	415.94	542.492	644.958	485.834	539.072	474.265	677.913	561.936	522.811	318.364	451.853
Aldh1a2	0.300479	0.0452198	0.114574	0.124464	0.0525663	0	0.080878	0.197149	0.199462	0.105872	0.157187	0.0375753	0.122199	0.163431	0.223222	0.0345752	0.129541	0.099005	0.192873	0.101791	0.0217933	0.0695655	0.0376945	0.069181	0.0604074	0.0854035	0.109579	0.104828	0.0347109	0.240389	0.210343	0.0911382	0.0761872	0.0818293	0.0856342	0.0483031	0	0.216223	0.174152	0.196039	0.139002	0.260927	0.0803006	0.245951	0.100761	0.103554	0.225891	0.0875108	0.084797
Aldh1a3	0.0400167	0.0451733	0.122068	0.0966911	0.256726	0.038385	0.10771	0.0656389	0.0830113	0.0176246	0.164503	0.33778	0.0135617	0	0.094589	0.069069	0.0985965	0.122433	0.0817407	0.0271122	0.101597	0.0463225	0.0376502	0.345549	0.241345	0.0663468	0.0851533	0.195477	0.0577919	0.0369395	0.0382047	0.106218	0.0202957	0.0681108	0.0342134	0.117953	0.141711	0.107984	0.0579825	0.261116	0.0514217	0.0668256	0.0534707	0.100784	0.167762	0.0591041	0.0820455	0.0699263	0.0225893
Aldh1a7	151.974	138.732	113.051	137.427	339.391	352.945	124.122	261.523	522.956	454.321	330.773	343.007	305.689	526.768	470.246	543.75	106.228	118.074	334.031	103.637	98.0573	460.001	276.921	459.328	243.192	738.084	499.748	213.666	158.125	366.621	242.71	397.149	429.391	150.862	335.932	100.811	317.034	255.835	388.778	119.942	242.323	291.46	577.408	165.615	144.422	300.253	272.252	67.8239	488.19
Aldh1b1	59.0052	54.0339	32.0931	64.3796	61.0732	79.0346	47.6873	92.5444	45.6584	48.6262	44.0146	43.3667	64.838	77.5003	70.9106	44.2738	34.1986	55.1118	144.86	67.4143	49.8526	88.9879	112.614	55.1535	65.8749	62.9673	46.1617	44.3525	99.0935	69.8351	65.3522	65.1837	117.424	34.8673	56.4952	38.448	70.0281	81.9604	70.1077	69.6104	48.9869	45.3234	55.1304	48.862	77.5096	29.7839	17.3892	23.41	61.4805
Aldh1l1	428.685	439.968	233.002	273.227	417.796	293.011	377.888	452.351	385.964	243.416	433.646	379.852	374.305	587.956	595.385	546.323	333.97	312.766	607.834	348.102	403.839	717.926	424.101	475.769	378.151	538.003	305.189	380.544	468.175	535.173	472.538	412.055	462.686	312.358	316.199	289.719	336.42	386.261	296.27	283.784	385.655	275.875	511.874	416.152	211.369	173.728	247.266	136.541	252.164
Aldh1l2	0.0977744	0.0594232	0.0172013	0.0623075	0.0789453	0.0865732	0.0424985	0.018499	0.0187161	0.0595959	0.00842538	0.0705393	0.0229287	0.0153327	0.0456995	0.0259543	0.00694124	0.0265514	0.00658103	0.0458387	0.0736418	0.0261188	0.00707632	0.0194711	0.0151202	0.0480979	0	0.17309	0.0195421	0.00694274	0.014359	0.0171092	0.0400469	0.053739	0.102886	0.0725427	0.0465802	0.0135304	0.0326933	0.0883246	0.0173964	0.105502	0.0527351	0.0497236	0.075625	0.0222098	0.123302	0.045999	0.0318376
Aldh2	671.842	696.117	649.181	697.867	650.427	544.882	739.317	624.569	562.175	625.004	639.106	408.508	607.678	645.336	648.72	673.263	669.408	577.844	609.032	744.052	661.123	721.115	493.258	644.015	602.552	675.117	573.289	843.786	622.791	640.244	675.042	662.601	686.825	663.923	615.238	692.445	616.444	586.09	689.076	633.913	601.213	515.634	741.947	682.887	680.509	542.083	752.516	577.024	697.219
Aldh3a1	0	0.0296403	0	0	0	0	0	0	0.0326854	0	0	0.0246295	0	0.0357082	0.0532058	0	0	0.0185414	0	0	0	0	0	0	0	0	0	0	0.022752	0	0	0	0	0.0268184	0	0	0	0	0	0	0.0202471	0	0.0263174	0	0	0.0193934	0.0269209	0	0.0222328
Aldh3a2	182.419	137.002	198.84	150.951	210.861	167.636	199.377	106.418	147.961	227.299	118.448	54.0011	107.888	163.478	137.678	175.63	220.194	83.8985	94.0134	220.941	134.484	188.193	107.978	149.538	190.374	184.451	157.868	218.629	131.673	127.823	132.28	175.464	122.875	238.264	138.427	172.457	168.327	183.056	174.003	224.17	218.529	165.786	204.234	199.933	164.519	92.1801	213.178	199.303	221.539
Aldh3b1	1.5596	1.20148	1.246	1.02542	1.79728	1.32979	1.17941	1.2791	0.862738	1.06306	0.915764	1.74134	0.932782	2.00286	1.98118	0.854565	0.686092	1.36334	0.780068	0.981191	1.50821	1.49258	1.53725	1.58165	0.895824	0.949881	1.10592	1.83957	0.836472	1.19025	0.945247	0.675776	0.867627	0.859565	1.41809	1.11428	1.24907	1.65321	0.91468	1.30824	1.60328	1.46345	0.91944	1.47298	0.892401	1.75506	1.01512	2.33596	0.712591
Aldh3b2	0.104958	0.0947722	0.0960501	0.217326	0.146892	0.241684	0.135573	0.0516483	0.156799	0.110918	0.141153	0.137814	1.13087	0.156952	0.212651	0.0724798	0.116328	0.177853	0.110218	0.127971	0.137024	1.16637	0.276438	0.144957	0.232158	0.0894741	0.287006	0.175719	0.127308	0.871778	0.140234	0.286446	0.846077	0.192891	0.233315	0.168724	0.185773	2.00101	0.228066	0.102691	0.372159	0.420559	0.399608	0.158568	0.193533	0.185982	0.172115	0.238373	0.195445
Aldh4a1	135.016	167.558	133.602	137.877	142.008	151.917	142.426	154.352	99.4394	152.989	174.443	96.9245	118.572	198.395	195.397	152.789	155.676	103.177	129.57	199.063	132.735	232.575	147.114	157.548	160.545	122.19	128.24	133.431	150.894	125.457	176.898	167.243	171.696	136.275	163.075	167.411	120.849	172.138	130.33	117.068	168.289	146.266	171.127	138.208	149.362	77.7562	139.214	109.303	141.878
Aldh5a1	15.5475	17.4123	11.0979	13.3338	12.8487	13.8796	11.8075	14.7331	9.69562	12.024	15.1845	10.8989	16.1476	14.6587	15.1215	14.3609	16.5972	13.3362	13.3061	14.6753	10.9255	17.7278	10.4352	11.5538	12.7881	14.452	13.5662	12.5869	12.1956	15.036	14.0816	16.6964	14.8751	15.2702	13.8711	13.8412	12.3749	12.6844	12.786	15.3026	13.5007	13.7469	20.8457	12.5353	11.8605	9.49717	14.2186	12.9131	15.0549
Aldh6a1	168.242	166.727	151.775	162.388	127.165	165.375	135.602	149.521	140.626	114.401	145.236	139.177	150.363	164.273	195.544	154.743	167.715	152.705	155.369	173.548	149.082	210.356	137.616	153.653	168.422	192.487	151.844	145.939	157.758	155.394	158.583	171.423	119.114	153.872	150.418	161.264	145.386	159.932	110.519	134.808	149.77	144.85	164.803	138.962	144.489	86.1189	165.455	133.86	173.936
Aldh7a1	138.34	140.992	119.575	136.512	137.412	97.5655	125.794	129.773	85.4926	111.994	120.919	94.2212	126.344	158.738	135.718	141.51	112.456	117.668	125.721	115.292	112.554	142.668	117.333	140.777	132.827	145.634	109.895	111.526	106.571	137.563	120.861	142.291	119.398	106.379	112.82	119.811	108.389	122.197	102.347	105.842	139.801	95.3744	156.244	124.656	96.6507	88.0209	113.752	79.8445	130.591
Aldh8a1	160.097	134.638	166.258	137.83	146.01	148.149	154.22	168.612	135.123	147.939	109.518	136.704	153.179	146.793	157.525	178.333	135.269	148.937	128.942	166.928	169.159	156.84	137.619	119.493	151.062	150.83	160.935	154.357	149.494	161.179	157.02	147.944	118.76	140.707	150.146	171.96	163.247	131.872	156.159	137.399	155.209	97.7697	167.057	147.895	144.757	102.456	131.436	132.989	129.932
Aldh9a1	83.7224	115.731	112.841	75.3317	95.3145	99.1811	91.5959	90.6134	98.111	84.8258	114.903	63.9342	80.0449	69.4349	92.5508	112.706	108.101	91.8697	93.5715	99.7239	71.973	104.219	75.2385	72.5503	89.6629	101.584	131.897	94.0449	94.5633	101.655	78.5022	96.4314	86.9928	125.426	91.057	86.9959	71.6763	109.624	82.0636	114.412	87.9221	83.4161	99.74	71.8221	91.2571	58.7342	86.3396	56.4613	98.9477
Aldoa	38.1417	33.6207	42.493	35.8669	44.0851	35.8232	34.0918	30.0071	38.8697	40.1955	26.9245	23.5996	25.7344	35.9392	33.9537	24.0113	27.4722	24.5424	27.5962	40.7085	27.8349	30.0199	31.3944	29.2385	25.643	24.8582	30.3536	40.9082	19.431	29.3787	38.308	27.7152	32.3793	28.8201	35.0125	28.1789	40.2996	31.9375	40.6386	39.9302	25.6691	41.7543	33.6142	37.9018	37.8537	43.7016	37.0869	36.4314	39.617
Aldoart1	0	0	0	0	0	0	0	0	0	0	0	0	0	0	0	0	0	0	0	0	0	0	0	0	0	0	0	0	0	0	0	0	0	0	0	0	0	0	0	0	0	0	0	0	0	0	0	0	0
Aldoart2	0	0	0	0	0	0	0	0	0	0	0	0	0	0	0	0	0	0	0	0	0	0	0	0	0	0	0	0	0	0	0	0	0	0	0	0.0214934	0	0	0	0	0	0	0	0	0	0	0	0	0
Aldob	2189.22	2434.13	2125.66	2429.74	3063.49	1962.36	2783.76	2595.66	2537.08	2117.09	1488.69	1384.59	1803.26	1820.34	2053.05	2144.33	1805.43	1995.13	2069.12	2200.51	1820.45	2292.57	1443.67	1927.23	1946.58	2158.35	1842.24	2485.87	2363.86	1818.3	1871.92	1809.73	1498.68	2260.03	2228.99	2231.01	2476.46	2114.99	2101.57	2153.3	2323.15	2489.83	2231.94	2857.77	2257.42	1886.51	2419.13	1581.1	2984.54
Aldoc	2.31236	2.07112	2.44584	0.688001	2.77828	1.57642	3.21006	1.30385	2.00825	1.43023	2.83422	1.57455	2.72133	2.76736	5.4164	3.56742	2.33574	2.11986	3.29193	1.44687	4.03198	5.03037	3.15195	5.13527	1.71549	3.62678	2.00257	3.73774	2.76555	2.55273	1.97606	2.08494	4.48348	1.12964	1.55371	0.317865	1.30088	2.50428	1.57987	0.959803	0.731013	0.952151	1.7895	1.85064	1.95181	0.350461	2.14806	1.12087	0.896355
Alg1	6.01256	6.90088	9.19674	8.05864	7.39305	8.70061	8.115	8.36897	8.56337	6.42527	6.30424	6.14559	7.38802	7.8837	7.10032	8.02796	9.78398	8.42372	5.04122	8.72059	8.57843	6.15173	8.5098	8.1743	6.73451	4.62463	8.48104	9.57412	5.1913	6.7155	7.6094	7.39433	7.31945	7.0079	7.65358	8.6161	7.70976	7.50983	5.01965	5.56211	6.0933	6.51379	6.6443	6.23739	5.88257	5.40445	7.43139	8.35274	6.94537
Alg10b	6.34519	5.85839	6.79286	6.47696	4.20211	5.93488	5.41413	6.23913	5.40698	3.43087	6.59854	6.63864	6.0186	6.06096	6.92413	6.77347	6.21659	6.92486	6.21693	7.29637	5.44104	5.91615	6.04504	3.24292	3.92637	6.43302	6.4679	6.41881	5.38733	6.50805	7.34122	6.65737	3.9595	6.92183	8.59359	6.42248	7.09844	5.65886	2.71972	5.06113	5.75118	7.81539	4.70216	4.45678	4.15195	2.65099	6.34952	4.60927	5.39832
Alg11	8.01354	7.15964	7.07869	7.0257	5.9505	7.36745	6.69672	6.33297	6.56606	5.33998	6.76281	5.60847	6.9596	5.72543	7.23959	7.03385	7.55485	6.96614	7.05419	6.89504	6.59525	5.89553	6.05642	6.44596	6.00922	6.81546	6.23554	6.43088	6.93168	7.41416	7.8991	8.25764	6.82301	6.90062	7.028	6.39702	6.57646	6.27539	6.06127	6.33279	6.33329	7.4392	7.68804	6.5459	5.64174	6.07049	7.37693	7.13408	8.49978
Alg12	3.21303	3.22092	2.88752	2.94071	3.7552	5.08938	2.36104	3.26215	2.12072	2.4609	5.11926	2.4475	4.94301	3.44826	3.28318	3.3221	3.84772	4.99029	2.57891	1.95491	2.65466	2.21586	2.31559	3.52663	2.8545	2.16731	3.10685	2.33367	2.66083	4.8782	5.98382	6.62747	3.42575	2.23414	2.73369	2.68955	3.31443	2.44084	3.21749	2.57323	2.46519	3.0772	3.00812	2.70317	2.68048	3.40205	1.57419	4.52486	4.32758
Alg13	1.438	1.56111	2.21435	1.37456	1.59648	1.08758	1.92098	1.97377	1.13618	1.02309	1.86052	1.53116	1.54636	1.5229	2.74539	1.95755	2.24815	1.62058	1.59804	2.0516	1.98563	2.08201	1.56111	1.26581	2.08479	2.18112	1.94134	1.50502	1.07815	1.27636	1.55747	1.13234	1.11486	2.37225	2.81528	1.88932	1.95832	2.01483	1.47254	2.27467	1.55645	1.38541	2.66212	1.7499	0.950511	1.32744	2.35369	1.2564	1.21744
Alg14	9.76818	9.28149	12.2001	7.94779	8.23916	9.08306	9.73892	9.74846	9.67675	8.791	14.3019	9.58211	9.93131	12.4691	8.63329	8.68802	13.0757	11.4713	11.5164	9.52206	8.18719	7.84597	10.6441	8.08947	12.2736	8.35741	9.67816	10.7972	7.68583	9.47707	12.8925	11.8474	9.47736	14.6072	8.99073	10.4952	11.3819	9.32437	14.0273	9.85208	7.76186	9.13822	7.79145	8.99029	12.6596	12.5136	8.99195	8.49104	7.84799
Alg2	3.87461	2.58039	3.78692	2.64414	4.02544	4.82734	3.32051	5.04056	2.93787	3.24681	5.95754	3.48136	5.41845	4.83453	4.10556	4.16373	3.60687	4.0249	4.00216	3.9528	3.66618	3.04216	3.10075	3.17918	4.32745	2.08894	5.6719	2.79669	3.30548	6.67369	9.77957	8.00358	5.83805	3.8514	5.20387	3.56771	4.06055	3.15136	3.38785	3.31239	3.21626	4.96888	5.11779	3.67403	4.40564	5.62408	2.84632	4.59156	3.56939
Alg3	8.08384	6.82518	9.13799	7.28358	7.26588	6.59415	6.03934	8.49621	6.97179	6.64417	7.20662	4.62664	6.73039	5.25801	4.93285	7.00384	4.29264	6.26938	5.87791	6.17779	6.0593	5.63671	5.77919	5.22086	5.50249	5.04302	6.93486	6.36212	5.32175	5.22942	7.77743	7.78288	5.66487	5.16782	5.06118	6.16499	7.04307	5.89726	7.47058	4.92108	4.834	4.30498	5.86865	6.40245	7.65745	7.75612	5.31808	6.92393	6.43977
Alg5	16.7104	20.74	18.5156	15.6122	18.8507	17.5964	18.6718	16.6507	21.7579	15.6836	17.5223	17.4652	19.9359	18.6555	18.4585	18.2259	18.2001	22.2906	15.9759	19.1131	17.3747	18.4513	17.6656	18.0743	14.5347	20.7243	15.4879	17.6505	16.8016	18.6698	24.3391	23.7056	17.7999	15.9317	18.6891	20.1469	16.3202	20.5773	20.0022	20.0041	17.7805	16.0018	20.6704	18.1408	17.8859	20.5371	19.5641	18.3713	15.1131
Alg6	3.02931	2.2181	2.86092	3.19167	2.90129	2.99589	3.07774	3.38629	1.90151	2.20336	3.10042	2.59195	2.16185	2.15858	3.22952	2.39678	2.13927	2.84837	2.49737	2.98983	2.86787	3.54038	3.20232	2.4017	2.07515	2.94605	3.00085	2.89288	3.06275	1.97627	2.54415	2.44851	2.16025	2.45133	3.20847	2.86339	3.13123	2.58969	2.13664	2.92949	2.72862	2.72882	2.56879	2.53093	2.59646	2.11644	2.6277	2.41538	2.02215
Alg8	3.12774	2.81398	3.57787	3.30932	2.29684	2.69584	2.98316	4.4891	2.79276	3.20032	3.02339	2.97598	3.29519	3.17036	2.57153	3.07088	2.44977	3.1525	3.11075	3.38176	3.12762	2.62363	4.28621	2.85343	2.34658	2.71831	3.05822	3.15491	2.76875	2.8663	4.89898	2.83218	2.84463	2.33776	3.333	3.86206	3.41066	2.4841	3.12414	2.46203	2.86584	2.56616	3.24806	2.11654	3.23012	2.95889	2.90433	3.83212	2.87468
Alg9	6.23186	5.17599	7.41396	6.40844	6.4106	5.91836	5.7678	5.72185	5.37597	5.6074	6.61763	4.68531	5.61219	6.76695	7.42834	5.98134	5.46159	5.03805	5.84659	5.90334	5.40031	6.18411	5.55634	5.04608	5.85422	6.42309	6.32695	5.4486	5.63747	3.88599	5.80656	5.509	6.20907	6.0654	6.98023	6.31392	6.51399	6.70105	7.05339	7.42914	5.86239	5.95417	7.04767	5.4871	6.44275	6.36228	6.96215	4.90587	6.32341
Alk	0	0.017295	0	0	0.0200997	0	0.0061819	0	0.00953589	0.00505899	0.008584	0.00718379	0	0.00520757	0	0.00661022	0.00707785	0.00540622	0	0.0077843	0.00833728	0	0	0.0066098	0	0	0	0	0	0.00707055	0	0	0	0.0078242	0.00655042	0.0123193	0	0.00688974	0.016656	0	0	0.00767656	0	0.0144719	0.0128426	0	0	0.00669565	0.00648528
Alkbh1	1.81595	0.867162	1.43813	1.39832	1.14748	1.45159	1.14677	2.07495	1.0142	1.64575	1.04392	1.35379	1.01782	1.50371	1.67452	1.80827	2.1723	1.49585	1.86591	1.33321	1.01314	1.26665	1.51142	1.06535	1.15382	1.35652	1.40091	0.925929	1.33953	2.21359	2.62243	2.09197	1.27506	1.379	1.75165	1.21634	1.48382	1.27743	1.09466	1.59488	1.18471	1.81952	1.77321	1.53918	1.93225	1.66774	0.95467	1.47365	1.81337
Alkbh2	1.74596	0.961293	5.65068	2.82226	5.0286	5.0243	2.57898	4.97685	1.37807	3.03838	2.29132	3.31495	1.68852	2.34512	4.78845	4.37329	4.60281	2.19487	3.13101	1.99078	3.05769	5.22523	1.8831	5.25763	2.78233	2.20889	4.6201	4.41234	3.57878	2.75167	2.72355	5.61856	8.06563	3.0442	4.95157	3.28588	3.16641	3.37078	1.89736	5.37599	3.4146	2.17607	5.16382	3.3784	4.14119	2.20137	3.84163	2.97652	4.0379
Alkbh3	9.93922	10.3916	12.4695	11.6361	13.0462	10.0364	10.1702	13.0985	11.0466	11.0258	10.4073	9.08754	10.2216	11.2716	12.5401	9.98349	9.73407	11.4667	8.25538	9.39788	9.49925	11.5148	9.63633	10.1428	8.92492	9.42422	9.97592	10.5223	7.59373	9.3864	9.74165	8.25515	10.7893	10.1209	12.4736	12.0769	13.4036	11.2912	12.8518	12.4749	11.22	10.742	10.9656	9.88193	11.891	14.1207	8.53558	8.20824	8.01608
Alkbh4	2.33051	1.97225	1.63542	1.69981	1.64471	2.13325	1.53926	1.88908	1.84588	1.60916	1.30622	1.93681	1.45397	1.54845	1.82378	1.39374	2.07958	1.81375	1.69169	1.6413	1.32534	1.6856	1.84385	1.28007	1.43708	1.63668	2.19718	1.82935	1.05515	2.05291	2.14819	2.2585	1.63123	1.59522	2.01459	1.95776	1.99262	1.38124	2.21603	1.47685	1.40847	1.88399	1.48625	1.47572	2.17577	2.03339	1.62893	1.87423	1.72642
Alkbh5	16.9869	15.8696	17.5801	18.3458	13.5964	15.3663	16.5199	16.5843	13.0877	10.8907	14.6749	12.3128	12.2536	18.8578	19.5311	13.2467	16.4079	11.9953	16.9969	23.0416	13.635	16.1763	14.156	14.5718	16.6729	14.4188	16.9007	17.4466	18.5673	13.4453	19.297	15.7158	12.8897	14.7157	18.4515	12.4998	19.2253	15.4071	15.4205	16.646	15.2221	17.876	15.4807	16.1608	12.5586	13.7143	15.5129	14.4055	15.8597
Alkbh6	6.57488	2.87091	4.66637	5.46674	7.17839	5.47816	5.8517	6.78964	6.1525	5.35826	5.27217	4.68112	4.83054	4.14383	5.97991	3.72753	5.14296	3.3207	3.57061	4.73101	4.28136	4.94433	5.23783	4.6822	4.10046	2.69399	4.37545	3.46578	4.24112	3.18969	3.52752	4.25775	5.25677	4.36198	5.21106	5.4004	4.88543	4.79169	5.9455	6.52831	5.8833	5.00096	6.78145	4.4873	2.25306	6.62759	5.51022	3.85766	5.16011
Alkbh7	9.21597	5.52358	10.7642	8.08689	6.78845	8.09576	5.99262	8.79849	5.91644	10.3757	10.509	6.32342	8.38357	10.0535	8.79555	8.66502	10.2505	8.42479	6.85229	5.40223	8.23213	10.9933	8.06905	9.84146	8.96164	7.76024	8.49405	8.021	5.96745	10.3878	10.4252	11.3099	10.257	8.56958	7.00107	9.08394	9.18839	5.69423	13.4941	9.11397	8.90064	6.46386	8.55532	8.14565	9.67793	10.7775	6.16584	5.27769	7.44602
Alkbh8	2.01877	2.03041	1.82914	1.9452	1.60813	2.33908	1.75925	2.75339	1.26877	1.24126	2.08328	1.61218	2.21505	2.21505	2.47028	2.05269	1.93884	2.59668	1.95947	2.07195	2.37023	2.2906	1.67371	2.13989	1.90869	2.30081	2.11387	1.86141	2.2166	2.98902	3.01463	2.34112	1.73324	2.08113	2.95642	2.26524	2.60088	1.72597	1.32469	1.291	2.08044	2.50338	2.06318	1.83072	1.1562	1.03326	1.76216	2.14755	2.06449
Allc	0	0	0	0	0	0	0	0	0	0	0	0	0	0	0	0	0	0	0	0	0	0	0	0	0	0	0	0	0	0	0	0	0	0	0	0	0	0	0	0	0	0	0	0	0	0	0	0	0
Alms1	0.30889	0.230719	0.410501	0.385724	0.190721	0.344225	0.282438	0.307354	0.226153	0.240079	0.269877	0.225798	0.28172	0.213096	0.404948	0.317535	0.348305	0.314309	0.258443	0.350852	0.370643	0.268173	0.380373	0.20394	0.301359	0.322772	0.34788	0.318532	0.267619	0.301909	0.234153	0.263501	0.207317	0.389673	0.392257	0.303042	0.478497	0.392251	0.26163	0.36897	0.406265	0.395974	0.327765	0.360376	0.346541	0.194567	0.251462	0.242099	0.403805
Alox12	0.0151629	0.0513944	0.0520351	0.204329	0.172421	0.159991	0.0367317	0.0747646	0.0566744	0.140243	0.254959	0.113769	0.169577	0.113398	0.26139	0.327141	0.168094	0.192704	0.0663604	0.138689	0.296931	0.070209	0.185461	0.27492	0.167657	0.118516	0.221186	0.0952178	0.144507	0.0839814	0.144742	0.120725	0.103804	0.108394	0.103712	0.0853123	0.201332	0.218442	0.230689	0.074269	0.116907	0.0608319	0.258326	0.214811	0.114405	0.21297	0.0777206	0.0794882	0.0898605
Alox12b	0	0	0	0	0	0	0	0	0	0	0	0	0	0	0	0	0	0	0	0	0	0	0	0	0	0	0	0	0	0	0	0	0	0	0	0	0	0	0	0	0	0	0	0	0	0.0286015	0	0	0
Alox12e	0	0	0	0	0	0	0.0158604	0.0483266	0	0.0129761	0	0.0184215	0	0.0267077	0	0	0	0	0	0.0199614	0	0	0.01848	0	0	0.0139565	0	0	0	0	0	0.0223405	0	0	0.0167931	0	0.0347731	0.0353349	0	0	0	0.0196801	0	0.0185506	0	0.0145051	0	0	0.0166289
Alox15	0.150298	0.0212094	0.0214909	0.233508	0.0493	0.0540634	0.0151705	0.0924875	0.163718	0.173764	0.0631799	0.634328	0.0191009	0.12773	0.171323	0.0486401	0	0.0530589	0.0657776	0.30549	0.0613173	0.108738	0.0353523	0.0811028	0	0.0400484	0.0513852	0.13764	0.016277	0.0693699	0	0.0213688	0.0714532	0.115117	0.208814	0.0151005	0.0498909	0.20283	0.0816655	0.0551686	0.14485	0.112968	0.0753109	0.0177437	0.0315	0.0555083	0.134817	0.476024	0.0477168
Alox5	0.0641135	0.0181071	0.0183513	0.0166127	0.0841953	0.0307768	0.0259084	0.0197358	0.059902	0.0211969	0.0899164	0.105229	0	0.0218139	0.113761	0	0	0.0226337	0.014042	0.0815189	0	0.037141	0.0150938	0.0415527	0.0161257	0	0.0146261	0.067161	0.0277982	0.0591832	0.0306277	0	0.0122029	0.0163687	0.0685195	0.025789	0.0284015	0.0432906	0.0523011	0.0470992	0.0123689	0.0321481	0.0321543	0.0151515	0.0537486	0.0355419	0.0328917	0.070021	0.0407458
Alox5ap	2.44286	2.03796	1.82245	2.74966	4.32004	2.04961	2.48718	3.26657	2.11514	2.57623	4.46476	4.73167	1.18784	3.19599	4.46521	2.70399	1.86428	2.24972	2.60307	2.86044	2.13768	2.45896	4.4469	3.5305	0.907479	3.73576	1.83984	3.22369	2.99067	3.1374	2.17982	3.08056	3.11044	1.25472	2.54263	1.79276	2.23559	3.29601	2.59699	1.19533	3.60313	2.34124	1.75627	1.2539	1.74652	3.25511	1.03438	4.20052	2.26125
Alox8	0.083573	0.0314428	0.032034	0.043047	0.0242408	0.013247	0	0.0511394	0	0.0183085	0.0312277	0.065661	0.0281285	0.0284097	0.183434	0	0.0128009	0.00978339	0.0363246	0.0283113	0.0150749	0.01604	0.0260741	0.0358904	0	0	0.0378992	0	0.0240102	0.0127909	0	0	0.0210801	0.0141033	0.0119088	0	0.0244902	0.0249277	0	0.0271208	0.0106834	0.0277674	0	0.0261737	0.0233541	0.0511646	0.0430619	0.0242132	0.0234623
Aloxe3	0.0178869	0.0403857	0	0.0555242	0	0	0.0144435	0.0219918	0	0	0	0	0.0181677	0	0	0	0.016508	0	0	0	0.038881	0	0.0168125	0	0	0	0	0.0374043	0.0154818	0.0164952	0	0	0.0135924	0	0.0152929	0	0.0158178	0.096459	0.0194189	0.0699636	0.0413319	0.0716318	0	0.0168768	0	0.0395969	0	0.0156126	0
Alpi	0	0	0.044398	0	0	0	0	0	0	0	0	0	0	0	0	0	0	0	0	0	0	0	0	0	0	0	0	0	0	0	0	0	0	0	0	0	0	0	0	0	0	0	0	0	0	0	0	0	0
Alpk1	0.955382	0.779471	0.596747	0.813955	1.74319	0.916522	0.918025	0.87514	0.506257	0.688203	0.339314	2.55042	0.568066	0.765304	1.66909	0.97306	0.997869	0.655196	0.745168	1.05912	1.03939	1.31617	1.59573	2.30669	0.532464	1.55604	0.820568	1.17996	1.14735	0.689814	0.451432	0.527743	0.575559	0.357387	1.08553	0.708264	0.376757	1.36578	0.751188	0.92716	0.904439	1.1962	1.02551	0.795195	0.245805	0.734251	0.485662	1.28316	0.746413
Alpk2	0.012511	0	0.00715869	0	0	0	0	0.0153976	0	0	0.0280606	0	0.00637578	0.00850946	0.0126792	0	0.0231253	0.0132556	0.00547768	0	0.013611	0	0.0235519	0.00539866	0	0.0222338	0.00570553	0.0196493	0.00542193	0.00578882	0	0.00711507	0.00953631	0.00641754	0	0.00503004	0.0110746	0.00564078	0	0.00612435	0	0.00628338	0.0250863	0.00590804	0.00524637	0	0.0128308	0.0054791	0
Alpk3	0.0355872	0.0161072	0.00815324	0.0368839	0.0249008	0.0410213	0.0287611	0.00875598	0.0266305	0.00470728	0.0319439	0.0734921	0.00723289	0.0339128	0	0.0246042	0	0.00502291	0.0124892	0.0506811	0.00775238	0.0329948	0.0067023	0	0	0.00505738	0.0129892	0.0448075	0.0123582	0.013134	0.0680269	0.0162049	0	0.131019	0.0121848	0.0917627	0.025225	0.0384126	0.0464735	0.0557227	0.0932887	0.0285615	0.00714119	0.0201901	0.0179173	0.0421023	0.0219097	0.0124538	0
Alpl	5.90035	4.18709	5.62826	7.25068	5.29288	4.85067	6.91597	3.55013	5.17453	9.05987	3.15292	1.86796	4.40022	3.65915	3.4619	3.23756	2.62648	4.4551	2.80181	8.38998	4.70849	3.69586	3.76207	5.34935	3.95351	3.89143	3.15665	8.9232	5.18986	2.98234	4.47001	3.59328	2.96057	3.583	5.16049	3.20168	4.5846	5.82676	4.36181	5.18137	4.3789	4.52894	4.99251	6.79825	6.67875	6.4596	4.5043	6.47587	13.9108
Alppl2	0	0	0	0	0	0	0	0	0	0	0	0	0	0	0	0	0	0	0	0	0	0	0	0	0	0	0	0	0	0	0	0	0	0	0	0	0	0	0	0	0	0	0	0	0	0	0	0	0
Als2	24.8823	12.7462	20.4109	30.1391	13.1706	16.9516	16.0998	31.142	14.0407	14.2452	23.1883	20.1352	12.5712	13.8498	17.7034	32.1577	23.63	12.8558	32.4887	21.0686	22.9255	22.9083	20.7726	22.3346	29.583	35.3032	21.4277	14.5863	20.0722	13.3271	27.7373	23.2557	18.8926	21.1317	23.2905	25.8174	29.0367	15.6845	17.6461	19.2408	19.8852	10.4676	25.5304	16.3954	20.9535	11.4299	24.5233	11.7002	17.9278
Als2cl	4.38249	5.07715	6.13618	5.18629	3.39866	3.8625	3.60488	4.70512	4.81442	5.46693	5.68118	5.22634	5.21447	5.38091	5.82094	5.99421	7.13899	4.93907	4.1694	4.06749	5.22507	4.2704	5.06729	5.04254	3.20971	3.59196	4.69602	4.82166	3.21801	6.20248	7.69918	6.38634	5.16223	6.05099	7.72307	5.70686	5.39268	4.17519	7.58523	5.96884	4.8643	5.35628	4.30498	6.54981	5.0854	5.47952	4.29998	4.94883	6.61481
Als2cr11	0	0.024021	0	0.0220386	0	0	0.0171851	0	0	0	0	0	0	0	0	0	0	0	0	0.0216287	0.0231535	0	0.0400471	0.0734987	0	0	0	0	0.0184386	0	0	0	0.0161884	0	0	0	0	0.0191432	0	0	0	0.021324	0.0213281	0.0201001	0	0.0314335	0	0	0
Als2cr12	0.0575536	0.259842	0.0658363	0.0595993	0.327227	0.0828104	0.418266	0.0354017	0.501439	0.0950566	0.0322581	0.0269894	0.0292574	0.156518	0.145759	0.173841	0.0797538	0.0406358	0.0755649	0.0292454	0.125228	0.433048	0.081225	0.298146	0.115704	0.245373	0.341068	0.331299	0.0498639	0.212511	0.109879	0.130924	0.0218893	0.411431	0.0984142	0.185039	0.33115	0.310615	0.125089	0.0563238	0.110935	0.115334	0.0865168	0.190249	0.144748	0.042503	0	0.0502854	0.584712
Alx1	0	0	0	0	0	0	0	0	0	0	0	0	0	0	0	0	0	0	0	0	0	0	0	0	0	0	0	0	0	0	0	0	0	0	0	0	0	0	0	0	0	0	0	0	0	0	0	0	0
Alx3	0	0	0	0	0	0	0	0	0	0	0	0	0	0	0	0	0	0	0	0	0	0	0	0	0	0	0	0	0	0	0	0	0	0	0	0	0	0	0	0	0	0	0	0	0	0	0	0	0
Alx4	0	0	0	0.00902638	0	0	0	0	0.0108585	0	0.00977105	0	0.0088698	0.0118524	0.0176603	0	0.0161051	0	0.00762959	0	0.00948299	0	0.00820108	0	0	0	0	0	0.00755848	0.00804626	0.00832064	0	0.00663033	0.00890166	0	0	0.00771584	0	0.0189449	0.0085303	0.013441	0.00873369	0	0	0.00730741	0	0	0	0
Alyref	9.91767	9.69846	7.76234	11.3348	9.80331	9.79972	8.94869	11.0994	7.08089	8.2051	8.53301	9.6029	8.08297	12.268	9.29417	10.2087	9.60727	8.82949	8.15374	7.12535	8.06708	8.41282	10.2001	7.34942	8.25933	7.51551	11.3849	8.0686	6.66449	9.50882	9.64177	9.43281	8.54052	9.7786	10.8337	10.9165	9.92999	9.2976	11.3249	9.98522	9.56595	10.2765	10.2474	8.6727	10.637	10.1528	8.46064	8.01599	9.22592
Alyref2	2.1792	2.49997	2.08415	1.9607	1.74511	1.74286	1.86991	1.58216	1.41895	2.02413	2.48287	2.506	1.7024	2.01593	1.55189	2.15812	2.27721	1.63952	1.37586	1.37585	1.20152	1.40217	1.64698	1.5422	0.931087	1.19307	1.50297	1.71519	1.45471	2.30841	2.22363	2.39738	2.14086	2.26196	2.1931	2.47723	2.0555	1.86451	1.97995	1.8879	1.82291	1.64203	1.75428	1.81697	2.69542	2.34157	1.83185	1.86763	2.30589
Amacr	38.4028	41.917	52.7057	42.8209	38.4366	48.4908	51.7253	48.3338	38.2897	54.7924	46.1668	37.0417	47.0945	53.2228	54.3931	46.7997	49.3456	43.6481	33.2438	33.9551	41.9136	51.7953	44.2616	45.609	41.4979	46.5606	33.9266	52.6683	36.2385	45.514	40.3736	54.6115	48.4842	39.239	47.5333	48.2687	48.2589	27.8776	37.3181	46.3143	45.2008	47.391	46.2097	35.7707	48.2272	40.4458	47.8739	46.5985	41.9396
Ambn	0	0	0	0	0	0	0	0	0	0	0	0	0	0.0160887	0	0	0	0	0	0	0	0	0	0	0	0	0	0	0	0	0	0	0	0	0	0	0	0	0	0	0	0	0	0	0	0	0	0	0
Ambp	1565.48	1372.84	1458.17	1616.32	1534.07	1457.97	1350.57	1520.53	1773.04	1723.04	1527.35	1778.44	1309.77	1503.46	1503.9	1404.4	1438.54	1413.78	1388.81	1510.12	1824.66	1403.63	1369.77	1695.35	1165.27	1245.12	1342.62	1943.72	1635.48	1420.58	1522.22	1493.39	1915.16	1218.4	1560.57	1454.27	1277.59	1352.23	1205.67	1424.4	1370.26	1213.17	1325.13	1297.54	1432.35	1794.49	1132.37	1458.89	1546.71
[truncated: 19,341 more rows]
[truncated: 170 more columns]
